# Supplementary material for: Early midcell localization of Escherichia coli PBP4 supports the function of peptidoglycan amidases
Source: PLoS Genet. 2022 May 23;18(5):e1010222. doi: 10.1371/journal.pgen.1010222 (PMC9166362; doi:10.1371/journal.pgen.1010222)
Supplement: S1 Data — (XLSX) [file pgen.1010222.s018.xlsx]

## Sheet: Information
n	Number of cells
count	Number of cells
mean	average value
stdev	standard deviation of the average value
Axis	Length of the cell (µm)
Dia	Diameter of the cell (µm)
Constr	Normalized position of the constriction in the cell (0-1)
Area	2D surface of the cell (µm^2)
Age	Normalized age of the cells (0-100 %)
Volume	Volume of the cell (µm^3) (sum of disks)
WallArea	Calculated 3D surface (µm^2)
RingFraction	The fractio of fluorescent material in Volcenter compared to the rest of the cell
ConcTotal	Concentration of fluorescent material in the cell (au/µm^3)
ConcWall	Concentration of fluorescent material in cell envelope (au/µm^2)
MinDiaCenter	The miniumal diameter along the cell length (excluding the cell poles)
MaxDia	The maximun diamter ofound along the length axis.
VolCenter	Cell compartment ± 0.4 μm from cell center (µm^3)
FlChannel	Fluorescence Channel
FluorTotal	Total amount of fluorescent material per cell (au)
FluorCenter	Amount of fluorescent material in the VolCenter (au/µm^3)
FluorPole	Amount of fluorescent material in the cell pole defined haf of the sphere at the end of the cell with a dimater identaical to that of the cell (au)
ConcCenter	Contentration of the fluorescenc\t material in VolCenter (au/µm^3)
ConcOffCenter	Concentration of fluorescent material in the cell excluding that of the VolCenter (au/µm^3)
FCPlus	The extra amount of fluorescent material in the VolCenter compared to the rest of the cell (au/µm^3)
Mols
CorrMols
FCPlusMols
RingfractionMols
ConcWallMols
ConcTotalMols
FluorCenterMols
see also:
Vischer, N.O.E., Verheul, J., Postma, M., Saparoea, B. van den B. van, Galli, E., Natale, P., et al. (2015) Cell age dependent concentration of Escherichia coli divisome proteins analyzed with ImageJ and ObjectJ. Frontiers in microbiology 6: 586.

## Sheet: LMC500 Gb1 28oC
n	Axis	Dia	Volume	Age	Area	AgeDia	RingFraction	ConcTotal	WallArea	ConcWall	MinDiaCenter	MaxDia	VolCenter	FlChannel	FluorTotal	FluorCenter	FluorPole	ConcCenter	ConcOffCenter	FCPlus	Constr	Mols	CorrMols	FCPlusMols	RingfractionMols	ConcWallMols	ConcTotalMols	FluorCenterMols
count	11770	11770	11770	11770	11770	11770	11770	11770	11770	11770	11770	11770	11770	11770	11770	11770	11770	11770	11770	11770	2186	11770	11770	11770	11770	11770	11770	11770
mean	2.5332	0.9517	1.53	44.2653	2.2084	44.2653	19.1626	8.6969	7.5513	1.7445	0.885	1.0112	0.5735	2	13.5915	7.6358	2.5618	14.3073	6.4402	3.9788	0.7184	132.996	133.876	39.1915	39.1915	17.1835	85.6644	75.2122
stdev	0.5336	0.0657	0.365	28.5256	0.491	28.5256	28.5171	4.5358	1.5515	0.897	0.1069	0.0689	0.1069	0	8.1708	5.6267	1.4928	11.6819	3.2329	5.5941	0.0823	26.8261	80.4823	55.1015	55.1015	8.8358	44.6778	55.423
---	---	---	---	---	---	---	---	---	---	---	---	---	---	---	---	---	---	---	---	---	---	---	---	---	---	---	---	---
1	2.6291	1.0652	1.9425	54.4563	2.557	93.9744	8.1078	15.0024	8.7979	3.3124	1.0116	1.0819	0.6657	2	29.1422	11.5398	8.9618	17.3352	13.7858	2.3628		139.935	287.051	23.2736	23.2735	32.6271	147.774	113.667
2	2.0684	0.9177	1.1538	15.6026	1.7175	22.713	-20.9073	16.3165	5.9635	3.1569	0.8994	0.9924	0.5973	2	18.826	7.8471	7.2321	13.1379	19.7276	-3.936		106.897	185.436	-38.7696	-38.7697	31.0955	160.718	77.2939
3	2.1937	0.9062	1.1986	24.6266	1.8117	17.756	15.0284	8.7753	6.2454	1.6841	0.8982	0.9659	0.5745	2	10.5181	5.8645	1.9712	10.2083	7.4568	1.5807		113.797	103.603	15.5699	15.5699	16.5884	86.4367	57.7653
4	2.8534	0.9279	1.7178	65.5838	2.4628	27.9653	53.2222	9.1199	8.3174	1.8835	0.8845	0.9743	0.5742	2	15.6662	10.7875	1.4275	18.7871	4.2661	8.3379		151.155	154.312	82.1283	82.1283	18.5525	89.831	106.257
5	1.8922	0.9834	1.1722	5.3185	1.6533	61.5748	-2.2649	4.3919	5.8459	0.8807	0.9737	1.043	0.626	2	5.1482	2.695	2.0976	4.3052	4.4915	-0.1166		99.542	50.7098	-1.1485	-1.1485	8.6749	43.2602	26.5457
6	3.2739	0.8507	1.6318	84.9849	2.6298	4.2605	42.2021	19.3522	8.7496	3.6092	0.7549	0.8913	0.4494	2	31.579	18.3538	2.6775	40.8399	11.1853	13.327		172.912	311.053	131.271	131.271	35.5506	190.619	180.785
7	2.8909	0.9794	1.87	67.8121	2.6255	59.0981	18.5886	10.1851	8.895	2.1412	0.9316	1.0277	0.5648	2	19.0461	8.2234	2.3396	14.5601	8.2917	3.5404		153.508	187.604	34.8729	34.873	21.0908	100.323	81.0005
8	2.851	0.9113	1.6367	65.4776	2.4199	19.942	45.6478	18.6138	8.1623	3.7324	0.885	0.9958	0.5616	2	30.4652	19.5879	1.7233	34.8817	10.1169	13.9067		151.044	300.082	136.981	136.981	36.7641	183.346	192.941
9	2.6066	0.8575	1.3468	53.1305	2.0773	5.185	18.1941	14.5153	7.0217	2.7841	0.851	0.9593	0.518	2	19.5492	9.7079	3.3747	18.7406	11.8744	3.5568		138.655	192.56	35.0345	35.0345	27.4234	142.976	95.6228
10	2.8983	0.9609	1.7667	68.3328	2.587	48.0056	40.4963	10.8378	8.7497	2.1883	0.8701	0.9712	0.5165	2	19.1472	11.0848	2.5263	21.4612	6.4489	7.7539		154.063	188.6	76.3759	76.376	21.5548	106.752	109.185
11	2.6559	0.9904	1.814	56.4637	2.4199	65.9802	9.8512	12.789	8.2637	2.8074	1.0472	1.0486	0.6771	2	23.1993	10.0917	4.8577	14.9042	11.529	2.2854		141.896	228.513	22.5112	22.5113	27.6529	125.972	99.4032
12	2.2242	0.8703	1.1389	26.6176	1.7732	7.5033	40.5205	12.2307	6.0813	2.2905	0.8691	0.9347	0.4883	2	13.9295	9.1963	1.402	18.8347	7.2748	5.6443		115.378	137.206	55.5964	55.5964	22.5614	120.472	90.5836
13	2.4918	0.8534	1.2652	47.3148	1.9702	4.5574	33.2252	23.5274	6.6806	4.4557	0.8509	0.9163	0.4712	2	29.7669	17.2933	5.3641	36.6994	15.7109	9.8901		133.177	293.204	97.4175	97.4176	43.8886	231.745	170.339
14	1.8396	0.9776	1.1184	3.3606	1.5933	58.0404	21.5995	5.8505	5.6498	1.1581	0.9807	1.0588	0.6252	2	6.5432	4.2809	1.8749	6.8473	4.5867	1.4133		98.2003	64.4505	13.921	13.921	11.4073	57.6274	42.1669
15	3.7571	0.9422	2.3209	97.4246	3.3493	36.1852	26.9499	9.5258	11.1208	1.988	0.7899	0.9929	0.4676	2	22.1084	9.212	3.4877	19.7009	6.9586	5.9582	0.7899	188.484	217.768	58.6883	58.6882	19.5818	93.8291	90.7382
16	3.0073	0.9569	1.9134	73.4822	2.6812	45.6149	44.0701	17.7372	9.0405	3.754	0.9315	1.0276	0.6153	2	33.9384	21.0604	4.3274	34.2299	9.9204	14.9567		159.661	334.293	147.323	147.323	36.9769	174.711	207.445
17	2.6636	1.0158	1.7765	57.054	2.4842	79.2994	45.5423	11.1301	8.4999	2.3262	0.9129	1.0108	0.5631	2	19.7726	12.4178	1.9774	22.0538	6.0612	9.0049		142.477	194.76	88.6983	88.6982	22.9131	109.632	122.315
18	2.6479	0.994	1.7308	55.8396	2.4199	68.1164	45.2145	7.3708	8.2685	1.5429	0.972	1.037	0.635	2	12.7574	8.3326	1.3229	13.1213	4.0381	5.7682		141.283	125.66	56.8168	56.8167	15.1976	72.6024	82.0761
19	2.4337	0.892	1.3195	43.9514	2.0002	13.0308	39.806	11.7063	6.8202	2.2648	0.8851	0.9505	0.5581	2	15.4464	10.0816	2.0233	18.0628	7.0467	6.1486		130.108	152.147	60.5637	60.5636	22.3083	115.307	99.3038
20	1.7602	1.0622	1.2295	1.4103	1.6276	93.587	-3.1404	5.3483	5.8738	1.1195	1.0104	1.1233	0.724	2	6.5757	3.7872	3.3321	5.2311	5.5164	-0.2065		96.8817	64.7706	-2.034	-2.0341	11.0271	52.6808	37.3039
21	3.2443	0.9751	2.1138	83.4467	2.9596	56.509	42.6924	9.9042	9.9389	2.1064	0.721	1.0524	0.4874	2	20.9356	11.7043	2.2143	24.0149	5.676	8.9379	0.721	171.079	206.216	88.0383	88.0384	20.748	97.5564	115.287
22	1.9598	0.9708	1.1967	9.0024	1.7004	53.7785	-23.2122	7.7018	5.9773	1.542	0.961	1.0272	0.6593	2	9.2167	4.1173	4.3974	6.2449	9.4897	-2.1394		102.117	90.7845	-21.0731	-21.0731	15.1887	75.8627	40.5554
23	2.9152	0.9391	1.7142	69.1717	2.5484	34.2296	50.7452	13.0973	8.6007	2.6104	0.7867	0.9934	0.4596	2	22.4514	14.358	2.6315	31.2394	6.4511	11.393	0.7867	154.962	221.146	112.221	112.221	25.7124	129.008	141.426
24	2.0569	0.9734	1.271	14.8398	1.7989	55.2991	11.1483	5.2352	6.2902	1.0578	0.9699	1.0284	0.6648	2	6.6539	3.8342	1.776	5.7672	4.6514	0.7418		106.333	65.5409	7.3067	7.3067	10.4193	51.5667	37.7669
25	2.1676	0.9853	1.3807	22.6986	1.9274	62.7441	-3.7219	5.1588	6.7095	1.0616	0.9824	1.0574	0.6937	2	7.1228	3.4467	2.3623	4.9688	5.351	-0.2651		112.286	70.1596	-2.6112	-2.6113	10.4568	50.8142	33.95
26	2.5927	0.966	1.6576	52.4501	2.3043	51.0115	44.52	28.3747	7.8682	5.9777	0.9177	1.0479	0.6004	2	47.0339	30.3916	6.7401	50.6163	15.7422	20.9395		138.002	463.284	206.254	206.254	58.8803	279.491	299.357
27	2.2758	0.9281	1.3056	30.4188	1.9274	28.1141	25.2384	9.2291	6.6358	1.8158	0.9232	0.9969	0.5724	2	12.0495	6.9906	2.4475	12.2123	6.8996	3.0411		118.458	118.688	29.9548	29.9549	17.8856	90.9066	68.8574
28	1.8404	1.0225	1.2183	3.4045	1.6575	82.1304	37.9843	4.6756	5.9122	0.9635	0.987	1.074	0.6585	2	5.6963	4.0733	1.2572	6.1853	2.8997	2.1637		98.2301	56.1086	21.3124	21.3125	9.4905	46.0547	40.122
29	2.1866	1.016	1.4867	24.0897	2.0002	79.4694	44.7524	6.7229	6.9797	1.432	0.9607	1.0759	0.7126	2	9.995	7.1197	1.4099	9.9913	3.7142	4.473		113.374	98.4507	44.059	44.0591	14.1052	66.2206	70.129
30	2.1303	1.073	1.5759	19.942	2.0387	95.2852	-5.0596	5.4268	7.181	1.1909	1.0179	1.1297	0.725	2	8.5521	3.7006	3.7508	5.1044	5.7012	-0.4327		110.161	84.2382	-4.2621	-4.2621	11.7304	53.454	36.4509
31	1.9708	0.975	1.2107	9.5972	1.7175	56.4093	1.7553	9.731	6.0365	1.9517	0.9445	1.0562	0.6148	2	11.7813	6.0845	4.0023	9.8963	9.56	0.2068		102.538	116.046	2.037	2.037	19.2242	95.8503	59.9323
32	1.9456	1.0053	1.2603	8.1244	1.7389	74.2287	11.3968	4.9222	6.1443	1.0096	0.971	1.0808	0.7067	2	6.2035	3.7891	1.8553	5.3615	4.3611	0.707		101.497	61.1045	6.9639	6.964	9.9446	48.4837	37.3226
33	3.3384	0.9599	2.0887	86.8638	3.0067	47.3574	44.7715	9.0185	10.067	1.8712	0.7716	1.0066	0.489	2	18.837	10.8692	1.6581	22.2272	4.9809	8.4336	0.7716	175.179	185.544	83.071	83.071	18.4313	88.8322	107.062
34	2.3135	1.0663	1.5889	33.5011	2.2229	94.1979	43.2609	10.9434	7.75	2.2436	0.9586	1.0212	0.6588	2	17.388	11.6126	3.1841	17.628	6.2092	7.5222		121.016	171.272	74.0937	74.0937	22.0995	107.793	114.384
35	2.2762	0.983	1.4543	30.4491	2.0302	61.3215	6.7938	7.3501	7.0294	1.5206	0.9619	1.0806	0.6473	2	10.6892	5.1607	3.4563	7.9728	6.8508	0.7262		118.483	105.289	7.1531	7.1531	14.9779	72.3985	50.8329
36	1.9468	1.0044	1.259	8.2152	1.7389	73.7681	-67.2296	8.8662	6.1431	1.8171	0.9614	1.0388	0.7057	2	11.1625	2.9593	7.6379	4.1934	14.8275	-7.5045		101.561	109.951	-73.9193	-73.9193	17.8984	87.3321	29.1491
37	2.5034	0.9072	1.4056	47.9543	2.0944	18.2142	3.0938	11.4013	7.1346	2.2462	0.917	0.9838	0.5395	2	16.0257	6.4564	3.9931	11.9679	11.049	0.4958		133.768	157.853	4.8836	4.8837	22.1251	112.303	63.5955
38	3.0253	0.9372	1.811	74.3826	2.6469	33.0765	54.8854	15.0117	8.9078	3.0519	0.8396	0.9912	0.4896	2	27.1861	18.237	2.3348	37.2501	6.7726	14.9212		160.661	267.783	146.974	146.974	30.0612	147.865	179.634
39	2.0023	1.0208	1.3488	11.3436	1.8203	81.4713	-6.9409	13.0561	6.4211	2.7425	1.0031	1.0714	0.6706	2	17.6101	8.1412	7.2617	12.1397	13.9624	-1.2223		103.787	173.459	-12.0397	-12.0397	27.0136	128.603	80.1908
40	3.1233	0.9776	2.0252	78.5579	2.8482	58.0312	57.2884	15.0077	9.5923	3.1685	0.8587	0.9927	0.5732	2	30.3936	21.0863	1.9283	36.7861	6.41	17.412		165.379	299.377	171.508	171.508	31.2097	147.826	207.7
41	2.4197	0.9875	1.5839	42.5865	2.1801	64.1522	17.4014	10.476	7.5063	2.2105	0.9561	1.0516	0.618	2	16.5929	8.2348	3.9704	13.3256	8.6533	2.8874		128.883	163.44	28.4409	28.4409	21.7734	103.189	81.1128
42	1.9078	0.9673	1.1524	6.0324	1.6447	51.7816	-11.1629	4.2039	5.7978	0.8356	0.9163	0.9818	0.6322	2	4.8446	2.4136	1.9996	3.8177	4.6731	-0.5408		100.036	47.7193	-5.3269	-5.3269	8.2307	41.4084	23.774
43	2.821	0.9067	1.6308	64.2191	2.3814	17.9988	58.4402	26.3442	8.0356	5.3465	0.9071	0.989	0.5895	2	42.9622	31.5612	1.9235	53.542	10.9489	25.1072		149.732	423.178	247.306	247.306	52.663	259.49	310.878
44	2.2157	0.9756	1.3853	26.1099	1.9574	56.7449	-6.3062	8.2142	6.7908	1.6757	0.9622	1.0511	0.6737	2	11.3792	5.1651	3.5079	7.6672	8.7325	-0.7176		114.973	112.085	-7.0684	-7.0683	16.5056	80.9099	50.8762
45	2.2518	1.015	1.5336	28.5766	2.0644	78.8646	6.1446	1.4655	7.1801	0.313	0.9877	1.0539	0.659	2	2.2475	1.0446	0.6318	1.585	1.3755	0.1381		116.955	22.1379	1.3603	1.3603	3.0831	14.4352	10.2893
46	3.0002	0.9496	1.8379	73.0748	2.6555	40.9654	48.6863	19.0154	8.9504	3.9047	0.7968	1.0231	0.5247	2	34.9484	22.1349	2.8756	42.1851	9.7574	17.0151	0.7968	159.211	344.242	167.599	167.599	38.4613	187.302	218.029
47	2.7692	0.97	1.8135	62.1111	2.4842	53.3876	45.8819	19.4722	8.4386	4.1847	0.9204	1.0519	0.5913	2	35.3128	22.4337	4.2302	37.9365	10.5378	16.2022		147.56	347.831	159.592	159.591	41.2193	191.801	220.972
48	3.5828	0.9346	2.1649	94.4454	3.1609	31.4821	57.5072	16.7563	10.5191	3.4486	0.6896	0.9895	0.4038	2	36.2758	23.7362	1.7167	58.7878	7.1204	20.8612	0.6896	184.631	357.317	205.483	205.483	33.9687	165.05	233.802
49	2.8328	0.9551	1.7315	64.6885	2.5099	44.5176	-4.892	8.068	8.5	1.6435	0.8928	0.9734	0.5991	2	13.9698	4.3864	4.9022	7.322	8.4628	-0.6834		150.22	137.602	-6.7315	-6.7315	16.1885	79.4698	43.206
50	1.7571	0.9547	1.0157	1.3485	1.4819	44.2675	15.1753	8.6599	5.2701	1.669	0.9338	1.0081	0.5814	2	8.7959	5.6055	3.1904	9.6415	7.3456	1.3348		96.8402	86.6396	13.1478	13.1478	16.4397	85.3	55.2142
51	2.6853	1.0155	1.8509	58.0495	2.5056	79.1083	-6.1704	11.0421	8.5668	2.3857	0.9869	1.0578	0.6396	2	20.4379	6.237	5.7314	9.7516	11.7234	-1.2611		143.464	201.313	-12.4218	-12.4218	23.4991	108.765	61.4344
52	2.6719	1.0408	1.8013	57.4459	2.5484	88.473	35.2401	8.6909	8.7363	1.7919	0.9562	1.0055	0.5887	2	15.6549	8.83	2.7563	14.9997	5.6282	5.5168		142.865	154.201	54.3405	54.3405	17.6502	85.6054	86.9755
53	4.0618	0.9246	2.4489	99.2298	3.5721	26.1099	8.1848	9.0078	11.7983	1.8697	0.6776	1.0016	0.4112	2	22.0593	5.2064	3.6466	12.6609	8.2704	1.8055	0.6776	190.857	217.284	17.7842	17.7843	18.4165	88.7268	51.283
54	2.4009	1.0339	1.584	40.7214	2.2529	86.4392	36.4765	12.6804	7.7983	2.5757	0.9384	1.0261	0.594	2	20.0858	12.1113	3.8157	20.3889	8.0548	7.3266		127.227	197.845	72.167	72.167	25.3706	124.902	119.296
55	2.8591	0.9205	1.6248	65.8931	2.4499	24.0317	43.6255	11.4818	8.2678	2.2564	0.8589	0.9585	0.5419	2	18.6556	11.6465	1.5957	21.4905	6.4729	8.1386		151.48	183.758	80.1652	80.1652	22.2255	113.096	114.718
56	2.9982	1.0018	2.0782	72.9833	2.7883	72.1219	39.4005	18.0132	9.4362	3.9672	0.909	1.0566	0.6346	2	37.4351	21.6771	6.0982	34.157	10.9158	14.7496		159.11	368.736	145.284	145.284	39.0769	177.43	213.519
57	2.457	0.9694	1.5502	45.8673	2.1801	53.0419	31.0145	6.2389	7.4824	1.2926	0.9856	1.0513	0.674	2	9.6716	5.9007	1.4093	8.7541	4.304	2.9996		131.847	95.2653	29.5461	29.5461	12.7321	61.4532	58.1219
58	2.1888	0.911	1.2121	24.3289	1.816	19.7873	-3.8389	9.2625	6.2647	1.7921	0.8594	0.9916	0.5757	2	11.2271	5.1064	3.7701	8.8694	9.618	-0.431		113.562	110.587	-4.2454	-4.2453	17.6522	91.2356	50.298
59	2.3912	1.0083	1.6185	39.5638	2.1929	75.7023	9.8016	5.0133	7.5747	1.0712	0.999	1.0753	0.6648	2	8.114	3.8013	2.4461	5.7183	4.5219	0.7953		126.21	79.9229	7.8337	7.8337	10.5513	49.381	37.4428
60	2.3919	0.9623	1.4857	39.6122	2.103	48.7512	2.5818	9.341	7.231	1.9192	0.9356	1.0024	0.6048	2	13.8779	5.8622	4.1292	9.6922	9.0998	0.3583		126.253	136.697	3.5293	3.5293	18.9041	92.0088	57.7427
61	1.9584	0.9773	1.2059	8.8915	1.7089	57.8389	-39.4754	6.2065	6.0127	1.2448	0.9583	1.0382	0.6705	2	7.4844	2.8496	4.1727	4.2501	8.6567	-2.9545		102.038	73.7213	-29.1018	-29.1018	12.2613	61.134	28.0686
62	2.9321	0.9277	1.7047	69.9559	2.5356	27.9058	53.749	9.8796	8.546	1.9707	0.7717	1.025	0.4492	2	16.8418	11.1047	1.6467	24.7237	4.5695	9.0523	0.7717	155.806	165.892	89.1652	89.1651	19.4114	97.3141	109.381
63	2.3852	1.0202	1.6539	38.9925	2.2101	81.2666	4.6055	7.7996	7.6448	1.6874	1.0179	1.0778	0.6799	2	12.8997	5.6529	3.9911	8.3142	7.4403	0.5941		125.712	127.062	5.8519	5.8518	16.6209	76.8261	55.6811
64	3.3183	0.9253	1.9848	86.3054	2.8868	26.4334	45.6878	12.8452	9.6464	2.643	0.7839	1.0354	0.453	2	25.4952	14.8088	3.4141	32.6876	6.9765	11.6482	0.7839	174.502	251.128	114.735	114.735	26.0335	126.525	145.867
65	2.3946	0.9805	1.5363	39.9756	2.1415	59.7643	49.9839	13.7307	7.3759	2.8599	0.9584	1.0272	0.6325	2	21.0944	14.8876	2.5969	23.5375	6.8676	10.5438		126.571	207.78	103.856	103.856	28.17	135.247	146.643
66	1.9686	1.0069	1.2867	9.4467	1.7646	75.0409	25.4372	3.1289	6.2273	0.6465	1.0044	1.0906	0.659	2	4.026	2.5615	1.0731	3.8872	2.333	1.0241		102.431	39.6561	10.0874	10.0874	6.368	30.8197	25.2308
67	1.684	1.1975	1.4371	0.5219	1.7089	99.853	-13.1932	17.5676	6.3356	3.9848	1.124	1.2615	0.9544	2	25.2464	15.648	18.2898	16.3959	19.8858	-3.3308		96.2869	248.677	-32.8084	-32.8085	39.2503	173.041	154.133
68	2.9102	1.0688	2.1483	68.9739	2.8654	94.646	50.5123	13.3789	9.7719	2.9413	0.932	1.0789	0.6046	2	28.7419	18.5211	4.1828	30.6345	6.6209	14.5182		154.749	283.108	143.004	143.004	28.9718	131.782	182.433
69	2.5776	0.9986	1.7474	51.887	2.36	70.4344	21.3909	17.7599	8.0864	3.8378	0.9777	1.0495	0.6742	2	31.0337	16.0503	4.4598	23.808	13.961	6.6384		137.465	305.682	65.3882	65.3881	37.8023	174.935	158.095
70	3.1695	1.0095	2.1631	80.6757	2.981	76.2315	44.2639	11.7446	10.0522	2.5273	0.8027	1.0544	0.5076	2	25.4047	14.5677	4.6418	28.7001	6.5459	11.2451	0.8027	167.824	250.236	110.764	110.764	24.8939	115.684	143.492
71	2.2376	0.9474	1.3405	27.5047	1.9274	39.5397	-23.5053	6.4595	6.6602	1.3001	0.9226	0.9857	0.574	2	8.6589	2.5438	4.5	4.4319	7.9779	-2.0353		116.09	85.2902	-20.0477	-20.0477	12.806	63.6261	25.0564
72	2.2665	0.9975	1.4871	29.7318	2.0473	69.8962	28.7105	7.8186	7.1026	1.637	0.9913	1.0807	0.6468	2	11.6271	6.9433	2.4211	10.7351	5.5739	3.3382		117.896	114.527	32.8813	32.8812	16.1244	77.0132	68.3915
73	1.9109	0.974	1.1645	6.1475	1.6575	55.7313	4.8518	0.7214	5.8469	0.1437	0.9386	1.0384	0.6466	2	0.8401	0.4846	0.2944	0.7495	0.6865	0.0408		100.116	8.275	0.4015	0.4015	1.4154	7.1058	4.7733
74	2.9623	0.9603	1.9481	70.9847	2.6469	47.6811	60.0434	17.3785	8.9373	3.7881	0.9215	1.0492	0.6474	2	33.855	24.8231	1.7092	38.3423	6.9437	20.3277		156.921	333.472	200.228	200.228	37.3128	171.178	244.507
75	1.959	1.0302	1.3368	8.9437	1.7903	85.217	-1.8622	6.7245	6.3399	1.4179	0.9666	1.0919	0.7291	2	8.9893	4.827	3.5245	6.6201	6.8496	-0.1674		102.075	88.5446	-1.6489	-1.6489	13.9663	66.2363	47.5459
76	2.9328	0.9648	1.7836	69.9758	2.6298	50.3323	47.1779	16.0604	8.8893	3.2225	0.8524	0.9811	0.4973	2	28.6454	17.7327	4.0798	35.6606	8.4832	13.5143		155.828	282.157	133.116	133.116	31.7416	158.195	174.667
77	2.1741	1.0457	1.5404	23.1512	2.0387	90.0088	-53.6969	5.3454	7.1421	1.1529	0.9817	1.1126	0.775	2	8.234	1.9463	4.872	2.5112	8.2158	-4.4214		112.639	81.1049	-43.5508	-43.5508	11.3561	52.6522	19.1711
78	2.9866	0.9629	1.9083	72.4152	2.6769	49.1901	63.2381	14.9907	9.0349	3.1663	0.8302	1.03	0.5699	2	28.6068	21.2313	2.6269	37.2512	5.5108	18.0904	0.8302	158.485	281.777	178.19	178.19	31.1881	147.658	209.128
79	2.5693	0.9865	1.6499	51.5799	2.3257	63.494	34.2575	11.6865	7.9625	2.4216	0.9516	1.0105	0.6525	2	19.2816	11.6188	3.0766	17.8059	7.6831	6.6054		137.173	189.924	65.0632	65.0631	23.8528	115.112	114.445
80	3.2646	0.9307	1.941	84.5548	2.8525	29.476	43.259	10.4737	9.5454	2.1298	0.8523	0.9931	0.523	2	20.3294	11.9022	2.3612	22.7595	5.9429	8.7943		172.398	200.245	86.6239	86.6238	20.9785	103.166	117.237
81	1.8611	0.9868	1.1535	4.1595	1.6276	63.6177	-26.6262	12.5014	5.7697	2.4993	0.9628	1.0706	0.6244	2	14.4204	6.045	7.3206	9.6813	15.8306	-3.8396		98.7455	142.041	-37.8201	-37.8201	24.6181	123.139	59.5433
82	2.0184	0.9328	1.1531	12.1814	1.6961	30.6081	-34.4794	11.5501	5.9151	2.2516	0.9278	0.9868	0.5655	2	13.3184	4.1918	7.2908	7.4121	15.5322	-4.5921		104.392	131.186	-45.2322	-45.2322	22.1783	113.769	41.2892
83	2.7945	0.9849	1.8376	63.3038	2.5441	62.4981	36.3249	9.4664	8.6466	2.0118	0.9138	1.0441	0.5876	2	17.3955	9.8606	4.33	16.7818	6.0276	6.3189		148.785	171.346	62.2412	62.2412	19.8162	93.244	97.1269
84	2.0808	0.9518	1.2378	16.4382	1.786	42.4301	4.6553	10.0462	6.2217	1.9987	0.934	1.0094	0.6356	2	12.4352	6.667	3.9455	10.4892	9.5784	0.5789		107.518	122.487	5.7022	5.7021	19.6872	98.9551	65.67
85	2.934	0.9677	1.8858	70.0355	2.6384	52.0275	49.6131	22.0964	8.9199	4.6715	0.9345	1.0116	0.5711	2	41.6694	27.032	5.1168	47.332	11.1336	20.6735		155.892	410.444	203.634	203.634	46.0143	217.649	266.265
86	1.6255	1.0454	1.088	0.1472	1.4648	89.9059	10.4403	5.0409	5.3387	1.0273	0.9677	1.1137	0.6824	2	5.4845	3.6535	2.1766	5.3536	4.5146	0.5726		96.0372	54.0223	5.6401	5.6401	10.1189	49.6529	35.987
87	1.8342	1.0241	1.2186	3.1788	1.6533	82.8142	-6.8837	9.0517	5.9009	1.8693	0.9604	1.0997	0.6491	2	11.0304	5.5206	4.6591	8.5051	9.6749	-0.7593		98.0766	108.649	-7.4791	-7.4791	18.4126	89.1592	54.3779
88	2.5436	1.0657	1.7906	50.454	2.467	94.1038	48.528	13.7323	8.5162	2.8873	0.9169	1.0362	0.5905	2	24.5891	16.1068	5.3186	27.2745	7.0684	11.9326		136.106	242.203	117.536	117.536	28.4399	135.263	158.652
89	2.0796	0.9601	1.2557	16.3352	1.7989	47.5021	2.5059	9.8739	6.2728	1.9766	0.9417	1.0088	0.6512	2	12.3986	6.5791	4.7485	10.1037	9.6266	0.3107		107.441	122.126	3.0604	3.0604	19.4695	97.2579	64.8041
90	2.657	0.9823	1.6957	56.5271	2.4028	60.8815	33.2223	8.7281	8.1991	1.8051	0.9372	1.0238	0.5948	2	14.8003	8.3838	2.0324	14.0948	5.8284	4.917		141.958	145.783	48.4324	48.4325	17.7802	85.9718	82.5804
91	2.408	1.0938	1.7835	41.3486	2.3771	97.6415	21.229	9.4818	8.2745	2.0437	1.0043	1.1123	0.6907	2	16.9108	8.7489	4.9346	12.6666	7.469	3.59		127.781	166.571	35.3615	35.3614	20.1304	93.3957	86.1767
92	3.1046	0.9748	2.0143	77.6102	2.8225	56.3459	21.5657	6.9892	9.5079	1.4807	0.728	1.0498	0.481	2	14.0784	5.6727	3.4919	11.7947	5.482	3.0361	0.728	164.296	138.672	29.9056	29.9056	14.5849	68.8436	55.8761
93	3.1979	0.9745	2.097	81.5036	2.9125	56.0925	53.1755	14.8814	9.7901	3.1875	0.8683	1.0668	0.5409	2	31.2063	20.363	3.2459	37.6484	6.9681	16.5941	0.8683	168.79	307.382	163.452	163.452	31.3969	146.582	200.576
94	2.1695	1.0684	1.6067	22.878	2.073	94.5516	-19.2849	4.3276	7.2821	0.9548	1.0274	1.1633	0.8077	2	6.9531	2.8285	3.2648	3.502	5.1622	-1.3409		112.426	68.488	-13.2079	-13.2078	9.4048	42.6269	27.8607
95	2.1132	0.9815	1.3378	18.7297	1.8674	60.4243	-33.3932	7.0778	6.5162	1.4531	0.9729	1.0248	0.6291	2	9.4687	2.7778	3.6759	4.4152	9.4409	-3.1619		109.239	93.2667	-31.1447	-31.1447	14.313	69.7163	27.3613
96	2.049	0.9992	1.3313	14.2569	1.8331	70.7543	-22.3056	5.6265	6.4322	1.1645	0.9659	1.0419	0.6911	2	7.4905	3.0848	3.3773	4.4637	6.8814	-1.6708		105.904	73.7814	-16.4574	-16.4574	11.4703	55.421	30.3853
97	1.8934	0.9855	1.1806	5.3885	1.6575	62.8577	18.1907	2.6919	5.8621	0.5421	0.9414	1.0647	0.6182	2	3.178	1.9394	1.0962	3.1374	2.2022	0.5781		99.5903	31.3033	5.6943	5.6943	5.3397	26.5152	19.1031
98	2.6428	0.977	1.6767	55.452	2.3771	57.6651	33.8954	10.8799	8.1114	2.249	0.9586	1.0277	0.5821	2	18.2423	10.3696	2.8314	17.8149	7.192	6.1833		140.904	179.687	60.9055	60.9055	22.1527	107.167	102.141
99	2.8892	1.0201	2.0077	67.7043	2.724	81.2235	8.8915	4.8971	9.2593	1.0618	1.0299	1.0881	0.7032	2	9.8319	4.0118	2.172	5.7048	4.4616	0.8742		153.393	96.8442	8.6109	8.6109	10.4587	48.2364	39.5162
100	1.8984	1.0318	1.2898	5.624	1.7304	85.7713	-21.1517	5.0408	6.1539	1.0565	1.0309	1.1033	0.7451	2	6.5016	3.1749	2.8739	4.2614	6.1071	-1.3752		99.753	64.0408	-13.5457	-13.5457	10.4065	49.6519	31.2728
101	2.0941	1.0367	1.462	17.4168	1.9402	87.256	-19.6772	9.7504	6.8199	2.0902	0.9944	1.091	0.7546	2	14.2551	6	5.816	7.9516	11.6689	-2.805		108.249	140.413	-27.6292	-27.6293	20.5885	96.0414	59.1
102	1.9833	1.0029	1.2899	10.2669	1.7732	72.7903	2.6745	0.3377	6.2486	0.0697	0.9928	1.059	0.6527	2	0.4356	0.2262	0.1199	0.3465	0.3287	0.0117		103.016	4.2907	0.1148	0.1148	0.6866	3.3263	2.2281
103	3.0767	0.9336	1.8415	76.2107	2.6855	31.0102	49.7838	13.6753	9.0243	2.7906	0.8835	1.009	0.5229	2	25.1831	16.1281	3.0924	30.8422	6.8671	12.5371		162.71	248.054	123.49	123.49	27.4874	134.702	158.862
104	2.511	1.0244	1.7681	48.4422	2.3471	82.9775	5.2988	8.7353	8.0811	1.9112	1.0507	1.0619	0.6868	2	15.4449	6.5	4.1601	9.464	8.2724	0.8184		134.221	152.132	8.0612	8.0612	18.8253	86.0427	64.025
105	2.5244	1.0117	1.6982	49.3885	2.3343	77.3271	42.399	10.6182	8.0233	2.2474	0.9666	1.0366	0.6171	2	18.0318	11.4195	2.5789	18.505	6.116	7.6453		135.105	177.613	75.3062	75.3062	22.1369	104.589	112.482
106	2.7497	1.0168	1.8764	60.8815	2.5741	79.8526	39.8147	19.7413	8.7838	4.2171	0.965	1.0516	0.6167	2	37.0426	22.0752	4.6879	35.7971	11.881	14.7484		146.308	364.87	145.272	145.272	41.5384	194.452	217.441
107	1.9108	0.9626	1.141	6.1347	1.6404	48.949	8.8025	8.4133	5.7781	1.6614	0.9422	1.0064	0.6453	2	9.5996	5.7967	3.022	8.9823	7.6729	0.845		100.107	94.5561	8.3232	8.3233	16.3648	82.871	57.0975
108	2.5022	1.0705	1.8083	47.8518	2.4328	94.8943	48.1428	11.6366	8.4154	2.5005	1.0023	1.092	0.6572	2	21.0424	14.0962	2.9537	21.4495	6.0345	10.1304		133.673	207.268	99.7844	99.7844	24.6299	114.621	138.848
109	3.4749	0.9158	2.0207	91.5496	3.0024	21.8333	66.8398	13.6629	9.9978	2.7615	0.7433	0.992	0.458	2	27.6087	20.5285	0.9714	44.8257	4.5307	18.4536	0.7433	180.962	271.946	181.768	181.768	27.2008	134.58	202.206
110	2.1776	1.0859	1.655	23.3961	2.1115	96.9317	8.6886	4.062	7.4285	0.905	1.0629	1.1133	0.8226	2	6.7226	3.6351	1.9894	4.419	3.709	0.5841		112.83	66.2176	5.7534	5.7534	8.9142	40.0107	35.8057
111	2.1242	0.9452	1.2504	19.4222	1.816	38.1518	-24.7595	7.9475	6.3075	1.5755	0.9387	1.0009	0.5909	2	9.9376	3.3987	4.3763	5.7515	9.9154	-2.4605		109.765	97.8854	-24.2359	-24.2359	15.5187	78.2829	33.4772
112	2.2642	0.9362	1.3229	29.5136	1.9317	32.3921	0.3325	18.2767	6.6593	3.6308	0.9246	1.0246	0.5893	2	24.1783	10.8153	7.5051	18.3525	18.2161	0.0804		117.718	238.156	0.7919	0.7919	35.7634	180.025	106.531
113	3.0027	1.0001	2.0591	73.2682	2.7883	71.1552	44.9187	10.2433	9.4339	2.2358	0.9673	1.0562	0.6734	2	21.0919	13.2733	1.2763	19.712	5.6421	9.4742		159.425	207.755	93.3209	93.3209	22.0226	100.897	130.742
114	2.0063	0.9856	1.266	11.5426	1.7689	62.9241	-4.5031	6.3691	6.212	1.298	0.9566	1.0674	0.6348	2	8.0633	3.8617	2.9193	6.0836	6.6557	-0.3631		103.93	79.4235	-3.5765	-3.5765	12.7853	62.7356	38.0377
115	2.9152	0.9562	1.8055	69.1816	2.5912	45.1951	52.7382	5.5827	8.7571	1.151	0.9226	1.0169	0.5696	2	10.0796	6.8187	0.9609	11.971	2.6386	5.3158		154.972	99.2841	52.3606	52.3606	11.3374	54.9896	67.1642
116	2.1942	0.9681	1.3542	24.6557	1.9231	52.3179	-25.3955	0.6022	6.6734	0.1222	0.9674	1.0456	0.6723	2	0.8155	0.3006	0.3581	0.4471	0.7551	-0.2071		113.82	8.0327	-2.0399	-2.0399	1.2037	5.9317	2.9609
117	2.9596	0.9045	1.7144	70.8745	2.5013	17.1611	54.8021	15.5089	8.4096	3.1617	0.7982	0.9907	0.5162	2	26.5884	18.1897	1.6464	35.2345	7.0095	14.571	0.7982	156.801	261.896	143.524	143.524	31.1427	152.763	179.168
118	2.7825	1.0045	1.9149	62.7535	2.5784	73.7885	48.7602	18.9946	8.7805	4.1424	0.9571	1.094	0.6151	2	36.3727	23.7224	5.4052	38.5651	9.7329	17.7354		148.219	358.271	174.694	174.694	40.8026	187.097	233.666
119	2.443	1.0788	1.8867	44.8183	2.3857	96.0823	38.5371	12.9097	8.2793	2.9419	1.0384	1.1117	0.7806	2	24.3568	15.5803	5.2904	19.9592	7.9347	9.3864		130.892	239.915	92.456	92.4561	28.9777	127.16	153.466
120	1.9585	0.955	1.1541	8.9111	1.6747	44.4342	8.9378	13.8933	5.876	2.7288	0.9281	1.0233	0.642	2	16.0342	9.5559	5.5198	14.8839	12.6518	1.4331		102.052	157.937	14.116	14.1161	26.8787	136.849	94.1256
121	2.8043	0.9755	1.8263	63.6844	2.5313	56.6904	-36.4156	12.4654	8.5937	2.6491	0.9995	1.0661	0.6659	2	22.7655	3.0328	3.8303	4.5546	17.0046	-8.2902		149.178	224.24	-81.6585	-81.6584	26.0936	122.784	29.8731
122	2.3684	0.9389	1.3994	37.6338	2.0344	34.1131	9.1473	4.8825	6.9857	0.9781	0.9551	1.0247	0.5871	2	6.8326	3.2295	1.852	5.5004	4.4359	0.625		124.533	67.3011	6.1562	6.1562	9.6343	48.0926	31.8106
123	1.8809	1.0058	1.2133	4.836	1.6747	74.5366	-2.8534	0.3125	5.9431	0.0638	0.9775	1.079	0.6563	2	0.3792	0.2002	0.1464	0.305	0.3215	-0.0108		99.2097	3.7351	-0.1066	-0.1066	0.6285	3.0781	1.972
124	2.2991	0.9961	1.5168	32.3384	2.0773	69.1618	-5.1624	9.3993	7.1949	1.9815	0.9951	1.0549	0.6873	2	14.2568	6.0579	3.9563	8.8138	9.8847	-0.736		120.045	140.429	-7.2496	-7.2495	19.5178	92.5831	59.6703
125	2.9084	1.0174	1.9938	68.9344	2.7369	80.066	59.7952	7.7669	9.296	1.6658	0.9494	1.0309	0.613	2	15.4857	11.1739	1.2191	18.2276	3.1226	9.2597		154.707	152.534	91.208	91.2081	16.4081	76.504	110.063
126	1.8752	0.9538	1.0977	4.608	1.5933	43.669	8.2418	8.9355	5.6188	1.7457	0.935	1.0169	0.5804	2	9.8085	5.5676	3.537	9.592	8.1993	0.8084		99.053	96.6137	7.9627	7.9627	17.1951	88.0147	54.8409
127	3.3898	1.0227	2.3566	88.915	3.2423	82.2387	9.442	4.793	10.891	1.0371	0.7615	1.0829	0.5295	2	11.2953	3.3648	3.374	6.3548	4.3405	1.0665	0.7615	177.688	111.259	10.505	10.505	10.2154	47.2111	33.1433
128	2.7652	0.9917	1.8225	61.8663	2.5313	66.864	57.557	16.3926	8.6153	3.4677	0.938	1.0286	0.5796	2	29.8756	21.228	1.801	36.6255	6.9575	17.1955		147.31	294.275	169.376	169.376	34.1568	161.467	209.096
129	2.117	1.0429	1.4978	18.9322	1.9745	89.1991	-23.5312	4.3115	6.9364	0.931	1.0423	1.1141	0.7064	2	6.4578	2.2429	2.8387	3.175	5.3261	-1.5196		109.393	63.6093	-14.9681	-14.968	9.1704	42.4683	22.0926
130	1.7632	0.9472	1.0085	1.4908	1.4777	39.3946	-16.1263	5.1016	5.2471	0.9805	0.8884	1.0193	0.5733	2	5.145	2.567	2.578	4.4774	5.9245	-0.8297		96.9357	50.6782	-8.1725	-8.1725	9.6579	50.2508	25.285
131	3.2935	0.9333	1.975	85.6492	2.8868	30.8659	66.5419	15.9565	9.6563	3.2636	0.8112	1.0229	0.4758	2	31.514	23.5099	2.1781	49.4146	5.3387	20.97	0.8112	173.71	310.413	206.554	206.555	32.1465	157.172	231.572
132	3.1417	0.8758	1.6573	79.48	2.587	8.7026	50.8373	10.4308	8.6444	1.9998	0.7856	0.9195	0.4561	2	17.2869	11.127	1.7194	24.3966	5.128	8.7882		166.439	170.276	86.5638	86.5637	19.698	102.743	109.601
133	2.2418	0.9757	1.4159	27.8537	1.9831	56.8812	9.9454	5.603	6.8718	1.1545	0.9922	1.004	0.6174	2	7.9333	3.9045	1.8904	6.3236	5.0457	0.789		116.371	78.143	7.7717	7.7716	11.3718	55.1895	38.4593
134	2.3735	1.0109	1.6116	38.0161	2.1801	76.9505	3.6954	6.4696	7.5379	1.3832	1.0307	1.0471	0.6746	2	10.4264	4.5881	2.5057	6.8017	6.2305	0.3853		124.864	102.7	3.7952	3.7952	13.6245	63.7256	45.1928
135	2.3928	0.9879	1.5639	39.7252	2.1544	64.468	-18.0212	6.6231	7.4261	1.3948	0.9943	1.0384	0.6351	2	10.3578	3.0978	4.3034	4.8774	7.8164	-1.8666		126.352	102.024	-18.386	-18.386	13.7388	65.2375	30.5133
136	2.7124	1.026	1.8549	58.9966	2.557	83.7311	64.4522	12.0887	8.7427	2.5648	0.8835	1.0695	0.6226	2	22.4233	17.1278	1.6927	27.5091	4.2972	14.4523		144.409	220.869	142.355	142.355	25.2633	119.074	168.709
137	1.896	1.0572	1.3346	5.4712	1.7646	92.6404	-28.0926	6.472	6.2973	1.3716	1.007	1.1256	0.7214	2	8.6375	3.5543	5.0832	4.9267	8.2901	-2.4265		99.6474	85.0794	-23.901	-23.901	13.5103	63.7492	35.0099
138	2.5182	1.0374	1.7446	48.992	2.3814	87.5368	36.2338	12.1387	8.2069	2.5804	0.9921	1.0484	0.639	2	21.1772	12.6198	2.7055	19.7478	7.7404	7.6733		134.734	208.595	75.582	75.582	25.4169	119.566	124.305
139	1.7742	0.971	1.0608	1.7139	1.5205	53.9566	-15.0063	5.4345	5.4124	1.0651	0.9486	0.982	0.6411	2	5.7649	3.1419	2.623	4.9008	6.2503	-0.8651		97.0858	56.7843	-8.5212	-8.5212	10.4912	53.5298	30.9477
140	2.7302	0.9623	1.7502	59.8107	2.4285	48.7168	17.3748	12.5619	8.2536	2.6638	0.9884	1.0532	0.6827	2	21.9859	10.9061	3.9399	15.9747	10.3794	3.82		145.226	216.561	37.627	37.6271	26.2384	123.735	107.425
141	2.3512	1.0159	1.6136	36.5638	2.1672	79.4268	10.9293	7.6942	7.5044	1.6544	0.9405	1.072	0.7098	2	12.4153	6.221	3.2587	8.765	6.8532	1.3569		123.613	122.291	13.3655	13.3655	16.2958	75.7879	61.2768
142	2.1892	1.017	1.4811	24.3506	2.0045	79.9592	15.5864	9.0405	6.9945	1.9143	1.0038	1.0707	0.746	2	13.3899	7.7804	2.8468	10.4288	7.6315	2.087		113.579	131.891	20.557	20.557	18.8559	89.0489	76.6369
143	2.2859	0.9596	1.3987	31.2155	1.9959	47.1873	-6.5164	0.8642	6.8912	0.1754	0.9197	1.0433	0.6046	2	1.2088	0.4777	0.3947	0.7902	0.9205	-0.0788		119.114	11.9067	-0.7759	-0.7759	1.7277	8.5124	4.7053
144	3.2512	0.9637	2.1275	83.7969	2.9339	49.7947	42.4078	14.0149	9.8433	3.0291	0.9194	1.0489	0.6282	2	29.8167	17.715	2.5307	28.2007	8.0716	12.6446		171.494	293.695	124.549	124.549	29.8366	138.047	174.493
145	2.3588	1.041	1.5219	36.9908	2.2229	88.5296	12.3915	7.0885	7.714	1.3985	0.9217	0.9915	0.5561	2	10.788	4.7902	2.4094	8.6139	6.21	1.3368		123.979	106.262	13.1675	13.1674	13.7752	69.8217	47.1835
146	2.7297	0.944	1.6957	59.7736	2.3857	37.3874	45.4512	7.0819	8.0956	1.4834	0.9821	0.9835	0.6452	2	12.0087	7.9507	1.2058	12.3224	3.8631	5.4581		145.189	118.286	53.7623	53.7623	14.6115	69.7567	78.3144
147	1.981	0.9851	1.251	10.1419	1.7432	62.621	13.0466	5.6742	6.1306	1.1579	0.9734	1.0439	0.6271	2	7.0984	4.0199	2.051	6.4107	4.9338	0.9261		102.926	69.9192	9.1221	9.1221	11.4053	55.8909	39.596
148	2.1631	0.978	1.3649	22.3547	1.9102	58.1687	-32.2486	8.7239	6.6461	1.7916	0.9868	1.0502	0.6707	2	11.9072	3.8976	5.0573	5.8114	11.5368	-3.8399		112.019	117.286	-37.823	-37.8231	17.6473	85.9304	38.3914
149	2.0925	1.0376	1.4586	17.3131	1.9402	87.5931	20.9832	6.4428	6.8213	1.3777	1.0125	1.1129	0.7682	2	9.3975	5.8824	2.3507	7.6579	5.0908	1.9719		108.172	92.5654	19.4232	19.4232	13.5703	63.4616	57.9416
150	2.2534	1.0472	1.6238	28.7186	2.1244	90.4212	-4.3982	5.689	7.4133	1.2461	1.0228	1.114	0.7349	2	9.2378	3.9583	3.6962	5.3863	5.9391	-0.4063		117.071	90.9923	-4.0021	-4.002	12.2741	56.0367	38.9893
151	2.314	0.9906	1.4986	33.5475	2.0816	66.0771	1.6312	5.1341	7.2009	1.0685	0.9552	1.0727	0.6964	2	7.6939	3.6427	2.2966	5.2306	5.0504	0.1255		121.055	75.7849	1.2362	1.2362	10.5247	50.5709	35.8806
152	2.1167	1.0252	1.4498	18.9112	1.9445	83.3812	-7.9538	5.0341	6.8175	1.0705	1.0207	1.0945	0.689	2	7.2984	3.1637	2.2131	4.592	5.4346	-0.5805		109.377	71.8892	-5.7179	-5.7179	10.5444	49.5859	31.1624
153	1.9731	0.9818	1.227	9.7152	1.7304	60.6201	-19.2473	7.35	6.0859	1.4819	0.9648	1.0295	0.6278	2	9.0184	3.7663	3.5736	5.9996	8.7647	-1.7358		102.622	88.8312	-17.0976	-17.0976	14.5967	72.3975	37.0981
154	2.0032	1.092	1.5221	11.4099	1.9317	97.4486	-7.0892	4.238	6.8725	0.9386	1.0661	1.1316	0.7665	2	6.4507	3.0214	3.0839	3.9419	4.5385	-0.4573		103.835	63.5394	-4.5044	-4.5044	9.2452	41.7443	29.7608
155	3.5	0.9126	2.0193	92.4542	3.0153	20.4566	39.9715	12.69	10.0342	2.5538	0.7206	0.9838	0.459	2	25.625	13.7391	2.5993	29.934	7.6177	10.2427	0.7206	182.101	252.406	100.891	100.891	25.1549	124.996	135.33
156	2.6524	1.0248	1.799	56.2282	2.4927	83.1628	2.306	4.7125	8.5391	0.9928	0.9509	1.0584	0.6128	2	8.4778	3.0168	2.2135	4.9229	4.6038	0.1955		141.664	83.5063	1.9257	1.9257	9.7791	46.4181	29.7155
157	2.6884	1.0046	1.7279	58.1596	2.4842	73.8192	44.6494	13.6611	8.4846	2.7821	0.884	1.0027	0.5862	2	23.605	14.9723	3.5293	25.5402	7.5616	10.5395		143.573	232.509	103.814	103.814	27.4037	134.562	147.477
158	1.7842	0.9733	1.0742	1.9311	1.5333	55.2451	-31.5112	6.635	5.4558	1.3064	0.8881	1.0408	0.6442	2	7.1273	3.3749	3.7524	5.2392	8.7256	-2.2459		97.232	70.2039	-22.1221	-22.1221	12.868	65.3547	33.2428
159	2.4065	0.951	1.4175	41.1936	2.0944	41.8801	23.4722	16.1521	7.1895	3.1846	0.9156	0.9849	0.5581	2	22.8956	12.2726	4.9425	21.9901	12.3607	5.3741		127.644	225.522	52.9349	52.9349	31.3683	159.098	120.885
160	3.1949	0.9632	2.0925	81.3743	2.8782	49.4057	49.4773	14.8055	9.6677	3.2045	0.9207	1.0517	0.552	2	30.9805	19.4578	1.8521	35.2464	7.4802	15.3283		168.639	305.158	150.984	150.984	31.5643	145.834	191.659
161	2.1662	0.9812	1.3679	22.5266	1.9188	60.1358	-3.2916	6.714	6.6771	1.3755	0.9718	1.0629	0.6849	2	9.1841	4.4474	3.1151	6.4936	6.935	-0.3023		112.152	90.4634	-2.9777	-2.9777	13.5487	66.1329	43.8069
162	1.9811	1.0043	1.2956	10.1551	1.7732	73.7068	-20.4092	11.5853	6.2507	2.4013	0.9776	1.0884	0.6597	2	15.0099	6.1391	6.9463	9.3059	13.9495	-3.0634		102.936	147.847	-30.1745	-30.1745	23.6528	114.115	60.4701
163	2.3017	1.1601	1.8091	32.6148	2.3814	99.6083	41.0566	10.4706	8.3887	2.2581	1.0482	1.125	0.7977	2	18.9424	12.7002	3.7379	15.9215	6.1718	7.7771		120.275	186.583	76.6044	76.6045	22.2423	103.135	125.097
164	2.0587	1.0012	1.3373	14.9622	1.846	71.7788	-1.3904	6.712	6.4751	1.3862	0.9503	1.0858	0.7105	2	8.976	4.7104	3.1158	6.6299	6.8055	-0.1248		106.423	88.4136	-1.2293	-1.2293	13.6541	66.1132	46.3974
165	2.8527	1.0178	2.0018	65.5355	2.6812	80.2476	36.8219	9.8471	9.1215	2.161	0.9488	1.0851	0.6826	2	19.7119	11.505	3.1858	16.854	6.2211	7.2583		151.105	194.162	71.4943	71.4942	21.2858	96.9939	113.324
166	2.4649	1.0841	1.7718	46.1793	2.4199	96.7159	35.8932	15.7802	8.3947	3.3306	1.007	1.0759	0.7238	2	27.9593	17.3572	5.2442	23.9822	10.1163	10.0355		132.132	275.399	98.8497	98.8495	32.8064	155.435	170.968
167	2.9743	1.0197	2.1008	71.6176	2.8097	81.0192	24.4792	12.1936	9.5279	2.6886	1.0147	1.0766	0.7134	2	25.6164	12.8403	4.1572	17.9982	9.2086	6.2707		157.611	252.321	61.7664	61.7663	26.4827	120.107	126.477
168	2.1774	1.0337	1.5161	23.3816	2.0216	86.4057	14.5583	2.4683	7.0714	0.5292	1.0007	1.0687	0.7496	2	3.7422	2.1257	0.8587	2.8357	2.109	0.5448		112.819	36.8607	5.3663	5.3663	5.2126	24.3128	20.9381
169	2.1416	1.0632	1.5675	20.8527	2.0344	93.7512	-10.0439	4.8127	7.1536	1.0546	1.0333	1.1254	0.7336	2	7.5439	3.1272	3.3861	4.2631	5.2961	-0.7577		110.859	74.3074	-7.4633	-7.4634	10.3878	47.4051	30.8029
170	3.0181	1.0024	1.9549	74.0852	2.8097	72.476	27.3745	11.9121	9.5043	2.4502	0.8031	1.0162	0.4948	2	23.287	10.6556	3.0125	21.5333	8.6511	6.3747	0.8031	160.33	229.377	62.7908	62.7908	24.1345	117.334	104.958
171	2.6687	0.9562	1.6405	57.2909	2.3557	45.2286	29.7017	9.7234	8.017	1.9897	0.9608	1.0273	0.5829	2	15.9513	8.7221	2.6749	14.9638	6.8354	4.7378		142.712	157.12	46.6673	46.6674	19.5985	95.7755	85.9127
172	3.1172	0.9056	1.7638	78.2097	2.6469	17.5205	17.8216	10.197	8.8685	2.028	0.713	0.9575	0.4665	2	17.9855	7.114	3.4836	15.2513	8.3796	3.2053	0.713	164.98	177.157	31.5722	31.5722	19.9758	100.44	70.0729
173	3.5815	0.9134	2.1171	94.4218	3.0924	20.796	23.0679	8.1786	10.2775	1.6847	0.7625	1.0222	0.4223	2	17.315	6.6515	1.7315	15.7495	6.2919	3.9942	0.7625	184.601	170.553	39.3429	39.3429	16.5943	80.5592	65.5173
174	2.3206	1.0623	1.5867	34.1597	2.2229	93.6104	18.9539	10.9443	7.7442	2.2424	0.9711	1.0339	0.6779	2	17.3653	9.3047	4.7445	13.725	8.87	3.2914		121.57	171.048	32.4203	32.4203	22.0876	107.801	91.6513
175	2.5282	1.0058	1.6455	49.613	2.3257	74.5263	28.7581	9.7983	7.9884	2.0183	0.9213	0.988	0.5907	2	16.1231	8.7597	3.0206	14.8304	6.9804	4.6367		135.315	158.812	45.6715	45.6715	19.8803	96.5133	86.283
176	3.3456	0.9706	2.155	87.1775	3.0452	53.7074	28.144	11.8891	10.2021	2.5114	0.7363	1.0514	0.5047	2	25.6211	11.5223	5.2342	22.8307	8.5429	7.2108	0.7363	175.56	252.368	71.0264	71.0264	24.7373	117.108	113.495
177	2.4588	1.0981	1.7563	45.9516	2.4413	97.9553	37.0233	9.1286	8.4827	1.89	0.9764	1.0668	0.6781	2	16.0326	9.8338	3.2617	14.503	5.7488	5.9358		131.924	157.921	58.4676	58.4676	18.6165	89.9167	96.8629
178	3.4559	0.9117	2.0451	90.8692	2.9724	20.104	34.5178	15.415	9.8986	3.1848	0.7457	1.0082	0.4275	2	31.5252	15.1969	3.1402	35.5488	10.0939	10.8818	0.7457	180.111	310.523	107.186	107.186	31.3703	151.838	149.69
179	2.2585	0.9692	1.4101	29.1006	1.9873	52.9358	5.8464	6.7116	6.8767	1.3762	0.9394	1.0017	0.6062	2	9.464	4.3841	3.1759	7.2321	6.3194	0.5533		117.381	93.2204	5.45	5.45	13.5556	66.1093	43.1834
180	3.2678	0.9686	2.1264	84.7752	2.9639	52.5559	52.8094	10.9026	9.9437	2.3314	0.8235	1.0786	0.5418	2	23.1832	15.0304	1.866	27.7416	5.145	12.2429	0.8235	172.661	228.355	120.593	120.593	22.9643	107.391	148.049
181	2.8881	0.9979	1.8802	67.6455	2.6683	70.1152	48.0907	10.9421	9.0542	2.2722	0.8517	1.0476	0.4947	2	20.5734	12.704	2.2424	25.6784	5.6799	9.8939		153.331	202.648	97.4549	97.4548	22.3812	107.78	125.134
182	2.3804	0.9919	1.5543	38.6236	2.1501	66.9907	-15.4251	0.5994	7.4181	0.1256	0.9919	1.0587	0.6545	2	0.9316	0.3091	0.3048	0.4723	0.6918	-0.1437		125.391	9.1763	-1.4154	-1.4155	1.2372	5.9041	3.0446
183	2.1118	0.9823	1.3248	18.5693	1.8674	60.8909	-6.3934	8.1418	6.5172	1.655	0.9694	1.0732	0.637	2	10.7862	4.8287	3.9176	7.5801	8.6626	-0.6896		109.118	106.244	-6.7926	-6.7926	16.3017	80.1967	47.5627
184	2.4052	0.9882	1.5775	41.0957	2.1672	64.6406	12.5787	11.1098	7.4669	2.3471	0.9617	1.0762	0.6398	2	17.5257	8.4188	4.1435	13.1577	9.7123	2.2045		127.558	172.628	21.7143	21.7144	23.1189	109.431	82.9252
185	2.7205	0.8999	1.4731	59.3476	2.2743	15.6846	46.2999	11.1509	7.6909	2.1358	0.8178	0.9573	0.4962	2	16.4264	10.5765	1.8671	21.3171	5.9882	7.6054		144.761	161.8	74.9132	74.9132	21.0376	109.836	104.178
186	2.2409	0.9551	1.3552	27.772	1.9445	44.5427	27.5989	13.787	6.7239	2.7788	0.9894	0.9953	0.6046	2	18.6841	11.1915	4.2823	18.5117	9.9822	5.1566		116.305	184.038	50.7925	50.7926	27.3712	135.802	110.236
187	2.7935	1.0636	2.0035	63.2372	2.7283	93.7747	35.6561	14.9273	9.3339	3.2041	0.9788	1.0564	0.6516	2	29.9068	16.9219	5.9191	25.9705	9.6048	10.6636		148.716	294.582	105.037	105.037	31.5604	147.034	166.681
188	2.528	0.9834	1.5837	49.6044	2.2786	61.6124	-7.9215	10.961	7.8104	2.2225	0.9629	1.0166	0.5895	2	17.359	5.5989	5.4349	9.4969	11.8294	-1.3751		135.307	170.986	-13.5447	-13.5447	21.8916	107.966	55.1492
189	2.0974	1.0527	1.4997	17.6382	1.9702	91.7	-6.6889	6.5425	6.9368	1.4145	1.0498	1.1154	0.7443	2	9.8118	4.5392	3.9486	6.0985	6.9802	-0.6563		108.416	96.6462	-6.4646	-6.4646	13.9328	64.4436	44.7111
190	2.0968	1.074	1.5595	17.5898	2.0045	95.4039	8.9653	3.5883	7.0749	0.791	1.0531	1.1261	0.7525	2	5.596	2.9597	1.8253	3.9333	3.2666	0.5017		108.379	55.1206	4.9417	4.9417	7.7914	35.3448	29.153
191	2.342	0.9362	1.3861	35.8077	2.0045	32.4075	8.0596	5.2661	6.8881	1.0597	0.9294	0.9958	0.6113	2	7.2994	3.5479	1.5555	5.8042	4.8418	0.5883		122.967	71.8991	5.7948	5.7948	10.438	51.8711	34.9468
192	2.7505	1.0798	2.064	60.947	2.7197	96.2136	16.8956	10.5828	9.3303	2.3411	1.0136	1.0854	0.6859	2	21.843	9.7227	4.6173	14.1757	8.795	3.6905		146.374	215.154	36.3514	36.3515	23.0598	104.241	95.7686
193	2.1779	1.004	1.4335	23.4249	1.9702	73.5128	10.8168	8.6638	6.8691	1.808	0.997	1.0756	0.7153	2	12.4196	6.8703	3.6319	9.6049	7.7268	1.3434		112.853	122.333	13.2325	13.2325	17.8088	85.3384	67.6725
194	3.0445	0.9923	2.0032	75.1647	2.8097	67.137	34.2593	10.4502	9.4907	2.2057	0.924	1.0055	0.564	2	20.9339	11.0461	1.9449	19.5867	6.8699	7.1718		161.534	206.199	70.6422	70.6423	21.7261	102.934	108.804
195	2.8561	0.9181	1.6711	65.748	2.4413	22.8852	38.861	17.8451	8.238	3.6199	0.8549	0.987	0.5349	2	29.8209	17.4251	5.6298	32.5744	10.9106	11.5887		151.327	293.736	114.149	114.149	35.656	175.774	171.637
196	2.8546	1.0436	2.0006	65.6707	2.7454	89.4153	49.0665	8.9398	9.3593	1.9109	0.994	1.0601	0.6689	2	17.8849	11.8214	1.6803	17.6722	4.5533	8.7755		151.246	176.166	86.4387	86.4386	18.8224	88.057	116.441
197	3.5698	0.9655	2.3428	94.1744	3.2466	50.7412	39.6333	18.4575	10.8278	3.9936	0.7825	1.0489	0.4673	2	43.2422	22.3448	5.9314	47.8188	11.1422	17.1383	0.7825	184.285	425.936	168.812	168.812	39.337	181.806	220.096
198	2.7997	1.0098	1.9422	63.5035	2.6084	76.3563	27.1184	11.6611	8.882	2.5499	0.9753	1.0834	0.6206	2	22.6481	11.4163	4.1322	18.3947	8.4986	6.1418		148.991	223.084	60.4967	60.4968	25.1165	114.862	112.451
199	2.33	1.0047	1.5571	34.9618	2.1244	73.9215	-1.1629	6.2735	7.3546	1.3282	0.9915	1.0583	0.7164	2	9.7685	4.4332	3.5437	6.1878	6.3463	-0.1136		122.248	96.2197	-1.119	-1.1189	13.0828	61.794	43.667
200	2.2114	0.9517	1.3314	25.7798	1.9102	42.3808	-9.8841	12.808	6.6119	2.5791	0.9087	1.029	0.6403	2	17.0526	7.3265	6.1943	11.4416	14.0738	-1.6855		114.71	167.968	-16.6022	-16.6021	25.4041	126.159	72.166
201	2.263	1.0653	1.6756	29.4158	2.1672	93.9979	-4.9803	5.178	7.5736	1.1456	1.0676	1.1296	0.7484	2	8.6762	3.6358	3.3858	4.8583	5.4358	-0.4321		117.638	85.4606	-4.2562	-4.2562	11.2842	51.0033	35.8126
202	2.4096	1.0337	1.6368	41.5201	2.2615	86.3611	13.0837	9.7804	7.8249	2.0458	0.9827	1.0576	0.6315	2	16.0085	7.4626	4.749	11.8174	8.5007	2.0945		127.933	157.684	20.6308	20.6309	20.1511	96.3369	73.5066
203	2.1357	1.0823	1.6114	20.3155	2.0601	96.5483	25.5562	6.5581	7.2619	1.4552	1.0473	1.1782	0.7705	2	10.5677	6.4623	2.8216	8.3875	4.8822	2.7007		110.447	104.092	26.6019	26.6019	14.3337	64.5973	63.6537
204	2.7508	1.0666	2.0107	60.9657	2.6898	94.245	41.418	14.58	9.2171	3.1806	0.9447	1.0832	0.6143	2	29.316	17.3887	3.2295	28.3081	8.5411	12.1421		146.393	288.763	119.6	119.6	31.3289	143.613	171.279
205	2.5719	1.0454	1.8319	51.6851	2.4542	89.8945	35.3943	14.7018	8.4468	3.1885	1.0045	1.0804	0.7029	2	26.9323	16.2089	4.9775	23.0601	9.4984	9.5325		137.273	265.283	93.8951	93.8951	31.4067	144.813	159.658
206	2.3512	1.0384	1.6729	36.5717	2.2101	87.852	19.9056	4.4057	7.6701	0.9609	1.0149	1.0784	0.7459	2	7.3703	4.0992	1.368	5.4957	3.5288	1.4671		123.62	72.5975	14.4509	14.451	9.4649	43.3961	40.3771
207	1.9409	1.0656	1.4012	7.8071	1.8246	94.0685	-10.7349	4.7009	6.4977	1.0137	1.0321	1.1658	0.7919	2	6.5869	3.4151	3.1718	4.3127	5.2056	-0.7071		101.274	64.881	-6.9649	-6.9649	9.9849	46.3039	33.6387
208	2.3668	1.0478	1.6284	37.5304	2.2443	90.6048	33.9675	11.8367	7.7909	2.474	0.9889	1.0606	0.6345	2	19.2749	11.5067	4.1688	18.1345	7.8161	6.5472		124.444	189.858	64.4899	64.4899	24.3689	116.591	113.341
209	2.9919	0.9593	1.9517	72.6686	2.6726	47.0259	27.0032	5.0988	9.0167	1.1037	0.9209	1.0476	0.6728	2	9.9514	5.1912	1.599	7.716	3.7219	2.6872		158.763	98.0213	26.4689	26.4689	10.8714	50.2232	51.1333
210	2.5939	0.9753	1.6644	52.5118	2.3257	56.6269	14.8981	7.2978	7.9477	1.5283	0.9738	1.0734	0.6583	2	12.1465	5.8982	2.5427	8.9596	6.2106	1.8096		138.061	119.643	17.8246	17.8245	15.0538	71.8833	58.0973
211	2.7513	0.9117	1.6278	60.9937	2.33	20.0969	-3.5047	4.7116	7.8802	0.9733	0.9217	0.9878	0.5783	2	7.6696	2.5513	1.8925	4.4119	4.8768	-0.2688		146.422	75.5456	-2.6477	-2.6476	9.587	46.4093	25.1303
212	2.1806	1.0024	1.4411	23.6413	1.9702	72.4659	11.6638	6.4175	6.867	1.3468	1.0046	1.0731	0.723	2	9.2483	5.1774	2.7509	7.1611	5.6691	1.0787		113.022	91.0958	10.6252	10.6252	13.266	63.2124	50.9974
213	2.411	1.0591	1.7859	41.6591	2.3128	93.0603	32.2308	8.3277	8.0223	1.8539	1.0519	1.1179	0.7375	2	14.8724	8.9559	3.2922	12.143	5.6437	4.7935		128.057	146.493	47.216	47.2159	18.2609	82.0278	88.2156
214	2.7515	0.9939	1.7688	61.0218	2.5227	68.0771	23.7747	11.3101	8.5913	2.3286	0.9165	1.0472	0.5499	2	20.0053	9.4971	4.272	17.2702	8.6213	4.7562		146.45	197.052	46.8486	46.8486	22.9367	111.404	93.5464
215	2.2068	0.9139	1.2355	25.5235	1.8374	20.9589	21.9898	10.5045	6.3355	2.0485	0.9084	0.9824	0.5859	2	12.9783	7.6553	2.3731	13.0656	8.1947	2.8539		114.506	127.836	28.1109	28.1109	20.1777	103.469	75.4047
216	2.1992	1.0478	1.5654	25.0124	2.0687	90.5933	11.7583	7.7777	7.2392	1.6818	1.0075	1.1425	0.7907	2	12.1752	6.8584	3.8428	8.6734	6.863	1.4316		114.101	119.926	14.1013	14.1012	16.5657	76.6103	67.5552
217	2.9924	0.9558	1.876	72.6889	2.6641	44.9438	36.7016	11.7057	8.9853	2.444	0.9133	1.0282	0.6386	2	21.9598	12.7913	1.8612	20.0306	7.4096	8.0596		158.786	216.304	79.3871	79.387	24.0734	115.301	125.994
218	2.0623	1.1026	1.5938	15.2207	2.013	98.2214	-51.2465	5.1015	7.1438	1.1381	1.1162	1.1819	0.8682	2	8.1307	2.5322	5.1597	2.9167	7.716	-4.1667		106.614	80.0874	-41.042	-41.042	11.2103	50.2498	24.9422
219	3.019	1.0203	2.0708	74.1365	2.8568	81.2774	36.2614	4.6689	9.6766	0.9992	0.9309	1.0398	0.5859	2	9.6684	5.2494	1.3456	8.96	2.9758	3.5059		160.387	95.2337	34.5331	34.5331	9.8421	45.9887	51.7066
220	2.4594	0.9913	1.6227	45.9769	2.2272	66.5818	36.2203	11.0247	7.6595	2.3356	0.9625	1.0533	0.6909	2	17.8897	11.3375	2.8574	16.4105	7.0315	6.4797		131.947	176.214	63.825	63.8251	23.0057	108.593	111.674
221	3.514	0.9373	2.1651	92.8269	3.1052	33.1151	10.8273	6.3181	10.3476	1.322	0.6834	1.05	0.4625	2	13.6793	4.087	1.4635	8.8362	5.634	1.4811	0.6834	182.571	134.741	14.5888	14.5888	13.0217	62.2333	40.2569
222	3.0862	0.9816	2.0662	76.6792	2.8225	60.4709	57.204	17.0932	9.5168	3.7111	0.9817	1.0509	0.6449	2	35.318	24.9205	1.7304	38.6453	7.3151	20.2033		163.239	347.882	199.002	199.003	36.5543	168.368	245.467
223	2.0647	1.0264	1.4	15.357	1.8931	83.8407	-20.7604	5.3278	6.6576	1.1204	0.9877	1.0963	0.7367	2	7.4589	3.1914	3.0678	4.3318	6.4337	-1.5485		106.715	73.4702	-15.2527	-15.2527	11.0359	52.4788	31.4353
224	2.2327	1.0497	1.6114	27.1936	2.1073	90.9498	-22.3575	10.6085	7.3631	2.3216	1.0289	1.1003	0.714	2	17.0945	5.4465	6.8433	7.6278	12.9802	-3.8219		115.84	168.381	-37.6457	-37.6457	22.8678	104.494	53.648
225	2.117	1.0481	1.5132	18.9392	1.9831	90.6967	-24.81	9.0282	6.9705	1.9599	1.0254	1.1143	0.7055	2	13.6614	4.56	7.4065	6.4638	11.2683	-3.3894		109.398	134.565	-33.3856	-33.3855	19.305	88.9278	44.916
226	2.3181	1.1053	1.6957	33.9346	2.3	98.2699	19.4991	11.4587	8.0492	2.414	1.006	1.0638	0.7304	2	19.4306	10.5265	5.9902	14.4119	9.2246	3.7888		121.381	191.391	37.3197	37.3196	23.7779	112.868	103.686
227	2.0827	1.0413	1.449	16.5618	1.9359	88.6202	12.1283	3.7482	6.8129	0.7972	1.0167	1.1307	0.7727	2	5.4311	3.2038	1.5492	4.1461	3.2937	0.6587		107.61	53.4963	6.4882	6.4882	7.8524	36.9198	31.5574
228	1.9516	1.0238	1.3081	8.475	1.7732	82.7598	-7.2662	4.0095	6.2773	0.8355	1.003	1.1172	0.7418	2	5.2448	2.809	2.0861	3.7869	4.3007	-0.3811		101.744	51.6613	-3.7538	-3.7538	8.2297	39.4936	27.6686
229	2.3851	1.0801	1.7534	38.9765	2.3257	96.2613	51.855	13.4926	8.0929	2.9233	1.048	1.099	0.7084	2	23.6579	16.8692	3.0754	23.8144	6.4958	12.2678		125.698	233.03	120.838	120.838	28.7945	132.902	166.162
230	2.5061	0.9917	1.6068	48.0911	2.2743	66.8738	39.1347	10.3532	7.808	2.1306	0.919	1.0225	0.5828	2	16.6356	10.1832	1.9881	17.4716	6.3016	6.5103		133.895	163.861	64.1265	64.1264	20.9864	101.979	100.305
231	2.3465	0.9916	1.5404	36.2089	2.1158	66.7569	23.5081	7.5028	7.31	1.581	0.9978	1.066	0.6886	2	11.5573	6.6688	2.4271	9.6842	5.7389	2.7169		123.309	113.839	26.7615	26.7615	15.5728	73.9026	65.6877
232	2.5156	1.0844	1.9853	48.7512	2.4756	96.7878	17.6109	8.888	8.5702	2.0589	1.0601	1.1844	0.7797	2	17.6453	8.8174	4.4898	11.3082	7.3229	3.1075		134.509	173.806	30.6089	30.6088	20.2802	87.5468	86.8514
233	3.4667	0.8489	1.7955	91.2725	2.7883	4.0145	58.5615	14.3289	9.2454	2.7827	0.7225	0.9363	0.4045	2	25.7275	17.4681	1.8266	43.1852	5.9375	15.0664	0.7225	180.615	253.416	148.404	148.404	27.4096	141.14	172.061
234	3.2222	1.0012	2.2013	82.3146	3.011	71.8191	50.223	12.8825	10.1351	2.798	0.8875	1.0808	0.6101	2	28.3583	18.1547	1.4574	29.7566	6.4124	14.2424		169.741	279.329	140.288	140.288	27.5603	126.893	178.824
235	3.3679	0.9764	2.1887	88.1114	3.0838	57.2271	51.3981	13.8821	10.3308	2.9411	0.7771	1.0776	0.5211	2	30.3838	19.1323	3.2231	36.7181	6.747	15.6167	0.7771	176.701	299.28	153.825	153.824	28.9698	136.739	188.453
236	4.6057	0.9609	3.071	99.7428	4.2274	47.9543	56.8645	13.3163	13.9032	2.9414	0.7704	1.048	0.4422	2	40.8944	25.7945	2.2325	58.3305	5.7441	23.2544	0.7704	191.537	402.81	229.056	229.056	28.9728	131.166	254.076
237	2.0162	0.9634	1.2163	12.0614	1.7432	49.5353	7.0005	8.3562	6.1021	1.6656	0.9293	1.0364	0.5943	2	10.1636	5.33	3.2542	8.9685	7.7713	0.7115		104.305	100.112	7.0083	7.0083	16.4062	82.3086	52.5005
238	2.1175	1.0401	1.4903	18.9671	1.9702	88.2582	-19.2277	4.7297	6.9189	1.0188	1.049	1.1145	0.7005	2	7.0487	2.5946	2.9739	3.7041	5.639	-1.3553		109.419	69.4297	-13.3497	-13.3497	10.0352	46.5875	25.5568
239	2.0898	1.1131	1.6588	17.1404	2.0601	98.7187	14.2447	4.2879	7.3074	0.9734	1.1175	1.1835	0.8685	2	7.1128	4.2067	2.5328	4.8436	3.677	1.0132		108.042	70.0611	9.98	9.98	9.588	42.2358	41.436
240	2.9127	0.9349	1.7681	69.053	2.5356	31.6728	55.9437	13.6883	8.5551	2.829	0.9162	0.9837	0.5402	2	24.2022	16.7972	1.7063	31.0956	6.0305	13.5396		154.834	238.392	133.365	133.365	27.8657	134.83	165.452
241	2.1281	1.0539	1.5285	19.7451	2.0045	92.0012	-29.6391	14.1707	7.0461	3.074	1.055	1.1186	0.7359	2	21.6599	7.0999	11.4693	9.6477	18.3713	-6.4198		110.011	213.35	-63.235	-63.235	30.2789	139.581	69.934
242	3.2539	0.9072	1.9341	83.9284	2.7754	18.2629	54.4368	10.8551	9.2741	2.2638	0.8333	1.0438	0.5518	2	20.9948	14.158	0.657	25.6579	4.9458	11.4289	0.8333	171.651	206.799	112.575	112.575	22.2984	106.923	139.456
243	3.6879	0.9229	2.213	96.5483	3.2209	25.2677	38.8555	10.0542	10.6929	2.0808	0.7943	0.986	0.4486	2	22.2499	11.4033	1.5498	25.4176	6.1475	8.6453	0.7943	187.342	219.161	85.1562	85.1563	20.4959	99.0339	112.323
244	3.2397	0.9148	1.8754	83.2392	2.784	21.3777	64.109	15.4886	9.3103	3.1199	0.8609	0.9411	0.5418	2	29.0474	21.6338	1.3715	39.931	5.559	18.622		170.833	286.117	183.427	183.427	30.731	152.563	213.093
245	2.6366	1.0205	1.7729	54.9667	2.467	81.3743	35.3203	17.95	8.4525	3.765	0.9237	1.0348	0.5953	2	31.8236	18.1519	3.7216	30.4917	11.6102	11.2402		140.431	313.462	110.716	110.716	37.0853	176.808	178.796
246	2.1371	0.9778	1.3485	20.4566	1.8845	58.1137	-23.7809	12.37	6.5651	2.5409	0.963	1.0199	0.6084	2	16.681	5.3495	7.4124	8.7923	15.3122	-3.9669		110.555	164.308	-39.074	-39.0739	25.0279	121.844	52.6926
247	3.2607	1.0088	2.231	84.2467	3.0709	75.8992	48.6253	16.9351	10.3337	3.6562	0.8146	1.0856	0.5566	2	37.7822	23.2147	4.8942	41.7043	8.7003	18.3717	0.8146	172.03	372.155	180.961	180.961	36.0136	166.811	228.665
248	2.0166	1.0469	1.4099	12.0814	1.876	90.3638	27.936	9.0416	6.6325	1.922	1.0524	1.1187	0.7206	2	12.7477	8.2565	2.884	11.4577	6.5157	3.5612		104.319	125.565	35.0778	35.0778	18.9317	89.0598	81.3265
249	2.3889	1.0359	1.6354	39.3141	2.2443	87.0766	40.313	7.3655	7.7741	1.5494	0.9729	1.0814	0.6455	2	12.0455	7.6938	1.7369	11.9183	4.3961	4.8559		125.992	118.648	47.8306	47.8306	15.2616	72.5502	75.7839
250	2.4133	1.0187	1.5976	41.8556	2.2358	80.6972	46.7412	20.7282	7.7235	4.2876	0.9537	1.0584	0.608	2	33.1153	22.1901	5.2099	36.499	11.0395	15.4785		128.231	326.186	152.463	152.463	42.2329	204.173	218.572
251	3.2555	0.9502	2.0112	84.0381	2.8996	41.4057	47.9315	7.9275	9.7182	1.6406	0.6793	1.0092	0.4854	2	15.9438	9.6459	1.6164	19.8701	4.1277	7.6421	0.6793	171.781	157.046	75.2747	75.2747	16.1599	78.0859	95.0121
252	2.7481	1.0343	1.9064	60.7601	2.6127	86.5285	49.5275	5.1401	8.9291	1.0974	0.9577	1.0276	0.6128	2	9.799	6.443	1.5909	10.5141	2.5943	4.8532		146.185	96.5201	47.804	47.804	10.8094	50.63	63.4635
253	3.2373	1.054	2.4388	83.1083	3.1737	92.0592	49.3155	12.5972	10.7195	2.866	0.8505	1.1403	0.6204	2	30.722	19.1119	3.7004	30.8055	6.3849	15.1507	0.8505	170.678	302.612	149.234	149.234	28.2301	124.082	188.252
254	1.6757	0.9688	0.9918	0.4174	1.422	52.6971	-37.5585	10.5357	5.1	2.0489	0.894	1.0253	0.642	2	10.4493	5.3789	5.6501	8.3788	14.4923	-3.9246		96.2172	102.926	-38.6573	-38.6573	20.1817	103.777	52.9822
255	2.624	0.9215	1.5091	54.1527	2.2358	24.5467	28.2657	14.5448	7.5963	2.8895	0.8951	0.9888	0.5275	2	21.9496	11.7078	3.6752	22.1958	10.4338	6.2042		139.641	216.204	61.1114	61.1115	28.4616	143.266	115.322
256	2.9657	1.0554	2.156	71.1753	2.8911	92.4076	14.5204	8.7003	9.8336	1.9075	0.7862	1.1251	0.5593	2	18.7578	6.8833	4.7164	12.3068	7.4371	2.7237	0.7862	157.129	184.764	26.8284	26.8285	18.7889	85.698	67.8005
257	2.9842	1.014	2.0407	72.1725	2.8054	78.4101	61.9221	13.9876	9.5067	3.0026	0.9084	1.1088	0.6286	2	28.5444	21.0233	1.711	33.4453	5.3261	17.6753		158.218	281.162	174.102	174.102	29.5756	137.778	207.079
258	3.3421	0.947	2.1312	87.043	2.9724	39.2256	48.3056	10.577	9.9428	2.2671	0.8255	1.0506	0.5673	2	22.5417	13.9909	3.774	24.6615	5.4678	10.8889	0.8255	175.397	222.036	107.256	107.256	22.3309	104.183	137.81
259	2.311	0.9967	1.5189	33.2462	2.0901	69.4393	-35.7652	6.7935	7.236	1.426	0.9974	1.065	0.7122	2	10.3187	2.8781	5.2642	4.0413	9.2235	-3.6905		120.803	101.639	-36.3514	-36.3515	14.0461	66.916	28.3493
260	1.9219	1.0155	1.2633	6.7692	1.7304	79.0977	-10.6432	6.7442	6.1313	1.3896	1.0043	1.0879	0.7333	2	8.52	4.5654	3.2759	6.2255	7.4621	-0.9068		100.548	83.922	-8.932	-8.932	13.6876	66.4304	44.9692
261	3.4003	0.8647	1.8519	89.2901	2.7797	6.41	49.1912	12.4412	9.2368	2.4944	0.8515	0.9167	0.5187	2	23.0399	14.6125	1.8015	28.171	6.3213	11.3336		178.15	226.943	111.636	111.636	24.5698	122.546	143.933
262	2.9607	0.8858	1.6824	70.9246	2.4542	11.2044	47.5423	14.6162	8.2391	2.9846	0.8555	0.988	0.5482	2	24.5903	15.894	2.664	28.9929	7.6671	11.6908		156.856	242.214	115.154	115.154	29.3983	143.97	156.556
263	3.0021	0.9127	1.7715	73.2275	2.5613	20.5273	67.4599	24.7701	8.608	5.0976	0.8323	0.9898	0.5588	2	43.8803	34.1054	1.5695	61.0362	8.0602	29.6016	0.8323	159.38	432.221	291.576	291.576	50.2114	243.986	335.938
264	1.9839	0.9778	1.233	10.3064	1.7346	58.0862	-14.9808	7.1278	6.0941	1.4421	0.928	1.0619	0.6117	2	8.7886	3.6965	3.669	6.0434	8.1959	-1.3166		103.044	86.5677	-12.9685	-12.9685	14.2047	70.2088	36.4105
265	2.9502	1.0757	2.2574	70.5143	2.9253	95.6416	52.9719	15.6763	9.9704	3.5493	0.9322	1.1161	0.6852	2	35.3876	23.7971	4.157	34.7288	7.3721	18.7455	0.9322	156.41	348.568	184.643	184.643	34.9606	154.412	234.401
266	2.4369	1.0174	1.6825	44.2259	2.2572	80.0766	9.5342	11.8438	7.789	2.5584	0.9827	1.0832	0.7382	2	19.9272	9.8097	4.7948	13.2885	10.7148	1.8999		130.356	196.283	18.714	18.714	25.2002	116.661	96.6255
267	1.9182	1.0065	1.2433	6.4997	1.7132	74.876	-0.7124	4.8424	6.0652	0.9926	0.9772	1.0681	0.7199	2	6.0205	3.4678	2.148	4.8173	4.8769	-0.0429		100.36	59.3019	-0.4225	-0.4225	9.7771	47.6976	34.1578
268	3.2241	0.9319	1.9745	82.4448	2.8182	30.1089	25.4682	12.204	9.4393	2.5528	0.7666	1.06	0.5054	2	24.0967	10.7345	2.4834	21.2378	9.0959	6.137	0.7666	169.895	237.352	60.4494	60.4494	25.1451	120.209	105.735
269	2.6734	1.0151	1.828	57.4916	2.4927	78.9388	29.6846	3.8761	8.5259	0.8311	1.0114	1.0775	0.6612	2	7.0855	3.9053	1.1207	5.9066	2.7254	2.1033		142.91	69.7922	20.7175	20.7175	8.1863	38.1796	38.4672
270	2.6542	1.0181	1.7273	56.3549	2.4799	80.4615	27.2215	10.4544	8.4897	2.127	0.9401	1.0104	0.58	2	18.0578	9.3283	2.8394	16.0845	7.6087	4.9156		141.789	177.869	48.4187	48.4187	20.9509	102.976	91.8838
271	2.1651	1.0337	1.515	22.4907	2.0088	86.3834	-5.8259	6.5418	7.0311	1.4096	1.0042	1.1275	0.7475	2	9.9109	4.5977	2.831	6.1507	6.9231	-0.5774		112.124	97.6224	-5.6874	-5.6874	13.8846	64.4367	45.2873
272	2.6581	1.0979	2.0767	56.6269	2.6598	97.9191	34.5786	4.478	9.1687	1.0143	1.0374	1.1325	0.7172	2	9.2994	5.3167	1.5796	7.4128	2.9295	3.2156		142.056	91.5991	31.6737	31.6737	9.9909	44.1083	52.3695
273	3.1793	0.9671	1.9936	80.9655	2.8739	51.6325	47.7544	11.1483	9.6592	2.3009	0.7787	0.986	0.4654	2	22.2252	13.3244	2.8634	28.6289	5.8245	10.6135	0.7787	168.161	218.918	104.543	104.543	22.6639	109.811	131.245
274	2.2563	1.0007	1.4941	28.9132	2.043	71.5069	5.1609	5.5933	7.0935	1.1781	0.9676	1.0749	0.6493	2	8.357	3.8757	2.9479	5.9689	5.3047	0.4313		117.229	82.3164	4.2483	4.2483	11.6043	55.094	38.1756
275	2.2432	1.0916	1.7283	27.9876	2.1929	97.4125	29.6299	5.9067	7.6926	1.3271	1.0492	1.1793	0.7748	2	10.2086	6.2453	2.7001	8.0604	4.1565	3.0248		116.479	100.555	29.7943	29.7943	13.0719	58.181	61.5162
276	3.7962	0.9465	2.391	97.8345	3.4007	38.8481	19.1469	6.4122	11.2877	1.3582	0.6989	1.0051	0.4853	2	15.3315	5.4515	2.9624	11.233	5.1844	2.9355	0.6989	189.02	151.015	28.9147	28.9147	13.3783	63.1602	53.6973
277	2.8215	0.9827	1.8576	64.2287	2.5655	61.1247	42.9487	15.1182	8.711	3.2239	0.95	1.0541	0.6637	2	28.0835	17.7859	4.2554	26.7987	8.6252	12.0615		149.742	276.623	118.806	118.806	31.7554	148.914	175.191
278	2.1326	1.0333	1.4709	20.0899	1.9745	86.2051	-7.7558	8.4599	6.9229	1.7975	1.0115	1.136	0.7176	2	12.4436	5.5762	4.2602	7.7709	9.1159	-0.9651		110.274	122.57	-9.5062	-9.5062	17.7054	83.33	54.9256
279	1.9358	1.0289	1.311	7.5162	1.7646	84.7421	-27.3165	6.0011	6.2575	1.2573	1.0288	1.0848	0.7492	2	7.8674	3.5756	3.8346	4.7723	7.6407	-2.1491		101.07	77.4939	-21.1686	-21.1686	12.3844	59.1108	35.2197
280	3.3719	0.9765	2.1896	88.2356	3.0881	57.3456	35.4056	7.513	10.3444	1.5903	0.7631	1.0619	0.5065	2	16.4505	8.2826	1.9381	16.3514	4.8529	5.8244	0.7631	176.853	162.037	57.3703	57.3703	15.6645	74.0031	81.5836
281	2.5166	1.0402	1.7642	48.8716	2.3857	88.3034	27.8387	17.0822	8.2243	3.6643	0.9842	1.0589	0.6385	2	30.1365	16.2604	5.7316	25.4653	12.3265	8.3896		134.621	296.844	82.6376	82.6376	36.0934	168.26	160.165
282	2.1742	0.9572	1.3134	23.1584	1.8845	45.8252	-11.1932	13.6914	6.5382	2.7503	0.9295	1.0431	0.6486	2	17.9823	7.8613	6.2284	12.1202	15.2233	-2.0128		112.644	177.126	-19.8261	-19.826	27.0905	134.86	77.4338
283	2.7148	1.0532	1.917	59.0797	2.6212	91.8042	42.5554	14.0737	8.9826	3.0035	0.9721	1.0785	0.7015	2	26.9792	17.1527	3.2834	24.4501	8.0845	11.4811		144.492	265.745	113.089	113.089	29.5845	138.626	168.954
284	3.0994	0.9369	1.8785	77.3271	2.7155	32.8532	33.0672	10.8267	9.1227	2.2294	0.796	0.9932	0.5416	2	20.338	10.6499	4.3366	19.6639	7.2465	6.7252	0.796	163.974	200.329	66.2432	66.2433	21.9596	106.643	104.901
285	2.3389	1.0316	1.6496	35.5722	2.1844	85.6936	-17.9465	8.1636	7.5798	1.7767	1.0473	1.1101	0.7717	2	13.4667	5.0133	4.8542	6.4969	9.6288	-2.4168		122.766	132.647	-23.8055	-23.8055	17.5005	80.4115	49.381
286	3.0772	0.9367	1.8396	76.2523	2.694	32.6839	57.159	21.3133	9.0549	4.33	0.8382	1.007	0.4947	2	39.208	26.928	2.769	54.4322	9.1309	22.4109		162.757	386.199	220.747	220.747	42.6505	209.936	265.241
287	2.4544	0.9748	1.5726	45.6822	2.1886	56.3368	-11.1465	5.5856	7.5165	1.1686	0.9688	1.0514	0.6608	2	8.7839	3.1233	3.0621	4.7264	6.2081	-0.9791		131.678	86.5214	-9.6441	-9.6441	11.5107	55.0182	30.7645
288	3.1359	0.9244	1.847	79.225	2.7155	26.0438	49.9265	12.3736	9.107	2.5095	0.8447	0.9963	0.5096	2	22.854	14.5677	1.7866	28.5858	6.1959	11.4102		166.145	225.112	112.391	112.391	24.7186	121.88	143.492
289	2.1389	1.0043	1.4097	20.6121	1.9317	73.6761	-24.4179	3.4731	6.7485	0.7255	0.9592	1.0745	0.6645	2	4.896	1.676	2.1486	2.5222	4.3212	-1.1955		110.674	48.2256	-11.7757	-11.7757	7.1462	34.21	16.5086
290	3.4985	0.9185	2.1231	92.4193	3.0324	23.144	59.2649	15.2285	10.0954	3.2026	0.77	1.0419	0.4931	2	32.3316	22.2205	2.8511	45.0586	6.2034	19.1613	0.77	182.056	318.466	188.739	188.739	31.5456	150.001	218.872
291	2.405	1.0933	1.7149	41.0469	2.3728	97.5812	11.8465	9.003	8.2603	1.8691	1.0133	1.0847	0.6662	2	15.4392	7.116	5.4911	10.6816	7.9362	1.829		127.514	152.076	18.0156	18.0157	18.4106	88.6795	70.0926
292	2.864	0.9849	1.954	66.1255	2.6127	62.517	43.3001	13.1928	8.862	2.9089	0.9694	1.0883	0.693	2	25.7787	16.3463	2.0331	23.5863	7.4801	11.1622		151.724	253.92	109.948	109.948	28.6527	129.949	161.011
293	2.8233	0.9642	1.7474	64.2861	2.5227	49.9505	51.6837	12.8325	8.5521	2.622	0.9193	0.9911	0.6139	2	22.4235	15.3956	2.1765	25.0778	6.2001	11.5893		149.802	220.871	114.155	114.155	25.8267	126.4	151.647
294	1.8164	1.0062	1.1668	2.7659	1.6104	74.7731	16.0185	7.85	5.7419	1.5952	0.9574	1.074	0.7066	2	9.1594	6.1259	3.0335	8.669	6.5928	1.4672		97.7963	90.2201	14.4519	14.4519	15.7127	77.3225	60.3401
295	2.4205	1.0802	1.8668	42.6606	2.3642	96.2972	17.092	8.4466	8.2142	1.9196	1.0641	1.1332	0.7459	2	15.7682	7.9184	4.1888	10.6161	7.0028	2.6951		128.949	155.317	26.5467	26.5467	18.9081	83.199	77.9962
296	3.0302	0.9584	1.8415	74.5982	2.7069	46.5427	29.714	7.5583	9.1232	1.5256	0.743	1.0029	0.4414	2	13.9187	6.4808	2.898	14.6819	5.3125	4.1358	0.7431	160.901	137.099	40.7376	40.7377	15.0272	74.4493	63.8359
297	3.6587	0.9972	2.4976	96.0465	3.435	69.6775	45.9754	12.8768	11.4618	2.8059	0.7848	1.0676	0.5262	2	32.1611	18.4468	2.3504	35.0569	6.9567	14.7862	0.7848	186.692	316.787	145.644	145.644	27.6381	126.837	181.701
298	2.3283	0.9944	1.5315	34.8135	2.103	68.3131	-7.4045	4.202	7.2733	0.8848	0.961	1.0294	0.6889	2	6.4353	2.6325	2.7104	3.8214	4.5131	-0.4765		122.122	63.3877	-4.6935	-4.6935	8.7153	41.3897	25.9301
299	2.7167	1.0053	1.8643	59.1628	2.5142	74.2389	62.0406	12.0024	8.5798	2.608	0.9489	1.0955	0.6817	2	22.376	16.9879	0.9716	24.9209	4.556	13.8822		144.575	220.404	136.74	136.74	25.6888	118.224	167.331
300	2.4006	1.0166	1.6453	40.6402	2.2186	79.778	24.4472	7.5529	7.6667	1.6209	1.0165	1.068	0.6818	2	12.4268	6.929	2.3648	10.1622	5.7066	3.038		127.156	122.404	29.9243	29.9244	15.9659	74.3961	68.2506
301	1.9328	0.9291	1.0878	7.3291	1.6104	28.5542	-46.6006	1.678	5.6412	0.3236	0.8941	0.982	0.6227	2	1.8253	0.6811	1.0298	1.0938	2.4599	-0.8506		100.939	17.9792	-8.3784	-8.3784	3.1875	16.5283	6.7088
302	3.6309	0.9405	2.2708	95.5702	3.2251	35.079	10.3707	4.6344	10.7285	0.9809	0.7012	1.06	0.4586	2	10.5239	2.9964	2.19	6.5336	4.1538	1.0914	0.7012	186.076	103.66	10.7503	10.7503	9.6619	45.6488	29.5145
303	1.8607	1.005	1.1893	4.1343	1.6533	74.1365	-31.2225	0.5723	5.8748	0.1159	1.013	1.0827	0.6575	2	0.6806	0.2813	0.3373	0.4278	0.7509	-0.2125		98.7283	6.7039	-2.0931	-2.0931	1.1416	5.6372	2.7708
304	2.1535	1.0282	1.4781	21.527	1.9873	84.5107	20.711	3.6102	6.9562	0.7671	1.0106	1.1028	0.6953	2	5.3363	3.0956	1.1999	4.452	2.8625	1.1052		111.378	52.5626	10.8862	10.8862	7.5559	35.5605	30.4917
305	2.7515	1.0216	1.8692	61.0312	2.587	81.8275	48.8488	9.9404	8.8308	2.1041	0.8742	1.0334	0.5344	2	18.5806	11.7936	2.1236	22.0691	5.0846	9.0764	0.8742	146.46	183.019	89.4025	89.4025	20.7254	97.9129	116.167
306	2.2943	1.0588	1.686	31.9326	2.1886	92.9552	17.4219	9.1338	7.6317	2.0178	1.0675	1.1332	0.8045	2	15.3996	8.7508	3.5968	10.8773	7.5425	2.6829		119.708	151.686	26.4266	26.4266	19.8753	89.9679	86.1954
307	2.1809	1.1063	1.7152	23.6558	2.1501	98.3426	14.6899	7.4809	7.5798	1.6928	1.1052	1.1773	0.8702	2	12.8313	7.4382	3.954	8.5481	6.3819	1.8849		113.034	126.388	18.5663	18.5663	16.6741	73.6869	73.2663
308	2.0581	1.0652	1.5008	14.9214	1.9488	93.9861	2.3622	4.6147	6.8872	1.0056	1.0342	1.132	0.795	2	6.9258	3.7458	2.7059	4.7114	4.5057	0.1636		106.393	68.2191	1.6115	1.6115	9.9052	45.4548	36.8961
309	3.3878	0.9353	2.0527	88.8583	2.981	31.9785	37.3449	7.4613	9.9549	1.5385	0.6526	1.0369	0.4471	2	15.3159	7.8096	2.052	17.4689	4.6749	5.7197	0.6526	177.618	150.862	56.339	56.3391	15.1542	73.4938	76.9246
310	2.4943	0.8948	1.3696	47.468	2.0601	13.8785	3.1809	11.7041	7.012	2.2861	0.8731	0.9681	0.5161	2	16.03	6.3588	3.6049	12.3198	11.3319	0.5099		133.318	157.895	5.0225	5.0225	22.5181	115.285	62.6342
311	2.2461	1.0467	1.6053	28.2259	2.1158	90.2378	-12.7172	5.9089	7.3856	1.2843	1.0419	1.1323	0.7248	2	9.4856	3.6211	2.9454	4.9962	6.6605	-1.2063		116.671	93.4332	-11.8821	-11.8821	12.6504	58.2027	35.6678
312	2.1799	0.9228	1.2336	23.5692	1.8289	25.2166	32.3145	12.2853	6.3197	2.3981	0.9169	0.9863	0.5957	2	15.1551	9.8506	3.0058	16.5374	8.3156	4.8973		112.966	149.278	48.2384	48.2383	23.6213	121.01	97.0284
313	1.8442	1.032	1.2345	3.5552	1.6747	85.8602	-33.7137	5.3593	5.9792	1.1065	1.009	1.1017	0.6927	2	6.616	2.7332	3.447	3.9459	7.1661	-2.2305		98.3328	65.1676	-21.9704	-21.9704	10.899	52.7891	26.922
314	3.2449	0.9462	2.0007	83.4795	2.8782	38.6957	58.57	12.3644	9.6458	2.5646	0.8276	1.0403	0.5348	2	24.7374	17.2281	1.0308	32.2159	5.1225	14.4887	0.8276	171.118	243.663	142.714	142.714	25.2613	121.789	169.697
315	2.8392	0.9756	1.8943	65.0056	2.5655	56.7358	40.7168	10.9541	8.7015	2.3847	0.9641	1.0414	0.6672	2	20.7504	12.7816	2.6609	19.1575	6.494	8.4489		150.551	204.391	83.2217	83.2216	23.4893	107.898	125.899
316	1.8931	1.0238	1.2631	5.3694	1.7132	82.7381	-36.2771	3.3268	6.0889	0.6901	0.9886	1.055	0.6663	2	4.2021	1.4966	2.3756	2.246	4.5338	-1.5244		99.5771	41.3907	-15.0153	-15.0153	6.7975	32.769	14.7415
317	1.9353	0.9696	1.1692	7.4969	1.6747	53.1748	-76.5993	6.3761	5.895	1.2646	0.9424	1.0476	0.6795	2	7.4549	1.9404	5.0287	2.8558	11.2601	-5.7104		101.056	73.4308	-56.2474	-56.2475	12.4563	62.8046	19.1129
318	2.3903	1.0044	1.5283	39.4671	2.1844	73.7783	30.6112	9.2198	7.5425	1.8682	0.9369	1.005	0.5973	2	14.0906	8.1343	2.3194	13.6195	6.3976	4.3133		126.126	138.792	42.486	42.486	18.4018	90.815	80.1229
319	2.4577	1.0345	1.7528	45.8842	2.3128	86.5955	16.7942	4.9523	7.9876	1.0867	1.0107	1.1145	0.7459	2	8.6804	4.5313	1.6686	6.0752	4.1206	1.4578		131.863	85.5019	14.3593	14.3594	10.704	48.7802	44.6333
320	3.3141	0.9649	2.1108	86.1605	2.9981	50.4453	44.6252	12.4106	10.0467	2.6074	0.7727	1.0564	0.4705	2	26.1962	14.9235	4.3442	31.7186	6.8724	11.6901	0.7727	174.327	258.033	115.147	115.148	25.6829	122.244	146.996
321	1.9284	0.9911	1.2152	7.0972	1.7004	66.4069	-45.2602	6.0862	6.0041	1.2318	0.9165	1.0475	0.6783	2	7.3959	2.6498	4.1044	3.9063	8.8411	-3.3474		100.777	72.8496	-32.9719	-32.9719	12.1332	59.9491	26.1005
322	2.1509	0.887	1.1248	21.4203	1.7389	11.4829	-23.5778	3.2398	5.9934	0.608	0.8172	0.9601	0.5203	2	3.6441	1.2237	1.3365	2.3521	4.0035	-0.8592		111.296	35.8944	-8.4631	-8.4631	5.9888	31.912	12.0534
323	3.69	0.8744	1.9433	96.5602	3.0624	8.384	48.0423	8.9055	10.1363	1.7073	0.5953	0.9462	0.3168	2	17.306	9.7802	1.0948	30.8683	4.6271	8.3142	0.5953	187.358	170.464	81.8949	81.8949	16.8169	87.7192	96.335
324	2.1527	0.9814	1.3601	21.5057	1.906	60.3218	-22.214	0.3998	6.6371	0.0819	0.9843	1.0584	0.6299	2	0.5438	0.187	0.2244	0.2968	0.4886	-0.1208		111.361	5.3564	-1.1899	-1.1899	0.807	3.938	1.8419
325	2.9546	1.11	2.3492	70.6643	3.0153	98.5487	43.8447	11.4201	10.3035	2.6038	0.9653	1.1195	0.7191	2	26.8281	16.3743	3.4655	22.77	6.4129	11.7627		156.573	264.257	115.863	115.863	25.6474	112.488	161.287
326	2.851	1.0327	2.0355	65.4679	2.7155	86.1049	50.1334	9.6108	9.2499	2.1149	0.9598	1.0848	0.7066	2	19.5628	13.194	1.82	18.6719	4.7926	9.8075		151.034	192.694	96.6039	96.6039	20.8318	94.6664	129.961
327	2.5918	0.9723	1.6554	52.3796	2.3171	54.6531	23.2141	7.9175	7.9169	1.6555	0.9779	1.048	0.6687	2	13.1067	7.1082	2.7826	10.6294	6.0796	3.0426		137.935	129.101	29.9696	29.9696	16.3067	77.9874	70.0158
328	1.7856	1.0516	1.2304	1.9436	1.6404	91.3648	-30.8104	5.0286	5.8991	1.0488	0.9879	1.1303	0.7664	2	6.1872	3.1355	3.6547	4.091	6.5782	-1.9063		97.2405	60.9439	-18.7771	-18.7771	10.3307	49.5317	30.8847
329	2.3215	0.9979	1.5381	34.2063	2.103	70.1352	11.8639	5.5261	7.2781	1.1678	0.9934	1.0675	0.6937	2	8.4997	4.3871	2.2273	6.3242	4.8706	1.0084		121.609	83.722	9.9327	9.9327	11.5028	54.4321	43.2129
330	2.1638	0.9629	1.3206	22.4048	1.8845	49.1815	-10.7405	5.8912	6.5456	1.1886	0.9497	1.064	0.6768	2	7.7799	3.5799	1.9747	5.2893	6.5239	-0.8356		112.058	76.632	-8.2307	-8.2307	11.7077	58.0283	35.262
331	2.1248	0.9874	1.3602	19.4853	1.8888	64.133	30.7035	0.1369	6.5913	0.0283	0.9254	1.0672	0.6343	2	0.1862	0.1173	0.0387	0.185	0.0949	0.0572		109.813	1.8341	0.5631	0.5631	0.2783	1.3485	1.1554
332	2.7471	1.0384	2.075	60.6947	2.6212	87.8745	22.3812	10.1146	8.9618	2.3419	1.0474	1.179	0.7918	2	20.9877	10.9134	3.9188	13.7837	7.851	4.6973		146.119	206.729	46.2684	46.2684	23.0677	99.6288	107.497
333	2.0681	0.9954	1.3385	15.589	1.846	68.7862	-22.5505	4.726	6.4674	0.9781	0.9688	1.0639	0.7032	2	6.3258	2.6463	3.0157	3.7632	5.7918	-1.4265		106.887	62.3091	-14.051	-14.051	9.6343	46.5511	26.0661
334	2.1347	1.1949	1.9317	20.259	2.2443	99.8285	5.2008	2.9413	8.0133	0.709	1.1533	1.3	0.9453	2	5.6818	2.9315	2.261	3.101	2.7884	0.2955		110.403	55.9657	2.9107	2.9107	6.9836	28.9718	28.8753
335	2.1792	1.0253	1.4917	23.4898	2.0088	83.4358	-23.604	8.2263	7.0195	1.7482	0.9965	1.0755	0.7404	2	12.2712	4.6318	3.9265	6.2558	10.1679	-2.8965		112.903	120.871	-28.5305	-28.5305	17.2198	81.0291	45.6232
336	2.6019	1.0349	1.6975	52.8738	2.4628	86.7184	39.8726	8.2306	8.4589	1.6517	0.9188	0.9933	0.6137	2	13.9715	8.6079	1.4598	14.0266	4.9489	5.5708		138.408	137.619	54.8724	54.8724	16.2692	81.0714	84.7878
337	2.1679	1.1072	1.7108	22.7273	2.1372	98.4516	1.2234	5.2508	7.5408	1.1913	1.1166	1.1823	0.8683	2	8.9831	4.6133	3.4717	5.3132	5.1866	0.1099		112.308	88.4835	1.0825	1.0825	11.7343	51.7204	45.441
338	3.0815	0.8953	1.7572	76.4603	2.587	14.0811	46.5416	10.7881	8.6676	2.1871	0.8084	0.9833	0.5165	2	18.9568	11.8018	1.001	22.8477	5.7672	8.8228		162.991	186.725	86.9046	86.9046	21.5429	106.263	116.248
339	2.3244	0.9649	1.4457	34.4395	2.043	50.4279	27.4548	10.5524	7.046	2.1651	0.9819	1.0474	0.6468	2	15.2556	9.14	2.7295	14.1306	7.6553	4.1884		121.806	150.268	41.2557	41.2557	21.3262	103.941	90.029
340	2.9448	1.0368	2.1156	70.3546	2.8225	87.3121	37.6391	12.917	9.5919	2.849	0.9853	1.0578	0.6495	2	27.3272	15.5179	3.6212	23.8908	8.0554	10.2857		156.237	269.173	101.314	101.314	28.0627	127.233	152.851
341	2.3177	0.9593	1.4267	33.8649	2.0259	47.0428	32.4387	10.3288	6.9849	2.1097	0.9414	1.0504	0.6589	2	14.7361	9.3779	2.1373	14.2334	6.9782	4.7802		121.322	145.151	47.085	47.085	20.7805	101.739	92.3723
342	2.9826	1.045	2.1937	72.1219	2.8825	89.746	29.4655	9.9766	9.7919	2.2351	1.0011	1.073	0.7182	2	21.8856	11.5023	2.2685	16.0165	7.037	6.4487		158.163	215.573	63.5197	63.5197	22.0157	98.2695	113.298
343	2.3108	1.0517	1.6816	33.2385	2.1929	91.411	-29.4679	5.4071	7.635	1.1909	1.0372	1.1061	0.773	2	9.0926	2.732	4.5501	3.5342	7.0005	-2.6794		120.796	89.5621	-26.3921	-26.3921	11.7304	53.2599	26.9102
344	3.4014	0.9583	2.132	89.3356	3.0624	46.475	49.1415	14.6783	10.2398	3.0561	0.7736	0.9967	0.5068	2	31.2941	19.1614	5.0419	37.8122	7.4652	15.3784	0.7736	178.206	308.247	151.477	151.477	30.1026	144.581	188.74
345	2.0846	0.9522	1.2394	16.6581	1.7903	42.6523	-19.5485	5.6719	6.2357	1.1273	0.9073	1.0304	0.6236	2	7.0297	2.8541	3.1382	4.5769	6.7806	-1.3742		107.682	69.2425	-13.5359	-13.5359	11.1039	55.8682	28.1129
346	2.3008	0.993	1.5043	32.5303	2.073	67.6063	11.4917	9.6634	7.1773	2.0254	0.9844	1.0502	0.7014	2	14.5366	7.67	3.3779	10.9345	8.553	1.6705		120.205	143.185	16.4544	16.4544	19.9502	95.1845	75.5495
347	3.5006	1.0768	2.7132	92.5007	3.5207	95.7963	44.2349	12.7337	11.8422	2.9175	0.819	1.1151	0.5773	2	34.5492	19.3822	4.4055	33.5732	7.1009	15.2828	0.819	182.159	340.31	150.536	150.536	28.7374	125.427	190.915
348	2.1838	1.03	1.5182	23.887	2.0216	85.1175	35.4793	4.112	7.0663	0.8835	1.024	1.0912	0.7591	2	6.2428	4.2288	1.3632	5.5711	2.6532	2.2149		113.215	61.4916	21.8168	21.8168	8.7025	40.5032	41.6537
349	2.4044	1.0474	1.6794	40.9817	2.2829	90.49	52.1718	6.6803	7.9115	1.418	0.9892	1.0421	0.6396	2	11.2189	7.8965	1.8353	12.3469	3.1951	5.8531		127.457	110.506	57.653	57.6531	13.9673	65.801	77.7805
350	2.5783	0.9704	1.663	51.9045	2.3	53.5385	27.3185	0.7288	7.8606	0.1542	0.9753	1.0457	0.6823	2	1.212	0.6925	0.1998	1.015	0.5298	0.3311		137.482	11.9382	3.2613	3.2613	1.5189	7.1787	6.8211
351	2.0699	1.0468	1.4665	15.7051	1.9317	90.318	18.7283	5.1753	6.8073	1.1149	1.0091	1.1251	0.764	2	7.5896	4.6349	2.1794	6.0667	4.2062	1.4214		106.973	74.7576	14.0008	14.0008	10.9818	50.9767	45.6538
352	2.4675	1.0592	1.8024	46.2553	2.3728	93.072	19.628	5.7028	8.2108	1.2519	1.0097	1.0762	0.7456	2	10.2787	5.435	2.3811	7.2891	4.5834	2.0175		132.202	101.245	19.8724	19.8724	12.3312	56.1726	53.5347
353	2.6813	1.0749	1.9438	57.8206	2.6341	95.5346	44.6501	9.9455	9.0541	2.1352	1.0113	1.0795	0.6629	2	19.3321	12.281	3.4609	18.5262	5.5049	8.6318		143.236	190.421	85.0232	85.0233	21.0317	97.9632	120.968
354	3.6131	0.9658	2.3696	95.1667	3.2894	50.933	52.1482	11.1417	10.9627	2.4083	0.7454	1.0776	0.513	2	26.4013	16.5027	3.1882	32.1705	5.3315	13.7678	0.7454	185.557	260.053	135.613	135.613	23.7218	109.746	162.552
355	2.4044	1.0671	1.7963	40.998	2.3214	94.3275	3.5676	9.1597	8.0607	2.0412	1.0893	1.133	0.7599	2	16.4536	7.2992	6.2916	9.6052	8.8327	0.587		127.471	162.068	5.7819	5.7819	20.1058	90.223	71.8971
356	2.1444	0.949	1.2747	21.044	1.8417	40.5995	11.6309	11.6169	6.393	2.3163	0.9282	1.0179	0.5942	2	14.808	7.8226	4.4509	13.1642	10.2658	1.7223		111.006	145.859	16.9647	16.9647	22.8156	114.427	77.0526
357	3.1011	1.0549	2.3591	77.4319	3.0324	92.2565	34.0214	13.5751	10.2768	3.1163	0.9312	1.1381	0.6818	2	32.0251	17.0023	5.5073	24.9362	8.9567	10.8954	0.9312	164.093	315.447	107.32	107.32	30.6956	133.715	167.473
358	3.6691	0.9874	2.5141	96.2613	3.4136	64.1139	60.5206	12.3455	11.3814	2.7271	0.8273	1.0795	0.5189	2	31.0377	21.313	1.3253	41.0768	4.8739	18.7842	0.8273	186.97	305.721	185.024	185.024	26.8619	121.603	209.933
359	3.0497	0.9254	1.7775	75.3299	2.6384	26.4776	27.0222	7.0853	8.8659	1.4205	0.9081	0.9728	0.5342	2	12.5941	6.1655	2.4305	11.5413	5.1708	3.4032		161.719	124.052	33.5215	33.5216	13.9919	69.7902	60.7302
360	3.7233	1.0075	2.6056	97.0398	3.5335	75.2989	3.2032	5.5186	11.7853	1.2201	0.7325	1.1106	0.4577	2	14.3793	2.9055	2.5213	6.3482	5.3418	0.4606	0.7324	187.982	141.636	4.5369	4.5369	12.018	54.3582	28.6192
361	2.0905	0.9387	1.2141	17.1749	1.7732	33.9889	16.6881	4.2189	6.1647	0.8309	0.9242	1.0104	0.6187	2	5.1222	3.0296	1.4821	4.8965	3.515	0.8548		108.068	50.4537	8.4198	8.4198	8.1844	41.5562	29.8416
362	1.9694	1.0036	1.2804	9.5056	1.7603	73.2682	38.6217	4.2238	6.2093	0.871	0.9733	1.0712	0.6543	2	5.4081	3.7848	1.0769	5.7848	2.5924	2.0887		102.473	53.2698	20.5737	20.5737	8.5793	41.6044	37.2803
363	3.1745	0.9378	1.9183	80.783	2.7883	33.4702	47.4246	10.8653	9.3525	2.2286	0.9162	0.9819	0.5178	2	20.843	12.8429	2.3807	24.8011	5.7126	9.8847		167.949	205.304	97.3643	97.3644	21.9517	107.023	126.503
364	2.046	1.0733	1.5138	14.0473	1.9488	95.3327	-25.1804	5.5008	6.899	1.207	1.0508	1.1165	0.7936	2	8.3271	3.3682	4.1861	4.244	6.886	-2.0968		105.751	82.0219	-20.6535	-20.6534	11.8889	54.1829	33.1768
365	1.992	1.0664	1.4463	10.7415	1.8803	94.2215	-28.3439	11.0275	6.6737	2.3898	1.0199	1.1254	0.7302	2	15.9491	5.8135	8.6374	7.9619	14.1531	-4.5206		103.355	157.099	-44.5279	-44.5279	23.5395	108.621	57.263
366	2.3745	1.0104	1.6062	38.072	2.1801	76.6479	34.2302	12.338	7.5371	2.6293	1.0307	1.048	0.6756	2	19.8173	12.2657	3.3673	18.1555	8.1147	6.7835		124.912	195.2	66.8175	66.8175	25.8986	121.529	120.817
367	1.9855	0.9387	1.1415	10.392	1.6747	34.0044	-3.5178	13.4949	5.8552	2.6309	0.9348	1.0018	0.5796	2	15.4044	7.5545	6.0948	13.0341	13.9691	-0.5419		103.105	151.733	-5.3377	-5.3377	25.9144	132.925	74.4118
368	2.9028	1.0511	2.1191	68.579	2.814	91.2263	50.0256	14.2633	9.5852	3.1533	0.9247	1.0748	0.6154	2	30.2253	19.507	2.8798	31.6974	7.128	15.1204		154.326	297.719	148.936	148.936	31.06	140.494	192.144
369	2.5466	1.0274	1.7622	50.5583	2.3899	84.1918	11.6979	10.5268	8.2199	2.2568	1.0051	1.0561	0.657	2	18.5503	8.2775	3.7997	12.5981	9.2954	2.17		136.205	182.72	21.3745	21.3745	22.2295	103.689	81.5334
370	2.0646	0.9715	1.2608	15.3434	1.8032	54.2152	5.5865	5.0416	6.3011	1.0088	0.9591	1.0271	0.6752	2	6.3564	3.5692	2.0671	5.286	4.7601	0.3551		106.705	62.6105	3.4977	3.4977	9.9367	49.6598	35.1566
371	2.4826	1.0682	1.8147	46.7799	2.4071	94.528	56.3247	17.7342	8.3313	3.8628	0.982	1.1133	0.7193	2	32.1823	23.6979	3.8587	32.946	7.7455	18.1266		132.684	316.996	178.547	178.547	38.0486	174.682	233.424
372	3.7087	1.0936	3.1222	96.7878	3.7991	97.6053	33.579	10.6827	12.7414	2.6177	0.8348	1.2383	0.5928	2	33.3536	15.4063	2.6313	25.9876	7.0956	11.1998	0.8348	187.653	328.533	110.318	110.318	25.7843	105.225	151.752
373	2.3575	1.035	1.6644	36.9037	2.2101	86.7408	11.664	5.3262	7.6653	1.1565	1.0074	1.1105	0.7546	2	8.8649	4.5841	2.232	6.0752	4.7048	1.034		123.905	87.3193	10.1849	10.1849	11.3915	52.4631	45.1534
374	2.2151	1.0773	1.6701	26.0658	2.1372	95.8796	-35.4276	9.3825	7.4968	2.0902	1.0564	1.1224	0.815	2	15.6697	4.8052	8.449	5.8956	12.7067	-5.5514		114.938	154.346	-54.6813	-54.6813	20.5885	92.4176	47.3312
375	2.8733	1.0639	2.1472	66.7472	2.814	93.8099	34.078	14.5964	9.6034	3.2636	1.0321	1.1016	0.7365	2	31.3413	17.7677	4.3634	24.1234	9.6223	10.6805		152.379	308.712	105.203	105.203	32.1465	143.774	175.012
376	3.4293	0.9835	2.3187	90.2836	3.1652	61.65	52.1705	12.7139	10.5958	2.7822	0.8339	1.082	0.5108	2	29.4797	18.4857	2.7745	36.1912	6.0809	15.3797	0.8339	179.381	290.375	151.49	151.49	27.4047	125.232	182.084
377	3.2728	1.0015	2.268	84.9407	3.0624	71.9503	25.9639	15.4038	10.2969	3.3928	0.9345	1.0935	0.6397	2	34.9358	16.3664	5.9276	25.5834	11.4044	9.0707		172.859	344.118	89.3464	89.3463	33.4191	151.727	161.209
378	3.1757	0.956	2.0032	80.8367	2.8397	45.0694	41.6709	11.1565	9.5372	2.3433	0.9194	0.9893	0.5295	2	22.3487	12.7586	3.9416	24.0955	6.5075	9.3129		168.012	220.135	91.7321	91.7321	23.0815	109.891	125.672
379	2.3592	1.0745	1.7991	36.9987	2.2871	95.4752	-5.4083	6.851	7.9636	1.5477	1.0526	1.1187	0.7506	2	12.3256	4.754	4.7004	6.3334	7.2215	-0.6666		123.986	121.407	-6.566	-6.5661	15.2448	67.4823	46.8269
380	2.2448	1.0786	1.6996	28.1141	2.1715	96.0704	18.1295	8.5185	7.6063	1.9034	1.0092	1.1629	0.7705	2	14.4781	7.9987	4.0699	10.3808	6.9743	2.6248		116.581	142.609	25.8543	25.8544	18.7485	83.9072	78.7872
381	3.0833	0.9939	2.0701	76.502	2.8525	68.0968	43.5364	17.1395	9.6275	3.6853	0.8707	1.0414	0.5922	2	35.4804	21.1781	4.6899	35.7617	9.6777	15.4469		163.038	349.482	152.152	152.152	36.3002	168.824	208.604
382	2.7672	1.0757	2.0497	62.0075	2.7283	95.6178	23.3756	13.1073	9.3513	2.873	0.9281	1.0777	0.6174	2	26.866	12.4805	5.8527	20.2154	10.0433	6.2801		147.454	264.63	61.859	61.8589	28.2991	129.107	122.933
383	2.1042	0.9488	1.2473	18.096	1.8032	40.4859	1.2858	8.6418	6.2717	1.7187	0.9215	1.0389	0.5839	2	10.7789	5.1199	4.19	8.7683	8.5308	0.1386		108.76	106.172	1.3652	1.3652	16.9292	85.1217	50.431
384	1.7542	0.96	1.0277	1.3175	1.4862	47.3829	-11.6348	5.0848	5.2904	0.9878	0.8932	1.038	0.5863	2	5.2257	2.72	2.5056	4.6394	5.6764	-0.608		96.8194	51.4731	-5.9888	-5.9888	9.7298	50.0853	26.792
385	2.8177	1.0617	2.1569	64.0948	2.7497	93.5166	55.8353	11.2564	9.3985	2.5833	1.0227	1.1386	0.7599	2	24.2789	17.3341	2.5693	22.8098	4.9713	13.5562		149.603	239.147	133.529	133.529	25.4455	110.876	170.741
386	2.1358	1.1209	1.7338	20.3225	2.1244	98.9619	17.7134	7.7013	7.521	1.7754	1.0986	1.1621	0.7996	2	13.3526	7.4325	4.4725	9.2949	6.3371	2.3652		110.452	131.523	23.2972	23.2972	17.4877	75.8578	73.2101
387	2.6814	0.983	1.7513	57.8389	2.4285	61.3402	39.822	13.4617	8.2808	2.847	0.9853	1.0518	0.6094	2	23.5754	14.3246	3.1808	23.5075	8.1008	9.3882		143.255	232.218	92.4738	92.4737	28.0429	132.598	141.097
388	3.056	0.9782	2.0143	75.547	2.784	58.288	37.478	13.673	9.3912	2.9327	0.8612	1.0476	0.5734	2	27.5415	15.2235	2.4874	26.5509	8.5486	10.322	0.8612	161.963	271.284	101.672	101.672	28.8871	134.679	149.952
389	3.1056	1.0386	2.2309	77.6522	2.9939	87.9309	9.9908	9.9338	10.1327	2.1871	0.816	1.1073	0.5873	2	22.1614	7.465	4.4257	12.7114	8.9412	2.2141	0.816	164.344	218.29	21.8089	21.8089	21.5429	97.8479	73.5302
390	2.5272	0.9534	1.5353	49.5785	2.2143	43.4287	-13.8027	9.2581	7.5694	1.8778	0.9173	0.9834	0.5867	2	14.2139	4.219	4.9289	7.1916	10.5358	-1.9619		135.283	140.007	-19.3247	-19.3247	18.4963	91.1923	41.5572
391	3.6514	0.9425	2.297	95.9511	3.2508	36.398	4.6881	6.9685	10.8116	1.4805	0.6692	1.0543	0.4562	2	16.0066	3.7801	4.7565	8.2867	6.6417	0.7504	0.6692	186.568	157.665	7.3914	7.3915	14.5829	68.6397	37.234
392	2.7579	0.9491	1.7277	61.3777	2.4242	40.6726	-1.8195	8.0324	8.2232	1.6876	0.9688	1.0031	0.6029	2	13.8776	4.6787	2.6	7.7598	8.1785	-0.2525		146.812	136.694	-2.4871	-2.4872	16.6229	79.1191	46.0852
393	3.4676	0.9712	2.2737	91.3186	3.1652	54.019	46.0111	13.3381	10.5796	2.8665	0.8554	1.042	0.5381	2	30.3268	17.8282	3.3738	33.1343	7.2009	13.9537	0.8554	180.673	298.719	137.444	137.444	28.235	131.38	175.608
394	2.6843	1.0197	1.7774	57.9854	2.5142	81.073	38.4642	15.1224	8.5995	3.1256	0.9453	1.0093	0.5998	2	26.8785	15.9198	3.6089	26.5438	9.3057	10.3386		143.4	264.753	101.835	101.835	30.7872	148.956	156.81
395	2.9878	0.9426	1.7712	72.5165	2.6255	36.4375	55.0397	13.4648	8.8473	2.6956	0.7967	1.0011	0.5034	2	23.8488	16.1737	2.9879	32.1301	6.054	13.1263	0.7967	158.596	234.911	129.294	129.294	26.5517	132.628	159.311
396	3.4031	0.9864	2.2878	89.3698	3.148	63.4559	22.5065	6.5754	10.5459	1.4265	0.7071	1.074	0.5074	2	15.0432	5.9711	2.8693	11.7683	5.0954	3.3857	0.7071	178.249	148.175	33.3491	33.3491	14.051	64.7677	58.8153
397	3.4673	1.0192	2.4571	91.3071	3.3108	80.8259	18.382	5.3044	11.1015	1.174	0.8741	1.068	0.5505	2	13.0334	4.7789	1.9055	8.6817	4.3293	2.3958	0.8741	180.658	128.379	23.5986	23.5986	11.5639	52.2483	47.0722
398	2.9845	0.9988	2.0681	72.1927	2.7669	70.5044	39.4173	10.3964	9.3649	2.2959	0.982	1.0482	0.6735	2	21.5007	12.7167	3.3117	18.8826	6.2984	8.475		158.241	211.782	83.4787	83.4787	22.6146	102.404	125.26
399	2.4909	1.0723	1.8832	47.2638	2.4242	95.2022	43.2284	1.2731	8.391	0.2857	1.0177	1.1422	0.7424	2	2.3975	1.573	0.392	2.1187	0.7227	1.0364		133.13	23.6154	10.2085	10.2086	2.8141	12.54	15.494
400	3.0219	0.9976	2.0371	74.2902	2.8011	69.9858	55.0242	12.1777	9.4709	2.6193	0.848	1.0304	0.5391	2	24.8071	16.6027	2.9802	30.7958	5.4771	13.6499	0.848	160.558	244.35	134.452	134.452	25.8001	119.95	163.537
401	2.435	1.0334	1.6421	44.0927	2.2871	86.2608	41.0879	11.7465	7.9053	2.44	0.9857	1.0499	0.6783	2	19.2889	12.6196	2.7012	18.6036	6.92	7.9254		130.235	189.996	78.0652	78.0652	24.034	115.703	124.303
402	2.0588	0.9437	1.2017	14.969	1.7518	37.2048	-14.4889	10.0889	6.1038	1.9863	0.9259	0.9996	0.6314	2	12.1238	5.5361	4.6846	8.768	11.5501	-1.7566		106.428	119.419	-17.3025	-17.3026	19.5651	99.3757	54.5306
403	2.6611	1.0092	1.8212	56.8539	2.467	76.086	49.2046	9.5506	8.4371	2.0615	1.0114	1.0761	0.6554	2	17.3935	11.7377	1.8098	17.9105	4.8514	8.5584		142.28	171.326	84.3002	84.3003	20.3058	94.0734	115.616
404	1.9661	1.0535	1.3908	9.3093	1.8331	91.8737	-23.0658	0.7444	6.5072	0.1591	1.0539	1.1239	0.7261	2	1.0353	0.4264	0.5386	0.5872	0.9161	-0.2388		102.334	10.1977	-2.3522	-2.3522	1.5671	7.3323	4.2
405	3.3558	0.9673	2.1814	87.5931	3.0452	51.7378	61.9924	7.5867	10.1977	1.6229	0.8337	1.0447	0.5849	2	16.5496	11.9461	1.0645	20.4243	2.8835	10.2595	0.8337	176.067	163.014	101.056	101.056	15.9856	74.729	117.669
406	2.2852	1.0244	1.5726	31.1775	2.1158	82.9884	11.3563	4.8435	7.3546	1.0357	1.0378	1.1195	0.7011	2	7.6169	3.8753	2.1011	5.5272	4.2935	0.865		119.083	75.0265	8.5202	8.5202	10.2016	47.7085	38.1717
407	3.5489	0.9147	2.1249	93.716	3.0667	21.335	21.7888	8.6283	10.1983	1.7978	0.7434	1.0317	0.4297	2	18.3342	6.8944	3.4356	16.0453	6.7483	3.9948	0.7434	183.7	180.592	39.3488	39.3488	17.7083	84.9888	67.9098
408	3.3584	0.949	2.1203	87.6831	2.9939	40.632	63.0883	16.1892	10.0127	3.4282	0.8358	1.0378	0.5555	2	34.326	24.9751	2.2518	44.9604	5.9756	21.6557	0.8358	176.177	338.111	213.309	213.309	33.7678	159.464	246.005
409	2.8428	1.0078	1.8977	65.1018	2.6469	75.4332	57.6577	17.1941	9.0003	3.6254	0.9355	1.0338	0.629	2	32.6293	23.3927	2.8082	37.1896	7.2803	18.8133		150.651	321.399	185.311	185.311	35.7102	169.362	230.418
410	2.5996	1.0879	1.9744	52.759	2.5741	97.1239	54.3109	19.1842	8.8847	4.2632	0.9846	1.1184	0.7139	2	37.8773	26.8285	4.8159	37.5823	8.765	20.5715		138.298	373.091	202.629	202.629	41.9925	188.964	264.261
411	2.9708	0.9756	1.9112	71.4868	2.694	56.7903	64.679	16.3658	9.1053	3.4352	0.8465	1.0428	0.5805	2	31.2783	23.5862	1.2295	40.6292	5.7804	20.2305		157.468	308.091	199.27	199.27	33.8367	161.203	232.324
412	1.9939	1.0875	1.4928	10.8604	1.9145	97.0998	-30.7358	7.2631	6.812	1.5917	1.0391	1.1629	0.7612	2	10.8424	3.8951	6.3736	5.1174	9.4956	-3.3325		103.44	106.798	-32.8251	-32.8251	15.6782	71.5415	38.3667
413	1.9772	1.0403	1.3631	9.9186	1.8246	88.3147	-23.8946	7.1362	6.4617	1.5054	0.9733	1.107	0.7001	2	9.7273	3.8657	4.5309	5.5214	8.8412	-2.3243		102.767	95.8139	-22.8944	-22.8943	14.8282	70.2916	38.0771
414	2.6533	0.9897	1.6809	56.2915	2.4156	65.4583	35.3737	8.3564	8.2493	1.7027	0.9111	1.0275	0.5657	2	14.0463	8.0236	2.7824	14.1844	5.4006	4.9687		141.726	138.356	48.9417	48.9417	16.7716	82.3105	79.0325
415	2.843	1.0397	2.0606	65.1306	2.724	88.1452	33.294	6.9569	9.2866	1.5437	0.9944	1.1046	0.6991	2	14.3353	8.0172	1.9024	11.4674	4.6407	4.7728		150.681	141.203	47.0121	47.012	15.2054	68.5255	78.9694
416	2.0763	1.0638	1.5095	16.1568	1.9659	93.7982	-2.1276	7.0493	6.939	1.5335	1.0486	1.1179	0.7921	2	10.6409	5.4758	4.1642	6.9134	7.1992	-0.2264		107.308	104.813	-2.23	-2.23	15.105	69.4356	53.9366
417	2.534	0.9242	1.5077	49.9505	2.1587	25.9778	28.7638	5.6162	7.3575	1.1509	0.9404	1.0261	0.5961	2	8.4676	4.8204	1.0471	8.0868	4.0007	2.4356		135.632	83.4059	23.9907	23.9907	11.3364	55.3196	47.4809
418	2.7261	1.0461	2.0414	59.616	2.6169	90.1233	25.2041	10.8547	8.9591	2.4733	1.0359	1.1391	0.7945	2	22.1587	12.0348	4.5128	15.1486	8.1187	5.5849		145.03	218.263	55.0113	55.0113	24.362	106.919	118.543
419	2.3388	0.9956	1.5432	35.5565	2.1158	68.8948	-8.3157	11.5143	7.3154	2.429	0.985	1.0946	0.7167	2	17.7688	7.461	6.2508	10.41	12.4717	-1.4776		122.753	175.023	-14.5544	-14.5544	23.9256	113.416	73.4908
420	2.2774	1.0288	1.5881	30.6157	2.1158	84.6649	36.3435	6.8529	7.3606	1.4786	1.0447	1.1142	0.6936	2	10.8831	6.9808	1.5493	10.065	4.3622	3.9553		118.62	107.198	38.9597	38.9597	14.5642	67.5011	68.7609
421	1.9489	0.9918	1.2263	8.3515	1.7218	66.8932	-33.82	9.4171	6.0723	1.9018	0.9926	1.061	0.6937	2	11.5482	4.8369	5.6904	6.9724	12.6024	-3.9056		101.657	113.75	-38.4702	-38.4702	18.7327	92.7584	47.6435
422	2.1717	1.0026	1.4353	22.993	1.9616	72.6381	-33.1053	9.0761	6.8403	1.9044	0.9648	1.0789	0.7063	2	13.0269	4.2196	6.2204	5.9745	12.0808	-4.3126		112.515	128.315	-42.4791	-42.4791	18.7583	89.3996	41.5631
423	2.8647	0.9829	1.8257	66.1837	2.6084	61.2278	32.8152	9.652	8.8457	1.9921	0.9186	1.0061	0.6079	2	17.6217	9.7247	2.7691	15.9973	6.4847	5.7826		151.785	173.574	56.9586	56.9586	19.6222	95.0722	95.7883
424	2.2727	0.9802	1.4529	30.2373	2.0216	59.5882	16.6372	6.8963	6.9988	1.4316	0.9712	1.0343	0.6321	2	10.0197	5.3012	2.7156	8.386	5.749	1.667		118.309	98.694	16.42	16.4199	14.1013	67.9286	52.2168
425	2.3246	1.0508	1.6965	34.4862	2.2058	91.2148	8.7078	10.5498	7.674	2.3323	1.0273	1.103	0.7684	2	17.8978	8.9589	5.8071	11.6596	9.6313	1.5585		121.846	176.293	15.3512	15.3513	22.9732	103.915	88.2452
426	3.5179	1.0735	2.7021	92.9436	3.5292	95.3683	22.044	6.098	11.8644	1.3888	0.7728	1.1619	0.5426	2	16.4775	6.2118	2.9522	11.448	4.7538	3.6323	0.7728	182.719	162.303	35.7782	35.7782	13.6797	60.0653	61.1862
427	3.0797	0.9438	1.9452	76.3667	2.7155	37.2603	48.637	7.4606	9.1313	1.5893	0.9062	1.029	0.6187	2	14.5124	9.4292	1.6162	15.2406	3.8321	7.0584		162.886	142.947	69.5252	69.5252	15.6546	73.4869	92.8776
428	1.8359	0.9771	1.1208	3.2477	1.589	57.7383	-51.9817	5.2993	5.6357	1.0539	0.9229	1.059	0.6098	2	5.9394	1.8238	3.8039	2.9909	8.054	-3.0874		98.1234	58.5031	-30.4109	-30.4109	10.3809	52.1981	17.9644
429	2.7694	1.0193	1.8921	62.13	2.5998	80.8474	33.2203	13.9504	8.868	2.9765	0.959	1.041	0.6017	2	26.3956	14.374	4.5927	23.8902	9.3163	8.7687		147.579	259.997	86.3717	86.3717	29.3185	137.411	141.584
430	2.2056	0.8488	1.067	25.4577	1.7175	3.983	-23.6231	9.7319	5.8814	1.7655	0.8509	0.9164	0.5315	2	10.3839	3.9421	4.2322	7.4164	12.0313	-2.453		114.454	102.281	-24.162	-24.162	17.3902	95.8592	38.8297
431	2.2857	0.8917	1.2185	31.2079	1.8674	12.9302	-16.3667	10.7372	6.4027	2.0434	0.8776	0.973	0.5242	2	13.0833	4.4086	5.0075	8.4098	12.4946	-2.1413		119.108	128.87	-21.0918	-21.0918	20.1275	105.761	43.4247
432	2.6928	1.0235	1.9429	58.2788	2.5313	82.5751	54.1585	8.5816	8.6586	1.9256	1.0065	1.1365	0.7467	2	16.6731	11.9673	1.6215	16.0275	3.934	9.0299		143.692	164.23	88.9445	88.9445	18.9672	84.5288	117.878
433	1.9389	1.0268	1.3075	7.6971	1.7646	83.9942	-14.4689	5.8991	6.2545	1.2332	0.9778	1.0773	0.7289	2	7.7131	3.8057	3.2227	5.2213	6.7525	-1.116		101.197	75.974	-10.9926	-10.9926	12.147	58.1061	37.4861
434	2.4127	1.0714	1.6787	41.79	2.3385	95.0245	7.5923	0.3516	8.1206	0.0727	0.9607	1.0857	0.6651	2	0.5902	0.2609	0.1672	0.3922	0.3249	0.0448		128.173	5.8135	0.4414	0.4414	0.7159	3.4633	2.5699
435	1.8093	0.9012	0.9458	2.616	1.4562	16.1226	-18.6762	8.3685	5.1224	1.5452	0.8702	0.953	0.5681	2	7.9149	4.1639	3.0771	7.3294	9.9313	-1.4782		97.6947	77.9618	-14.5603	-14.5603	15.2202	82.4297	41.0144
436	2.89	1.0478	2.0697	67.7337	2.7925	90.6163	57.1426	16.409	9.5133	3.5699	0.8934	1.094	0.576	2	33.9617	23.4571	4.2944	40.7268	7.0325	19.4066	0.8934	153.425	334.523	191.155	191.155	35.1635	161.629	231.052
437	2.1602	0.8896	1.1453	22.0759	1.7518	12.2481	-14.9882	10.6617	6.0369	2.0227	0.8693	0.9346	0.558	2	12.2109	5.0108	3.454	8.9799	12.2598	-1.8302		111.802	120.277	-18.0275	-18.0274	19.9236	105.018	49.3564
438	2.3959	1.052	1.7548	40.1212	2.2829	91.5265	18.2855	5.6764	7.9179	1.258	1.0527	1.1431	0.7304	2	9.9609	5.2092	2.5508	7.1324	4.6386	1.8214		126.699	98.1149	17.9408	17.9408	12.3913	55.9125	51.3106
439	2.1997	1.0844	1.6717	25.0561	2.133	96.7758	23.0382	8.1245	7.4937	1.8124	1.0605	1.1643	0.8272	2	13.5818	8.3014	3.7242	10.0353	6.2528	3.129		114.136	133.781	30.8207	30.8207	17.8521	80.0263	81.7688
440	2.2521	1.0861	1.7389	28.614	2.1929	96.9677	5.1692	9.4396	7.6846	2.136	1.072	1.1658	0.7713	2	16.4146	7.7532	5.8972	10.0517	8.9516	0.8485		116.986	161.684	8.3577	8.3578	21.0396	92.9801	76.369
441	3.9986	1.0259	2.7818	99.0349	3.8762	83.6326	18.7377	7.2321	12.8868	1.5612	0.6502	1.083	0.4159	2	20.1183	6.2142	2.0899	14.9399	5.8769	3.7697	0.6502	190.599	198.165	37.1315	37.1316	15.3778	71.2362	61.2099
442	2.4308	1.0141	1.6672	43.6608	2.2443	78.4523	18.4866	6.1303	7.7441	1.3198	0.981	1.078	0.7226	2	10.2204	5.5005	1.876	7.6117	4.9971	1.8894		129.846	100.671	18.6106	18.6106	13	60.3835	54.1799
443	2.7899	0.9832	1.8909	63.0758	2.5356	61.4528	52.3986	15.08	8.6174	3.309	0.9817	1.1058	0.6065	2	28.5147	19.2951	3.2519	31.8126	7.1784	14.9413		148.55	280.87	147.172	147.172	32.5937	148.538	190.057
444	2.6316	1.0541	1.978	54.6263	2.5356	92.094	6.9509	6.8754	8.7148	1.5605	1.0702	1.1376	0.7441	2	13.5996	5.7058	3.1737	7.6678	6.3974	0.9453		140.1	133.956	9.3112	9.3112	15.3709	67.7227	56.2021
445	2.1506	0.9702	1.3256	21.3919	1.8845	53.4408	-22.748	7.558	6.5551	1.5284	0.9744	1.0482	0.6266	2	10.0189	3.5334	3.9871	5.6395	9.277	-2.2791		111.274	98.6862	-22.4491	-22.4491	15.0547	74.4463	34.804
446	2.1758	0.9929	1.4005	23.2448	1.9488	67.5574	4.9958	6.5074	6.787	1.3428	0.9823	1.0478	0.715	2	9.1136	4.8756	2.8461	6.8191	6.1822	0.4553		112.712	89.769	4.4847	4.4847	13.2266	64.0979	48.0247
447	2.53	1.171	2.2339	49.7428	2.6683	99.6572	47.836	13.7912	9.3072	3.3101	1.1128	1.2451	0.83	2	30.8082	20.7084	4.598	24.9501	7.1941	14.7374		135.437	303.461	145.163	145.163	32.6045	135.843	203.978
448	2.224	0.9616	1.37	26.6102	1.9402	48.3479	-5.0092	0.474	6.7188	0.0966	0.9001	1.025	0.6016	2	0.6494	0.2669	0.1955	0.4437	0.4978	-0.0325		115.372	6.3966	-0.3204	-0.3204	0.952	4.6689	2.629
449	2.6275	0.9702	1.6707	54.3491	2.3471	53.4142	14.7254	7.7372	8.0082	1.6142	0.9504	1.0075	0.6059	2	12.9266	5.901	1.986	9.7395	6.5978	1.9035		139.831	127.327	18.7495	18.7494	15.8999	76.2114	58.1248
450	2.5847	1.0452	1.7939	52.1243	2.467	89.7917	48.3418	13.4753	8.4869	2.8483	1.0107	1.0777	0.7138	2	24.1733	16.6545	2.9956	23.3333	6.9612	11.6858		137.691	238.107	115.105	115.105	28.0558	132.732	164.047
451	2.0336	1.0249	1.3822	13.2927	1.8588	83.261	23.8638	8.3063	6.548	1.7534	1.0048	1.0733	0.7242	2	11.481	7.3198	2.9822	10.1071	6.3239	2.7398		105.199	113.088	26.987	26.987	17.271	81.8171	72.1
452	3.484	0.9534	2.2114	91.9084	3.1266	43.437	50.2283	12.212	10.4354	2.5879	0.8358	1.0409	0.5441	2	27.0057	16.8717	2.5671	31.0078	6.0781	13.5645	0.8358	181.413	266.006	133.61	133.61	25.4908	120.288	166.186
453	3.1236	0.9633	1.9517	78.5896	2.8097	49.4489	34.7749	15.8211	9.4524	3.2667	0.9153	0.99	0.6008	2	30.878	16.938	5.4933	28.1912	10.3194	10.7378		165.415	304.148	105.767	105.767	32.177	155.838	166.839
454	2.4469	1.0701	1.8514	45.17	2.3728	94.8351	21.3562	5.1511	8.2265	1.1593	0.9824	1.1126	0.8122	2	9.5368	5.3269	1.9073	6.5588	4.0511	2.0367		131.211	93.9375	20.0615	20.0615	11.4191	50.7383	52.47
455	2.0368	1.0122	1.3493	13.5011	1.8417	77.5473	-24.9758	1.5306	6.4766	0.3189	0.9483	1.0835	0.7176	2	2.0652	0.8568	0.6246	1.194	1.9127	-0.5158		105.351	20.3422	-5.0806	-5.0806	3.1412	15.0764	8.4395
456	3.0796	0.9214	1.8635	76.3459	2.6555	24.5031	46.6664	8.106	8.9149	1.6944	0.7878	1.0472	0.5099	2	15.1055	9.2538	1.4097	18.1466	4.3233	7.0492	0.7878	162.862	148.789	69.4346	69.4346	16.6898	79.8441	91.1499
457	2.8229	1.0576	2.0392	64.2669	2.7454	92.7453	56.5111	20.0463	9.3791	4.3585	0.9199	1.0777	0.6419	2	40.8785	28.697	4.5721	44.7047	8.7178	23.1009		149.782	402.653	227.544	227.544	42.9312	197.456	282.665
458	2.2555	1.0105	1.5243	28.8458	2.0601	76.7626	5.088	7.2644	7.1606	1.5464	1.0272	1.0415	0.6609	2	11.0731	5.1205	3.2302	7.7473	6.8948	0.5634		117.174	109.07	5.5495	5.5495	15.232	71.5543	50.4369
459	2.1695	1.0286	1.5	22.8637	2.0045	84.5878	34.279	5.3506	7.0105	1.1448	1.0119	1.0813	0.743	2	8.0259	5.3639	1.595	7.2191	3.5163	2.7512		112.415	79.0551	27.0993	27.0993	11.2763	52.7034	52.8344
460	2.8063	0.9729	1.8032	63.7988	2.527	54.9937	5.9084	9.5439	8.5769	2.0065	0.9377	1.0098	0.5931	2	17.2095	6.3433	4.051	10.6944	8.9801	1.0168		149.297	169.514	10.0155	10.0155	19.764	94.0074	62.4815
461	3.4739	0.9692	2.2513	91.515	3.1652	52.9269	2.6681	8.3475	10.577	1.7768	0.7608	1.0554	0.4867	2	18.7927	4.4554	3.8679	9.155	8.1247	0.5014	0.7608	180.919	185.108	4.9388	4.9389	17.5015	82.2229	43.8857
462	2.24	1.0168	1.5217	27.7051	2.0559	79.8739	0.0963	8.3702	7.1557	1.78	0.9828	1.1138	0.6757	2	12.7369	5.663	4.2091	8.3805	8.3623	0.0123		116.251	125.459	0.1208	0.1208	17.533	82.4465	55.7805
463	2.7418	1.0802	2.1094	60.4336	2.7112	96.2852	51.6354	13.5173	9.304	3.0646	1.0487	1.1589	0.7741	2	28.5134	19.7839	1.9547	25.5564	6.5376	14.723		145.854	280.857	145.022	145.022	30.1863	133.145	194.871
464	1.8086	1.0307	1.2066	2.5911	1.6361	85.3942	5.3847	5.3377	5.8562	1.0998	1.0471	1.0471	0.7327	2	6.4405	4.047	2.3935	5.5236	5.0502	0.3468		97.6779	63.4389	3.416	3.416	10.833	52.5763	39.8629
465	2.2778	0.9568	1.3901	30.6611	1.9831	45.5729	-5.0257	4.725	6.8472	0.9593	0.96	1.0262	0.6033	2	6.5682	2.6639	2.7247	4.4152	4.9623	-0.3301		118.657	64.6968	-3.2515	-3.2515	9.4491	46.5412	26.2394
466	2.8364	0.9643	1.8947	64.8326	2.5356	49.9939	27.2723	7.1448	8.5926	1.5754	0.985	1.0515	0.7082	2	13.5372	7.372	1.6561	10.4092	5.1962	3.6919		150.37	133.341	36.3652	36.3653	15.5177	70.3763	72.6142
467	2.1212	1.0225	1.4392	19.247	1.9445	82.0979	-6.3668	6.6091	6.8136	1.396	0.9866	1.1083	0.6897	2	9.5118	4.2427	3.1954	6.1516	7.0298	-0.6056		109.632	93.6912	-5.9652	-5.9651	13.7506	65.0996	41.7906
468	2.596	0.9606	1.6167	52.5735	2.2957	47.8262	50.1212	7.3235	7.8343	1.5113	0.938	1.0016	0.6216	2	11.8399	8.205	1.7856	13.1999	3.653	5.9343		138.12	116.623	58.4529	58.4528	14.8863	72.1365	80.8192
469	2.1278	0.9656	1.2995	19.717	1.8546	50.837	-11.1398	11.4947	6.4549	2.3141	0.9521	1.058	0.622	2	14.9374	6.2822	4.6937	10.1	12.7752	-1.664		109.989	147.133	-16.3904	-16.3904	22.7939	113.223	61.8797
470	3.0181	1.0223	2.0944	74.0955	2.8611	82.0005	37.3188	9.1847	9.6929	1.9846	0.9407	1.0682	0.6173	2	19.2364	10.7326	2.2266	17.3868	5.7571	7.1788		160.341	189.478	70.7112	70.7111	19.5483	90.4693	105.716
471	2.4222	0.9862	1.5713	42.8419	2.1801	63.2752	-16.4874	0.4732	7.5046	0.0991	0.9859	1.0552	0.6243	2	0.7436	0.2216	0.2618	0.3549	0.5512	-0.1226		129.111	7.3245	-1.2076	-1.2076	0.976	4.661	2.1828
472	2.1835	1.0821	1.6628	23.8581	2.1115	96.5004	30.1877	4.2093	7.4231	0.9429	1.0551	1.1586	0.825	2	6.9992	4.5371	1.8174	5.4998	2.9386	2.1129		113.192	68.9421	20.8121	20.812	9.2876	41.4616	44.6904
473	2.8698	0.9582	1.8064	66.4554	2.5527	46.4158	46.9553	21.8969	8.6385	4.5789	0.9229	1.0127	0.6105	2	39.5546	25.6637	3.8674	42.0387	11.615	18.573		152.071	389.613	182.944	182.944	45.1022	215.685	252.787
474	2.7968	1.0237	1.9586	63.4083	2.6384	82.6837	27.0375	8.8812	8.9951	1.9338	0.9696	1.0687	0.619	2	17.3947	8.7142	2.4772	14.0782	6.48	4.7031		148.893	171.338	46.3255	46.3255	19.0479	87.4798	85.8349
475	1.8242	1.0532	1.2661	2.9659	1.6832	91.8158	-40.559	4.0717	6.036	0.8541	1.0502	1.1158	0.7716	2	5.1552	2.3251	3.199	3.0132	5.723	-2.0909		97.932	50.7787	-20.5954	-20.5953	8.4129	40.1062	22.9022
476	2.8709	0.9857	1.7886	66.5429	2.6212	63.0284	50.2023	20.0067	8.8898	4.0253	0.8709	0.9983	0.5754	2	35.784	23.6975	3.463	41.1811	9.963	17.9644		152.163	352.472	176.949	176.949	39.6492	197.066	233.42
477	2.5937	1.0288	1.8133	52.503	2.4413	84.687	29.4441	9.8917	8.3833	2.1396	0.9431	1.0517	0.6871	2	17.9367	10.0769	3.7037	14.6655	6.9793	5.2813		138.053	176.677	52.0208	52.0208	21.0751	97.4332	99.2575
478	2.3665	1.0368	1.6874	37.4906	2.2229	87.2897	35.2135	9.577	7.7082	2.0965	1.0279	1.0962	0.7049	2	16.1603	10.0642	2.3334	14.2777	6.2046	5.6906		124.41	159.179	56.0524	56.0525	20.6505	94.3334	99.1324
479	2.3862	1.0219	1.6611	39.1291	2.2143	81.8923	26.4804	5.9464	7.6606	1.2894	1.024	1.0921	0.6893	2	9.8775	5.6289	1.6755	8.1667	4.3718	2.6156		125.831	97.2934	25.7637	25.7637	12.7006	58.572	55.4447
480	3.3956	0.9961	2.3077	89.1422	3.1695	69.1717	51.1989	8.5249	10.6262	1.8514	0.823	1.0765	0.5577	2	19.6729	12.3925	1.5726	22.2197	4.1602	10.0723	0.823	177.968	193.778	99.2122	99.2123	18.2363	83.9703	122.066
481	1.8123	0.9968	1.141	2.6722	1.5933	69.5186	-55.7814	5.5445	5.6753	1.1147	0.9677	1.0823	0.6867	2	6.3263	2.4027	3.9236	3.4987	8.6375	-3.5289		97.7328	62.3141	-34.7597	-34.7597	10.9798	54.6133	23.6666
482	2.2924	1.0645	1.7094	31.7721	2.1972	93.9039	-25.1631	4.0259	7.6667	0.8976	1.0534	1.1619	0.7944	2	6.8819	2.2714	3.4228	2.8592	5.039	-1.7317		119.575	67.7867	-17.0572	-17.0572	8.8414	39.6551	22.3733
483	2.071	1.0833	1.56	15.8213	1.9916	96.656	-0.2211	7.5544	7.048	1.6721	1.0701	1.1767	0.8355	2	11.7849	6.2994	4.6192	7.5399	7.5711	-0.0261		107.059	116.081	-0.2567	-0.2567	16.4702	74.4108	62.0491
484	2.1969	1.0223	1.5004	24.8376	2.0216	82.0113	14.4505	2.3753	7.0556	0.5051	1.013	1.085	0.7412	2	3.5639	2.0213	0.8097	2.7269	2.0321	0.515		113.963	35.1044	5.0728	5.0728	4.9752	23.3967	19.9098
485	3.6762	0.8651	1.9089	96.3569	3.0196	6.5061	7.778	9.8993	9.9908	1.8914	0.5939	0.9364	0.3191	2	18.8968	4.3827	3.4465	13.7358	9.1294	1.4698	0.5939	187.094	186.133	14.4775	14.4775	18.6303	97.5081	43.1696
486	2.2749	0.9906	1.4781	30.3431	2.043	66.1061	15.9996	5.5867	7.0799	1.1664	0.9939	1.0937	0.6566	2	8.2577	4.4026	1.9005	6.7051	4.693	1.3212		118.396	81.3383	13.0138	13.0138	11.489	55.029	43.3656
487	3.7428	0.999	2.5436	97.2922	3.525	70.6343	49.2068	11.3749	11.7468	2.4631	0.7706	1.074	0.514	2	28.9332	17.2069	1.6122	33.4755	5.7777	14.2371	0.7706	188.311	284.992	140.235	140.235	24.2615	112.043	169.488
488	2.7939	0.9276	1.6239	63.2562	2.4071	27.8314	-4.4426	13.2931	8.1422	2.6512	0.9176	0.9848	0.52	2	21.5867	6.2613	7.8799	12.0398	13.8839	-0.959		148.736	212.629	-9.4461	-9.4463	26.1143	130.937	61.6738
489	2.1713	0.8864	1.1417	22.9786	1.7561	11.3369	25.5584	13.6553	6.0465	2.5784	0.8509	0.9544	0.5548	2	15.5902	9.6244	2.2883	17.3467	10.1649	3.9846		112.504	153.564	39.2483	39.2484	25.3972	134.505	94.8003
490	2.2906	0.9961	1.5052	31.6118	2.0687	69.142	-1.0652	0.2384	7.168	0.0501	0.9679	1.0771	0.6483	2	0.3589	0.1524	0.1095	0.2351	0.241	-0.0038		119.442	3.5352	-0.0377	-0.0377	0.4932	2.3482	1.5011
491	3.3818	0.9301	2.0216	88.6655	2.9596	29.0106	49.2684	7.7692	9.881	1.5895	0.7866	0.9843	0.4802	2	15.7062	9.631	1.9889	20.0552	3.9415	7.7382	0.7866	177.381	154.706	76.2213	76.2212	15.6566	76.5266	94.8653
492	1.8557	1.0297	1.242	3.9641	1.6832	85.0401	36.1617	5.9012	6.0028	1.221	1.019	1.0895	0.6893	2	7.3293	5.2473	1.6785	7.6119	3.7672	2.6504		98.6119	72.1936	26.1064	26.1064	12.0268	58.1268	51.6859
493	2.0331	1.0199	1.3694	13.2725	1.8503	81.116	-0.577	4.9409	6.5141	1.0387	0.9845	1.0971	0.7301	2	6.7661	3.5893	2.1205	4.916	4.9695	-0.039		105.184	66.6461	-0.3845	-0.3845	10.2312	48.6679	35.3546
494	3.8762	0.9852	2.6675	98.573	3.6106	62.6967	21.0522	13.1931	11.9974	2.9333	0.7587	1.0923	0.5441	2	35.1925	13.0755	3.6187	24.0332	10.4157	7.4088	0.7587	189.99	346.646	72.9767	72.9766	28.893	129.952	128.794
495	2.2625	0.9903	1.468	29.4008	2.0302	65.9124	-14.9847	10.9172	7.0392	2.2767	0.9831	1.0345	0.6395	2	16.0264	5.6259	6.1409	8.7975	12.5529	-2.4015		117.626	157.86	-23.6548	-23.6548	22.4255	107.534	55.4151
496	2.2279	1.0622	1.648	26.8832	2.1244	93.5987	30.5323	14.7763	7.4347	3.2754	1.0508	1.1362	0.7478	2	24.3513	15.1104	5.5523	20.2074	10.2644	7.435		115.591	239.86	73.2347	73.2349	32.2627	145.547	148.837
497	3.5146	0.9206	2.0284	92.8385	3.0538	24.1042	63.2734	22.9259	10.1653	4.5747	0.7855	0.9832	0.4917	2	46.5028	33.5636	3.3653	68.2662	8.4199	29.4239		182.586	458.053	289.825	289.825	45.0608	225.82	330.601
498	2.0545	0.9801	1.2869	14.6633	1.8074	59.5049	7.7223	6.767	6.3259	1.3766	0.9843	1.0499	0.6809	2	8.7085	4.9243	2.6177	7.2322	6.2446	0.6725		106.203	85.7787	6.6241	6.6241	13.5595	66.6549	48.5044
499	2.4024	0.955	1.4002	40.8108	2.0987	44.4509	4.5813	10.8485	7.2081	2.1074	0.9377	0.9597	0.5589	2	15.1901	6.4811	4.4108	11.597	10.3518	0.6959		127.306	149.623	6.8546	6.8547	20.7579	106.858	63.8388
500	3.6646	1.1491	3.3353	96.1777	3.9276	99.535	29.3184	15.0844	13.229	3.8031	0.9641	1.2324	0.677	2	50.311	21.9682	11.8702	32.4509	10.662	14.7504	0.9641	186.862	495.563	145.291	145.291	37.4605	148.581	216.387
501	2.4402	0.9774	1.5653	44.5761	2.1801	57.8938	-12.558	8.7714	7.493	1.8324	0.9765	1.0284	0.6643	2	13.7299	4.8338	5.8289	7.277	9.8727	-1.7242		130.672	135.239	-16.9834	-16.9834	18.0491	86.3983	47.6129
502	2.8603	0.9847	1.8352	65.9512	2.6084	62.3375	47.8375	20.0664	8.8481	4.162	0.9182	0.9926	0.5991	2	36.8259	23.8874	4.5638	39.8723	10.467	17.6166		151.541	362.735	173.524	173.523	40.9957	197.654	235.291
503	2.5263	1.0251	1.6487	49.5093	2.3642	83.3375	48.6783	15.1251	8.136	3.065	0.9219	1.02	0.5715	2	24.9368	16.5753	3.6466	29.0023	7.7625	12.1388		135.218	245.627	119.567	119.567	30.1902	148.982	163.267
504	2.3464	1.0275	1.6444	36.1852	2.1844	84.2028	-7.0351	9.3253	7.5742	2.0246	0.9914	1.1137	0.7323	2	15.3346	6.2312	4.8496	8.5086	9.9816	-1.0788		123.289	151.046	-10.6262	-10.6262	19.9423	91.8542	61.3773
505	2.1673	0.9879	1.3903	22.6484	1.9317	64.4967	0.3202	3.3467	6.7265	0.6917	0.9762	1.0385	0.6993	2	4.6529	2.3477	1.3774	3.3574	3.336	0.0149		112.247	45.8311	0.1468	0.1468	6.8132	32.965	23.1248
506	3.8094	0.7933	1.739	97.9432	2.8868	0.6634	12.6933	11.511	9.4933	2.1086	0.5396	0.889	0.2637	2	20.0177	5.1913	4.7993	19.6844	10.0499	2.5409	0.5396	189.162	197.174	25.0279	25.0279	20.7697	113.383	51.1343
507	3.0766	0.8811	1.7151	76.2003	2.5441	9.9908	59.2133	8.1763	8.5161	1.6467	0.8726	0.9809	0.5261	2	14.0232	10.0581	0.8842	19.1171	3.3348	8.3036		162.698	138.129	81.7905	81.7904	16.22	80.5366	99.0723
508	3.0355	0.9028	1.7006	74.7834	2.5655	16.6925	41.8499	13.9527	8.6094	2.756	0.836	0.9912	0.466	2	23.7279	13.711	3.5177	29.4225	8.1134	9.9301		161.108	233.72	97.8115	97.8115	27.1466	137.434	135.053
509	2.3128	0.9866	1.49	33.4161	2.073	63.513	-13.2355	5.7741	7.1688	1.2001	0.9892	1.0556	0.6898	2	8.6034	3.3717	2.6166	4.8877	6.5384	-1.1387		120.945	84.7435	-11.2162	-11.2162	11.821	56.8749	33.2112
510	2.6017	0.9934	1.7288	52.8562	2.3728	67.7925	32.1802	10.0327	8.1198	2.1361	0.9396	1.077	0.6785	2	17.3445	10.1982	3.4477	15.0305	6.8043	5.5815		138.391	170.843	54.9778	54.9777	21.0406	98.8221	100.452
511	2.3572	1.1439	1.8343	36.8721	2.4156	99.4495	55.5235	10.0462	8.4712	2.1753	1.0334	1.1082	0.7688	2	18.4277	13.667	2.4253	17.776	4.4681	10.2317		123.877	181.513	100.782	100.782	21.4267	98.9551	134.62
512	2.4086	1.0648	1.6947	41.4057	2.3214	93.9391	19.0935	6.956	8.0574	1.463	0.9958	1.0812	0.6581	2	11.7883	5.9543	2.4238	9.048	5.6278	2.2508		127.832	116.115	22.1704	22.1704	14.4106	68.5166	58.6499
513	3.2106	0.9166	1.9635	81.9248	2.7626	22.1759	38.9686	14.634	9.2453	3.1079	0.9222	1.0534	0.6048	2	28.7339	16.5991	6.0057	27.444	8.9311	11.1972		169.283	283.029	110.292	110.292	30.6128	144.145	163.501
514	2.8478	1.0323	1.9629	65.3715	2.7112	85.938	35.6974	13.0985	9.2359	2.7838	0.9304	1.0493	0.6396	2	25.7111	14.5655	5.6164	22.772	8.4227	9.1782		150.933	253.254	90.4053	90.4052	27.4204	129.02	143.47
515	2.7433	0.9698	1.7339	60.4802	2.4585	53.2811	47.1391	6.8672	8.3576	1.4247	0.9417	1.0062	0.6122	2	11.9071	7.8352	1.2134	12.7985	3.6299	5.6129		145.901	117.285	55.2871	55.287	14.0333	67.6419	77.1767
516	2.366	1.0237	1.6486	37.443	2.1972	82.6729	-4.2724	4.9635	7.6093	1.0754	1.019	1.0832	0.6914	2	8.1828	3.2288	2.6391	4.6698	5.1755	-0.3496		124.369	80.6006	-3.4436	-3.4436	10.5927	48.8905	31.8037
517	3.2066	0.9469	2.0334	81.795	2.8439	39.1934	52.0133	12.2051	9.539	2.6017	0.829	1.0613	0.515	2	24.8179	15.9251	1.5911	30.9201	5.8568	12.9086	0.829	169.131	244.456	127.15	127.15	25.6267	120.22	156.862
518	3.447	0.9368	2.1205	90.6508	3.041	32.7839	62.5399	15.4485	10.1452	3.229	0.7854	0.9837	0.4702	2	32.7586	23.2084	1.8416	49.3565	5.7871	20.4872	0.7854	179.838	322.672	201.799	201.799	31.8056	152.168	228.603
519	3.4033	0.9605	2.1996	89.3812	3.0709	47.7835	27.6779	8.5983	10.2697	1.8416	0.7854	1.0471	0.5235	2	18.9129	8.4901	3.426	16.2182	6.2186	5.2347	0.7854	178.263	186.292	51.5618	51.5617	18.1398	84.6933	83.6275
520	2.0772	0.9359	1.194	16.2391	1.7561	32.2464	24.582	14.7426	6.1073	2.8822	0.8931	0.991	0.6078	2	17.6027	11.0847	3.9969	18.2376	11.1182	4.3271		107.37	173.387	42.6219	42.6219	28.3897	145.215	109.184
521	2.0118	0.9687	1.2254	11.8483	1.7475	52.6353	1.6536	5.9417	6.1226	1.1892	0.9452	1.0126	0.6084	2	7.2809	3.6754	2.5186	6.0412	5.8433	0.1204		104.151	71.7169	1.1859	1.1859	11.7136	58.5257	36.2027
522	3.5269	0.9499	2.2442	93.1772	3.1566	41.1936	59.9444	14.6425	10.5251	3.1221	0.8031	1.0085	0.5167	2	32.8608	22.7286	2.3004	43.9899	5.8652	19.6982	0.8031	183.015	323.679	194.027	194.027	30.7527	144.229	223.877
523	3.6006	0.9307	2.2666	94.8706	3.1652	29.4384	53.0214	12.4511	10.5277	2.6807	0.8512	1.0522	0.5529	2	28.2216	18.1978	2.4073	32.911	5.8492	14.9635		185.176	277.983	147.391	147.39	26.4049	122.643	179.248
524	2.3245	1.0463	1.6761	34.4551	2.1972	90.1691	38.0006	4.8853	7.6408	1.0717	1.0165	1.0922	0.7757	2	8.1883	5.4612	1.185	7.0402	3.029	3.1116		121.819	80.6548	30.6493	30.6493	10.5562	48.1202	53.7928
525	1.9078	0.9875	1.1948	6.0261	1.6747	64.2287	-36.36	8.6866	5.9186	1.7536	0.9693	1.0372	0.6753	2	10.3787	4.2252	5.2243	6.2569	11.8451	-3.7737		100.031	102.23	-37.1709	-37.1709	17.273	85.563	41.6182
526	2.927	1.1842	2.5238	69.757	3.1652	99.7306	40.5435	14.6236	10.8891	3.3894	0.9184	1.4157	0.902	2	36.907	22.8059	3.5305	25.2842	8.6947	14.9634		155.591	363.534	147.389	147.389	33.3856	144.042	224.638
527	2.2957	0.9365	1.3505	32.0244	1.9616	32.561	-4.3685	13.9602	6.7539	2.7915	0.939	1.0274	0.6286	2	18.8532	8.3353	4.7436	13.2601	14.5704	-0.8236		119.784	185.704	-8.1125	-8.1125	27.4963	137.508	82.1027
528	2.6818	0.9658	1.5882	57.8755	2.3899	50.9242	57.2934	10.9346	8.1371	2.1342	0.8884	0.9573	0.5181	2	17.3664	12.3691	1.7257	23.8751	4.6698	9.9498		143.291	171.059	98.0055	98.0055	21.0219	107.706	121.836
529	2.7372	0.9667	1.785	60.2102	2.4456	51.4923	39.9026	8.4868	8.3132	1.8223	0.9828	1.0476	0.6943	2	15.1489	9.586	2.4655	13.8066	5.1003	6.0448		145.629	149.217	59.5413	59.5413	17.9497	83.595	94.4221
530	2.3873	1.0655	1.6948	39.1854	2.3	94.0332	22.962	6.7479	7.9911	1.4311	1.0269	1.0785	0.6778	2	11.4363	6.1496	2.5647	9.0727	5.1984	2.626		125.88	112.648	25.8661	25.8661	14.0963	66.4668	60.5736
531	1.9432	0.9617	1.1676	7.9624	1.6704	48.3993	-10.0056	7.2356	5.8713	1.4389	0.8882	1.0238	0.6251	2	8.4483	4.1305	3.6619	6.6073	7.9594	-0.8453		101.383	83.2158	-8.3262	-8.3262	14.1732	71.2707	40.6854
532	2.4431	1.0399	1.7524	44.8351	2.3086	88.1791	-10.7857	7.8362	7.9816	1.7205	0.9969	1.1333	0.7689	2	13.7321	5.1943	4.2288	6.7552	8.6815	-1.4811		130.907	135.261	-14.5888	-14.5889	16.9469	77.1866	51.1639
533	3.3206	0.9056	1.9823	86.3611	2.8311	17.5067	39.1745	11.7045	9.447	2.456	0.7593	1.0611	0.4765	2	23.2018	12.4816	2.8194	26.1932	7.1191	9.0892	0.7593	174.57	228.538	89.5286	89.5285	24.1916	115.289	122.944
534	2.4094	1.0077	1.6303	41.4956	2.2101	75.3815	26.301	6.5025	7.6277	1.3898	0.9933	1.0595	0.6563	2	10.6011	5.9331	1.7174	9.0408	4.7922	2.7882		127.912	104.421	27.4638	27.4637	13.6895	64.0496	58.441
535	3.496	0.9636	2.2996	92.3146	3.1695	49.7255	47.9189	9.3989	10.5831	2.0423	0.75	1.0678	0.5017	2	21.6138	12.8132	2.0437	25.5372	4.8951	10.3571	0.75	181.924	212.896	102.017	102.017	20.1167	92.5792	126.21
536	2.8536	1.0459	2.0075	65.6127	2.7497	90.0546	45.7129	12.6976	9.3759	2.7187	0.8678	1.0699	0.605	2	25.4904	15.8227	3.6898	26.1539	6.8932	11.6524	0.8678	151.185	251.08	114.776	114.776	26.7792	125.071	155.854
537	2.798	1.0378	1.9933	63.4369	2.6726	87.6831	44.415	9.659	9.1225	2.1105	0.9817	1.0496	0.6406	2	19.2532	11.9905	2.6698	18.7185	5.3689	8.5513		148.923	189.644	84.2303	84.2304	20.7884	95.1412	118.106
538	1.9409	1.034	1.3212	7.8135	1.7775	86.4615	-15.8403	4.5035	6.3048	0.9437	1.013	1.113	0.7576	2	5.95	3.01	2.5403	3.9728	5.2168	-0.9425		101.278	58.6075	-9.2836	-9.2836	9.2954	44.3595	29.6485
539	3.0385	0.9618	1.9339	74.9275	2.724	48.4336	52.6156	11.2253	9.1815	2.3644	0.9236	0.995	0.5891	2	21.7086	14.5557	1.1165	24.7078	5.3191	11.4221		161.269	213.83	112.508	112.508	23.2893	110.569	143.374
540	3.1621	1.0107	2.23	80.3438	2.9767	76.8461	47.1721	19.166	10.0403	4.2569	0.8852	1.1006	0.5804	2	42.7401	26.0383	4.1522	44.8603	10.125	20.1614	0.8852	167.438	420.99	198.59	198.59	41.9305	188.785	256.477
541	2.0438	1.0425	1.4213	13.9122	1.8974	89.0627	-16.6698	4.4334	6.6935	0.9414	1.0228	1.1147	0.7666	2	6.3012	2.915	2.497	3.8024	5.1726	-1.0504		105.652	62.0668	-10.3464	-10.3464	9.2728	43.669	28.7127
542	2.4089	0.9734	1.5376	41.4547	2.1415	55.326	22.221	13.278	7.3667	2.7714	0.95	1.0177	0.6165	2	20.4163	10.9037	4.5595	17.6868	10.3278	4.5367		127.876	201.101	44.6865	44.6866	27.2983	130.788	107.401
543	2.376	1.0785	1.7304	38.1997	2.3128	96.0584	48.1152	13.9082	8.0502	2.9896	0.9952	1.0709	0.672	2	24.0668	16.429	4.1245	24.4494	7.2164	11.5798		125.023	237.058	114.061	114.061	29.4476	136.996	161.826
544	1.8893	1.0265	1.2642	5.1914	1.7132	83.8955	-16.5932	5.0626	6.0927	1.0505	1.0004	1.0961	0.685	2	6.4002	2.9812	2.9065	4.3524	5.9029	-1.062		99.4544	63.042	-10.4607	-10.4607	10.3474	49.8666	29.3648
545	2.2179	0.9744	1.3842	26.2642	1.9574	56.0563	-13.9735	8.3833	6.7893	1.7092	0.9726	1.0403	0.6736	2	11.6041	4.8147	4.868	7.1474	9.5545	-1.6215		115.096	114.3	-15.9718	-15.9718	16.8356	82.5755	47.4248
546	2.8416	1.0511	2.0393	65.0729	2.7497	91.2609	32.338	8.5957	9.3833	1.8681	0.9009	1.0679	0.6377	2	17.5292	9.3772	3.2954	14.7055	5.8159	5.6686		150.621	172.663	55.8357	55.8356	18.4008	84.6676	92.3654
547	3.4855	0.9655	2.2568	91.9896	3.1652	50.7586	14.0757	9.0962	10.5722	1.9417	0.6753	1.0794	0.4381	2	20.5283	6.314	1.6332	14.4108	7.8159	2.8895	0.6753	181.515	202.204	28.4616	28.4616	19.1257	89.5976	62.1929
548	2.3396	1.0697	1.7602	35.6428	2.2572	94.7524	0.9528	4.3081	7.8626	0.9645	1.058	1.1132	0.8133	2	7.5832	3.5427	2.5787	4.356	4.2672	0.0722		122.826	74.6945	0.7117	0.7117	9.5003	42.4348	34.8956
549	2.6185	0.9858	1.6735	53.8319	2.3728	63.1423	55.3698	12.5979	8.1097	2.5997	0.9406	0.9925	0.5735	2	21.0826	14.8979	1.668	25.9763	5.6224	11.6734		139.331	207.664	114.983	114.983	25.607	124.089	146.744
550	3.3448	0.9388	2.0898	87.1439	2.951	34.0976	57.9564	8.2064	9.8652	1.7384	0.8001	1.0789	0.5229	2	17.1498	11.7435	0.9093	22.4587	3.4502	9.9394	0.8001	175.519	168.925	97.9031	97.9031	17.1232	80.833	115.674
551	2.8262	1.0525	2.111	64.4393	2.7369	91.6653	63.1309	13.937	9.345	3.1483	1.0306	1.1306	0.7529	2	29.4211	22.4426	2.0483	29.8083	5.1386	18.5738		149.961	289.798	182.952	182.952	31.0108	137.279	221.06
552	1.9469	1.0043	1.2583	8.2347	1.7389	73.717	-25.1293	6.9462	6.143	1.4228	0.9408	1.0796	0.695	2	8.7404	3.8441	4.2081	5.5315	8.6921	-2.1964		101.575	86.0929	-21.6345	-21.6345	14.0146	68.4201	37.8644
553	2.19	1.0657	1.6143	24.4087	2.0901	94.0802	37.1141	3.0279	7.332	0.6667	1.0213	1.1463	0.8009	2	4.8879	3.3392	1.0078	4.1691	1.9041	1.8141		113.625	48.1458	17.8689	17.8689	6.567	29.8248	32.8911
554	2.5134	1.1003	1.8834	48.6481	2.5056	98.0641	50.989	11.5393	8.6877	2.5016	1.0011	1.089	0.6719	2	21.7331	14.8812	3.1648	22.1495	5.6556	11.0815		134.413	214.071	109.153	109.153	24.6408	113.662	146.58
555	2.2201	0.9542	1.3365	26.3819	1.9231	43.943	-5.6571	13.3387	6.6555	2.6786	0.9557	1.0066	0.6509	2	17.8272	8.1641	5.7761	12.5438	14.0933	-1.0085		115.19	175.598	-9.9337	-9.9337	26.3842	131.386	80.4164
556	3.2811	0.915	1.868	85.3056	2.8225	21.4701	21.2608	9.4604	9.4317	1.8737	0.6476	0.9709	0.3755	2	17.672	6.554	3.6378	17.456	7.449	3.7572	0.6476	173.297	174.069	37.0084	37.0085	18.4559	93.1849	64.5569
557	2.6499	1.0337	1.8772	55.966	2.5099	86.3723	34.792	12.0349	8.6053	2.6254	1.0018	1.0744	0.6639	2	22.592	13.0706	3.5098	19.6867	7.8478	7.8602		141.407	222.531	77.423	77.4231	25.8602	118.544	128.745
558	3.6289	1.0145	2.641	95.5465	3.4607	78.6636	70.3894	11.248	11.566	2.5684	0.8516	1.113	0.6117	2	29.7059	22.9472	0.8945	37.5127	3.3305	20.9098	0.8516	186.046	292.603	205.962	205.962	25.2987	110.793	226.03
559	2.3984	1.0286	1.6849	40.4129	2.24	84.6208	-19.3071	0.2621	7.7507	0.057	1.0325	1.1066	0.6941	2	0.4416	0.1318	0.1452	0.1899	0.3127	-0.0853		126.955	4.3498	-0.8398	-0.8398	0.5613	2.5817	1.2982
560	3.2467	0.991	2.1531	83.567	3.0067	66.3195	48.6063	11.484	10.1078	2.4462	0.7871	1.0342	0.5496	2	24.7262	15.2621	2.8905	27.7705	5.9019	12.0185	0.7871	171.221	243.553	118.382	118.382	24.0951	113.117	150.332
561	3.2347	0.9466	2.0255	82.934	2.8696	38.9765	57.7403	10.4149	9.6195	2.193	0.7221	1.0484	0.4917	2	21.0953	14.3447	1.7647	29.1719	4.4012	12.1805	0.7221	170.472	207.789	119.978	119.978	21.6011	102.587	141.295
562	2.573	1.061	1.9069	51.7465	2.4885	93.4346	44.1078	12.2377	8.5766	2.7209	0.9971	1.0933	0.7403	2	23.336	15.3565	4.0825	20.7445	6.84	10.293		137.331	229.86	101.386	101.386	26.8009	120.541	151.262
563	2.5099	0.9511	1.4977	48.3565	2.1929	41.9375	19.875	13.7411	7.4991	2.7443	0.9257	0.983	0.5464	2	20.5801	10.1065	5.7024	18.4953	11.0099	4.0903		134.142	202.714	40.2895	40.2894	27.0314	135.35	99.549
564	2.1938	0.9683	1.356	24.6411	1.9231	52.4413	16.6698	7.3663	6.6737	1.4967	0.9303	1.0346	0.6635	2	9.9887	5.7377	2.0585	8.6482	6.1385	1.6651		113.808	98.3887	16.4012	16.4012	14.7425	72.5581	56.5163
565	2.2549	1.0038	1.5013	28.8009	2.0473	73.421	4.065	5.314	7.1111	1.1219	1.016	1.0696	0.6812	2	7.9779	3.7971	2.6515	5.574	5.098	0.3243		117.137	78.5823	3.1944	3.1944	11.0507	52.3429	37.4014
566	3.0608	0.8975	1.7299	75.723	2.5741	14.8738	41.9363	20.9493	8.6299	4.1994	0.8298	0.9546	0.4706	2	36.2402	20.9226	2.6286	44.4567	12.1641	15.1978		162.161	356.966	149.698	149.698	41.3641	206.351	206.088
567	2.2214	1.0131	1.4897	26.4629	2.0302	78.0412	-0.8054	7.78	7.0699	1.6393	0.9937	1.0512	0.7217	2	11.5899	5.5666	2.8771	7.7135	7.8428	-0.0933		115.254	114.16	-0.9194	-0.9194	16.1471	76.633	54.831
568	2.9709	0.9638	1.9164	71.4969	2.6641	49.8293	54.6203	13.8033	8.9957	2.9406	0.9196	1.0238	0.5942	2	26.4526	18.1707	2.5772	30.5788	6.264	14.4485		157.479	260.558	142.318	142.318	28.9649	135.963	178.981
569	2.3446	0.9881	1.5313	36.0278	2.1073	64.6118	22.4027	5.043	7.2784	1.061	0.9855	1.0514	0.6672	2	7.7223	4.341	1.7579	6.5062	3.9133	1.73		123.155	76.0647	17.0405	17.0405	10.4508	49.6735	42.7589
570	2.7201	1.0038	1.8308	59.2829	2.5142	73.3701	51.639	14.5646	8.5777	3.1086	0.9276	1.0491	0.6394	2	26.6649	18.2732	3.4286	28.5792	7.0438	13.7695		144.696	262.649	135.63	135.63	30.6197	143.461	179.991
571	3.2311	0.9432	1.9923	82.7707	2.8568	36.8404	38.28	8.2585	9.5748	1.7184	0.9387	1.0185	0.6309	2	16.4535	9.5143	0.9314	15.0801	5.0971	6.2984		170.279	162.067	62.0392	62.0392	16.9262	81.3462	93.7159
572	1.8781	1.0048	1.2098	4.722	1.6704	73.9624	26.4372	7.1649	5.9283	1.4622	0.981	1.0521	0.6272	2	8.6681	5.5971	2.3326	8.9245	5.2705	2.2916		99.1313	85.3808	22.5723	22.5723	14.4027	70.5743	55.1314
573	2.2375	0.9993	1.4765	27.4899	2.0216	70.7944	14.0029	6.6568	7.0242	1.3993	0.946	1.0802	0.644	2	9.8287	5.0629	2.4226	7.8616	5.7245	1.3763		116.078	96.8127	13.5566	13.5566	13.7831	65.5695	49.8696
574	2.778	1.0064	1.8415	62.5454	2.5784	74.8246	49.6341	15.2781	8.7831	3.2033	0.924	1.0346	0.567	2	28.1347	18.3276	3.0023	32.3231	7.6951	13.9644		148.005	277.127	137.549	137.549	31.5525	150.489	180.527
575	2.5214	1.0709	1.7526	49.1298	2.4542	94.9298	40.247	13.9986	8.4833	2.892	0.88	1.066	0.584	2	24.534	14.7594	4.0847	25.2719	8.3648	9.8742		134.863	241.66	97.2609	97.2609	28.4862	137.886	145.38
576	3.1748	0.9053	1.727	80.8152	2.6983	17.4306	50.8422	7.9444	9.0296	1.5194	0.7246	0.9801	0.3894	2	13.7199	8.4961	1.5543	21.82	3.9053	6.9755	0.7246	167.986	135.141	68.7087	68.7087	14.9661	78.2523	83.6866
577	3.6029	0.9756	2.4071	94.9416	3.3108	56.8267	15.3185	7.692	11.0429	1.6767	0.7627	1.0744	0.4989	2	18.5155	6.0861	3.2805	12.1989	6.5138	2.8363	0.7626	185.267	182.378	27.9376	27.9375	16.5155	75.7662	59.9481
578	3.0748	1.0214	2.1531	76.1483	2.9168	81.741	38.2283	19.7913	9.8666	4.3189	0.9291	1.0725	0.5948	2	42.6127	23.5613	5.5791	39.6146	12.2254	16.2901		162.639	419.735	160.458	160.458	42.5412	194.944	232.079
579	2.4186	1.1187	1.8828	42.4548	2.4371	98.8889	41.4504	11.4861	8.5	2.5442	1.0838	1.1266	0.7388	2	21.6261	13.9326	3.2823	18.8586	6.7251	8.9641		128.765	213.017	88.2964	88.2964	25.0604	113.138	137.236
580	3.1082	0.9959	2.0798	77.8624	2.8825	69.0036	54.3498	15.5836	9.7242	3.333	0.8699	1.0332	0.6073	2	32.4108	21.9355	3.2	36.1203	7.1141	17.6152		164.583	319.246	173.51	173.51	32.83	153.499	216.065
581	3.3015	0.8807	1.8301	85.8824	2.7412	9.8923	56.2591	19.3817	9.1345	3.8831	0.7855	0.9168	0.4487	2	35.4705	23.759	2.9554	52.9548	8.4778	19.9554		173.992	349.384	196.561	196.56	38.2485	190.91	234.026
582	2.3292	1.0029	1.5529	34.9071	2.1201	72.8106	16.2927	7.4302	7.3386	1.5723	0.9728	1.0668	0.6997	2	11.5383	6.2316	3.0455	8.9063	6.2196	1.8799		122.202	113.652	18.517	18.517	15.4872	73.1875	61.3813
583	1.9168	0.9502	1.1217	6.4164	1.6276	41.3812	-58.8063	3.5402	5.7218	0.694	0.9178	0.9833	0.628	2	3.971	1.1957	2.4857	1.9038	5.6221	-2.3352		100.302	39.1144	-23.0017	-23.0017	6.8359	34.871	11.7776
584	2.3488	1.042	1.5489	36.3744	2.2143	88.8356	32.3749	5.8715	7.6885	1.1829	0.959	1.0271	0.6385	2	9.0944	5.4794	1.9654	8.582	3.9705	2.9443		123.451	89.5798	29.0014	29.0014	11.6516	57.8343	53.9721
585	2.1522	1.039	1.5011	21.4914	2.0045	88.0324	45.6797	9.3274	7.025	1.9931	1.0032	1.1056	0.6987	2	14.0014	9.9358	2.2159	14.2208	5.0667	6.3958		111.35	137.914	62.9986	62.9986	19.632	91.8749	97.8676
586	2.2354	0.9299	1.2907	27.3343	1.8931	28.9656	16.3552	12.5867	6.5304	2.4877	0.9255	0.9916	0.5652	2	16.2456	8.608	4.3526	15.2288	10.5282	2.657		115.953	160.019	26.1715	26.1715	24.5038	123.979	84.7888
587	2.2084	1.0302	1.5406	25.6406	2.0473	85.2281	52.0348	4.088	7.1473	0.8812	1.0269	1.0996	0.7553	2	6.2979	4.7581	0.6673	6.2998	1.9608	3.2771		114.599	62.0343	32.2794	32.2794	8.6798	40.2668	46.8673
588	2.4345	1.0208	1.6489	44.0345	2.2615	81.4605	19.3548	0.2369	7.8071	0.05	0.9702	1.0373	0.6849	2	0.3906	0.2064	0.0816	0.3014	0.1911	0.0756		130.183	3.8474	0.7447	0.7447	0.4928	2.3335	2.033
589	2.758	0.971	1.7408	61.3965	2.4756	53.921	46.6872	10.7909	8.4129	2.2329	0.9287	0.984	0.562	2	18.7848	12.0033	1.7746	21.3572	5.7528	8.7701		146.831	185.03	86.3855	86.3855	21.9941	106.29	118.233
590	2.3683	1.038	1.691	37.6099	2.2272	87.7731	8.9509	6.0439	7.7233	1.3233	1.0404	1.1133	0.7098	2	10.2202	4.8207	2.9798	6.7917	5.5028	0.9148		124.513	100.669	9.0108	9.0108	13.0345	59.5324	47.4839
591	4.038	0.9036	2.2727	99.1689	3.4736	16.9128	54.744	15.6568	11.463	3.1042	0.731	0.9493	0.4208	2	35.5831	22.4612	3.5027	53.3774	7.0856	19.4796	0.731	190.776	350.493	191.874	191.874	30.5764	154.22	221.243
592	2.9132	0.9245	1.6994	69.0728	2.5099	26.0879	44.6086	14.4786	8.4612	2.908	0.7895	0.9906	0.4524	2	24.6049	14.6041	5.3641	32.2813	8.0199	10.9759	0.7895	154.855	242.358	108.113	108.113	28.6438	142.614	143.85
593	2.1511	1.0497	1.5354	21.4274	2.0216	90.9613	-6.4677	9.4497	7.094	2.0453	1.066	1.1335	0.732	2	14.5091	6.4259	6.4499	8.7787	10.0607	-0.9384		111.301	142.915	-9.2432	-9.2433	20.1462	93.0795	63.2951
594	2.386	0.9891	1.5644	39.097	2.1501	65.1114	23.8336	7.0229	7.4143	1.4818	0.9709	1.0377	0.6271	2	10.9866	5.9728	1.7836	9.5248	5.349	2.6185		125.803	108.218	25.7922	25.7922	14.5957	69.1756	58.8321
595	3.4735	0.9665	2.253	91.4687	3.1566	51.326	61.0058	13.1905	10.5465	2.8178	0.7827	1.0375	0.524	2	29.7183	20.8252	2.0894	39.7412	5.1436	18.1299	0.7827	180.861	292.725	178.579	178.579	27.7553	129.926	205.128
596	2.4927	1.0294	1.7227	47.3744	2.3385	84.9407	36.1203	8.8599	8.0611	1.8934	0.983	1.0316	0.6309	2	15.2629	9.0839	1.8497	14.3976	5.6597	5.513		133.232	150.34	54.303	54.3031	18.65	87.27	89.4764
597	3.5923	0.9358	2.2332	94.6933	3.1737	32.1851	3.4428	6.7113	10.5611	1.4191	0.6994	1.0561	0.4019	2	14.9876	3.1201	3.5397	7.7642	6.4803	0.516	0.6994	184.949	147.628	5.0826	5.0825	13.9781	66.1063	30.733
598	1.8362	0.9679	1.0987	3.254	1.5762	52.177	-26.661	7.7467	5.5832	1.5244	0.9203	1.0539	0.6034	2	8.5113	3.6513	4.2068	6.0514	9.8122	-2.2692		98.1277	83.8363	-22.3516	-22.3516	15.0153	76.305	35.9653
599	2.6595	1.0447	1.8859	56.7358	2.5441	89.6775	47.1302	12.31	8.7284	2.6598	0.9489	1.0729	0.609	2	23.2155	14.9052	2.434	24.4734	6.5082	10.9415		142.163	228.673	107.774	107.774	26.199	121.254	146.816
600	2.6576	1.0456	1.8973	56.5815	2.5441	89.9631	42.4187	13.3968	8.7297	2.9116	0.9752	1.0929	0.634	2	25.4178	15.6727	4.0172	24.7197	7.714	10.7819		142.012	250.365	106.202	106.202	28.6793	131.958	154.376
601	2.1512	0.9872	1.3777	21.4417	1.9145	63.9706	-6.4705	8.6208	6.6717	1.7802	0.9702	1.0484	0.6212	2	11.8769	4.9328	5.168	7.9412	9.1784	-0.7685		111.312	116.987	-7.5697	-7.5697	17.535	84.9149	48.5881
602	3.1118	0.9611	1.9825	78.0517	2.7925	48.0825	61.8353	19.2613	9.3958	4.0641	0.7908	1.034	0.5389	2	38.1855	27.5734	2.4938	51.168	7.351	23.6121	0.7908	164.799	376.127	232.579	232.579	40.0314	189.724	271.598
603	2.0768	1.1301	1.6843	16.198	2.073	99.1689	0.0341	11.4826	7.3736	2.6229	1.0805	1.2007	0.8851	2	19.3402	10.1669	8.0091	11.4863	11.4788	0.0066		107.339	190.501	0.0649	0.0649	25.8356	113.104	100.144
604	2.5054	0.9756	1.6233	48.074	2.24	56.7994	55.4336	12.7057	7.679	2.6859	0.9641	1.0437	0.6203	2	20.6252	14.9457	2.3843	24.0951	5.6626	11.4333		133.879	203.158	112.618	112.618	26.4561	125.151	147.215
605	2.1607	1.074	1.6191	22.1402	2.073	95.3921	23.0172	8.5069	7.2901	1.8894	1.0446	1.1285	0.8125	2	13.7736	8.4911	3.0847	10.4509	6.5489	3.1703		111.852	135.67	31.2275	31.2274	18.6106	83.793	83.6373
606	2.5533	1.0445	1.7143	50.9417	2.4328	89.6205	59.0913	15.7374	8.3783	3.2201	0.9331	1.0112	0.6474	2	26.9786	20.1097	2.2034	31.0641	6.438	15.942		136.567	265.739	157.029	157.029	31.718	155.013	198.081
607	2.6031	1.0303	1.7593	52.9446	2.4542	85.2945	37.1095	20.4236	8.4258	4.2644	0.9242	1.0474	0.6629	2	35.9312	21.8491	7.9096	32.9582	12.8448	13.3339		138.476	353.922	131.339	131.339	42.0043	201.173	215.214
608	2.6814	0.9264	1.5488	57.8481	2.3	27.164	29.5965	7.481	7.8043	1.4846	0.8883	0.9802	0.5296	2	11.5865	6.2186	2.1738	11.7418	5.2668	3.4292		143.264	114.127	33.7776	33.7776	14.6233	73.6878	61.2532
609	2.9065	0.9441	1.7697	68.7763	2.5527	37.4271	20.2532	14.0832	8.6204	2.8912	0.8759	0.9843	0.5202	2	24.923	10.8899	3.903	20.9342	11.2308	5.0477		154.537	245.492	49.7198	49.7199	28.4783	138.72	107.266
610	2.0912	0.9663	1.2833	17.2233	1.8203	51.1862	-24.9944	6.5985	6.3481	1.3339	0.9461	1.019	0.6609	2	8.4679	3.3346	3.2166	5.0455	8.248	-2.1165		108.104	83.4088	-20.8475	-20.8475	13.1389	64.9952	32.8458
611	3.6768	0.9851	2.4245	96.3928	3.4136	62.6116	18.6262	9.2074	11.3783	1.9619	0.7429	1.034	0.4537	2	22.3234	7.5574	4.0588	16.6566	7.4923	4.158	0.7429	187.14	219.886	40.9563	40.9563	19.3247	90.6929	74.4404
612	2.7245	1.0037	1.834	59.5141	2.5184	73.3191	12.2077	8.535	8.5911	1.822	0.9892	1.0409	0.6815	2	15.6532	7.0173	2.4409	10.2969	7.4929	1.9109		144.928	154.184	18.8224	18.8223	17.9467	84.0697	69.1204
613	2.9735	0.9897	1.9227	71.5572	2.7326	65.4776	54.2387	10.8684	9.245	2.2603	0.9174	0.9865	0.5947	2	20.8967	14.2918	1.4745	24.0326	4.9735	11.3341		157.545	205.833	111.641	111.641	22.264	107.054	140.774
614	3.3248	1.0101	2.2273	86.495	3.1395	76.5228	53.1948	16.2961	10.5508	3.4402	0.8084	1.0404	0.4982	2	36.2964	23.1079	2.0902	46.3806	7.6273	19.3078	0.8084	174.732	357.519	190.182	190.182	33.886	160.517	227.613
615	2.1932	1.0761	1.6482	24.6121	2.1115	95.7011	14.5626	7.2748	7.4143	1.6172	1.0537	1.1195	0.8015	2	11.9903	6.7277	3.6947	8.3939	6.2153	1.7461		113.785	118.105	17.1991	17.1991	15.9294	71.6568	66.2678
616	2.9815	0.9183	1.726	72.0209	2.557	23.0289	40.3936	12.9778	8.6015	2.6042	0.8477	0.9663	0.5449	2	22.3996	13.2631	2.9185	24.3412	7.7358	9.048		158.052	220.636	89.1228	89.1229	25.6514	127.831	130.642
617	2.2032	0.9824	1.4132	25.2677	1.9574	60.9563	-2.66	4.3946	6.7999	0.9133	0.9521	1.0342	0.6698	2	6.2105	2.8566	2.3166	4.2649	4.5116	-0.1652		114.303	61.1734	-1.6272	-1.6272	8.996	43.2868	28.1375
618	3.4293	0.9056	1.9403	90.2721	2.9296	17.5275	22.6693	8.1396	9.7566	1.6187	0.7187	0.9602	0.3862	2	15.7932	6.0111	2.112	15.5645	6.2943	3.5802	0.7187	179.367	155.563	35.265	35.265	15.9442	80.1751	59.2093
619	2.2312	0.998	1.4726	27.0901	2.013	70.2149	0.507	2.8796	6.9956	0.6062	0.9892	1.0602	0.6432	2	4.2405	1.8643	1.3141	2.8983	2.8649	0.0215		115.757	41.7689	0.2118	0.2118	5.9711	28.3641	18.3634
620	2.3731	0.9258	1.3697	38.0002	2.013	26.7798	14.1428	0.8027	6.9019	0.1593	0.8793	0.9751	0.5536	2	1.0995	0.537	0.2721	0.9701	0.6892	0.1555		124.85	10.8301	1.5317	1.5317	1.5691	7.9066	5.2895
621	2.6081	0.9534	1.6196	53.2014	2.2914	43.379	51.3446	10.2974	7.8115	2.135	0.9864	1.0522	0.6675	2	16.6777	11.9073	1.5664	17.8391	5.0102	8.5631		138.723	164.275	84.3465	84.3465	21.0297	101.429	117.287
622	2.0886	1.1112	1.6556	17.0231	2.0559	98.6215	0.5513	9.7647	7.2911	2.2173	1.0558	1.1806	0.8612	2	16.1664	8.4516	6.5741	9.8141	9.7106	0.0891		107.954	159.239	0.8779	0.8779	21.8404	96.1823	83.2483
623	2.2646	1.0219	1.5513	29.5436	2.0901	81.9139	23.3538	4.6598	7.2704	0.9943	1.0341	1.1046	0.6892	2	7.2288	4.1497	1.5936	6.021	3.5716	1.6882		117.742	71.2037	16.6288	16.6288	9.7939	45.899	40.8745
624	2.5452	0.9855	1.6078	50.5148	2.3	62.9146	57.9214	15.1597	7.8805	3.0929	0.9187	0.9923	0.569	2	24.3737	17.7472	2.215	31.19	6.3789	14.1176		136.164	240.081	139.058	139.058	30.4651	149.323	174.81
625	2.0661	0.9525	1.2354	15.4457	1.7732	42.8172	-24.7227	5.1453	6.1823	1.0282	0.9529	1.0282	0.6434	2	6.3565	2.5576	2.6821	3.9748	6.4171	-1.5715		106.781	62.6115	-15.4793	-15.4793	10.1278	50.6812	25.1924
626	2.5609	1.1225	1.9949	51.2561	2.6041	99.0227	46.598	14.2331	9.0304	3.1442	0.9874	1.0916	0.7266	2	28.3937	18.7532	4.2378	25.8109	7.6006	13.2309		136.865	279.678	130.324	130.324	30.9704	140.196	184.719
627	2.644	1.0035	1.7592	55.533	2.4371	73.2071	43.8509	9.4861	8.3351	2.0021	0.9432	1.0337	0.6025	2	16.6879	10.5271	2.1923	17.4715	5.3264	7.3178		140.983	164.376	72.0803	72.0803	19.7207	93.4381	103.692
628	3.0685	0.9833	2.015	75.9718	2.8097	61.5185	39.5961	16.1113	9.4787	3.425	0.8598	1.0542	0.5355	2	32.4643	18.0664	4.729	33.7352	9.7319	12.8546	0.8598	162.44	319.773	126.618	126.618	33.7362	158.696	177.954
629	4.2707	0.9156	2.5862	99.5716	3.7305	21.7691	-4.2586	4.0959	12.2851	0.8622	0.6989	0.9912	0.4281	2	10.5928	1.3769	0.7766	3.2167	4.2704	-0.4511	0.6989	191.31	104.339	-4.4433	-4.4434	8.4927	40.3446	13.5625
630	3.3596	0.9894	2.2771	87.7281	3.1138	65.2847	15.9794	8.5009	10.4421	1.8538	0.9311	1.054	0.6268	2	19.3574	7.5701	5.1864	12.0773	7.1424	3.0932		176.232	190.67	30.468	30.468	18.2599	83.7339	74.5655
631	2.7383	0.8731	1.5075	60.2567	2.2272	8.1374	-6.3639	7.0651	7.5108	1.4181	0.8838	1.0029	0.6006	2	10.6507	3.8354	1.9078	6.3861	7.5147	-0.6778		145.676	104.909	-6.6763	-6.6763	13.9683	69.5912	37.7787
632	1.903	0.9705	1.1536	5.8153	1.6447	53.574	-0.6509	6.9017	5.802	1.3723	0.9402	1.0073	0.6556	2	7.9618	4.5028	2.8743	6.8679	6.9469	-0.0518		99.8854	78.4237	-0.5104	-0.5105	13.5172	67.9817	44.3526
633	2.7469	0.9682	1.6801	60.6574	2.4585	52.3972	57.5594	9.6862	8.3556	1.9477	0.8263	0.9947	0.5405	2	16.2738	11.5891	1.3845	21.4414	4.111	9.3671	0.8263	146.081	160.297	92.2659	92.2659	19.1848	95.4091	114.153
634	3.2501	0.9234	1.8781	83.7311	2.8182	25.5967	47.987	9.2696	9.4286	1.8464	0.6831	0.9816	0.4531	2	17.4093	10.5386	2.132	23.2612	4.8215	8.3542	0.683	171.416	171.482	82.2889	82.2889	18.187	91.3056	103.805
635	2.6146	1.0288	1.8198	53.6096	2.4628	84.6759	36.7187	12.2016	8.4506	2.6276	0.9883	1.0517	0.7288	2	22.2045	13.7805	2.5444	18.909	7.7215	8.1532		139.116	218.714	80.309	80.309	25.8819	120.186	135.738
636	2.2126	0.9677	1.3697	25.9044	1.9402	52.0451	-49.5269	7.8465	6.7267	1.5977	0.9267	1.0399	0.6654	2	10.7473	2.4843	6.0465	3.7335	11.7329	-5.3228		114.809	105.861	-52.4296	-52.4296	15.7373	77.288	24.4704
637	3.1766	0.9186	1.9002	80.8689	2.7369	23.1728	51.4438	13.4339	9.167	2.7847	0.8207	0.9864	0.485	2	25.5271	16.2957	2.509	33.6001	6.523	13.1321	0.8207	168.049	251.442	129.351	129.351	27.4293	132.324	160.513
638	2.6701	0.9632	1.6061	57.3547	2.3728	49.4144	29.7919	10.4421	8.0799	2.0756	0.898	0.966	0.542	2	16.771	8.9701	2.9885	16.5489	7.331	4.9964		142.775	165.194	49.2145	49.2146	20.4447	102.855	88.3555
639	3.3698	0.9613	2.1822	88.1678	3.041	48.151	20.1848	5.5799	10.1765	1.1965	0.7663	1.0586	0.5236	2	12.1765	4.7896	1.3806	9.1479	4.4536	2.4578	0.7663	176.77	119.939	24.2093	24.2093	11.7855	54.962	47.1776
640	3.0639	1.0437	2.2494	75.7851	2.9639	89.4381	47.4335	17.1136	10.0457	3.832	0.9737	1.0718	0.6312	2	38.4954	23.9377	2.9766	37.9257	8.9959	18.2597		162.23	379.18	179.858	179.858	37.7452	168.569	235.786
641	2.4489	0.988	1.6096	45.3545	2.2101	64.5638	13.4302	4.2526	7.6012	0.9005	0.979	1.0415	0.6874	2	6.845	3.4499	1.3638	5.0187	3.6814	0.9193		131.379	67.4232	9.0551	9.0551	8.8699	41.8881	33.9815
642	3.0254	0.8642	1.6437	74.3928	2.4542	6.3075	55.0133	16.6372	8.2135	3.3295	0.8611	0.9181	0.5122	2	27.3465	18.8779	1.5867	36.8559	7.4846	15.0442		160.672	269.363	148.185	148.185	32.7956	163.876	185.947
643	3.3398	1.0745	2.6614	86.9198	3.3408	95.4871	51.2008	13.7744	11.2738	3.2517	0.9858	1.1181	0.7294	2	36.6592	23.6724	3.4731	32.4565	6.7218	18.7698		175.247	361.093	184.882	184.883	32.0292	135.678	233.173
644	3.7167	1.007	2.4623	96.9077	3.525	75.0718	6.91	9.3485	11.7575	1.9578	0.8074	1.0297	0.4666	2	23.0188	5.6511	6.5112	12.1115	8.7026	1.5906	0.8074	187.809	226.735	15.6674	15.6674	19.2843	92.0827	55.6633
645	2.6231	1.0681	1.9347	54.0724	2.557	94.5162	62.6303	12.773	8.8022	2.8075	0.997	1.101	0.668	2	24.712	18.6657	1.9203	27.9423	4.7731	15.4772		139.563	243.413	152.45	152.45	27.6539	125.814	183.857
646	2.5077	0.9992	1.5886	48.2109	2.2914	70.7243	21.4271	9.5235	7.8718	1.9219	0.9357	1.0091	0.585	2	15.129	7.6194	3.4128	13.0238	7.4827	3.2417		134.006	149.021	31.9307	31.9308	18.9307	93.8065	75.0511
647	2.4271	0.9795	1.5701	43.3045	2.1715	59.172	25.2532	9.3314	7.4688	1.9617	0.9634	1.0373	0.6757	2	14.6512	8.4128	2.7268	12.4503	6.9748	3.6999		129.526	144.314	36.444	36.444	19.3227	91.9143	82.8661
648	2.7318	0.9065	1.5407	59.8571	2.3	17.8739	62.611	6.1262	7.7796	1.2133	0.8794	0.9515	0.5692	2	9.4386	7.2134	0.4018	12.6727	2.2906	5.9096		145.273	92.9702	58.2096	58.2096	11.951	60.3431	71.052
649	2.0372	1.0226	1.3771	13.5213	1.8588	82.2062	-15.6065	7.2902	6.5448	1.534	0.9837	1.113	0.7345	2	10.0394	4.6235	4.1492	6.295	8.4282	-1.5668		105.366	98.8881	-15.433	-15.433	15.1099	71.8085	45.5415
650	2.1727	1.1574	1.8529	23.0865	2.2272	99.5838	-9.1338	6.7348	7.9	1.5796	1.1291	1.2514	0.9612	2	12.4789	5.9254	5.0148	6.1643	7.3501	-1.1398		112.588	122.917	-11.227	-11.227	15.5591	66.3378	58.3652
651	3.6679	0.9904	2.4874	96.2255	3.4222	65.9608	9.198	5.8582	11.4122	1.2769	0.7353	1.0838	0.4295	2	14.5717	3.6249	2.8594	8.4399	5.3193	1.3403	0.7353	186.923	143.531	13.202	13.202	12.5775	57.7033	35.7053
652	1.7664	1.0183	1.15	1.5899	1.5762	80.5257	-28.5872	5.5099	5.6508	1.1213	0.9743	1.0813	0.66	2	6.3364	2.8648	3.4716	4.3404	7.0848	-1.8114		97.0024	62.4135	-17.8423	-17.8423	11.0448	54.2725	28.2183
653	3.4562	1.0499	2.5626	90.8807	3.3922	91.0073	37.5544	5.7972	11.4001	1.3031	0.8295	1.1204	0.5204	2	14.8558	7.4629	1.5761	14.3406	3.6201	5.579	0.8295	180.125	146.33	54.9531	54.9532	12.8355	57.1024	73.5096
654	2.378	1.0953	1.7488	38.3755	2.3471	97.8104	-12.0397	6.7984	8.1824	1.453	1.0286	1.1173	0.7176	2	11.889	4.0344	5.6226	5.622	7.6168	-1.4314		125.175	117.107	-14.0993	-14.0993	14.3121	66.9642	39.7388
655	1.9567	0.9923	1.2396	8.7938	1.7304	67.1566	0.4196	5.6271	6.0999	1.1435	0.9922	1.0478	0.6917	2	6.9753	3.905	2.5897	5.6457	5.6034	0.0293		101.969	68.7067	0.2883	0.2883	11.2635	55.4269	38.4642
656	2.0118	0.9875	1.2693	11.855	1.7775	64.2669	-30.1756	5.913	6.2416	1.2025	0.9429	1.0721	0.6356	2	7.5054	2.6278	3.8606	4.1343	7.6975	-2.2648		104.156	73.9282	-22.3083	-22.3083	11.8446	58.2431	25.8838
657	2.0819	1.0549	1.4907	16.4862	1.9574	92.2681	-14.8916	4.5809	6.8994	0.9898	1.0293	1.104	0.769	2	6.8287	3.0304	3.156	3.9407	5.263	-1.0169		107.553	67.2627	-10.0165	-10.0165	9.7495	45.1219	29.8494
658	2.0206	0.9875	1.2822	12.2948	1.786	64.1904	2.7496	6.9123	6.2684	1.4139	0.9962	1.0601	0.6316	2	8.863	4.4891	3.2297	7.1081	6.7222	0.2437		104.474	87.3005	2.4004	2.4004	13.9269	68.0862	44.2176
659	2.0762	1.0375	1.4391	16.15	1.9231	87.5593	42.3261	5.8831	6.7673	1.2511	0.987	1.1186	0.7751	2	8.4664	6.2134	1.2473	8.0162	3.393	3.5835		107.303	83.394	35.2975	35.2974	12.3233	57.9485	61.202
660	1.9429	0.9341	1.1051	7.9365	1.6276	31.2308	-18.9312	9.74	5.7013	1.8879	0.9211	0.9866	0.6025	2	10.7637	4.9425	4.9067	8.2026	11.5844	-2.0377		101.365	106.022	-20.0713	-20.0713	18.5958	95.939	48.6836
661	2.3115	1.0306	1.6114	33.3002	2.1544	85.3609	8.3592	0.9406	7.4843	0.2025	0.9995	1.1366	0.7857	2	1.5157	0.8039	0.3421	1.0233	0.8619	0.1267		120.848	14.9296	1.248	1.248	1.9946	9.2649	7.9184
662	2.2145	1.063	1.6275	26.0218	2.1115	93.6808	15.059	7.5084	7.3954	1.6524	1.0481	1.1136	0.8089	2	12.2199	6.9991	3.9394	8.6529	6.3779	1.8402		114.903	120.366	18.126	18.1259	16.2761	73.9577	68.9411
663	2.8503	0.9483	1.6863	65.439	2.5099	40.1617	28.1626	12.7876	8.4912	2.5395	0.8583	0.9573	0.5422	2	21.5637	11.0542	3.5743	20.3858	9.1864	6.0729		151.004	212.402	59.8181	59.818	25.0141	125.958	108.884
664	2.6011	1.0313	1.8295	52.8296	2.4542	85.5715	60.539	21.5376	8.4271	4.6757	0.982	1.0928	0.7071	2	39.403	29.8635	3.4747	42.2348	8.4987	23.8542		138.366	388.12	234.964	234.964	46.0556	212.145	294.156
665	2.538	0.9506	1.6099	50.1239	2.2186	41.61	8.1544	7.2884	7.5792	1.5481	0.9823	1.0477	0.6215	2	11.7336	5.1172	2.8391	8.2337	6.6942	0.9568		135.795	115.576	9.4245	9.4245	15.2488	71.7907	50.4044
666	3.326	0.9802	2.2432	86.5508	3.0538	59.5419	48.9415	11.0948	10.2416	2.4301	0.9275	1.0736	0.575	2	24.8879	15.4379	1.0658	26.8479	5.665	12.1805		174.799	245.146	119.978	119.978	23.9365	109.284	152.063
667	3.4755	0.9714	2.314	91.5959	3.1737	54.1705	50.8345	13.0145	10.6068	2.8393	0.8383	1.0563	0.5802	2	30.1156	19.0215	2.9698	32.7856	6.3987	15.3091	0.8383	181.02	296.639	150.795	150.795	27.9671	128.193	187.362
668	3.0246	0.985	2.0154	74.3518	2.7711	62.6021	38.8208	10.1995	9.36	2.1962	0.9817	0.9817	0.5944	2	20.556	11.6893	1.6786	19.6648	6.2401	7.98		160.627	202.477	78.603	78.603	21.6326	100.465	115.14
669	2.1404	0.9984	1.397	20.7536	1.9231	70.3546	-24.5167	10.7011	6.7137	2.2267	1.0011	1.0584	0.6635	2	14.9494	5.1764	5.8042	7.8012	13.3248	-3.6651		110.782	147.252	-36.1012	-36.1012	21.933	105.406	50.9875
670	2.9594	0.9732	1.9736	70.8645	2.6769	55.1822	42.2234	9.472	9.0483	2.066	0.9693	1.0366	0.6792	2	18.6939	11.6104	2.5245	17.0936	5.4727	7.8932		156.79	184.135	77.748	77.748	20.3501	93.2992	114.362
671	2.9052	1.0431	2.0873	68.7072	2.7968	89.256	54.3912	18.0629	9.52	3.9604	0.9599	1.0783	0.6246	2	37.7026	25.6525	3.8156	41.0697	8.238	20.5069		154.463	371.371	201.993	201.993	39.0099	177.92	252.677
672	2.6641	1.0677	2.0108	57.0814	2.5998	94.4218	53.3215	12.1331	8.9361	2.7302	1.0106	1.1389	0.7024	2	24.3973	16.9871	2.6254	24.1839	5.6635	13.009		142.504	240.313	128.139	128.139	26.8925	119.511	167.323
673	2.4449	1.0176	1.6826	44.9689	2.2657	80.1407	35.8821	10.3228	7.8161	2.2222	0.9926	1.0948	0.7394	2	17.3691	11.1261	2.5764	15.0479	6.6188	6.2324		131.029	171.086	61.3891	61.3891	21.8887	101.68	109.592
674	2.2245	1.0065	1.4908	26.6323	2.0216	74.9172	-17.9258	0.5478	7.0341	0.1161	1.006	1.0762	0.6513	2	0.8167	0.2744	0.3382	0.4212	0.646	-0.1464		115.39	8.0445	-1.442	-1.442	1.1436	5.3958	2.7028
675	1.8737	1.0257	1.2499	4.5321	1.6961	83.5779	-45.2842	5.0982	6.0377	1.0554	1.0248	1.089	0.6819	2	6.3722	2.1652	3.5513	3.1752	7.4068	-2.8856		99.0009	62.7662	-28.4232	-28.4232	10.3957	50.2173	21.3272
676	3.6441	0.9991	2.4725	95.8201	3.4264	70.6643	39.6346	7.389	11.4374	1.5973	0.6964	1.0711	0.4751	2	18.2694	9.36	2.0551	19.703	4.4605	7.241	0.6964	186.399	179.954	71.3238	71.3239	15.7334	72.7816	92.196
677	1.987	0.9677	1.2086	10.4381	1.7218	52.0012	-22.9479	8.7435	6.0404	1.7495	0.9525	1.0262	0.6195	2	10.5674	4.2343	4.6282	6.8355	10.7502	-2.425		103.138	104.089	-23.8862	-23.8862	17.2326	86.1235	41.7079
678	2.5045	1.0318	1.7768	47.9885	2.3557	85.7602	46.2076	12.1269	8.1184	2.6541	0.9852	1.0513	0.658	2	21.5471	14.2489	2.5307	21.654	6.5233	9.9564		133.8	212.239	98.0705	98.0705	26.1429	119.45	140.352
679	1.8982	1.0291	1.283	5.5985	1.7261	84.8303	-16.0271	7.9333	6.1366	1.6586	0.9974	1.1021	0.7394	2	10.1784	5.1747	4.0952	6.9983	9.2045	-1.6313		99.7354	100.257	-16.0683	-16.0683	16.3372	78.143	50.9708
680	3.6745	0.9071	2.222	96.333	3.1566	18.1655	52.3912	12.0876	10.4714	2.565	0.7365	1.0676	0.4287	2	26.8587	16.5389	2.1316	38.5762	5.7549	14.0716	0.7365	187.063	264.558	138.605	138.605	25.2652	119.063	162.908
681	2.8077	1.0046	1.9289	63.8465	2.6041	73.8294	44.2872	14.8515	8.8614	3.2328	0.9542	1.0856	0.6226	2	28.6471	17.8386	3.6926	28.6508	8.274	12.687		149.346	282.174	124.967	124.967	31.8431	146.287	175.71
682	2.7025	1.0248	1.9204	58.5269	2.5441	83.1847	15.2574	7.7409	8.7006	1.7086	1.0078	1.1079	0.7252	2	14.8656	7.0251	2.7243	9.6874	6.5598	2.2681		143.939	146.426	22.3408	22.3408	16.8297	76.2479	69.1972
683	2.863	0.9783	1.8809	66.0674	2.5955	58.3799	33.8337	12.4997	8.7994	2.6718	0.9208	1.044	0.6207	2	23.5106	13.0881	4.9274	21.0859	8.2707	7.9545		151.663	231.579	78.3518	78.3519	26.3172	123.122	128.918
684	2.2899	0.9621	1.4058	31.5355	2.0045	48.5623	-3.4173	7.7436	6.9212	1.5728	0.9251	1.0221	0.6192	2	10.8859	4.5863	3.2108	7.4071	8.0079	-0.372		119.379	107.226	-3.6642	-3.6642	15.4921	76.2745	45.1751
685	3.5737	0.9996	2.4455	94.245	3.3579	70.9847	27.3706	8.4987	11.2228	1.8519	0.6883	1.0766	0.4286	2	20.7836	8.334	2.3067	19.4457	6.1725	5.6886	0.6883	184.375	204.719	56.0327	56.0327	18.2412	83.7122	82.0899
686	2.3926	0.9967	1.5866	39.701	2.1715	69.469	2.0629	5.7716	7.4917	1.2223	0.9735	1.0845	0.642	2	9.1572	3.818	2.7619	5.9468	5.6526	0.1889		126.331	90.1984	1.8607	1.8607	12.0397	56.8503	37.6073
687	2.7714	1.0552	2.0805	62.2715	2.6855	92.3727	43.7625	13.6514	9.1873	3.0914	0.9982	1.1004	0.6971	2	28.4017	17.7812	2.9014	25.5064	7.6771	12.4293		147.724	279.757	122.429	122.428	30.4503	134.466	175.145
688	2.8357	1.0952	2.2133	64.8037	2.8482	97.7983	40.347	11.3733	9.7566	2.5801	1.0497	1.1156	0.7724	2	25.1726	15.3966	2.5854	19.934	6.7845	10.1564		150.34	247.95	100.04	100.04	25.414	112.027	151.656
689	2.7166	1.0448	1.9823	59.135	2.6041	89.7118	31.5003	10.0397	8.917	2.2319	1.0505	1.0799	0.751	2	19.9017	11.4341	2.9466	15.2243	6.8771	6.2691		144.547	196.032	61.7506	61.7506	21.9842	98.891	112.626
690	2.5582	1.0992	1.9691	51.1425	2.5527	98.0158	38.091	18.3417	8.8341	4.0883	1.0331	1.1209	0.7652	2	36.1167	22.4465	8.7007	29.3333	11.3552	13.7572		136.757	355.75	135.508	135.508	40.2698	180.666	221.098
691	2.6092	1.0433	1.8454	53.2811	2.4885	89.3242	54.7557	10.0926	8.5515	2.178	0.9893	1.0724	0.709	2	18.6249	13.4357	1.5757	18.9503	4.5663	10.1982		138.8	183.455	100.452	100.452	21.4533	99.4121	132.342
692	2.3236	0.9631	1.442	34.3851	2.0387	49.3022	22.4006	10.7614	7.0302	2.2073	0.9676	1.0277	0.6453	2	15.5179	8.8646	3.6363	13.738	8.3508	3.4761		121.76	152.851	34.2396	34.2396	21.7419	106	87.3163
693	1.9464	1.0559	1.3755	8.1828	1.816	92.4774	10.5798	12.7929	6.4569	2.7253	1.0229	1.1126	0.7734	2	17.5967	10.7088	6.8878	13.8466	11.4394	1.8617		101.538	173.327	18.3377	18.3377	26.8442	126.01	105.482
694	3.8249	0.9737	2.5519	98.0883	3.5207	55.497	45.9991	7.5804	11.6997	1.6534	0.7769	1.0657	0.4589	2	19.3445	10.7768	1.066	23.484	4.0935	8.8983	0.7769	189.353	190.543	87.6483	87.6482	16.286	74.6669	106.151
695	2.8827	1.0421	2.1256	67.2835	2.7711	88.9037	48.2249	10.5233	9.438	2.37	1.0008	1.0797	0.6649	2	22.3683	14.4099	3.4843	21.6714	5.4485	10.7871		152.947	220.328	106.253	106.253	23.3445	103.654	141.938
696	3.6632	1.0596	2.7338	96.1419	3.6406	93.1421	51.6293	9.5327	12.1942	2.1371	0.8177	1.1075	0.5593	2	26.0606	16.0338	2.243	28.6681	4.6111	13.4549	0.8177	186.815	256.697	132.531	132.531	21.0504	93.8971	157.933
697	2.1361	1.0059	1.4166	20.3649	1.9317	74.6394	25.9641	11.1953	6.7507	2.3493	1.0061	1.084	0.664	2	15.8592	9.6213	3.4019	14.4898	8.2885	4.1177		110.484	156.213	40.5593	40.5593	23.1406	110.274	94.7698
698	1.9209	1.095	1.4458	6.6536	1.846	97.7621	23.5592	5.0849	6.6077	1.1126	1.045	1.1757	0.8471	2	7.3517	5.0247	2.327	5.9317	3.8871	1.732		100.468	72.4142	17.0602	17.0602	10.9591	50.0863	49.4933
699	2.7353	1.0157	1.8801	60.0707	2.557	79.2781	29.1692	9.5137	8.7286	2.0492	0.9605	1.0836	0.6756	2	17.8867	9.7702	4.007	14.4609	6.7386	5.2174		145.488	176.184	51.3914	51.3915	20.1846	93.7099	96.2365
700	2.8027	1.014	1.9841	63.6082	2.6212	78.3996	37.7765	12.9509	8.928	2.8781	1.0056	1.0823	0.683	2	25.6959	15.211	3.9606	22.2702	8.0584	9.707		149.099	253.105	95.614	95.6141	28.3493	127.566	149.828
701	3.2345	1.0213	2.2783	82.9231	3.0795	81.687	60.3709	11.3126	10.3778	2.4835	0.8386	1.0814	0.5643	2	25.7735	18.0894	2.0625	32.0582	4.4832	15.5597	0.8386	170.459	253.869	153.263	153.263	24.4625	111.429	178.181
702	2.5996	1.0439	1.8384	52.7678	2.4799	89.5065	47.788	8.9571	8.5254	1.9315	1.0042	1.0717	0.7152	2	16.4667	11.2138	1.187	15.6799	4.6767	7.8691		138.307	162.197	77.5106	77.5107	19.0253	88.2274	110.456
703	3.7923	0.9475	2.4576	97.7742	3.4007	39.5961	29.3671	5.5721	11.2891	1.213	0.7468	1.0484	0.5201	2	13.6939	6.0683	1.3222	11.6685	3.9357	4.0215	0.7468	188.941	134.885	39.6118	39.6118	11.9481	54.8852	59.7728
704	2.5001	0.9781	1.6042	47.7323	2.24	58.233	5.0204	0.3976	7.6823	0.083	0.9355	1.0465	0.6259	2	0.6378	0.2684	0.1109	0.4287	0.3776	0.032		133.563	6.2823	0.3154	0.3154	0.8177	3.9164	2.6437
705	1.8931	0.9857	1.1758	5.3757	1.6575	63.0474	0.5412	6.364	5.8623	1.2764	0.9721	1.0386	0.6287	2	7.4828	4.0197	3.0219	6.3938	6.3294	0.0405		99.5815	73.7056	0.3989	0.3989	12.5725	62.6854	39.594
706	2.1834	0.9571	1.3241	23.8364	1.8931	45.7158	26.2056	5.9042	6.565	1.1908	0.9341	0.9834	0.6409	2	7.8178	4.841	1.7981	7.5535	4.3568	2.0487		113.175	77.0053	20.1797	20.1797	11.7294	58.1564	47.6838
707	1.9565	0.984	1.2244	8.7873	1.7175	61.9981	-35.8776	10.1469	6.0486	2.054	0.9608	1.0195	0.6785	2	12.4239	4.8979	6.6173	7.2185	13.7878	-4.4574		101.964	122.375	-43.9054	-43.9054	20.2319	99.947	48.2443
708	1.8911	0.9783	1.1603	5.2676	1.6447	58.4166	-36.4592	10.8071	5.8122	2.1574	0.9441	1.0502	0.6226	2	12.5395	4.6098	6.7976	7.4039	14.7467	-4.5718		99.5069	123.514	-45.0322	-45.0323	21.2504	106.45	45.4065
709	2.4109	0.9063	1.3471	41.6346	2.0088	17.7837	25.0649	4.5171	6.8644	0.8865	0.8982	0.967	0.531	2	6.085	3.3228	0.9906	6.257	3.385	1.5252		128.035	59.9372	15.0232	15.0232	8.732	44.4934	32.7296
710	2.0303	0.9842	1.2831	13.1046	1.7903	62.0829	-22.0903	11.588	6.2775	2.3685	0.9916	1.0556	0.6874	2	14.8685	6.4404	6.6741	9.3697	14.148	-3.2845		105.062	146.455	-32.3523	-32.3523	23.3297	114.142	63.4379
711	2.1021	1.0213	1.4236	17.9225	1.9231	81.7086	-0.4923	5.736	6.7448	1.2107	0.9983	1.0986	0.6807	2	8.1658	3.8832	2.1201	5.705	5.764	-0.0402		108.63	80.4331	-0.396	-0.396	11.9254	56.4996	38.2495
712	2.0491	0.9415	1.1977	14.2636	1.7389	35.7606	-18.8683	9.3214	6.0606	1.8421	0.9422	1.0062	0.6223	2	11.1642	4.7884	4.4904	7.6952	11.0805	-2.1065		105.909	109.967	-20.749	-20.749	18.1447	91.8158	47.1657
713	1.8239	0.9611	1.079	2.9597	1.5547	48.0911	-47.4443	5.7677	5.5072	1.13	0.9287	1.0379	0.6315	2	6.2233	2.4178	3.8055	3.8285	8.5038	-2.9526		97.9277	61.2995	-29.0831	-29.0831	11.1305	56.8118	23.8153
714	2.045	0.9674	1.2441	13.973	1.7775	51.8255	-14.1446	6.9908	6.2149	1.3994	0.9727	1.0145	0.6545	2	8.6973	3.9929	3.4553	6.1004	7.98	-1.2302		105.696	85.6684	-12.1175	-12.1175	13.7841	68.8594	39.3301
715	1.8066	1.0197	1.1836	2.5287	1.619	81.0407	32.0579	10.0291	5.7872	2.0511	0.9816	1.0559	0.7159	2	11.8704	8.6834	3.1871	12.1296	6.8139	3.8054		97.6356	116.923	37.4832	37.4832	20.2033	98.7866	85.5315
716	2.3167	0.9463	1.3935	33.8106	2.0002	38.7679	36.6346	7.1373	6.8875	1.444	0.9456	0.9896	0.6439	2	9.9458	6.5555	1.5824	10.1815	4.5226	3.6436		121.276	97.9661	35.8895	35.8895	14.2234	70.3024	64.5717
717	3.2737	0.8596	1.6871	84.9739	2.6555	5.5603	46.4265	14.3943	8.8406	2.7469	0.6399	0.9674	0.3699	2	24.2846	14.1273	1.9007	38.1878	7.7115	11.2745	0.6399	172.899	239.203	111.054	111.054	27.057	141.784	139.154
718	2.5227	0.9696	1.6165	49.2073	2.2443	53.2014	42.627	12.94	7.6846	2.722	0.9817	1.0357	0.6018	2	20.9175	13.3844	2.7322	22.2404	7.4241	8.9165		134.935	206.037	87.8275	87.8276	26.8117	127.459	131.836
719	3.2033	0.8764	1.758	81.7086	2.6426	8.8459	51.3722	16.8402	8.82	3.3566	0.7929	0.9472	0.4571	2	29.6051	18.9522	2.1258	41.4584	8.1888	15.2088		169.03	291.61	149.807	149.807	33.0625	165.876	186.679
720	2.8798	0.8939	1.5547	67.0883	2.4028	13.5482	36.0766	14.2703	8.0873	2.7433	0.8451	0.937	0.4725	2	22.1861	12.314	1.8399	26.0618	9.1218	8.004		152.74	218.533	78.8394	78.8393	27.0215	140.562	121.293
721	2.4341	0.9634	1.495	43.9846	2.1458	49.5439	7.5111	12.7882	7.3669	2.5952	0.9214	1.0206	0.6331	2	19.1183	8.9243	4.9125	14.0956	11.8275	1.436		130.138	188.315	14.1446	14.1446	25.5627	125.964	87.9044
722	1.9154	0.9653	1.1547	6.3715	1.649	50.6715	-7.3869	5.1655	5.8086	1.0269	0.915	1.0452	0.6524	2	5.9646	3.1783	2.4959	4.8717	5.5471	-0.4406		100.271	58.7513	-4.3399	-4.3399	10.115	50.8802	31.3063
723	1.9585	0.9578	1.1692	8.9176	1.679	46.1202	30.7277	10.4919	5.8931	2.0816	0.9352	0.9844	0.6337	2	12.2671	8.3753	3.0947	13.2156	7.2677	3.7694		102.056	120.831	37.1286	37.1286	20.5038	103.345	82.4967
724	2.997	0.9326	1.7297	72.9325	2.6084	30.5172	55.4502	23.1612	8.7809	4.5624	0.7866	1.0087	0.5024	2	40.0619	27.3984	5.6373	54.5329	10.3181	22.2144		159.054	394.61	218.812	218.812	44.9396	228.138	269.874
725	2.5614	0.9027	1.4371	51.2736	2.1372	16.61	5.6337	11.199	7.2637	2.2157	0.9167	0.9181	0.5622	2	16.0941	6.8481	4.8313	12.1811	10.5684	0.9067		136.882	158.527	8.931	8.9309	21.8246	110.31	67.4538
726	1.9572	0.9614	1.1697	8.8068	1.6832	48.2194	24.9027	6.9183	5.9112	1.369	0.9422	1.0142	0.6606	2	8.0923	5.4475	2.0035	8.2459	5.1955	2.0152		101.978	79.7092	19.8497	19.8497	13.4847	68.1453	53.6579
727	3.4385	0.9113	1.9828	90.4556	2.9553	19.9279	49.5964	17.2503	9.8443	3.4745	0.7865	0.9819	0.4563	2	34.2039	20.9318	2.5047	45.8689	8.6949	16.9639		179.595	336.908	167.094	167.094	34.2238	169.916	206.178
728	3.7267	0.8623	2.0082	97.0878	3.0538	5.9749	49.3194	12.7597	10.0951	2.5383	0.7348	0.957	0.3908	2	25.624	15.1644	2.8853	38.8077	6.4666	12.6376	0.7348	188.044	252.396	124.48	124.48	25.0023	125.683	149.369
729	2.1341	0.9571	1.2932	20.2238	1.846	45.7242	8.3305	9.7596	6.4169	1.9669	0.9225	1.032	0.6015	2	12.6211	6.4329	3.5684	10.6944	8.9464	1.0514		110.376	124.318	10.3563	10.3563	19.374	96.1321	63.3641
730	2.7388	0.8874	1.4987	60.2753	2.2615	11.6157	45.8605	20.0929	7.6355	3.9439	0.8338	0.9561	0.5316	2	30.1133	19.5928	2.4179	36.8583	10.8784	13.8101		145.694	296.616	136.03	136.03	38.8474	197.915	192.989
731	2.0922	0.9581	1.2599	17.2924	1.8074	46.3313	-4.0126	6.4939	6.2971	1.2993	0.9453	1.0507	0.6542	2	8.1817	4.0906	2.5389	6.2526	6.7544	-0.3283		108.156	80.5897	-3.2338	-3.2337	12.7981	63.9649	40.2924
732	3.0903	0.9369	1.8588	76.9088	2.7069	32.8455	41.9829	15.5149	9.0957	3.1706	0.8248	0.9765	0.5336	2	28.8391	16.9103	2.6257	31.693	9.0013	12.1075	0.8248	163.499	284.065	119.259	119.259	31.2304	152.822	166.566
733	2.218	0.9672	1.3718	26.2716	1.9445	51.6764	-25.5066	5.0254	6.7395	1.0229	0.941	1.045	0.6553	2	6.8939	2.375	3.0391	3.6241	6.3074	-1.7584		115.102	67.9049	-17.3202	-17.3202	10.0756	49.5002	23.3938
734	2.2699	0.9748	1.4302	29.9805	2.0088	56.3277	-4.931	9.5216	6.9513	1.959	0.9918	1.0342	0.6367	2	13.6178	5.6904	4.7148	8.9366	9.9912	-0.6715		118.099	134.135	-6.6143	-6.6142	19.2962	93.7878	56.0504
735	2.264	1.0647	1.6756	29.4835	2.1672	93.9274	5.2959	7.8162	7.5728	1.7295	1.0547	1.1496	0.7489	2	13.0969	6.2373	4.1541	8.3284	7.4022	0.6936		117.693	129.005	6.832	6.8319	17.0356	76.9896	61.4374
736	2.4296	0.9975	1.5381	43.553	2.2101	69.9459	26.1926	9.4833	7.6139	1.9157	0.9055	0.9882	0.6191	2	14.5862	8.1537	3.1159	13.1703	6.9992	3.8205		129.749	143.674	37.6319	37.632	18.8696	93.4105	80.3139
737	2.1947	0.9534	1.3194	24.692	1.8974	43.4453	4.2125	0.4822	6.5737	0.0968	0.9412	0.9979	0.6441	2	0.6362	0.3243	0.1776	0.5035	0.4619	0.0268		113.848	6.2666	0.264	0.264	0.9533	4.7497	3.1944
738	3.1663	0.9904	2.0775	80.5579	2.9253	65.9705	56.5532	23.861	9.8515	5.0318	0.7831	1.0709	0.485	2	49.5712	33.0619	3.1885	68.1695	10.3667	28.0341	0.7831	167.687	488.276	276.136	276.136	49.5632	235.031	325.66
739	3.443	0.9029	1.9172	90.5589	2.9339	16.7269	32.3363	10.2384	9.7667	2.0098	0.5313	0.9503	0.3223	2	19.629	8.58	1.9753	26.6221	6.9278	6.3473	0.5313	179.724	193.346	62.5209	62.5208	19.7965	100.848	84.513
740	3.7601	0.8374	1.8759	97.4607	2.9981	2.7659	3.1785	10.7153	9.8916	2.0321	0.5831	0.9186	0.3363	2	20.1009	4.1276	5.829	12.2749	10.3749	0.6389	0.5831	188.531	197.994	6.2932	6.2932	20.0162	105.546	40.6569
741	4.069	0.8311	2.1076	99.242	3.2337	2.2856	6.2095	7.6541	10.6247	1.5183	0.6668	0.9859	0.3636	2	16.1318	3.6116	2.1806	9.9342	7.1789	1.0017	0.6668	190.873	158.898	9.8667	9.8668	14.9553	75.3929	35.5743
742	2.0739	0.9532	1.2424	15.9924	1.7817	43.2632	-8.9548	5.6277	6.21	1.1259	0.9162	0.9817	0.6308	2	6.9918	3.2418	2.609	5.1388	6.1314	-0.6261		107.186	68.8692	-6.1671	-6.1671	11.0901	55.4328	31.9317
743	2.4908	0.8457	1.1927	47.2383	1.9531	3.6432	35.6234	14.2235	6.618	2.5634	0.7929	0.8597	0.435	2	16.9644	10.0261	2.6162	23.05	9.1564	6.0433		133.106	167.099	59.5265	59.5265	25.2495	140.101	98.7571
744	2.3187	0.9075	1.292	33.9657	1.9274	18.3603	46.4492	18.4454	6.6102	3.6052	0.9197	0.9529	0.5714	2	23.8314	16.7131	2.5318	29.2516	9.8776	11.0695		121.407	234.739	109.035	109.034	35.5112	181.687	164.624
745	2.1291	0.8857	1.1103	19.8505	1.7175	11.1912	-0.3057	13.4129	5.9246	2.5136	0.8824	0.9519	0.5121	2	14.8923	6.8441	4.0964	13.3652	13.4541	-0.0455		110.091	146.689	-0.4485	-0.4484	24.759	132.117	67.4144
746	2.024	0.8877	1.0557	12.5821	1.6276	11.6688	11.8159	14.4877	5.6444	2.7097	0.8597	0.952	0.5033	2	15.2947	8.2378	4.6885	16.3662	12.7757	1.8072		104.682	150.653	17.8009	17.801	26.6905	142.704	81.1423
747	2.4053	1.0688	1.7605	41.112	2.3257	94.6342	25.6155	9.6689	8.0765	2.1076	1.0076	1.0869	0.6765	2	17.0221	9.2256	3.6934	13.6377	7.1921	4.3603		127.572	167.668	42.949	42.9489	20.7599	95.2387	90.8722
748	2.2771	0.9184	1.2908	30.5778	1.9102	23.0577	15.0451	9.657	6.5699	1.8973	0.8936	0.9986	0.5408	2	12.4652	6.3126	3.9707	11.6719	8.2043	1.8754		118.589	122.782	18.4727	18.4727	18.6884	95.1214	62.1791
749	3.0368	0.9478	1.8155	74.8554	2.6855	39.8544	63.5242	14.47	9.0424	2.9052	0.7927	1.0008	0.4586	2	26.2703	19.1086	1.271	41.6649	5.278	16.688		161.188	258.762	164.377	164.377	28.6162	142.53	188.22
750	2.3849	0.9095	1.3426	38.9524	1.9916	19.233	5.8827	7.4499	6.8146	1.4678	0.8935	0.9644	0.5279	2	10.0022	4.29	2.2426	8.126	7.0115	0.5884		125.677	98.5217	5.7957	5.7957	14.4578	73.3815	42.2565
751	2.2652	0.9587	1.38	29.6189	1.9745	46.7375	-4.5698	10.9365	6.8227	2.2121	0.9565	1.0277	0.5907	2	15.0924	6.0662	5.5429	10.2687	11.4363	-0.6897		117.803	148.66	-6.7935	-6.7935	21.7892	107.725	59.7521
752	1.6419	0.8046	0.6873	0.2392	1.1821	0.9531	-59.9277	11.7164	4.1502	1.9403	0.7702	0.8765	0.4131	2	8.0527	2.9155	5.1372	7.0572	18.7385	-4.8258		96.0984	79.3191	-47.5341	-47.5341	19.112	115.406	28.7177
753	2.4464	0.9555	1.4872	45.0778	2.1415	44.8016	10.9094	5.7419	7.3433	1.1629	0.9125	0.9843	0.6225	2	8.5394	4.1161	2.6421	6.6123	5.1156	0.9316		131.127	84.1131	9.1763	9.1762	11.4546	56.5577	40.5436
754	2.6595	0.985	1.6105	56.7449	2.4114	62.5548	59.794	17.9193	8.2295	3.5068	0.81	0.997	0.4742	2	28.8591	20.6727	3.1403	43.5917	7.2047	17.256	0.81	142.172	284.262	169.972	169.972	34.542	176.505	203.626
755	2.4181	0.859	1.2197	42.389	1.9188	5.4585	-18.4682	1.1658	6.5255	0.2179	0.852	0.9164	0.4848	2	1.4219	0.407	0.5048	0.8394	1.3811	-0.2626		128.706	14.0057	-2.5866	-2.5866	2.1463	11.4831	4.0089
756	2.6767	0.8928	1.3989	57.6195	2.2186	13.2322	45.6461	19.116	7.5073	3.5621	0.8271	0.9038	0.465	2	26.7414	17.0373	2.933	36.6429	10.39	12.2064		143.037	263.403	120.233	120.233	35.0867	188.293	167.817
757	2.3224	0.8093	1.0451	34.2762	1.7389	1.1445	4.515	11.0307	5.9046	1.9524	0.7983	0.8667	0.4605	2	11.5282	5.371	2.4199	11.6632	10.5329	0.5205		121.668	113.553	5.1269	5.1269	19.2311	108.652	52.9044
758	2.9848	0.8776	1.595	72.223	2.4542	9.0937	43.7865	19.7048	8.2293	3.8192	0.7833	0.9429	0.4731	2	31.4291	19.0019	3.3126	40.1666	11.0768	13.7617		158.274	309.577	135.553	135.553	37.6191	194.092	187.169
759	2.0848	0.8536	1.0177	16.6856	1.6233	4.5891	0.4471	11.3699	5.591	2.0696	0.814	0.8818	0.4841	2	11.5711	5.5318	2.8771	11.4261	11.3192	0.0517		107.702	113.975	0.5095	0.5096	20.3856	111.993	54.4882
760	1.9772	1.0402	1.3658	9.9251	1.8246	88.2921	27.8747	9.1447	6.4616	1.9329	1.0263	1.0977	0.689	2	12.4898	8.0261	3.0325	11.6484	6.5957	3.4815		102.772	123.025	34.2928	34.2927	19.0391	90.0753	79.0571
761	1.9635	1.0046	1.2815	9.2047	1.7561	73.8499	31.8058	11.2505	6.1973	2.3264	0.9858	1.0515	0.6512	2	14.4175	9.5816	3.1431	14.7143	7.6722	4.5856		102.26	142.012	45.1682	45.1682	22.915	110.817	94.3788
762	2.0954	0.941	1.2276	17.5067	1.7817	35.4781	12.5423	11.1795	6.1945	2.2155	0.92	0.9954	0.5576	2	13.724	7.1736	3.9657	12.8646	9.7778	1.7213		108.317	135.181	16.9548	16.9549	21.8227	110.118	70.66
763	2.254	0.9298	1.3066	28.756	1.9102	28.8533	-4.6337	9.347	6.5841	1.8549	0.8625	0.9825	0.5484	2	12.2128	4.798	4.1853	8.7484	9.7801	-0.5659		117.101	120.296	-5.5741	-5.5742	18.2708	92.0679	47.2603
764	2.1888	0.9111	1.2171	24.3144	1.816	19.8224	11.2958	9.0536	6.2648	1.7589	0.8916	0.9539	0.5819	2	11.0191	5.9176	2.1156	10.1699	8.0307	1.2447		113.551	108.538	12.2603	12.2602	17.3252	89.178	58.2884
765	1.9765	0.9359	1.1218	9.866	1.6618	32.2541	-37.3003	8.939	5.8113	1.7256	0.9202	1.0026	0.5723	2	10.0278	3.2835	4.4767	5.7377	12.2736	-3.7404		102.73	98.7738	-36.8429	-36.8429	16.9972	88.0491	32.3425
766	2.0245	0.9531	1.2033	12.6423	1.7346	43.2383	-15.0447	0.6131	6.062	0.1217	0.9517	1.0171	0.5871	2	0.7378	0.3032	0.3174	0.5164	0.7054	-0.111		104.726	7.2673	-1.0934	-1.0933	1.1987	6.039	2.9865
767	3.1512	0.9177	1.8738	79.8526	2.7112	22.7058	47.9508	14.4019	9.0851	2.9704	0.8736	0.9996	0.5094	2	26.9862	16.7589	2.7911	32.8962	7.496	12.9401		166.869	265.814	127.46	127.46	29.2584	141.859	165.075
768	2.0395	0.9707	1.2554	13.6223	1.7775	53.7252	-17.498	8.1381	6.2193	1.6427	0.9211	1.027	0.6593	2	10.2166	4.5169	4.0387	6.851	9.5625	-1.7877		105.439	100.633	-17.6088	-17.6088	16.1806	80.1603	44.4915
769	3.0359	0.8801	1.6003	74.7937	2.5056	9.6496	49.6338	18.5829	8.3937	3.5429	0.6943	0.9563	0.3771	2	29.7382	18.2894	2.449	48.5029	9.3593	14.7602	0.6943	161.119	292.921	145.388	145.388	34.8976	183.042	180.151
770	1.9616	0.8578	0.948	9.0937	1.5248	5.2358	-22.0809	7.1974	5.2862	1.2907	0.7969	0.9164	0.5251	2	6.8231	3.1066	2.6764	5.9168	8.7862	-1.5066		102.181	67.2075	-14.84	-14.84	12.7134	70.8944	30.6
771	2.2204	0.9873	1.4243	26.404	1.9831	64.0852	1.7426	9.2145	6.8872	1.9056	0.993	1.0599	0.694	2	13.1242	6.5118	5.0002	9.3834	9.0538	0.2287		115.207	129.273	2.2527	2.2527	18.7702	90.7628	64.1412
772	2.1275	0.9808	1.3411	19.6889	1.8803	60.0149	-11.5111	5.7768	6.5556	1.1818	0.9612	1.0261	0.6309	2	7.7473	3.1722	3.0645	5.0282	6.4418	-0.8918		109.968	76.3109	-8.7842	-8.7842	11.6407	56.9015	31.2462
773	2.3888	0.9812	1.4704	39.3061	2.1372	60.1451	23.5375	5.7568	7.3634	1.1496	0.9515	0.9579	0.5598	2	8.4648	4.4568	2.5709	7.9607	4.402	1.9924		125.985	83.3783	19.6251	19.6252	11.3236	56.7045	43.8995
774	2.5238	0.8646	1.336	49.2936	2.0216	6.4036	11.3031	16.0082	6.855	3.1199	0.9163	0.9825	0.531	2	21.387	9.957	3.0975	18.7511	14.1986	2.4174		135.016	210.662	23.8114	23.8113	30.731	157.681	98.0765
775	3.0911	0.9318	1.8221	76.9297	2.694	30.0409	56.4429	9.4406	9.049	1.901	0.8	0.9634	0.5153	2	17.2018	11.8281	2.0357	22.9534	4.112	9.7092		163.523	169.438	95.6356	95.6356	18.7248	92.9899	116.507
776	3.2383	0.9182	1.9384	83.1628	2.7925	22.9642	33.2993	15.1586	9.3414	3.1455	0.8776	1.019	0.5538	2	29.3835	15.3842	4.1013	27.7774	10.1108	9.7845		170.742	289.428	96.3773	96.3773	30.9832	149.312	151.534
777	1.7881	0.9426	1.0158	2.0119	1.4948	36.4454	0.7761	16.2487	5.295	3.1172	0.9181	0.9837	0.6086	2	16.5054	9.9393	6.5662	16.3325	16.122	0.1281		97.2865	162.578	1.2618	1.2618	30.7044	160.05	97.9021
778	2.6522	0.8911	1.4618	56.1829	2.1929	12.756	18.0952	20.6532	7.4246	4.0663	0.8699	0.9463	0.5225	2	30.1908	14.3011	3.7351	27.3725	16.9161	5.4631		141.62	297.379	53.8115	53.8114	40.0531	203.434	140.866
779	3.6488	0.8241	1.7364	95.8796	2.8611	1.7573	66.3938	5.916	9.4462	1.0875	0.5238	0.917	0.3088	2	10.2725	7.4342	0.4763	24.0765	1.9881	6.8203	0.5238	186.476	101.184	67.18	67.18	10.7119	58.2726	73.2269
780	2.9027	0.9369	1.694	68.5692	2.5313	32.8916	37.8091	14.6665	8.5441	2.9079	0.8556	0.9864	0.4907	2	24.8451	13.8699	3.9676	28.2629	9.1211	9.3937		154.316	244.724	92.5279	92.528	28.6428	144.465	136.619
781	3.1047	1.0052	2.1009	77.6312	2.9039	74.1774	26.5699	10.6593	9.8041	2.2842	0.6819	1.078	0.4981	2	22.3941	9.8486	4.6442	19.773	7.827	5.9501	0.6819	164.32	220.582	58.6085	58.6084	22.4994	104.994	97.0087
782	2.3163	0.8798	1.2145	33.7564	1.8717	9.5776	22.2713	9.7798	6.4019	1.8553	0.8677	0.935	0.5475	2	11.8776	6.8075	2.1602	12.4331	7.6017	2.6453		121.231	116.994	26.0562	26.0562	18.2747	96.331	67.0539
783	2.7302	0.9734	1.7342	59.8014	2.4542	55.2901	39.5546	10.5676	8.3488	2.1951	0.8975	1.0326	0.6133	2	18.3263	11.1664	2.522	18.2071	6.3876	7.2489		145.217	180.514	71.4017	71.4016	21.6217	104.091	109.989
784	1.7368	0.95	0.9947	1.021	1.4562	41.2507	-16.3726	6.2109	5.1833	1.1919	0.9099	1.0123	0.5762	2	6.178	3.1529	3.0251	5.4719	7.2275	-1.0115		96.6206	60.8533	-9.9633	-9.9633	11.7402	61.1774	31.0561
785	2.836	0.9768	1.7322	64.8133	2.5655	57.5646	70.1678	42.23	8.7032	8.405	0.8644	0.9421	0.5595	2	73.1508	58.3772	3.174	104.338	12.5985	51.3283		150.35	720.535	505.584	505.584	82.7892	415.966	575.015
786	2.2787	0.8882	1.2118	30.7066	1.8546	11.8084	23.3261	9.2693	6.3581	1.7666	0.8838	0.9528	0.5069	2	11.2325	6.2225	1.7892	12.2762	7.107	2.6201		118.695	110.64	25.808	25.808	17.401	91.3026	61.2916
787	2.5897	0.895	1.4154	52.3443	2.1458	13.9122	-10.7095	13.7047	7.2813	2.664	0.8841	0.9551	0.5745	2	19.3977	6.639	5.4399	11.5561	15.1721	-2.0774		137.901	191.067	-20.4624	-20.4624	26.2404	134.991	65.3941
788	2.7814	0.8468	1.4025	62.6778	2.2015	3.7626	63.1066	23.8434	7.3997	4.5192	0.7856	0.9164	0.4167	2	33.4404	24.7684	1.9002	59.4448	8.7969	21.1031		148.141	329.388	207.865	207.865	44.5141	234.857	243.969
789	2.0213	1.0193	1.3595	12.3682	1.8374	80.9011	11.0306	4.1798	6.473	0.8779	0.9911	1.0558	0.6799	2	5.6824	3.1553	1.7571	4.6407	3.7188	0.6268		104.527	55.9716	6.174	6.174	8.6473	41.171	31.0797
790	2.2496	0.9436	1.3383	28.4347	1.9317	37.1255	-13.9048	8.6513	6.6688	1.7361	0.9311	1.0024	0.5812	2	11.578	4.1171	4.3279	7.084	9.854	-1.6099		116.84	114.043	-15.8575	-15.8575	17.1006	85.2153	40.5534
791	2.1202	0.8462	1.0173	19.163	1.6404	3.6872	-1.3103	14.0134	5.6362	2.5293	0.8519	0.9175	0.4674	2	14.2558	6.4492	3.4807	13.7973	14.1969	-0.1868		109.568	140.42	-1.84	-1.8399	24.9136	138.032	63.5246
792	3.1661	0.9267	1.7104	80.5364	2.7497	27.2824	16.2414	8.1435	9.2175	1.5111	0.5526	0.9541	0.3093	2	13.9286	4.3717	2.5969	14.1355	6.8209	2.2622	0.5526	167.662	137.197	22.2827	22.2827	14.8843	80.2135	43.0612
793	2.5772	0.9433	1.5469	51.8782	2.24	36.8641	29.4404	7.828	7.6371	1.5856	0.9054	0.9905	0.5927	2	12.1092	6.839	2.6747	11.5378	5.5235	3.565		137.457	119.276	35.1152	35.1152	15.6182	77.1058	67.3641
794	1.9726	0.9437	1.147	9.689	1.6704	37.1889	-42.4362	15.0772	5.8481	2.9571	0.9055	1.0175	0.5775	2	17.2935	5.0642	9.6438	8.7689	21.4762	-7.3387		102.604	170.341	-72.2862	-72.2862	29.1274	148.51	49.8824
795	1.9509	0.9403	1.1284	8.449	1.6447	34.8681	5.7186	10.0591	5.763	1.9696	0.9025	0.9996	0.6138	2	11.3507	6.4705	4.2393	10.5414	9.484	0.6491		101.726	111.804	6.3936	6.3936	19.4006	99.0821	63.7344
796	1.9342	0.9365	1.1079	7.4065	1.6233	32.6148	19.0584	7.9124	5.691	1.5404	0.9164	0.9818	0.5994	2	8.7662	5.5095	2.7206	9.1915	6.4043	1.6707		100.993	86.3471	16.4564	16.4564	15.1729	77.9371	54.2686
797	2.7848	0.8758	1.5307	62.8577	2.2743	8.6961	58.7459	17.2828	7.6621	3.4527	0.9162	0.9162	0.5178	2	26.4548	19.2328	1.8018	37.1438	7.1297	15.5411		148.326	260.58	153.08	153.08	34.0091	170.236	189.443
798	2.8275	0.8973	1.5332	64.5159	2.3642	14.8195	37.841	17.1946	7.9703	3.3076	0.7967	0.9286	0.4946	2	26.3627	15.2626	4.7135	30.8566	10.6882	9.9759		150.041	259.673	98.2626	98.2627	32.5799	169.367	150.337
799	2.3847	0.9941	1.509	38.9444	2.1587	68.1754	31.4043	10.9312	7.4479	2.2147	0.9352	1.005	0.5946	2	16.4952	9.6385	2.993	16.211	7.4984	5.1802		125.67	162.478	51.025	51.025	21.8148	107.672	94.9392
800	3.4175	0.829	1.6906	89.9288	2.6855	2.1114	34.0536	10.4865	8.8999	1.992	0.5874	0.9326	0.3247	2	17.7285	8.2825	2.7971	25.5104	6.9156	6.0372	0.5874	178.941	174.626	59.4664	59.4663	19.6212	103.292	81.5826
801	1.6509	0.957	0.9509	0.2761	1.3834	45.699	-57.9219	10.3266	4.9636	1.9783	0.9004	1.0044	0.6167	2	9.8196	4.3683	6.4335	7.0838	16.3072	-5.6877		96.123	96.7231	-56.0238	-56.0239	19.4863	101.717	43.0278
802	2.0715	1.009	1.3728	15.835	1.8717	76.0237	-8.012	9.4427	6.5665	1.9741	0.9864	1.0524	0.7156	2	12.963	6.2597	4.3809	8.7479	10.1993	-1.0386		107.069	127.686	-10.2302	-10.2302	19.4449	93.0106	61.658
803	3.1334	0.9503	1.9775	79.1083	2.784	41.4629	41.0366	16.7388	9.3551	3.5383	0.7589	1.0437	0.5231	2	33.1009	18.7458	4.8878	35.8392	9.8695	13.5835	0.7589	166.011	326.044	133.798	133.797	34.8523	164.877	184.646
804	1.9295	0.8645	0.9462	7.1744	1.5076	6.3715	-24.3963	13.9448	5.2402	2.518	0.8536	0.9192	0.5221	2	13.1946	5.8385	5.4572	11.1823	17.3475	-3.219		100.831	129.967	-31.7071	-31.7071	24.8023	137.356	57.5092
805	2.8242	0.9373	1.7039	64.3243	2.4585	33.0842	41.0924	14.2406	8.3157	2.9179	0.8255	1.0026	0.5579	2	24.2646	14.6512	3.3342	26.2606	8.3889	9.9709		149.841	239.006	98.2134	98.2134	28.7413	140.27	144.314
806	2.6296	0.9692	1.6155	54.501	2.3471	52.9534	53.5795	15.1078	8.007	3.0482	0.8481	1.0078	0.4935	2	24.4067	16.5379	2.7752	33.5112	7.013	13.077		139.978	240.406	128.808	128.808	30.0248	148.812	162.898
807	2.2098	0.9383	1.293	25.7138	1.8845	33.7332	22.9465	9.085	6.5141	1.8033	0.9284	0.998	0.6183	2	11.7469	7.0236	2.6425	11.3603	7.0005	2.6955		114.657	115.707	26.5507	26.5507	17.7625	89.4873	69.1825
808	2.719	0.9373	1.5998	59.2182	2.36	33.1073	49.95	24.7762	8.0063	4.9507	0.8436	1.0085	0.5528	2	39.637	26.6543	3.6633	48.2139	12.4009	19.7987		144.631	390.424	195.017	195.017	48.7644	244.046	262.545
809	2.9356	0.9434	1.7673	70.1053	2.5784	36.975	53.6184	14.8721	8.7003	3.021	0.7966	0.9981	0.4797	2	26.2835	17.402	3.0135	36.2743	6.8979	14.0928		155.968	258.892	138.814	138.814	29.7568	146.49	171.41
810	2.7456	0.9194	1.5656	60.5921	2.3428	23.5114	54.5651	20.4399	7.9301	4.0353	0.8358	0.9648	0.5338	2	32.0007	22.4188	3.429	41.9972	9.287	17.4612		146.015	315.207	171.993	171.993	39.7477	201.333	220.825
811	2.3197	0.9003	1.2758	34.0898	1.9145	15.8008	18.542	13.1705	6.5611	2.561	0.9042	0.9682	0.5625	2	16.8029	9.1502	3.1272	16.268	10.7288	3.1156		121.511	165.509	30.6887	30.6886	25.2258	129.729	90.1295
812	2.318	1.0408	1.5294	33.9114	2.1801	88.4843	26.2917	10.5619	7.5792	2.1313	0.9236	1.0206	0.6459	2	16.1534	9.2749	3.6054	14.3606	7.7848	4.247		121.361	159.111	41.8329	41.833	20.9933	104.035	91.3578
813	1.7748	0.9268	0.9745	1.7201	1.4605	27.3713	-39.084	8.8751	5.1675	1.6737	0.9243	0.9846	0.5923	2	8.6488	3.9319	4.7169	6.6378	12.3445	-3.3803		97.0899	85.1907	-33.296	-33.2959	16.4859	87.4197	38.7292
814	2.0623	0.9495	1.2214	15.2139	1.7646	40.8922	14.8931	14.8458	6.1515	2.9477	0.9389	1.0015	0.631	2	18.1326	10.673	5.1641	16.914	12.6344	2.7005		106.609	178.606	26.5999	26.6	29.0348	146.231	105.129
815	2.3528	0.9596	1.4451	36.6823	2.0601	47.1788	28.3465	6.391	7.093	1.3021	0.9411	1.0061	0.6491	2	9.2357	5.5903	2.0437	8.6129	4.5794	2.618		123.715	90.9716	25.7873	25.7873	12.8257	62.9513	55.0645
816	3.0195	0.9393	1.7826	74.1569	2.6469	34.3617	46.4276	12.871	8.9104	2.575	0.7199	0.999	0.4246	2	22.9439	13.5803	2.7815	31.9817	6.8955	10.6523	0.7199	160.41	225.997	104.925	104.925	25.3637	126.779	133.766
817	2.7484	0.9219	1.5471	60.7694	2.3514	24.7866	43.9219	11.1487	7.9601	2.1668	0.8711	0.9458	0.5348	2	17.2481	10.9195	2.3998	20.4162	6.2519	7.5757		146.194	169.894	74.6206	74.6206	21.343	109.815	107.557
818	3.2336	0.8492	1.6525	82.9013	2.5912	4.0523	44.4824	19.8001	8.6268	3.7928	0.7779	0.906	0.4796	2	32.7197	19.8268	3.0896	41.3394	10.9927	14.5545		170.433	322.289	143.362	143.362	37.3591	195.031	195.294
819	1.9172	0.9217	1.063	6.442	1.5847	24.6193	-17.5781	8.9299	5.5512	1.71	0.878	0.9786	0.5826	2	9.4925	4.4481	4.3355	7.6354	10.4996	-1.6686		100.32	93.5011	-16.4357	-16.4357	16.8435	87.9595	43.8138
820	2.3886	0.9229	1.3721	39.2497	2.0216	25.2458	-4.813	13.9343	6.9252	2.7608	0.9243	0.981	0.5452	2	19.1192	7.0429	7.423	12.9169	14.6044	-0.9202		125.936	188.324	-9.064	-9.064	27.1939	137.253	69.3726
821	2.6532	0.8888	1.4032	56.2734	2.1886	12.0081	33.4585	17.7295	7.4084	3.3581	0.8229	0.9389	0.4743	2	24.878	13.9187	3.5865	29.3482	11.7971	8.3238		141.708	245.048	81.9894	81.9895	33.0773	174.636	137.099
822	2.4458	0.9599	1.5151	45.0443	2.1501	47.3744	-21.5181	1.1843	7.3759	0.2433	0.9514	1.0219	0.6332	2	1.7943	0.5251	0.6237	0.8293	1.4391	-0.3861		131.097	17.6739	-3.8031	-3.8031	2.3965	11.6654	5.1722
823	2.5543	0.8879	1.3678	50.9853	2.0987	11.7153	37.9236	16.2709	7.1247	3.1237	0.8649	0.9295	0.5298	2	22.2553	13.791	2.6254	26.0319	10.1006	8.44		136.608	219.215	83.134	83.1341	30.7684	160.268	135.841
824	1.9328	0.9825	1.2075	7.3356	1.6918	61.0218	-6.5849	9.6136	5.9658	1.9458	0.9313	1.041	0.6706	2	11.6084	6.1073	4.5959	9.1067	10.2465	-0.7644		100.944	114.343	-7.5293	-7.5294	19.1661	94.694	60.1569
825	1.9707	0.9448	1.1496	9.5907	1.6704	37.8806	10.6523	7.4049	5.8495	1.4553	0.9227	0.9918	0.5663	2	8.5127	4.6538	2.5715	8.2173	6.6161	0.9068		102.534	83.8501	8.932	8.932	14.3347	72.9383	45.8399
826	1.895	1.0254	1.2667	5.4457	1.7175	83.4467	-4.2361	12.328	6.1046	2.5581	0.9947	1.0909	0.6739	2	15.6159	7.9985	6.2729	11.8684	12.85	-0.6615		99.6298	153.817	-6.5158	-6.5158	25.1973	121.431	78.7852
827	2.4041	0.8776	1.2554	40.9573	1.9445	9.1003	7.3158	19.3495	6.6281	3.6649	0.86	0.9269	0.4989	2	24.2913	10.7237	5.7207	21.4964	17.9341	1.7771		127.435	239.269	17.5044	17.5045	36.0993	190.593	105.628
828	1.8281	0.9674	1.0921	3.0473	1.5676	51.8167	8.1112	12.2315	5.5556	2.4044	0.9152	1.039	0.6447	2	13.358	8.3295	5.0285	12.9195	11.2389	1.0835		97.9872	131.576	10.6725	10.6724	23.6833	120.48	82.0456
829	2.9569	0.949	1.7789	70.7443	2.6127	40.5914	49.5797	14.2912	8.815	2.884	0.8568	0.9927	0.5529	2	25.4227	16.5887	2.4651	30.002	7.2058	12.6045		156.66	250.414	124.154	124.154	28.4074	140.768	163.399
830	2.1864	0.9967	1.4315	24.0535	1.9659	69.4492	-20.237	9.6216	6.8458	2.0119	0.967	1.0824	0.7049	2	13.7733	5.367	6.3799	7.6143	11.5688	-2.7873		113.346	135.667	-27.4549	-27.4549	19.8172	94.7728	52.865
831	1.6205	0.9352	0.8865	0.1288	1.3277	31.8791	-61.3879	4.5075	4.7609	0.8393	0.8627	0.9946	0.5551	2	3.9959	1.5854	2.6693	2.8559	7.2745	-2.453		96.0249	39.3596	-24.162	-24.162	8.2671	44.3989	15.6162
832	3.3941	0.8693	1.8207	89.1195	2.7883	7.3098	4.0947	9.101	9.2691	1.7877	0.6366	0.9505	0.3934	2	16.5701	4.112	3.5848	10.4533	8.7283	0.6785	0.6366	177.94	163.215	6.6832	6.6832	17.6088	89.6449	40.5032
833	1.895	0.9153	1.0313	5.4394	1.5547	21.6409	14.3726	9.883	5.4493	1.8704	0.8778	0.9829	0.5374	2	10.1923	6.0123	2.8155	11.1882	8.4621	1.4649		99.6255	100.394	14.4293	14.4293	18.4234	97.3475	59.2212
834	2.323	0.9566	1.4265	34.3384	2.0259	45.4132	-32.7622	9.6148	6.9814	1.9646	0.9213	1.0014	0.6302	2	13.7155	3.5506	7.3626	5.6341	12.7644	-4.4935		121.721	135.098	-44.261	-44.261	19.3513	94.7058	34.9734
835	1.944	0.9922	1.2262	8.0078	1.7175	67.0883	-3.1664	6.8124	6.0594	1.3786	0.9711	1.0802	0.6931	2	8.3534	4.6066	3.1406	6.6466	7.0283	-0.2645		101.415	82.281	-2.6053	-2.6053	13.5792	67.1021	45.375
836	2.0678	0.9335	1.185	15.5548	1.7432	30.9571	-14.2351	8.9996	6.0639	1.7587	0.9234	0.9847	0.6224	2	10.6645	4.8805	4.3114	7.8418	10.281	-1.5181		106.861	105.045	-14.9533	-14.9533	17.3232	88.6461	48.0729
837	2.0404	0.957	1.2232	13.6897	1.7561	45.6317	-3.9398	10.0745	6.1342	2.0089	0.9317	0.9994	0.6307	2	12.3231	6.1193	3.9878	9.7019	10.4718	-0.4855		105.489	121.382	-4.7822	-4.7822	19.7877	99.2338	60.2751
838	2.1632	1.0249	1.4888	22.3619	1.9916	83.2501	-19.4687	12.5755	6.9651	2.688	1.0072	1.0679	0.7337	2	18.7224	7.3775	8.1189	10.0559	15.0241	-3.645		112.024	184.416	-35.9032	-35.9033	26.4768	123.869	72.6684
839	1.6148	0.9679	0.9359	0.092	1.362	52.2122	-56.7583	12.7618	4.9105	2.4323	0.9246	1.054	0.5993	2	11.9438	5.2102	7.4701	8.6936	20.0051	-6.7791		96.0004	117.646	-66.7741	-66.7741	23.9582	125.704	51.3205
840	2.2711	0.9811	1.4563	30.0938	2.0216	60.1079	19.0596	7.7607	7	1.6146	0.9445	1.0659	0.6247	2	11.3019	6.0779	2.7296	9.7298	6.2814	2.1541		118.192	111.324	21.2179	21.2179	15.9038	76.4429	59.8673
841	2.5088	0.9781	1.5773	48.2794	2.2486	58.2421	43.9153	9.6646	7.7092	1.9774	0.9678	0.977	0.5826	2	15.2439	9.8525	1.7042	16.9106	5.4205	6.6944		134.07	150.152	65.9398	65.9399	19.4774	95.1963	97.0471
842	3.1218	0.9355	1.8589	78.4734	2.7326	32.0473	45.0626	16.4336	9.1747	3.3296	0.7473	1.0057	0.484	2	30.5484	18.135	4.8607	37.4725	9.0281	13.7659	0.7473	165.282	300.902	135.594	135.594	32.7966	161.871	178.63
843	2.3452	0.9259	1.3502	36.075	1.9873	26.8536	33.6547	16.5951	6.8213	3.2848	0.9201	0.99	0.6013	2	22.4067	14.1615	3.8839	23.5507	11.0101	7.5409		123.195	220.706	74.2779	74.2779	32.3553	163.462	139.491
844	2.91	0.9874	1.8253	68.964	2.6641	64.1044	52.1393	11.0721	9.0266	2.2389	0.7298	1.0066	0.4551	2	20.2099	12.9487	1.6943	28.4555	5.2992	10.5373	0.7298	154.738	199.067	103.792	103.792	22.0532	109.06	127.545
845	2.396	0.8641	1.1899	40.1455	1.9102	6.3011	43.8748	11.0484	6.5046	2.0211	0.7839	0.8936	0.4355	2	13.1465	8.4687	1.5596	19.444	6.2008	5.768		126.72	129.493	56.8148	56.8148	19.9078	108.827	83.4167
846	1.9523	0.9009	1.036	8.5205	1.5847	16.0061	2.4134	16.7903	5.5258	3.1479	0.8699	0.9278	0.5669	2	17.3947	9.7079	5.1513	17.1255	16.385	0.4198		101.776	171.338	4.135	4.1351	31.0068	165.385	95.6228
847	2.3381	0.9669	1.4664	35.5173	2.0601	51.615	33.8298	5.352	7.1025	1.105	0.9328	1.0537	0.6614	2	7.8481	4.9973	1.6756	7.5555	3.5413	2.655		122.72	77.3038	26.1517	26.1517	10.8842	52.7172	49.2234
848	2.0742	0.9375	1.2011	16.0129	1.7561	33.3157	-0.4702	12.4359	6.1094	2.4449	0.9246	1.0068	0.6058	2	14.9368	7.4992	5.8723	12.3783	12.4942	-0.0702		107.201	147.127	-0.6918	-0.6918	24.0823	122.494	73.8671
849	3.6383	0.9875	2.4571	95.7011	3.3836	64.2382	24.1045	10.7672	11.2873	2.3439	0.7199	1.0524	0.4821	2	26.4561	10.3165	3.7986	21.4007	8.1718	6.3771	0.7199	186.245	260.593	62.8144	62.8145	23.0874	106.057	101.618
850	2.768	0.8569	1.3696	62.0734	2.2143	5.0898	53.4082	14.4422	7.4515	2.6545	0.7398	0.8984	0.3941	2	19.7801	13.2161	1.4517	33.5337	6.7289	10.5642	0.7398	147.522	194.834	104.057	104.057	26.1468	142.256	130.179
851	3.4798	0.9855	2.36	91.7463	3.2209	62.8483	7.6763	12.9979	10.7734	2.8473	0.6693	1.0952	0.4916	2	30.675	8.2542	7.0256	16.7895	11.9999	2.3547	0.6693	181.209	302.149	23.1938	23.1938	28.0459	128.029	81.3039
852	2.0821	0.9357	1.2008	16.4931	1.7603	32.1392	5.0134	6.0182	6.1206	1.1807	0.9037	1.0226	0.6203	2	7.2266	3.9084	2.3903	6.3004	5.7164	0.3623		107.559	71.182	3.5687	3.5686	11.6299	59.2793	38.4977
853	2.3238	0.9272	1.3426	34.4006	1.9702	27.5715	23.7367	8.1954	6.7693	1.6255	0.9209	0.9866	0.6082	2	11.0032	6.4134	2.1163	10.5445	6.2502	2.6118		121.773	108.382	25.7262	25.7262	16.0112	80.7247	63.172
854	1.8427	0.9875	1.1437	3.4798	1.6104	64.2191	-17.2408	12.0878	5.7168	2.4183	0.9385	1.0467	0.6136	2	13.8248	6.3131	6.2076	10.2878	14.172	-2.3835		98.2814	136.174	-23.4775	-23.4775	23.8203	119.065	62.184
855	1.8683	0.9553	1.1027	4.3615	1.589	44.718	-48.3083	6.6122	5.6073	1.3003	0.9303	1.0271	0.5936	2	7.2913	2.2983	4.3689	3.8721	9.8062	-3.5223		98.8839	71.8193	-34.6947	-34.6947	12.808	65.1302	22.6383
856	2.5116	0.9932	1.5755	48.4851	2.2829	67.7239	62.2178	23.5257	7.8369	4.7295	0.9183	0.989	0.546	2	37.0648	27.9144	2.3536	51.1227	8.8887	23.0609		134.261	365.088	227.15	227.15	46.5856	231.728	274.957
857	2.3805	0.9613	1.4692	38.6396	2.0901	48.2109	15.0964	6.405	7.1894	1.3089	0.9131	1.0099	0.573	2	9.4102	4.5364	2.3744	7.9174	5.438	1.4206		125.404	92.6905	13.9929	13.9929	12.8927	63.0892	44.6835
858	2.1275	1.0212	1.4448	19.6748	1.9488	81.6439	37.6413	10.517	6.8254	2.2262	0.996	1.1123	0.6703	2	15.195	10.1153	2.9563	15.0915	6.5581	5.7196		109.957	149.671	56.3381	56.338	21.9281	103.592	99.6357
859	2.7949	0.8757	1.4673	63.3228	2.2829	8.6375	28.4689	9.2482	7.6888	1.7649	0.8418	0.9173	0.4637	2	13.5699	6.9309	2.1628	14.9455	6.6151	3.8632		148.805	133.663	38.0525	38.0525	17.3843	91.0948	68.2694
860	2.4074	0.9612	1.4959	41.2914	2.1158	48.1339	9.3204	4.8937	7.27	1.0069	0.982	1.0475	0.6095	2	7.3205	3.387	2.3049	5.557	4.4375	0.6823		127.731	72.1069	6.7207	6.7207	9.918	48.2029	33.362
861	1.7974	0.9179	0.9756	2.2607	1.4691	22.7847	-13.8704	10.8588	5.1833	2.0438	0.9115	0.9948	0.5982	2	10.5938	5.9276	4.6662	9.9083	12.3645	-1.4694		97.4544	104.349	-14.4736	-14.4736	20.1314	106.959	58.3869
862	1.7399	0.9349	0.9697	1.058	1.4391	31.6957	-0.5582	6.4887	5.1104	1.2312	0.924	0.9913	0.5607	2	6.2921	3.6232	2.6689	6.4622	6.5249	-0.0351		96.6454	61.9772	-0.3459	-0.346	12.1273	63.9137	35.6885
863	1.8277	0.9676	1.089	3.0285	1.5676	51.9484	-12.2355	9.0758	5.5559	1.7789	0.9565	1.0315	0.659	2	9.8835	5.5033	4.3802	8.3513	10.1864	-1.2093		97.9745	97.3525	-11.9116	-11.9116	17.5222	89.3966	54.2075
864	4.019	0.9024	2.2686	99.0958	3.4521	16.5069	37.6885	8.78	11.3943	1.7481	0.6878	0.9753	0.4005	2	19.9183	9.6982	0.9099	24.2125	5.4709	7.5069	0.6878	190.68	196.195	73.943	73.9431	17.2188	86.483	95.5273
865	2.9251	1.0089	1.9245	69.6775	2.7326	75.9407	59.9991	10.8918	9.271	2.261	0.8197	1.0557	0.5124	2	20.9613	14.8089	1.5008	28.9032	4.3568	12.5766	0.8197	155.506	206.469	123.879	123.879	22.2708	107.284	145.868
866	1.902	0.9453	1.1006	5.7643	1.6061	38.1837	-24.1689	2.9218	5.6483	0.5693	0.8703	1.0214	0.6164	2	3.2157	1.4591	1.553	2.3671	3.6279	-0.7772		99.8501	31.6746	-7.6554	-7.6554	5.6076	28.7797	14.3721
867	2.1105	0.9528	1.2584	18.4996	1.816	43.0565	-40.9749	9.4174	6.3172	1.876	0.9486	1.0164	0.5876	2	11.8509	2.9459	6.3171	5.0132	13.2767	-4.8559		109.065	116.731	-47.8306	-47.8306	18.4786	92.7614	29.0171
868	2.5428	0.9988	1.5959	50.4279	2.3257	70.5243	33.4934	11.1028	7.979	2.2207	0.9259	1.0085	0.571	2	17.719	10.1509	3.5776	17.7781	7.3841	5.9347		136.082	174.532	58.4568	58.4568	21.8739	109.363	99.9864
869	2.9965	0.9493	1.8267	72.8614	2.6512	40.7946	47.2009	10.3754	8.9366	2.1208	0.849	0.9981	0.5352	2	18.9528	11.8776	2.4438	22.1944	5.4782	8.9459		158.976	186.685	88.1171	88.117	20.8899	102.198	116.994
870	2.6519	0.9883	1.7027	56.1467	2.4114	64.7269	36.4816	7.8424	8.2341	1.6217	0.9179	1.0354	0.564	2	13.3533	7.6809	1.4032	13.6194	4.9814	4.8715		141.584	131.53	47.9843	47.9842	15.9737	77.2476	75.6569
871	2.0466	0.9875	1.3113	14.0946	1.8117	64.1808	-17.2597	9.2066	6.3491	1.9015	0.9843	1.0499	0.6741	2	12.0726	5.1935	5.0295	7.7044	10.7956	-2.0837		105.785	118.915	-20.5244	-20.5244	18.7298	90.685	51.156
872	2.127	0.8381	1.0029	19.6608	1.6318	2.8659	-11.5154	9.1628	5.6001	1.6409	0.8096	0.8782	0.4587	2	9.1894	3.6289	2.8758	7.911	10.2179	-1.0582		109.946	90.5156	-10.4233	-10.4232	16.1629	90.2536	35.7447
873	2.2775	1.0358	1.612	30.6232	2.1287	87.0542	38.4427	10.0368	7.4108	2.1832	1.0127	1.1222	0.6808	2	16.1794	10.4259	2.7445	15.3151	6.1785	6.2198		118.626	159.367	61.265	61.265	21.5045	98.8625	102.695
874	2.2072	0.9302	1.2779	25.5528	1.8674	29.0856	-25.9448	7.0608	6.4499	1.3989	0.896	0.9648	0.5914	2	9.023	2.918	4.5642	4.9341	8.8926	-2.341		114.53	88.8765	-23.0588	-23.0588	13.7792	69.5489	28.7423
875	2.4374	0.9597	1.5134	44.2759	2.1415	47.2893	22.8414	3.3641	7.3488	0.6928	0.9642	1.0263	0.6384	2	5.0912	2.8201	1.1358	4.4171	2.5957	1.1629		130.401	50.1483	11.4546	11.4546	6.8241	33.1364	27.778
876	2.3936	0.9571	1.4728	39.814	2.0944	45.7579	37.0823	9.1975	7.1974	1.8821	0.982	0.982	0.5948	2	13.5461	8.4654	1.8578	14.2314	5.7867	5.0232		126.43	133.429	49.4785	49.4786	18.5387	90.5954	83.3842
877	2.8994	0.9382	1.727	68.3918	2.5313	33.679	41.3951	12.2172	8.5457	2.469	0.8853	0.9717	0.5167	2	21.0991	12.4336	1.462	24.0635	7.16	8.734		154.126	207.826	86.0299	86.0298	24.3196	120.339	122.471
878	1.9618	0.8631	0.9631	9.1068	1.5333	6.1347	-8.1761	8.4032	5.3194	1.5214	0.8517	0.9389	0.5265	2	8.0931	4.124	2.7278	7.8334	9.0903	-0.6617		102.191	79.717	-6.5177	-6.5177	14.9858	82.7715	40.6214
879	1.7601	0.9274	0.962	1.4042	1.4477	27.6531	-23.4486	8.9097	5.1278	1.6715	0.917	0.9826	0.5532	2	8.5711	4.075	4.496	7.3658	10.9985	-2.0098		96.8776	84.4253	-19.7965	-19.7966	16.4643	87.7605	40.1388
880	2.3791	1.0102	1.5332	38.4715	2.1844	76.5541	32.2572	12.4976	7.5503	2.5378	0.9565	1.0123	0.5984	2	19.1613	11.2469	3.4293	18.7954	8.4662	6.1809		125.258	188.739	60.8819	60.8819	24.9973	123.101	110.782
881	2.1399	0.9613	1.3063	20.7182	1.8588	48.1938	-14.449	9.4052	6.4628	1.901	0.9063	1.0427	0.6007	2	12.286	4.6907	4.6763	7.8091	10.7643	-1.7752		110.755	121.017	-17.4857	-17.4858	18.7248	92.6412	46.2034
882	2.1232	0.9408	1.2398	19.3311	1.8074	35.2745	20.3617	7.3624	6.275	1.4546	0.9163	0.9818	0.5829	2	9.1279	5.2761	2.4273	9.0522	5.8635	1.8586		109.695	89.9098	18.3072	18.3072	14.3278	72.5196	51.9696
883	2.5069	0.9016	1.4033	48.1681	2.0858	16.3077	25.5551	13.0408	7.101	2.5771	0.9046	0.9664	0.5293	2	18.3001	9.8149	3.139	18.5438	9.7081	4.6766		133.967	180.256	46.0645	46.0646	25.3844	128.452	96.6768
884	1.8449	0.8764	0.9282	3.5929	1.452	8.8329	-32.9317	9.1382	5.0792	1.67	0.8163	0.9358	0.5011	2	8.4821	3.2941	4.0136	6.5732	12.1472	-2.7933		98.3585	83.5487	-27.514	-27.514	16.4495	90.0113	32.4469
885	1.8112	1.0256	1.2019	2.6472	1.6318	83.5451	8.0068	8.045	5.8357	1.6569	0.9796	1.0858	0.7196	2	9.6693	6.0998	3.5695	8.4766	7.4008	0.7742		97.7159	95.2426	7.6259	7.6259	16.3205	79.2433	60.083
886	3.1349	0.9232	1.8323	79.1826	2.7112	25.4139	58.7664	12.7559	9.092	2.5707	0.8132	0.9604	0.5245	2	23.3727	16.4938	1.6806	31.4488	5.2597	13.7353	0.8132	166.096	230.221	135.293	135.293	25.3214	125.646	162.464
887	3.266	0.8648	1.7698	84.6539	2.6641	6.4612	47.507	17.1209	8.8736	3.4147	0.8508	0.9833	0.5022	2	30.3006	18.9082	1.863	37.6525	8.9874	14.3949		172.516	298.461	141.79	141.79	33.6348	168.641	186.246
888	2.5132	0.976	1.5449	48.6138	2.2486	57.0631	5.3947	6.6256	7.7064	1.3282	0.9333	1.0047	0.5689	2	10.2359	4.118	2.7633	7.2387	6.268	0.5522		134.381	100.824	5.4392	5.4391	13.0828	65.2622	40.5623
889	3.4514	0.8977	1.9917	90.7772	2.9253	14.9418	62.5132	12.9098	9.7335	2.6416	0.7222	0.9918	0.441	2	25.7125	18.208	1.7665	41.2867	4.8394	16.0737	0.7222	179.996	253.268	158.326	158.326	26.0198	127.162	179.349
890	3.2276	0.9657	1.9939	82.6402	2.9168	50.8893	8.7442	12.7112	9.7921	2.5883	0.9051	0.9857	0.5754	2	25.3449	8.8907	4.218	15.4513	11.5998	2.2162		170.125	249.647	21.8296	21.8297	25.4948	125.205	87.5734
891	2.3611	0.914	1.3323	37.1017	1.9788	21.0156	6.5134	5.3078	6.7797	1.0431	0.9247	0.993	0.5589	2	7.0716	3.2338	1.5449	5.7865	4.9623	0.4606		124.075	69.6553	4.5369	4.5369	10.2745	52.2818	31.8529
892	2.3998	0.9996	1.4739	40.5833	2.1844	70.9446	3.0605	9.8317	7.536	1.9229	0.9369	0.9757	0.5731	2	14.491	5.9055	3.9307	10.305	9.5311	0.4435		127.105	142.736	4.3685	4.3684	18.9406	96.8422	58.1692
893	2.2803	0.8852	1.2074	30.828	1.8503	11.0919	29.8439	8.5509	6.3411	1.6282	0.8854	0.9542	0.5071	2	10.3244	6.123	1.5572	12.0757	5.9991	3.0812		118.795	101.695	30.3498	30.3498	16.0378	84.2264	60.3115
894	2.2364	0.9387	1.3072	27.4306	1.9102	34.02	-11.6217	8.7797	6.5953	1.7401	0.9348	1.0014	0.5751	2	11.4768	4.3019	4.0128	7.4806	9.7999	-1.3338		116.03	113.046	-13.1379	-13.1379	17.14	86.48	42.3737
895	1.861	1.0078	1.201	4.1532	1.6575	75.4849	4.6823	9.0621	5.8921	1.8472	0.9733	1.0799	0.6519	2	10.8836	6.1403	3.7131	9.4192	8.6375	0.5096		98.7412	107.204	5.0196	5.0196	18.1949	89.2617	60.482
896	2.7863	0.9324	1.5764	62.9146	2.4114	30.3658	56.4014	25.214	8.1616	4.87	0.789	0.9578	0.4507	2	39.7474	27.3724	2.6388	60.7347	10.9927	22.4181	0.789	148.384	391.512	220.818	220.818	47.9695	248.358	269.618
897	2.572	0.9376	1.5146	51.6939	2.2229	33.4006	24.1249	8.4995	7.5762	1.6992	0.9188	0.9782	0.5969	2	12.8734	6.9551	2.9358	11.6525	6.4492	3.1057		137.281	126.803	30.5911	30.5911	16.7371	83.7201	68.5077
898	1.7612	0.9298	0.9727	1.4351	1.452	28.8383	35.3038	2.2522	5.1443	0.4258	0.8807	0.9766	0.558	2	2.1907	1.5865	0.6043	2.8432	1.4571	0.7734		96.8983	21.5784	7.618	7.618	4.1941	22.1842	15.627
899	2.6394	0.919	1.4373	55.2271	2.2443	23.324	60.4301	23.2376	7.6201	4.3831	0.8231	0.9391	0.4597	2	33.3994	24.4104	3.2851	53.1005	9.1953	20.1833		140.685	328.984	198.805	198.805	43.1735	228.89	240.442
900	2.306	1.013	1.4268	32.9224	2.1158	77.957	57.2731	14.446	7.3389	2.8085	0.8575	1.0022	0.5753	2	20.6116	15.356	2.5611	26.6913	6.1725	11.8049		120.532	203.024	116.278	116.278	27.6637	142.293	151.257
901	1.8389	0.9751	1.1176	3.3355	1.589	56.4637	-43.1773	3.7088	5.633	0.7358	0.9318	1.0134	0.6001	2	4.145	1.3969	2.4071	2.3278	5.3103	-1.7897		98.1832	40.8282	-17.6285	-17.6285	7.2476	36.5317	13.7595
902	2.6368	0.8972	1.4195	54.9937	2.1929	14.7516	31.4364	13.3832	7.4319	2.5562	0.8499	0.9295	0.4759	2	18.9974	10.3392	3.5247	21.725	9.1762	5.9721		140.457	187.124	58.8252	58.8252	25.1786	131.825	101.841
903	1.9552	0.9349	1.1162	8.6896	1.6404	31.6881	10.8529	8.6866	5.7428	1.6884	0.8746	0.9988	0.619	2	9.696	5.8456	3.3041	9.4438	7.7437	1.0523		101.895	95.5056	10.3652	10.3651	16.6307	85.563	57.5792
904	2.2967	1.0135	1.5634	32.1086	2.1073	78.2519	32.084	10.559	7.3127	2.2574	0.9834	1.0605	0.721	2	16.5079	10.4672	3.265	14.5169	7.1713	5.2964		119.854	162.603	52.1695	52.1695	22.2354	104.006	103.102
905	2.0844	0.9728	1.2831	16.6306	1.8246	54.9578	16.169	8.7022	6.3701	1.7528	0.9853	1.0513	0.6739	2	11.1658	6.722	2.9352	9.9744	7.2954	1.8054		107.661	109.983	17.7832	17.7832	17.2651	85.7167	66.2117
906	2.6812	0.8947	1.4704	57.7932	2.2272	13.8313	55.7206	17.5283	7.5367	3.4197	0.8508	0.9163	0.5001	2	25.7736	18.2423	2.2166	36.4798	7.7612	14.3612		143.209	253.87	141.458	141.458	33.684	172.654	179.687
907	3.0094	0.902	1.6466	73.6149	2.5398	16.3901	41.1277	12.918	8.5277	2.4943	0.8684	0.9442	0.5179	2	21.2708	12.6866	2.3778	24.4981	7.6052	8.7482		159.808	209.517	86.1698	86.1697	24.5689	127.242	124.963
908	3.3412	0.9022	1.8757	86.9758	2.8397	16.4382	47.741	9.5769	9.4698	1.8969	0.6381	0.9716	0.4031	2	17.9634	10.5933	3.2626	26.2802	5.0048	8.5759	0.6381	175.315	176.94	84.4726	84.4727	18.6845	94.3325	104.344
909	1.8316	1.029	1.2323	3.1099	1.6575	84.7972	16.3873	1.8302	5.9212	0.3809	0.9769	1.0832	0.6738	2	2.2554	1.4007	0.7323	2.0789	1.5303	0.3696		98.0298	22.2157	3.6406	3.6406	3.7519	18.0275	13.7969
910	2.3695	1.053	1.6318	37.7213	2.2572	91.7694	18.8836	9.5878	7.8387	1.9959	1.0067	1.0572	0.649	2	15.6453	8.0018	3.6502	12.3295	7.7772	2.9544		124.609	154.106	29.1008	29.1008	19.6596	94.4398	78.8177
911	2.6634	0.9131	1.5001	57.0358	2.2529	20.6474	18.4147	17.7444	7.6397	3.4842	0.8609	0.9409	0.5028	2	26.6184	12.1805	6.1695	24.2264	14.4771	4.9017		142.459	262.191	48.2817	48.2817	34.3194	174.782	119.978
912	2.1706	0.9959	1.4101	22.9499	1.9488	69.0431	-28.094	0.083	6.7909	0.0172	1.006	1.0731	0.6924	2	0.117	0.0407	0.0436	0.0588	0.1063	-0.0329		112.482	1.1524	-0.3238	-0.3238	0.1697	0.8173	0.4013
913	3.7157	0.9126	2.1726	96.8957	3.2123	20.5061	23.5457	5.7525	10.6532	1.1731	0.5973	1.0406	0.3553	2	12.4978	4.5052	1.1392	12.6806	4.398	2.9427	0.5973	187.794	123.103	28.9856	28.9855	11.555	56.6621	44.3762
914	2.1011	0.9989	1.3726	17.8392	1.8845	70.5443	-10.4208	6.8144	6.5931	1.4187	0.9946	1.0704	0.6361	2	9.3534	3.8115	3.9061	5.9921	7.5243	-0.9747		108.567	92.131	-9.6008	-9.6008	13.9742	67.1218	37.5433
915	2.5836	0.976	1.565	52.0891	2.3171	57.0449	44.1545	18.6376	7.9217	3.682	0.7824	0.9977	0.5084	2	29.1678	18.17	5.8578	35.7431	10.4085	12.8789	0.7823	137.657	287.303	126.857	126.857	36.2677	183.58	178.975
916	2.9202	1.0247	1.992	69.4095	2.7669	83.0974	49.6693	8.4255	9.4001	1.7855	0.7919	1.0628	0.5237	2	16.7836	10.5572	2.3101	20.1582	4.2407	8.3363	0.7919	155.217	165.319	82.1126	82.1125	17.5872	82.9912	103.988
917	2.997	0.9376	1.7867	72.9223	2.6212	33.3311	54.2161	23.4171	8.8274	4.7397	0.8516	0.982	0.5235	2	41.8394	28.2962	5.441	54.0542	10.7214	22.6837		159.043	412.118	223.434	223.434	46.686	230.658	278.718
918	1.8833	0.9025	1.0035	4.9375	1.5248	16.5206	-25.2841	8.9979	5.3393	1.6911	0.8369	0.9536	0.5184	2	9.0294	3.5603	3.6385	6.8683	11.2727	-2.283		99.2795	88.9396	-22.4875	-22.4876	16.6573	88.6293	35.069
919	2.3394	0.9485	1.4142	35.5958	2.0259	40.3399	32.5033	7.5653	6.9711	1.5348	0.9441	1.0066	0.6343	2	10.6989	6.7162	2.2514	10.589	5.1063	3.4775		122.786	105.384	34.2534	34.2533	15.1178	74.5182	66.1546
920	2.2092	1.0589	1.6165	25.6992	2.0987	92.9903	17.5598	7.1561	7.3492	1.574	1.0168	1.1116	0.7851	2	11.5679	6.6628	3.4958	8.4868	5.8994	2.0313		114.646	113.944	20.0083	20.0083	15.5039	70.4876	65.6286
921	2.0107	0.9426	1.1659	11.7818	1.7047	36.4769	-14.8279	5.9273	5.9544	1.1606	0.9212	0.9873	0.5717	2	6.9106	2.8662	3.2819	5.0136	6.806	-1.0247		104.103	68.0694	-10.0933	-10.0933	11.4319	58.3839	28.2321
922	1.8002	1.0182	1.1747	2.3168	1.6104	80.4936	-8.5929	6.0541	5.7582	1.2351	0.9817	1.0471	0.7122	2	7.1117	4.0711	3.0406	5.716	6.574	-0.6111		97.4923	70.0502	-6.0193	-6.0193	12.1657	59.6329	40.1003
923	2.4902	0.9006	1.3203	47.1958	2.0687	15.8555	35.83	18.0029	7.046	3.3734	0.8264	0.9241	0.4753	2	23.7692	14.0079	2.973	29.469	11.5524	8.5165		133.067	234.127	83.8875	83.8876	33.228	177.329	137.978
924	2.2963	0.9497	1.3852	32.0626	1.9873	41.0632	45.248	10.0647	6.8515	2.0348	0.9266	1.0157	0.6185	2	13.9416	9.7167	2.0895	15.7095	5.5105	6.3083		119.816	137.325	62.1368	62.1367	20.0428	99.1373	95.7095
925	2.1003	0.9916	1.3422	17.7976	1.8717	66.7764	-27.2378	7.0966	6.5431	1.4557	0.9817	1.0471	0.6627	2	9.525	3.3889	4.2625	5.1142	9.0294	-2.5944		108.536	93.8213	-25.5548	-25.5549	14.3386	69.9015	33.3807
926	2.0009	0.9484	1.1796	11.2839	1.7047	40.2508	25.9445	9.0697	5.9617	1.7946	0.9175	0.983	0.578	2	10.6986	6.6581	2.9279	11.5187	6.7167	2.7757		103.744	105.381	27.3406	27.3406	17.6768	89.3365	65.5823
927	2.969	0.9361	1.742	71.3661	2.5912	32.3461	56.5242	14.2796	8.7315	2.8489	0.8518	0.9626	0.5452	2	24.875	17.445	1.7749	31.998	6.2081	14.0604		157.337	245.019	138.495	138.495	28.0617	140.654	171.833
928	2.1663	0.9959	1.4109	22.5409	1.9445	69.0134	-19.406	8.9131	6.7774	1.8555	0.9823	1.0783	0.7065	2	12.5755	5.0785	5.8065	7.1884	10.6427	-2.4404		112.163	123.869	-24.0379	-24.038	18.2767	87.794	50.0232
929	2.7342	0.8583	1.3762	60.0056	2.1886	5.3439	60.0173	18.6889	7.3725	3.4886	0.8236	0.8915	0.4824	2	25.7196	19.0408	1.337	39.4704	7.4723	15.4362		145.422	253.338	152.047	152.047	34.3627	184.086	187.552
930	1.8732	0.9028	0.9953	4.5132	1.5162	16.6787	18.639	9.8715	5.3128	1.8493	0.8788	0.9469	0.5238	2	9.8251	6.0384	2.5666	11.5271	8.0313	1.8313		98.9879	96.7772	18.0383	18.0383	18.2156	97.2343	59.4782
931	2.0399	0.9652	1.2408	13.6627	1.7689	50.5931	-1.3231	7.0293	6.1852	1.4101	0.9392	1.0079	0.649	2	8.722	4.5071	3.2905	6.9444	7.1221	-0.1154		105.469	85.9117	-1.1367	-1.1367	13.8895	69.2386	44.3949
932	1.9456	0.9855	1.2161	8.1179	1.7089	62.8672	-6.9669	6.5766	6.0236	1.3277	0.9747	1.0426	0.6835	2	7.9978	4.2509	3.1701	6.2194	7.0347	-0.5572		101.492	78.7783	-5.4884	-5.4884	13.0778	64.7795	41.8714
933	2.3331	0.945	1.3937	35.1337	2.013	38.0161	-8.9658	7.7475	6.9261	1.559	0.9306	1.0084	0.6181	2	10.7977	4.2497	4.6587	6.8757	8.442	-0.9681		122.394	106.357	-9.5358	-9.5358	15.3561	76.3129	41.8595
934	2.0023	0.9691	1.2239	11.3502	1.7389	52.9092	21.1609	6.6818	6.0962	1.3415	0.9454	1.0351	0.6133	2	8.1778	4.9611	1.9363	8.0896	5.2679	1.7305		103.792	80.5513	17.0454	17.0454	13.2138	65.8157	48.8668
935	2.4088	1.0058	1.5319	41.4384	2.2058	74.5571	48.5934	10.5462	7.6117	2.1225	0.929	1.0001	0.5606	2	16.1557	10.8898	2.1274	19.4252	5.4213	7.8506		127.861	159.134	77.3284	77.3284	20.9066	103.88	107.264
936	1.7704	0.9485	1.0163	1.6643	1.4862	40.3723	-49.3387	2.2839	5.2757	0.44	0.9265	0.9968	0.6173	2	2.3211	0.9603	1.3608	1.5556	3.4107	-1.1452		97.0524	22.8628	-11.2802	-11.2802	4.334	22.4964	9.459
937	2.037	0.938	1.1765	13.5079	1.7218	33.5707	0.194	10.558	6.0023	2.0695	0.93	0.9974	0.6228	2	12.4215	6.5862	3.6343	10.5758	10.5371	0.0241		105.356	122.352	0.2374	0.2374	20.3846	103.996	64.8741
938	2.9024	0.9268	1.6503	68.5396	2.5056	27.3861	53.8063	17.3395	8.4506	3.3862	0.7169	1.008	0.4081	2	28.6154	18.6657	3.1258	45.7368	8.0095	15.3969	0.7169	154.284	281.862	151.66	151.659	33.3541	170.794	183.857
939	2.1631	1.0125	1.4587	22.3404	1.9702	77.6732	-27.395	7.8744	6.8808	1.6693	0.9863	1.0524	0.7086	2	11.4864	3.9618	5.0499	5.5911	10.0318	-3.1467		112.008	113.141	-30.995	-30.995	16.4426	77.5628	39.0237
940	3.6465	0.9175	2.1658	95.8439	3.1652	22.6484	18.1029	10.4879	10.5113	2.161	0.6731	1.0096	0.4423	2	22.7146	7.9115	3.2267	17.8851	8.5894	4.112	0.6731	186.43	223.739	40.5032	40.5032	21.2858	103.306	77.9283
941	1.6812	0.9646	0.9849	0.4911	1.422	50.176	-5.2204	2.9621	5.0945	0.5727	0.8965	1.034	0.6326	2	2.9174	1.8195	1.3376	2.876	3.1167	-0.1523		96.2664	28.7364	-1.5002	-1.5002	5.6411	29.1767	17.9221
942	3.0268	0.9449	1.8627	74.475	2.6683	37.9204	57.4691	10.5903	8.9848	2.1956	0.7267	1.0046	0.4481	2	19.7266	13.355	1.1231	29.8039	4.5041	11.3367	0.7267	160.764	194.307	111.666	111.666	21.6267	104.314	131.547
943	2.4179	0.8507	1.1842	42.3725	1.9017	4.2668	45.8876	11.1881	6.4622	2.0502	0.7839	0.8979	0.4381	2	13.2489	8.732	1.3486	19.9303	6.054	6.0796		128.692	130.502	59.8841	59.8841	20.1945	110.203	86.0102
944	1.9506	0.8937	1.0219	8.436	1.5719	13.5146	2.508	17.7414	5.4767	3.3104	0.8595	0.9263	0.5512	2	18.1299	9.9884	5.3412	18.1218	17.2968	0.4547		101.716	178.579	4.4788	4.4788	32.6074	174.753	98.3857
945	2.3336	0.9447	1.3915	35.2276	2.013	37.8248	-1.2461	6.69	6.9258	1.3441	0.9184	0.9836	0.6255	2	9.3092	4.121	2.7601	6.5879	6.7734	-0.116		122.473	91.6956	-1.1426	-1.1426	13.2394	65.8965	40.5919
946	2.1544	0.9484	1.2823	21.5626	1.8503	40.267	2.5705	9.3471	6.4193	1.8672	0.9392	1.02	0.6474	2	11.9858	6.2041	3.5271	9.5825	9.1066	0.3081		111.405	118.06	3.0348	3.0347	18.3919	92.0689	61.1104
947	2.9125	0.9027	1.6295	69.0431	2.4542	16.6031	59.4542	16.8202	8.2594	3.3185	0.7972	0.9588	0.4645	2	27.4085	19.4633	1.3599	41.9011	6.8198	16.2955		154.823	269.974	160.511	160.511	32.6872	165.679	191.714
948	2.0681	0.941	1.2085	15.5822	1.7561	35.5017	0.0236	11.3531	6.1138	2.2441	0.9394	1.0066	0.6253	2	13.7202	7.1006	5.1723	11.3553	11.3502	0.0032		106.882	135.144	0.0318	0.0318	22.1044	111.828	69.9409
949	1.7633	0.9566	1.0299	1.5032	1.4905	45.4216	-24.2457	5.8925	5.2995	1.1451	0.9312	1.0157	0.5853	2	6.0687	2.8135	3.2552	4.8073	7.3214	-1.4714		96.9441	59.7767	-14.4933	-14.4933	11.2792	58.0411	27.713
950	2.0191	0.9377	1.1695	12.2414	1.7047	33.4315	-16.2155	7.1889	5.9481	1.4135	0.9008	0.9837	0.5691	2	8.4074	3.391	3.7106	5.9589	8.3546	-1.3633		104.435	82.8129	-13.4285	-13.4285	13.923	70.8107	33.4014
951	2.0665	0.9419	1.2143	15.4593	1.7561	36.0278	10.1703	6.6195	6.1149	1.3145	0.9129	1.0228	0.6239	2	8.0381	4.5276	2.5758	7.2565	5.9463	0.8175		106.791	79.1753	8.0524	8.0524	12.9478	65.2021	44.5969
952	3.1812	0.9094	1.7994	80.987	2.7155	19.184	59.8694	15.1687	9.0884	3.0032	0.7867	0.9843	0.4556	2	27.2946	19.1144	1.6709	41.9562	6.0873	16.3411		168.187	268.852	160.96	160.96	29.5815	149.412	188.277
953	2.0758	0.9086	1.1361	16.1157	1.7089	18.8973	19.3972	0.406	5.9254	0.0778	0.9108	0.9734	0.5681	2	0.4612	0.2754	0.0967	0.4847	0.3272	0.0895		107.278	4.5428	0.8812	0.8812	0.7666	3.9991	2.7127
954	1.9547	0.8968	1.0329	8.6571	1.5804	14.5887	-10.5193	8.3596	5.5074	1.5678	0.8879	0.956	0.573	2	8.6346	4.3857	2.7989	7.654	9.2391	-0.9083		101.872	85.0508	-8.9468	-8.9467	15.4428	82.3421	43.1991
955	1.8633	0.9439	1.0762	4.2163	1.5676	37.3556	-41.9149	6.5703	5.5255	1.2797	0.8851	1.0259	0.5736	2	7.071	2.3845	4.0892	4.1573	9.3247	-2.9638		98.7844	69.6493	-29.1934	-29.1934	12.605	64.7175	23.4873
956	3.0032	0.9684	1.8426	73.2987	2.7069	52.4765	51.29	11.5482	9.1362	2.3291	0.8689	0.9923	0.5677	2	21.2788	14.1076	1.6213	24.8487	5.6252	10.9139		159.458	209.596	107.502	107.502	22.9416	113.75	138.96
957	1.6167	1.0277	1.0441	0.0981	1.4348	84.3017	-29.7183	9.2269	5.2197	1.8457	0.9201	1.1173	0.6641	2	9.6338	5.085	5.3753	7.6576	11.969	-2.863		96.0045	94.8929	-28.2005	-28.2006	18.1801	90.885	50.0872
958	2.5114	0.9871	1.5639	48.4679	2.27	63.9133	61.6046	23.9772	7.7884	4.8146	0.9194	0.9869	0.5578	2	37.498	28.2355	2.4229	50.6216	9.2063	23.1005		134.245	369.355	227.54	227.54	47.4238	236.175	278.12
959	2.1125	0.9567	1.267	18.6529	1.8246	45.4888	-3.4609	6.8188	6.3491	1.3607	0.9504	1.0406	0.5994	2	8.6394	3.9293	2.65	6.5557	7.0546	-0.299		109.181	85.0981	-2.9451	-2.9452	13.4029	67.1652	38.7036
960	2.9862	0.9498	1.8403	72.3849	2.6426	41.1039	13.0604	0.7685	8.9102	0.1587	0.931	1.0056	0.6207	2	1.4142	0.5994	0.2527	0.9657	0.6681	0.1847		158.452	13.9299	1.8193	1.8193	1.5632	7.5697	5.9041
961	1.9795	1.0165	1.3201	10.063	1.7903	79.746	-16.829	5.3416	6.321	1.1156	0.9689	1.0873	0.6684	2	7.0515	2.9846	2.6936	4.4653	6.2408	-1.1867		102.87	69.4573	-11.689	-11.689	10.9887	52.6148	29.3983
962	2.1386	1.002	1.4076	20.5838	1.9274	72.2331	43.3401	9.8357	6.7319	2.0566	0.9375	1.0739	0.6476	2	13.8447	9.6093	2.2994	14.8387	5.5731	6.0003		110.652	136.37	59.103	59.103	20.2575	96.8816	94.6516
963	1.7656	0.9049	0.9285	1.5713	1.422	17.2924	-5.4373	11.7519	5.0194	2.1739	0.8985	0.9463	0.5293	2	10.9116	5.9661	4.1589	11.2707	12.3914	-0.5933		96.9898	107.479	-5.844	-5.844	21.4129	115.756	58.7661
964	1.7195	0.9299	0.9489	0.8051	1.4134	28.9357	-4.1569	7.3646	5.0232	1.3912	0.8824	0.9922	0.556	2	6.9883	3.9746	3.0138	7.148	7.6706	-0.2905		96.4761	68.8348	-2.8614	-2.8614	13.7033	72.5413	39.1498
965	3.439	0.8719	1.8006	90.4671	2.8354	7.9106	61.7126	17.5954	9.4201	3.3633	0.7497	0.9174	0.4035	2	31.6822	22.2706	1.8852	55.1876	6.7369	19.5519		179.609	312.07	192.586	192.586	33.1285	173.315	219.365
966	2.7063	0.9499	1.5866	58.6741	2.3771	41.1854	53.4314	10.9713	8.0762	2.1553	0.868	0.9755	0.5405	2	17.407	12.0624	1.5138	22.3156	5.109	9.3008		144.086	171.459	91.6129	91.6129	21.2297	108.067	118.815
967	2.8958	0.9464	1.7112	68.1754	2.5484	38.824	53.6282	17.0288	8.6099	3.3844	0.8339	0.9829	0.4758	2	29.1397	19.3844	3.0443	40.7398	7.8966	15.6271		153.895	287.026	153.927	153.927	33.3363	167.734	190.936
968	2.9948	0.935	1.7833	72.77	2.6127	31.795	49.8026	11.2185	8.7973	2.2741	0.798	0.9947	0.5267	2	20.006	12.9294	2.3298	24.5491	5.6313	9.9635	0.798	158.875	197.059	98.1405	98.1406	22.3999	110.502	127.355
969	2.0039	0.9386	1.1582	11.4431	1.6918	33.9191	-21.3331	4.7434	5.9089	0.9298	0.9095	0.982	0.5671	2	5.4938	2.092	2.8927	3.6889	5.7555	-1.172		103.859	54.1139	-11.5442	-11.5442	9.1585	46.7225	20.6062
970	2.4287	0.966	1.4774	43.4453	2.1458	50.994	58.8317	17.5333	7.3704	3.5146	0.9004	0.9976	0.6085	2	25.9037	19.6319	2.6215	32.2632	7.2185	15.2396		129.652	255.151	150.11	150.11	34.6188	172.703	193.374
971	2.186	0.9896	1.4128	24.01	1.9531	65.439	-14.1157	10.281	6.796	2.1373	0.9806	1.0396	0.6911	2	14.525	6.0581	4.828	8.7656	11.7322	-2.0503		113.311	143.071	-20.1955	-20.1955	21.0524	101.268	59.6723
972	2.5084	0.9273	1.43	48.2708	2.1415	27.6086	27.7942	12.8469	7.3075	2.514	0.8768	0.9296	0.516	2	18.3711	9.8923	3.9875	19.1721	9.2762	5.1061		134.062	180.955	50.2951	50.2951	24.7629	126.542	97.4392
973	1.8453	0.9677	1.1108	3.6055	1.5847	52.01	3.9143	13.611	5.6099	2.6951	0.9404	1.0101	0.6001	2	15.1191	8.4402	5.5208	14.0648	13.0787	0.5918		98.3671	148.923	5.8292	5.8293	26.5467	134.068	83.136
974	2.9863	0.9514	1.857	72.4051	2.6469	42.1836	59.4501	12.482	8.9258	2.5969	0.8605	1.038	0.5759	2	23.1791	16.6948	1.8824	28.99	5.0614	13.78		158.474	228.314	135.733	135.733	25.5795	122.948	164.444
975	3.6871	0.9453	2.3853	96.5363	3.2937	38.1997	22.4456	7.7814	10.9498	1.6951	0.7335	1.0595	0.4314	2	18.5609	6.7693	2.3647	15.6924	6.0347	4.1661	0.7335	187.327	182.825	41.0361	41.0361	16.6967	76.6468	66.6776
976	1.9161	0.9167	1.0506	6.3907	1.5762	22.2546	-49.2646	3.3458	5.5182	0.637	0.8508	0.9817	0.593	2	3.5151	1.23	2.0136	2.0741	4.9941	-1.7317		100.285	34.6237	-17.0572	-17.0572	6.2744	32.9561	12.1155
977	2.0835	0.9785	1.2996	16.61	1.8331	58.4993	-14.4271	12.3652	6.4045	2.5091	0.941	1.0326	0.6692	2	16.0698	7.1504	6.9028	10.6845	14.1488	-2.3184		107.646	158.287	-22.8362	-22.8363	24.7146	121.797	70.4314
978	1.7811	0.9195	0.9737	1.8566	1.4562	23.5403	-16.2621	5.6857	5.1449	1.0761	0.9214	0.9412	0.5706	2	5.5362	2.8715	2.6647	5.0325	6.6104	-0.9003		97.1818	54.5316	-8.868	-8.868	10.5996	56.0041	28.2843
979	2.5027	0.8933	1.3747	47.8945	2.0644	13.4069	45.0454	7.9935	7.0236	1.5645	0.9165	0.983	0.519	2	10.9887	7.2299	0.6974	13.93	4.393	4.9499		133.713	108.239	48.7565	48.7566	15.4103	78.736	71.2145
980	2.4251	0.9592	1.4408	43.1309	2.1287	47.0004	32.0251	12.7483	7.3077	2.5135	0.8773	0.9761	0.5683	2	18.3678	10.8068	3.1103	19.0168	8.6656	5.8823		129.37	180.923	57.9407	57.9407	24.758	125.571	106.447
981	3.2623	0.8971	1.8141	84.4007	2.754	14.738	39.6527	15.2698	9.1946	3.0127	0.6111	0.9817	0.4071	2	27.701	14.7354	3.6233	36.1972	9.2146	10.9842	0.611	172.214	272.855	108.194	108.194	29.6751	150.407	145.144
982	2.8296	0.9352	1.6354	64.5638	2.4585	31.8867	41.3609	13.9736	8.3131	2.749	0.8865	0.9627	0.5417	2	22.8525	13.8907	1.7933	25.6432	8.1941	9.452		150.09	225.097	93.1022	93.1022	27.0776	137.64	136.823
983	1.8378	0.9577	1.0798	3.2916	1.5633	46.0865	-34.3209	5.7081	5.5297	1.1146	0.9293	1.0275	0.5927	2	6.1636	2.429	3.218	4.0981	7.667	-2.1154		98.1533	60.7115	-20.8367	-20.8367	10.9788	56.2248	23.9256
984	1.9578	0.841	0.9169	8.8589	1.4948	3.1475	-17.0753	9.9155	5.1729	1.7575	0.8222	0.8772	0.4997	2	9.0915	4.2488	3.5026	8.5025	11.6091	-1.5524		102.015	89.5513	-15.2911	-15.2912	17.3114	97.6677	41.8507
985	2.2149	0.9239	1.2598	26.0365	1.8631	25.8018	1.7857	10.5171	6.4286	2.061	0.9072	0.9767	0.594	2	13.2494	6.3723	3.8861	10.7276	10.3293	0.2366		114.914	130.507	2.3305	2.3305	20.3008	103.593	62.7672
986	2.3697	1.0107	1.5254	37.7452	2.1758	76.8252	34.1185	12.722	7.5241	2.5792	0.9354	1.0119	0.5994	2	19.4062	11.6447	3.2074	19.4287	8.3817	6.6211		124.629	191.151	65.2178	65.2179	25.4051	125.312	114.7
987	1.965	0.9455	1.1465	9.257	1.6661	38.3275	26.0272	7.1096	5.8369	1.3965	0.8978	1.025	0.5812	2	8.1511	5.1779	2.1924	8.9095	5.2591	2.1215		102.297	80.2883	20.8968	20.8968	13.7555	70.0296	51.0023
988	2.529	0.9728	1.5381	49.6736	2.2572	54.9667	28.0722	10.9843	7.7291	2.1859	0.9066	0.9858	0.5462	2	16.895	9.0584	4.005	16.5841	7.901	4.7428		135.372	166.416	46.7166	46.7166	21.5311	108.195	89.2252
989	2.2715	0.9371	1.3395	30.124	1.9402	32.9995	-9.2028	0.5928	6.6874	0.1187	0.9279	0.9874	0.5756	2	0.794	0.2995	0.2831	0.5203	0.6473	-0.0731		118.217	7.8209	-0.7197	-0.7197	1.1692	5.8391	2.9501
990	2.1061	0.9226	1.182	18.2281	1.7603	25.0707	25.0245	6.9992	6.1041	1.3553	0.9164	0.9818	0.5469	2	8.2731	4.9403	2.1234	9.0335	5.2479	2.0703		108.86	81.49	20.3925	20.3925	13.3497	68.9421	48.662
991	2.1041	0.9412	1.2308	18.0891	1.7903	35.6271	16.7385	6.846	6.2217	1.3543	0.9019	1.0031	0.5683	2	8.4261	4.6499	2.3073	8.1819	5.7002	1.4104		108.755	82.9971	13.8924	13.8925	13.3399	67.4331	45.8015
992	1.9775	1.0039	1.2817	9.9514	1.7689	73.4618	-2.2744	3.9862	6.2366	0.8192	0.9741	1.0622	0.6475	2	5.1091	2.5233	1.9404	3.8973	4.0768	-0.1162		102.79	50.3246	-1.1446	-1.1446	8.0691	39.2641	24.8545
993	2.0743	1.0203	1.4011	16.0266	1.8931	81.3204	-3.423	3.4842	6.6493	0.7342	0.9431	1.0878	0.7251	2	4.8817	2.4459	1.8558	3.373	3.6035	-0.1671		107.211	48.0847	-1.6459	-1.6459	7.2319	34.3194	24.0921
994	3.4201	0.883	1.9078	89.986	2.8525	10.4776	62.509	14.7073	9.487	2.9576	0.7218	0.9894	0.4147	2	28.0585	19.8256	1.9025	47.8101	5.5139	17.5391	0.7218	179.012	276.376	172.76	172.76	29.1324	144.867	195.282
995	2.8477	0.9968	1.843	65.3522	2.6255	69.5583	44.7233	13.1996	8.9182	2.7278	0.8564	1.0516	0.5774	2	24.3269	15.0925	3.8124	26.1401	7.2963	10.8798		150.913	239.62	107.166	107.166	26.8688	130.016	148.661
996	3.3724	0.9042	1.9534	88.2469	2.8739	17.1059	16.5318	12.4478	9.58	2.5382	0.8997	0.9864	0.5731	2	24.3155	9.974	3.175	17.4044	10.39	4.0198		176.867	239.508	39.595	39.5949	25.0013	122.611	98.2439
997	2.0264	0.9893	1.284	12.756	1.7946	65.2366	-6.932	3.493	6.2977	0.7122	0.9653	1.0674	0.6447	2	4.485	2.097	1.7361	3.2528	3.7352	-0.3109		104.808	44.1773	-3.0624	-3.0624	7.0152	34.4061	20.6554
998	2.2595	0.9966	1.4819	29.1906	2.0387	69.4095	-9.3886	7.069	7.0745	1.4807	0.9807	1.0939	0.6547	2	10.4755	4.0786	3.3156	6.2302	7.7324	-0.9835		117.454	103.184	-9.6875	-9.6875	14.5849	69.6296	40.1742
999	2.4383	0.9382	1.3924	44.3675	2.0987	33.6945	44.388	14.9211	7.1867	2.8909	0.8843	0.9682	0.5668	2	20.7761	13.9256	3.0744	24.5672	8.2978	9.2221		130.483	204.645	90.8377	90.8376	28.4754	146.973	137.167
1000	2.9083	0.9059	1.6067	68.9047	2.4585	17.659	51.1093	20.17	8.2767	3.9155	0.8041	0.9514	0.4497	2	32.4072	20.9978	1.613	46.6932	9.8615	16.5631		154.675	319.211	163.147	163.147	38.5677	198.674	206.828
1001	2.0092	0.9355	1.1514	11.6888	1.6918	32.0626	-27.2885	4.5417	5.905	0.8856	0.8972	1.0213	0.5705	2	5.2293	1.8711	2.4724	3.2799	5.7812	-1.427		104.036	51.5086	-14.0559	-14.0559	8.7232	44.7357	18.4303
1002	2.4905	0.8924	1.3368	47.2213	2.0516	13.1382	34.4123	11.537	6.9821	2.2089	0.8635	0.944	0.4845	2	15.4227	8.9735	2.278	18.5209	7.5669	5.3073		133.09	151.914	52.2769	52.277	21.7577	113.639	88.389
1003	2.1532	0.9786	1.3481	21.5199	1.9017	58.5821	-23.7061	6.6227	6.6199	1.3487	0.9406	1.065	0.6261	2	8.9281	3.0131	4.2366	4.8123	8.1926	-2.1165		111.372	87.9418	-20.8475	-20.8476	13.2847	65.2336	29.679
1004	2.6057	0.9272	1.4473	53.0596	2.2315	27.5418	52.4726	16.3849	7.59	3.1244	0.8558	0.9267	0.5381	2	23.7139	16.6335	2.0874	30.9123	7.7872	12.4433		138.587	233.582	122.567	122.567	30.7753	161.391	163.84
1005	3.0138	0.9348	1.7796	73.8908	2.6298	31.5965	38.5258	14.6892	8.8509	2.9535	0.8756	0.942	0.5135	2	26.1409	14.708	3.7561	28.6425	9.0301	10.071		160.114	257.488	99.1993	99.1993	29.092	144.689	144.874
1006	2.76	0.9464	1.7034	61.5091	2.4199	38.832	50.9038	14.8808	8.2063	3.0888	0.8311	1.0371	0.5184	2	25.348	16.6902	2.6	32.1979	7.3058	12.9031	0.8311	146.946	249.678	127.096	127.096	30.4247	146.576	164.399
1007	1.7893	0.7379	0.6516	2.043	1.2035	0.092	14.7509	12.4339	4.1482	1.9531	0.7366	0.7981	0.378	2	8.1019	5.2017	1.7929	13.761	10.5995	1.1951		97.3075	79.8037	11.7717	11.7718	19.238	122.474	51.2367
1008	1.9875	0.8838	1.0256	10.4711	1.589	10.6557	9.3733	7.3263	5.5187	1.3615	0.8862	0.9557	0.5069	2	7.5139	4.0699	2.0738	8.0289	6.6395	0.7043		103.161	74.0119	6.9374	6.9374	13.4108	72.1641	40.0885
1009	1.9188	0.9433	1.1118	6.5574	1.619	36.8958	-12.7381	6.9841	5.6861	1.3656	0.8725	0.9773	0.6065	2	7.7649	3.7861	3.4743	6.2428	7.8737	-0.9891		100.4	76.4843	-9.7426	-9.7426	13.4512	68.7934	37.2931
1010	2.416	0.9893	1.5827	42.1836	2.1801	65.2269	4.8041	9.0841	7.5087	1.9148	0.9931	1.0712	0.6323	2	14.3774	6.1588	4.8217	9.7399	8.6475	0.6907		128.523	141.617	6.8034	6.8034	18.8608	89.4784	60.6642
1011	2.4314	0.9668	1.5281	43.7188	2.1501	51.5361	46.7123	7.1539	7.3849	1.4803	0.9487	1.0188	0.6539	2	10.9318	7.5994	1.0697	11.6211	3.8123	5.1065		129.898	107.678	50.299	50.299	14.581	70.4659	74.8541
1012	2.2967	0.9564	1.4069	32.1009	2.0002	45.2957	27.7385	15.9028	6.9004	3.2424	0.9403	1.0068	0.6433	2	22.3736	13.5987	4.333	21.1386	11.4914	6.2061		119.848	220.38	61.1301	61.1301	31.9376	156.643	133.947
1013	1.6671	0.9549	0.9584	0.3805	1.3963	44.4092	-13.6552	5.915	5.0013	1.1335	0.9158	1.016	0.6193	2	5.6689	3.3892	2.9862	5.4725	6.7224	-0.7741		96.1926	55.8387	-7.6249	-7.6249	11.165	58.2627	33.3836
1014	1.9532	1.003	1.2664	8.566	1.7432	72.8715	-4.4601	3.9711	6.1547	0.8171	0.987	1.0598	0.7108	2	5.029	2.7243	1.9255	3.8325	4.148	-0.2243		101.808	49.5356	-2.2094	-2.2093	8.0484	39.1153	26.8344
1015	2.7379	0.8263	1.2553	60.2288	2.1158	1.9249	41.5612	17.0481	7.1074	3.011	0.7725	0.8786	0.4436	2	21.4005	13.3141	2.5179	30.0121	9.9629	8.8943		145.648	210.795	87.6089	87.6089	29.6583	167.924	131.144
1016	2.023	0.954	1.2	12.5286	1.7346	43.8434	-21.63	8.9817	6.0631	1.7777	0.9366	1.027	0.5917	2	10.7781	4.1321	4.6854	6.984	10.9242	-2.3313		104.643	106.164	-22.9633	-22.9633	17.5103	88.4697	40.7012
1017	2.2959	0.9409	1.3644	32.0397	1.9702	35.3841	6.0315	5.5229	6.7864	1.1104	0.9074	1.0119	0.6244	2	7.5354	3.6951	2.4732	5.9178	5.19	0.4545		119.797	74.2237	4.4768	4.4768	10.9374	54.4006	36.3967
1018	2.288	0.9426	1.3557	31.3754	1.9659	36.4217	-3.0594	7.9973	6.7751	1.6003	0.9123	0.9765	0.5694	2	10.842	4.3615	3.7601	7.6597	8.2422	-0.3317		119.246	106.794	-3.2672	-3.2672	15.763	78.7734	42.9608
1019	2.3191	0.8984	1.2674	34.0044	1.9102	15.1526	38.4175	8.149	6.5453	1.5779	0.8726	0.9498	0.5604	2	10.3281	6.7799	1.3506	12.0992	5.0184	3.9678		121.439	101.732	39.0828	39.0828	15.5423	80.2676	66.782
1020	3.0044	0.9119	1.6955	73.3599	2.5613	20.1885	48.7672	16.8426	8.607	3.3178	0.7943	0.9791	0.5092	2	28.5567	18.3204	2.7421	35.9776	8.6292	13.9263	0.7943	159.526	281.284	137.174	137.174	32.6803	165.9	180.456
1021	3.052	0.9407	1.9007	75.4229	2.6812	35.2432	42.2237	15.3842	9.0199	3.2418	0.9253	0.9997	0.5588	2	29.2407	17.3131	3.2268	30.9845	8.8885	12.3465		161.824	288.021	121.613	121.613	31.9317	151.534	170.534
1022	2.5244	0.9184	1.4178	49.3712	2.1372	23.0433	12.263	13.315	7.283	2.5921	0.8704	0.9415	0.5125	2	18.878	8.3017	4.5764	16.1996	11.6823	2.315		135.089	185.948	22.8027	22.8028	25.5322	131.153	81.7717
1023	2.104	0.9869	1.3402	18.0683	1.8674	63.6463	-16.0338	3.8849	6.5233	0.7981	0.9772	1.0675	0.6433	2	5.2065	2.0652	2.4391	3.2101	4.5078	-0.8348		108.74	51.284	-8.2228	-8.2228	7.8613	38.2663	20.3422
1024	3.3792	0.895	1.8869	88.5183	2.8525	13.9325	54.5714	12.2203	9.5014	2.4268	0.8093	0.9954	0.4959	2	23.0584	15.3363	1.2583	30.9262	5.5516	12.5833	0.8093	177.2	227.125	123.945	123.945	23.904	120.37	151.063
1025	2.9464	0.9259	1.722	70.3845	2.5441	26.8979	58.1105	12.6462	8.5707	2.5408	0.724	0.9867	0.4245	2	21.7768	14.9032	1.5266	35.1097	5.2974	12.6546	0.724	156.27	214.501	124.648	124.648	25.0269	124.565	146.797
1026	1.7528	0.9387	0.9843	1.3052	1.4562	34.0277	-3.3552	4.8509	5.169	0.9237	0.9181	0.9837	0.5716	2	4.7747	2.7055	2.0692	4.7333	5.0135	-0.1602		96.8111	47.0308	-1.578	-1.578	9.0984	47.7814	26.6492
1027	2.3008	0.925	1.3206	32.538	1.9445	26.2789	-19.9292	7.5479	6.6857	1.4909	0.8875	0.9757	0.5928	2	9.9678	3.3802	4.2744	5.7016	9.0524	-1.9865		120.211	98.1828	-19.567	-19.567	14.6854	74.3468	33.295
1028	3.0124	0.914	1.7807	73.7987	2.5741	21.0227	54.6445	8.7734	8.65	1.8061	0.8228	0.9846	0.496	2	15.6228	10.5106	1.0474	21.1911	3.9791	8.537	0.8228	160.012	153.885	84.0894	84.0895	17.7901	86.418	103.529
1029	3.5386	0.945	2.1862	93.4463	3.1523	38.048	31.008	12.1337	10.5054	2.5251	0.7396	1.0364	0.4321	2	26.5267	11.8429	1.8769	27.4056	8.3713	8.2254	0.7396	183.357	261.288	81.0202	81.0202	24.8722	119.517	116.653
1030	2.284	0.9468	1.364	31.071	1.9702	39.1291	-8.0797	8.6001	6.7939	1.7266	0.9323	1.0275	0.5901	2	11.7306	4.537	4.0394	7.6887	9.295	-0.9478		118.995	115.546	-9.3358	-9.3358	17.007	84.711	44.6895
1031	2.6537	0.9113	1.4432	56.3277	2.24	19.9068	46.1897	15.7566	7.5971	2.9932	0.7788	0.9193	0.4444	2	22.7399	14.2714	3.231	32.1135	8.4787	10.5035	0.7788	141.762	223.988	103.46	103.459	29.483	155.202	140.573
1032	2.0932	0.9958	1.36	17.3615	1.8717	68.9739	32.7997	9.3062	6.5487	1.9327	0.939	1.0594	0.6808	2	12.6565	8.4088	3.1053	12.3514	6.2537	4.1513		108.208	124.666	40.8903	40.8902	19.0371	91.6661	82.8267
1033	2.0943	0.9164	1.1669	17.4237	1.7389	22.083	26.0194	10.83	6.0291	2.0961	0.9166	0.9771	0.5472	2	12.6375	7.672	2.7896	14.0217	8.012	3.2882		108.255	124.479	32.3888	32.3888	20.6466	106.675	75.5692
1034	1.843	0.9424	1.0519	3.4924	1.5462	36.3428	-59.7271	2.6193	5.4562	0.505	0.9242	0.985	0.5671	2	2.7552	0.7271	1.8682	1.282	4.1839	-1.6456		98.29	27.1387	-16.2092	-16.2092	4.9742	25.8001	7.1619
1035	3.3841	0.8708	1.8317	88.7222	2.784	7.6196	27.4102	8.0395	9.2573	1.5907	0.5932	0.996	0.3903	2	14.7259	6.3143	1.9969	16.1769	5.8359	4.0364	0.5932	177.45	145.05	39.7585	39.7585	15.6684	79.1891	62.1959
1036	2.0249	0.8898	1.0543	12.669	1.6318	12.3415	-14.2016	9.9107	5.6604	1.8459	0.8758	0.9756	0.5231	2	10.4488	4.4368	3.9882	8.4813	11.3179	-1.4839		104.745	102.921	-14.6164	-14.6164	18.1821	97.6204	43.7025
1037	2.3333	0.9604	1.4332	35.1806	2.043	47.7494	18.4277	10.3311	7.0402	2.1031	0.9365	1.0383	0.6558	2	14.8065	8.2555	3.3272	12.5877	8.4274	2.7285		122.433	145.844	26.8757	26.8757	20.7155	101.761	81.3167
1038	1.9559	0.9318	1.1088	8.7352	1.6361	30.0107	-30.5681	10.4435	5.7253	2.0225	0.8986	0.977	0.6129	2	11.5797	4.8183	6.0141	7.8611	13.6362	-3.5397		101.928	114.06	-34.866	-34.866	19.9216	102.868	47.4603
1039	2.2026	0.9041	1.2128	25.2312	1.816	17.099	-3.6531	8.7914	6.2563	1.7042	0.8735	0.9405	0.5604	2	10.6622	4.7168	2.9779	8.4175	9.1126	-0.3895		114.275	105.023	-3.8366	-3.8366	16.7864	86.5953	46.4605
1040	2.6128	0.9416	1.552	53.4675	2.27	35.847	52.8228	9.1531	7.7293	1.8379	0.904	0.986	0.5839	2	14.2056	10.0253	1.7692	17.1687	4.3181	7.5038		138.979	139.925	73.9124	73.9124	18.1033	90.158	98.7492
1041	2.566	0.984	1.5805	51.4748	2.3171	61.9133	45.2975	18.9537	7.9322	3.7766	0.9058	0.974	0.6124	2	29.9564	19.9189	4.1106	32.5251	10.3679	13.5695		137.073	295.07	133.66	133.66	37.1995	186.694	196.201
1042	2.5156	0.9282	1.4113	48.7598	2.1501	28.1439	34.0354	5.0668	7.3356	0.9748	0.8698	0.9463	0.4946	2	7.1508	4.0868	1.7822	8.2634	3.3422	2.4338		134.517	70.4354	23.9729	23.973	9.6018	49.908	40.255
1043	2.134	0.9721	1.3323	20.1885	1.8717	54.5726	-1.2252	7.1491	6.5172	1.4615	0.9366	1.055	0.6198	2	9.5248	4.3687	3.6317	7.0485	7.2367	-0.1167		110.349	93.8193	-1.1495	-1.1495	14.3958	70.4186	43.0317
1044	1.7759	0.9856	1.0853	1.7511	1.5419	62.9904	2.5238	3.4479	5.4989	0.6805	0.9623	1.0474	0.6707	2	3.742	2.3486	1.3933	3.5016	3.3608	0.0944		97.1108	36.8587	0.9302	0.9302	6.7029	33.9618	23.1337
1045	2.1109	0.9702	1.3007	18.5205	1.846	53.432	-27.1329	5.669	6.4339	1.1461	0.9892	0.9961	0.6054	2	7.3737	2.3624	3.3697	3.9024	7.2073	-2.0007		109.081	72.6309	-19.7069	-19.7069	11.2891	55.8396	23.2696
1046	2.6552	0.9715	1.657	56.4093	2.3771	54.2687	36.2212	15.4154	8.1042	3.1519	0.9082	1.0061	0.5563	2	25.5433	14.7218	4.2755	26.4628	9.8319	9.2521		141.842	251.601	91.1332	91.1331	31.0462	151.842	145.01
1047	2.9306	0.9861	1.8876	69.8962	2.6812	63.2562	39.6628	8.1071	9.0787	1.6856	0.9078	1.0178	0.5577	2	15.303	8.7978	2.8197	15.7741	4.8916	6.0696		155.742	150.735	59.7856	59.7856	16.6032	79.8549	86.6583
1048	3.4294	0.9423	2.1056	90.2951	3.041	36.2955	55.7675	6.6744	10.1521	1.3843	0.7349	1.0195	0.4418	2	14.0537	9.1416	0.3047	20.693	2.9522	7.8374	0.7349	179.395	138.429	77.1984	77.1983	13.6354	65.7428	90.0448
1049	2.3201	0.9023	1.2719	34.1286	1.9188	16.4931	36.5845	7.1308	6.577	1.379	0.8832	0.9393	0.5743	2	9.0697	5.9153	1.5656	10.2996	4.5222	3.3181		121.544	89.3365	32.6833	32.6833	13.5831	70.2384	58.2657
1050	2.3813	0.9349	1.3955	38.7518	2.0387	31.7033	37.7492	10.5987	6.9942	2.1147	0.9416	1.0075	0.5754	2	14.7905	9.38	2.5664	16.3008	6.5979	5.5833		125.502	145.686	54.9955	54.9955	20.8298	104.397	92.393
1051	2.3677	1.0428	1.6049	37.594	2.2358	89.1536	38.8137	8.83	7.757	1.8269	0.9502	1.0232	0.6234	2	14.1713	8.8686	2.3448	14.2252	5.4026	5.5004		124.499	139.587	54.1789	54.179	17.995	86.9755	87.3557
1052	3.8005	0.8662	2.1129	97.8828	3.1309	6.7243	14.5024	11.821	10.3418	2.4151	0.5892	0.9841	0.323	2	24.9766	6.887	2.8014	21.3204	10.1069	3.6222	0.5892	189.083	246.019	35.6787	35.6787	23.7887	116.437	67.8369
1053	3.1079	0.8992	1.7367	77.8413	2.6212	15.4252	31.6483	10.524	8.7799	2.0817	0.677	0.9715	0.432	2	18.2771	8.892	2.9746	20.5835	7.1935	5.7844	0.677	164.559	180.029	56.9763	56.9762	20.5047	103.661	87.5862
1054	2.9957	0.8723	1.6013	72.8106	2.4499	7.9818	44.7031	8.4886	8.2096	1.6557	0.7054	0.9411	0.4488	2	13.5928	8.1832	1.6733	18.232	4.6938	6.0764	0.7054	158.92	133.889	59.8525	59.8526	16.3086	83.6127	80.6045
1055	1.8455	1.0007	1.1771	3.618	1.6318	71.4667	16.3443	7.344	5.8017	1.49	0.9849	1.0762	0.6542	2	8.6446	5.4316	2.6695	8.3033	6.1434	1.4129		98.3756	85.1493	13.9171	13.9171	14.6765	72.3384	53.5013
1056	1.9673	0.9551	1.1687	9.4074	1.6832	44.551	9.8629	6.2906	5.9031	1.2454	0.9392	1.0036	0.5962	2	7.3518	4.1057	2.2571	6.8864	5.6701	0.7251		102.404	72.4152	7.1422	7.1422	12.2672	61.9624	40.4411
1057	2.2983	0.9217	1.3127	32.2771	1.9359	24.6484	1.6469	7.0817	6.6546	1.3969	0.8835	0.9927	0.5885	2	9.2961	4.2519	2.3018	7.2251	6.9648	0.1531		119.994	91.5666	1.508	1.508	13.7595	69.7547	41.8812
1058	1.888	0.998	1.1983	5.1342	1.6704	70.185	6.2558	8.1107	5.9191	1.642	0.9698	1.076	0.6554	2	9.719	5.5916	3.4594	8.5311	7.6036	0.608		99.4149	95.7321	5.9888	5.9888	16.1737	79.8904	55.0773
1059	2.7249	0.9552	1.7798	59.5326	2.4071	44.6763	45.277	12.6071	8.1773	2.7439	0.9969	1.0666	0.6962	2	22.4381	14.9624	2.1818	21.4909	6.8988	10.1593		144.946	221.015	100.069	100.069	27.0274	124.18	147.38
1060	1.9214	0.9473	1.1184	6.7307	1.6276	39.451	-50.965	5.5085	5.7181	1.0774	0.9356	1.0024	0.6256	2	6.1607	2.0631	3.7087	3.2975	8.3159	-3.1398		100.521	60.6829	-30.927	-30.927	10.6124	54.2587	20.3215
1061	2.0461	0.899	1.0986	14.0608	1.6661	15.3775	-0.5085	10.4038	5.7791	1.9777	0.8468	0.9734	0.5669	2	11.4296	5.8702	3.2908	10.3541	10.4566	-0.0581		105.76	112.582	-0.5725	-0.5725	19.4803	102.477	57.8215
1062	1.7996	0.9409	1.0224	2.3043	1.5034	35.4311	-39.1437	3.429	5.3198	0.659	0.9169	1.009	0.6188	2	3.5058	1.5803	1.9256	2.5537	4.7713	-1.3723		97.4839	34.5321	-13.5172	-13.5171	6.4912	33.7756	15.566
1063	3.6673	0.917	2.2098	96.2136	3.1823	22.3547	46.0831	10.5199	10.5644	2.2005	0.6771	1.0381	0.3819	2	23.2469	12.8791	1.6295	33.7239	5.672	10.7129	0.6771	186.908	228.982	105.522	105.522	21.6749	103.621	126.859
1064	3.2956	0.94	2.0028	85.738	2.9082	34.6731	65.8514	18.748	9.7319	3.8583	0.8086	0.9975	0.482	2	37.5485	27.8119	2.6404	57.7041	6.4022	24.7262	0.8086	173.817	369.853	243.553	243.553	38.0043	184.668	273.947
1065	2.9994	0.9964	1.9768	73.0341	2.7754	69.2906	58.0867	18.7761	9.3885	3.9534	0.9211	1.0541	0.6262	2	37.1166	26.4875	2.2952	42.3015	7.8698	21.5598		159.166	365.599	212.364	212.364	38.941	184.945	260.902
1066	2.3431	0.9511	1.4278	35.8627	2.0344	41.9949	19.2885	4.2821	7.0013	0.8733	0.9517	1.0219	0.6265	2	6.114	3.3445	1.1309	5.3386	3.4562	1.1793		123.014	60.2229	11.6161	11.6161	8.602	42.1787	32.9433
1067	2.4762	0.9087	1.3429	46.5512	2.073	18.9601	4.5002	8.9999	7.0692	1.7097	0.8309	0.9818	0.5506	2	12.086	5.2758	2.8043	9.5827	8.5948	0.5439		132.474	119.047	5.3574	5.3574	16.8405	88.649	51.9666
1068	2.0127	0.9575	1.2002	11.875	1.7304	45.96	1.7545	7.8406	6.054	1.5544	0.9428	1.0256	0.5941	2	9.4103	4.7418	3.1241	7.981	7.7031	0.1651		104.17	92.6915	1.6262	1.6263	15.3108	77.2299	46.7067
1069	1.9184	0.9294	1.0785	6.5253	1.5976	28.7037	15.3516	7.5957	5.6013	1.4625	0.9085	0.9798	0.6015	2	8.192	5.1248	2.4712	8.5206	6.4298	1.2576		100.378	80.6912	12.3874	12.3874	14.4056	74.8176	50.4793
1070	2.3506	0.9342	1.3716	36.5164	2.0088	31.3526	-12.4245	8.7035	6.8991	1.7303	0.9162	0.9817	0.6234	2	11.9377	4.6167	4.386	7.4054	9.7845	-1.4832		123.572	117.586	-14.6095	-14.6095	17.0435	85.7295	45.4745
1071	2.438	0.987	1.4809	44.3259	2.1972	63.713	41.423	11.6748	7.5594	2.2871	0.8927	0.9633	0.5877	2	17.2892	11.1806	2.5534	19.0259	6.8389	7.1617		130.446	170.299	70.5427	70.5428	22.5279	114.997	110.129
1072	3.1308	0.9277	1.7969	78.9282	2.7197	27.876	57.2913	12.8376	9.1246	2.5281	0.6962	1.0036	0.4458	2	23.0679	15.6599	3.2314	35.1313	5.4828	13.2159	0.6962	165.804	227.219	130.177	130.177	24.9018	126.45	154.25
1073	2.2671	1.0159	1.5315	29.777	2.0816	79.3525	10.1482	6.7707	7.2352	1.4332	1.0042	1.0711	0.6701	2	10.3693	5.1288	2.5735	7.6538	6.0835	1.0523		117.933	102.138	10.3652	10.3651	14.117	66.6914	50.5187
1074	2.0759	0.9392	1.204	16.1226	1.7603	34.2529	-46.2764	5.6389	6.1249	1.1085	0.9086	1.0162	0.6245	2	6.7892	2.0091	3.9432	3.2172	8.2482	-3.1418		107.283	66.8736	-30.9467	-30.9467	10.9187	55.5432	19.7896
1075	2.2378	0.9031	1.2169	27.5344	1.846	16.782	27.4105	4.8103	6.3492	0.9219	0.8925	0.9579	0.5378	2	5.8536	3.4823	0.8569	6.4754	3.4918	1.6045		116.114	57.658	15.8043	15.8043	9.0807	47.3815	34.3007
1076	1.9851	0.9715	1.2164	10.3722	1.7261	54.2598	7.7261	9.7148	6.0589	1.9504	0.9343	1.0426	0.6129	2	11.8171	6.4074	3.5712	10.4541	8.9645	0.913		103.091	116.398	8.9931	8.9931	19.2114	95.6908	63.1129
1077	3.0256	0.9078	1.7451	74.4031	2.5698	18.5344	46.8579	23.5043	8.629	4.7534	0.8071	1.0107	0.4651	2	41.0174	25.0293	3.7691	53.8154	12.4908	19.2199	0.8071	160.684	404.021	189.316	189.316	46.821	231.517	246.539
1078	2.0005	0.9086	1.0897	11.2442	1.6404	18.8553	44.8039	18.3816	5.71	3.508	0.8901	0.9596	0.5333	2	20.0304	14.3853	3.104	26.9736	10.1459	8.9744		103.716	197.299	88.3978	88.3978	34.5538	181.059	141.695
1079	2.2839	0.9151	1.2794	31.0482	1.9102	21.5057	-22.9613	7.1397	6.5657	1.3912	0.9254	0.9915	0.554	2	9.1345	2.7664	2.9759	4.9935	8.7793	-2.0974		118.976	89.9748	-20.6594	-20.6594	13.7033	70.326	27.249
1080	2.0692	0.9507	1.2256	15.6436	1.7732	41.6591	2.4719	8.1398	6.1799	1.6143	0.9137	1.0246	0.6496	2	9.9762	5.4035	3.3589	8.3183	7.9387	0.2466		106.927	98.2656	2.429	2.429	15.9009	80.177	53.2245
1081	2.1667	1.0055	1.4381	22.5839	1.9616	74.3723	13.9948	4.3203	6.8443	0.9078	0.9856	1.0882	0.7088	2	6.213	3.503	1.4882	4.9424	3.7156	0.8695		112.197	61.1981	8.5646	8.5646	8.9418	42.555	34.5046
1082	1.8273	0.9527	1.057	3.0222	1.5462	43.0317	-41.0897	4.7371	5.4694	0.9155	0.919	1.0246	0.6436	2	5.0071	2.2442	2.7629	3.4871	6.6838	-2.0574		97.9702	49.3199	-20.2654	-20.2654	9.0177	46.6604	22.1054
1083	3.0858	0.9305	1.8216	76.6375	2.6855	29.3182	58.3097	19.4749	9.0203	3.9328	0.7941	0.9919	0.5113	2	35.4754	24.8367	2.9496	48.5785	8.1193	20.6856		163.192	349.433	203.753	203.753	38.7381	191.828	244.642
1084	2.2386	0.9704	1.3906	27.616	1.9702	53.5119	2.0342	3.533	6.8244	0.7199	0.959	1.0282	0.615	2	4.913	2.2284	1.41	3.6237	3.4612	0.0999		116.179	48.3931	0.9844	0.9844	7.091	34.8	21.9497
1085	3.0649	0.8531	1.6113	75.8473	2.4585	4.5195	40.6593	10.9011	8.2141	2.1384	0.7204	0.9464	0.409	2	17.565	9.7873	2.1269	23.9319	6.4687	7.1418	0.7204	162.3	173.015	70.3467	70.3468	21.0632	107.376	96.4049
1086	3.1484	0.9514	1.9897	79.7354	2.8011	42.159	40.3397	6.8792	9.4102	1.4545	0.8579	1.023	0.5056	2	13.6875	7.5964	1.1652	15.0258	4.1042	5.5215	0.8579	166.734	134.822	54.3868	54.3867	14.3268	67.7601	74.8245
1087	2.322	0.9348	1.3642	34.2296	1.9831	31.5584	19.7193	4.8199	6.8191	0.9642	0.9296	0.9939	0.6062	2	6.5753	3.6422	1.2537	6.0086	3.8695	1.2966		121.629	64.7667	12.7715	12.7715	9.4974	47.476	35.8757
1088	2.2921	0.9496	1.3869	31.7492	1.9831	40.9573	47.3585	18.0032	6.8378	3.6516	0.9359	0.9972	0.6298	2	24.9687	17.7932	3.4771	28.2543	9.4773	11.8248		119.556	245.942	116.474	116.474	35.9683	177.332	175.263
1089	1.9849	0.888	1.034	10.3525	1.5933	11.7486	-24.9719	13.2679	5.5371	2.4777	0.8727	0.9484	0.5164	2	13.719	5.136	4.7617	9.9463	16.581	-3.4259		103.077	135.132	-33.7451	-33.7451	24.4053	130.689	50.5896
1090	3.4278	0.9075	1.9693	90.2149	2.9339	18.3951	54.0064	13.5524	9.7723	2.7311	0.7245	0.9922	0.3791	2	26.6887	16.7764	1.6758	44.2589	6.2334	14.4136	0.7245	179.296	262.884	141.974	141.974	26.9013	133.491	165.248
1091	2.9053	0.9617	1.7938	68.727	2.5955	48.3651	41.7823	21.1815	8.7776	4.3287	0.9045	0.9939	0.5313	2	37.9953	22.4266	3.5815	42.2138	12.3315	15.8753		154.485	374.254	156.372	156.372	42.6377	208.638	220.902
1092	2.6347	0.8866	1.4366	54.8233	2.1672	11.3701	38.0098	20.7308	7.3385	4.0583	0.888	0.9637	0.5261	2	29.7818	18.0804	3.0076	34.3698	12.8511	11.32		140.291	293.351	111.502	111.502	39.9743	204.198	178.092
1093	3.7724	0.8809	2.1619	97.5571	3.1566	9.9645	1.9568	3.756	10.44	0.7778	0.6662	0.9985	0.428	2	8.1202	1.735	0.7311	4.0539	3.6826	0.1589	0.6662	188.657	79.984	1.5652	1.5651	7.6613	36.9966	17.0897
1094	2.3134	1.0113	1.5537	33.4624	2.1201	77.1492	-10.4843	4.2979	7.3501	0.9085	0.9886	1.0593	0.7237	2	6.6776	2.7361	2.1833	3.7809	4.7483	-0.7001		120.984	65.7744	-6.896	-6.896	8.9487	42.3343	26.9506
1095	1.6833	0.9596	0.9735	0.5034	1.4177	47.1703	-36.1258	0.1437	5.0746	0.0276	0.939	1.0166	0.6252	2	0.1399	0.0717	0.082	0.1148	0.1956	-0.0505		96.2746	1.378	-0.4978	-0.4978	0.2716	1.4154	0.7067
1096	1.8462	0.9254	1.0221	3.6369	1.5248	26.6028	25.8972	1.9328	5.3676	0.368	0.8788	0.9818	0.5586	2	1.9755	1.3117	0.5371	2.3481	1.4323	0.5116		98.3885	19.4587	5.0393	5.0393	3.6248	19.0381	12.9202
1097	1.7941	0.8805	0.8992	2.1736	1.4134	9.8201	-9.9372	8.1506	4.9631	1.4767	0.8458	0.9417	0.5417	2	7.329	4.1257	2.6838	7.6158	8.9602	-0.7283		97.3956	72.1906	-7.1738	-7.1737	14.5455	80.2834	40.6381
1098	1.9235	0.9067	1.0286	6.8592	1.5676	17.978	13.5951	6.6062	5.479	1.2402	0.8551	0.9693	0.5781	2	6.7951	4.2239	1.9214	7.3063	5.7083	0.9238		100.611	66.9317	9.0994	9.0994	12.216	65.0711	41.6054
1099	2.8298	0.9245	1.661	64.583	2.4328	26.0952	34.8025	16.288	8.219	3.2917	0.879	0.9515	0.5808	2	27.0544	15.5835	5.1489	26.8296	10.6191	9.4156		150.11	266.486	92.7437	92.7437	32.4232	160.437	153.498
1100	2.0228	0.9172	1.1209	12.4684	1.6747	22.4406	3.4212	1.0767	5.8282	0.2071	0.9169	0.9824	0.5452	2	1.2069	0.6083	0.4597	1.1157	1.0399	0.0413		104.6	11.888	0.4067	0.4067	2.0399	10.6055	5.9918
1101	2.0346	0.9869	1.2909	13.3464	1.7989	63.6368	31.9748	10.6117	6.308	2.1716	0.9816	1.0389	0.6859	2	13.6986	9.3318	2.6527	13.6044	7.2188	4.3801		105.238	134.931	43.144	43.144	21.3903	104.525	91.9182
1102	2.63	0.971	1.5894	54.51	2.3514	53.9388	66.882	18.4854	8.0227	3.6622	0.7904	0.9673	0.4752	2	29.3807	22.5596	2.1641	47.4743	6.1219	19.6504	0.7904	139.987	289.4	193.556	193.556	36.0727	182.081	222.212
1103	2.2859	0.9141	1.2733	31.2231	1.9102	21.0795	12.8049	10.5725	6.5646	2.0507	0.8686	0.9937	0.5352	2	13.462	6.6575	3.4832	12.4399	9.2188	1.7238		119.121	132.601	16.9794	16.9794	20.1994	104.139	65.5764
1104	1.8007	1.0052	1.147	2.323	1.5933	74.1877	-33.9488	11.5071	5.6867	2.321	0.9861	1.0518	0.7016	2	13.1987	6.3338	6.8649	9.0272	15.4134	-4.4808		97.4965	130.007	-44.1359	-44.1359	22.8619	113.345	62.3879
1105	2.1956	1.0109	1.471	24.7502	2.0002	76.9297	41.853	11.6003	6.9727	2.4473	1.012	1.073	0.7034	2	17.064	11.8861	2.981	16.8984	6.745	7.1418		113.894	168.08	70.3467	70.3467	24.1059	114.263	117.078
1106	2.1618	0.942	1.2765	22.2474	1.846	36.075	38.4838	5.0284	6.3976	1.0033	0.8746	1.0075	0.6139	2	6.4188	4.3692	1.0621	7.1168	3.0932	2.4702		111.935	63.2252	24.3315	24.3315	9.8825	49.5297	43.0366
1107	3.1095	0.9397	1.8598	77.936	2.7326	34.5719	58.5391	19.7965	9.1801	4.0106	0.7893	0.997	0.5035	2	36.8176	25.6855	1.9172	51.0129	8.208	21.5527	0.7893	164.667	362.653	212.294	212.294	39.5044	194.995	253.002
1108	2.2674	0.9484	1.3511	29.8147	1.9574	40.2103	-3.1608	4.4584	6.7556	0.8917	0.9406	1.0049	0.5871	2	6.0237	2.51	1.7927	4.275	4.5994	-0.1904		117.963	59.3334	-1.8754	-1.8754	8.7832	43.9152	24.7235
1109	1.9746	0.937	1.1334	9.7676	1.6618	32.9301	-18.2895	10.2246	5.8127	1.9937	0.9199	0.9856	0.5585	2	11.5886	4.6359	5.2992	8.3002	12.095	-2.1195		102.66	114.148	-20.8771	-20.877	19.6379	100.712	45.6636
1110	3.525	0.8848	1.9783	93.1421	2.951	10.9595	25.2439	9.6213	9.7987	1.9425	0.6869	0.9594	0.4207	2	19.0339	7.8308	2.3985	18.6142	7.1926	4.8049	0.6869	182.971	187.484	47.3283	47.3282	19.1336	94.7698	77.1334
1111	2.0449	0.9543	1.2162	13.9595	1.7561	43.9763	25.2121	5.6515	6.1308	1.1211	0.9111	0.9788	0.6242	2	6.8733	4.3708	1.642	7.0028	4.2264	1.7329		105.686	67.702	17.0691	17.0691	11.0428	55.6673	43.0524
1112	2.1099	0.9456	1.2395	18.4647	1.8032	38.3595	-36.2636	6.6509	6.2676	1.3153	0.9267	1.0238	0.5842	2	8.2438	2.3046	4.5376	3.9451	9.0628	-2.9895		109.039	81.2014	-29.4466	-29.4466	12.9557	65.5114	22.7003
1113	3.2313	0.9766	2.1501	82.7816	2.951	57.3912	22.6033	8.275	9.9139	1.7947	0.8839	1.0537	0.6051	2	17.7921	7.8971	3.3395	13.0505	6.4045	4.0216		170.292	175.252	39.6128	39.6128	17.6778	81.5088	77.7864
1114	2.7609	0.9134	1.5947	61.5467	2.3428	20.8173	44.8468	14.9224	7.9227	3.0036	0.8508	0.9825	0.5106	2	23.7968	14.8748	2.2107	29.1296	8.2301	10.6721		146.984	234.399	105.12	105.12	29.5855	146.986	146.517
1115	2.426	0.9206	1.3047	43.2135	2.0516	24.0897	28.6616	11.0815	7.0166	2.0605	0.8634	0.9397	0.5089	2	14.458	8.167	3.2213	16.0481	7.9053	4.1439		129.444	142.411	40.8174	40.8174	20.2959	109.153	80.4449
1116	1.978	0.9788	1.2203	9.9579	1.7304	58.7385	-8.7057	6.2427	6.0819	1.2526	0.9855	1.0512	0.624	2	7.618	3.5717	2.7951	5.7235	6.7862	-0.6632		102.795	75.0373	-6.5325	-6.5325	12.3381	61.4906	35.1812
1117	2.0635	0.9307	1.1722	15.2616	1.7346	29.4835	30.4875	11.1902	6.0336	2.174	0.9336	0.9956	0.6202	2	13.1172	8.8234	2.9147	14.2269	7.7788	3.9991		106.644	129.204	39.3911	39.3912	21.4139	110.224	86.9105
1118	3.4749	0.8591	1.8262	91.5612	2.8268	5.4712	18.4113	9.0513	9.3782	1.7625	0.6114	0.9826	0.3828	2	16.5295	5.87	2.1883	15.3353	7.3847	3.0433	0.6114	180.977	162.816	29.9765	29.9765	17.3606	89.1553	57.8195
1119	3.6377	0.8845	2.0255	95.6773	3.0495	10.834	3.5805	7.2446	10.1078	1.4517	0.5991	0.9838	0.3712	2	14.6739	3.1181	2.3449	8.4006	6.985	0.5254	0.5991	186.214	144.538	5.1752	5.1752	14.2992	71.3593	30.7133
1120	2.1682	0.9508	1.3002	22.7632	1.8674	41.7737	-21.2861	6.4897	6.4761	1.3029	0.9818	0.9818	0.644	2	8.4379	3.2734	3.2002	5.0826	7.8713	-1.7961		112.336	83.1133	-17.6916	-17.6916	12.8336	63.9235	32.243
1121	2.2361	0.9318	1.2995	27.3936	1.8974	30.0485	15.0041	7.5034	6.5463	1.4895	0.8761	1.0112	0.5528	2	9.7507	4.9884	1.7393	9.0238	6.3774	1.463		116	96.0444	14.4106	14.4106	14.6716	73.9085	49.1357
1122	2.4349	0.8437	1.1888	44.0844	1.9017	3.4171	12.6976	9.2408	6.4542	1.7021	0.8053	0.9224	0.4965	2	10.9855	5.4005	2.4673	10.8764	8.0671	1.3949		130.228	108.207	13.7398	13.7397	16.7657	91.0219	53.1949
1123	2.104	0.8813	1.086	18.0752	1.6875	10.0236	-7.0522	12.1653	5.8251	2.268	0.8742	0.9479	0.5071	2	13.2115	5.6721	4.443	11.1857	13.023	-0.9317		108.745	130.133	-9.1772	-9.1773	22.3398	119.828	55.8702
1124	2.0224	0.8729	1.0216	12.4283	1.6019	8.092	-6.8491	5.8768	5.5461	1.0825	0.8129	0.9483	0.4922	2	6.0037	2.6794	1.7828	5.444	6.2794	-0.4112		104.57	59.1364	-4.0503	-4.0503	10.6626	57.8865	26.3921
1125	2.2105	0.9856	1.4201	25.7578	1.9702	62.9715	6.9136	6.5766	6.8445	1.3645	0.9798	1.0425	0.6867	2	9.3395	4.8496	2.9397	7.062	6.1218	0.6457		114.692	91.9941	6.3601	6.3601	13.4403	64.7795	47.7686
1126	2.4248	0.875	1.2651	43.0978	1.9574	8.4945	-1.6528	10.7606	6.6654	2.0424	0.8548	0.9742	0.553	2	13.6132	5.8238	2.1398	10.5319	10.9388	-0.225		129.34	134.09	-2.2163	-2.2162	20.1176	105.992	57.3644
1127	1.994	0.9391	1.1442	10.867	1.6832	34.2141	-10.0809	11.1639	5.8826	2.1714	0.9222	0.9848	0.5797	2	12.7737	5.836	4.9355	10.0678	12.2892	-1.2877		103.445	125.821	-12.6838	-12.6839	21.3883	109.964	57.4846
1128	2.0749	0.968	1.2729	16.0609	1.8074	52.2563	2.1274	9.1876	6.31	1.8534	0.982	1.0196	0.6511	2	11.6949	6.1034	3.3951	9.3746	8.9925	0.2488		107.237	115.195	2.4507	2.4507	18.256	90.4979	60.1185
1129	3.4932	0.9132	2.0606	92.2217	3.011	20.6899	38.5288	5.475	10.0214	1.1258	0.6428	1.0075	0.4245	2	11.2817	5.7755	0.8607	13.6042	3.3656	4.3467	0.6428	181.807	111.125	42.815	42.815	11.0891	53.9287	56.8887
1130	1.9578	0.9638	1.1788	8.8524	1.6875	49.8206	5.564	8.654	5.9277	1.721	0.9467	1.0066	0.6479	2	10.2013	5.8629	3.7491	9.0486	8.1726	0.5676		102.01	100.483	5.5909	5.5909	16.9519	85.2419	57.7496
1131	2.3854	0.905	1.3276	39.0006	1.9831	17.3407	34.4016	8.3249	6.7821	1.6296	0.8932	0.9633	0.5257	2	11.0521	6.6731	1.5553	12.6931	5.4609	3.8021		125.719	108.863	37.4507	37.4507	16.0516	82.0003	65.73
1132	3.2614	0.9934	2.1303	84.3347	3.0281	67.7729	46.2439	12.5595	10.1785	2.6286	0.6977	1.0365	0.4843	2	26.7555	15.6423	3.7064	32.3015	6.7515	12.3728	0.6977	172.135	263.542	121.872	121.872	25.8917	123.711	154.077
1133	2.2441	0.861	1.1234	28.0397	1.7732	5.7771	34.0172	8.4603	6.0705	1.5657	0.8461	0.9134	0.4755	2	9.5043	5.8877	1.2007	12.381	5.5823	3.2331		116.521	93.6174	31.846	31.846	15.4221	83.334	57.9938
1134	3.2028	0.866	1.6468	81.6978	2.6127	6.6793	47.4995	18.3255	8.7135	3.4634	0.7868	0.9199	0.4211	2	30.1784	18.3856	1.9566	43.6658	9.6211	14.3346		169.017	297.257	141.196	141.196	34.1145	180.506	181.098
1135	2.5593	0.8389	1.2015	51.1774	1.9959	2.9534	51.5181	8.6186	6.7447	1.5353	0.7908	0.8552	0.4363	2	10.3552	7.1578	0.6961	16.4065	4.1784	5.3348		136.79	101.999	52.5478	52.5478	15.1227	84.8932	70.5043
1136	1.965	0.9209	1.0927	9.2439	1.6276	24.2273	-47.7203	2.7338	5.6849	0.5255	0.935	0.9934	0.5485	2	2.9872	0.7894	1.8005	1.4393	4.0382	-1.4255		102.288	29.4239	-14.0412	-14.0412	5.1762	26.9279	7.7756
1137	2.9805	0.8791	1.5908	71.9402	2.4542	9.4074	57.4047	18.1201	8.2311	3.502	0.8183	0.9223	0.5055	2	28.8255	20.4491	2.1134	40.4503	7.7183	16.5472		157.964	283.931	162.99	162.99	34.4947	178.483	201.424
1138	3.8258	0.9483	2.4425	98.1125	3.435	40.1779	49.4648	14.3622	11.3977	3.0778	0.7338	1.0507	0.431	2	35.0797	20.4801	3.324	47.5196	7.2579	17.3521	0.7338	189.384	345.535	170.918	170.918	30.3163	141.468	201.729
1139	3.1331	0.8801	1.7552	79.0765	2.5912	9.6627	59.6954	17.9698	8.6629	3.6409	0.7858	0.982	0.4914	2	31.5406	22.387	1.8555	45.5611	7.2425	18.8283	0.7858	165.974	310.675	185.459	185.459	35.8629	177.002	220.512
1140	1.9768	0.9822	1.2324	9.8989	1.7346	60.8442	-11.3826	5.2267	6.0999	1.056	0.9598	1.0426	0.6251	2	6.4414	2.9059	2.7209	4.6488	5.8218	-0.7332		102.753	63.4478	-7.222	-7.222	10.4016	51.483	28.6231
1141	2.2801	0.9488	1.3721	30.8052	1.9702	40.5265	21.0031	2.9918	6.7965	0.604	0.9373	1.0108	0.5842	2	4.1051	2.243	0.931	3.8393	2.3634	0.8622		118.776	40.4352	8.4927	8.4926	5.9494	29.4692	22.0935
1142	2.9189	1.0529	2.0889	69.3203	2.8354	91.7347	54.5275	15.8705	9.655	3.4337	0.964	1.0639	0.5977	2	33.1519	22.3901	3.4819	37.4632	7.2168	18.0769		155.121	326.546	178.058	178.058	33.8219	156.324	220.542
1143	3.7175	0.9405	2.2498	96.9437	3.3065	35.0477	14.8652	5.6321	10.984	1.1536	0.6455	1.0242	0.3776	2	12.6712	3.6943	1.8758	9.7829	4.7949	1.8836	0.6455	187.856	124.811	18.5535	18.5534	11.363	55.4762	36.3889
1144	2.4794	0.9547	1.5189	46.6697	2.1715	44.2925	31.5957	11.4487	7.4365	2.3384	0.929	1.0043	0.6114	2	17.3894	10.2823	3.7303	16.8181	7.8315	5.4943		132.582	171.286	54.1189	54.1189	23.0332	112.77	101.281
1145	2.7065	0.9517	1.6461	58.6833	2.3814	42.3315	44.7106	12.6532	8.0919	2.574	0.9259	1.0017	0.6129	2	20.8284	13.6005	2.5566	22.1891	6.9959	9.3125		144.095	205.16	91.7281	91.7281	25.3539	124.634	133.965
1146	2.3137	0.9839	1.4857	33.5088	2.0687	61.8663	18.7729	6.7882	7.1517	1.4102	0.9452	1.0768	0.6861	2	10.0853	5.6766	2.0253	8.2731	5.5138	1.8933		121.023	99.3402	18.649	18.649	13.8905	66.8638	55.9145
1147	1.8762	0.9913	1.1724	4.646	1.649	66.5332	-25.242	11.1801	5.8429	2.2433	0.9206	1.0518	0.6386	2	13.1075	5.6329	6.6661	8.8213	14.0027	-3.3086		99.0791	129.109	-32.5897	-32.5897	22.0965	110.124	55.4841
1148	2.3038	0.8677	1.1779	32.7608	1.8374	7.0006	10.8613	4.3162	6.2801	0.8096	0.8408	0.932	0.5173	2	5.0841	2.5427	0.7411	4.9151	3.8476	0.5522		120.397	50.0784	5.4392	5.4392	7.9746	42.5146	25.0456
1149	2.8858	0.902	1.6301	67.4888	2.4285	16.4038	53.8407	16.2208	8.1779	3.2333	0.7267	0.9848	0.4286	2	26.4415	17.4453	2.1989	40.7037	7.4872	14.2363	0.7267	153.164	260.449	140.228	140.227	31.848	159.775	171.836
1150	3.0518	0.9295	1.7055	75.4125	2.6512	28.7486	45.6772	10.9452	8.9114	2.0947	0.7251	0.9273	0.3951	2	18.6671	10.8755	3.1162	27.5293	5.9457	8.5266	0.7251	161.812	183.871	83.987	83.9871	20.6328	107.81	107.124
1151	2.819	0.8986	1.5465	64.1522	2.36	15.2344	54.1801	19.0501	7.9584	3.7019	0.7601	0.9676	0.4796	2	29.461	20.1481	2.1267	42.0126	8.7288	15.962	0.7601	149.663	290.191	157.226	157.226	36.4637	187.643	198.459
1152	2.5243	1.0364	1.6814	49.3626	2.3857	87.1887	53.3441	19.0928	8.2189	3.906	0.9172	1.0592	0.5552	2	32.1027	22.0707	3.1415	39.7509	8.9078	17.1249		135.08	316.212	168.68	168.68	38.4741	188.064	217.396
1153	2.1478	0.8958	1.1463	21.2498	1.7518	14.196	4.9276	7.2462	6.0443	1.3742	0.8882	0.9595	0.5257	2	8.3063	4.0311	2.0312	7.668	6.8893	0.4093		111.164	81.8171	4.0316	4.0316	13.5359	71.3751	39.7063
1154	2.4715	0.9522	1.4414	46.3905	2.1587	42.6441	10.4445	12.4487	7.3929	2.4271	0.8861	0.9543	0.5605	2	17.9435	8.1223	5.8384	14.4924	11.1486	1.8741		132.326	176.744	18.4599	18.46	23.9069	122.62	80.0047
1155	1.8712	0.9011	0.9887	4.4499	1.5119	16.0677	-16.7284	8.1908	5.2973	1.5287	0.899	0.9502	0.5227	2	8.0982	3.6428	2.997	6.9692	9.5608	-1.3547		98.9445	79.7673	-13.3438	-13.3438	15.0577	80.6794	35.8816
1156	2.0181	0.9917	1.2894	12.1614	1.7903	66.8445	31.542	8.1408	6.2875	1.6695	0.9593	1.0317	0.6323	2	10.4968	6.8345	2.5125	10.8096	5.5729	3.3109		104.377	103.394	32.6124	32.6124	16.4446	80.1869	67.3198
1157	1.8416	0.9973	1.1591	3.4484	1.6233	69.8067	-15.2304	9.7119	5.7703	1.9509	0.9759	1.0757	0.6388	2	11.2571	5.4342	4.5692	8.5069	11.1908	-1.7145		98.26	110.882	-16.8878	-16.8878	19.2164	95.6622	53.5269
1158	3.6706	1.0213	2.6809	96.2733	3.525	81.6762	-15.3551	7.0183	11.7771	1.5976	0.9958	1.2968	0.7766	2	18.8153	3.3983	2.9064	4.3758	8.096	-2.8891		186.985	185.331	-28.4576	-28.4577	15.7364	69.1303	33.4733
1159	2.3626	0.9111	1.3248	37.1969	1.9745	19.8716	16.8366	10.55	6.7627	2.0667	0.9097	0.9682	0.54	2	13.9767	7.0913	3.1383	13.131	8.7736	2.3532		124.157	137.671	23.179	23.179	20.357	103.918	69.8493
1160	2.7041	0.8933	1.4583	58.5821	2.2443	13.4002	42.8329	11.7005	7.5887	2.2484	0.8537	0.9224	0.5283	2	17.0628	10.8419	1.9093	20.5236	6.6888	7.3085		143.994	168.069	71.9887	71.9887	22.1467	115.25	106.793
1161	1.7445	0.9831	1.0636	1.1136	1.5076	61.3965	-15.9153	9.6411	5.3879	1.9032	0.9583	1.0569	0.6293	2	10.2543	5.4007	4.8536	8.5825	11.176	-1.632		96.6826	101.005	-16.0752	-16.0752	18.7465	94.9648	53.1969
1162	1.4732	0.7657	0.5583	0.0184	1.0022	0.2822	-13.5327	1.587	3.5439	0.25	0.6815	0.7858	0.3456	2	0.886	0.5028	0.3832	1.4548	1.8017	-0.1199		95.9515	8.7271	-1.181	-1.181	2.4625	15.6319	4.9526
1163	2.3149	1.0151	1.5845	33.6403	2.1287	78.8858	-19.1243	7.005	7.3821	1.5036	1.0133	1.0474	0.7294	2	11.0995	3.9641	4.7772	5.4347	8.345	-2.1227		121.133	109.33	-20.9086	-20.9086	14.8105	68.9993	39.0464
1164	2.3101	0.9004	1.2559	33.223	1.906	15.8076	-34.2762	5.1624	6.5344	0.9922	0.8845	0.9543	0.5789	2	6.4835	1.7902	2.4168	3.0927	6.9319	-2.2223		120.783	63.8625	-21.8897	-21.8896	9.7732	50.8496	17.6335
1165	2.9228	0.8838	1.6268	69.5286	2.4156	10.6491	52.5697	16.9947	8.1156	3.4066	0.8532	0.9803	0.4964	2	27.6469	18.5351	2.5224	37.3406	8.0607	14.5339		155.345	272.322	143.159	143.159	33.555	167.398	182.571
1166	2.2696	0.9381	1.3408	29.9655	1.9402	33.6403	33.3356	5.5029	6.6886	1.1031	0.9175	0.9831	0.5723	2	7.3783	4.5588	1.7967	7.9664	3.6684	2.4596		118.087	72.6763	24.2271	24.2271	10.8655	54.2036	44.9042
1167	1.8745	0.9106	1.0084	4.5891	1.529	19.6467	14.4263	6.5393	5.3627	1.2296	0.9164	0.9819	0.5369	2	6.5942	3.956	1.874	7.3678	5.596	0.9513		99.04	64.9529	9.3703	9.3703	12.1116	64.4121	38.9666
1168	2.5502	1.0034	1.6046	50.776	2.3428	73.1766	32.894	9.0605	8.039	1.8085	0.9476	0.997	0.5609	2	14.5385	8.1924	2.0507	14.6066	6.08	4.7823		136.41	143.204	47.1057	47.1056	17.8137	89.2459	80.6951
1169	2.6856	0.968	1.668	58.0587	2.3985	52.221	63.3781	22.7622	8.1669	4.6489	0.867	0.9986	0.5795	2	37.9674	28.8938	3.0383	49.858	8.3359	24.063		143.473	373.979	237.02	237.021	45.7917	224.208	284.604
1170	3.309	0.8522	1.7224	86.0492	2.6641	4.4183	58.7618	13.9313	8.8591	2.7085	0.7887	0.9218	0.4286	2	23.9952	16.5625	1.1006	38.6409	5.745	14.1		174.193	236.353	138.885	138.885	26.6787	137.223	163.141
1171	2.515	1.0452	1.7587	48.7083	2.3942	89.8031	58.9361	17.5509	8.2582	3.7377	0.9826	1.0658	0.6334	2	30.8668	22.7569	3.0267	35.9267	7.2072	18.1917		134.469	304.038	179.188	179.188	36.8163	172.876	224.155
1172	2.0294	0.9213	1.1345	13.0375	1.6875	24.4305	12.7295	6.8428	5.8737	1.3217	0.8825	0.9912	0.5959	2	7.7631	4.5469	2.3681	7.6299	5.9717	0.9882		105.013	76.4665	9.7338	9.7338	13.0187	67.4016	44.787
1173	1.9826	0.9567	1.1831	10.2274	1.7004	45.4972	23.0522	7.1917	5.9589	1.4279	0.9606	1.0261	0.5961	2	8.5085	5.2604	2.1079	8.8242	5.534	1.9614		102.987	83.8087	19.3198	19.3197	14.0648	70.8382	51.8149
1174	1.8022	0.9331	1.0071	2.3977	1.4948	30.7597	-22.6898	7.2724	5.283	1.3863	0.875	0.9967	0.6066	2	7.324	3.7506	3.5734	6.1829	8.9224	-1.6618		97.547	72.1414	-16.3687	-16.3687	13.6551	71.6331	36.9434
1175	3.1728	0.9214	1.8035	80.7401	2.7412	24.474	52.9322	15.8955	9.1839	3.1215	0.7499	0.9536	0.4241	2	28.6676	18.3476	2.7429	43.2601	7.4818	15.1744	0.7499	167.899	282.376	149.468	149.468	30.7468	156.571	180.724
1176	2.9986	0.9452	1.8448	73.0138	2.6426	38.1678	55.0809	16.5297	8.9045	3.4245	0.8214	0.9876	0.5471	2	30.4939	20.8584	3.1688	38.1258	7.4248	16.7963	0.8214	159.144	300.365	165.444	165.444	33.7313	162.817	205.455
1177	2.9655	0.8396	1.4872	71.1653	2.3385	3.041	40.5075	11.5702	7.8219	2.1999	0.8072	0.9203	0.4878	2	17.2072	10.3281	1.8412	21.1719	6.8836	6.9702		157.118	169.491	68.6565	68.6565	21.669	113.966	101.732
1178	2.6614	0.9498	1.6228	56.8812	2.3343	41.1446	36.6503	12.885	7.9415	2.633	0.9376	0.9852	0.5569	2	20.9098	12.2095	2.5033	21.9225	8.1625	7.6635		142.307	205.962	75.4855	75.4855	25.9351	126.917	120.264
1179	2.0909	0.888	1.1022	17.1957	1.6875	11.7752	-31.2569	8.8028	5.8331	1.6634	0.8514	0.9169	0.5423	2	9.7025	3.2327	4.1157	5.9616	11.5542	-3.0327		108.084	95.5696	-29.8721	-29.8721	16.3845	86.7076	31.8421
1180	1.9929	0.8703	0.9962	10.8075	1.5719	7.5098	-48.7025	9.1217	5.4489	1.6677	0.8718	0.9485	0.5007	2	9.087	2.365	4.7204	4.7238	13.5635	-4.4256		103.402	89.5069	-43.5922	-43.5921	16.4268	89.8487	23.2953
1181	1.9759	0.8742	0.9944	9.8398	1.5633	8.3256	5.9384	2.9872	5.4265	0.5474	0.8495	0.9245	0.494	2	2.9705	1.5646	0.8721	3.167	2.8098	0.1764		102.711	29.2594	1.7375	1.7375	5.3919	29.4239	15.4113
1182	2.0445	0.9285	1.1577	13.9527	1.7132	28.3004	-21.8366	9.1344	5.9634	1.7733	0.904	0.9856	0.5994	2	10.5749	4.3618	5.2043	7.2769	11.1293	-2.3092		105.681	104.163	-22.7456	-22.7456	17.467	89.9738	42.9637
1183	1.9059	1.0915	1.4299	5.9494	1.8246	97.3884	11.675	6.915	6.5353	1.513	1.0686	1.139	0.8079	2	9.8878	6.0888	3.799	7.5364	6.1075	1.1544		99.9783	97.3948	11.3708	11.3708	14.903	68.1127	59.9747
1184	3.1615	0.8865	1.7359	80.3224	2.6341	11.3635	10.0371	8.422	8.805	1.6604	0.8988	0.9639	0.5365	2	14.6198	5.5325	1.6872	10.3114	7.5765	1.4674		167.414	144.005	14.4539	14.4539	16.3549	82.9567	54.4951
1185	2.7545	0.9523	1.7333	61.1716	2.4285	42.7265	36.7684	12.3565	8.2407	2.599	0.9365	1.0429	0.5904	2	21.4176	12.488	2.8814	21.1509	7.8132	7.8749		146.602	210.963	77.5678	77.5679	25.6001	121.712	123.007
1186	1.8327	0.9522	1.0672	3.1412	1.5505	42.6606	-26.9867	4.8451	5.4822	0.9432	0.8917	1.0227	0.5792	2	5.1707	2.1682	2.6784	3.7436	6.1528	-1.3954		98.051	50.9314	-13.7447	-13.7447	9.2905	47.7242	21.3568
1187	2.3462	0.9784	1.4144	36.1616	2.0901	58.435	7.59	12.8455	7.2117	2.5193	0.8794	1.0051	0.599	2	18.1687	8.4898	6.1993	14.1722	11.8702	1.379		123.269	178.962	13.5831	13.5832	24.8151	126.528	83.6245
1188	2.8806	0.9057	1.7	67.1566	2.4328	17.5551	53.1986	9.9987	8.1958	2.074	0.9163	0.9847	0.5344	2	16.9978	11.5434	1.2605	21.5995	4.6794	9.0426		152.812	167.428	89.0696	89.0695	20.4289	98.4872	113.703
1189	1.7668	0.864	0.858	1.6023	1.3663	6.2691	-37.9264	11.1423	4.7956	1.9935	0.8346	0.9393	0.4809	2	9.5601	3.7644	4.9833	7.8285	15.3687	-3.6258		97.0107	94.167	-35.7141	-35.7142	19.636	109.752	37.0793
1190	2.1549	0.9975	1.4082	21.6124	1.9359	69.8862	45.4254	10.9749	6.7527	2.2887	0.9871	1.0927	0.7088	2	15.4548	11.2659	2.1465	15.8937	5.9894	7.0204		111.444	152.23	69.1509	69.151	22.5437	108.103	110.969
1191	2.3446	1.0105	1.4298	36.0199	2.1501	76.7313	32.0996	12.5342	7.443	2.4078	0.9084	0.9613	0.5829	2	17.9214	10.7139	3.9114	18.3796	8.5109	5.7527		123.148	176.526	56.6641	56.6641	23.7168	123.462	105.532
1192	2.6422	0.9638	1.621	55.398	2.3471	49.812	52.0921	12.7308	8	2.5796	0.8793	0.9846	0.5302	2	20.6367	13.9838	1.8744	26.3754	6.0992	10.7501		140.851	203.272	105.888	105.888	25.4091	125.398	137.74
1193	2.649	1.0186	1.7197	55.8847	2.4756	80.6436	30.0652	10.5098	8.4768	2.1321	0.863	1.0023	0.5301	2	18.0737	9.3303	4.0661	17.6002	7.35	5.4339		141.327	178.026	53.5239	53.5238	21.0012	103.522	91.9035
1194	3.4186	0.9457	2.2138	89.9745	3.041	38.3915	41.1771	8.5753	10.1563	1.8692	0.7623	1.1093	0.4945	2	18.9841	10.3113	2.6803	20.8537	5.0442	7.8171	0.7623	178.997	186.993	76.9984	76.9985	18.4116	84.4667	101.566
1195	2.4228	0.9923	1.5881	42.9162	2.1929	67.2054	22.8174	10.0239	7.5532	2.1076	0.9877	1.0531	0.6503	2	15.919	8.6633	3.8849	13.3228	7.7369	3.6323		129.178	156.802	35.7782	35.7782	20.7599	98.7354	85.3335
1196	2.7315	1.0025	1.799	59.8478	2.5227	72.557	42.1198	10.0543	8.6029	2.1025	0.965	1.0265	0.6649	2	18.0877	11.4876	2.2085	17.2777	5.8193	7.6185		145.263	178.164	75.0422	75.0422	20.7096	99.0349	113.153
1197	3.1497	0.954	1.9562	79.7673	2.8097	43.8517	51.2554	11.4601	9.4405	2.3747	0.7498	1.0463	0.4548	2	22.4183	14.031	3.0433	30.8528	5.5862	11.4906	0.7498	166.771	220.82	113.182	113.182	23.3908	112.882	138.205
1198	2.1797	0.9494	1.2961	23.5475	1.876	40.8434	-13.131	5.3223	6.5012	1.0611	0.9341	1.0061	0.6335	2	6.8982	2.9086	2.3756	4.5913	6.0211	-0.9058		112.949	67.9473	-8.9221	-8.9222	10.4518	52.4247	28.6497
1199	2.4941	0.9583	1.5654	47.451	2.1929	46.492	14.2906	15.221	7.5084	3.1734	0.9406	1.0076	0.5783	2	23.8269	10.9493	6.1699	18.9339	13.0459	3.405		133.302	234.695	33.5392	33.5393	31.258	149.927	107.851
1200	2.072	0.9388	1.2052	15.876	1.7561	34.0898	10.8355	3.583	6.111	0.7066	0.9071	0.983	0.6113	2	4.3182	2.4207	1.297	3.9602	3.1947	0.4679		107.1	42.5343	4.6088	4.6088	6.96	35.2925	23.8439
1201	2.8877	0.8672	1.4804	67.6063	2.3428	6.9106	48.59	10.4678	7.8672	1.9698	0.792	0.922	0.4122	2	15.4966	9.7481	1.1018	23.6484	5.3813	7.5298		153.289	152.642	74.1685	74.1685	19.4025	103.108	96.0188
1202	3.4264	0.9447	2.1294	90.1691	3.0452	37.7611	50.439	11.9961	10.1686	2.5121	0.7775	1.0544	0.4677	2	25.5445	15.6651	3.2045	33.4932	5.9453	12.8844	0.7775	179.239	251.613	126.911	126.911	24.7442	118.162	154.301
1203	1.8654	0.9367	1.061	4.2731	1.559	32.7301	13.9426	8.7034	5.4894	1.6822	0.8979	0.9866	0.5609	2	9.2343	5.4887	3.0819	9.785	7.4897	1.2875		98.8233	90.9579	12.6819	12.6819	16.5697	85.7285	54.0637
1204	3.455	0.9008	1.9768	90.8347	2.9382	15.9582	48.6337	13.9544	9.7777	2.8212	0.678	1.0079	0.3997	2	27.585	16.2808	2.5341	40.7297	7.168	13.4156	0.678	180.068	271.712	132.144	132.144	27.7888	137.451	160.366
1205	3.2479	0.9241	1.8521	83.6217	2.8182	25.9484	31.4282	14.5863	9.4296	2.8649	0.8355	0.9907	0.5186	2	27.0152	13.6775	3.82	26.373	10.0019	8.4904		171.286	266.1	83.6304	83.6303	28.2193	143.675	134.723
1206	2.0959	0.9738	1.3051	17.5275	1.8374	55.56	-19.4866	7.6884	6.4117	1.565	1.0001	1.0652	0.632	2	10.0341	3.8508	3.6901	6.093	9.1869	-1.9553		108.333	98.8359	-19.2597	-19.2598	15.4152	75.7307	37.9304
1207	1.961	1.0401	1.3501	9.0546	1.8074	88.2695	1.9933	3.7195	6.4076	0.7837	1.0283	1.1109	0.75	2	5.0217	2.8342	1.7881	3.7789	3.6454	0.1001		102.153	49.4637	0.986	0.986	7.7194	36.6371	27.9169
1208	2.37	0.9555	1.4493	37.7531	2.0687	44.8518	7.9051	10.4627	7.1146	2.1313	0.9308	1.0199	0.5986	2	15.1636	6.967	3.4938	11.6379	9.6356	1.1987		124.636	149.362	11.8072	11.8072	20.9933	103.058	68.6249
1209	2.0858	0.9362	1.1947	16.8164	1.7646	32.3998	-11.8379	8.0543	6.1346	1.5686	0.9162	1.0351	0.6234	2	9.6225	4.4762	3.8879	7.1804	9.0076	-1.1391		107.8	94.7816	-11.2201	-11.2202	15.4507	79.3349	44.0906
1210	2.2127	0.9321	1.2795	25.9117	1.876	30.2146	-2.9028	7.9021	6.4793	1.5605	0.9274	0.9926	0.6185	2	10.1108	4.736	3.5309	7.6572	8.1317	-0.2935		114.815	99.5914	-2.891	-2.8909	15.3709	77.8357	46.6496
1211	3.5366	0.9374	2.1291	93.3995	3.1266	33.1922	24.8884	7.3437	10.415	1.5012	0.5619	1.0463	0.3574	2	15.6354	5.8629	2.5937	16.4036	5.5158	3.8914	0.5619	183.298	154.009	38.3303	38.3303	14.7868	72.3354	57.7496
1212	1.8727	0.9524	1.0935	4.4942	1.589	42.8089	-37.7768	12.2029	5.6036	2.3813	0.9306	1.0318	0.5913	2	13.3439	4.9011	7.114	8.2882	16.8129	-5.0409		98.9749	131.437	-49.6529	-49.6528	23.4558	120.199	48.2758
1213	2.7651	0.9226	1.578	61.8568	2.3685	25.1437	45.4672	14.481	8.0149	2.8511	0.8329	0.9657	0.4822	2	22.851	14.1979	3.4795	29.4414	7.8968	10.3897		147.3	225.082	102.338	102.339	28.0833	142.638	139.849
1214	2.7051	0.8525	1.3624	58.6189	2.1501	4.4436	64.7373	19.2409	7.2446	3.6184	0.7824	0.9255	0.4589	2	26.2138	20.0835	1.3701	43.7679	6.785	16.9701		144.031	258.206	167.155	167.155	35.6412	189.523	197.822
1215	1.9471	0.9873	1.2205	8.2606	1.7132	64.0757	-6.6068	10.0427	6.0394	2.0295	0.9862	1.0519	0.6741	2	12.2571	6.4072	4.8979	9.5047	10.7059	-0.8098		101.593	120.732	-7.9765	-7.9765	19.9906	98.9206	63.1109
1216	1.9241	0.9711	1.1689	6.8977	1.6661	53.9922	-7.7088	7.2324	5.87	1.4402	0.9241	1.0566	0.6609	2	8.454	4.4969	3.1959	6.8038	7.7898	-0.6517		100.638	83.2719	-6.4192	-6.4193	14.186	71.2391	44.2945
1217	1.868	0.7864	0.7738	4.3425	1.3363	0.5588	-6.244	11.76	4.6151	1.9718	0.7416	0.8465	0.3922	2	9.0999	4.3323	3.755	11.0457	12.4942	-0.5682		98.8709	89.634	-5.5968	-5.5967	19.4222	115.836	42.6732
1218	2.4745	1.005	1.5977	46.4835	2.27	74.0955	44.9729	13.7778	7.8124	2.8177	0.9828	1.0491	0.652	2	22.0128	14.8434	2.2758	22.7644	7.5816	9.8998		132.411	216.826	97.513	97.513	27.7543	135.711	146.208
1219	2.0102	0.8794	1.0299	11.7552	1.6019	9.4794	12.4751	17.2345	5.5538	3.196	0.8528	0.9183	0.5118	2	17.7498	9.9354	4.7336	19.4112	15.085	2.2143		104.084	174.835	21.8109	21.8109	31.4806	169.76	97.8637
1220	2.6719	0.991	1.6703	57.4368	2.4371	66.3292	44.751	12.0852	8.3183	2.4267	0.9361	1.0059	0.5558	2	20.1859	12.7445	1.9222	22.9293	6.6768	9.0334		142.856	198.831	88.979	88.9789	23.903	119.039	125.533
1221	3.4256	0.9648	2.2454	90.1462	3.1052	50.341	12.7707	4.1255	10.3828	0.8922	0.7289	1.0658	0.4441	2	9.2634	2.7814	2.0681	6.2622	3.5987	1.183	0.7289	179.21	91.2445	11.6525	11.6526	8.7882	40.6362	27.3968
1222	2.0148	0.9535	1.1949	11.9615	1.7261	43.5032	-1.5213	8.7631	6.0356	1.7349	0.9218	1.032	0.5834	2	10.471	5.0309	4.2797	8.6231	8.8962	-0.1593		104.233	103.139	-1.5691	-1.5691	17.0888	86.3165	49.5544
1223	1.8139	0.8893	0.9309	2.7284	1.4434	12.1681	-24.329	4.1664	5.0678	0.7653	0.8412	0.9299	0.5436	2	3.8785	1.8722	1.7294	3.4441	5.1799	-0.9436		97.7709	38.2032	-9.2945	-9.2945	7.5382	41.039	18.4412
1224	3.6097	0.9174	2.2182	95.0245	3.1309	22.5624	62.1021	16.4316	10.4034	3.5035	0.8027	1.064	0.5203	2	36.4485	25.8751	2.6437	49.7334	6.2272	22.6353	0.8027	185.374	359.018	222.958	222.958	34.5095	161.851	254.87
1225	1.9758	0.9254	1.1039	9.8267	1.6447	26.5586	17.2747	8.8696	5.7444	1.7045	0.9243	0.9903	0.5476	2	9.7912	5.7097	2.2707	10.4263	7.3377	1.6914		102.702	96.4433	16.6603	16.6603	16.7893	87.3656	56.2405
1226	3.9114	0.8391	2.0025	98.6944	3.1309	2.9722	30.7738	4.6988	10.3107	0.9126	0.5568	0.9451	0.3659	2	9.4093	4.0858	0.4205	11.1664	3.2528	2.8956	0.5568	190.15	92.6816	28.5217	28.5217	8.9891	46.2832	40.2451
1227	1.6761	1.0373	1.1165	0.4358	1.5076	87.4919	-48.3448	7.8463	5.4618	1.6039	0.9567	1.1209	0.7366	2	8.7604	4.3382	5.3719	5.8897	11.6396	-4.2352		96.2295	86.2899	-41.7167	-41.7167	15.7984	77.2861	42.7313
1228	2.1593	0.9727	1.3426	21.9974	1.8974	54.9129	14.0106	10.1831	6.5987	2.0719	0.9687	1.0376	0.6934	2	13.6718	7.9869	2.7978	11.5189	8.7563	1.9155		111.742	134.667	18.8677	18.8677	20.4082	100.303	78.671
1229	1.7108	0.8745	0.8455	0.7312	1.332	8.397	-25.7596	4.7218	4.7003	0.8494	0.8591	0.9258	0.4918	2	3.9923	1.8921	1.7448	3.8473	5.9385	-1.0284		96.4267	39.3242	-10.1297	-10.1298	8.3666	46.5097	18.6372
1230	1.9444	0.961	1.1565	8.0207	1.6704	48.0312	-55.3188	5.203	5.8703	1.025	0.9376	1.0231	0.6479	2	6.0173	1.9074	3.6568	2.9437	8.081	-3.3287		101.424	59.2704	-32.7877	-32.7877	10.0962	51.2495	18.7879
1231	1.6693	0.9465	0.9408	0.3866	1.3877	38.8561	-18.9621	5.4217	4.9636	1.0276	0.9195	0.9851	0.6085	2	5.1007	2.9577	2.6283	4.8604	6.4497	-0.9672		96.1967	50.2419	-9.5269	-9.5269	10.1219	53.4037	29.1333
1232	4.5304	0.8398	2.3061	99.7184	3.6534	3.0473	-0.9751	10.7438	11.9531	2.0728	0.5144	0.9644	0.343	2	24.7763	3.4792	1.5894	10.1444	10.8487	-0.2416	0.5144	191.504	244.047	-2.3798	-2.3797	20.4171	105.826	34.2701
1233	2.2593	0.8677	1.145	29.1681	1.7989	7.0264	0.5838	9.4298	6.159	1.7531	0.8716	0.9384	0.4961	2	10.7971	4.7139	2.2685	9.5017	9.3746	0.063		117.436	106.351	0.6208	0.6209	17.268	92.8835	46.4319
1234	2.1495	0.8491	1.0433	21.3777	1.6704	4.0271	-7.548	8.7138	5.7337	1.5856	0.8247	0.8963	0.4612	2	9.0911	3.6363	2.4774	7.8837	9.3714	-0.6862		111.263	89.5473	-6.7591	-6.759	15.6182	85.8309	35.8176
1235	2.9003	0.9122	1.6388	68.4214	2.467	20.3084	41.3974	13.1665	8.3114	2.5961	0.8284	0.9321	0.4818	2	21.5772	12.6496	1.4859	26.256	7.7157	8.9324		154.158	212.535	87.9841	87.9841	25.5716	129.69	124.599
1236	2.0712	0.9341	1.1913	15.8282	1.7475	31.2764	-2.3499	6.6976	6.0782	1.3127	0.8856	1.009	0.617	2	7.9789	4.0416	2.8622	6.5509	6.8549	-0.1875		107.064	78.5922	-1.8469	-1.8468	12.9301	65.9714	39.8098
1237	2.4646	0.9387	1.4177	46.154	2.1244	33.9967	17.8164	10.8337	7.268	2.1132	0.9021	0.9667	0.5737	2	15.3589	7.8441	4.0531	13.6738	8.9037	2.7364		132.109	151.285	26.9535	26.9536	20.815	106.712	77.2644
1238	1.9976	0.9102	1.0854	11.0455	1.6404	19.4993	-34.0367	9.5178	5.712	1.8086	0.8756	0.9788	0.5348	2	10.3306	3.3063	4.1131	6.1825	12.7575	-3.5162		103.573	101.756	-34.6346	-34.6345	17.8147	93.7503	32.5671
1239	2.0425	0.9768	1.2631	13.838	1.7903	57.5281	-30.4065	3.8717	6.2676	0.7803	0.9419	1.0429	0.676	2	4.8904	1.926	2.2044	2.8493	5.0491	-1.487		105.597	48.1704	-14.647	-14.6469	7.686	38.1362	18.9711
1240	1.8769	0.8521	0.8955	4.6713	1.4434	4.4057	-4.2369	26.4643	5.024	4.7171	0.8339	0.8971	0.462	2	23.6988	11.7398	8.3196	25.4129	27.5863	-1.0041		99.0965	233.433	-9.8904	-9.8903	46.4634	260.673	115.637
1241	2.9503	0.943	1.7697	70.5243	2.5912	36.7139	38.5118	16.0386	8.7402	3.2475	0.8691	0.9902	0.5446	2	28.3835	16.302	4.624	29.9331	9.8621	10.931		156.421	279.577	107.67	107.67	31.9879	157.98	160.575
1242	2.0095	0.9514	1.1876	11.702	1.7175	42.1343	32.6087	4.3537	6.0059	0.8609	0.9265	1.0622	0.5919	2	5.1704	3.4228	0.959	5.7822	2.9339	1.686		104.045	50.9284	16.6071	16.6071	8.4799	42.8839	33.7146
1243	2.9855	0.8823	1.6304	72.2938	2.467	10.2998	61.9425	9.0899	8.2752	1.7909	0.7813	0.9791	0.5066	2	14.8202	10.9325	0.9174	21.5809	3.4594	9.18	0.7813	158.351	145.979	90.423	90.423	17.6404	89.5355	107.685
1244	3.2506	0.9715	2.093	83.764	2.9553	54.2241	17.6292	8.881	9.9206	1.8737	0.948	1.0132	0.6199	2	18.5879	7.8113	3.1125	12.6016	7.3152	3.2769		171.455	183.091	32.2775	32.2774	18.4559	87.4779	76.9413
1245	2.1124	0.987	1.3434	18.646	1.876	63.7702	-15.4973	6.3115	6.5504	1.2944	0.9821	1.0553	0.6278	2	8.4789	3.2628	3.5843	5.1968	7.2897	-1.314		109.176	83.5172	-12.9429	-12.9429	12.7498	62.1683	32.1386
1246	3.6282	0.9973	2.5106	95.5108	3.405	69.7769	41.5713	7.528	11.3679	1.6626	0.747	1.0883	0.5158	2	18.8998	10.1256	2.8591	19.6312	4.3984	7.8569	0.747	186	186.163	77.3905	77.3904	16.3766	74.1508	99.7372
1247	3.3452	0.8995	1.8871	87.1663	2.8354	15.5685	38.9372	16.1604	9.4531	3.2261	0.7491	0.9719	0.4608	2	30.4963	16.4214	2.813	35.6379	9.868	11.8744	0.7491	175.547	300.389	116.963	116.963	31.7771	159.18	161.751
1248	2.3023	1.0036	1.406	32.6455	2.0944	73.2478	36.7923	12.6882	7.2587	2.4577	0.8991	0.9916	0.5846	2	17.8396	11.2522	3.177	19.2476	8.0201	6.5636		120.301	175.72	64.6515	64.6515	24.2083	124.979	110.834
1249	2.3144	0.9006	1.2664	33.6016	1.9102	15.8282	41.5577	10.3527	6.548	2.0022	0.8733	0.9345	0.5631	2	13.1107	8.8555	1.7071	15.7264	6.0505	5.4485		121.101	129.14	53.6677	53.6678	19.7217	101.974	87.2267
1250	2.0868	0.9816	1.3147	16.8991	1.8417	60.5082	5.3633	6.6912	6.4356	1.3669	0.9633	1.0612	0.6832	2	8.7969	4.7978	2.6691	7.0228	6.3321	0.4718		107.862	86.6495	4.6472	4.6473	13.464	65.9083	47.2583
1251	2.6703	0.9974	1.7285	57.3638	2.4499	69.8564	54.6903	8.345	8.3673	1.7239	0.9288	1.0025	0.5851	2	14.4243	10.1012	1.0405	17.2627	3.7812	7.8887		142.784	142.079	77.7037	77.7037	16.9804	82.1983	99.4968
1252	2.0222	1.035	1.3959	12.4016	1.8631	86.7631	22.2869	7.4554	6.5754	1.5827	1.0189	1.0788	0.6923	2	10.407	6.3306	2.9518	9.1438	5.7938	2.3194		104.551	102.509	22.8461	22.8461	15.5896	73.4357	62.3564
1253	2.5242	0.9104	1.3546	49.3281	2.1201	19.5485	41.3174	12.0151	7.2193	2.2545	0.8051	0.9177	0.4668	2	16.2757	10.0157	2.3171	21.4571	7.0505	6.7247		135.048	160.316	66.2383	66.2382	22.2068	118.349	98.6546
1254	1.9486	0.8921	1.0134	8.3256	1.5676	13.0711	-27.7667	5.8244	5.4614	1.0807	0.8736	0.9864	0.5723	2	5.9024	2.6195	2.0057	4.5775	7.4415	-1.6389		101.639	58.1386	-16.1432	-16.1432	10.6449	57.3703	25.8021
1255	2.7527	1.0862	2.03	61.0873	2.7369	96.9797	32.8086	10.3986	9.3937	2.2472	0.8594	1.3815	0.4869	2	21.1091	10.3279	3.7302	21.2094	6.9869	6.9256		146.517	207.925	68.2172	68.2172	22.1349	102.426	101.73
1256	1.8874	0.9749	1.1461	5.1088	1.6361	56.3821	7.7841	4.8389	5.7808	0.9594	0.9719	1.0355	0.6193	2	5.5459	3.1953	1.9513	5.1592	4.4621	0.4317		99.3974	54.6271	4.2522	4.2522	9.4501	47.6632	31.4737
1257	1.8632	0.9557	1.1012	4.21	1.5847	44.9187	-2.3006	8.0444	5.5944	1.5835	0.9301	1.0233	0.593	2	8.8585	4.6766	3.3914	7.8858	8.2295	-0.2038		98.7801	87.2562	-2.0074	-2.0074	15.5975	79.2373	46.0645
1258	1.6763	0.8648	0.8083	0.4419	1.2892	6.4484	-31.4452	9.5251	4.5544	1.6905	0.8565	0.9224	0.5199	2	7.6991	4.0888	3.6103	7.8641	12.5205	-2.421		96.2335	75.8361	-23.8468	-23.8468	16.6514	93.8222	40.2747
1259	2.1459	0.8677	1.0822	21.1504	1.7004	6.9942	39.065	8.8745	5.8494	1.6419	0.8711	0.9396	0.4948	2	9.604	6.4272	1.3828	12.9906	5.4075	3.7518		111.088	94.5994	36.9552	36.9553	16.1727	87.4138	63.3079
1260	2.8971	0.9219	1.7206	68.2639	2.4885	24.7793	51.4317	9.5744	8.3907	1.9633	0.8917	0.9696	0.5441	2	16.4737	11.0028	1.4378	20.2221	4.65	8.4727		153.989	162.266	83.4561	83.4561	19.3385	94.3078	108.378
1261	2.2311	1.0315	1.5535	27.0753	2.073	85.6825	-0.4132	5.8792	7.2298	1.2633	1.0029	1.132	0.7064	2	9.1333	4.1321	2.1913	5.8498	5.9033	-0.0377		115.745	89.963	-0.3717	-0.3717	12.4435	57.9101	40.7012
1262	2.7645	0.9719	1.7099	61.8286	2.4842	54.4742	52.7398	13.1235	8.4412	2.6584	0.8833	1.0083	0.5353	2	22.4398	15.1545	2.11	28.312	6.2022	11.8347		147.272	221.032	116.572	116.572	26.1852	129.267	149.272
1263	2.1634	0.9485	1.288	22.3833	1.8588	40.2913	10.2424	0.8232	6.4462	0.1645	0.9481	1.0204	0.6357	2	1.0603	0.5783	0.2938	0.9097	0.7388	0.1086		112.041	10.444	1.0697	1.0697	1.6203	8.1085	5.6963
1264	2.7523	1.0028	1.7712	61.0592	2.5441	72.7599	48.046	8.843	8.6706	1.8064	0.9226	0.9849	0.5412	2	15.6627	10.0116	2.1123	18.4995	4.5942	7.5253		146.488	154.278	74.1242	74.1242	17.793	87.1035	98.6143
1265	2.9677	0.9199	1.8218	71.3159	2.5484	23.7208	48.324	12.5405	8.5765	2.6638	0.8523	1.0484	0.5749	2	22.8462	14.7659	2.5275	25.6828	6.4803	11.0402		157.282	225.035	108.746	108.746	26.2384	123.524	145.444
1266	2.188	1.0299	1.5177	24.2636	2.0259	85.1065	9.1035	6.624	7.0796	1.42	1.0075	1.066	0.7383	2	10.0533	5.3607	2.9967	7.2604	6.0209	0.9152		113.511	99.025	9.0147	9.0147	13.987	65.2464	52.8029
1267	2.2612	1.0074	1.515	29.3182	2.0601	75.2266	22.6332	10.6561	7.1563	2.2559	0.9755	1.0825	0.6497	2	16.144	9.0104	3.1045	13.8676	8.2441	3.6539		117.558	159.018	35.9909	35.991	22.2206	104.963	88.7524
1268	1.7988	0.9477	1.0399	2.2794	1.5119	39.7333	10.714	6.8213	5.3553	1.3246	0.8786	1.0048	0.6075	2	7.0935	4.46	2.6335	7.3412	6.0903	0.76		97.4671	69.871	7.486	7.486	13.0473	67.1898	43.931
1269	2.3141	0.9792	1.4696	33.5784	2.0601	58.9966	18.187	4.7733	7.1186	0.9854	0.9663	1.0503	0.6821	2	7.0149	3.9395	1.6766	5.7756	3.9052	1.2758		121.081	69.0968	12.5666	12.5666	9.7062	47.017	38.8041
1270	2.176	0.9733	1.3545	23.2808	1.9145	55.2092	-10.9024	6.0167	6.6533	1.2249	0.9094	1.0388	0.6533	2	8.1496	3.4709	3.3339	5.3127	6.6726	-0.8885		112.74	80.2736	-8.7517	-8.7517	12.0653	59.2645	34.1884
1271	1.7509	0.9464	1.0005	1.2743	1.4648	38.7999	-7.1105	2.3643	5.2056	0.4544	0.92	0.9927	0.5668	2	2.3655	1.2673	1.0982	2.2358	2.5324	-0.1682		96.7904	23.3002	-1.6568	-1.6568	4.4758	23.2884	12.4829
1272	3.3499	0.9169	1.9904	87.4357	2.8911	22.2975	16.5266	8.8011	9.6492	1.8155	0.7758	1.0252	0.4957	2	17.5178	6.5367	4.0742	13.1871	7.3465	2.8951	0.7758	175.875	172.55	28.5167	28.5167	17.8827	86.6908	64.3865
1273	1.9354	0.9667	1.1681	7.5033	1.6704	51.4661	-15.1031	6.5957	5.8777	1.3108	0.9405	1.0287	0.6597	2	7.7044	3.8451	3.1767	5.8283	7.5921	-1.1636		101.061	75.8883	-11.4615	-11.4615	12.9114	64.9676	37.8742
1274	1.9375	0.9151	1.056	7.6196	1.5933	21.5128	-62.2923	5.7339	5.57	1.0871	0.8508	0.9817	0.5851	2	6.055	1.6729	3.4702	2.8592	9.3059	-3.7718		101.142	59.6417	-37.1522	-37.1522	10.7079	56.4789	16.4781
1275	1.7718	0.8578	0.8463	1.6767	1.362	5.2676	-30.3406	6.6818	4.775	1.1843	0.8223	0.9029	0.5043	2	5.6548	2.6766	2.5668	5.3071	8.7089	-1.7157		97.0607	55.6998	-16.8996	-16.8997	11.6654	65.8157	26.3645
1276	2.1035	0.879	1.0787	18.0405	1.6832	9.3878	-4.2343	5.0771	5.8091	0.9428	0.8743	0.9433	0.5167	2	5.4767	2.5023	1.2107	4.8432	5.2921	-0.2319		108.719	53.9455	-2.2842	-2.2842	9.2866	50.0094	24.6477
1277	2.3013	1.0179	1.4427	32.5764	2.1201	80.3224	19.9692	10.2726	7.359	2.0139	0.9306	1.0012	0.6076	2	14.8203	7.9548	3.8838	13.0919	8.2212	2.9595		120.243	145.98	29.1511	29.151	19.8369	101.185	78.3548
1278	2.5951	0.9649	1.5956	52.5294	2.3043	50.4366	31.8186	15.3972	7.8668	3.123	0.9302	0.9913	0.6046	2	24.5677	14.1646	4.4541	23.427	10.4982	7.8171		138.078	241.992	76.9984	76.9984	30.7615	151.662	139.521
1279	2.422	0.9352	1.3658	42.8254	2.0773	31.8714	31.5459	15.7747	7.1156	3.0279	0.8637	0.9351	0.5123	2	21.5451	12.3288	3.1598	24.0649	10.7984	6.7966		129.096	212.219	66.9465	66.9465	29.8248	155.381	121.439
1280	2.0328	0.996	1.3141	13.2456	1.8117	69.1025	27.019	9.6554	6.3605	1.9948	0.984	1.0496	0.6811	2	12.6881	8.2277	3.1405	12.0797	7.0464	3.4282		105.165	124.978	33.7678	33.7678	19.6488	95.1057	81.0428
1281	2.3279	0.9164	1.313	34.7667	1.9531	22.1259	-9.6892	5.6454	6.7019	1.106	0.9066	0.986	0.6058	2	7.4124	3.0329	2.8822	5.0067	6.1923	-0.7182		122.083	73.0121	-7.0743	-7.0743	10.8941	55.6072	29.8741
1282	2.9444	0.8315	1.3705	70.3446	2.3	2.323	35.6964	17.1216	7.6918	3.0507	0.6839	0.8846	0.3401	2	23.4651	12.1211	3.4841	35.6358	11.0099	8.3762	0.6839	156.226	231.131	82.5056	82.5055	30.0494	168.648	119.393
1283	3.307	0.9555	2.1316	85.9936	2.9639	44.8267	37.2709	8.2819	9.9268	1.7784	0.7614	1.0653	0.4688	2	17.6537	9.0151	2.943	19.2314	5.1953	6.5797	0.7614	174.126	173.889	64.81	64.81	17.5172	81.5767	88.7987
1284	2.4136	0.9647	1.4186	41.9047	2.1287	50.2541	55.9682	14.992	7.3148	2.9075	0.8667	0.9568	0.5161	2	21.2676	15.3104	2.5029	29.6627	6.6013	11.9031		128.275	209.486	117.246	117.246	28.6389	147.671	150.807
1285	1.8742	0.9282	1.0431	4.5764	1.5547	28.1514	16.1472	6.6745	5.4653	1.2739	0.8833	1.0038	0.556	2	6.9622	4.2359	2.296	7.6189	5.5968	1.1242		99.0313	68.5777	11.0734	11.0734	12.5479	65.7438	41.7236
1286	2.4293	0.9128	1.3791	43.5364	2.0387	20.5767	46.7388	12.1699	6.9667	2.4091	0.9021	0.9635	0.5821	2	16.7835	11.6172	1.4856	19.9591	6.4819	7.8444		129.734	165.317	77.2673	77.2674	23.7296	119.874	114.429
1287	3.2027	0.9268	1.8623	81.687	2.784	27.4158	30.2803	9.1594	9.3253	1.8292	0.8754	0.9847	0.5234	2	17.0576	8.5078	2.6673	16.2537	6.3861	5.1651		169.005	168.017	50.8762	50.8762	18.0176	90.2201	83.8018
1288	3.7228	0.8085	1.6615	97.0278	2.8696	1.1012	1.023	4.7851	9.456	0.8408	0.5198	0.86	0.3006	2	7.9504	1.505	1.2554	5.0066	4.7361	0.0813	0.5198	187.966	78.3114	0.8011	0.8011	8.2819	47.1332	14.8242
1289	2.1322	0.9881	1.3598	20.0617	1.8974	64.5926	14.1816	7.0042	6.6191	1.4389	0.9767	1.0462	0.6376	2	9.5243	5.1829	2.604	8.1293	6.0108	1.3507		110.252	93.8144	13.3044	13.3044	14.1732	68.9914	51.0516
1290	2.0586	0.8491	0.9891	14.9554	1.5933	4.0334	-2.3844	11.2789	5.4916	2.0315	0.7779	0.891	0.5042	2	11.156	5.5566	3.4979	11.02	11.5476	-0.266		106.418	109.887	-2.6201	-2.6201	20.0103	111.097	54.7325
1291	2.8019	0.8891	1.4908	63.5892	2.3214	12.0881	40.0339	11.5148	7.8258	2.1935	0.8559	0.9379	0.4805	2	17.1662	10.1904	2.6988	21.2063	6.9049	6.8723		149.08	169.087	67.6922	67.6922	21.606	113.421	100.375
1292	2.6393	0.9439	1.5018	55.2092	2.3	37.3477	44.6141	13.356	7.8263	2.5629	0.8509	0.952	0.4936	2	20.058	12.5997	2.7916	25.5286	7.3973	8.9487		140.667	197.571	88.1447	88.1447	25.2446	131.557	124.107
1293	2.5001	1.0132	1.6241	47.7408	2.3128	78.1254	42.3195	14.9183	7.9582	3.0445	0.9218	1.0307	0.5758	2	24.2288	15.2084	3.5022	26.4117	8.605	10.2535		133.57	238.654	100.997	100.997	29.9883	146.945	149.803
1294	3.4006	0.9285	2.0417	89.3015	2.9724	28.3377	44.1265	11.481	9.9194	2.3631	0.7889	1.012	0.5132	2	23.4408	13.6359	2.9897	26.5685	6.4147	10.3436	0.7889	178.164	230.892	101.885	101.885	23.2765	113.088	134.314
1295	1.9806	0.9416	1.151	10.1156	1.6747	35.8234	25.7691	8.0626	5.8589	1.5839	0.925	0.9911	0.5649	2	9.2801	5.7722	2.4905	10.2184	5.9849	2.3914		102.907	91.409	23.5553	23.5553	15.6014	79.4166	56.8562
1296	2.8369	0.8799	1.5447	64.8518	2.33	9.5907	49.2069	17.6835	7.8418	3.4833	0.7924	0.9611	0.5053	2	27.3157	17.9803	2.5149	35.5801	8.9822	13.4412		150.39	269.06	132.396	132.396	34.3105	174.183	177.106
1297	3.2127	0.9023	1.7729	82.0329	2.724	16.4794	45.3196	18.8757	9.1066	3.6748	0.7867	0.8982	0.4604	2	33.4648	19.9182	3.6252	43.2614	10.3213	15.1661		169.41	329.628	149.386	149.386	36.1968	185.926	196.194
1298	2.7205	0.9441	1.5981	59.3568	2.3771	37.435	52.7281	15.3573	8.0688	3.0417	0.8828	0.9594	0.5538	2	24.5425	16.961	3.7809	30.628	7.2597	12.9408		144.77	241.744	127.467	127.467	29.9607	151.269	167.066
1299	1.9474	0.9899	1.2248	8.2801	1.7175	65.632	5.6034	12.0325	6.0563	2.4334	0.9696	1.0579	0.6869	2	14.7374	8.6273	5.1056	12.5604	11.3581	0.8258		101.607	145.163	8.1341	8.1341	23.969	118.52	84.9789
1300	2.7218	0.9067	1.6229	59.3753	2.2914	18.0058	33.0602	9.8495	7.753	2.0618	0.9169	1.0504	0.6258	2	15.9848	9.4106	1.4727	15.0378	6.5932	5.2846		144.788	157.45	52.0533	52.0534	20.3087	97.0176	92.6944
1301	2.6641	0.943	1.532	57.0723	2.3214	36.7297	60.3238	20.9522	7.8924	4.0671	0.8018	0.9431	0.4674	2	32.0988	23.2485	2.9647	49.7442	8.3132	19.3632		142.495	316.173	190.727	190.728	40.0609	206.379	228.998
1302	2.1879	0.9306	1.2588	24.2491	1.8503	29.3707	-1.4358	6.8163	6.3966	1.3414	0.9272	0.9875	0.6125	2	8.5803	4.1118	2.8726	6.713	6.9142	-0.1232		113.499	84.516	-1.2135	-1.2135	13.2128	67.1406	40.5012
1303	2.2006	0.9431	1.2911	25.1145	1.8845	36.785	20.5459	9.3532	6.5201	1.8521	0.9135	1.0126	0.6394	2	12.0759	7.2325	2.9714	11.3121	7.4315	2.4811		114.182	118.948	24.4388	24.4389	18.2432	92.129	71.2401
1304	1.7595	0.8996	0.9122	1.3918	1.4091	15.5958	-18.7605	9.3822	4.9725	1.7211	0.8784	0.9679	0.5281	2	8.5584	4.2791	3.6783	8.1023	11.1424	-1.6056		96.8692	84.3002	-15.8152	-15.8151	16.9528	92.4147	42.1491
1305	1.9688	0.9956	1.2598	9.4597	1.7475	68.885	-8.475	4.6559	6.1582	0.9525	0.978	1.0388	0.6435	2	5.8655	2.7528	2.2423	4.2779	5.0503	-0.4971		102.441	57.7752	-4.8964	-4.8964	9.3821	45.8606	27.1151
1306	3.7362	0.8624	2.0237	97.1599	3.0624	6.0133	9.9291	10.0829	10.1221	2.0159	0.5919	0.9829	0.3822	2	20.4047	5.4971	2.4622	14.3826	9.0818	2.026	0.5919	188.138	200.986	19.9561	19.9561	19.8566	99.3166	54.1464
1307	2.6122	0.8534	1.356	53.4408	2.073	4.5638	66.6129	18.5524	7.0035	3.5921	0.8532	0.9836	0.5507	2	25.157	20.169	1.2264	36.6242	6.1944	16.7578		138.953	247.796	165.064	165.064	35.3822	182.741	198.665
1308	3.6149	0.8934	2.0466	95.2022	3.0581	13.4137	26.1096	7.4901	10.1454	1.511	0.6374	0.9934	0.4074	2	15.3292	6.2575	1.592	15.3576	5.5345	4.0024	0.6374	185.602	150.993	39.4236	39.4236	14.8833	73.7775	61.6364
1309	1.9445	0.9834	1.2111	8.0272	1.7047	61.556	-5.344	9.2458	6.0073	1.864	0.9529	1.0508	0.6691	2	11.1976	5.9181	4.353	8.8455	9.7398	-0.5984		101.429	110.296	-5.8942	-5.8942	18.3604	91.0711	58.2933
1310	3.0124	0.9337	1.8111	73.7885	2.6255	31.0406	64.0509	23.7068	8.836	4.8591	0.7202	0.9833	0.4278	2	42.9354	31.1464	2.2152	72.8052	8.5223	27.5005	0.7202	160.001	422.914	270.88	270.88	47.8621	233.512	306.792
1311	2.3862	0.8747	1.24	39.1211	1.9231	8.462	10.8277	10.0936	6.5574	1.9087	0.8824	0.9383	0.4999	2	12.5161	5.8546	2.6704	11.7121	9.001	1.3552		125.824	123.284	13.3487	13.3488	18.8007	99.422	57.6678
1312	2.4359	0.9309	1.4306	44.1676	2.0816	29.5813	40.4364	23.0757	7.1236	4.6342	0.9315	0.9967	0.5917	2	33.0121	21.4815	4.6178	36.3052	13.7446	13.3489		130.303	325.169	131.487	131.487	45.6469	227.296	211.593
1313	1.9329	1.0743	1.4163	7.342	1.8289	95.4633	-37.7603	5.8837	6.5237	1.2774	0.9966	1.1295	0.8016	2	8.3331	3.351	4.9821	4.1803	8.1057	-3.1466		100.948	82.081	-30.994	-30.994	12.5824	57.9544	33.0073
1314	2.4484	0.9064	1.3605	45.3293	2.043	17.867	29.2382	13.9487	6.9723	2.7218	0.8803	0.9287	0.5657	2	18.9772	11.1329	2.5768	19.6784	9.8706	5.5486		131.356	186.925	54.6537	54.6536	26.8097	137.395	109.659
1315	2.0614	0.9345	1.1818	15.1526	1.7389	31.4287	24.8065	6.8446	6.0517	1.3366	0.9106	1.0056	0.6121	2	8.089	5.1568	1.9209	8.4249	5.1466	2.0066		106.564	79.6766	19.765	19.765	13.1655	67.4193	50.7945
1316	1.9502	0.8994	1.0392	8.423	1.5804	15.5207	17.6411	9.8534	5.5105	1.8582	0.8753	0.9345	0.567	2	10.2397	6.4076	2.0734	11.3017	8.1156	1.8064		101.707	100.861	17.793	17.793	18.3033	97.056	63.1149
1317	2.1874	0.9405	1.2867	24.1911	1.8674	35.0399	10.6392	8.8236	6.463	1.7567	0.9066	1.0145	0.6188	2	11.3533	6.0869	3.3117	9.8367	7.8846	1.2079		113.454	111.83	11.8978	11.8978	17.3035	86.9125	59.956
1318	2.4465	0.9303	1.428	45.1029	2.0901	29.138	22.2244	16.5585	7.1498	3.3072	0.9201	0.9858	0.613	2	23.6456	13.1501	6.4892	21.4513	12.8789	5.2551		131.15	232.909	51.7627	51.7627	32.5759	163.101	129.529
1319	2.2961	0.9954	1.3831	32.055	2.073	68.8059	-12.7306	0.3966	7.1805	0.0764	0.856	0.9936	0.5857	2	0.5486	0.192	0.2222	0.3279	0.4471	-0.0698		119.809	5.4037	-0.6879	-0.6879	0.7525	3.9065	1.8912
1320	2.3164	0.8952	1.2596	33.7719	1.9017	14.054	14.9369	10.1895	6.5145	1.9702	0.8629	0.9277	0.5665	2	12.8347	6.8277	2.602	12.0518	8.6678	1.9171		121.244	126.422	18.8834	18.8835	19.4065	100.367	67.2528
1321	2.7488	0.9546	1.6112	60.7974	2.4285	44.2259	48.5592	13.9055	8.2437	2.7178	0.8527	0.9702	0.4856	2	22.4046	14.3527	2.6592	29.5591	7.153	10.8795		146.223	220.685	107.163	107.163	26.7703	136.969	141.374
1322	1.758	0.8974	0.9101	1.3608	1.4048	14.8534	-55.0421	5.1505	4.9564	0.9457	0.8523	0.9513	0.5068	2	4.6875	1.4669	2.7529	2.8944	7.9853	-2.5801		96.8484	46.1719	-25.414	-25.414	9.3151	50.7324	14.449
1323	1.6323	0.8986	0.8346	0.1656	1.2935	15.2003	-27.3026	3.6517	4.608	0.6614	0.8344	0.9749	0.5095	2	3.0477	1.5364	1.5113	3.0153	4.6485	-0.8321		96.0494	30.0198	-8.1962	-8.1962	6.5148	35.9692	15.1335
1324	3.107	0.9232	1.8804	77.7678	2.6855	25.465	52.1093	14.7482	9.0113	3.0775	0.7869	0.9879	0.5303	2	27.7325	18.1971	2.9028	34.3115	7.063	14.4512	0.7869	164.475	273.165	142.344	142.344	30.3134	145.27	179.241
1325	1.8204	0.8942	0.9433	2.8784	1.4562	13.6425	-13.6206	11.3502	5.114	2.0936	0.8601	0.9505	0.5447	2	10.7066	5.5669	4.1317	10.2193	12.8963	-1.4583		97.8726	105.46	-14.3643	-14.3643	20.622	111.799	54.834
1326	3.1532	0.9794	2.0314	79.9486	2.8825	59.1166	13.6608	10.0192	9.7023	2.0978	0.881	1.0126	0.5616	2	20.3531	7.6389	3.3984	13.6008	8.6505	2.7804		166.98	200.478	27.3869	27.3869	20.6633	98.6891	75.2432
1327	2.0871	1.0125	1.3953	16.906	1.8931	77.6417	-15.2055	5.5387	6.6385	1.1641	0.9816	1.0558	0.7149	2	7.7281	3.3865	3.3258	4.7371	6.3808	-1.1751		107.867	76.1218	-11.5747	-11.5747	11.4664	54.5562	33.357
1328	2.414	1.0183	1.573	41.9703	2.2358	80.5364	17.9331	12.1001	7.7229	2.4646	0.9689	1.0336	0.6194	2	19.0335	9.5636	5.053	15.4413	9.9303	3.4133		128.333	187.48	33.621	33.621	24.2763	119.186	94.2015
1329	2.2331	0.9662	1.3824	27.2084	1.9574	51.1425	-26.2255	5.2695	6.7786	1.0746	0.9501	1.0203	0.617	2	7.2845	2.1938	3.2447	3.5554	6.6515	-1.9104		115.852	71.7523	-18.8174	-18.8174	10.5848	51.9046	21.6089
1330	1.6501	1.0921	1.1947	0.2638	1.5462	97.4727	-50.1249	1.3403	5.6616	0.2828	1.0295	1.1347	0.8009	2	1.6012	0.8089	1.0925	1.01	2.0122	-0.8026		96.1148	15.7718	-7.9056	-7.9056	2.7856	13.202	7.9677
1331	2.0491	0.9623	1.2405	14.2704	1.7732	48.7856	-2.3609	7.6211	6.195	1.5261	0.958	1.024	0.6682	2	9.454	4.9893	3.0624	7.4668	7.8008	-0.2232		105.914	93.1219	-2.1985	-2.1985	15.0321	75.0678	49.1446
1332	2.4089	0.9199	1.3138	41.4466	2.0344	23.7497	24.3465	16.4638	6.9619	3.1069	0.8696	0.9393	0.5118	2	21.6302	11.6416	5.4313	22.7447	12.4559	5.2662		127.868	213.058	51.8721	51.872	30.603	162.168	114.67
1333	2.9984	0.9304	1.7544	73.0036	2.6041	29.2956	48.0471	8.743	8.7647	1.7501	0.8153	0.962	0.5021	2	15.3387	9.6504	2.6962	19.2201	4.5422	7.3698	0.8153	159.132	151.086	72.5925	72.5925	17.2385	86.1185	95.0564
1334	3.5651	0.8804	1.9576	94.0332	2.9724	9.7742	33.0288	10.9932	9.8608	2.1824	0.7722	0.9471	0.4227	2	21.5203	10.2196	1.9974	24.1789	7.3622	7.1079	0.7721	184.105	211.975	70.0128	70.0128	21.4966	108.283	100.663
1335	2.1866	0.9385	1.2828	24.0969	1.8631	33.8416	19.5239	7.6274	6.447	1.5177	0.9225	0.9754	0.616	2	9.7844	5.6912	2.1701	9.2392	6.138	1.9103		113.38	96.3763	18.8165	18.8164	14.9493	75.1299	56.0583
1336	1.8292	0.9545	1.0624	3.0598	1.5505	44.1177	-15.2636	8.4928	5.4852	1.6449	0.9273	1.0367	0.6367	2	9.0228	4.8559	4.1669	7.6262	9.789	-1.3772		97.9957	88.8746	-13.5654	-13.5655	16.2023	83.6541	47.8306
1337	2.1328	0.9553	1.2767	20.1321	1.8417	44.7264	-3.1859	4.0001	6.4012	0.7978	0.9727	0.9862	0.597	2	5.1069	2.3014	1.7614	3.8549	4.1275	-0.1627		110.306	50.303	-1.6026	-1.6026	7.8583	39.401	22.6688
1338	3.8866	0.8962	2.2566	98.6094	3.3108	14.3584	22.0243	6.4595	10.9428	1.3321	0.727	0.9983	0.4405	2	14.5766	5.4292	2.1411	12.3251	5.037	3.2104	0.727	190.038	143.579	31.6224	31.6224	13.1212	63.6261	53.4776
1339	2.3006	0.887	1.2291	32.5149	1.8717	11.4895	42.1179	19.8031	6.4105	3.7969	0.86	0.9279	0.5363	2	24.34	16.3986	3.4792	30.5774	11.462	10.2515		120.192	239.749	100.977	100.977	37.3995	195.06	161.526
1340	2.3074	0.9374	1.3555	33.0072	1.9745	33.2308	-38.0222	1.8859	6.7955	0.3762	0.9246	0.99	0.6238	2	2.5564	0.6516	1.3784	1.0447	2.6029	-0.972		120.603	25.1805	-9.5742	-9.5742	3.7056	18.5761	6.4183
1341	2.0807	0.9238	1.17	16.4313	1.7389	25.7724	19.4419	6.1476	6.0383	1.1912	0.8823	0.9935	0.6011	2	7.1927	4.3751	1.8972	7.2787	4.9523	1.3984		107.513	70.8481	13.7742	13.7742	11.7333	60.5539	43.0947
1342	3.3395	0.9013	1.9081	86.9086	2.8354	16.1568	49.2315	12.8822	9.4552	2.5997	0.7814	0.9607	0.46	2	24.5806	15.1099	2.3482	32.8469	6.5401	12.1014	0.7814	175.233	242.119	119.199	119.199	25.607	126.89	148.833
1343	1.9361	0.9804	1.2003	7.5291	1.6918	59.6901	11.1894	4.5396	5.963	0.9138	0.9502	1.0292	0.6781	2	5.4489	3.3438	1.7124	4.9309	4.0318	0.6097		101.079	53.6717	6.0055	6.0055	9.0009	44.7151	32.9364
1344	2.9069	0.8809	1.5769	68.8158	2.3942	9.9579	42.3572	10.4638	8.0448	2.0511	0.8436	0.9355	0.4775	2	16.5004	9.8691	1.6803	20.6683	6.0315	6.9891		154.58	162.529	68.8426	68.8427	20.2033	103.068	97.2106
1345	1.8446	0.9682	1.1022	3.574	1.5847	52.3531	-12.2219	8.1427	5.6106	1.5996	0.9539	1.0181	0.5959	2	8.9749	4.3481	3.8841	7.2969	9.1376	-1.0969		98.3456	88.4028	-10.8045	-10.8045	15.7561	80.2056	42.8288
1346	3.5318	0.9621	2.2447	93.2708	3.1994	48.6052	23.0763	4.2437	10.6754	0.8923	0.6988	1.0361	0.4717	2	9.5258	3.7381	1.8292	7.9244	3.2645	2.1982	0.6988	183.134	93.8291	21.6523	21.6523	8.7892	41.8004	36.8203
1347	1.9782	0.9649	1.1908	9.9776	1.7089	50.4192	6.3613	0.3217	5.9965	0.0639	0.9445	1.0245	0.6065	2	0.3831	0.2071	0.1153	0.3414	0.3012	0.0244		102.809	3.7735	0.24	0.24	0.6293	3.1687	2.0399
1348	2.1557	0.9526	1.2947	21.6979	1.8588	42.9574	-4.485	0.4905	6.4515	0.0984	0.9457	1.0164	0.6361	2	0.635	0.2975	0.23	0.4677	0.5125	-0.0285		111.51	6.2547	-0.2805	-0.2805	0.9695	4.8314	2.9304
1349	1.8355	0.9115	0.9865	3.2226	1.4948	20.0335	-15.2346	6.2207	5.2562	1.1675	0.8661	0.9899	0.5362	2	6.1367	2.9089	2.351	5.4247	7.1682	-0.9349		98.1064	60.4465	-9.2088	-9.2088	11.4999	61.2739	28.6527
1350	2.8902	0.9624	1.8721	67.7631	2.5827	48.8028	35.4406	12.0321	8.7381	2.5778	0.8577	1.0522	0.552	2	22.5253	12.2714	2.9404	22.2288	7.7679	7.9831	0.8577	153.456	221.874	78.6335	78.6335	25.3913	118.516	120.873
1351	1.9312	0.8994	1.0264	7.2389	1.5633	15.4934	-0.8335	7.7006	5.4566	1.4485	0.8678	0.9858	0.566	2	7.9039	4.3286	2.2606	7.6481	7.7645	-0.0659		100.876	77.8534	-0.6489	-0.6489	14.2677	75.8509	42.6367
1352	2.1666	0.9711	1.3505	22.5695	1.9017	54.0011	-8.5707	6.4857	6.6101	1.3251	0.9604	1.0258	0.6503	2	8.7589	3.8281	3.4323	5.887	7.0414	-0.7507		112.186	86.2752	-7.3944	-7.3944	13.0522	63.8841	37.7068
1353	2.283	0.9979	1.5061	30.9495	2.0644	70.0754	40.795	9.6334	7.1569	2.0273	0.9812	1.0511	0.6393	2	14.5089	9.5654	2.5833	14.9616	5.7037	5.9189		118.895	142.913	58.3012	58.3012	19.9689	94.889	94.2192
1354	1.9244	1.0023	1.241	6.9106	1.7132	72.3646	-18.2175	7.9618	6.0595	1.6306	0.9722	1.0905	0.6994	2	9.8806	4.7828	4.3835	6.8385	9.4123	-1.8		100.647	97.3239	-17.73	-17.73	16.0614	78.4237	47.1106
1355	2.7838	0.9226	1.5659	62.8104	2.3857	25.1218	47.7599	13.8652	8.0687	2.6908	0.8461	0.9881	0.4887	2	21.7115	13.9091	2.2758	28.462	7.2432	10.3694		148.277	213.858	102.139	102.138	26.5044	136.572	137.005
1356	2.9929	0.8325	1.4652	72.699	2.3428	2.4102	64.9514	16.7106	7.8275	3.128	0.7205	0.9366	0.4114	2	24.4843	18.3124	1.0585	44.5122	5.8569	15.9029	0.7205	158.797	241.17	156.644	156.644	30.8108	164.599	180.377
1357	2.1854	0.9224	1.242	23.9521	1.8331	24.9905	-9.0406	4.9179	6.3326	0.9645	0.9103	0.9757	0.5797	2	6.108	2.5567	2.7548	4.41	5.3625	-0.5522		113.266	60.1638	-5.4392	-5.4392	9.5003	48.4413	25.1835
1358	1.8967	0.9688	1.1394	5.5285	1.6361	52.7148	-7.9073	6.9959	5.7728	1.3808	0.9366	1.0351	0.6133	2	7.9711	3.9996	3.2279	6.5216	7.5493	-0.6303		99.687	78.5153	-6.2085	-6.2084	13.6009	68.9096	39.3961
1359	2.207	0.966	1.3694	25.5455	1.9317	50.9853	39.9767	8.8242	6.6975	1.8042	0.9415	1.0218	0.6483	2	12.0838	8.2644	2.2805	12.7477	5.2965	4.8307		114.524	119.025	47.5824	47.5824	17.7714	86.9184	81.4043
1360	2.9776	0.968	1.9242	71.8191	2.6812	52.2386	53.5033	16.1905	9.0549	3.4405	0.9041	1.0257	0.6099	2	31.1538	21.2598	3.9642	34.8564	7.5279	16.6683		157.831	306.865	164.183	164.183	33.8889	159.476	209.409
1361	3.3409	0.9182	1.9133	86.9646	2.8868	22.9571	40.9224	7.7777	9.6375	1.5441	0.6556	0.9811	0.432	2	14.8811	8.0747	1.5322	18.6911	4.5949	6.0897	0.6556	175.302	146.579	59.9835	59.9836	15.2094	76.6103	79.5358
1362	1.9904	0.9063	1.0745	10.6491	1.6276	17.7699	-20.7103	3.0265	5.6669	0.5739	0.9222	0.9881	0.5335	2	3.252	1.2756	1.129	2.3909	3.6534	-0.6735		103.289	32.0322	-6.634	-6.634	5.6529	29.811	12.5647
1363	3.1029	0.8647	1.6025	77.5683	2.5227	6.4228	54.9264	16.7002	8.4295	3.1748	0.6953	0.9446	0.4204	2	26.762	17.8636	2.7994	42.4956	7.5275	14.6994	0.6953	164.248	263.606	144.789	144.789	31.2718	164.497	175.957
1364	3.032	0.9479	1.7996	74.6599	2.6812	39.8786	14.0524	5.8279	9.029	1.1616	0.8417	0.9667	0.4761	2	10.4879	3.8583	3.1879	8.1048	5.0089	1.4738		160.97	103.306	14.5169	14.5169	11.4418	57.4048	38.0043
1365	3.4824	0.9358	2.1479	91.8505	3.0709	32.1698	30.6365	9.6603	10.238	2.0267	0.7008	1.0295	0.4629	2	20.7494	9.4587	1.9672	20.4331	6.7006	6.3569	0.7008	181.34	204.382	62.6155	62.6154	19.963	95.154	93.1682
1366	3.0273	0.809	1.4526	74.516	2.3086	1.1259	13.2131	7.8631	7.6938	1.4846	0.8514	0.9159	0.4534	2	11.422	4.603	2.0786	10.1529	6.8241	1.5092		160.81	112.507	14.8656	14.8656	14.6233	77.4515	45.3395
1367	2.512	0.9746	1.5722	48.5022	2.2443	56.1648	41.4683	10.8823	7.6911	2.2245	0.9297	1.0521	0.5759	2	17.1092	10.7629	2.791	18.6896	6.3695	7.0949		134.277	168.526	69.8848	69.8847	21.9113	107.191	106.015
1368	2.1412	0.9656	1.3157	20.796	1.8674	50.8109	-1.818	0.4937	6.4952	0.1	0.9431	1.0041	0.6057	2	0.6496	0.2927	0.2425	0.4832	0.5027	-0.0118		110.815	6.3986	-0.1163	-0.1163	0.985	4.8629	2.8831
1369	2.1401	1.0011	1.4016	20.7253	1.9274	71.7284	-7.8959	10.9732	6.7307	2.2851	1.0132	1.0804	0.6618	2	15.3801	6.6213	5.8055	10.0047	11.8397	-1.2144		110.761	151.494	-11.9618	-11.9618	22.5082	108.086	65.2198
1370	2.5242	0.9466	1.5203	49.3453	2.1972	39.0006	15.6617	7.6949	7.5068	1.5584	0.9336	1.0028	0.5633	2	11.6986	5.4878	2.1537	9.7426	6.4898	1.8322		135.064	115.231	18.0472	18.0472	15.3502	75.7948	54.0548
1371	3.6498	0.8394	1.8277	95.9035	2.9125	3.0097	10.6001	4.6109	9.6249	0.8756	0.6185	0.9274	0.3573	2	8.4273	2.366	1.3234	6.6224	4.1221	0.8933	0.6185	186.507	83.0089	8.799	8.799	8.6247	45.4174	23.3051
1372	3.459	0.8941	1.9779	90.9958	2.921	13.5752	39.5764	13.0748	9.7156	2.6618	0.6892	0.9822	0.4091	2	25.8606	13.4667	2.7302	32.9168	7.9001	10.2347	0.6892	180.269	254.727	100.812	100.812	26.2187	128.787	132.647
1373	2.3078	0.9983	1.5179	33.0611	2.0901	70.3346	-2.4546	14.6572	7.2383	3.0737	0.9811	1.0691	0.7264	2	22.2481	10.3615	6.8651	14.2651	15.017	-0.5461		120.648	219.144	-5.3791	-5.3791	30.2759	144.373	102.061
1374	1.8056	0.9461	1.034	2.4975	1.5162	38.6556	-10.0048	10.2523	5.3668	1.9753	0.9335	1.0034	0.6184	2	10.6009	5.9132	4.6877	9.5627	11.2779	-1.0606		97.6145	104.419	-10.4469	-10.4469	19.4567	100.985	58.245
1375	2.3794	0.9859	1.4763	38.4955	2.1372	63.1803	17.9955	12.2465	7.3696	2.4533	0.9416	1.0062	0.5872	2	18.0795	9.1511	4.1378	15.5831	10.0428	3.2535		125.279	178.083	32.047	32.0469	24.165	120.628	90.1383
1376	2.3112	0.9716	1.4466	33.2693	2.043	54.3044	34.8179	12.7074	7.0548	2.6057	0.9398	1.0555	0.6679	2	18.3825	11.9324	3.2644	17.866	8.2828	6.4004		120.822	181.068	63.0439	63.0439	25.6661	125.168	117.534
1377	2.4227	1.0096	1.6377	42.8914	2.2272	76.2523	20.5237	6.8119	7.684	1.4518	0.9928	1.0578	0.6464	2	11.1559	5.789	2.3878	8.9563	5.4139	2.2896		129.155	109.886	22.5526	22.5526	14.3002	67.0972	57.0216
1378	2.1508	0.9627	1.306	21.4132	1.8717	49.0523	-24.217	6.4466	6.505	1.2943	0.9518	1.0252	0.6105	2	8.4193	2.8498	3.7665	4.6681	8.0079	-2.0389		111.29	82.9301	-20.0832	-20.0832	12.7489	63.499	28.0705
1379	3.5908	0.8627	1.7964	94.6579	2.9382	6.0836	16.5004	10.2114	9.7324	1.8848	0.6579	0.9232	0.33	2	18.3438	5.841	2.2942	17.6974	8.5264	3.0268	0.6579	184.903	180.686	29.814	29.814	18.5653	100.582	57.5339
1380	2.3257	0.8318	1.098	34.5874	1.786	2.3541	22.8952	0.7594	6.0775	0.1372	0.7944	0.8537	0.4785	2	0.8338	0.4711	0.1016	0.9844	0.5855	0.1909		121.931	8.2129	1.8804	1.8804	1.3514	7.4801	4.6403
1381	1.7621	1.0639	1.2374	1.4599	1.6318	93.8216	-4.7123	8.3347	5.8897	1.7511	1.0314	1.1326	0.7309	2	10.3134	5.8924	5.485	8.0623	8.7273	-0.486		96.915	101.587	-4.7871	-4.7871	17.2483	82.0968	58.0401
1382	1.9945	0.9821	1.2486	10.9067	1.7518	60.7788	-0.8688	10.1401	6.1536	2.0575	0.9682	1.0454	0.629	2	12.6609	6.324	4.5802	10.0534	10.2283	-0.11		103.473	124.71	-1.0835	-1.0835	20.2664	99.88	62.2914
1383	3.5609	0.8762	1.9255	93.9626	2.9553	8.8068	35.3365	10.131	9.8019	1.9902	0.6716	0.9378	0.3782	2	19.5073	9.371	2.2634	24.7758	6.551	6.8932	0.6716	184.014	192.147	67.898	67.898	19.6035	99.7904	92.3043
1384	3.3434	0.8783	1.8049	87.0654	2.7711	9.2701	15.3418	7.4611	9.2259	1.4596	0.6607	0.9653	0.402	2	13.4665	4.6052	1.8757	11.4557	6.3165	2.066	0.6607	175.424	132.645	20.3501	20.3501	14.3771	73.4918	45.3612
1385	2.3984	0.957	1.4749	40.3967	2.0987	45.6822	23.8144	14.3731	7.2107	2.9399	0.9396	1.0263	0.581	2	21.1989	11.4105	4.7001	19.6396	10.9504	5.0484		126.941	208.809	49.7267	49.7267	28.958	141.575	112.393
1386	2.3979	0.9875	1.5613	40.3561	2.1587	64.2095	15.7649	7.621	7.4391	1.5995	0.9918	1.0581	0.6321	2	11.8986	5.9338	2.85	9.3869	6.4195	1.8758		126.905	117.201	18.4766	18.4767	15.7551	75.0669	58.4479
1387	2.2349	0.9208	1.2662	27.2973	1.876	24.1911	6.4753	3.9334	6.4652	0.7704	0.8929	0.9578	0.5542	2	4.9805	2.3612	1.0371	4.2607	3.6787	0.3225		115.923	49.0579	3.1766	3.1766	7.5884	38.744	23.2578
1388	3.783	0.8355	1.939	97.7018	3.011	2.6535	20.7722	7.3826	9.93	1.4416	0.661	0.9436	0.3959	2	14.3148	5.289	1.4757	13.3601	5.849	2.9735	0.661	188.846	141.001	29.289	29.289	14.1998	72.7186	52.0966
1389	2.5482	0.958	1.4726	50.6541	2.2443	46.2722	26.5604	11.498	7.6695	2.2077	0.8521	0.9631	0.4915	2	16.932	8.647	4.053	17.5949	8.4439	4.4972		136.295	166.78	44.2974	44.2975	21.7458	113.255	85.173
1390	2.1211	0.9519	1.2674	19.233	1.8246	42.5288	-28.9723	7.0017	6.343	1.399	0.9582	1.0227	0.5909	2	8.874	2.7648	4.4818	4.6793	9.0305	-2.571		109.621	87.4089	-25.3243	-25.3244	13.7801	68.9667	27.2333
1391	2.4131	0.95	1.4146	41.831	2.0987	41.2343	6.8352	10.0848	7.2017	1.9809	0.9339	1.001	0.5542	2	14.2659	6.182	4.1673	11.1552	9.3958	0.9751		128.209	140.519	9.6047	9.6048	19.5119	99.3353	60.8927
1392	1.9073	0.9648	1.1426	5.9877	1.6404	50.3583	20.4234	2.7533	5.7811	0.5442	0.9434	1.0239	0.646	2	3.1459	2.058	0.9127	3.1857	2.1911	0.6425		100.005	30.9871	6.3286	6.3286	5.3604	27.12	20.2713
1393	2.2118	0.8855	1.1635	25.8091	1.7903	11.1448	18.9438	7.9633	6.1531	1.5058	0.8733	0.9541	0.5532	2	9.2653	5.3261	1.3179	9.6271	6.4546	1.7552		114.733	91.2632	17.2887	17.2887	14.8321	78.4385	52.4621
1394	4.0224	0.9631	2.6402	99.108	3.6749	49.3281	57.2176	10.4106	12.1703	2.2585	0.7439	1.0654	0.4835	2	27.4861	17.8804	1.6119	36.9802	4.4539	15.7269	0.7439	190.696	270.738	154.91	154.91	22.2462	102.544	176.122
1395	1.8098	0.9585	1.0539	2.6223	1.5376	46.6697	39.6642	0.0887	5.45	0.0172	0.9292	0.9999	0.6444	2	0.0935	0.0716	0.0219	0.1111	0.0535	0.0371		97.699	0.9211	0.3653	0.3653	0.169	0.874	0.7052
1396	3.2272	0.8781	1.6847	82.6294	2.6683	9.2113	52.4452	13.9535	8.9027	2.6405	0.7838	0.8945	0.4625	2	23.5074	15.3977	3.1329	33.29	6.6356	12.3285		170.112	231.548	121.436	121.436	26.0089	137.442	151.667
1397	1.897	0.9686	1.1421	5.5412	1.6361	52.6088	-30.5643	6.6098	5.7726	1.3077	0.9396	1.0277	0.6049	2	7.549	2.9133	3.9728	4.8159	8.63	-2.3073		99.6958	74.3577	-22.7269	-22.7269	12.8808	65.1065	28.696
1398	2.2422	0.9732	1.4076	27.8835	1.9788	55.1463	-14.5417	3.9284	6.8549	0.8067	0.9852	1.019	0.6102	2	5.5296	1.9418	2.4819	3.182	4.4996	-0.8041		116.395	54.4666	-7.9204	-7.9204	7.946	38.6947	19.1267
1399	2.4196	0.9725	1.5299	42.5782	2.1501	54.7516	49.6426	10.5518	7.3923	2.1838	0.9566	1.0247	0.6204	2	16.1432	11.3105	1.9697	18.2307	5.3136	8.0139		128.875	159.011	78.9369	78.9369	21.5104	103.935	111.408
1400	2.1787	1.0429	1.5347	23.4754	2.0387	89.1763	12.3796	4.845	7.1381	1.0417	1.0289	1.1141	0.7771	2	7.4356	4.2197	1.8251	5.4298	4.2453	0.9205		112.892	73.2407	9.0669	9.0669	10.2607	47.7232	41.564
1401	2.2077	1.0355	1.5536	25.6187	2.0559	86.8862	1.4401	7.4508	7.1815	1.6119	1.0253	1.1021	0.7641	2	11.5756	5.7777	3.7294	7.5616	7.3435	0.1667		114.582	114.02	1.642	1.642	15.8772	73.3904	56.9103
1402	2.8331	1.0118	1.9751	64.7077	2.6469	77.4005	29.4938	10.8306	9.0058	2.3753	0.9648	1.0585	0.692	2	21.3916	11.594	3.6439	16.7532	7.6364	6.3092		150.24	210.707	62.1456	62.1456	23.3967	106.681	114.201
1403	2.3982	1.0507	1.6188	40.3723	2.2829	91.1687	22.9097	7.8566	7.9161	1.6066	0.9902	1.0644	0.636	2	12.7182	6.766	3.2632	10.6378	6.0568	2.9137		126.92	125.274	28.6999	28.7	15.825	77.3875	66.6451
1404	2.1119	1.0102	1.4013	18.5902	1.9145	76.5749	-2.7356	10.5965	6.7027	2.2154	0.9818	1.0473	0.6462	2	14.8489	6.628	5.2716	10.2576	10.8863	-0.4062		109.133	146.262	-4.0011	-4.0011	21.8217	104.376	65.2858
1405	3.2855	0.9344	1.977	85.4717	2.8825	31.383	22.4732	7.2555	9.6442	1.4873	0.6555	0.992	0.397	2	14.3442	5.4564	3.5781	13.7458	5.6248	3.2236	0.6555	173.497	141.29	31.7525	31.7525	14.6499	71.4667	53.7455
1406	2.1751	0.9884	1.389	23.2088	1.9402	64.7365	5.1555	6.0523	6.754	1.2447	0.9847	1.0472	0.7149	2	8.4066	4.5373	2.1974	6.3466	5.7404	0.4334		112.684	82.805	4.269	4.269	12.2603	59.6152	44.6924
1407	2.9072	0.9336	1.6816	68.8454	2.527	30.995	52.7238	15.4409	8.5264	3.0453	0.8308	0.9791	0.4778	2	25.9655	17.178	1.6052	35.9525	7.3	13.69		154.611	255.76	134.846	134.846	29.9962	152.093	169.203
1408	1.9729	0.9792	1.2171	9.7086	1.7261	58.9782	-13.7736	7.4166	6.069	1.4873	0.962	1.0567	0.6354	2	9.0267	4.1179	3.4777	6.481	8.4378	-1.2433		102.618	88.913	-12.2465	-12.2465	14.6499	73.0535	40.5613
1409	3.4281	0.9187	1.9229	90.2263	2.9682	23.2232	54.0374	9.6137	9.8937	1.8685	0.6435	0.9626	0.3529	2	18.4861	11.5487	1.1211	32.7249	4.4186	9.9894	0.6435	179.31	182.088	98.3956	98.3957	18.4047	94.6949	113.755
1410	2.3106	0.9629	1.4234	33.2308	2.0259	49.1556	-14.1889	13.6123	6.9896	2.7721	0.9295	1.0304	0.6556	2	19.3757	7.4412	5.6641	11.3506	15.5442	-2.7492		120.79	190.851	-27.0796	-27.0796	27.3052	134.081	73.2958
1411	2.4247	0.9573	1.499	43.0813	2.1244	45.8673	1.1546	4.3875	7.2918	0.902	0.9346	1.0027	0.65	2	6.5769	2.8948	1.7908	4.4538	4.337	0.0759		129.325	64.7825	0.748	0.748	8.8847	43.2169	28.5138
1412	2.2643	0.9338	1.3168	29.5211	1.9274	31.109	-3.6739	11.4041	6.6429	2.2606	0.9371	1.0003	0.5673	2	15.0169	6.1557	5.4296	10.8506	11.8232	-0.5517		117.724	147.917	-5.4342	-5.4343	22.2669	112.33	60.6336
1413	1.7274	0.9927	1.0746	0.8976	1.5034	67.4204	4.2015	4.8616	5.3873	0.9697	0.9714	1.0412	0.6268	2	5.2243	3.1387	2.0856	5.0075	4.6574	0.2195		96.538	51.4594	2.1621	2.1621	9.5515	47.8868	30.9162
1414	4.3855	0.8456	2.2569	99.645	3.5549	3.5992	-0.9829	10.6301	11.6503	2.0593	0.5912	0.9131	0.3328	2	23.9911	3.3372	2.752	10.0261	10.7346	-0.2358	0.5912	191.407	236.312	-2.3226	-2.3227	20.2841	104.707	32.8714
1415	2.7163	0.9476	1.6087	59.1258	2.3814	39.6929	47.6084	10.7085	8.0867	2.1303	0.8573	0.9788	0.5588	2	17.2268	11.3366	2.2295	20.2865	5.6103	8.2014		144.538	169.684	80.7838	80.7838	20.9835	105.479	111.665
1416	2.5964	0.9624	1.4917	52.6	2.3	48.8544	33.622	14.3213	7.8501	2.7214	0.8594	0.97	0.5496	2	21.3631	12.4074	3.5492	22.5753	9.5063	7.1827		138.146	210.427	70.7496	70.7496	26.8058	141.065	122.213
1417	3.5709	0.8976	1.9672	94.1979	3.0324	14.9078	39.105	12.6484	10.0698	2.471	0.7816	0.9411	0.4016	2	24.882	12.8234	1.6923	31.9308	7.7024	9.7301		184.315	245.088	95.8415	95.8415	24.3393	124.587	126.311
1418	2.098	1.0161	1.4098	17.659	1.9102	79.5119	-11.7628	3.3269	6.6973	0.7003	0.9641	1.0997	0.6765	2	4.6902	1.9636	1.9107	2.9025	3.7181	-0.5517		108.431	46.1985	-5.4342	-5.4342	6.898	32.77	19.3415
1419	2.6198	0.9814	1.6794	53.9121	2.3642	60.266	18.7877	6.2367	8.0768	1.2968	0.9446	1.0122	0.5947	2	10.4739	4.9798	2.5902	8.3741	5.065	1.9678		139.408	103.168	19.3828	19.3829	12.7735	61.4315	49.051
1420	2.598	0.911	1.447	52.6971	2.1886	19.7592	34.7917	9.5345	7.4352	1.8556	0.8669	0.9648	0.5475	2	13.7964	8.204	1.9066	14.9848	6.2175	4.8		138.239	135.894	47.28	47.28	18.2777	93.9148	80.8094
1421	2.6658	0.9234	1.5399	57.136	2.2786	25.5674	37.7721	11.6367	7.7332	2.3172	0.865	0.9816	0.5378	2	17.9193	10.6626	2.975	19.828	7.2414	6.7685		142.558	176.505	66.6697	66.6697	22.8244	114.621	105.027
1422	2.0155	0.9718	1.2317	12.0081	1.7561	54.3848	-11.87	12.2911	6.1534	2.4603	0.9654	1.0322	0.6222	2	15.139	6.7576	5.9668	10.8614	13.7497	-1.797		104.266	149.119	-17.7005	-17.7004	24.234	121.067	66.5624
1423	3.8467	0.9438	2.3466	98.2941	3.4393	37.2524	32.1608	6.1496	11.4053	1.2653	0.6605	1.0452	0.3713	2	14.4306	6.1901	1.8541	16.6701	4.1718	4.641	0.6605	189.623	142.141	45.7139	45.7138	12.4632	60.5736	60.9725
1424	2.8671	0.8521	1.4539	66.3098	2.2871	4.412	35.8186	14.1557	7.6748	2.6816	0.8414	0.9204	0.487	2	20.5809	11.7962	2.8778	24.2235	9.0855	7.3718		151.918	202.722	72.6122	72.6121	26.4138	139.434	116.193
1425	2.3805	0.9483	1.4314	38.6476	2.0644	40.1698	-15.8115	4.4427	7.0919	0.8967	0.9348	1.0029	0.5865	2	6.3593	2.0122	2.6075	3.4308	5.1451	-1.0055		125.411	62.6391	-9.9042	-9.9042	8.8325	43.7606	19.8202
1426	2.395	0.8964	1.3035	39.9918	1.9745	14.4058	8.8307	10.7951	6.7448	2.0863	0.8899	0.9678	0.5371	2	14.0714	6.5285	3.6213	12.1552	9.8417	1.2426		126.585	138.603	12.2396	12.2396	20.5501	106.332	64.3057
1427	3.2754	0.9109	1.9277	85.0733	2.8054	19.71	42.0341	12.4021	9.3727	2.5508	0.7856	1.01	0.4504	2	23.9075	13.2873	2.0959	29.5012	7.1891	10.0493	0.7856	173.018	235.489	98.9856	98.9856	25.1254	122.161	130.88
1428	2.1372	0.9183	1.2026	20.4637	1.7817	23.0361	9.4685	7.1601	6.1661	1.3965	0.8945	0.96	0.5432	2	8.6107	4.3365	2.6451	7.9829	6.4821	0.8153		110.56	84.8154	8.0307	8.0307	13.7555	70.527	42.7145
1429	4.0356	0.8726	2.1819	99.1567	3.3579	8.0142	10.028	9.6325	11.0625	1.8999	0.7084	0.9918	0.3953	2	21.0172	5.5337	3.2458	13.9978	8.6664	2.1076	0.7084	190.76	207.019	20.7599	20.7599	18.714	94.8801	54.5069
1430	2.5412	0.9955	1.6152	50.3149	2.3171	68.8356	40.6736	8.3052	7.9477	1.6879	0.9287	1.0003	0.5651	2	13.4146	8.2406	1.7908	14.582	4.927	5.4562		135.975	132.134	53.7436	53.7436	16.6258	81.8062	81.1699
1431	2.3477	0.8506	1.1566	36.3192	1.8417	4.2289	43.4664	11.1642	6.2737	2.0582	0.8174	0.9134	0.5187	2	12.9125	8.8865	1.6266	17.1309	6.3114	5.6126		123.404	127.188	55.2841	55.2841	20.2733	109.967	87.532
1432	2.4902	1.0223	1.7296	47.1788	2.3214	82.0221	4.0787	6.8963	7.9976	1.4914	1.0261	1.0974	0.6886	2	11.9278	5.0416	2.6125	7.3216	6.6151	0.4865		133.051	117.489	4.792	4.792	14.6903	67.9286	49.6598
1433	2.1275	0.8548	1.0379	19.6819	1.6618	4.779	-22.8321	6.9932	5.7134	1.2704	0.804	0.9445	0.4782	2	7.2582	2.4509	3.0028	5.1248	8.59	-1.6572		109.963	71.4933	-16.3234	-16.3234	12.5134	68.883	24.1414
1434	2.6397	1.0112	1.7866	55.2451	2.4499	77.0864	19.4005	9.7028	8.386	2.0671	0.9717	1.0403	0.6132	2	17.3351	8.1586	3.4731	13.3048	7.8204	3.3631		140.702	170.751	33.1265	33.1265	20.3609	95.5726	80.3622
1435	3.1048	0.935	1.883	77.6417	2.7155	31.7874	42.4274	11.4039	9.1203	2.3545	0.6925	1.0552	0.4487	2	21.4736	12.0569	3.1543	26.8686	6.5656	9.1107	0.6925	164.332	211.515	89.7404	89.7403	23.1918	112.328	118.76
1436	2.9824	0.8016	1.2615	72.0916	2.2529	0.8606	30.2236	13.6801	7.5108	2.2977	0.575	0.8351	0.3196	2	17.2574	8.2668	2.8711	25.8627	9.5452	5.2158	0.575	158.13	169.985	51.3756	51.3757	22.6323	134.749	81.428
1437	2.5391	0.8822	1.3223	50.1934	2.073	10.2669	0.3205	6.8909	7.0372	1.2948	0.8703	0.9275	0.499	2	9.1119	3.4564	1.8322	6.9273	6.8688	0.0292		135.861	89.7522	0.2876	0.2877	12.7538	67.8754	34.0455
1438	2.3125	0.9439	1.3744	33.362	1.9916	37.3635	39.2271	9.0415	6.8575	1.8121	0.9348	0.9888	0.618	2	12.4266	8.2704	1.8105	13.3825	5.4949	4.8746		120.9	122.402	48.0148	48.0148	17.8492	89.0588	81.4634
1439	2.7171	0.951	1.6245	59.172	2.3899	41.9047	21.1426	8.3203	8.1179	1.665	0.8945	0.9655	0.5754	2	13.5163	6.6331	1.8521	11.5275	6.5612	2.8577		144.584	133.136	28.1483	28.1483	16.4002	81.955	65.336
1440	3.2288	0.9092	1.8051	82.7055	2.7583	19.121	56.7274	19.8573	9.2228	3.8865	0.7725	0.9378	0.4849	2	35.8444	24.5004	2.4252	50.5258	8.593	20.3336	0.7725	170.202	353.067	200.286	200.286	38.282	195.594	241.329
1441	1.8665	0.9389	1.0634	4.3046	1.5633	34.1519	12.0301	8.4149	5.5057	1.6253	0.9287	0.9956	0.5666	2	8.9484	5.2705	3.0469	9.3028	7.4028	1.0765		98.8449	88.1417	10.6035	10.6035	16.0092	82.8868	51.9144
1442	1.8404	0.9831	1.1343	3.3982	1.6019	61.4153	-58.3536	5.1844	5.684	1.0346	0.9461	1.0566	0.6152	2	5.8807	1.6192	3.7608	2.6319	8.2098	-3.4316		98.2258	57.9249	-33.8013	-33.8013	10.1908	51.0663	15.9491
1443	2.0774	0.9537	1.2434	16.2528	1.786	43.6359	-3.419	8.7389	6.2243	1.7457	0.9173	1.0279	0.6169	2	10.8659	5.2035	4.3934	8.4352	9.0374	-0.3715		107.38	107.029	-3.6593	-3.6593	17.1951	86.0782	51.2545
1444	2.1171	0.9541	1.2731	18.9532	1.8246	43.9015	7.2976	8.6109	6.3458	1.7275	0.9745	0.9818	0.5938	2	10.9625	5.5398	2.9227	9.3298	7.9825	0.8		109.409	107.981	7.88	7.88	17.0159	84.8174	54.567
1445	2.1441	0.9739	1.3383	21.0227	1.8845	55.6411	1.3125	6.0629	6.5599	1.2369	0.9576	1.0057	0.6082	2	8.114	3.7453	2.5802	6.1585	5.9834	0.1065		110.989	79.9229	1.049	1.049	12.1835	59.7196	36.8912
1446	3.5945	0.903	2.0663	94.7406	3.0709	16.7613	32.6144	8.1904	10.1975	1.6596	0.7389	0.9926	0.4318	2	16.9238	7.903	1.8634	18.3013	5.5192	5.5196	0.7389	185.009	166.699	54.3681	54.368	16.3471	80.6754	77.8445
1447	1.9598	0.9903	1.2339	8.9959	1.7304	65.8931	-4.9118	9.786	6.0972	1.9804	0.9929	1.066	0.6992	2	12.0749	6.5855	4.6625	9.4184	10.2667	-0.5931		102.112	118.938	-5.842	-5.842	19.5069	96.3921	64.8672
1448	2.9072	0.8336	1.3672	68.8553	2.2743	2.5224	33.6703	19.3817	7.6133	3.4806	0.7222	0.8918	0.3973	2	26.4987	14.0292	2.9674	35.3152	12.8556	8.9222	0.7222	154.622	261.012	87.8837	87.8836	34.2839	190.91	138.188
1449	2.5154	1.0017	1.5817	48.7426	2.3043	72.0714	26.4295	9.9047	7.9156	1.9792	0.9189	1.0185	0.5757	2	15.6662	8.3353	2.6495	14.4794	7.2868	4.1405		134.501	154.312	40.7839	40.7839	19.4951	97.5613	82.1027
1450	3.6107	0.7812	1.628	95.0837	2.6898	0.4604	16.2381	8.3081	8.8615	1.5263	0.5501	0.9156	0.317	2	13.5256	4.4026	1.6523	13.8869	6.9592	2.1963	0.5501	185.45	133.227	21.6336	21.6336	15.0341	81.8348	43.3656
1451	2.499	0.8969	1.328	47.6896	2.0687	14.6294	27.1875	9.7244	7.0414	1.834	0.8467	0.9191	0.4818	2	12.914	6.9222	1.8189	14.3685	7.0806	3.511		133.523	127.203	34.5834	34.5833	18.0649	95.7853	68.1837
1452	3.235	0.8131	1.535	82.9775	2.4885	1.2619	14.0257	9.5683	8.2634	1.7774	0.6694	0.9142	0.3808	2	14.6873	5.1923	2.3974	13.6367	8.2265	2.06	0.6694	170.523	144.67	20.291	20.291	17.5074	94.2478	51.1442
1453	4.1252	0.9353	2.5733	99.425	3.6706	31.9402	21.5055	8.4783	12.1213	1.7999	0.5694	1.0406	0.3896	2	21.8172	7.2845	1.8398	18.6987	6.655	4.6919	0.5694	191.115	214.899	46.2152	46.2152	17.729	83.5113	71.7523
1454	3.6112	0.8891	2.0493	95.1074	3.041	12.0814	37.8667	9.6241	10.0864	1.9554	0.7005	1.0355	0.4539	2	19.7226	10.1826	3.23	22.4325	5.9797	7.4683	0.7005	185.48	194.268	73.5628	73.5627	19.2607	94.7974	100.299
1455	2.2665	0.869	1.1517	29.7243	1.8074	7.226	22.5238	7.1104	6.1873	1.3235	0.8579	0.9245	0.4873	2	8.1891	4.5293	1.4724	9.2939	5.5091	1.8445		117.889	80.6626	18.1683	18.1683	13.0365	70.0374	44.6136
1456	3.1237	0.9301	1.8666	78.6002	2.7197	29.0406	56.4963	9.4804	9.1275	1.9388	0.823	0.9964	0.536	2	17.6962	12.2082	1.0732	22.7768	4.1242	9.9977	0.823	165.427	174.308	98.4773	98.4773	19.0972	93.3819	120.251
1457	2.2324	0.9478	1.3356	27.164	1.9231	39.8382	4.7835	5.5754	6.6472	1.1202	0.9176	0.9831	0.5862	2	7.4465	3.4678	2.3162	5.9162	5.3085	0.3562		115.816	73.348	3.5086	3.5086	11.034	54.9177	34.1578
1458	2.6674	0.991	1.7173	57.2089	2.4328	66.3583	41.2817	11.3258	8.305	2.3419	0.9498	1.0204	0.5894	2	19.4498	11.9487	2.5411	20.2739	6.6504	8.0292		142.63	191.581	79.0876	79.0877	23.0677	111.559	117.695
1459	1.9608	0.9152	1.0718	9.0481	1.6147	21.5626	-0.8304	5.1434	5.6374	0.9779	0.9137	0.9849	0.5952	2	5.5127	3.041	1.7601	5.1092	5.1861	-0.0458		102.149	54.3001	-0.4509	-0.4509	9.6323	50.6625	29.9538
1460	3.1555	0.8761	1.6613	80.0126	2.5998	8.7808	62.4091	16.2036	8.685	3.0995	0.6657	0.9548	0.3605	2	26.919	18.9958	2.1374	52.6908	6.091	16.7999	0.6657	167.054	265.152	165.479	165.479	30.5301	159.606	187.109
1461	3.088	0.8979	1.725	76.7835	2.5998	15.003	51.2433	17.5171	8.7112	3.4688	0.785	0.9503	0.4871	2	30.217	19.6447	1.9254	40.3271	8.5408	15.4842	0.785	163.357	297.637	152.519	152.519	34.1677	172.543	193.5
1462	1.8758	0.933	1.054	4.6334	1.5633	30.6915	-30.0441	5.292	5.4982	1.0145	0.9183	0.9839	0.5598	2	5.5778	2.1767	2.9394	3.8883	6.8818	-1.6758		99.0704	54.9413	-16.5066	-16.5066	9.9928	52.1262	21.4405
1463	3.7749	1.0575	2.6864	97.6173	3.752	92.7103	-0.6201	12.0534	12.5411	2.5819	0.6764	1.0631	0.5981	2	32.3802	7.0534	4.4588	11.7923	12.1281	-0.2008	0.6764	188.736	318.945	-1.9779	-1.9778	25.4317	118.726	69.476
1464	2.3017	1.0476	1.6561	32.6071	2.1758	90.5589	33.1488	14.2308	7.5754	3.1111	1.0565	1.1267	0.7892	2	23.5677	15.3204	5.2096	19.4124	9.5134	7.8124		120.269	232.142	76.9521	76.9522	30.6443	140.173	150.906
1465	2.3008	0.9633	1.4212	32.5456	2.0173	49.5007	45.176	18.6133	6.9633	3.7989	0.9588	1.0294	0.6544	2	26.4532	18.6287	4.2591	28.4657	10.2048	11.9505		120.218	260.564	117.712	117.712	37.4192	183.341	183.493
1466	2.6294	0.9327	1.5171	54.4742	2.2657	30.5248	38.7621	9.6924	7.7044	1.9086	0.8916	0.9604	0.5262	2	14.7043	8.8231	1.9489	16.767	5.9355	5.6997		139.952	144.837	56.142	56.142	18.7997	95.4701	86.9075
1467	1.7935	0.9605	1.052	2.1487	1.5248	47.8006	-36.3846	8.2599	5.4122	1.6055	0.8981	1.028	0.6443	2	8.6894	4.0962	4.5932	6.3579	11.2651	-3.1616		97.3788	85.5906	-31.1418	-31.1418	15.8142	81.36	40.3476
1468	1.8844	0.9916	1.1901	4.9882	1.6575	66.7472	4.5595	5.1361	5.8703	1.0413	1.0011	1.068	0.6323	2	6.1125	3.3781	2.2887	5.3427	4.9019	0.2787		99.3144	60.2081	2.7452	2.7452	10.2568	50.5906	33.2743
1469	1.9527	0.9586	1.1641	8.5335	1.6747	46.7121	5.9003	7.5824	5.8807	1.501	0.9667	1.0345	0.6454	2	8.8267	5.1257	2.7994	7.942	7.1351	0.5208		101.785	86.943	5.1299	5.1299	14.7848	74.6866	50.4881
1470	2.1014	0.9427	1.2283	17.867	1.7903	36.5559	-25.5023	4.3231	6.2236	0.8532	0.9303	1.0189	0.5808	2	5.3101	1.7971	2.9519	3.0942	5.4258	-1.3542		108.588	52.3045	-13.3389	-13.3389	8.404	42.5825	17.7014
1471	1.9395	0.8481	0.9212	7.7294	1.4905	3.8948	25.3704	18.5861	5.1674	3.3134	0.8164	0.9512	0.5162	2	17.1215	11.5045	3.6432	22.2857	13.8712	4.3438		101.219	168.647	42.7864	42.7864	32.637	183.073	113.319
1472	2.9769	0.9682	1.9004	71.7587	2.6812	52.3884	48.1541	8.5107	9.0553	1.7861	0.857	1.0396	0.5655	2	16.1737	10.2835	1.8734	18.1858	4.4125	7.7883		157.765	159.311	76.7148	76.7147	17.5931	83.8304	101.293
1473	2.825	0.9299	1.6687	64.3722	2.4413	28.9282	55.6592	12.6489	8.2526	2.5576	0.8776	0.9952	0.5766	2	21.1072	14.9821	1.216	25.9839	5.6087	11.7481		149.891	207.906	115.719	115.719	25.1924	124.592	147.574
1474	3.1269	1.0431	2.2512	78.7376	3.0281	89.2673	61.006	15.0609	10.2466	3.3089	0.8788	1.058	0.6279	2	33.9052	24.3719	1.441	38.814	5.8729	20.6842	0.8788	165.585	333.966	203.739	203.739	32.5927	148.35	240.063
1475	2.3339	0.9579	1.4264	35.2432	2.0387	46.1793	12.146	10.7792	7.0235	2.1891	0.9243	0.9838	0.6403	2	15.3754	7.9314	4.3544	12.3865	9.47	1.8675		122.487	151.448	18.3949	18.3948	21.5626	106.175	78.1243
1476	2.3513	0.987	1.5215	36.5796	2.1115	63.7226	15.0186	8.0409	7.2903	1.6781	0.9842	1.05	0.6891	2	12.2342	6.5466	3.2284	9.4996	6.8333	1.8374		123.627	120.507	18.0984	18.0984	16.5293	79.2029	64.484
1477	2.2152	0.9783	1.3944	26.0805	1.9616	58.3247	28.8154	5.9726	6.8079	1.2233	0.9871	1.0532	0.6805	2	8.3282	5.2931	1.6936	7.7782	4.2516	2.3998		114.949	82.0328	23.638	23.6381	12.0495	58.8301	52.137
1478	2.6661	0.9726	1.6913	57.1451	2.3899	54.8412	19.4425	10.5513	8.1459	2.1907	0.9817	0.9878	0.5962	2	17.8454	8.537	4.4371	14.3198	8.4998	3.4696		142.567	175.777	34.1756	34.1755	21.5784	103.93	84.0894
1479	2.9509	0.8427	1.4727	70.5643	2.3343	3.3104	52.8019	11.3213	7.812	2.1343	0.7848	0.8987	0.4704	2	16.6729	11.3169	1.0734	24.0603	5.3433	8.8036		156.464	164.228	86.7155	86.7156	21.0229	111.515	111.472
1480	2.2963	0.9384	1.36	32.0703	1.9659	33.7796	-20.9827	5.7824	6.7698	1.1616	0.9125	1.0235	0.6195	2	7.8641	2.6836	3.468	4.332	6.9957	-1.6501		119.822	77.4614	-16.2535	-16.2535	11.4418	56.9566	26.4335
1481	1.7889	0.8747	0.8887	2.0306	1.4006	8.4555	4.3653	3.8846	4.9158	0.7023	0.8644	0.9022	0.5291	2	3.4522	2.1164	1.1021	3.9997	3.7149	0.1507		97.2991	34.0042	1.4844	1.4844	6.9177	38.2633	20.8465
1482	2.5661	1.0645	1.973	51.4836	2.4885	93.8804	27.6933	14.4593	8.5817	3.3243	1.1128	1.113	0.8276	2	28.5282	16.5528	6.3775	20.0015	10.4551	7.9004		137.081	281.003	77.8189	77.8189	32.7444	142.424	163.045
1483	3.7726	0.8645	1.9445	97.5691	3.1009	6.3779	30.5393	10.549	10.2457	2.0021	0.6769	0.9877	0.3917	2	20.5126	9.1346	2.7286	23.32	7.3273	6.2644	0.6769	188.672	202.049	61.7043	61.7044	19.7207	103.908	89.9758
1484	2.4566	0.9885	1.5784	45.8337	2.2186	64.7941	12.7109	6.518	7.6288	1.3486	0.942	1.05	0.6629	2	10.288	5.0794	2.4699	7.662	5.6894	1.3077		131.816	101.337	12.8808	12.8808	13.2837	64.2023	50.0321
1485	3.3772	0.8542	1.7338	88.4504	2.7283	4.6587	52.8804	13.0837	9.0632	2.5029	0.6766	0.9317	0.4071	2	22.6846	14.5057	2.4277	35.6274	6.1649	11.9957	0.6766	177.116	223.443	118.158	118.158	24.6536	128.874	142.881
1486	2.2526	0.9351	1.3136	28.6588	1.9188	31.8561	46.5965	14.0131	6.6177	2.7816	0.9216	0.9874	0.5662	2	18.4076	12.8142	2.0002	22.6324	7.4832	8.5773		117.022	181.315	84.4864	84.4864	27.3988	138.029	126.22
1487	2.405	0.9646	1.5102	41.055	2.1201	50.1673	15.8933	0.5637	7.2878	0.1168	0.9621	0.9824	0.5932	2	0.8513	0.4165	0.2303	0.7021	0.4741	0.1353		127.522	8.3853	1.3327	1.3327	1.1505	5.5524	4.1025
1488	3.5791	0.9276	2.1202	94.3747	3.1352	27.7497	48.1093	11.0999	10.4295	2.2565	0.7417	0.9853	0.4396	2	23.5341	13.8542	1.2777	31.5141	5.7599	11.3221	0.7417	184.541	231.811	111.523	111.523	22.2265	109.334	136.464
1489	2.2598	0.8811	1.1815	29.2056	1.8246	9.9974	26.4397	13.3643	6.2555	2.5242	0.8512	0.9167	0.5094	2	15.7899	9.1824	2.9544	18.0275	9.8313	4.1748		117.466	155.53	41.1218	41.1218	24.8634	131.638	90.4466
1490	2.5238	1.0325	1.791	49.2849	2.3771	85.9936	49.6448	12.496	8.1866	2.7338	1.0176	1.0825	0.6672	2	22.3804	15.3092	2.2383	22.9443	6.2924	11.1107		135.008	220.447	109.44	109.44	26.9279	123.086	150.796
1491	3.365	0.862	1.7242	87.9647	2.7412	5.9047	51.4638	12.7641	9.1125	2.4151	0.7212	0.9183	0.4246	2	22.0079	13.9566	2.6556	32.8699	6.1953	11.3261	0.7212	176.521	216.778	111.562	111.562	23.7887	125.726	137.472
1492	2.0592	0.9643	1.2522	14.9894	1.786	49.9852	-1.6115	7.9886	6.2379	1.6036	0.9394	1.0112	0.6401	2	10.0033	5.0347	3.9127	7.8658	8.1176	-0.1612		106.443	98.5325	-1.5878	-1.5879	15.7955	78.6877	49.5918
1493	2.1292	0.9974	1.3795	19.8576	1.9102	69.8663	3.7261	10.9957	6.6719	2.2735	1.0062	1.0817	0.6643	2	15.1686	7.5979	4.7718	11.4367	10.586	0.5652		110.097	149.411	5.5672	5.5672	22.394	108.308	74.8393
1494	3.1628	0.8585	1.6654	80.4401	2.557	5.363	61.4612	8.0841	8.5299	1.5784	0.7411	0.9403	0.4128	2	13.4633	9.5609	0.3035	23.1604	3.1156	8.2747	0.7411	167.55	132.613	81.5058	81.5058	15.5472	79.6284	94.1749
1495	2.0885	0.9525	1.2474	17.0094	1.7946	42.8337	-10.2998	9.7891	6.2496	1.9539	0.9174	0.9829	0.6334	2	12.2109	5.5816	5.1045	8.8119	10.7974	-1.2577		107.944	120.277	-12.3883	-12.3883	19.2459	96.4226	54.9788
1496	2.0209	0.9632	1.2227	12.3215	1.7475	49.423	-56.9546	4.4323	6.1154	0.8862	0.9615	1.0249	0.6075	2	5.4194	1.1394	3.479	1.8756	6.9568	-3.0866		104.493	53.3811	-30.403	-30.403	8.7291	43.6582	11.2231
1497	2.9911	0.8657	1.6076	72.6381	2.4285	6.6216	38.4564	17.9711	8.1345	3.5516	0.8513	0.9168	0.523	2	28.8904	16.8948	3.2638	32.3027	11.0602	11.1102		158.73	284.57	109.436	109.436	34.9833	177.015	166.414
1498	2.2475	0.9354	1.3157	28.3303	1.9145	32.0167	32.8711	12.7813	6.6046	2.5461	0.942	1.0045	0.5756	2	16.8163	10.4663	2.5244	18.1834	8.58	5.5277		116.756	165.641	54.4478	54.4479	25.0791	125.896	103.093
1499	2.4147	1.0659	1.6951	42.0851	2.33	94.1391	39.336	12.6036	8.0858	2.6422	1.0039	1.0715	0.6441	2	21.3644	13.329	4.5624	20.693	7.6461	8.4039		128.435	210.439	82.7784	82.7784	26.0257	124.145	131.291
1500	1.995	0.8692	0.9967	10.9265	1.5719	7.2904	11.5605	0.6191	5.4475	0.1133	0.8553	0.9233	0.4883	2	0.6171	0.3387	0.1479	0.6937	0.5476	0.0713		103.488	6.0784	0.7027	0.7027	1.116	6.0981	3.3362
1501	2.1603	0.9526	1.3026	22.083	1.8631	42.8997	41.7914	8.1319	6.4649	1.6385	0.9559	1.0292	0.6441	2	10.5926	7.4756	1.6945	11.6065	4.7335	4.4268		111.808	104.337	43.604	43.6039	16.1392	80.0992	73.6347
1502	2.7042	0.9901	1.7311	58.5913	2.467	65.748	49.4917	15.0472	8.4113	3.0968	0.8342	1.0518	0.5577	2	26.0482	17.1302	4.076	30.7156	7.6	12.8917	0.8341	144.004	256.575	126.983	126.983	30.5035	148.215	168.732
1503	2.159	0.907	1.1885	21.9759	1.7817	18.1169	43.8571	12.2082	6.1522	2.3584	0.8798	0.9414	0.5709	2	14.5094	10.2768	2.1329	17.9998	6.8543	6.3634		111.725	142.918	62.6795	62.6795	23.2302	120.251	101.227
1504	2.4142	1.0378	1.5998	42.0031	2.2743	87.6493	37.5198	11.3026	7.871	2.2973	0.9373	1.0074	0.5687	2	18.0819	10.8004	3.0995	18.991	7.0617	6.7843		128.363	178.107	66.8254	66.8253	22.6284	111.331	106.384
1505	3.1855	0.8988	1.7728	81.0622	2.6898	15.2889	48.3132	13.3933	8.9948	2.6397	0.742	0.9735	0.4203	2	23.7436	14.3807	1.6246	34.2176	6.9227	11.4713	0.742	168.274	233.875	112.992	112.992	26.001	131.924	141.65
1506	2.9931	0.9307	1.7674	72.7091	2.5998	29.4609	46.0012	16.0844	8.7516	3.2483	0.7075	1.0052	0.4676	2	28.4275	17.1384	4.6569	36.6513	8.6856	13.077	0.7075	158.808	280.011	128.808	128.808	31.9958	158.431	168.813
1507	2.5401	1.0245	1.6748	50.2368	2.3771	83.0102	-6.1035	7.653	8.1755	1.5678	0.988	1.0501	0.6244	2	12.8173	4.2876	4.5286	6.8673	8.1203	-0.7823		135.901	126.25	-7.7057	-7.7057	15.4428	75.382	42.2329
1508	3.4283	0.9682	2.1472	90.2378	3.1181	52.3443	45.6041	9.8301	10.4276	2.0242	0.7744	1.0082	0.433	2	21.1071	11.941	1.6497	27.5771	5.3471	9.6257	0.7744	179.324	207.905	94.8131	94.8132	19.9384	96.8265	117.619
1509	2.0645	1.0002	1.3389	15.3298	1.8503	71.2456	-13.8654	5.7977	6.4873	1.1966	0.9858	1.0515	0.6945	2	7.7625	3.5085	3.3649	5.0518	6.6015	-1.0763		106.695	76.4606	-10.6016	-10.6016	11.7865	57.1073	34.5587
1510	3.0712	0.9115	1.8493	76.0237	2.6212	20.0406	42.2652	9.6327	8.795	2.0254	0.8651	1.0097	0.522	2	17.8137	10.4318	1.8229	19.9861	5.5615	7.529		162.499	175.465	74.1606	74.1606	19.9502	94.8821	102.753
1511	3.1237	0.9838	2.0021	78.6108	2.8654	61.8192	53.6936	14.4152	9.6543	2.9894	0.8285	1.0265	0.5438	2	28.8606	19.1263	3.2988	35.1719	6.6753	15.4963	0.8285	165.439	284.277	152.639	152.638	29.4456	141.99	188.394
1512	2.5046	1.0028	1.6754	47.997	2.2957	72.7497	35.9903	11.5106	7.8901	2.4442	0.9817	1.0474	0.6216	2	19.2849	11.5204	2.6347	18.5337	7.3677	6.9407		133.808	189.956	68.3659	68.3658	24.0754	113.379	113.476
1513	2.6979	0.9985	1.7491	58.3707	2.4799	70.3845	50.1846	12.5881	8.4629	2.6017	0.9344	1.0127	0.6288	2	22.0179	14.9925	2.918	23.8446	6.2709	11.0496		143.784	216.876	108.839	108.838	25.6267	123.993	147.676
1514	2.532	0.905	1.4434	49.8466	2.1158	17.3476	54.655	7.0925	7.1993	1.422	0.9201	0.9862	0.5534	2	10.2373	7.3749	0.545	13.3271	3.2161	5.5952		135.534	100.837	55.1127	55.1127	14.0067	69.8611	72.6428
1515	2.8195	1.0158	1.9212	64.1808	2.6426	79.31	54.6812	9.6936	8.9978	2.0698	0.8885	1.0346	0.6216	2	18.6234	12.9143	1.6797	20.7753	4.393	10.1835		149.692	183.44	100.308	100.308	20.3875	95.482	127.206
1516	2.1781	0.9624	1.3275	23.4537	1.8974	48.8372	-31.9494	7.3989	6.5852	1.4915	0.9502	1.0165	0.6594	2	9.8221	3.2997	5.0496	5.0041	9.7632	-3.1381		112.875	96.7477	-30.9103	-30.9103	14.6913	72.8792	32.502
1517	3.4093	0.9872	2.2847	89.5749	3.1566	63.9802	30.6879	11.8515	10.5739	2.5607	0.6957	1.0786	0.4474	2	27.0771	11.9848	3.4882	26.7862	8.2146	8.3094	0.6957	178.502	266.709	81.8476	81.8475	25.2229	116.737	118.05
1518	1.8106	0.9336	1.0085	2.6347	1.5034	31.0254	-6.3005	2.9336	5.3106	0.5571	0.9253	0.9912	0.6104	2	2.9585	1.7172	1.2413	2.813	3.1183	-0.1864		97.7074	29.1412	-1.836	-1.836	5.4874	28.896	16.9144
1519	2.3871	1.0039	1.5109	39.1693	2.1801	73.4516	39.309	8.109	7.5283	1.6274	0.932	1.004	0.5868	2	12.2519	7.7041	1.723	13.1292	4.9216	4.8161		125.866	120.681	47.4386	47.4386	16.0299	79.8736	75.8854
1520	2.2646	1.029	1.5719	29.5587	2.103	84.7752	29.5466	5.9523	7.3205	1.2781	1.0269	1.0956	0.6894	2	9.3564	5.6558	2.0229	8.2033	4.1935	2.7645		117.754	92.1605	27.2303	27.2303	12.5893	58.6302	55.7096
1521	2.2282	0.9429	1.3242	26.8979	1.9102	36.6823	-4.4574	15.4409	6.6006	3.0977	0.9538	0.9981	0.58	2	20.4469	8.443	6.6655	14.5573	16.1287	-0.9114		115.602	201.402	-8.9773	-8.9773	30.5123	152.093	83.1635
1522	3.3414	0.9662	2.1885	86.987	3.0281	51.1337	54.7347	11.7494	10.1425	2.5352	0.7854	1.0503	0.5334	2	25.7135	16.9112	3.1973	31.7022	5.3183	14.0742	0.7854	175.329	253.278	138.631	138.631	24.9717	115.732	166.575
1523	2.0524	0.9683	1.2603	14.5752	1.786	52.4148	-30.1045	8.8723	6.2431	1.791	0.9455	1.0303	0.6585	2	11.1817	4.2353	5.6524	6.4314	11.5431	-3.3662		106.138	110.14	-33.1571	-33.157	17.6413	87.3922	41.7177
1524	3.4113	0.9423	2.1183	89.7118	3.0238	36.2798	18.0803	6.3139	10.0983	1.3245	0.7252	1.0495	0.4136	2	13.3748	4.5577	1.7853	11.0186	5.1723	2.4182	0.7252	178.672	131.742	23.8193	23.8193	13.0463	62.1919	44.8933
1525	2.6377	0.9908	1.6881	55.1014	2.4028	66.2225	31.8369	12.5121	8.2104	2.5726	0.9385	1.0297	0.5894	2	21.1217	11.7513	3.4583	19.9379	8.5287	6.7245		140.562	208.049	66.2363	66.2363	25.3401	123.244	115.75
1526	2.4383	1.0575	1.6933	44.3509	2.3385	92.722	46.0199	14.427	8.1007	3.0157	0.9225	1.0483	0.6552	2	24.4292	16.3449	4.6356	24.9462	7.7879	11.2423		130.469	240.628	110.737	110.737	29.7046	142.106	160.997
1527	2.6802	0.9101	1.483	57.7657	2.2615	19.4643	28.2759	7.7683	7.6629	1.5034	0.8464	0.9659	0.4818	2	11.5204	5.942	2.4387	12.3328	5.5718	3.2575		143.182	113.476	32.0864	32.0863	14.8085	76.5178	58.5287
1528	2.0502	0.884	1.0645	14.3584	1.6447	10.7019	-21.9721	5.178	5.6938	0.9681	0.8661	0.9433	0.556	2	5.512	2.3006	1.9686	4.1377	6.3158	-1.2111		105.979	54.2932	-11.9293	-11.9294	9.5358	51.0033	22.6609
1529	1.7478	1.0099	1.1189	1.1815	1.5462	76.3875	-26.1855	3.5168	5.545	0.7096	0.9765	1.0665	0.6576	2	3.935	1.8879	2.0471	2.871	4.4379	-1.0304		96.7281	38.7597	-10.1494	-10.1494	6.9896	34.6405	18.5958
1530	2.547	1.0599	1.7873	50.5844	2.4585	93.2006	43.5232	13.059	8.4809	2.7521	0.9654	1.0303	0.6183	2	23.3404	14.7186	4.23	23.8047	7.3752	10.1585		136.229	229.903	100.061	100.061	27.1082	128.631	144.978
1531	1.9025	0.8769	0.9587	5.8026	1.5034	8.9502	-34.7639	9.2771	5.2413	1.6969	0.8252	0.9291	0.5344	2	8.894	3.5888	3.7635	6.7159	12.502	-3.0919		99.8766	87.6059	-30.4552	-30.4552	16.7145	91.3794	35.3497
1532	1.7865	0.9906	1.113	1.9808	1.559	66.0674	-31.7569	11.1157	5.5593	2.2254	0.9663	1.0333	0.6802	2	12.3718	6.0323	6.3395	8.8691	14.6457	-3.9289		97.2655	121.862	-38.6997	-38.6997	21.9202	109.49	59.4182
1533	2.2343	0.9538	1.3517	27.2602	1.9359	43.6939	9.8858	12.4355	6.6953	2.5106	0.9411	1.0184	0.5936	2	16.809	8.314	5.0933	14.0053	11.2061	1.6617		115.893	165.569	16.3677	16.3678	24.7294	122.49	81.8929
1534	3.3275	0.8744	1.7961	86.5955	2.7454	8.3775	32.9973	8.7434	9.1405	1.7181	0.8127	0.935	0.4516	2	15.704	7.8274	1.9738	17.3338	5.8584	5.1819		174.854	154.684	51.0417	51.0417	16.9233	86.1225	77.0999
1535	1.8564	1.014	1.2145	4.0019	1.6618	78.4207	7.9065	5.509	5.914	1.1313	0.9855	1.0835	0.6476	2	6.6907	3.8146	2.3814	5.8903	5.0735	0.529		98.6377	65.9034	5.2107	5.2107	11.1433	54.2636	37.5738
1536	2.3239	0.9383	1.3693	34.4162	1.9916	33.7254	9.4683	10.0618	6.8504	2.0112	0.9271	1.0228	0.6343	2	13.7776	7.0819	3.9349	11.1655	9.1088	1.3045		121.787	135.709	12.8493	12.8494	19.8103	99.1087	69.7567
1537	2.1928	0.9448	1.3016	24.583	1.8803	37.8886	-11.7188	0.2552	6.5088	0.051	0.9168	0.9822	0.6229	2	0.3322	0.1387	0.1262	0.2226	0.2851	-0.0389		113.762	3.2722	-0.3835	-0.3835	0.5027	2.5137	1.3662
1538	2.3308	0.9217	1.328	35.0009	1.9659	24.6411	35.3436	7.7912	6.7488	1.5331	0.9077	0.9744	0.6009	2	10.3467	6.6838	1.4792	11.1236	5.0377	3.6569		122.281	101.915	36.0205	36.0204	15.101	76.7433	65.8354
1539	2.6132	0.9202	1.5401	53.5119	2.2229	23.916	27.3815	11.7557	7.5542	2.3967	0.925	0.9927	0.6102	2	18.1049	10.1662	3.358	16.6616	8.5369	4.9574		139.022	178.333	48.8304	48.8303	23.6075	115.794	100.137
1540	2.7745	0.8992	1.498	62.3942	2.3214	15.432	37.4854	13.4119	7.8381	2.5632	0.8304	0.9419	0.456	2	20.091	11.3546	2.9371	24.8989	8.3841	7.5312		147.85	197.896	74.1823	74.1823	25.2475	132.107	111.843
1541	2.6474	0.9673	1.6863	55.7854	2.36	51.729	41.5365	15.7151	8.0449	3.294	0.8464	1.0478	0.5123	2	26.5003	15.714	5.0348	30.674	9.1877	11.0073	0.8464	141.23	261.028	108.422	108.422	32.4459	154.794	154.783
1542	2.6364	0.9624	1.6635	54.9578	2.3385	48.8716	24.088	9.4651	7.9712	1.9753	0.9813	1.0394	0.601	2	15.7452	8.111	3.0666	13.4956	7.185	3.7927		140.422	155.09	37.3581	37.3581	19.4567	93.2312	79.8933
1543	2.7389	0.9019	1.5718	60.3032	2.2957	16.3764	43.2613	10.1234	7.7607	2.0503	0.8704	0.9858	0.566	2	15.9119	10.1346	1.3369	17.9067	5.7439	6.8837		145.723	156.732	67.8044	67.8044	20.1955	99.7155	99.8258
1544	1.8545	0.9674	1.1148	3.9389	1.5933	51.8694	-19.2462	9.2866	5.6365	1.8367	0.916	1.0204	0.589	2	10.3527	4.5298	5.0148	7.6908	11.0736	-1.9925		98.5947	101.974	-19.6261	-19.6261	18.0915	91.473	44.6185
1545	2.9813	0.99	2.0173	72.0108	2.7412	65.6997	54.8872	16.4074	9.2723	3.5696	0.8555	1.1156	0.5795	2	33.0986	22.4566	2.3239	38.7498	7.402	18.1669	0.8555	158.041	326.021	178.944	178.944	35.1606	161.613	221.197
1546	3.076	0.8988	1.7354	76.1795	2.5912	15.2684	31.9627	14.1095	8.6852	2.8192	0.8089	0.9823	0.5018	2	24.4857	12.6432	2.9623	25.1967	9.5997	7.8263		162.674	241.184	77.0891	77.089	27.7691	138.979	124.535
1547	2.8823	0.9395	1.755	67.2444	2.5184	34.4473	24.8928	8.0095	8.507	1.6524	0.9239	1.0189	0.5706	2	14.0567	6.9319	1.4762	12.1474	6.0156	3.4991		152.905	138.458	34.4661	34.4662	16.2761	78.8936	68.2792
1548	2.1032	0.9544	1.2631	17.9988	1.8117	44.0012	-7.3936	11.8954	6.3057	2.3828	0.9442	1.0106	0.5935	2	15.0251	6.4708	6.0419	10.903	12.7748	-1.1109		108.687	147.997	-10.9424	-10.9423	23.4706	117.17	63.7374
1549	3.1741	0.8994	1.7789	80.7723	2.6812	15.5139	41.5804	14.0593	8.9686	2.7886	0.8123	0.9487	0.4815	2	25.0101	14.3545	4.1571	29.8096	8.2136	10.3993		167.936	246.35	102.433	102.433	27.4677	138.484	141.392
1550	2.1888	0.9759	1.3763	24.3071	1.9317	56.9722	24.0949	14.2785	6.7106	2.9284	0.9587	1.028	0.6647	2	19.6515	11.9388	4.5856	17.9622	10.8382	4.735		113.545	193.567	46.6397	46.6398	28.8447	140.643	117.597
1551	2.0019	0.9024	1.0716	11.3038	1.6318	16.5137	-26.4094	7.7865	5.6757	1.4701	0.8886	0.9662	0.5266	2	8.344	2.9799	3.3335	5.6587	9.8431	-2.2036		103.759	82.1884	-21.7055	-21.7055	14.4805	76.697	29.352
1552	2.7069	0.9255	1.5664	58.7109	2.3214	26.6397	42.3855	13.8585	7.8705	2.7581	0.8629	0.9918	0.5675	2	21.7079	13.7323	3.319	24.1974	7.9845	9.201		144.123	213.823	90.6299	90.6299	27.1673	136.506	135.263
1553	2.4676	0.9979	1.5966	46.2637	2.2486	70.0654	-14.1933	6.7587	7.7355	1.395	0.9744	1.0352	0.678	2	10.791	3.7015	4.2135	5.4591	7.718	-1.5316		132.21	106.291	-15.0863	-15.0862	13.7408	66.5732	36.4598
1554	2.4307	0.9586	1.4389	43.6525	2.133	46.7205	19.1493	5.4704	7.3204	1.0753	0.9183	0.9577	0.5791	2	7.8713	4.0684	1.464	7.0258	4.4228	1.5073		129.838	77.5323	14.8469	14.8469	10.5917	53.8834	40.0737
1555	2.1339	0.9473	1.2721	20.1815	1.8289	39.443	-4.982	8.1041	6.3505	1.6234	0.9277	0.9897	0.5815	2	10.3092	4.4334	3.6568	7.6245	8.5078	-0.5136		110.344	101.546	-5.059	-5.059	15.9905	79.8254	43.669
1556	2.4036	0.961	1.4221	40.9003	2.1115	48.0227	37.6246	5.4403	7.2562	1.0662	0.9308	1.0001	0.5537	2	7.7367	4.79	1.1224	8.6504	3.3935	2.9109		127.385	76.2065	28.6724	28.6724	10.5021	53.587	47.1815
1557	2.1439	0.9197	1.2028	21.0086	1.7903	23.663	19.609	7.5105	6.1947	1.4583	0.9311	0.9971	0.5555	2	9.0336	5.1257	2.0153	9.2266	6.0379	1.7714		110.978	88.981	17.4483	17.4483	14.3643	73.9784	50.4881
1558	2.1937	1.0047	1.449	24.6339	1.9873	73.8805	19.4236	4.6886	6.9239	0.9812	0.9833	1.0976	0.7277	2	6.7938	4.0686	1.5071	5.5914	3.7778	1.3196		113.802	66.9189	12.9981	12.9981	9.6648	46.1827	40.0757
1559	2.137	0.9258	1.2194	20.4284	1.7946	26.8462	0.2507	9.0717	6.2158	1.7797	0.9252	0.9938	0.5593	2	11.062	5.0889	3.4227	9.0984	9.0488	0.0277		110.533	108.961	0.2731	0.2732	17.53	89.3562	50.1257
1560	3.1427	0.9315	1.7317	79.5119	2.7412	29.89	29.6726	5.0043	9.1965	0.9423	0.673	0.9444	0.3686	2	8.6659	3.8685	1.3512	10.4963	3.5193	2.5714	0.673	166.476	85.3591	25.3283	25.3283	9.2817	49.2924	38.1047
1561	2.5239	1.0037	1.598	49.3022	2.3171	73.3293	16.8901	13.9909	7.9587	2.8092	0.9271	0.982	0.5502	2	22.3575	10.1732	6.2395	18.4914	11.6275	3.7762		135.024	220.221	37.1956	37.1956	27.6706	137.81	100.206
1562	3.5463	0.8965	2.0574	93.6456	3.0067	14.4329	15.2355	14.583	9.9876	3.004	0.7441	0.9859	0.4258	2	30.003	9.8343	5.9731	23.0969	12.3611	4.5711	0.7441	183.611	295.529	45.0253	45.0254	29.5894	143.643	96.8679
1563	2.0508	0.9587	1.2402	14.399	1.7689	46.729	9.8374	8.9719	6.1769	1.8014	0.9111	1.0075	0.623	2	11.1269	6.1344	3.316	9.8461	8.0891	1.0946		106.009	109.6	10.7818	10.7818	17.7438	88.3732	60.4238
1564	1.7817	0.8731	0.885	1.869	1.392	8.1439	-15.1961	10.3729	4.887	1.8785	0.8454	0.9439	0.5299	2	9.18	4.9371	3.4354	9.3165	11.9488	-1.395		97.1902	90.423	-13.7408	-13.7408	18.5032	102.173	48.6304
1565	1.9904	0.9547	1.1784	10.6425	1.7047	44.3009	-5.9087	8.6746	5.9698	1.7123	0.9487	1.0279	0.608	2	10.2222	4.982	3.7357	8.1938	9.1872	-0.604		103.284	100.689	-5.9494	-5.9494	16.8662	85.4448	49.0727
1566	2.023	0.9593	1.2157	12.5085	1.7432	47.1023	-25.8006	24.2879	6.0969	4.8429	0.9201	1.0513	0.6091	2	29.5268	10.9914	14.4283	18.0465	30.5546	-7.6181		104.629	290.839	-75.0383	-75.0382	47.7026	239.236	108.265
1567	2.4105	0.9065	1.3451	41.5855	2.0088	17.9016	-4.9615	6.2738	6.8647	1.2293	0.8575	0.9793	0.5186	2	8.4389	2.9966	2.7685	5.7779	6.5852	-0.4187		127.992	83.1232	-4.1242	-4.1242	12.1086	61.7969	29.5165
1568	2.4442	0.9734	1.5505	44.9438	2.1758	55.2811	32.3132	9.3819	7.4742	1.9463	0.9613	1.0341	0.6779	2	14.5467	9.0057	2.8418	13.2839	6.3503	4.7005		131.006	143.285	46.2999	46.3	19.1711	92.4117	88.7061
1569	2.7565	0.9698	1.7184	61.2934	2.4713	53.29	24.6564	12.0511	8.398	2.4659	0.9327	1.0027	0.5692	2	20.7086	10.2742	4.8886	18.0505	9.0799	5.106		146.726	203.98	50.2941	50.2941	24.2891	118.703	101.201
1570	1.9696	0.9647	1.1903	9.5317	1.7004	50.2802	-16.0989	5.7659	5.9693	1.1497	0.9677	1.026	0.6032	2	6.8632	2.933	2.628	4.8623	6.694	-1.1049		102.492	67.6025	-10.8833	-10.8833	11.3245	56.7941	28.89
1571	2.6315	1.0542	1.8846	54.6173	2.5356	92.1404	21.0373	11.2047	8.7149	2.423	0.9975	1.0646	0.6632	2	21.1163	10.3103	4.8678	15.5455	8.8475	4.4423		140.091	207.996	43.7567	43.7567	23.8666	110.366	101.556
1572	2.0893	0.9879	1.3345	17.099	1.8546	64.4776	1.244	7.2827	6.4842	1.4988	0.9501	1.0555	0.6922	2	9.7188	5.0994	3.2055	7.3667	7.1921	0.1209		108.011	95.7302	1.1909	1.1909	14.7632	71.7346	50.2291
1573	3.3816	0.9129	1.9945	88.6429	2.9082	20.6121	51.5021	13.3801	9.6983	2.7517	0.786	0.999	0.499	2	26.6867	16.9821	1.9169	34.0343	6.4891	13.7442	0.786	177.353	262.864	135.38	135.381	27.1042	131.794	167.274
1574	2.3033	1.0699	1.5752	32.7147	2.2186	94.7878	48.0137	12.0444	7.7417	2.4507	0.9304	1.0634	0.6432	2	18.9723	13.1366	3.4348	20.4246	6.2615	9.1093		120.359	186.877	89.7266	89.7267	24.1394	118.637	129.395
1575	1.9959	1.0057	1.3023	10.9926	1.7903	74.4852	28.691	7.3474	6.3064	1.5173	0.9816	1.0622	0.6417	2	9.5685	6.1075	2.2174	9.5174	5.2394	2.7453		103.535	94.2497	27.0412	27.0412	14.9454	72.3719	60.1589
1576	2.1618	0.9591	1.3158	22.2331	1.876	46.9325	15.8781	13.9218	6.5137	2.8123	0.9453	1.0605	0.6568	2	18.3183	10.6004	4.7238	16.1398	11.7113	2.9086		111.924	180.435	28.6497	28.6497	27.7012	137.13	104.414
1577	2.3044	0.9254	1.3226	32.8224	1.9488	26.5955	34.1786	7.09	6.6997	1.3996	0.9206	0.9864	0.6088	2	9.3772	6.0461	1.8032	9.9314	4.6667	3.205		120.448	92.3654	31.5693	31.5692	13.7861	69.8365	59.5541
1578	2.4227	0.9476	1.4589	42.8832	2.103	39.6203	20.7351	11.9578	7.212	2.4189	0.9588	1.04	0.597	2	17.4453	9.2762	3.8194	15.5376	9.4787	3.6173		129.148	171.836	35.6304	35.6304	23.8262	117.784	91.3706
1579	1.9952	0.8691	0.9943	10.9397	1.5719	7.2775	-23.9607	9.66	5.4474	1.7632	0.8408	0.953	0.4969	2	9.6049	3.6487	4.3379	7.3428	11.9743	-2.3014		103.497	94.6083	-22.6688	-22.6688	17.3675	95.151	35.9397
1580	1.8366	0.9078	0.9806	3.2603	1.4905	18.5414	53.9348	1.5304	5.2381	0.2865	0.8758	0.982	0.5232	2	1.5007	1.1782	0.2	2.252	0.705	0.8094		98.132	14.7819	7.9726	7.9726	2.822	15.0744	11.6053
1581	2.095	0.9059	1.143	17.4652	1.7218	17.6659	27.3303	5.0271	5.9625	0.9637	0.8622	0.9886	0.541	2	5.746	3.5466	1.0569	6.5562	3.6532	1.5704		108.286	56.5981	15.4684	15.4684	9.4924	49.5169	34.934
1582	2.3552	0.9562	1.4373	36.785	2.0559	45.2119	14.0916	7.8454	7.0751	1.5938	0.9179	1.0285	0.6458	2	11.2762	5.9415	2.582	9.2003	6.7398	1.589		123.803	111.071	15.6516	15.6516	15.6989	77.2772	58.5238
1583	2.7515	0.9627	1.6976	61.0405	2.4499	49.0178	19.8339	11.0852	8.3213	2.2615	0.8829	0.9862	0.5413	2	18.8183	8.5427	2.5324	15.782	8.8866	3.7324		146.469	185.36	36.7641	36.7642	22.2758	109.189	84.1456
1584	2.1287	1.0535	1.5298	19.8084	2.0045	91.92	31.3301	2.9521	7.0455	0.641	1.0256	1.12	0.7083	2	4.5161	2.8508	1.0849	4.0249	2.0272	1.4149		110.059	44.4836	13.9368	13.9368	6.3138	29.0782	28.0804
1585	2.7876	0.9409	1.7017	62.981	2.4328	35.3528	23.9744	8.7253	8.2396	1.802	0.9215	0.9889	0.5553	2	14.8479	7.2431	3.5284	13.0441	6.6335	3.5597		148.453	146.252	35.063	35.063	17.7497	85.9442	71.3445
1586	2.1231	0.9683	1.3074	19.3241	1.8546	52.4236	31.8556	4.4151	6.4584	0.8938	0.938	1.0471	0.611	2	5.7723	3.6771	1.1088	6.0183	3.0087	1.8388		109.69	56.8572	18.1122	18.1122	8.8039	43.4887	36.2194
1587	2.7474	0.9406	1.6238	60.7134	2.3942	35.0868	15.6644	7.3762	8.1181	1.4754	0.9082	0.9918	0.584	2	11.9775	5.5093	2.2941	9.4331	6.2207	1.8762		146.137	117.978	18.4806	18.4806	14.5327	72.6556	54.2666
1588	2.6458	1.0747	1.9734	55.6682	2.5955	95.5227	42.6193	13.0133	8.9328	2.8748	0.9167	1.1159	0.6037	2	25.6804	15.4525	5.2775	25.5979	7.4673	10.9448	0.9167	141.115	252.952	107.806	107.806	28.3168	128.181	152.207
1589	2.5332	0.8787	1.3638	49.9159	2.0601	9.3485	-13.2358	7.1447	6.9927	1.3935	0.9162	0.9817	0.537	2	9.744	3.0549	2.3722	5.6886	8.0903	-1.2897		135.6	95.9784	-12.7035	-12.7035	13.726	70.3753	30.0908
1590	2.6166	0.9207	1.5129	53.7341	2.2272	24.1476	42.4073	10.3191	7.5684	2.0627	0.9148	0.98	0.6052	2	15.6117	10.2175	2.1852	16.8817	5.9431	6.6205		139.236	153.775	65.2119	65.2119	20.3176	101.643	100.642
1591	2.4527	0.9946	1.6309	45.5897	2.2272	68.4214	2.8832	5.34	7.6639	1.1364	1.0141	1.0769	0.6965	2	8.709	3.8634	2.4716	5.5465	5.1861	0.2511		131.594	85.7836	2.4733	2.4733	11.1935	52.599	38.0545
1592	1.9427	1.0875	1.4482	7.93	1.8588	97.0878	6.3029	5.1534	6.637	1.1245	1.0645	1.1548	0.8172	2	7.4632	4.4164	3.0468	5.4043	4.8286	0.4704		101.36	73.5125	4.6334	4.6334	11.0763	50.761	43.5015
1593	2.7774	0.9557	1.7217	62.5265	2.4585	44.9355	39.2032	8.7491	8.3394	1.8063	0.9119	0.9869	0.5527	2	15.0633	8.8452	1.7251	16.0032	5.3191	5.9053		147.986	148.374	58.1672	58.1672	17.7921	86.1786	87.1252
1594	1.967	0.8737	0.9913	9.3812	1.5547	8.2671	-28.2856	13.7809	5.399	2.5303	0.8508	0.9162	0.4908	2	13.661	4.8128	5.6784	9.806	17.679	-3.8641		102.385	134.561	-38.0614	-38.0613	24.9235	135.742	47.4061
1595	3.208	0.916	1.8577	81.8707	2.7583	21.8832	43.5658	11.6776	9.2311	2.35	0.7271	1.022	0.4612	2	21.6934	12.49	1.8978	27.0837	6.5901	9.4509	0.7271	169.22	213.68	93.0914	93.0914	23.1475	115.024	123.026
1596	2.2878	0.9953	1.4985	31.3449	2.0644	68.7171	7.3767	5.0326	7.1535	1.0542	0.9772	1.0376	0.6467	2	7.5413	3.571	2.3073	5.5216	4.6614	0.5563		119.221	74.2818	5.4796	5.4795	10.3839	49.5711	35.1743
1597	2.0775	0.9975	1.3436	16.2597	1.8588	69.9559	-25.1614	5.4776	6.5106	1.1304	1.0009	1.0682	0.7045	2	7.3597	2.9782	3.4211	4.2275	6.8561	-1.8518		107.385	72.493	-18.2402	-18.2403	11.1344	53.9544	29.3353
1598	3.2655	0.8768	1.7359	84.6208	2.6983	8.9241	58.7876	9.7768	8.9953	1.8867	0.7261	0.9433	0.4392	2	16.9716	11.7469	2.0236	26.7446	4.0292	9.9772	0.7261	172.477	167.17	98.2754	98.2754	18.584	96.3015	115.707
1599	2.3945	0.974	1.457	39.9271	2.1287	55.7944	21.6255	4.4985	7.327	0.8945	0.9579	0.9752	0.5754	2	6.5543	3.446	1.4022	5.9891	3.5257	1.4174		126.529	64.5599	13.9614	13.9614	8.8108	44.3102	33.9431
1600	2.0797	0.9729	1.2851	16.342	1.8203	55.0385	-25.4794	0.353	6.3568	0.0714	0.9309	1.065	0.668	2	0.4537	0.1804	0.1924	0.27	0.443	-0.1156		107.446	4.4689	-1.1387	-1.1386	0.703	3.477	1.7769
1601	3.2009	0.8954	1.7631	81.6223	2.694	14.1013	37.4288	8.6242	9.0041	1.6887	0.6811	0.983	0.3745	2	15.2054	7.7122	0.9923	20.592	5.3964	5.6912	0.6811	168.929	149.773	56.0583	56.0583	16.6337	84.9484	75.9652
1602	2.5304	0.9966	1.6628	49.7774	2.3086	69.3699	21.4821	4.9042	7.9221	1.0294	0.9756	1.0473	0.6242	2	8.1547	4.1554	2.2209	6.6572	3.8507	1.7518		135.469	80.3238	17.2552	17.2552	10.1396	48.3064	40.9307
1603	2.0548	1.0089	1.3557	14.7108	1.8546	75.9303	-14.0411	4.2053	6.5125	0.8754	0.9606	1.0812	0.7188	2	5.7011	2.6466	2.2346	3.682	4.7956	-0.8005		106.238	56.1558	-7.8849	-7.8849	8.6227	41.4222	26.069
1604	2.278	0.9407	1.3391	30.6687	1.9531	35.2589	-33.3665	6.7518	6.7325	1.3429	0.9419	1.0158	0.5932	2	9.0414	2.3247	5.0869	3.919	9.0045	-3.0168		118.664	89.0578	-29.7155	-29.7155	13.2276	66.5052	22.8983
1605	2.7447	0.9325	1.5939	60.5455	2.3728	30.4642	30.3289	12.8009	8.0407	2.5375	0.9026	0.9531	0.5895	2	20.4033	11.4459	3.8236	19.4147	8.9184	6.1881		145.968	200.972	60.9528	60.9527	24.9944	126.089	112.742
1606	2.6595	1.0176	1.7904	56.7177	2.4842	80.1621	14.9871	6.4965	8.5024	1.368	0.9693	1.0304	0.6163	2	11.6313	5.147	2.5107	8.3514	5.523	1.7432		142.146	114.568	17.1705	17.1705	13.4748	63.9905	50.6979
1607	2.0966	0.9938	1.3473	17.569	1.8717	68.0084	0.3885	8.667	6.5459	1.7839	0.9828	1.0684	0.6572	2	11.6771	5.7187	3.4911	8.7022	8.6331	0.0454		108.364	115.019	0.4469	0.4469	17.5714	85.3699	56.3292
1608	2.4145	0.9814	1.5609	42.0769	2.1629	60.3125	29.5852	6.971	7.4444	1.4616	0.9854	1.0571	0.6185	2	10.8811	6.255	2.5924	10.1136	4.9085	3.2192		128.428	107.179	31.7091	31.7091	14.3968	68.6643	61.6117
1609	2.8936	0.9232	1.7127	68.0084	2.4885	25.4431	22.3775	8.6346	8.3923	1.7622	0.8949	0.9864	0.546	2	14.7885	6.969	2.4735	12.7629	6.7022	3.3093		153.717	145.667	32.5966	32.5966	17.3577	85.0508	68.6446
1610	2.103	1.0156	1.4135	17.978	1.9145	79.2357	5.1347	5.9121	6.7101	1.2454	0.9939	1.061	0.6729	2	8.3568	4.2032	2.5577	6.246	5.6084	0.4291		108.671	82.3145	4.2266	4.2266	12.2672	58.2342	41.4015
1611	2.41	1.0182	1.6632	41.5446	2.2315	80.5043	16.6845	11.2437	7.7093	2.4257	1.0123	1.0948	0.7005	2	18.7006	9.6822	3.0643	13.8217	9.3677	3.1201		127.955	184.201	30.733	30.733	23.8931	110.75	95.3697
1612	1.9147	0.9601	1.145	6.3331	1.6404	47.4425	-17.0151	7.1352	5.7749	1.4147	0.9336	1.0003	0.6357	2	8.1698	3.9174	3.4368	6.1623	8.349	-1.3901		100.245	80.4725	-13.6925	-13.6925	13.9348	70.2817	38.5864
1613	2.332	0.8749	1.2073	35.0868	1.876	8.4815	-17.3225	12.316	6.4096	2.3198	0.8763	0.922	0.5343	2	14.8691	5.1437	4.8027	9.6278	14.4489	-2.5757		122.354	146.461	-25.3706	-25.3706	22.85	121.313	50.6654
1614	3.011	0.9129	1.7119	73.6966	2.5698	20.598	52.1567	15.2284	8.6352	3.019	0.8361	0.9659	0.4858	2	26.0695	17.1363	2.6305	35.2756	7.2857	13.597		159.899	256.785	133.93	133.93	29.7371	150	168.793
1615	2.9932	0.8912	1.6771	72.7193	2.497	12.7694	39.7568	13.1344	8.38	2.6286	0.8874	0.9605	0.5646	2	22.0277	13.2246	2.5171	23.4246	7.9125	8.7575		158.819	216.973	86.2614	86.2614	25.8917	129.374	130.262
1616	2.4873	1.007	1.6347	47.0428	2.2871	75.1028	21.9293	20.9823	7.869	4.3588	0.9506	1.0216	0.6361	2	34.2997	17.9413	9.6965	28.2054	16.3806	7.5217		132.926	337.852	74.0887	74.0886	42.9342	206.676	176.722
1617	3.0194	0.9689	1.957	74.1467	2.724	52.812	53.9212	18.2147	9.1907	3.8785	0.8953	1.0061	0.5557	2	35.6461	23.8851	3.5632	42.9793	8.393	19.2208		160.398	351.114	189.325	189.325	38.2032	179.415	235.268
1618	1.9698	0.9536	1.1623	9.5514	1.6832	43.5861	9.5101	0.2336	5.9012	0.046	0.9282	1.0178	0.5898	2	0.2715	0.1505	0.076	0.2552	0.2114	0.0258		102.506	2.6743	0.2543	0.2543	0.4532	2.301	1.4824
1619	3.4132	0.9246	1.968	89.746	2.9724	26.1393	-5.4487	8.0733	9.9146	1.6025	0.72	0.9913	0.3892	2	15.8882	2.4477	4.8742	6.289	8.5133	-0.8657	0.72	178.714	156.499	-8.5271	-8.5272	15.7846	79.522	24.1098
1620	3.5619	0.9069	2.02	93.9979	3.0538	18.0822	40.4204	19.9788	10.1483	3.9767	0.7809	0.9861	0.4427	2	40.3571	21.5825	3.5231	48.7476	11.9033	16.3125		184.059	397.517	160.678	160.678	39.1705	196.791	212.588
1621	2.0519	0.9581	1.2358	14.5142	1.7689	46.3398	-50.5828	4.9915	6.1761	0.9988	0.9374	1.0058	0.6407	2	6.1685	1.6959	3.3887	2.6469	7.5166	-3.1202		106.093	60.7597	-30.734	-30.734	9.8382	49.1663	16.7046
1622	3.2416	0.8856	1.7641	83.3484	2.7026	11.1647	49.3443	9.354	9.0193	1.8296	0.7008	0.9562	0.4492	2	16.5014	10.2712	0.5936	22.8631	4.7384	8.1425	0.7008	170.962	162.539	80.2036	80.2036	18.0216	92.1369	101.171
1623	1.9117	0.9735	1.1615	6.1795	1.6575	55.389	-2.2347	10.0553	5.8462	1.9977	0.9866	1.0414	0.6606	2	11.6792	6.5299	4.4462	9.885	10.2801	-0.261		100.138	115.04	-2.5709	-2.5708	19.6773	99.0447	64.3195
1624	2.3936	1.0246	1.609	39.8221	2.2272	83.0647	9.9316	5.8085	7.7047	1.213	0.9481	1.0416	0.6269	2	9.3459	4.2081	3.014	6.7122	5.2317	0.9282		126.437	92.0571	9.1428	9.1427	11.9481	57.2137	41.4498
1625	2.0003	0.9893	1.276	11.2177	1.7689	65.2655	15.343	5.7836	6.217	1.1871	0.9837	1.0493	0.6176	2	7.3799	4.1562	2.2219	6.7296	4.8961	1.1323		103.697	72.692	11.1532	11.1531	11.6929	56.9685	40.9386
1626	2.3551	0.9739	1.4912	36.7771	2.0901	55.6682	-34.4356	6.5766	7.2058	1.361	0.9669	1.0344	0.6666	2	9.807	2.5167	4.3973	3.7752	8.841	-3.3771		123.796	96.599	-33.2644	-33.2644	13.4058	64.7795	24.7895
1627	2.2926	0.8952	1.2421	31.7797	1.8803	14.0473	22.1391	12.9096	6.4473	2.4871	0.9168	0.972	0.5712	2	16.035	9.2915	3.1694	16.2665	10.0516	3.55		119.581	157.945	34.9675	34.9675	24.4979	127.16	91.5213
1628	1.948	0.956	1.1537	8.2996	1.6661	45.0778	-2.6214	9.5823	5.8503	1.8897	0.8862	0.9971	0.6277	2	11.0551	5.8828	4.3592	9.3721	9.8337	-0.2898		101.62	108.893	-2.8545	-2.8545	18.6135	94.3857	57.9456
1629	2.1849	0.937	1.2732	23.9304	1.8588	32.9378	-12.5785	8.5164	6.4317	1.6859	0.9163	0.9817	0.6322	2	10.8431	4.6976	3.7831	7.4307	9.588	-1.3639		113.249	106.805	-13.4344	-13.4344	16.6061	83.8865	46.2714
1630	2.4606	1.0501	1.7026	46.0106	2.3471	91.0534	37.4097	9.5581	8.117	2.0049	0.9899	1.0591	0.7213	2	16.2736	10.403	3.8765	14.4226	5.9824	6.0879		131.978	160.295	59.9658	59.9659	19.7483	94.1473	102.469
1631	1.9009	1.0271	1.277	5.7133	1.7261	84.1039	-34.9973	4.6324	6.1338	0.9644	1.0117	1.1088	0.7424	2	5.9156	2.5724	3.0275	3.465	6.2537	-2.0703		99.8148	58.2687	-20.3925	-20.3925	9.4993	45.6291	25.3381
1632	2.0458	0.9277	1.1518	14.0338	1.7132	27.8909	-13.0524	8.8833	5.9625	1.716	0.8884	0.9943	0.6135	2	10.2318	4.8253	3.7048	7.8658	10.0429	-1.3355		105.741	100.783	-13.1547	-13.1546	16.9026	87.5005	47.5292
1633	2.156	0.987	1.3853	21.7192	1.9188	63.7321	-0.9829	9.7166	6.6849	2.0136	0.9803	1.0476	0.6929	2	13.4604	6.6665	3.9228	9.6213	9.8123	-0.1323		111.526	132.585	-1.3032	-1.3032	19.834	95.7085	65.665
1634	1.9928	0.9129	1.0921	10.7943	1.6404	20.6262	-6.3273	6.2735	5.7154	1.1987	0.902	0.9657	0.5353	2	6.8513	3.1372	2.1222	5.8608	6.6706	-0.4335		103.393	67.4853	-4.27	-4.27	11.8072	61.794	30.9014
1635	2.1236	1.0108	1.4204	19.3801	1.9274	76.8983	7.8031	9.1757	6.7439	1.9326	0.984	1.0496	0.6508	2	13.0332	6.5226	3.7508	10.0221	8.4595	1.017		109.733	128.377	10.0174	10.0174	19.0361	90.3806	64.2476
1636	2.7627	1.0518	1.9428	61.65	2.6683	91.4456	52.1802	18.4977	9.1286	3.9368	0.9423	1.0448	0.5931	2	35.9374	23.9982	4.8239	40.4652	8.8457	18.7522		147.089	353.983	184.709	184.709	38.7775	182.202	236.382
1637	2.5192	0.8984	1.3605	49.0264	2.0901	15.1663	21.785	8.7329	7.1105	1.6709	0.8525	0.9348	0.4656	2	11.8811	5.7686	1.6268	12.3897	6.8306	2.5883		134.766	117.029	25.4948	25.4947	16.4584	86.0191	56.8207
1638	2.4135	0.8735	1.2574	41.8883	1.9445	8.2217	32.0789	13.9729	6.6232	2.6527	0.86	0.9262	0.4992	2	17.5695	10.3733	3.333	20.7814	9.4903	5.6361		128.26	173.06	55.5156	55.5156	26.1291	137.633	102.177
1639	2.4192	1.0135	1.6611	42.5288	2.2315	78.2203	29.5996	8.7034	7.7029	1.8769	1.0036	1.0719	0.6489	2	14.4573	8.2553	3.1115	12.7219	6.1273	4.2793		128.831	142.404	42.1511	42.1511	18.4875	85.7285	81.3147
1640	3.4627	0.9769	2.2898	91.1225	3.178	57.6469	2.3624	4.2648	10.6276	0.9189	0.6538	1.0787	0.4297	2	9.7656	2.0202	1.5843	4.7011	4.1642	0.2307	0.6538	180.427	96.1912	2.2724	2.2724	9.0512	42.0083	19.899
1641	1.8876	0.9113	1.0218	5.1215	1.5419	19.8998	-44.7022	6.0674	5.4038	1.1473	0.9043	0.9388	0.5277	2	6.1997	1.8619	3.0805	3.5281	8.7794	-2.7714		99.4062	61.067	-27.2983	-27.2983	11.3009	59.7639	18.3397
1642	2.9878	0.9244	1.8076	72.5266	2.5784	26.0291	55.472	11.0295	8.6763	2.2979	0.8811	1.0031	0.5815	2	19.9369	13.9154	1.5139	23.9292	4.9113	11.0594		158.607	196.379	108.935	108.935	22.6343	108.641	137.067
1643	2.332	0.9455	1.3938	35.0712	2.013	38.3115	5.441	8.6344	6.9269	1.7374	0.9231	0.9896	0.6262	2	12.0346	5.7675	3.2548	9.2102	8.1645	0.6548		122.341	118.541	6.4498	6.4498	17.1134	85.0488	56.8099
1644	2.658	0.8907	1.4641	56.6088	2.1972	12.649	37.9527	11.2298	7.4376	2.2106	0.9165	0.9169	0.5182	2	16.4415	9.8511	2.604	19.0084	6.9679	6.24		142.038	161.949	61.464	61.4639	21.7744	110.614	97.0333
1645	2.6474	0.9386	1.5151	55.7944	2.2957	33.8881	35.4424	15.9426	7.8061	3.0943	0.8678	0.945	0.4901	2	24.1547	13.6053	3.6493	27.7604	10.2924	8.561		141.239	237.924	84.3259	84.3259	30.4789	157.035	134.012
1646	2.0423	0.8985	1.0835	13.8313	1.6618	15.1799	-30.8902	8.0856	5.7651	1.5196	0.9177	0.9832	0.5767	2	8.7607	3.3976	3.5417	5.8909	10.5831	-2.7062		105.592	86.2929	-26.6561	-26.656	14.9681	79.6432	33.4664
1647	1.9234	1.0059	1.2494	6.8335	1.7175	74.5982	3.8047	3.0651	6.0778	0.6301	0.9857	1.0517	0.6903	2	3.8295	2.1809	1.3296	3.1595	2.9485	0.1457		100.593	37.7206	1.4351	1.4352	6.2065	30.1912	21.4819
1648	3.0042	0.9862	1.9091	73.3497	2.754	63.2943	62.0448	14.8523	9.3077	3.0463	0.8431	1.0434	0.5305	2	28.3545	20.5833	2.9033	38.7974	5.6374	17.5925		159.515	279.292	173.286	173.286	30.0061	146.295	202.745
1649	2.1354	0.944	1.2668	20.2943	1.8246	37.3794	4.816	9.5003	6.3328	1.9004	0.92	0.9999	0.569	2	12.035	5.7253	4.4624	10.0613	9.0428	0.5796		110.43	118.545	5.7091	5.7091	18.7189	93.578	56.3942
1650	1.9322	0.9772	1.1965	7.3033	1.6832	57.8023	-12.5841	8.697	5.9319	1.7542	0.9387	1.0066	0.6586	2	10.406	5.1387	4.5301	7.8027	9.7911	-1.3095		100.921	102.499	-12.8986	-12.8986	17.2789	85.6654	50.6162
1651	2.5243	0.9304	1.419	49.3539	2.1629	29.2806	34.4244	17.7081	7.3787	3.4055	0.8197	0.9363	0.4687	2	25.1278	14.0928	4.9146	30.068	11.6123	8.6501		135.072	247.509	85.2035	85.2034	33.5442	174.425	138.814
1652	1.9766	0.9467	1.1505	9.8857	1.679	39.0407	-5.738	9.5705	5.8789	1.873	0.9432	1.0086	0.5844	2	11.0109	5.2818	3.8704	9.0387	10.1198	-0.6318		102.744	108.457	-6.2232	-6.2233	18.449	94.2694	52.0257
1653	3.3674	0.9374	2.0882	88.0662	2.9682	33.2462	43.5363	18.7353	9.9172	3.945	0.8222	1.0574	0.5421	2	39.123	22.7676	4.7148	41.997	10.5787	17.0327	0.8222	176.645	385.361	167.772	167.772	38.8582	184.543	224.261
1654	2.244	0.884	1.1778	28.0322	1.816	10.6953	14.2883	10.9331	6.232	2.0663	0.8737	0.9431	0.5002	2	12.877	6.5273	2.5499	13.0489	9.3707	1.8399		116.515	126.838	18.123	18.1231	20.3531	107.691	64.2939
1655	2.0284	1.031	1.3888	12.9369	1.8631	85.5272	9.3713	11.9839	6.5698	2.5333	0.9964	1.1268	0.688	2	16.6433	9.0317	4.4354	13.1277	10.8607	1.5597		104.94	163.936	15.363	15.363	24.953	118.041	88.9622
1656	2.4433	0.9254	1.4116	44.8602	2.0773	26.5439	-20.6029	5.2474	7.1033	1.0428	0.8779	0.985	0.5931	2	7.4072	2.2277	2.5911	3.7556	6.3284	-1.5261		130.93	72.9609	-15.0321	-15.0321	10.2716	51.6869	21.9428
1657	2.2544	0.9273	1.2974	28.7635	1.906	27.6012	-6.7956	4.9872	6.5674	0.9852	0.9235	0.9925	0.5655	2	6.4704	2.5723	2.4551	4.5485	5.326	-0.4397		117.107	63.7334	-4.331	-4.3311	9.7042	49.1239	25.3372
1658	2.5065	0.9282	1.4726	48.1082	2.1415	28.1216	9.1265	12.4825	7.3086	2.5151	0.9291	0.9976	0.5668	2	18.3817	8.1068	4.1415	14.3035	11.3436	1.6776		133.911	181.06	16.5244	16.5244	24.7737	122.953	79.852
1659	2.3984	0.9505	1.4534	40.4048	2.0858	41.5937	27.9192	14.2383	7.162	2.8894	0.9316	0.9982	0.5897	2	20.694	11.8295	4.3172	20.0609	10.263	5.7776		126.948	203.836	56.9094	56.9094	28.4606	140.247	116.521
1660	2.8989	0.9076	1.6771	68.3623	2.4542	18.4369	44.97	12.5264	8.2653	2.5417	0.8521	0.9855	0.508	2	21.008	12.9488	2.0708	25.4913	6.893	9.4473		154.095	206.929	93.0559	93.0559	25.0357	123.385	127.546
1661	2.5575	0.9879	1.6045	51.125	2.3171	64.5063	42.6198	13.4692	7.9375	2.7227	0.8365	0.9853	0.5512	2	21.6113	13.4712	3.5301	24.4375	7.7287	9.2107		136.741	212.871	90.7254	90.7253	26.8186	132.672	132.691
1662	1.891	1.0047	1.2121	5.2549	1.6832	73.8908	-14.3773	12.3913	5.9686	2.5164	0.9892	1.0913	0.6624	2	15.0195	7.2287	6.779	10.9125	14.1723	-2.1594		99.4982	147.942	-21.2701	-21.2701	24.7865	122.054	71.2027
1663	1.9908	0.9491	1.1664	10.6689	1.6961	40.6645	-25.2478	11.7956	5.9357	2.3179	0.9245	1.0164	0.5869	2	13.7584	5.1965	6.7345	8.8549	14.7741	-3.4737		103.303	135.52	-34.2159	-34.2159	22.8313	116.187	51.1855
1664	1.915	0.923	1.0624	6.3523	1.5847	25.3189	-25.3471	7.1734	5.5529	1.3724	0.8977	0.9589	0.5951	2	7.621	3.4194	3.4325	5.7456	8.9914	-1.9317		100.258	75.0669	-19.0272	-19.0273	13.5181	70.658	33.6811
1665	2.38	0.9161	1.291	38.5435	2.0002	21.9617	-8.4362	14.2694	6.8496	2.6895	0.8495	0.9106	0.4982	2	18.4218	6.1549	5.9049	12.3534	15.4726	-1.5541		125.321	181.455	-15.3079	-15.3079	26.4916	140.554	60.6258
1666	2.0464	0.9508	1.2156	14.0811	1.7518	41.8146	-13.5961	8.7545	6.1129	1.7409	0.9263	1.0258	0.6373	2	10.642	4.8905	3.7815	7.6741	9.9446	-1.4469		105.775	104.824	-14.252	-14.2519	17.1479	86.2318	48.1714
1667	3.2307	0.8516	1.6251	82.7598	2.5955	4.3425	45.6886	14.8262	8.643	2.7877	0.7046	0.9383	0.4212	2	24.094	14.4	3.121	34.1851	8.0521	11.0082	0.7046	170.266	237.326	108.431	108.431	27.4588	146.038	141.84
1668	2.3047	0.8873	1.2245	32.8455	1.876	11.5891	29.3851	13.0262	6.4243	2.4829	0.8851	0.9623	0.554	2	15.9506	9.7835	2.8933	17.6584	9.1987	4.6871		120.468	157.113	46.1679	46.1679	24.4566	128.308	96.3675
1669	3.0965	0.9411	1.8736	77.1701	2.724	35.5487	44.6154	12.2892	9.1548	2.5151	0.7276	1.0434	0.4769	2	23.025	13.5185	3.0025	28.3479	6.8063	10.2727	0.7275	163.795	226.796	101.186	101.186	24.7737	121.049	133.157
1670	2.1404	0.868	1.0773	20.7606	1.6961	7.065	22.072	12.6801	5.8364	2.3405	0.8611	0.9281	0.505	2	13.6603	8.0053	2.8331	15.8525	9.8819	3.0151		110.788	134.554	29.6987	29.6988	23.0539	124.899	78.8522
1671	2.1448	0.9193	1.2018	21.0724	1.7903	23.4537	-0.4847	7.6687	6.1942	1.4879	0.9187	0.9844	0.5395	2	9.2162	4.1124	3.2289	7.6229	7.7057	-0.0447		111.028	90.7796	-0.44	-0.44	14.6558	75.5367	40.5071
1672	1.6409	0.9579	0.9399	0.2331	1.3749	46.1709	-42.7343	4.1433	4.9378	0.7887	0.9272	0.9932	0.5796	2	3.8943	1.7634	2.5516	3.0425	5.9139	-1.6642		96.0944	38.3589	-16.3924	-16.3924	7.7687	40.8115	17.3695
1673	3.2353	0.96	2.0684	82.9993	2.9082	47.4255	44.6197	12.559	9.7577	2.6622	0.7783	1.0317	0.5088	2	25.9771	15.1295	2.6354	29.7375	6.9553	11.5909	0.7783	170.549	255.874	114.17	114.17	26.2227	123.706	149.026
1674	2.3955	0.9218	1.2967	40.0565	2.0259	24.743	38.9435	23.2061	6.9374	4.3375	0.8543	0.9284	0.4942	2	30.0913	18.7206	5.3538	37.8811	14.1685	11.7186		126.642	296.399	115.428	115.428	42.7244	228.58	184.398
1675	2.4425	0.9552	1.4921	44.7933	2.1372	44.6011	13.7303	12.7828	7.3295	2.6023	0.9576	1.021	0.6433	2	19.0732	9.7128	4.601	15.0987	11.0277	2.6188		130.869	187.871	25.7952	25.7953	25.6327	125.911	95.6711
1676	3.1906	0.9217	1.8247	81.1913	2.7583	24.6339	27.0549	4.7819	9.2381	0.9445	0.7772	0.9431	0.4392	2	8.7256	3.8926	1.3593	8.8636	3.4883	2.3607	0.7772	168.425	85.9472	23.2529	23.2529	9.3033	47.1017	38.3421
1677	3.1498	0.8225	1.47	79.778	2.4456	1.6767	52.5825	20.7455	8.1392	3.7468	0.6166	0.8935	0.3151	2	30.4959	19.1353	2.4485	60.725	9.8373	16.0355	0.6166	166.783	300.385	157.95	157.95	36.906	204.343	188.483
1678	3.4739	0.937	1.9749	91.5034	3.0667	32.9532	21.6762	5.6454	10.2262	1.0902	0.5999	0.9657	0.3741	2	11.1491	4.0707	2.5429	10.8824	4.4216	2.4167	0.5999	180.904	109.819	23.8045	23.8045	10.7385	55.6072	40.0964
1679	2.2727	0.8661	1.1577	30.2222	1.8074	6.7114	22.8566	12.2795	6.184	2.2988	0.8528	0.9102	0.4948	2	14.216	7.9362	2.449	16.0398	9.4728	3.2493		118.297	140.028	32.0056	32.0055	22.6432	120.953	78.1716
1680	1.9916	0.9083	1.0798	10.7151	1.6318	18.7367	-25.3779	8.2104	5.6828	1.5601	0.8772	0.9516	0.5316	2	8.8656	3.222	3.2643	6.0612	10.2937	-2.2499		103.336	87.3262	-22.1615	-22.1616	15.367	80.8724	31.7367
1681	1.8743	0.9426	1.0744	4.5827	1.5762	36.4848	3.2199	4.2319	5.5507	0.8191	0.9307	0.9966	0.568	2	4.5467	2.4726	1.6824	4.3534	4.0956	0.1464		99.0356	44.785	1.442	1.442	8.0681	41.6842	24.3551
1682	2.7322	0.9338	1.5803	59.8757	2.3642	31.1014	31.7732	15.6465	8.0154	3.0848	0.8693	0.984	0.552	2	24.7262	13.7495	4.2892	24.9065	10.6753	7.8563		145.291	243.553	77.3846	77.3846	30.3853	154.118	135.433
1683	2.0939	0.9065	1.1463	17.4029	1.7218	17.9294	6.9406	7.6219	5.9632	1.4652	0.8377	0.9766	0.5641	2	8.737	4.6074	2.2432	8.1683	7.0932	0.6064		108.239	86.0594	5.973	5.973	14.4322	75.0757	45.3829
1684	2.4338	1.0233	1.6017	43.9597	2.2657	82.4448	23.1644	6.9437	7.824	1.4215	0.9718	1.0389	0.6576	2	11.1218	6.0846	1.8497	9.2531	5.3351	2.5763		130.115	109.55	25.3766	25.3765	14.0018	68.3954	59.9333
1685	2.1661	0.9543	1.3093	22.5122	1.8717	43.9597	-5.9403	11.2001	6.4941	2.2581	0.9561	1.0242	0.6405	2	14.6643	6.7284	5.5228	10.5053	11.8654	-0.8711		112.141	144.443	-8.5803	-8.5804	22.2423	110.321	66.2747
1686	2.2448	0.8837	1.1769	28.1067	1.816	10.6095	14.9738	17.6471	6.2316	3.3328	0.8936	0.9292	0.5093	2	20.7689	10.7526	4.8777	21.1106	15.0049	3.1099		116.575	204.574	30.6325	30.6325	32.8281	173.824	105.913
1687	3.2429	0.8793	1.7066	83.3812	2.6855	9.4532	32.4955	16.9768	8.9579	3.2343	0.7897	0.9223	0.4708	2	28.9726	14.8105	4.584	31.4561	11.4599	9.4148		171.001	285.38	92.7358	92.7357	31.8579	167.221	145.883
1688	1.9963	1.0357	1.3743	10.9992	1.8374	87.043	-8.6461	4.3131	6.4957	0.9125	1.0183	1.0935	0.6729	2	5.9275	2.6408	2.2861	3.9243	4.6859	-0.5125		103.54	58.3859	-5.0481	-5.0481	8.9881	42.484	26.0119
1689	1.7643	0.9465	1.0052	1.5218	1.4777	38.84	-16.6994	6.4291	5.2461	1.2319	0.8598	0.9817	0.572	2	6.4625	3.2119	3.2506	5.6157	7.5025	-1.0792		96.9566	63.6556	-10.6301	-10.6301	12.1342	63.3266	31.6372
1690	2.9172	0.9743	1.8152	69.2411	2.6384	55.9479	57.3923	12.9951	8.9285	2.642	0.8384	1.0101	0.5031	2	23.5887	16.3237	2.999	32.4465	5.5369	13.5381	0.8384	155.036	232.349	133.35	133.35	26.0237	128.002	160.788
1691	1.7944	0.8774	0.8899	2.1923	1.4091	9.0415	-3.7824	6.1617	4.9459	1.1087	0.8549	0.9209	0.534	2	5.4833	3.2075	1.9573	6.0067	6.395	-0.2074		97.4082	54.0105	-2.0429	-2.0429	10.9207	60.6927	31.5939
1692	1.9903	0.8034	0.8624	10.6293	1.4605	0.8976	-14.4582	4.8593	5.0236	0.8342	0.7894	0.8694	0.4134	2	4.1907	1.6936	1.5415	4.0966	5.5622	-0.6059		103.275	41.2784	-5.9681	-5.9681	8.2169	47.8641	16.682
1693	3.1363	0.9792	2.045	79.2569	2.8654	59.0058	38.3623	12.6492	9.6482	2.6811	0.9221	1.0281	0.5953	2	25.8676	14.5644	2.2274	24.4674	7.7966	9.9234		166.182	254.796	97.7455	97.7456	26.4088	124.595	143.459
1694	3.8712	0.9817	2.6843	98.5487	3.5935	60.5548	-2.5549	6.1358	11.9388	1.3796	0.6627	1.1258	0.4858	2	16.4704	2.636	2.6981	5.4263	6.2926	-0.4208	0.6627	189.958	162.233	-4.1449	-4.1449	13.5891	60.4376	25.9646
1695	2.104	0.8565	1.033	18.0544	1.6447	5.0326	-20.1662	8.0478	5.6616	1.4684	0.8282	0.937	0.4857	2	8.3134	3.02	3.0689	6.2184	9.6704	-1.6765		108.729	81.887	-16.5135	-16.5135	14.4637	79.2708	29.747
1696	3.4084	0.946	2.0722	89.5293	3.0324	38.5916	55.8311	17.2793	10.13	3.5347	0.7991	0.9948	0.4827	2	35.8062	23.675	4.326	49.0461	7.6321	19.991	0.7991	178.446	352.691	196.911	196.911	34.8168	170.201	233.199
1697	1.942	0.9738	1.1887	7.8782	1.6875	55.551	-3.983	7.3058	5.9408	1.4618	0.9305	1.0423	0.6606	2	8.6844	4.6725	3.1662	7.0731	7.5967	-0.3459		101.324	85.5413	-3.4071	-3.4071	14.3987	71.9621	46.0241
1698	3.072	0.9417	1.8493	76.0756	2.7026	35.902	24.3411	15.4398	9.0884	3.1417	0.8517	0.9807	0.5055	2	28.5529	12.8552	7.7935	25.4299	11.6814	6.9501		162.557	281.246	68.4585	68.4584	30.9457	152.082	126.624
1699	2.5247	1.0177	1.6736	49.4057	2.3471	80.1941	32.0605	14.2009	8.072	2.9443	0.916	1.0427	0.581	2	23.7666	13.2252	4.0173	22.7628	9.6481	7.6197		135.121	234.101	75.054	75.054	29.0014	139.879	130.268
1700	2.6477	0.9633	1.5803	55.8215	2.3514	49.4921	42.8739	9.5743	8.0128	1.8883	0.8558	0.9808	0.4985	2	15.1302	9.2133	2.0116	18.4824	5.4694	6.4869		141.265	149.032	63.896	63.896	18.5998	94.3069	90.751
1701	1.7863	0.9844	1.0958	1.9684	1.5505	62.2149	-76.3852	4.6891	5.5243	0.9301	0.9583	1.057	0.6699	2	5.1383	1.616	3.5224	2.4121	8.2707	-3.9249		97.2572	50.6123	-38.6603	-38.6603	9.1615	46.1876	15.9176
1702	1.969	0.9927	1.2537	9.4728	1.7432	67.4399	20.0829	5.0199	6.1408	1.0249	0.9763	1.0458	0.6332	2	6.2934	3.804	1.591	6.0078	4.0117	1.2639		102.45	61.99	12.4494	12.4494	10.0953	49.446	37.4694
1703	1.9722	0.9935	1.255	9.6627	1.7475	67.8317	-36.4939	9.6197	6.1553	1.9614	0.9569	1.073	0.6419	2	12.0727	4.0229	6.3354	6.2667	13.1299	-4.4058		102.585	118.916	-43.3971	-43.3971	19.3198	94.754	39.6256
1704	2.8125	1.0008	1.8141	63.942	2.5998	71.5572	33.8277	8.6928	8.8428	1.7833	0.8927	1.023	0.5546	2	15.7696	8.5247	2.6013	15.3705	5.7521	5.3345		149.445	155.331	52.5448	52.5448	17.5655	85.6241	83.9683
1705	2.0045	0.9813	1.2519	11.4829	1.7603	60.2381	1.0433	8.5214	6.1795	1.7263	0.9631	1.0315	0.6299	2	10.6679	5.4231	3.8015	8.6093	8.4326	0.1113		103.888	105.079	1.0963	1.0963	17.0041	83.9358	53.4175
1706	2.3268	0.9974	1.4114	34.6965	2.1073	69.8365	18.4215	18.3549	7.2908	3.5533	0.911	1.0008	0.6039	2	25.9061	13.8146	6.0685	22.8768	14.974	4.7723		122.023	255.175	47.0072	47.0071	35	180.796	136.074
1707	3.9681	0.9213	2.4027	98.9132	3.4736	24.4159	3.2833	9.1674	11.4847	1.9179	0.6788	1.0277	0.3794	2	22.0266	4.0875	3.0639	10.7726	8.8665	0.7232	0.6788	190.438	216.962	7.1235	7.1235	18.8913	90.2989	40.2619
1708	2.4149	0.9534	1.4768	42.0933	2.1073	43.3873	48.0666	13.0563	7.233	2.6658	0.9622	1.0273	0.5891	2	19.2816	13.2627	2.4202	22.5128	6.7808	9.268		128.443	189.924	91.2898	91.2899	26.2581	128.605	130.638
1709	3.2116	0.9835	2.0853	81.9896	2.951	61.6594	58.4253	13.1372	9.9231	2.7607	0.8659	1.0325	0.5605	2	27.395	19.0671	2.2752	34.0164	5.4618	16.0056		169.359	269.841	157.655	157.655	27.1929	129.401	187.811
1710	3.064	0.9381	1.8445	75.7955	2.6855	33.6558	54.4072	16.5701	9.0299	3.3847	0.7833	0.9994	0.4592	2	30.5636	20.0977	3.9869	43.7702	7.5549	16.6288	0.7833	162.242	301.051	163.794	163.794	33.3393	163.215	197.962
1711	2.2088	0.9152	1.2404	25.6553	1.8417	21.5839	3.2005	9.6374	6.3506	1.8824	0.8752	0.9868	0.5872	2	11.9542	5.8609	3.0661	9.9804	9.3289	0.3826		114.611	117.749	3.7686	3.7686	18.5416	94.9284	57.7299
1712	2.9235	0.982	1.8466	69.608	2.6641	60.7134	48.6936	9.2959	9.0195	1.9032	0.8851	1.0085	0.5379	2	17.1659	10.9244	1.9015	20.308	4.7695	8.3587		155.431	169.084	82.3332	82.3331	18.7465	91.5646	107.605
1713	2.3259	0.9463	1.3984	34.6186	2.0088	38.7278	-11.2979	12.0945	6.9144	2.446	0.9326	0.9836	0.6271	2	16.9129	6.5308	5.6244	10.4143	13.4612	-1.9108		121.957	166.592	-18.8214	-18.8214	24.0931	119.131	64.3284
1714	3.1292	0.9565	1.9001	78.8223	2.7968	45.3377	55.4885	15.9108	9.4033	3.2151	0.8223	0.996	0.5105	2	30.2322	20.3908	2.3954	39.9431	7.0821	16.7754	0.8223	165.682	297.787	165.238	165.238	31.6687	156.721	200.849
1715	2.0605	0.9557	1.232	15.0778	1.7732	44.902	-19.2504	11.5249	6.1864	2.2951	0.9164	1.0255	0.6214	2	14.1987	5.8074	6.0777	9.3454	13.7439	-2.7333		106.509	139.857	-26.923	-26.9231	22.6067	113.52	57.2029
1716	3.2806	0.9152	1.9104	85.2834	2.8225	21.5555	53.0966	19.0866	9.4319	3.8659	0.7911	0.9844	0.4704	2	36.463	23.5718	3.6171	50.1105	8.9524	19.3606	0.7911	173.271	359.161	190.702	190.702	38.0791	188.003	232.182
1717	2.722	0.9472	1.6424	59.3846	2.3857	39.3302	28.3218	17.8774	8.0997	3.625	0.8819	0.9843	0.5793	2	29.3618	15.7389	5.9752	27.1701	12.8146	8.3158		144.798	289.214	81.9106	81.9105	35.7062	176.092	155.028
1718	2.4208	0.9805	1.5524	42.71	2.1672	59.7829	31.1042	9.0776	7.4566	1.8899	0.988	1.0539	0.6311	2	14.092	8.3302	3.0304	13.199	6.254	4.3832		128.993	138.806	43.1745	43.1746	18.6155	89.4144	82.0525
1719	2.3309	0.9997	1.5398	35.0165	2.1158	71.0248	1.0661	5.5586	7.3209	1.1691	1.0138	1.0836	0.7176	2	8.5591	4.0376	2.8321	5.6264	5.4992	0.0912		122.294	84.3071	0.8988	0.8988	11.5156	54.7522	39.7704
1720	2.2175	1.0249	1.5235	26.2201	2.0473	83.2392	0.5211	4.967	7.14	1.0598	1.0257	1.0929	0.7328	2	7.5672	3.6604	2.6458	4.995	4.9412	0.0394		115.061	74.5369	0.3884	0.3884	10.439	48.9249	36.0549
1721	3.197	0.9012	1.8168	81.4605	2.7069	16.1294	48.2869	15.1586	9.0515	3.0426	0.8144	0.9664	0.4672	2	27.5402	16.9605	3.3243	36.3028	7.8388	13.2983		168.739	271.271	130.988	130.988	29.9696	149.312	167.061
1722	2.6853	0.938	1.6106	58.0404	2.33	33.6093	7.8863	13.3455	7.913	2.7163	0.9413	1.0093	0.6195	2	21.4942	9.3103	4.3602	15.0292	12.2929	1.6951		143.455	211.718	16.6967	16.6967	26.7556	131.453	91.7065
1723	2.2939	0.9351	1.348	31.9173	1.9574	31.8408	-7.0886	7.3309	6.7387	1.4665	0.9266	0.9956	0.6127	2	9.8821	4.1093	2.9215	6.7071	7.8504	-0.7005		119.695	97.3387	-6.8999	-6.9	14.445	72.2094	40.4766
1724	2.2395	0.8907	1.1887	27.6606	1.8246	12.6556	-3.1207	5.1651	6.267	0.9797	0.9174	0.9174	0.5191	2	6.1397	2.5736	1.5427	4.9574	5.3265	-0.1916		116.215	60.476	-1.8873	-1.8873	9.65	50.8762	25.35
1725	2.1119	0.9045	1.1457	18.6041	1.7346	17.1749	7.1748	9.2674	6.001	1.7693	0.8601	0.9712	0.5314	2	10.6177	5.3333	2.5838	10.0364	8.6029	0.7618		109.144	104.584	7.5037	7.5037	17.4276	91.2839	52.533
1726	2.1813	0.9607	1.3357	23.6702	1.8974	47.8433	-8.1951	0.6691	6.583	0.1358	0.9054	1.0266	0.6478	2	0.8937	0.3958	0.3133	0.6109	0.724	-0.0732		113.045	8.8029	-0.7214	-0.7214	1.3376	6.5906	3.8986
1727	1.8194	0.9825	1.1186	2.8471	1.5804	61.0405	-33.2747	5.8456	5.616	1.1643	0.9453	1.0548	0.6718	2	6.5389	3.0579	3.481	4.5519	7.7907	-2.1758		97.8513	64.4082	-21.4316	-21.4316	11.4684	57.5792	30.1203
1728	2.9014	0.9925	1.8714	68.4706	2.6683	67.3128	46.2934	11.2492	9.047	2.3269	0.9054	1.0016	0.562	2	21.0518	13.141	2.4302	23.3828	6.0417	9.7456		154.21	207.36	95.9942	95.9941	22.92	110.805	129.439
1729	1.9218	1.0416	1.324	6.7564	1.7689	88.7109	-23.2321	6.9091	6.2886	1.4546	1.0149	1.0847	0.7601	2	9.1477	4.3468	4.0346	5.7185	8.5144	-2.1252		100.539	90.1048	-20.9332	-20.9332	14.3278	68.0546	42.816
1730	2.6194	0.9757	1.6761	53.8764	2.3514	56.8449	49.2431	15.3348	8.0289	3.2013	0.9183	1.0105	0.6284	2	25.7027	17.548	4.0041	27.9251	7.7837	12.6568		139.374	253.172	124.669	124.669	31.5328	151.048	172.848
1731	2.5858	0.9454	1.6239	52.1858	2.2529	38.2796	37.8075	11.9481	7.6803	2.5263	0.9663	1.0261	0.6733	2	19.4025	12.339	2.9433	18.3251	7.4308	7.3356		137.75	191.115	72.2557	72.2557	24.8841	117.689	121.539
1732	2.6486	1.0091	1.7536	55.8486	2.4542	76.0548	29.5109	9.2243	8.3966	1.9265	0.9446	1.0147	0.5774	2	16.1757	8.5276	2.9407	14.77	6.5019	4.7736		141.292	159.331	47.02	47.0199	18.976	90.8594	83.9969
1733	2.0274	0.9172	1.114	12.8297	1.679	22.4549	8.7598	5.6689	5.8417	1.0811	0.905	0.979	0.5437	2	6.3152	3.3655	2.179	6.1896	5.1721	0.5532		104.862	62.2047	5.449	5.449	10.6488	55.8387	33.1502
1734	2.7037	0.9847	1.6787	58.5729	2.4542	62.3564	55.0471	15.9514	8.3637	3.2016	0.8667	0.9936	0.5615	2	26.7776	18.7669	3.1884	33.421	7.1708	14.7403		143.985	263.759	145.192	145.192	31.5358	157.121	184.854
1735	1.7907	0.9532	1.0337	2.0803	1.5119	43.2962	-13.0831	8.6128	5.3624	1.6603	0.8869	1.0162	0.6344	2	8.9031	5.0138	3.8893	7.9038	9.74	-1.1648		97.3326	87.6955	-11.4733	-11.4733	16.354	84.8361	49.3859
1736	2.1633	0.9559	1.3095	22.3762	1.8717	45.0192	23.049	10.943	6.4961	2.2059	0.9272	1.0003	0.6359	2	14.3299	8.6576	3.3922	13.6148	8.4207	3.3029		112.035	141.149	32.5336	32.5335	21.7281	107.788	85.2774
1737	2.7458	0.8703	1.4445	60.6014	2.2272	7.5421	36.925	11.0111	7.5076	2.1186	0.854	0.9214	0.5162	2	15.9055	9.4586	2.1713	18.3222	6.9455	5.8731		146.024	156.669	57.85	57.8501	20.8682	108.459	93.1672
1738	2.0358	0.8762	1.0373	13.4271	1.619	8.8003	-43.197	10.4213	5.6038	1.929	0.8616	0.9312	0.5382	2	10.81	3.3623	4.6215	6.2471	14.923	-4.6696		105.297	106.478	-45.9956	-45.9955	19.0007	102.65	33.1187
1739	2.1565	0.9253	1.232	21.7762	1.8117	26.4261	13.6921	7.7054	6.269	1.5143	0.9098	0.9795	0.5986	2	9.4931	5.2806	2.3627	8.8219	6.6504	1.2998		111.57	93.507	12.803	12.8031	14.9159	75.8982	52.0139
1740	2.4327	0.8426	1.168	43.8683	1.8974	3.2853	-22.9268	0.4914	6.4395	0.0891	0.7943	0.8617	0.4836	2	0.574	0.1605	0.2337	0.332	0.6041	-0.1316		130.033	5.6539	-1.2963	-1.2963	0.878	4.8403	1.5809
1741	3.3922	0.8232	1.5994	89.0399	2.6469	1.7139	53.3078	12.4508	8.7724	2.2701	0.5914	0.8644	0.347	2	19.9138	12.6331	1.1457	36.403	5.8136	10.6156	0.5914	177.841	196.151	104.564	104.564	22.3605	122.64	124.436
1742	2.1683	0.9409	1.2724	22.7775	1.8503	35.439	-11.5906	3.9355	6.4098	0.7812	0.9302	0.9985	0.6189	2	5.0075	2.1374	1.925	3.4538	4.3917	-0.5804		112.347	49.3239	-5.7169	-5.7169	7.6948	38.7647	21.0534
1743	2.6698	0.9086	1.5336	57.3182	2.2486	18.8693	10.2899	6.1316	7.6207	1.2339	0.9295	1.0167	0.5647	2	9.4034	4.0738	1.948	7.214	5.5006	0.9676		142.738	92.6235	9.5309	9.5309	12.1539	60.3963	40.1269
1744	3.3449	0.9155	1.9707	87.1551	2.8825	21.7335	50.0326	5.6119	9.6208	1.1495	0.6795	0.9949	0.4427	2	11.0594	6.7747	1.2275	15.3029	2.8041	5.5333	0.6795	175.533	108.935	54.503	54.5031	11.3226	55.2772	66.7308
1745	2.0851	0.9724	1.2844	16.72	1.8246	54.6889	25.5542	8.8228	6.3695	1.7791	0.9198	1.0299	0.6639	2	11.332	7.2567	3.0123	10.93	6.5684	2.8958		107.728	111.62	28.5236	28.5236	17.5241	86.9046	71.4785
1746	2.2323	1.0308	1.5565	27.1566	2.073	85.4385	38.8736	3.4565	7.2289	0.7442	0.9974	1.082	0.6859	2	5.38	3.5405	0.9007	5.1621	2.1128	2.0914		115.81	52.993	20.6003	20.6003	7.3304	34.0465	34.8739
1747	2.1828	0.8571	1.0824	23.8003	1.7132	5.1215	3.1458	15.2715	5.8775	2.8124	0.8609	0.9292	0.5318	2	16.5299	8.3859	4.3686	15.7696	14.7918	0.52		113.147	162.82	5.122	5.122	27.7021	150.424	82.6011
1748	1.7638	0.9311	0.9811	1.5156	1.4562	29.6866	-22.2757	8.4142	5.1594	1.6	0.9191	0.9847	0.5523	2	8.2552	3.8439	4.4114	6.9592	10.2884	-1.8389		96.9524	81.3137	-18.1132	-18.1132	15.76	82.8799	37.8624
1749	3.0899	0.9418	1.9148	76.8566	2.7197	35.9806	56.8774	15.4997	9.1423	3.2463	0.8216	1.0344	0.5357	2	29.6789	20.4614	2.1963	38.1946	6.684	16.8806	0.8216	163.44	292.337	166.274	166.274	31.9761	152.672	201.545
1750	2.7875	0.923	1.6183	62.962	2.3899	25.2896	32.2417	8.5983	8.0826	1.7215	0.8532	0.9817	0.4925	2	13.9146	7.3557	2.5946	14.9356	5.8262	4.4863		148.433	137.059	44.1901	44.1901	16.9568	84.6933	72.4536
1751	2.2717	0.9738	1.4393	30.1315	2.0088	55.6051	26.6444	5.8371	6.9501	1.2088	0.9636	1.0287	0.6212	2	8.4014	4.8985	1.5766	7.885	4.2818	2.2385		118.223	82.7538	22.0492	22.0493	11.9067	57.4954	48.2502
1752	2.9761	0.8937	1.649	71.7184	2.4885	13.5213	26.8959	14.9786	8.3562	2.9559	0.8483	0.9652	0.5389	2	24.6997	12.5438	3.2842	23.2785	10.9501	6.6432		157.721	243.292	65.4355	65.4356	29.1156	147.539	123.556
1753	2.1537	0.939	1.2531	21.5341	1.8331	34.1907	36.2466	8.0963	6.3534	1.5969	0.9212	0.9813	0.5648	2	10.1455	6.5927	2.1062	11.6728	5.1617	3.6774		111.383	99.9332	36.2224	36.2224	15.7295	79.7486	64.9381
1754	2.8444	0.9208	1.6503	65.2173	2.4371	24.1694	37.8325	11.6257	8.2278	2.3318	0.8261	0.9706	0.5298	2	19.1859	11.088	2.7206	20.9267	7.2274	7.2585	0.8261	150.772	188.981	71.4962	71.4963	22.9682	114.513	109.217
1755	2.3384	0.969	1.4676	35.533	2.0644	52.8738	-1.4914	7.2596	7.1187	1.4966	0.961	1.0261	0.6725	2	10.6542	4.7959	3.3116	7.1317	7.368	-0.1589		122.733	104.944	-1.5652	-1.5651	14.7415	71.5071	47.2396
1756	3.2663	0.9496	2.0058	84.6759	2.9082	40.9899	57.9016	13.2601	9.7443	2.7295	0.7809	1.0261	0.5151	2	26.5972	18.2755	2.2813	35.4824	5.5824	15.4002	0.7809	172.542	261.982	151.692	151.692	26.8856	130.612	180.014
1757	2.2892	0.9125	1.2736	31.4821	1.9102	20.4284	5.2647	8.3056	6.5626	1.6119	0.9178	0.9833	0.5566	2	10.578	4.9363	2.782	8.8686	7.8681	0.5569		119.335	104.193	5.4855	5.4855	15.8772	81.8102	48.6226
1758	2.1335	1.0024	1.3944	20.1674	1.9231	72.4963	8.786	6.4385	6.719	1.3362	0.9888	1.0582	0.6432	2	8.9779	4.5665	2.8996	7.0992	5.8729	0.7888		110.333	88.4323	7.7697	7.7697	13.1616	63.4192	44.98
1759	3.5405	1.196	3.0779	93.5284	3.9276	99.8407	6.1111	9.0641	13.303	2.0971	0.9292	1.2249	0.619	2	27.8983	6.973	5.5558	11.2643	8.5102	1.7049		183.461	274.798	16.7933	16.7932	20.6564	89.2814	68.684
1760	2.9714	0.9636	1.8976	71.5069	2.6641	49.7601	37.9635	12.8202	8.9953	2.7045	0.9116	1.0259	0.6208	2	24.3276	14.1727	2.2655	22.8309	7.9532	9.2356		157.49	239.627	90.9707	90.9708	26.6393	126.279	139.601
1761	2.0248	0.9796	1.2645	12.6623	1.7775	59.2089	-5.5221	6.1194	6.231	1.2419	0.9411	1.027	0.6204	2	7.738	3.5786	2.8654	5.7686	6.4574	-0.4273		104.74	76.2193	-4.2089	-4.2089	12.2327	60.2761	35.2492
1762	3.5603	0.9684	2.3555	93.9156	3.2466	52.5118	30.4676	8.1222	10.8317	1.7663	0.7856	1.0473	0.5208	2	19.1318	8.7705	2.7437	16.8389	5.6477	5.829	0.7857	183.954	188.448	57.4156	57.4156	17.3981	80.0037	86.3894
1763	2.5468	1.005	1.5678	50.567	2.3428	74.1262	26.712	6.93	8.0412	1.3511	0.8779	0.9508	0.536	2	10.8648	5.6244	2.2908	10.4938	5.0789	2.9022		136.213	107.018	28.5867	28.5867	13.3083	68.2605	55.4003
1764	2.3389	0.9822	1.5095	35.5644	2.0901	60.8255	-27.7205	7.9724	7.2167	1.6676	0.9669	1.0299	0.6857	2	12.0344	3.6457	5.3715	5.3171	10.1824	-3.336		122.76	118.539	-32.8596	-32.8595	16.4259	78.5281	35.9101
1765	1.799	0.9847	1.1096	2.2919	1.5633	62.3281	22.0913	5.1247	5.565	1.0218	0.9646	1.0302	0.6727	2	5.6864	3.942	1.7444	5.8603	3.9928	1.2562		97.4755	56.011	12.3736	12.3736	10.0647	50.4783	38.8287
1766	3.6632	0.8243	1.7835	96.1539	2.8739	1.776	8.39	6.4356	9.4868	1.2099	0.5917	0.9472	0.3643	2	11.4779	3.1107	1.1164	8.5392	5.8955	0.963	0.5917	186.831	113.057	9.4855	9.4855	11.9175	63.3907	30.6404
1767	2.5884	0.9541	1.5933	52.3003	2.2743	43.9098	26.6445	13.1087	7.7587	2.692	0.9499	1.0077	0.6251	2	20.8861	11.5761	2.9346	18.5187	9.6162	5.565		137.859	205.728	54.8152	54.8152	26.5162	129.121	114.025
1768	2.1492	0.917	1.1989	21.335	1.7903	22.369	28.2764	16.3351	6.1914	3.1631	0.9177	0.9842	0.5464	2	19.5842	11.9386	4.9342	21.8515	11.7158	5.5377		111.23	192.904	54.5463	54.5464	31.1565	160.901	117.595
1769	2.6239	0.9776	1.6563	54.1438	2.36	58.0037	32.8563	10.3315	8.0583	2.1235	0.9259	1.0377	0.5717	2	17.1121	9.5884	3.5629	16.7714	6.937	5.6224		139.632	168.554	55.3806	55.3807	20.9165	101.765	94.4457
1770	3.3777	0.8969	1.9253	88.473	2.8568	14.6023	35.1565	8.3102	9.5171	1.6811	0.6545	0.9818	0.4356	2	15.9996	7.9722	2.8554	18.3018	5.3887	5.6249	0.6545	177.144	157.596	55.4053	55.4053	16.5588	81.8555	78.5262
1771	2.0153	0.9827	1.2583	11.9948	1.7732	61.0779	2.3032	7.9017	6.2216	1.5981	0.9744	1.0455	0.63	2	9.9427	5.0924	3.3661	8.0834	7.7199	0.229		104.257	97.9356	2.2557	2.2557	15.7413	77.8317	50.1601
1772	2.6441	0.9553	1.6266	55.542	2.33	44.693	-23.759	0.1627	7.9351	0.0334	0.9441	0.9949	0.5811	2	0.2647	0.0541	0.0694	0.0932	0.2014	-0.0629		140.992	2.6073	-0.6195	-0.6195	0.3286	1.6026	0.5332
1773	2.3739	0.945	1.4217	38.0321	2.0516	37.9922	-22.6208	7.9462	7.0472	1.6031	0.9217	0.9879	0.5824	2	11.2971	3.1192	4.5098	5.3559	9.744	-2.5555		124.877	111.276	-25.1717	-25.1716	15.7905	78.2701	30.7241
1774	1.7886	1.0588	1.2525	2.0243	1.6533	92.9786	3.0865	4.9149	5.9497	1.0347	0.9823	1.1133	0.7688	2	6.1559	3.8521	2.7915	5.0102	4.7631	0.19		97.2949	60.6356	1.8715	1.8715	10.1918	48.4118	37.9432
1775	1.8204	1.0468	1.2491	2.8721	1.6704	90.2836	-39.2152	2.4504	5.9865	0.5113	0.9956	1.1283	0.7585	2	3.0608	1.3871	1.6737	1.8288	3.4113	-1.2003		97.8683	30.1489	-11.823	-11.823	5.0363	24.1364	13.6629
1776	2.2882	0.9607	1.3985	31.4287	2.0002	47.8518	24.6923	11.9199	6.906	2.4138	0.9666	1.0351	0.597	2	16.67	9.4749	4.3381	15.8716	8.9765	4.1162		119.29	164.2	40.5446	40.5446	23.7759	117.411	93.3278
1777	2.0969	0.9477	1.246	17.6036	1.7946	39.7898	5.2768	6.5035	6.2435	1.2979	0.9373	0.9971	0.5753	2	8.1034	3.9719	2.4606	6.9038	6.1606	0.4276		108.39	79.8185	4.2119	4.2119	12.7843	64.0595	39.1232
1778	2.1305	0.9343	1.2271	19.9561	1.8032	31.3678	-30.7568	10.8021	6.2533	2.1197	0.9228	0.9871	0.5646	2	13.2553	3.8979	5.8701	6.9041	14.1251	-4.0769		110.172	130.565	-40.1575	-40.1575	20.879	106.401	38.3943
1779	2.2659	0.9354	1.3232	29.6716	1.9317	31.9938	0.0596	9.3815	6.6583	1.8644	0.9364	1.0027	0.5674	2	12.4136	5.3273	3.4799	9.3886	9.3756	0.0074		117.847	122.274	0.0729	0.0729	18.3643	92.4078	52.4739
1780	3.4798	0.9505	2.2106	91.7347	3.1138	41.5773	1.3496	3.1269	10.3913	0.6652	0.656	1.0241	0.4548	2	6.9124	1.4962	1.1145	3.2898	3.0847	0.0933	0.656	181.195	68.0871	0.9189	0.9189	6.5522	30.8	14.7376
1781	1.864	0.9997	1.1953	4.2289	1.649	71.0048	-24.9899	4.5724	5.8542	0.9336	0.9626	1.0701	0.6376	2	5.4654	2.2782	2.7363	3.5731	5.7153	-1.3658		98.7931	53.8342	-13.4531	-13.4531	9.196	45.0381	22.4403
1782	2.7868	1.0263	1.8799	62.9336	2.6341	83.8188	46.3763	16.5929	8.9853	3.4715	0.8758	1.0401	0.553	2	31.1929	19.3865	5.9522	35.0565	8.8975	14.4661	0.8758	148.404	307.25	142.491	142.491	34.1943	163.44	190.957
1783	3.1973	0.9378	1.9339	81.4821	2.8097	33.4779	34.059	9.6867	9.4199	1.9887	0.7749	0.9886	0.4675	2	18.7331	9.3661	3.2182	20.0364	6.3874	6.3803	0.775	168.765	184.521	62.846	62.846	19.5887	95.414	92.2561
1784	2.1418	0.9331	1.2356	20.881	1.8117	30.7901	24.5345	5.8199	6.2788	1.1453	0.9453	0.9985	0.5734	2	7.1911	4.2828	1.8333	7.4685	4.3919	1.7643		110.88	70.8323	17.3784	17.3784	11.2812	57.326	42.1856
1785	2.5968	0.9504	1.5501	52.6265	2.2743	41.5283	50.5482	14.3757	7.7539	2.8739	0.9107	1.0055	0.6083	2	22.2837	15.5885	2.9673	25.626	7.1091	11.264		138.171	219.494	110.95	110.951	28.3079	141.601	153.547
1786	1.939	0.9785	1.1985	7.7036	1.6918	58.5085	38.5373	3.1431	5.9605	0.632	0.9604	1.0358	0.6644	2	3.767	2.7352	0.8667	4.1166	1.9317	1.4517		101.201	37.1049	14.2992	14.2992	6.2252	30.9595	26.9417
1787	2.5157	1.0698	1.8747	48.777	2.4456	94.7642	41.1853	16.144	8.4547	3.5797	1.0179	1.0838	0.6928	2	30.2652	19.0426	5.3515	27.4874	9.4948	12.4648		134.533	298.112	122.778	122.778	35.26	159.018	187.57
1788	2.2706	0.9606	1.404	30.0485	1.9831	47.8091	28.2249	10.9249	6.852	2.2386	0.9621	1.0085	0.5918	2	15.3386	8.9701	3.4764	15.157	7.8417	4.3293		118.155	151.085	42.6436	42.6436	22.0502	107.61	88.3555
1789	2.6108	1.0583	1.9099	53.3521	2.5227	92.8385	42.6468	11.9327	8.6805	2.6254	1.0525	1.1195	0.7503	2	22.7902	14.8543	3.6532	19.7976	6.8438	9.7193		138.868	224.483	95.7351	95.735	25.8602	117.537	146.315
1790	2.5534	0.9218	1.3838	50.9504	2.1715	24.7502	41.6225	14.5288	7.3949	2.7188	0.8152	0.9394	0.4642	2	20.105	12.3052	4.3546	26.5094	8.4816	8.3682		136.575	198.034	82.4268	82.4268	26.7802	143.109	121.206
1791	2.2932	1.1157	1.6979	31.8561	2.2914	98.8037	31.2274	11.0207	8.038	2.328	1.0152	1.1059	0.7429	2	18.7121	11.4738	4.766	15.445	7.5793	5.8433		119.644	184.314	57.5565	57.5565	22.9308	108.554	113.017
1792	1.8816	0.9293	1.055	4.8741	1.5633	28.6887	-38.2144	8.002	5.4936	1.5367	0.9332	0.9998	0.5671	2	8.4421	3.0459	4.8421	5.371	11.0597	-3.2261		99.2359	83.1547	-31.7771	-31.7771	15.1365	78.8197	30.0021
1793	2.0484	0.9706	1.2663	14.223	1.786	53.6807	-2.1907	7.8115	6.2461	1.5837	0.9699	1.0361	0.6526	2	9.8917	4.9927	3.1275	7.6504	7.9825	-0.2167		105.879	97.4332	-2.1345	-2.1345	15.5994	76.9433	49.1781
1794	1.9139	0.9321	1.0841	6.2883	1.5976	30.2524	-7.6709	10.0012	5.6047	1.9345	0.8768	0.9847	0.5994	2	10.8423	5.6224	4.2142	9.3806	10.7683	-0.8317		100.213	106.797	-8.1922	-8.1923	19.0548	98.5118	55.3806
1795	2.2364	0.9928	1.4562	27.4232	2.0088	67.4986	51.4852	10.3107	6.9752	2.1525	0.9781	1.0592	0.6372	2	15.0144	10.9175	1.522	17.1334	5.0021	7.7302		116.024	147.892	76.1425	76.1424	21.2021	101.56	107.537
1796	2.3326	0.9076	1.2918	35.0946	1.9402	18.4508	42.1423	9.0433	6.6507	1.7565	0.9165	0.9165	0.5612	2	11.6821	7.8595	1.5988	14.0045	5.2323	4.9231		122.361	115.069	48.4925	48.4926	17.3015	89.0765	77.4161
1797	3.4351	0.8913	1.884	90.4097	2.8911	12.7828	51.3611	14.5419	9.6181	2.8485	0.7505	0.9479	0.3962	2	27.397	16.8735	3.4964	42.5919	7.073	14.0714	0.7505	179.538	269.86	138.603	138.603	28.0577	143.238	166.204
1798	2.3054	0.9633	1.4244	32.8916	2.0216	49.4316	42.4111	8.6002	6.9766	1.7559	0.9611	1.0275	0.6535	2	12.2501	8.4321	1.4791	12.9026	4.9527	5.1954		120.506	120.663	51.1747	51.1747	17.2956	84.712	83.0562
1799	1.8698	0.9602	1.1106	4.4183	1.5976	47.5873	-39.2792	4.912	5.6405	0.9672	0.93	1	0.5813	2	5.4553	1.834	3.2623	3.1552	6.8417	-2.1428		98.9228	53.7347	-21.1066	-21.1066	9.5269	48.3832	18.0649
1800	2.7205	0.9035	1.4927	59.3291	2.2829	16.8991	42.6634	16.0437	7.7222	3.1012	0.8591	0.9274	0.5206	2	23.9484	15.0056	2.5939	28.8259	9.1986	10.2172		144.742	235.892	100.639	100.639	30.5468	158.03	147.805
1801	1.9886	0.9612	1.1954	10.5436	1.7132	48.1168	-5.8557	10.2802	6.0051	2.0464	0.957	0.9876	0.5973	2	12.2889	5.7798	4.6842	9.6773	10.8821	-0.7196		103.213	121.046	-7.0881	-7.0881	20.157	101.26	56.931
1802	2.041	0.8915	1.0712	13.7504	1.649	12.8833	-3.5621	9.5709	5.7162	1.7936	0.8714	0.9346	0.5641	2	10.2523	5.2261	2.3195	9.2641	9.9115	-0.3652		105.533	100.985	-3.5972	-3.5972	17.667	94.2734	51.4771
1803	2.0929	0.9653	1.2736	17.3476	1.8203	50.6541	-12.2234	5.1671	6.3468	1.0369	0.9415	1.0658	0.6614	2	6.5808	3.0307	2.7566	4.5823	5.7986	-0.8044		108.198	64.8209	-7.9233	-7.9233	10.2135	50.8959	29.8524
1804	2.0232	0.9939	1.3026	12.5419	1.7989	68.0673	7.8811	4.5938	6.3173	0.9472	0.9819	1.0473	0.6423	2	5.9839	3.19	1.8918	4.9661	4.2319	0.4716		104.653	58.9414	4.6453	4.6452	9.3299	45.2489	31.4215
1805	2.055	0.9226	1.1557	14.7312	1.7132	25.078	11.2402	6.9398	5.9561	1.3466	0.8985	0.9694	0.587	2	8.0203	4.5172	2.3121	7.6952	6.1595	0.9015		106.253	79	8.8798	8.8798	13.264	68.357	44.4944
1806	1.8315	0.953	1.0702	3.1036	1.5505	43.1557	4.6272	5.4119	5.4832	1.0563	0.9257	0.9981	0.5908	2	5.7918	3.3175	2.1314	5.6149	5.1612	0.268		98.0255	57.0492	2.6398	2.6398	10.4046	53.3072	32.6774
1807	2.2704	0.9125	1.2703	30.0258	1.8931	20.4213	-0.2453	11.404	6.5088	2.2257	0.9053	0.9855	0.5497	2	14.4865	6.2489	4.7959	11.3671	11.4317	-0.0355		118.136	142.692	-0.35	-0.35	21.9231	112.329	61.5517
1808	2.086	1.0028	1.3723	16.844	1.876	72.7294	23.0828	6.9111	6.5715	1.4432	0.9928	1.0597	0.7033	2	9.4841	5.9279	2.5919	8.4285	5.3158	2.1892		107.821	93.4184	21.5636	21.5636	14.2155	68.0743	58.3898
1809	2.1599	0.9602	1.3237	22.0331	1.876	47.5106	10.3168	5.88	6.5151	1.1947	0.9309	1.0163	0.6517	2	7.7834	4.2394	1.9152	6.5057	5.2733	0.803		111.769	76.6665	7.9096	7.9095	11.7678	57.918	41.7581
1810	2.7234	0.8641	1.4346	59.4586	2.1929	6.2755	32.0753	11.8835	7.3926	2.3061	0.8524	0.984	0.5473	2	17.048	9.8859	1.8663	18.0637	8.0721	5.4682		144.872	167.923	53.8618	53.8617	22.7151	117.052	97.3761
1811	2.447	0.9384	1.4523	45.1783	2.1073	33.7719	25.1469	12.8639	7.2138	2.5898	0.9107	0.9833	0.6051	2	18.6822	10.5241	3.9338	17.3931	9.6287	4.698		131.219	184.02	46.2753	46.2752	25.5095	126.709	103.662
1812	2.3197	0.9583	1.4317	34.082	2.0259	46.5173	31.8751	7.4356	6.9837	1.5243	0.9356	1.0296	0.6336	2	10.6456	6.6027	1.9285	10.4215	5.0655	3.3933		121.505	104.859	33.424	33.424	15.0144	73.2407	65.0366
1813	2.0137	0.9622	1.2119	11.9349	1.7389	48.6567	2.0365	10.4659	6.0872	2.0837	0.9381	1.0066	0.5947	2	12.6836	6.3562	4.6374	10.6875	10.2531	0.2583		104.213	124.933	2.5443	2.5443	20.5244	103.089	62.6086
1814	2.9481	1.0269	1.9839	70.4644	2.8011	84.049	56.2557	12.9953	9.5109	2.7107	0.9568	0.9874	0.6325	2	25.7814	18.0993	1.2666	28.6135	5.6847	14.5035		156.356	253.947	142.859	142.859	26.7004	128.004	178.278
1815	3.6718	0.9052	2.2164	96.3091	3.148	17.3891	2.3621	8.3565	10.4423	1.7737	0.6269	1.0643	0.3738	2	18.5214	3.4871	1.5538	9.3294	8.159	0.4375	0.6269	187.032	182.436	4.3094	4.3093	17.4709	82.3115	34.3479
1816	2.1134	0.9486	1.2592	18.7367	1.8117	40.4453	26.024	11.0634	6.2984	2.2118	0.9301	1.028	0.5927	2	13.931	8.476	2.5557	14.3011	8.1842	3.6254		109.244	137.22	35.7102	35.7102	21.7862	108.975	83.4886
1817	2.4301	0.9062	1.3558	43.6027	2.0259	17.7214	32.7446	7.4747	6.918	1.4649	0.9187	0.9755	0.5708	2	10.1342	6.1879	1.2096	10.8411	5.0273	3.3184		129.794	99.8219	32.6862	32.6863	14.4293	73.6258	60.9508
1818	2.3725	0.9174	1.2723	37.9284	1.9959	22.5767	32.3254	7.3715	6.8378	1.3716	0.8643	0.902	0.4773	2	9.3787	5.4128	1.938	11.3399	4.9885	3.0317		124.788	92.3802	29.8622	29.8623	13.5103	72.6093	53.3161
1819	2.3045	1.0646	1.5844	32.8301	2.2101	93.9156	38.9444	12.08	7.7071	2.4834	0.942	1.0357	0.6538	2	19.1396	12.276	4.6214	18.7765	7.3757	7.4538		120.455	188.525	73.4199	73.42	24.4615	118.988	120.919
1820	2.657	0.9688	1.6291	56.5362	2.3728	52.759	44.452	12.0328	8.0872	2.4239	0.9194	0.9841	0.5595	2	19.6027	12.4534	2.0604	22.2592	6.684	8.7138		141.967	193.087	85.8309	85.8309	23.8754	118.523	122.666
1821	3.3467	0.8918	1.9343	87.256	2.814	12.9704	60.6774	15.7772	9.3766	3.2547	0.727	0.9955	0.4552	2	30.5178	21.3413	1.9644	46.8864	6.204	18.5174	0.727	175.656	300.6	182.396	182.396	32.0588	155.405	210.212
1822	2.0493	0.9025	1.1073	14.2772	1.6747	16.5343	-2.5517	5.2981	5.8103	1.0097	0.8855	0.9745	0.5715	2	5.8666	2.9554	1.2804	5.1714	5.4333	-0.1497		105.919	57.786	-1.4745	-1.4745	9.9455	52.1863	29.1107
1823	2.4355	0.95	1.483	44.1177	2.1201	41.2996	61.6583	7.5509	7.269	1.5405	0.9369	1.0013	0.6331	2	11.198	8.7376	1.1654	13.8002	2.8951	6.9045		130.258	110.3	68.0093	68.0093	15.1739	74.3764	86.0654
1824	2.2515	0.9635	1.3877	28.5542	1.9702	49.6736	11.3929	11.4586	6.8155	2.3331	0.9746	1.028	0.6094	2	15.9011	7.9983	4.3982	13.126	10.153	1.8116		116.937	156.626	17.8443	17.8442	22.981	112.867	78.7833
1825	2.6504	0.943	1.5691	56.0202	2.3086	36.7376	33.1947	13.8266	7.8521	2.763	0.8744	0.9822	0.5219	2	21.6953	12.0225	2.7825	23.0357	9.237	7.2017		141.46	213.699	70.9367	70.9366	27.2155	136.192	118.422
1826	1.9371	0.946	1.1273	7.5873	1.6404	38.5595	-23.8209	12.3817	5.7568	2.4246	0.9014	1.0162	0.6231	2	13.9579	6.2275	6.6832	9.9948	15.3312	-3.3249		101.12	137.485	-32.7503	-32.7502	23.8823	121.96	61.3409
1827	1.9234	0.9348	1.0913	6.8399	1.6104	31.5736	-0.272	9.7327	5.6484	1.8804	0.8812	0.9824	0.6116	2	10.6213	5.94	3.9358	9.7119	9.7592	-0.0289		100.597	104.62	-0.2846	-0.2846	18.5219	95.8671	58.509
1828	2.0698	1.0022	1.3575	15.6983	1.8588	72.3444	-19.2687	4.3231	6.5169	0.9005	0.9945	1.0617	0.7103	2	5.8686	2.532	2.6386	3.5644	5.1563	-1.1308		106.968	57.8057	-11.1384	-11.1384	8.8699	42.5825	24.9402
1829	2.8534	0.9104	1.5793	65.5934	2.4199	19.5625	60.1181	19.1113	8.1612	3.6983	0.7878	0.971	0.4848	2	30.1824	21.8401	1.6881	45.0515	7.6221	18.1451	0.7878	151.165	297.297	178.729	178.729	36.4283	188.246	215.125
1830	2.8224	0.8728	1.5168	64.2574	2.3	8.0726	29.2096	13.2712	7.7393	2.601	0.8529	0.921	0.5275	2	20.1297	10.8358	2.0447	20.5407	9.3947	5.8798		149.772	198.278	57.916	57.9161	25.6198	130.721	106.733
1831	2.8933	0.9388	1.7033	67.9887	2.527	34.0743	54.2475	17.273	8.533	3.4479	0.6946	1.0159	0.4038	2	29.4211	19.1514	2.7665	47.4259	7.9026	15.9602	0.6946	153.696	289.798	157.208	157.208	33.9618	170.139	188.641
1832	2.1796	0.9302	1.2445	23.5403	1.8417	29.0706	13.7715	5.7397	6.3692	1.1215	0.9281	0.987	0.6227	2	7.143	4.0655	2.0195	6.5291	4.9492	0.9837		112.943	70.3585	9.6894	9.6894	11.0468	56.536	40.0452
1833	3.3564	0.9149	1.9055	87.6155	2.8911	21.4061	17.8335	7.9049	9.6468	1.5614	0.6581	1.0182	0.419	2	15.0627	5.408	2.0479	12.9054	6.4951	2.6862	0.6581	176.094	148.368	26.4591	26.4591	15.3798	77.8633	53.2688
1834	2.6646	0.9144	1.5665	57.1087	2.2572	21.2214	52.9447	22.7638	7.6549	4.6584	0.9179	0.9874	0.5395	2	35.6595	24.6582	2.0332	45.7089	10.7113	18.8798		142.531	351.246	185.966	185.966	45.8852	224.223	242.883
1835	2.4192	1.0006	1.6162	42.5206	2.2058	71.4265	24.6495	8.2001	7.6046	1.7428	1.0047	1.0669	0.6448	2	13.253	7.2507	3.0887	11.2451	6.1787	3.2668		128.824	130.542	32.178	32.178	17.1666	80.771	71.4194
1836	1.9002	0.9839	1.1826	5.6814	1.6618	61.8757	2.4455	7.5	5.8734	1.5101	0.961	1.0346	0.671	2	8.8695	5.1264	2.9662	7.6401	7.3168	0.2169		99.7927	87.3646	2.1365	2.1365	14.8745	73.875	50.495
1837	2.4493	0.931	1.4431	45.4048	2.0944	29.6339	24.9262	9.7631	7.1642	1.9666	0.9356	0.9537	0.5956	2	14.0892	7.8773	2.2213	13.2264	7.3296	3.5119		131.425	138.779	34.5922	34.5922	19.371	96.1665	77.5914
1838	2.3196	1.0285	1.6233	34.0743	2.1587	84.5548	-4.7087	7.8262	7.4947	1.6951	0.9875	1.1052	0.7535	2	12.7042	5.5762	4.6805	7.4006	8.1946	-0.5982		121.498	125.136	-5.8923	-5.8923	16.6967	77.0881	54.9256
1839	2.6783	0.9692	1.6173	57.6834	2.3942	52.9446	53.9391	11.3433	8.155	2.2496	0.8717	0.9971	0.5105	2	18.3455	12.5628	2.1225	24.6068	5.2247	9.8954		143.1	180.703	97.4697	97.4697	22.1586	111.731	123.744
1840	2.2821	0.9455	1.3603	30.8963	1.9659	38.3355	10.6633	11.3393	6.7789	2.2754	0.9236	1.0112	0.5815	2	15.4248	7.5351	4.7483	12.9586	10.1299	1.6448		118.851	151.934	16.2013	16.2012	22.4127	111.692	74.2207
1841	2.1706	0.9252	1.2346	22.9427	1.8246	26.3819	-15.6478	6.8146	6.3093	1.3335	0.9312	0.9977	0.6073	2	8.4133	3.4695	3.3091	5.7133	7.8812	-1.3165		112.476	82.871	-12.9675	-12.9675	13.135	67.1238	34.1746
1842	1.8417	1.0034	1.178	3.4547	1.6318	73.1359	-30.3013	4.5272	5.8053	0.9187	0.9813	1.0713	0.6427	2	5.3331	2.1755	2.7477	3.3848	5.899	-1.616		98.2643	52.531	-15.9176	-15.9176	9.0492	44.5929	21.4287
1843	2.5635	0.9057	1.3608	51.3873	2.1458	17.5828	42.3625	15.0513	7.2943	2.8079	0.8356	0.922	0.5125	2	20.4818	13.1227	3.5606	25.6056	8.6754	8.6766		136.989	201.746	85.4645	85.4645	27.6578	148.255	129.259
1844	2.998	0.8374	1.4892	72.9731	2.36	2.7721	42.4554	11.81	7.8867	2.23	0.795	0.9267	0.4628	2	17.5874	10.6117	2.4622	22.9317	6.7962	7.4668	0.795	159.099	173.236	73.548	73.548	21.9655	116.329	104.525
1845	2.3187	0.9453	1.3942	33.9734	2.0002	38.2396	-5.5402	8.6185	6.8862	1.7449	0.9225	1.037	0.6422	2	12.0159	5.1758	4.3282	8.0593	9.0958	-0.6657		121.413	118.357	-6.5571	-6.5572	17.1873	84.8922	50.9816
1846	3.1114	0.8574	1.6213	78.0412	2.5099	5.1533	57.277	18.1024	8.3806	3.5021	0.6982	0.9286	0.4248	2	29.3495	20.0959	2.1268	47.3047	7.7338	16.8105	0.6982	164.787	289.093	165.583	165.584	34.4957	178.309	197.945
1847	1.9377	1.0276	1.309	7.6325	1.7646	84.2467	-32.1393	8.3662	6.2557	1.7506	0.97	1.1081	0.737	2	10.9514	4.6273	5.6035	6.2788	11.0548	-3.5197		101.151	107.871	-34.669	-34.6691	17.2434	82.4071	45.5789
1848	2.8584	0.9434	1.7369	65.8641	2.5056	36.9829	54.4113	11.5517	8.4716	2.3684	0.905	1.0223	0.6057	2	20.0642	14.107	1.3487	23.2901	5.2661	10.9172		151.449	197.632	107.534	107.534	23.3287	113.784	138.954
1849	2.3665	0.9332	1.3928	37.4827	2.0216	30.8508	8.7771	6.8042	6.9382	1.3659	0.919	0.982	0.564	2	9.4769	4.3327	2.6187	7.6819	6.2071	0.8318		124.403	93.3475	8.1932	8.1932	13.4541	67.0214	42.6771
1850	1.9872	1.0114	1.3086	10.4579	1.7903	77.1596	28.0349	6.045	6.3141	1.2528	0.9727	1.0816	0.6595	2	7.9105	5.0867	1.7586	7.7133	4.3504	2.2177		103.152	77.9184	21.8443	21.8443	12.3401	59.5433	50.104
1851	2.7401	0.9307	1.6497	60.3591	2.3642	29.4233	48.4897	13.6379	8.0115	2.8083	0.9217	0.9962	0.6126	2	22.4984	15.2131	2.7934	24.8321	7.0249	10.9094		145.779	221.609	107.458	107.458	27.6618	134.333	149.849
1852	1.9431	0.9008	1.0316	7.9559	1.5762	15.9239	-5.3292	9.6625	5.4987	1.8128	0.8597	0.9919	0.572	2	9.9678	5.2905	3.5544	9.2491	10.1778	-0.5312		101.379	98.1828	-5.2323	-5.2324	17.8561	95.1756	52.1114
1853	1.6777	0.9876	1.0254	0.4542	1.4477	64.3626	-5.6436	6.9744	5.2056	1.3738	0.9784	1.0519	0.6659	2	7.1515	4.5027	3.1549	6.7617	7.3677	-0.4036		96.2417	70.4423	-3.9755	-3.9755	13.5319	68.6978	44.3516
1854	2.6499	0.995	1.6542	55.9569	2.4242	68.5593	43.6114	12.4532	8.2833	2.4869	0.8777	0.9873	0.5062	2	20.6001	12.5386	3.5071	24.7705	7.0222	8.984		141.398	202.911	88.4924	88.4923	24.496	122.664	123.505
1855	2.8717	0.8454	1.4542	66.6012	2.2743	3.574	47.146	15.7698	7.6267	3.0069	0.7814	0.9225	0.4703	2	22.9324	14.7313	2.5689	31.3252	8.3348	10.8117	0.7814	152.225	225.884	106.495	106.495	29.618	155.333	145.103
1856	1.8348	0.9478	1.0592	3.2038	1.5462	39.814	-18.9782	7.5431	5.4631	1.4625	0.9216	0.9973	0.5781	2	7.9897	3.6718	3.6167	6.3515	8.9745	-1.5163		98.0936	78.6985	-14.9356	-14.9356	14.4056	74.2995	36.1672
1857	3.1111	0.9455	1.8832	78.0096	2.7497	38.3195	63.9497	15.6998	9.2412	3.1994	0.7944	1.0345	0.5203	2	29.5659	21.8521	1.7794	41.9995	5.6599	18.9073	0.7944	164.751	291.224	186.237	186.237	31.5141	154.643	215.243
1858	1.7647	0.9399	1.0024	1.528	1.4691	34.6342	-28.0492	7.8506	5.2108	1.5102	0.9119	0.9963	0.5735	2	7.8694	3.558	4.3114	6.2037	10.0523	-2.2073		96.9607	77.5136	-21.7419	-21.7419	14.8755	77.3284	35.0463
1859	3.4791	0.9368	2.1519	91.7	3.0709	32.7762	68.4786	14.8335	10.2393	3.1174	0.8065	1.0121	0.5073	2	31.9202	24.2304	1.518	47.7659	4.6757	21.8585	0.8065	181.151	314.414	215.306	215.306	30.7064	146.11	238.669
1860	3.1765	0.914	1.8519	80.8581	2.724	21.0086	51.9312	8.4974	9.121	1.7253	0.7408	0.9963	0.4593	2	15.7364	10.0482	0.5347	21.8776	4.0847	8.1721	0.7408	168.036	155.004	80.4952	80.4952	16.9942	83.6994	98.9748
1861	2.0572	0.9136	1.1326	14.8602	1.7004	20.881	-3.0438	10.0365	5.9046	1.9252	0.8791	0.9608	0.585	2	11.3673	5.7038	3.2396	9.7504	10.3418	-0.346		106.348	111.968	-3.4081	-3.4081	18.9632	98.8595	56.1824
1862	1.9719	0.9033	1.056	9.6496	1.6061	16.8577	2.1644	0.8812	5.596	0.1663	0.877	0.9672	0.5317	2	0.9305	0.4785	0.2856	0.8999	0.8621	0.0201		102.576	9.1654	0.1984	0.1984	1.6381	8.6798	4.7132
1863	2.747	0.9079	1.5383	60.6761	2.3171	18.5623	42.4447	8.2565	7.8352	1.621	0.8835	0.9627	0.554	2	12.701	8.0235	1.7141	14.4828	4.752	5.3909		146.1	125.105	53.1004	53.1004	15.9668	81.3265	79.0315
1864	2.5051	1.0628	1.8359	48.0483	2.4199	93.6456	38.5439	8.5977	8.3638	1.8873	1.017	1.0818	0.6812	2	15.7846	9.6836	2.7836	14.2148	5.284	6.084		133.855	155.478	59.9274	59.9274	18.5899	84.6873	95.3835
1865	2.8061	0.9301	1.638	63.7893	2.4242	29.0256	42.6367	12.0744	8.1991	2.4122	0.8517	0.9854	0.5089	2	19.7778	11.9573	2.3685	23.4966	6.9262	8.4326		149.287	194.811	83.0611	83.0611	23.7602	118.933	117.779
1866	2.4386	0.9423	1.4611	44.3925	2.1073	36.2483	58.6612	18.0195	7.2188	3.6472	0.9059	1.0246	0.6067	2	26.3283	19.9638	2.4399	32.9067	7.4492	15.4445		130.506	259.334	152.128	152.128	35.9249	177.492	196.643
1867	2.0628	0.9388	1.1959	15.2344	1.7475	34.1053	-12.6082	0.5178	6.0842	0.1018	0.9095	0.9825	0.6047	2	0.6192	0.2745	0.2559	0.454	0.5831	-0.0781		106.624	6.0991	-0.769	-0.769	1.0027	5.1003	2.7038
1868	2.8417	0.9008	1.5921	65.0825	2.3857	15.9445	47.4665	15.0276	8.0419	2.9751	0.8834	0.9533	0.5607	2	23.9255	15.7828	2.2952	28.1492	7.8943	11.3566		150.631	235.666	111.862	111.862	29.3047	148.022	155.461
1869	2.4935	0.9094	1.374	47.4255	2.0901	19.191	0.9086	10.8936	7.1239	2.1011	0.8831	0.9541	0.5221	2	14.9678	5.7723	2.9673	11.0555	10.7949	0.136		133.279	147.433	1.3396	1.3396	20.6958	107.302	56.8572
1870	2.439	0.9379	1.4487	44.4426	2.0987	33.5011	40.4825	13.0653	7.1863	2.6339	0.9339	1.0077	0.6036	2	18.9277	12.3561	3.7461	20.4711	7.7764	7.6624		130.552	186.438	75.4746	75.4747	25.9439	128.693	121.708
1871	2.2051	0.991	1.4306	25.4065	1.9745	66.3389	46.7345	10.0028	6.8652	2.0844	0.9756	1.0754	0.6981	2	14.31	10.4074	2.1815	14.9074	5.3281	6.6877		114.413	140.953	65.8738	65.8739	20.5313	98.5276	102.513
1872	2.8811	0.9798	1.7906	67.1859	2.6169	59.3846	53.6373	10.8301	8.8686	2.1866	0.8557	0.9902	0.4829	2	19.3923	12.8261	1.6931	26.5613	5.021	10.4015		152.843	191.014	102.455	102.455	21.538	106.677	126.337
1873	2.4411	0.9601	1.3863	44.6596	2.1458	47.451	16.3347	7.0586	7.3627	1.329	0.8706	0.9533	0.5579	2	9.7853	4.8932	2.5598	8.7708	5.9058	1.5984		130.748	96.3852	15.7442	15.7442	13.0906	69.5272	48.198
1874	2.1823	0.912	1.2126	23.7352	1.8117	20.2308	46.2354	9.2685	6.2524	1.7975	0.8977	0.9593	0.5871	2	11.239	8.1218	1.0542	13.8343	4.9831	5.1964		113.096	110.704	51.1845	51.1845	17.7054	91.2947	79.9997
1875	2.5167	0.9581	1.5507	48.8974	2.2143	46.3905	7.0806	10.2934	7.5755	2.1071	0.9389	1.0034	0.581	2	15.962	6.6873	4.9876	11.5101	9.5648	1.1302		134.646	157.226	11.1325	11.1325	20.7549	101.39	65.8699
1876	3.3646	0.9239	1.9981	87.9421	2.9253	25.8164	12.882	10.5211	9.7656	2.1527	0.5752	1.044	0.4021	2	21.0223	6.3936	3.4951	15.9005	9.1657	2.7081	0.5752	176.493	207.07	26.6748	26.6747	21.2041	103.633	62.977
1877	1.995	0.9763	1.2347	10.9133	1.7432	57.1997	-9.7863	8.3952	6.1191	1.694	0.9825	1.048	0.6225	2	10.3655	4.7231	3.5519	7.5871	9.2167	-1.0144		103.478	102.1	-9.9918	-9.9918	16.6859	82.6927	46.5225
1878	1.6198	0.9357	0.8865	0.1226	1.3277	32.1239	-43.917	4.6647	4.7615	0.8685	0.8959	0.9917	0.5558	2	4.1353	1.9152	2.7156	3.4457	6.713	-1.8161		96.0208	40.7327	-17.8886	-17.8886	8.5547	45.9473	18.8647
1879	3.3745	0.8964	1.9043	88.326	2.8525	14.399	29.5238	8.9604	9.5032	1.7955	0.7294	0.9895	0.4657	2	17.0632	7.9786	1.7251	17.1319	6.3149	5.0377	0.7294	176.964	168.072	49.6213	49.6214	17.6857	88.2599	78.5892
1880	3.2745	0.852	1.6667	85.018	2.6341	4.3994	30.3671	13.335	8.7646	2.5358	0.6309	0.9439	0.3993	2	22.2254	10.4574	2.8468	26.1865	9.2858	6.7492	0.6309	172.952	218.92	66.4796	66.4797	24.9776	131.35	103.005
1881	2.7516	0.8989	1.5015	61.0499	2.3	15.3229	56.3851	15.2407	7.7704	2.945	0.8232	0.937	0.4606	2	22.8839	15.9648	2.386	34.6609	6.6472	12.9031		146.479	225.406	127.096	127.096	29.0082	150.121	157.253
1882	2.416	0.985	1.503	42.1918	2.1715	62.5454	8.7377	5.3508	7.476	1.0757	0.9136	1.0041	0.5846	2	8.0422	3.5575	2.1543	6.0853	4.8832	0.7027		128.53	79.2157	6.9216	6.9216	10.5956	52.7054	35.0414
1883	2.0241	0.9507	1.1955	12.5954	1.7304	41.7082	-28.4871	6.9041	6.0454	1.3653	0.9414	1.0399	0.5954	2	8.2539	2.9304	3.8383	4.9216	8.8706	-2.3513		104.692	81.3009	-23.1603	-23.1603	13.4482	68.0054	28.8644
1884	2.1626	0.9807	1.3766	22.2903	1.9145	59.9592	-2.1703	9.6898	6.6631	2.0019	0.9614	1.0285	0.6726	2	13.339	6.3689	3.6468	9.4693	9.8998	-0.2895		111.969	131.389	-2.8516	-2.8515	19.7187	95.4445	62.7337
1885	1.6502	0.8994	0.8509	0.2699	1.3106	15.5002	-7.7951	8.5378	4.6628	1.558	0.8736	0.9531	0.5523	2	7.2648	4.5166	2.7481	8.1777	9.2031	-0.5663		96.1189	71.5583	-5.5781	-5.578	15.3463	84.0973	44.4885
1886	2.8912	0.883	1.5285	67.8709	2.3857	10.504	58.2161	15.2911	8.0205	2.9141	0.771	0.9282	0.4282	2	23.3724	16.342	1.9176	38.168	6.389	13.6065	0.771	153.571	230.218	134.024	134.024	28.7039	150.617	160.969
1887	3.3844	0.8579	1.8165	88.7335	2.7454	5.274	57.7951	16.6546	9.1212	3.3168	0.6751	0.9553	0.4357	2	30.2531	20.547	1.6914	47.1636	7.0289	17.4848	0.6751	177.464	297.993	172.225	172.225	32.6705	164.048	202.388
1888	2.6813	0.9171	1.5735	57.8298	2.2786	22.4191	25.4938	13.5041	7.7254	2.7505	0.925	0.9903	0.5608	2	21.2487	11.0593	3.9185	19.7212	10.0614	5.4171		143.246	209.3	53.3584	53.3584	27.0924	133.015	108.934
1889	2.8451	0.9222	1.6565	65.2366	2.4413	24.9395	44.8096	19.0385	8.2431	3.8259	0.8263	0.9844	0.5384	2	31.5372	19.7885	2.901	36.7564	10.5074	14.1317		150.792	310.641	139.197	139.197	37.6851	187.529	194.917
1890	2.091	0.9384	1.2159	17.2164	1.7732	33.7564	-24.392	7.1451	6.1643	1.4094	0.8793	0.9937	0.6181	2	8.6877	3.3745	4.232	5.4595	8.888	-2.1191		108.099	85.5738	-20.8731	-20.8732	13.8826	70.3792	33.2388
1891	2.3525	0.9664	1.4678	36.6586	2.073	51.2211	21.236	6.6025	7.1421	1.3569	0.9648	1.0476	0.6599	2	9.6911	5.4899	1.6495	8.3191	5.2005	2.058		123.694	95.4573	20.2713	20.2713	13.3655	65.0346	54.0755
1892	2.5245	0.9485	1.4933	49.3971	2.2015	40.348	27.434	4.726	7.5228	0.9381	0.9202	0.9847	0.5577	2	7.0573	3.8487	1.0513	6.901	3.4295	1.9361		135.113	69.5144	19.0706	19.0706	9.2403	46.5511	37.9097
1893	2.0538	0.9989	1.329	14.6294	1.8374	70.5743	-18.329	6.0429	6.4452	1.246	0.9264	1.0526	0.6838	2	8.031	3.4178	3.4293	4.9981	7.1507	-1.472		106.178	79.1054	-14.4992	-14.4992	12.2731	59.5226	33.6653
1894	1.8039	1.006	1.1504	2.4351	1.5976	74.6496	-19.1643	12.7961	5.7012	2.582	0.9166	1.0476	0.7015	2	14.7206	7.8756	6.845	11.2268	15.2483	-2.8211		97.5723	144.998	-27.7878	-27.7878	25.4327	126.042	77.5747
1895	2.8057	0.9391	1.6913	63.7607	2.4456	34.2374	55.271	14.2436	8.2777	2.9103	0.851	0.9824	0.5112	2	24.0902	16.5717	1.9005	32.418	6.3711	13.3149		149.257	237.288	131.152	131.152	28.6665	140.299	163.231
1896	2.2879	0.9494	1.3713	31.3678	1.9788	40.8596	-9.3947	7.0737	6.8242	1.4214	0.9421	1.0178	0.5934	2	9.7001	3.6808	3.3644	6.2026	7.7382	-0.9113		119.24	95.546	-8.9763	-8.9763	14.0008	69.6759	36.2559
1897	3.3927	0.9668	2.1563	89.0513	3.0795	51.5712	20.9911	3.3316	10.3048	0.6972	0.6428	1.0412	0.4685	2	7.184	2.7413	1.4052	5.8508	2.6323	1.508	0.6428	177.856	70.7624	14.8538	14.8538	6.8674	32.8163	27.0018
1898	2.6111	0.8845	1.3986	53.3965	2.1415	10.8538	49.623	8.1258	7.2552	1.5664	0.8657	0.9367	0.5323	2	11.3647	7.8185	0.9038	14.688	4.0935	5.6395		138.911	111.942	55.5491	55.5491	15.429	80.0391	77.0122
1899	1.9529	1.0145	1.2973	8.553	1.7603	78.6425	-54.4364	5.6938	6.2241	1.1868	0.9944	1.0616	0.7034	2	7.3866	2.1644	4.7038	3.0771	8.7935	-4.021		101.799	72.758	-39.6068	-39.6068	11.69	56.0839	21.3193
1900	3.4009	0.9113	1.9987	89.3129	2.921	19.9139	12.6534	6.988	9.7366	1.4345	0.709	0.982	0.4467	2	13.967	4.4939	2.6548	10.0599	6.1038	1.7673	0.709	178.178	137.575	17.4079	17.4079	14.1298	68.8318	44.2649
1901	2.5151	0.9264	1.4764	48.7168	2.1458	27.1418	30.2686	13.6668	7.3199	2.7566	0.9166	0.9826	0.553	2	20.1777	11.378	2.8614	20.5738	9.5301	6.1075		134.477	198.75	60.1589	60.1589	27.1525	134.618	112.073
1902	2.7571	0.895	1.4639	61.3121	2.2957	13.9257	31.3349	11.1092	7.7522	2.0978	0.8172	0.9257	0.4714	2	16.2627	8.6918	2.3145	18.438	7.628	5.0959		146.745	160.188	50.1946	50.1946	20.6633	109.426	85.6142
1903	2.9795	0.9058	1.6461	71.8897	2.5227	17.6105	30.7749	7.5225	8.4785	1.4605	0.7071	0.9687	0.4541	2	12.3828	6.1755	1.7226	13.599	5.2074	3.8108	0.7071	157.909	121.971	37.5364	37.5363	14.3859	74.0966	60.8287
1904	2.1674	0.9172	1.2149	22.6627	1.8074	22.5051	24.078	12.6233	6.2455	2.4555	0.9025	0.9864	0.5955	2	15.336	9.4002	3.4323	15.7842	9.5839	3.6926		112.258	151.06	36.3721	36.3721	24.1867	124.34	92.592
1905	2.9819	0.9314	1.7634	72.0411	2.5912	29.8599	44.9042	13.0911	8.7256	2.6457	0.8693	0.9954	0.5786	2	23.0849	14.5391	1.6542	25.1295	7.2126	10.3661		158.074	227.386	102.106	102.106	26.0601	128.947	143.21
1906	1.8836	0.9426	1.0844	4.9501	1.5847	36.4296	-26.3495	11.7553	5.5775	2.2855	0.9023	1.0176	0.5823	2	12.7475	5.2903	6.082	9.0844	14.8524	-3.3589		99.2882	125.563	-33.0852	-33.0852	22.5122	115.79	52.1095
1907	2.0176	0.9016	1.0888	12.148	1.6447	16.3146	5.9125	9.0749	5.715	1.7289	0.8858	0.9432	0.5232	2	9.8808	5.0519	3.2993	9.655	8.5385	0.5842		104.368	97.3259	5.7544	5.7544	17.0297	89.3878	49.7612
1908	2.4406	1.0113	1.6626	44.6011	2.2486	77.0969	0.9446	9.4178	7.7537	2.0194	0.9993	1.0672	0.7317	2	15.658	6.9742	5.063	9.531	9.3289	0.1479		130.695	154.231	1.4568	1.4569	19.8911	92.7653	68.6959
1909	3.488	0.93	2.0691	92.036	3.0581	28.9881	21.0797	7.1109	10.1904	1.4438	0.6545	1.0115	0.3975	2	14.7132	5.3324	3.5039	13.4135	5.6119	3.1015	0.6544	181.573	144.925	30.5498	30.5498	14.2214	70.0424	52.5241
1910	2.2177	1.0055	1.473	26.2495	2.013	74.4031	35.7414	9.5563	7.0058	2.0092	0.9848	1.0507	0.7012	2	14.0764	9.3372	2.315	13.3156	6.1409	5.0311		115.084	138.653	49.5563	49.5563	19.7906	94.1296	91.9714
1911	3.0436	0.9259	1.821	75.144	2.6341	26.8832	47.7688	8.3584	8.8531	1.7192	0.8879	1.0064	0.5313	2	15.2206	9.5903	1.4547	18.0493	4.3656	7.2707		161.511	149.923	71.6164	71.6164	16.9341	82.3302	94.4645
1912	3.6715	0.8806	2.0742	96.2972	3.0667	9.8529	50.561	13.9047	10.157	2.8395	0.7268	0.9856	0.4078	2	28.8412	17.386	0.96	42.631	6.8745	14.5824	0.7268	187.016	284.086	143.637	143.637	27.9691	136.961	171.252
1913	2.7563	0.9516	1.7904	61.2746	2.4285	42.2739	32.3364	6.6203	8.2398	1.4385	0.9828	1.0479	0.6558	2	11.8529	6.7705	1.2412	10.3242	4.4796	3.8328		146.707	116.751	37.7531	37.7531	14.1692	65.21	66.6894
1914	2.3193	1.0036	1.5491	34.0355	2.1115	73.2886	40.9113	10.0545	7.3127	2.1299	1.0143	1.0841	0.7226	2	15.5754	10.6652	2.4735	14.759	5.9409	6.3721		121.466	153.418	62.7652	62.7652	20.9795	99.0368	105.052
1915	2.6469	0.9598	1.6415	55.7313	2.3428	47.3148	51.6968	17.5996	7.9814	3.6196	0.934	1.0068	0.5661	2	28.8898	19.748	3.2612	34.8828	8.5014	14.9351		141.177	284.565	147.111	147.111	35.6531	173.356	194.518
1916	2.675	0.9706	1.6311	57.5555	2.3942	53.6896	64.1949	16.2634	8.1568	3.2522	0.8566	0.9865	0.5075	2	26.5272	19.9841	1.6482	39.3794	5.823	17.0291		142.974	261.293	167.737	167.737	32.0342	160.195	196.843
1917	2.3702	0.984	1.5338	37.777	2.1244	61.9039	19.4224	9.5186	7.3267	1.9927	0.9946	1.0543	0.6198	2	14.5996	7.5895	3.2502	12.2449	7.67	2.8356		124.657	143.806	27.9307	27.9306	19.6281	93.7582	74.7566
1918	2.7474	0.9993	1.8515	60.7227	2.5313	70.8545	33.9931	9.6085	8.6255	2.0625	0.9463	1.0664	0.6535	2	17.7901	10.1919	2.2705	15.5968	6.3424	6.0474		146.147	175.232	59.5669	59.567	20.3156	94.6437	100.39
1919	2.3438	1.0065	1.5752	35.9334	2.1415	74.8863	38.5806	5.7036	7.4108	1.2123	0.9685	1.0877	0.7135	2	8.9843	5.9657	1.1388	8.3612	3.5032	3.4662		123.074	88.4954	34.1421	34.1421	11.9412	56.1805	58.7621
1920	2.4135	0.9927	1.5534	41.8801	2.1844	67.4008	60.2933	15.0769	7.5267	3.1117	0.9474	1.0172	0.584	2	23.4205	17.6172	2.5995	30.166	5.9865	14.121		128.253	230.692	139.092	139.092	30.6502	148.507	173.529
1921	2.3806	1.047	1.6557	38.6637	2.2572	90.3868	33.5805	6.572	7.8301	1.3897	0.9641	1.035	0.6391	2	10.8813	6.4437	2.4758	10.0826	4.3652	3.654		125.425	107.181	35.9919	35.9918	13.6885	64.7342	63.4704
1922	1.8181	0.9377	1.0263	2.8096	1.5162	33.4392	-4.2971	6.4103	5.3561	1.2283	0.8858	1.0028	0.6144	2	6.5789	3.8249	2.754	6.2259	6.686	-0.2827		97.8259	64.8022	-2.7846	-2.7846	12.0988	63.1415	37.6753
1923	2.1627	1.0004	1.4259	22.3046	1.9488	71.336	35.8506	5.3639	6.7971	1.1252	0.9885	1.0622	0.7058	2	7.6484	5.1705	1.4733	7.326	3.4409	2.742		111.98	75.3367	27.0087	27.0087	11.0832	52.8344	50.9294
1924	2.3401	0.8887	1.2546	35.6899	1.9102	11.9615	5.9152	7.6833	6.5337	1.4754	0.8586	0.9421	0.5551	2	9.6395	4.583	2.1356	8.2562	7.2289	0.5702		122.867	94.9491	5.6165	5.6164	14.5327	75.6805	45.1425
1925	2.1525	0.9494	1.28	21.4986	1.8503	40.8759	-3.6406	0.2661	6.4205	0.053	0.9587	1.0199	0.591	2	0.3406	0.1506	0.119	0.2548	0.2758	-0.0124		111.356	3.3549	-0.1221	-0.1221	0.5225	2.6211	1.4834
1926	2.1126	0.9116	1.1586	18.6808	1.7475	20.0476	-27.3918	7.1379	6.0502	1.3669	0.8962	0.9666	0.541	2	8.27	2.6546	3.8021	4.9065	9.0933	-2.2653		109.202	81.4595	-22.3132	-22.3132	13.464	70.3083	26.1478
1927	2.4376	1.0277	1.5994	44.3092	2.2786	84.3127	53.7722	8.241	7.8705	1.6747	0.9276	1.0262	0.6331	2	13.1806	9.4996	1.6946	15.0039	3.8097	7.0875		130.431	129.829	69.8119	69.8119	16.4958	81.1738	93.5711
1928	2.5163	0.9502	1.529	48.82	2.1972	41.3976	35.29	11.1226	7.5115	2.2641	0.8925	0.9979	0.5591	2	17.0065	10.026	2.8982	17.9312	7.1975	6.0016		134.573	167.514	59.1158	59.1157	22.3014	109.558	98.7561
1929	2.258	0.9324	1.3047	29.0256	1.9188	30.3734	10.8397	5.9713	6.6143	1.1779	0.9174	0.9829	0.5829	2	7.7908	3.9479	2.1019	6.7726	5.3239	0.8445		117.32	76.7394	8.3183	8.3183	11.6023	58.8173	38.8868
1930	2.3544	0.8845	1.2448	36.7455	1.9145	10.8472	42.1481	15.3248	6.542	2.916	0.8821	0.9449	0.5368	2	19.0763	12.7993	3.0016	23.8433	8.8654	8.0403		123.769	187.902	79.197	79.197	28.7226	150.949	126.073
1931	2.8477	1.0288	2.0382	65.3329	2.7026	84.698	49.3751	11.982	9.2041	2.6534	0.994	1.0716	0.7166	2	24.4218	16.4048	1.9579	22.8937	6.0658	12.0583		150.893	240.555	118.774	118.774	26.136	118.023	161.587
1932	1.888	1.0721	1.3688	5.1469	1.7775	95.1667	10.9029	6.2819	6.3589	1.3522	1.0656	1.1378	0.7409	2	8.5986	5.0846	3.514	6.8625	5.5972	0.9375		99.4237	84.6962	9.2344	9.2343	13.3192	61.8767	50.0833
1933	3.1569	0.9267	1.9026	80.1087	2.7412	27.275	55.2585	20.3228	9.1905	4.2072	0.8385	1.0254	0.4947	2	38.6661	25.8644	2.0723	52.284	9.0927	21.3663		167.166	380.861	210.458	210.458	41.4409	200.18	254.764
1934	2.5293	0.9303	1.4261	49.6995	2.1672	29.1606	40.206	13.2707	7.392	2.5602	0.8886	0.9442	0.5197	2	18.9253	11.7331	2.8626	22.5758	7.9351	7.6091		135.396	186.414	74.9496	74.9497	25.218	130.716	115.571
1935	2.205	1.0007	1.4545	25.3992	1.9916	71.4868	-8.2663	3.9332	6.932	0.8253	1.0144	1.0747	0.7117	2	5.7208	2.5575	2.282	3.5938	4.2584	-0.4729		114.408	56.3499	-4.6581	-4.6581	8.1292	38.742	25.1914
1936	1.9272	1.0119	1.2622	7.0199	1.7304	77.4215	-48.1945	2.1524	6.1263	0.4434	0.9947	1.0735	0.7152	2	2.7167	0.9721	1.4881	1.3591	3.1897	-1.3093		100.723	26.7595	-12.8966	-12.8966	4.3675	21.2011	9.5752
1937	2.3043	0.9661	1.438	32.807	2.0259	51.0726	-9.4149	0.2104	6.9938	0.0432	0.9113	1.0495	0.6467	2	0.3025	0.1203	0.1161	0.1861	0.2301	-0.0285		120.436	2.9796	-0.2805	-0.2805	0.426	2.0724	1.185
1938	2.1245	0.9952	1.3757	19.4502	1.9017	68.6382	15.5789	3.869	6.642	0.8014	0.9855	1.0515	0.6258	2	5.3226	2.8734	1.3251	4.5914	3.2663	0.8292		109.786	52.4276	8.1676	8.1676	7.8938	38.1097	28.303
1939	2.3601	1.009	1.4826	37.07	2.1629	76.0029	24.8611	10.9889	7.4814	2.1777	0.9225	0.9895	0.5654	2	16.2921	8.7186	3.6091	15.4206	8.2567	4.0504		124.047	160.477	39.8964	39.8964	21.4503	108.241	85.8782
1940	3.2634	0.8316	1.5635	84.4557	2.5655	2.3354	20.593	5.2526	8.5262	0.9632	0.643	0.9482	0.3647	2	8.2125	3.2122	1.7236	8.8088	4.1711	1.6912	0.643	172.279	80.8931	16.6583	16.6583	9.4875	51.7381	31.6402
1941	2.1858	0.9221	1.2378	23.9883	1.8331	24.9031	-25.3875	6.9576	6.3322	1.36	0.9251	1.0066	0.5993	2	8.6121	3.0422	2.8939	5.0759	8.7238	-2.1864		113.294	84.8292	-21.536	-21.536	13.396	68.5324	29.9657
1942	1.9102	0.9487	1.1089	6.0964	1.619	40.4697	13.6349	10.6609	5.693	2.0766	0.9166	1.0156	0.6189	2	11.8219	7.3107	3.8427	11.8119	9.2076	1.6119		100.08	116.446	15.8772	15.8773	20.4545	105.01	72.0104
1943	2.4131	1.021	1.6795	41.8228	2.24	81.5468	51.3032	13.8575	7.74	3.0069	0.9888	1.0579	0.6439	2	23.2736	16.2849	3.69	25.2926	6.748	11.9401		128.202	229.245	117.61	117.61	29.618	136.496	160.406
1944	3.1329	0.9113	1.8048	79.0553	2.6769	19.9702	48.7039	10.9309	8.9697	2.1994	0.7204	0.9811	0.461	2	19.728	12.193	1.2772	26.4506	5.6071	9.6083	0.7204	165.95	194.321	94.6418	94.6418	21.6641	107.669	120.101
1945	2.6086	0.9085	1.4621	53.2368	2.1929	18.8414	17.5211	4.9255	7.4458	0.9672	0.8859	0.9589	0.5679	2	7.2016	3.5689	1.3452	6.2843	4.0625	1.2618		138.757	70.9358	12.4287	12.4287	9.5269	48.5162	35.1537
1946	3.2059	0.9303	1.8299	81.7734	2.7968	29.2131	34.4	5.4236	9.37	1.0592	0.5644	0.9924	0.3833	2	9.9247	4.778	1.1627	12.4645	3.5579	3.4141	0.5644	169.106	97.7583	33.6289	33.6289	10.4331	53.4225	47.0633
1947	3.007	0.9686	1.866	73.472	2.7112	52.5383	58.9001	13.5213	9.1498	2.7575	0.8688	1.0014	0.5668	2	25.2307	18.011	1.2289	31.774	5.5571	14.8609		159.65	248.522	146.38	146.38	27.1614	133.185	177.408
1948	2.292	0.9678	1.4359	31.7339	2.0173	52.1243	-9.1791	8.1174	6.9691	1.6725	0.9603	1.0227	0.6617	2	11.6558	4.7945	4.0248	7.2458	8.8628	-1.0699		119.543	114.81	-10.5385	-10.5385	16.4741	79.9564	47.2258
1949	2.0407	0.9805	1.2776	13.7099	1.7946	59.8107	-26.7505	4.3954	6.286	0.8934	0.921	1.0526	0.6657	2	5.6156	2.2066	2.5438	3.3147	5.5713	-1.5022		105.504	55.3137	-14.7967	-14.7967	8.8	43.2947	21.735
1950	3.1317	0.9196	1.7427	78.9917	2.6983	23.5764	52.2019	18.571	9.0472	3.5772	0.7453	0.9432	0.452	2	32.3636	20.9066	3.6768	46.2542	8.8767	16.8944	0.7453	165.876	318.781	166.41	166.41	35.2354	182.924	205.93
1951	2.4226	0.9689	1.456	42.8667	2.1458	52.7943	61.4133	14.4069	7.3741	2.8446	0.8611	0.9993	0.5114	2	20.9764	15.7254	2.0606	30.7478	5.5591	12.8823		129.133	206.618	126.891	126.891	28.0193	141.908	154.895
1952	2.93	0.9557	1.7835	69.8365	2.6041	44.8853	34.7903	9.3975	8.7967	1.9053	0.8481	0.9823	0.5043	2	16.7604	8.9214	2.7731	17.69	6.1279	5.831		155.677	165.09	57.4353	57.4353	18.7672	92.5654	87.8758
1953	2.9081	0.9521	1.7806	68.8948	2.5741	42.5782	34.9955	9.9373	8.6979	2.0343	0.8791	1.0142	0.5288	2	17.6943	9.6082	1.6827	18.1691	6.4597	6.1922		154.664	174.289	60.9932	60.9933	20.0379	97.8824	94.6408
1954	1.9267	0.8993	1.0173	7.0006	1.559	15.4457	19.4229	5.3555	5.443	1.001	0.8478	0.9883	0.5654	2	5.4482	3.4979	1.0582	6.1871	4.3153	1.0582		100.709	53.6648	10.4233	10.4233	9.8598	52.7517	34.4543
1955	3.4097	0.8198	1.6446	89.6091	2.6512	1.5651	22.9935	10.1049	8.7821	1.8923	0.7401	0.877	0.4166	2	16.6186	7.0627	1.9461	16.9542	7.7814	3.8212	0.7401	178.544	163.693	37.6388	37.6388	18.6392	99.5333	69.5676
1956	3.5393	0.8795	1.9114	93.4698	2.9467	9.4925	26.1622	8.2661	9.7789	1.6157	0.6394	0.9667	0.3718	2	15.7999	6.4031	0.8017	17.2202	6.1035	4.1336	0.6394	183.387	155.629	40.716	40.716	15.9146	81.4211	63.0705
1957	1.9245	0.8673	0.9517	6.917	1.5076	6.9299	10.1799	4.2866	5.2434	0.778	0.8156	0.9634	0.5261	2	4.0796	2.4411	1.1999	4.6398	3.8504	0.4153		100.651	40.1841	4.0907	4.0907	7.6633	42.223	24.0448
1958	2.3914	0.9517	1.456	39.58	2.0816	42.3561	8.0756	6.7876	7.1501	1.3822	0.9503	1.0181	0.6004	2	9.8828	4.5444	2.7428	7.5686	6.2394	0.7981		126.225	97.3456	7.8613	7.8612	13.6147	66.8579	44.7623
1959	2.5074	0.9237	1.4027	48.1938	2.133	25.7505	34.346	11.9889	7.2761	2.3112	0.8703	0.94	0.5041	2	16.8168	9.7438	2.8701	19.3285	7.871	5.7759		133.99	165.645	56.8926	56.8926	22.7653	118.091	95.9764
1960	3.5073	0.9311	2.1205	92.6753	3.0795	29.6415	12.29	10.5959	10.259	2.1901	0.687	0.9906	0.4294	2	22.4687	6.7523	3.3331	15.7242	9.2937	2.7614	0.687	182.38	221.317	27.1998	27.1998	21.5725	104.37	66.5102
1961	3.1177	0.8429	1.5659	78.2308	2.4756	3.3292	49.1028	19.2899	8.2564	3.6585	0.7255	0.9394	0.4189	2	30.206	18.9449	2.9474	45.2233	9.8177	14.832	0.7255	165.004	297.529	146.095	146.095	36.0362	190.006	186.607
1962	2.3188	0.9767	1.4795	33.9812	2.0601	57.5098	37.0613	9.5603	7.1153	1.9879	0.9475	1.0319	0.6614	2	14.1444	9.222	2.118	13.9428	6.0172	5.2421		121.42	139.322	51.6347	51.6347	19.5808	94.169	90.8367
1963	2.6813	0.9566	1.6266	57.8023	2.3685	45.3964	58.2943	17.054	8.0579	3.4426	0.8664	0.997	0.5166	2	27.7401	19.8449	2.0199	38.4177	7.1126	16.1709		143.218	273.24	159.283	159.283	33.9096	167.982	195.472
1964	3.3484	0.9173	2.0109	87.3346	2.8911	22.5481	19.6909	9.8473	9.6499	2.052	0.5794	1.0555	0.4076	2	19.802	7.1222	3.2258	17.4754	7.9081	3.8992	0.5794	175.752	195.05	38.4071	38.407	20.2122	96.9959	70.1537
1965	2.0607	0.9895	1.3116	15.0982	1.8289	65.3908	14.9815	8.6688	6.4057	1.775	0.9558	1.0606	0.694	2	11.37	6.8182	3.1587	9.8249	7.3703	1.7034		106.524	111.995	16.7785	16.7785	17.4837	85.3877	67.1593
[truncated: 9,805 more rows]

## Sheet: LMC500 Gb1 anti FtsZ
n	Axis	Dia	Volume	Age	Area	RingFraction	ConcTotal	WallArea	ConcWall	Constr	MinDiaCenter	MaxDia	VolCenter	FlChannel	FluorTotal	FluorCenter	FluorPole	ConcCenter	ConcOffCenter	FCPlus
[truncated: 3,625 more rows]

[truncated: 5 more sheets: LMC500 Gb1 aPBP4, LMC500 Gb1 aFtsN, BW25113 Gb4 anti FtsZ, BW25113 Gb4 anti PBP4, BW25113 Gb4 anti FtsN]
