# Supplementary material for: Early midcell localization of Escherichia coli PBP4 supports the function of peptidoglycan amidases
Source: PLoS Genet. 2022 May 23;18(5):e1010222. doi: 10.1371/journal.pgen.1010222 (PMC9166362; doi:10.1371/journal.pgen.1010222)
Supplement: S2 Data — (XLSX) [file pgen.1010222.s019.xlsx]

## Sheet: Information
n	Number of cells
count	Number of cells
mean	average value
stdev	standard deviation of the average value
Axis	Length of the cell (µm)
Dia	Diameter of the cell (µm)
Constr	Number of constrictions and diameter at the constriction site
Area	2D surface of the cell (µm^2)
Age	Normalized age of the cells (0-100 %)
Volume	Volume of the cell (µm^3) (sum of disks)
WallArea	Calculated 3D surface (µm^2)
RingFraction	The fractio of fluorescent material in Volcenter compared to the rest of the cell
ConcTotal	Concentration of fluorescent material in the cell (au/µm^3)
ConcWall	Concentration of fluorescent material in cell envelope (au/µm^2)
MinDiaCenter	The miniumal diameter along the cell length (excluding the cell poles)
MaxDia	The maximun diamter ofound along the length axis.
VolCenter	Cell compartment ± 0.4 μm from cell center (µm^3)
FlChannel	Fluorescence Channel
FluorTotal	Total amount of fluorescent material per cell (au)
FluorCenter	Amount of fluorescent material in the VolCenter (au/µm^3)
FluorPole	Amount of fluorescent material in the cell pole defined haf of the sphere at the end of the cell with a dimater identaical to that of the cell (au)
ConcCenter	Contentration of the fluorescenc\t material in VolCenter (au/µm^3)
ConcOffCenter	Concentration of fluorescent material in the cell excluding that of the VolCenter (au/µm^3)
FCPlus	The extra amount of fluorescent material in the VolCenter compared to the rest of the cell (au/µm^3)
see also:
Vischer, N.O.E., Verheul, J., Postma, M., Saparoea, B. van den B. van, Galli, E., Natale, P., et al. (2015) Cell age dependent concentration of Escherichia coli divisome proteins analyzed with ImageJ and ObjectJ. Frontiers in microbiology 6: 586.

## Sheet: LMC510 (PBP3) 28oC
		Medium is Gb1
n	Axis	Dia	Volume	Age	Area	Constr	MinDiaCenter	MaxDia	VolCenter	FlChannel	FluorTotal	FluorCenter	FluorPole	ConcCenter	ConcOffCenter	FCPlus	RingFraction	ConcTotal	WallArea	ConcWall
count	3876	3876	3876	3876	3876	1825	3876	3876	3876	3876	3876	3876	3876	3876	3876	3876	3875	3876	3876	3876
mean	3.8391	0.8852	2.1091	44.2566	3.2115	0.6481	0.7631	0.9654	0.4549	2	8.5294	4.3569	0.7505	9.7606	2.5508	3.2015	36.5445	4.1272	10.619	0.8144
stdev	0.9006	0.0459	0.4884	28.5263	0.7305	0.1068	0.1357	0.0437	0.1024	0	4.4264	2.8333	0.5527	6.2192	1.3951	2.5367	19.4962	2.1738	2.2805	0.4249
---	---	---	---	---	---	---	---	---	---	---	---	---	---	---	---	---	---	---	---	---
1	2.4245	0.9213	1.3045	1.0647	2.0516		0.8639	0.9364	0.5498	2	2.4319	1.1057	0.7594	2.0109	1.7573	0.1394	5.7321	1.8642	7.0175	0.3465
2	3.3097	0.8651	1.7013	25.2798	2.7026	0.7097	0.7097	0.963	0.3822	2	2.7174	1.4933	0.2372	3.9071	0.928	1.1386	41.9003	1.5972	8.9951	0.3021
3	3.0875	0.8902	1.658	16.4005	2.5784		0.8421	0.9421	0.4958	2	2.6893	2.2646	0.0104	4.5675	0.3654	2.0834	77.47	1.622	8.6345	0.3115
4	4.9212	0.8637	2.6353	83.3222	4.0903	0.5422	0.5422	0.9494	0.3275	2	5.1676	1.4537	0.6393	4.4382	1.6094	0.9266	17.931	1.9609	13.353	0.387
5	3.2965	0.919	1.8665	24.9254	2.8482		0.859	0.9354	0.492	2	5.3278	3.8899	0.0993	7.9067	1.0462	3.3752	63.3507	2.8544	9.5174	0.5598
6	4.6354	0.9187	2.8197	74.9176	4.0775	0.6149	0.6149	1.0508	0.3454	2	3.5477	1.9435	0.1752	5.6266	0.6483	1.7196	48.4708	1.2582	13.3787	0.2652
7	5.8653	0.8291	3.0347	96.652	4.7156	0.461	0.461	0.9804	0.2895	2	6.3019	0.674	0.5144	2.3287	2.05	0.0806	1.2798	2.0766	15.278	0.4125
8	4.616	0.8582	2.5313	74.2933	3.8033	0.6121	0.6121	1.0121	0.3419	2	4.4828	2.152	0.182	6.2943	1.0646	1.788	39.8858	1.7709	12.4451	0.3602
9	2.3213	0.9173	1.3088	0.2794	1.9488		0.9236	0.9924	0.6114	2	4.4576	2.3598	1.2342	3.8596	3.0081	0.5206	11.6789	3.4059	6.6896	0.6663
10	5.2116	0.8402	2.7189	89.5906	4.2274	0.5711	0.5711	0.9505	0.3208	2	1.6039	1.133	0.0038	3.5318	0.1964	1.07	66.7124	0.5899	13.7566	0.1166
11	3.2488	0.8314	1.5743	23.0355	2.5527		0.7925	0.9303	0.4532	2	5.9335	3.2441	0.8133	7.1585	2.3989	2.157	36.3529	3.769	8.4855	0.6993
12	4.5906	0.8928	2.5635	73.4239	3.9276	0.5753	0.5753	0.9783	0.3266	2	2.1785	0.2308	0.5579	0.7067	0.8707	-0.0536	-2.4581	0.8498	12.8762	0.1692
13	3.0652	0.8419	1.5818	15.6103	2.4285		0.8559	0.9524	0.5182	2	6.2024	3.744	0.5536	7.2254	2.3115	2.5463	41.0535	3.9211	8.1072	0.765
14	2.5522	0.8927	1.4124	2.421	2.1073		0.933	1.0174	0.5915	2	4.6576	1.966	0.6023	3.3236	3.2788	0.0265	0.5696	3.2976	7.1574	0.6507
15	3.0442	0.8918	1.6548	15.0102	2.5441		0.9172	0.9188	0.5196	2	6.7627	4.0594	0.523	7.813	2.3814	2.8221	41.7304	4.0867	8.5288	0.7929
16	5.2995	0.8391	2.7371	91.1574	4.2959	0.4606	0.4606	0.9821	0.2663	2	6.2412	1.2092	1.067	4.5411	2.0366	0.6669	10.6854	2.2802	13.9708	0.4467
17	4.2643	0.8433	2.1839	63.5529	3.4436	0.5287	0.5287	0.9677	0.2882	2	7.4737	3.0316	0.8509	10.5194	2.3432	2.3563	31.5279	3.4222	11.2978	0.6615
18	3.5234	0.9606	2.2042	34.316	3.1866		0.8826	1.0559	0.5929	2	8.4482	4.2265	0.5825	7.1287	2.62	2.6731	31.6411	3.8328	10.6331	0.7945
19	3.8709	0.8769	2.1333	48.2861	3.2294		0.8312	0.9704	0.5268	2	3.7008	1.6085	0.5696	3.053	1.3024	0.9223	24.9216	1.7348	10.6639	0.347
20	2.6395	0.9304	1.5201	4.0004	2.27		0.904	0.9582	0.5393	2	4.3965	2.5096	0.4983	4.6537	1.9239	1.4721	33.4835	2.8922	7.7151	0.5699
21	4.935	0.8733	2.7866	83.5212	4.146		0.7875	0.9853	0.4787	2	8.4173	4.3351	0.4179	9.0558	1.7688	3.4884	41.4432	3.0206	13.5392	0.6217
22	4.3992	0.7877	2.0224	67.9263	3.3322	0.5298	0.5298	0.933	0.2771	2	2.7942	0.5636	0.1939	2.0337	1.2781	0.2094	7.4941	1.3816	10.8868	0.2567
23	3.4782	0.8733	1.8613	32.3231	2.8739		0.7939	0.9619	0.4931	2	11.9639	8.9655	0.571	18.1835	2.1915	7.885	65.9066	6.4277	9.5429	1.2537
24	4.398	0.8387	2.2937	67.8965	3.5378	0.5657	0.5657	1.0053	0.3262	2	6.1719	1.1163	0.8877	3.4225	2.5695	0.2782	4.5075	2.6908	11.5886	0.5326
25	3.699	0.8117	1.7658	41.4293	2.8611	0.6753	0.6753	0.937	0.3487	2	6.5292	3.6674	0.2931	10.5176	2.0194	2.9632	45.3838	3.6976	9.4325	0.6922
26	3.8129	0.8693	2.0762	46.0665	3.1523	0.7854	0.7854	0.9762	0.438	2	10.6657	6.3748	1.0437	14.5543	2.6193	5.2276	49.0132	5.1371	10.4127	1.0243
27	2.2804	0.8851	1.1915	0.1862	1.8503		0.8744	0.9756	0.5353	2	2.1897	1.1366	0.7657	2.1233	1.6048	0.2776	12.6775	1.8378	6.341	0.3453
28	3.0198	0.8531	1.5235	14.3509	2.4199		0.8063	0.9467	0.4469	2	7.0582	3.145	1.1477	7.0368	3.6349	1.5204	21.5409	4.6329	8.0931	0.8721
29	2.8433	0.8603	1.4815	8.3316	2.2871		0.9156	0.9852	0.5827	2	9.6435	6.2088	0.807	10.6557	3.8212	3.9823	41.2952	6.5093	7.6842	1.255
30	2.8223	0.908	1.633	7.8789	2.3857		0.8986	1.0065	0.6172	2	7.3544	4.1936	0.3455	6.7946	3.1118	2.273	30.9067	4.5036	8.0506	0.9135
31	4.5819	0.8855	2.5866	73.331	3.889	0.5973	0.5974	0.9775	0.3309	2	9.0122	4.7813	0.4211	14.4497	1.8757	4.1606	46.1663	3.4842	12.7462	0.707
32	2.7192	0.928	1.5724	5.1337	2.3385		0.9142	0.9963	0.5903	2	6.2333	4.4582	0.5442	7.5525	1.8075	3.3913	54.4062	3.9642	7.9274	0.7863
33	2.9781	0.9063	1.6653	12.5937	2.5227		0.8511	0.9819	0.5567	2	8.5409	4.8737	1.1575	8.754	3.3081	3.0319	35.4986	5.1287	8.4791	1.0073
34	3.9815	0.9178	2.3172	52.2411	3.4736	0.7893	0.7893	1.0021	0.4396	2	13.4396	6.2851	2.2658	14.2959	3.8105	4.6098	34.3001	5.7999	11.4804	1.1707
35	5.2283	0.8567	2.7476	89.7985	4.3216	0.5527	0.5527	0.9817	0.3274	2	12.8038	1.65	1.1617	5.0398	4.6086	0.1412	1.1028	4.66	14.0716	0.9099
36	3.5644	0.8351	1.777	35.8349	2.8268	0.7253	0.7253	0.939	0.3819	2	7.8333	4.4272	0.3589	11.5937	2.4414	3.4949	44.6159	4.4082	9.3509	0.8377
37	4.3366	0.8754	2.4491	65.9139	3.632	0.6082	0.6082	1.0038	0.3449	2	5.7775	3.4553	0.2964	10.0181	1.1036	3.0747	53.2185	2.359	11.927	0.4844
38	3.811	0.8698	2.002	46.0153	3.1523	0.6987	0.6987	0.9302	0.3896	2	8.7742	5.4796	0.5622	14.0645	2.0433	4.6835	53.3781	4.3827	10.4134	0.8426
39	2.9105	0.8611	1.5081	10.557	2.3471		0.865	0.9283	0.494	2	8.8281	6.0362	1.0801	12.2193	2.7531	4.6762	52.9695	5.8538	7.8736	1.1212
40	3.5397	0.8821	1.925	34.9548	2.9553		0.8151	0.9651	0.4506	2	5.6001	3.5079	0.2464	7.7852	1.419	2.8685	51.2223	2.9091	9.8089	0.5709
41	3.9088	0.8833	2.0703	49.4612	3.2851	0.7022	0.7022	0.9321	0.4092	2	8.863	4.1332	1.2493	10.101	2.8473	2.9681	33.4887	4.281	10.8463	0.8171
42	3.0137	0.8583	1.5636	14.1454	2.4285		0.8126	0.9438	0.4683	2	5.2869	2.4166	0.6358	5.1603	2.6206	1.1893	22.4952	3.3812	8.126	0.6506
43	3.1087	0.8974	1.7387	17.3419	2.6169		0.8839	0.9836	0.5523	2	5.1685	2.0265	0.7502	3.6693	2.6482	0.5639	10.9103	2.9726	8.7643	0.5897
44	2.9405	0.9348	1.6691	11.3199	2.5613		0.8589	0.9419	0.5086	2	11.3043	6.1428	2.4042	12.0776	4.4478	3.8806	34.3285	6.7727	8.6356	1.309
45	3.8554	0.8489	2.0132	47.7668	3.1181	0.6603	0.6602	0.9828	0.356	2	11.2076	6.9976	0.9441	19.6536	2.5405	6.0931	54.3658	5.5671	10.2816	1.0901
46	4.0423	0.9354	2.4449	54.6128	3.5935	0.7958	0.7958	1.0126	0.4974	2	10.5153	6.0619	0.8505	12.1866	2.2868	4.9244	46.8308	4.3009	11.8791	0.8852
47	3.864	0.9193	2.289	48.0262	3.3708	0.6949	0.6949	1.0358	0.441	2	11.8685	6.065	1.7032	13.7517	3.1406	4.6799	39.4313	5.185	11.1593	1.0636
48	3.2452	0.907	1.825	22.7519	2.7669		0.8425	0.9661	0.5374	2	5.1289	3.2388	0.139	6.0266	1.4679	2.4499	47.7666	2.8104	9.2469	0.5547
49	3.2057	0.9243	1.8327	20.7611	2.7797		0.9051	0.9415	0.527	2	10.3289	6.7237	1.0395	12.7573	2.7612	5.2684	51.0064	5.6359	9.3087	1.1096
50	3.2217	0.8423	1.5838	21.6666	2.5613		0.8084	0.9009	0.4839	2	7.41	3.7086	1.1288	7.6634	3.3655	2.0799	28.0688	4.6786	8.5248	0.8692
51	4.4524	0.8422	2.2676	69.605	3.5978	0.7021	0.7021	0.9279	0.351	2	7.5566	4.231	0.302	12.0551	1.7352	3.622	47.9316	3.3324	11.7809	0.6414
52	2.7737	0.8781	1.4223	6.8799	2.27		0.8085	0.9415	0.481	2	2.96	1.2569	0.6542	2.6134	1.8093	0.3868	13.0676	2.0811	7.6513	0.3869
53	3.7858	0.8274	1.9283	44.9694	2.9853	0.7967	0.7967	0.9417	0.4715	2	10.1893	5.8236	0.6139	12.3517	2.9967	4.4107	43.2876	5.2841	9.84	1.0355
54	4.4835	0.8224	2.2378	70.3304	3.5421	0.5835	0.5835	0.9401	0.2925	2	10.2789	3.4211	0.7512	11.696	3.5252	2.39	23.2515	4.5933	11.5838	0.8874
55	5.5986	0.8673	3.0716	94.5938	4.6942	0.6549	0.655	0.9326	0.3946	2	11.6192	6.7369	0.4011	17.0714	1.8238	6.0172	51.7867	3.7828	15.2545	0.7617
56	3.5926	0.8809	1.9785	36.7924	2.9981		0.854	1.0066	0.4949	2	19.6644	12.3053	1.3589	24.8635	4.9602	9.8504	50.0926	9.939	9.9421	1.9779
57	3.2427	0.9515	1.9863	22.6213	2.8911		0.9163	0.9831	0.6117	2	6.4988	3.865	0.8428	6.3181	1.9162	2.6928	41.4353	3.2718	9.6928	0.6705
58	3.0144	0.8824	1.5769	14.166	2.4927		0.8316	0.9405	0.4778	2	6.542	2.2568	0.7392	4.7238	3.8987	0.3942	6.0257	4.1486	8.356	0.7829
59	3.0673	0.8714	1.5854	15.6726	2.5099		0.8352	0.9486	0.485	2	6.4344	3.1438	1.0394	6.4814	2.9904	1.6933	26.3164	4.0585	8.3969	0.7663
60	5.1238	0.8323	2.6327	88.1777	4.116	0.6546	0.6546	0.9298	0.3524	2	13.6312	7.1317	0.5579	20.2403	2.8502	6.1275	44.952	5.1777	13.3979	1.0174
61	3.8587	0.798	1.7898	47.8965	2.9425	0.6398	0.6398	0.8914	0.3469	2	10.7003	5.0022	1.4824	14.4192	3.949	3.6322	33.9448	5.9785	9.6732	1.1062
62	4.301	0.8507	2.2918	64.481	3.5035	0.7862	0.7862	0.9669	0.4752	2	13.3338	8.4128	1.2371	17.7055	2.7088	7.1257	53.4409	5.818	11.4946	1.16
63	3.5508	0.9318	2.1173	35.2397	3.1223	0.8134	0.8134	0.9927	0.4745	2	17.6558	10.5018	1.4158	22.1309	4.3547	8.4354	47.7769	8.3388	10.3945	1.6986
64	3.6691	0.8838	2.0488	40.17	3.0752	0.786	0.786	0.998	0.4271	2	8.5109	5.1424	0.8135	12.0411	2.0771	4.2554	49.9994	4.1541	10.1878	0.8354
65	5.926	0.9034	3.5803	97.0162	5.1782	0.6531	0.6531	1.0086	0.3378	2	15.8156	6.771	0.9634	20.0441	2.7894	5.8288	36.8548	4.4174	16.818	0.9404
66	3.048	0.8601	1.5871	15.0722	2.4628		0.8277	0.9106	0.4765	2	8.8742	5.8765	0.4011	12.3325	2.6991	4.5904	51.7275	5.5915	8.2357	1.0775
67	5.474	0.793	2.6041	93.5578	4.206	0.4784	0.4783	0.9219	0.2772	2	14.1677	5.4702	0.9017	19.7349	3.7377	4.4342	31.298	5.4405	13.6374	1.0389
68	4.1795	0.8318	2.0679	60.4354	3.3279	0.72	0.72	0.9221	0.4088	2	7.7155	4.5329	0.6348	11.0886	1.9182	3.7488	48.5879	3.7311	10.9214	0.7065
69	4.1042	0.8864	2.3155	57.3839	3.4693	0.8069	0.8069	0.9553	0.4704	2	21.1753	12.9365	1.4747	27.5039	4.4652	10.8362	51.1738	9.145	11.4287	1.8528
70	2.9036	0.8889	1.5679	10.3169	2.4114		0.8456	0.9491	0.4905	2	6.878	3.1366	0.6648	6.3947	3.4725	1.4334	20.8404	4.3868	8.1081	0.8483
71	2.7327	0.8897	1.461	5.5586	2.2615		0.9241	0.9683	0.586	2	12.9413	6.4798	3.3513	11.057	7.3847	2.1521	16.6297	8.8578	7.6382	1.6943
72	4.6671	0.8569	2.4634	76.269	3.8419	0.5256	0.5256	0.9809	0.2986	2	5.5862	0.8477	0.9887	2.8385	2.1889	0.194	3.4728	2.2677	12.5648	0.4446
73	2.955	0.8678	1.5748	11.6625	2.4028		0.8704	0.9386	0.5438	2	6.747	3.8174	0.9834	7.0199	2.8414	2.2723	33.6787	4.2844	8.0564	0.8375
74	4.419	0.826	2.1528	68.5835	3.5035	0.5274	0.5274	0.9287	0.2969	2	6.3072	2.101	0.8832	7.0765	2.2664	1.4281	22.6424	2.9298	11.4666	0.55
75	3.0738	0.8582	1.5645	16.0465	2.4799		0.8508	0.9175	0.5027	2	16.3499	11.9552	0.6046	23.7819	4.1388	9.8746	60.3955	10.4506	8.2873	1.9729
76	3.107	0.8509	1.5445	17.216	2.4885		0.8026	0.9018	0.4697	2	2.7988	1.5466	0.3584	3.2931	1.165	0.9995	35.7117	1.8121	8.3058	0.337
77	3.1344	0.8875	1.7106	18.374	2.6127		0.8889	0.9653	0.5665	2	8.1694	5.3207	0.4786	9.3922	2.4899	3.9101	47.8628	4.7758	8.7389	0.9348
78	3.6188	0.829	1.7625	38.2164	2.8525	0.7223	0.7223	0.9185	0.4119	2	17.9743	12.2848	1.486	29.8243	4.2126	10.5496	58.6927	10.1982	9.4248	1.9071
79	4.2929	0.8776	2.3625	64.3065	3.602		0.793	0.9899	0.4664	2	11.5389	7.4181	0.3791	15.9045	2.1733	6.4044	55.5027	4.8842	11.8354	0.9749
80	3.8037	0.8804	2.0388	45.7595	3.1823		0.8244	0.9387	0.4522	2	16.7423	11.2725	0.5976	24.9263	3.4476	9.7134	58.0171	8.2118	10.5201	1.5915
81	3.8975	0.9154	2.2774	49.1731	3.3879	0.7924	0.7924	0.9878	0.5075	2	23.7795	15.7143	1.2833	30.9649	4.557	13.4017	56.3582	10.4415	11.2084	2.1216
82	4.6411	0.8411	2.3868	75.1994	3.752	0.5584	0.5584	0.9555	0.2948	2	3.1886	1.5453	0.1789	5.2423	0.7855	1.3137	41.1999	1.3359	12.264	0.26
83	3.6381	0.9094	2.0912	39.0678	3.1309		0.787	0.9853	0.5073	2	14.2446	10.0831	0.6485	19.8761	2.6273	8.7503	61.4289	6.8117	10.3937	1.3705
84	2.855	0.936	1.7595	8.6277	2.4842		0.9357	1.0044	0.6571	2	12.5565	6.5263	1.9304	9.9317	5.4704	2.9316	23.3473	7.1364	8.3948	1.4957
85	2.493	0.8893	1.2978	1.6283	2.0473		0.8604	0.9481	0.5067	2	6.5201	3.3498	0.9288	6.6103	4.0081	1.3187	20.2251	5.024	6.965	0.9361
86	2.7122	0.9308	1.521	5.0181	2.3385		0.8754	0.948	0.5597	2	16.6522	10.818	2.4132	19.3275	6.069	7.4211	44.5653	10.9482	7.9308	2.0997
87	3.2025	0.8797	1.7104	20.6752	2.6512		0.8713	0.9713	0.4969	2	12.5566	7.9253	1.1742	15.9507	3.8162	6.0292	48.0162	7.3413	8.8508	1.4187
88	3.6848	0.9082	2.1179	40.8353	3.1695		0.8435	0.965	0.4872	2	10.0502	6.229	0.3982	12.7841	2.3433	5.0872	50.6179	4.7454	10.5132	0.956
89	4.1777	0.9087	2.4195	60.3223	3.6192	0.7284	0.7284	1.0154	0.44	2	4.1041	2.6872	0.1944	6.107	0.7158	2.3723	57.8032	1.6963	11.9267	0.3441
90	3.3663	0.9133	1.8777	27.6722	2.8953		0.803	0.9413	0.4796	2	16.269	11.4247	0.862	23.8195	3.4651	9.7627	60.008	8.6643	9.6583	1.6845
91	3.5205	0.9107	2.0188	34.2216	3.0281		0.823	0.9485	0.5213	2	8.262	4.6551	1.2519	8.9302	2.4086	3.3995	41.1462	4.0925	10.0722	0.8203
92	3.3726	0.8641	1.7083	28.0108	2.754		0.772	0.9131	0.4545	2	13.4316	8.1982	1.4215	18.037	4.174	6.301	46.9118	7.8626	9.1553	1.4671
93	3.0147	0.9296	1.7458	14.1865	2.6169		0.8521	0.9753	0.4892	2	11.1304	7.8436	0.8112	16.0325	2.6156	6.564	58.9736	6.3755	8.804	1.2642
94	4.2616	0.8946	2.4386	63.3795	3.6406	0.6879	0.6879	0.9883	0.4124	2	9.8028	4.9411	0.4458	11.9822	2.3993	3.9517	40.312	4.0198	11.9767	0.8185
95	3.6489	0.8736	1.9842	39.4343	3.0238	0.7232	0.7232	0.9234	0.44	2	12.8768	7.3207	1.3918	16.6385	3.598	5.7376	44.5577	6.4897	10.014	1.2859
96	3.2346	0.9633	2.0265	22.1865	2.9168		0.8624	0.9902	0.5794	2	4.6103	3.213	0.1593	5.5457	0.9656	2.6536	57.5581	2.275	9.7889	0.471
97	3.2322	0.8856	1.7653	22.078	2.694		0.8686	0.9455	0.5371	2	10.4197	6.1269	1.3091	11.4083	3.495	4.2498	40.7862	5.9025	8.9923	1.1587
98	3.138	0.9519	1.8836	18.4585	2.7925		0.873	0.9996	0.5831	2	10.9086	6.7137	1.287	11.5131	3.2256	4.8328	44.3027	5.7914	9.384	1.1625
99	4.2735	0.936	2.572	63.8423	3.8119	0.7527	0.7527	0.9796	0.4791	2	8.194	5.2029	0.5149	10.859	1.4292	4.5181	55.1391	3.1858	12.5661	0.6521
100	3.8764	0.8182	1.8494	48.5464	3.0281	0.6864	0.6864	0.9045	0.4031	2	9.743	6.06	0.6659	15.0329	2.5465	5.0335	51.6627	5.2682	9.9645	0.9778
101	2.7441	0.8872	1.4957	5.946	2.2657		0.8897	0.9437	0.573	2	3.4671	1.736	0.6309	3.0298	1.8761	0.6611	19.0678	2.318	7.6488	0.4533
102	2.9713	0.9403	1.7889	12.2894	2.6041		0.9241	0.9891	0.6187	2	13.7607	9.0687	1.1661	14.6577	4.0098	6.5879	47.8747	7.6923	8.7771	1.5678
103	2.9729	0.8915	1.6435	12.411	2.4799		0.9151	0.9865	0.5716	2	1.9765	0.4465	0.6102	0.7812	1.4273	-0.3693	-18.6845	1.2026	8.3266	0.2374
104	4.9096	0.8452	2.5601	82.991	3.9961	0.54	0.54	0.9369	0.3192	2	7.2711	1.0657	0.2761	3.3386	2.7692	0.1818	2.5003	2.8402	13.0357	0.5578
105	3.7377	0.8836	2.0822	43.0003	3.1352		0.8308	0.968	0.5147	2	0.5038	0.1701	0.0649	0.3304	0.2129	0.0605	12.0087	0.242	10.3759	0.0486
106	2.7282	0.9299	1.5658	5.462	2.3514		0.8957	0.9935	0.5897	2	3.5074	1.8237	0.6197	3.0927	1.7249	0.8066	22.9971	2.24	7.9701	0.4401
107	2.6012	0.9583	1.5702	3.0849	2.2957		0.9437	1.0146	0.6159	2	7.0495	5.5363	0.3692	8.9891	1.5857	4.5597	64.6812	4.4896	7.8314	0.9002
108	2.8871	0.9428	1.6771	9.7384	2.5313		0.9154	0.9793	0.5348	2	12.4715	4.0535	3.5994	7.5794	7.3696	0.1122	0.8997	7.4363	8.5516	1.4584
109	4.0556	0.8574	2.1012	55.1574	3.3194	0.677	0.677	0.9371	0.3885	2	13.9562	8.3619	0.5621	21.5261	3.2664	7.093	50.8233	6.642	10.9237	1.2776
110	3.4012	0.8348	1.6825	29.1907	2.6898		0.8083	0.9425	0.4998	2	7.5349	5.0444	0.4351	10.0923	2.1058	3.9918	52.9775	4.4784	8.9199	0.8447
111	3.305	0.9591	2.0755	25.1689	2.9724		0.936	1.0128	0.5699	2	13.5428	8.9196	1.0957	15.651	3.0706	7.1696	52.9403	6.5251	9.9584	1.3599
112	2.5163	1.0238	1.7377	1.9109	2.3514		1.0031	1.1141	0.6911	2	5.8385	2.237	1.3113	3.237	3.441	-0.1409	-2.4133	3.3599	8.0938	0.7214
113	4.3223	0.8884	2.3647	65.2688	3.6706	0.7001	0.7002	0.9671	0.363	2	7.6573	3.9975	0.9843	11.0129	1.8284	3.3339	43.5388	3.2382	12.0635	0.6347
114	2.9859	0.9234	1.7451	13.0004	2.5741		0.9192	0.9845	0.5835	2	0.5439	0.2036	0.113	0.3489	0.293	0.0326	5.9956	0.3117	8.6616	0.0628
115	4.4689	0.7786	1.9851	70.0579	3.3493	0.643	0.643	0.8955	0.3195	2	3.3569	1.2629	0.6319	3.9525	1.2572	0.8612	25.6546	1.691	10.9309	0.3071
116	4.0463	0.87	2.1639	54.776	3.3579	0.7131	0.7131	0.9426	0.4446	2	15.8085	11.046	0.6386	24.8469	2.77	9.8146	62.0843	7.3056	11.0595	1.4294
117	2.3639	0.9149	1.3388	0.466	1.9831		0.8824	0.9768	0.5478	2	3.3231	2.4463	0.1742	4.4661	1.1084	1.8392	55.3459	2.4821	6.7942	0.4891
118	3.136	0.8963	1.7419	18.3951	2.6384		0.8837	0.9572	0.5677	2	6.1065	2.6575	0.9772	4.6809	2.9375	0.9898	16.209	3.5057	8.8302	0.6915
119	4.1944	0.8486	2.2404	60.8605	3.405	0.7202	0.7202	0.9836	0.367	2	16.4167	9.7003	1.2134	26.4321	3.5851	8.3846	51.0736	7.3276	11.1827	1.468
120	5.2962	0.7886	2.4357	91.0524	4.0432	0.4685	0.4685	0.9004	0.2228	2	6.8183	2.6665	1.0422	11.9704	1.8761	2.2486	32.9789	2.7993	13.1215	0.5196
121	3.3435	0.8151	1.5834	26.5493	2.5827		0.805	0.9022	0.4894	2	5.6857	4.1075	0.1144	8.393	1.4426	3.4015	59.8255	3.5908	8.5616	0.6641
122	3.324	0.8522	1.7239	25.7907	2.6769		0.8374	0.9387	0.4719	2	10.2133	6.9081	0.6277	14.6394	2.6399	5.6624	55.4414	5.9245	8.8994	1.1476
123	2.9008	0.9703	1.8152	10.197	2.6127		0.9342	1.0092	0.5793	2	5.7585	2.194	1.5405	3.7872	2.8843	0.5231	9.084	3.1724	8.8427	0.6512
124	3.8545	0.8798	2.1217	47.7409	3.2251	0.7854	0.7854	0.9579	0.426	2	6.0618	4.0657	0.2687	9.5428	1.1771	3.5642	58.7977	2.857	10.654	0.569
125	3.6806	0.9289	2.2679	40.6379	3.2337		0.8395	1.0247	0.4987	2	3.9701	2.8955	0.0339	5.8065	0.6074	2.5926	65.3031	1.7506	10.7406	0.3696
126	4.6058	0.7887	2.0331	73.9201	3.4993	0.4969	0.4969	0.8949	0.2518	2	5.2379	2.371	0.2437	9.415	1.6095	1.9656	37.5265	2.5763	11.4126	0.459
127	3.774	0.7579	1.591	44.4873	2.7369	0.6607	0.6608	0.8588	0.3488	2	5.9786	4.0002	0.1982	11.4692	1.5927	3.4447	57.6172	3.7578	8.9853	0.6654
128	4.9385	0.8436	2.5454	83.6541	4.0132	0.4806	0.4806	0.9516	0.2872	2	5.1835	2.7924	0.4111	9.7218	1.0589	2.4883	48.0042	2.0364	13.0876	0.3961
129	4.5287	0.87	2.5101	71.8229	3.7777	0.59	0.59	0.9919	0.3358	2	9.5735	4.0076	1.6338	11.9338	2.5599	3.1479	32.8814	3.814	12.3781	0.7734
130	4.5406	0.8491	2.3304	72.1601	3.7006	0.6423	0.6423	0.9582	0.359	2	3.9691	2.5354	0.2821	7.0622	0.7272	2.2743	57.3001	1.7032	12.1116	0.3277
131	4.9178	0.765	2.1165	83.2227	3.6363	0.6564	0.6564	0.8633	0.3492	2	8.9398	5.8835	0.1081	16.8464	1.7294	5.2795	59.0561	4.2239	11.8184	0.7564
132	4.1442	0.8384	2.1158	59.0276	3.3236	0.7311	0.7311	0.9428	0.4124	2	2.3888	1.978	0.0119	4.7969	0.2412	1.8786	78.642	1.129	10.9156	0.2188
133	3.4451	0.8841	1.843	30.8406	2.8782		0.8279	0.9533	0.4753	2	4.6477	2.4488	0.5611	5.1515	1.6078	1.6845	36.2437	2.5218	9.5693	0.4857
134	2.6121	0.94	1.5563	3.199	2.2657		0.9446	1.006	0.6274	2	3.6113	1.4214	1.0213	2.2654	2.3575	-0.0578	-1.6008	2.3204	7.7137	0.4682
135	3.5672	0.896	2.0635	35.9304	3.0238		0.9198	0.9848	0.5509	2	3.8528	2.3515	0.1805	4.2686	0.9925	1.8047	46.8413	1.8671	10.0409	0.3837
136	2.3091	0.8521	1.125	0.2235	1.8117		0.8476	0.95	0.5313	2	3.2862	1.2001	1.1566	2.2586	3.5138	-0.6669	-20.294	2.9211	6.1812	0.5316
137	3.3592	0.9822	2.188	27.3119	3.0924		0.8891	1.0006	0.5998	2	7.0498	4.5499	0.4019	7.5861	1.574	3.6058	51.1476	3.222	10.3652	0.6801
138	3.8436	0.8838	2.1135	47.2237	3.2294		0.7891	0.9224	0.4306	2	3.7579	2.7277	0.1088	6.3353	0.6121	2.4641	65.5712	1.778	10.6722	0.3521
139	2.5362	0.9695	1.555	2.2507	2.2572		0.9458	1.0214	0.5869	2	8.7561	5.4417	1.1853	9.2721	3.4235	3.4325	39.2012	5.6309	7.7248	1.1335
140	4.2497	0.9073	2.4233	62.8607	3.6791	0.7932	0.7932	0.9397	0.4462	2	5.9124	3.3643	0.5021	7.5401	1.2888	2.7892	47.1754	2.4398	12.1134	0.4881
141	3.2761	0.9285	1.9724	24.2413	2.8568		0.9073	1.0034	0.5464	2	3.8355	2.5725	0.1789	4.7082	0.8857	2.0886	54.4544	1.9446	9.5561	0.4014
142	2.9705	0.8858	1.6364	12.2691	2.4628		0.8899	0.9957	0.5767	2	4.2865	2.059	0.41	3.5706	2.102	0.8469	19.7574	2.6195	8.2659	0.5186
143	5.4876	0.8134	2.6498	93.7359	4.3216	0.5242	0.5242	0.923	0.2827	2	4.4078	1.9365	0.4627	6.8501	1.044	1.6414	37.2385	1.6634	14.0227	0.3143
144	2.6433	0.9556	1.5927	4.0961	2.33		0.9613	1.0278	0.6043	2	1.1842	0.5472	0.3145	0.9054	0.6445	0.1577	13.317	0.7435	7.9356	0.1492
145	4.0503	0.8935	2.3011	54.9121	3.4479	0.6678	0.6678	1.0229	0.4046	2	8.5083	4.9722	0.6431	12.29	1.8646	4.2178	49.5728	3.6975	11.37	0.7483
146	2.7722	0.9325	1.6089	6.8409	2.3985		0.9136	0.9975	0.5535	2	2.9776	1.4013	0.3206	2.5318	1.4936	0.5746	19.2974	1.8507	8.1215	0.3666
147	2.9366	0.9059	1.641	11.1992	2.4842		0.8746	0.9827	0.5409	2	1.5187	0.7021	0.1479	1.298	0.7422	0.3006	19.7932	0.9255	8.3575	0.1817
148	3.5785	0.8821	1.9856	36.265	2.9896		0.8242	0.9629	0.4824	2	4.1314	2.1969	0.3073	4.5542	1.287	1.5761	38.1493	2.0807	9.9165	0.4166
149	2.6785	0.9089	1.465	4.7101	2.2572		0.8662	0.9693	0.5124	2	5.5342	2.1775	1.0397	4.25	3.5238	0.3721	6.7236	3.7776	7.648	0.7236
150	4.829	0.8594	2.5788	80.8565	3.9918	0.5794	0.5794	0.9868	0.3403	2	3.4202	0.9558	0.6257	2.8084	1.101	0.5811	16.9902	1.3263	13.0386	0.2623
151	3.7322	0.8558	2.0084	42.6748	3.0367		0.8521	0.9187	0.545	2	6.5419	4.7735	0.2931	8.758	1.2085	4.1148	62.8992	3.2573	10.0338	0.652
152	2.7239	0.8821	1.4243	5.2688	2.2358		0.851	0.9466	0.5383	2	2.5986	1.3362	0.387	2.4821	1.425	0.5691	21.9003	1.8245	7.5484	0.3443
153	3.3748	0.8109	1.528	28.1012	2.5955		0.7915	0.8667	0.4421	2	1.1414	0.6051	0.0244	1.3688	0.4939	0.3868	33.8882	0.747	8.5974	0.1328
154	4.212	0.8259	2.0514	61.4006	3.3322		0.782	0.8961	0.417	2	7.3535	4.1292	0.3286	9.9026	1.9727	3.3066	44.9663	3.5846	10.9283	0.6729
155	3.6013	0.9171	2.0672	37.3217	3.1223	0.8008	0.8008	0.9727	0.4794	2	11.9683	7.6621	1.4779	15.9821	2.7122	6.3618	53.1554	5.7896	10.3761	1.1534
156	4.0043	0.9168	2.3253	53.1259	3.4907	0.7259	0.7259	0.9934	0.4432	2	12.588	7.8464	1.0687	17.7032	2.5194	6.7298	53.462	5.4135	11.533	1.0915
157	2.8437	0.907	1.5658	8.3711	2.4028		0.8569	0.9426	0.5507	2	3.3167	1.2352	0.6067	2.2429	2.0505	0.106	3.1959	2.1182	8.1032	0.4093
158	3.7558	0.8802	2.0288	43.7545	3.1395	0.7528	0.7528	0.94	0.4552	2	10.8647	7.716	0.4165	16.9521	2.0009	6.8052	62.6359	5.3552	10.3852	1.0462
159	3.0231	0.9774	1.9469	14.4743	2.7497		0.9313	1.0449	0.5792	2	7.1228	3.5618	1.1576	6.1495	2.6037	2.0538	28.8342	3.6585	9.2825	0.7673
160	2.637	0.8952	1.4519	3.9048	2.1886		0.9168	0.979	0.5311	2	7.8553	3.7287	1.4368	7.0209	4.4815	1.3486	17.168	5.4104	7.416	1.0592
161	2.8665	0.8815	1.5314	8.8848	2.36		0.855	0.9172	0.5435	2	5.0151	2.3588	0.7054	4.3401	2.6888	0.8975	17.896	3.2748	7.9378	0.6318
162	2.6208	0.7748	1.0444	3.4656	1.9017		0.7834	0.8892	0.4324	2	10.2335	6.8586	0.8917	15.8623	5.5148	4.4741	43.7201	9.7984	6.379	1.6042
163	4.4037	0.845	2.3214	68.1351	3.5678	0.7343	0.7343	0.9479	0.4274	2	13.7102	7.2759	0.9567	17.0239	3.3972	5.824	42.4793	5.906	11.6899	1.1728
164	3.8298	0.8255	1.9196	46.6054	3.0153		0.8056	0.9448	0.4363	2	12.2353	7.6123	0.8784	17.4493	3.1167	6.2526	51.103	6.3739	9.9321	1.2319
165	3.8058	0.9161	2.2375	45.9129	3.3065		0.8592	0.9858	0.4856	2	13.4253	7.8003	0.7763	16.0618	3.2109	6.2409	46.4861	6.0001	10.9536	1.2257
166	5.1957	0.843	2.727	89.3138	4.2274	0.5313	0.5313	0.9488	0.3251	2	8.6465	3.781	0.6241	11.6299	2.0257	3.1224	36.1117	3.1707	13.7598	0.6284
167	3.2676	0.894	1.8178	24.0873	2.7497		0.8613	0.9486	0.5402	2	6.9222	4.2978	0.6272	7.9553	2.0543	3.188	46.0547	3.808	9.1772	0.7543
168	3.4411	0.8657	1.7971	30.6563	2.8182	0.7719	0.7719	0.9362	0.4463	2	14.9799	8.7681	1.5796	19.6462	4.5987	6.7157	44.8314	8.3356	9.359	1.6006
169	2.7454	0.8922	1.4688	6.0042	2.2786		0.8254	0.9686	0.544	2	5.2563	2.7443	0.8981	5.0445	2.7163	1.2666	24.0968	3.5786	7.695	0.6831
170	2.7561	0.9498	1.6606	6.2372	2.4242		0.9321	1.0113	0.5978	2	7.6209	3.4243	2.1617	5.7282	3.9487	1.0638	13.959	4.5892	8.2241	0.9267
171	4.5401	0.8451	2.3477	72.0987	3.6834	0.5128	0.5128	0.9407	0.2946	2	9.4101	2.28	1.3557	7.7404	3.4727	1.2571	13.3591	4.0082	12.0533	0.7807
172	3.6297	0.8603	1.8933	38.751	2.9639	0.7237	0.7237	0.9413	0.4378	2	8.3097	5.9808	0.4555	13.6626	1.6	5.2804	63.545	4.389	9.8102	0.847
173	4.0537	0.823	1.8808	55.0756	3.1909	0.5437	0.5437	0.9231	0.3041	2	10.8204	6.0637	0.9422	19.9388	3.0169	5.1462	47.5602	5.7531	10.4811	1.0324
174	4.2512	0.8297	2.0428	62.9758	3.3793	0.5103	0.5103	0.9121	0.276	2	8.5256	3.7673	0.85	13.6494	2.6932	3.024	35.4696	4.1735	11.0805	0.7694
175	5.3795	0.8736	2.9909	92.3879	4.5358	0.6164	0.6164	0.9757	0.3238	2	5.8664	2.3934	0.2095	7.3909	1.3022	1.9717	33.6101	1.9614	14.7639	0.3973
176	2.8866	0.871	1.5284	9.7185	2.3514		0.8855	0.9506	0.5216	2	4.0793	1.0631	0.7221	2.0379	2.996	-0.4997	-12.2497	2.669	7.8986	0.5165
177	4.5104	0.8542	2.3614	71.1509	3.6963	0.6563	0.6564	0.9385	0.3283	2	13.9989	6.9437	1.1385	21.1501	3.4702	5.8045	41.464	5.9282	12.1041	1.1565
178	3.1781	0.8966	1.7527	19.8826	2.6769		0.8448	0.9564	0.4764	2	16.0312	7.0358	2.3706	14.7684	7.0482	3.678	22.9428	9.1466	8.9517	1.7909
179	3.3756	0.9334	2.0706	28.1917	2.9639		0.8908	1.0051	0.5921	2	13.9964	9.7539	0.4347	16.4742	2.8694	8.0551	57.5512	6.7596	9.8986	1.414
180	3.1401	0.8671	1.6187	18.5643	2.5613		0.8431	0.9294	0.5087	2	6.906	4.3552	0.848	8.5618	2.298	3.1863	46.1381	4.2664	8.5534	0.8074
181	4.5728	0.8334	2.297	72.9911	3.662	0.5267	0.5267	0.9528	0.3235	2	9.275	2.9934	1.0688	9.2533	3.183	1.9638	21.173	4.0379	11.9728	0.7747
182	4.1432	0.8499	2.1576	58.9716	3.3665	0.6381	0.6381	0.953	0.3578	2	11.0203	4.5561	0.6221	12.7324	3.5918	3.2708	29.6798	5.1077	11.0631	0.9961
183	3.4696	0.855	1.7998	31.8582	2.8097	0.7858	0.7858	0.9186	0.4473	2	10.7555	6.9459	0.5801	15.5278	2.8168	5.6859	52.865	5.9759	9.3198	1.154
184	3.1783	0.8827	1.7455	19.904	2.6384		0.8873	0.9565	0.5177	2	15.6568	8.7122	1.2361	16.8281	5.6563	5.7839	36.9418	8.9698	8.814	1.7764
185	3.1162	0.8388	1.5267	17.6781	2.4628		0.7746	0.8848	0.462	2	15.8895	10.9264	0.7102	23.651	4.6614	8.7729	55.2119	10.4077	8.2112	1.9351
186	4.3545	0.878	2.4165	66.5915	3.6577	0.7594	0.7593	0.9701	0.4238	2	10.4517	5.3763	0.4244	12.6849	2.5471	4.2968	41.111	4.3251	12.0108	0.8702
187	3.4839	0.9076	1.971	32.6262	2.9853		0.7899	0.9262	0.4912	2	14.6432	10.0257	0.3413	20.4121	3.1203	8.4931	58.0003	7.4293	9.934	1.474
188	4.1624	0.8648	2.2428	59.6454	3.4393	0.6558	0.6558	0.9838	0.3981	2	9.0036	5.1915	0.5941	13.0405	2.0665	4.3688	48.5228	4.0144	11.309	0.7961
189	4.1262	0.822	2.0242	58.2452	3.2466	0.6263	0.6263	0.9381	0.3637	2	10.3677	6.6347	0.4931	18.2438	2.248	5.8172	56.1089	5.1219	10.6548	0.9731
190	4.017	0.8653	2.171	53.5569	3.3151		0.8073	0.9213	0.4984	2	7.5216	4.0681	0.3435	8.1617	2.0648	3.0389	40.4023	3.4646	10.9194	0.6888
191	4.8819	0.804	2.3083	82.3638	3.7862	0.5247	0.5247	0.9162	0.2481	2	7.1519	2.5262	0.9495	10.1834	2.2453	1.9692	27.5339	3.0983	12.3306	0.58
192	3.0845	0.8817	1.6262	16.2754	2.5527		0.8305	0.898	0.524	2	9.3317	2.8279	2.6623	5.3964	5.9008	-0.2643	-2.8323	5.7383	8.5436	1.0922
193	3.5563	0.8896	1.9554	35.5251	2.9939		0.8521	0.9543	0.467	2	17.9064	12.4805	1.4725	26.7273	3.6452	10.7783	60.1924	9.1574	9.939	1.8016
194	3.7444	0.8997	2.0488	43.3518	3.1952		0.7924	0.9258	0.4617	2	12.1398	8.3745	0.5052	18.1382	2.3725	7.2791	59.9606	5.9253	10.5836	1.147
195	4.888	0.8274	2.5552	82.4956	3.8976	0.5236	0.5236	0.9854	0.2874	2	4.4351	1.6417	0.2102	5.7126	1.2317	1.2877	29.0343	1.7357	12.7062	0.3491
196	3.1459	0.9398	1.8303	18.7126	2.7669		0.8755	0.9676	0.5109	2	7.0648	2.7146	1.2971	5.3131	3.2972	1.0299	14.5779	3.8599	9.2877	0.7607
197	4.9143	0.8292	2.4791	83.0902	3.9276	0.5489	0.5489	0.9455	0.2977	2	7.3347	2.328	0.9186	7.8209	2.2952	1.6448	22.4249	2.9586	12.8024	0.5729
198	5.7254	0.7576	2.4635	95.818	4.2145	0.3974	0.3974	0.8503	0.2041	2	10.7459	1.0302	0.5068	5.0474	4.3002	0.1525	1.4191	4.362	13.6273	0.7886
199	3.9347	0.9713	2.3041	50.5403	3.6192	0.5659	0.5659	0.9817	0.3255	2	10.9581	1.5745	0.9648	4.8372	4.7424	0.0308	0.2813	4.7559	12.006	0.9127
200	5.0243	0.8722	2.7754	86.2361	4.2188	0.4964	0.4964	0.9806	0.2628	2	6.9478	1.1893	1.6243	4.5254	2.2919	0.587	8.4487	2.5034	13.7667	0.5047
201	3.1641	0.9289	1.9096	19.4561	2.754		0.9286	0.9979	0.5708	2	10.7297	5.3411	1.6083	9.358	4.0249	3.0438	28.368	5.6188	9.2337	1.162
202	2.9651	0.8053	1.3637	12.0464	2.2486		0.8003	0.8686	0.4608	2	4.2195	1.3155	0.4506	2.8548	3.2163	-0.1666	-3.9483	3.0942	7.5015	0.5625
203	2.4387	0.9128	1.3722	1.3087	2.0473		0.8743	0.9815	0.5913	2	2.4449	0.9999	0.676	1.6909	1.8505	-0.0944	-3.8595	1.7817	6.9936	0.3496
204	3.3232	0.984	2.1413	25.724	3.0624		0.8783	1.0159	0.5524	2	23.4154	15.238	1.7885	27.5839	5.1467	12.3949	52.9348	10.9351	10.2736	2.2792
205	3.5536	0.9215	2.0952	35.3823	3.0924		0.8473	0.9936	0.4937	2	8.8476	4.85	0.864	9.8234	2.4961	3.6176	40.8879	4.2228	10.2873	0.8601
206	3.9368	0.9101	2.2243	50.6461	3.405	0.5775	0.5775	1.0124	0.306	2	5.0823	2.8456	0.3379	9.3006	1.166	2.4889	48.9719	2.2849	11.2556	0.4515
207	3.1834	0.8234	1.5088	20.0109	2.4756		0.7886	0.8637	0.4196	2	13.719	7.2726	2.3301	17.3315	5.9188	4.7889	34.9071	9.0927	8.2344	1.6661
208	5.0666	0.8515	2.6313	87.0504	4.1588	0.4438	0.4438	0.9308	0.2736	2	9.3983	1.0706	0.5535	3.9131	3.5321	0.1042	1.1087	3.5717	13.5542	0.6934
209	4.3878	0.8324	2.1664	67.4206	3.5035	0.6609	0.6609	0.9397	0.3642	2	8.1903	3.4268	0.4187	9.4092	2.6432	2.4642	30.0868	3.7806	11.4738	0.7138
210	2.9991	0.8842	1.5733	13.4696	2.4842		0.8569	0.9322	0.5407	2	5.8415	4.0616	0.3401	7.5114	1.7237	3.1296	53.5753	3.7129	8.3313	0.7012
211	4.7741	0.8536	2.5551	79.3326	3.919	0.548	0.548	0.986	0.2681	2	7.0687	0.5924	0.8429	2.2097	2.8318	-0.1668	-2.3597	2.7665	12.8032	0.5521
212	2.909	0.9227	1.6885	10.4769	2.5013		0.92	0.9855	0.566	2	9.6166	5.6161	0.6651	9.9223	3.5639	3.5989	37.4238	5.6954	8.432	1.1405
213	4.8044	0.8497	2.4554	80.271	3.9276	0.5601	0.5601	0.9385	0.3385	2	10.4135	5.1506	0.3636	15.2167	2.4861	4.3091	41.3799	4.2411	12.8256	0.8119
214	2.5392	0.9722	1.5051	2.2886	2.2657		0.8964	0.9682	0.5398	2	5.7885	2.2027	1.6326	4.0803	3.715	0.1972	3.4068	3.8459	7.7553	0.7464
215	4.396	0.7894	2.0623	67.8072	3.3365	0.5952	0.5952	0.9252	0.3459	2	10.4735	5.2508	0.8348	15.1807	3.0427	4.1983	40.085	5.0786	10.902	0.9607
216	4.2445	0.8653	2.3101	62.7169	3.5121	0.7858	0.7858	0.9889	0.4051	2	8.9512	3.7372	0.7555	9.2252	2.737	2.6285	29.3648	3.8748	11.5384	0.7758
217	3.7614	0.899	2.1356	44.0068	3.208	0.8269	0.8269	0.977	0.5145	2	9.582	5.2736	0.7263	10.2495	2.6577	3.9061	40.765	4.4868	10.6231	0.902
218	3.6584	0.8972	2.0316	39.7771	3.1095	0.7353	0.7353	0.964	0.4544	2	8.7762	4.6761	1.1009	10.2902	2.5997	3.4947	39.8202	4.3198	10.3115	0.8511
219	3.783	0.8581	1.9909	44.8932	3.0881	0.6286	0.6286	0.9782	0.3925	2	6.4183	3.2053	0.5087	8.1657	2.0101	2.4163	37.647	3.2238	10.1979	0.6294
220	2.7626	1.0039	1.8712	6.5679	2.557		0.9913	1.0633	0.6523	2	3.5629	2.3807	0.3187	3.6494	0.9699	1.7479	49.0584	1.9041	8.7124	0.4089
221	4.0181	0.8626	2.17	53.6379	3.3065	0.6096	0.6096	1.0072	0.3655	2	8.2679	4.3216	0.3989	11.825	2.1869	3.5224	42.6033	3.8101	10.8894	0.7593
222	4.0155	0.9234	2.4253	53.476	3.525	0.754	0.754	1.0143	0.4753	2	7.5967	4.9415	0.3689	10.3958	1.3616	4.2943	56.5285	3.1323	11.6489	0.6521
223	3.379	0.8495	1.6901	28.3955	2.7155		0.7753	0.9175	0.4426	2	11.9144	6.5609	1.2571	14.8241	4.2912	4.6617	39.1266	7.0495	9.0174	1.3213
224	3.5239	0.8974	2.0302	34.3396	2.9896		0.8577	1.0284	0.5518	2	9.8933	6.0338	0.8316	10.9339	2.6106	4.5932	46.4274	4.8731	9.935	0.9958
225	2.9808	0.8494	1.5012	12.7563	2.3771		0.8198	0.9383	0.5149	2	8.1784	5.4964	0.6413	10.6754	2.7192	4.0964	50.088	5.4479	7.9543	1.0282
226	3.2506	0.8591	1.6779	23.1447	2.6341		0.859	0.9009	0.5177	2	10.1216	6.6917	0.5418	12.9252	2.9563	5.1611	50.991	6.0323	8.7727	1.1538
227	3.3406	0.9504	1.9718	26.4151	2.981		0.8348	0.9517	0.4867	2	11.6037	5.5092	1.5009	11.3196	4.1038	3.5119	30.2653	5.8848	9.974	1.1634
228	3.8349	0.8947	2.1322	46.8884	3.2594		0.8228	0.9435	0.4559	2	14.9491	8.1859	0.315	17.9542	4.0348	6.3463	42.4527	7.0111	10.7796	1.3868
229	5.7092	0.8389	3.0078	95.6373	4.6385	0.4938	0.4938	0.9431	0.336	2	10.3991	1.0314	0.5949	3.07	3.5061	-0.1465	-1.4088	3.4574	15.0469	0.6911
230	2.4152	1.0091	1.4995	0.8774	2.2186		0.9371	1.0002	0.5689	2	5.1076	2.348	1.2851	4.127	2.9653	0.6609	12.9395	3.4062	7.6565	0.6671
231	3.558	0.9324	2.1612	35.5727	3.1309	0.836	0.836	1.0029	0.4912	2	9.5811	6.6317	0.287	13.4999	1.7662	5.7641	60.1612	4.4332	10.4222	0.9193
232	2.8796	0.8991	1.5744	9.4599	2.4156		0.8711	0.9563	0.5007	2	17.5224	11.5463	1.943	23.0624	5.5655	8.7599	49.9926	11.1296	8.134	2.1542
233	3.4893	0.9282	2.049	32.7896	3.0538		0.915	0.9492	0.5621	2	11.8842	5.8661	1.299	10.4361	4.0473	3.5911	30.2174	5.8	10.1747	1.168
234	3.2001	0.8411	1.564	20.6322	2.5398		0.8135	0.8969	0.4367	2	9.2774	5.5441	0.8104	12.6961	3.3118	4.0979	44.1708	5.9318	8.4561	1.0971
235	4.226	0.9286	2.4964	61.8571	3.7391		0.8757	0.98	0.4992	2	6.0073	3.2616	0.3204	6.5332	1.3747	2.5753	42.8695	2.4064	12.3282	0.4873
236	3.4838	0.8539	1.8036	32.6028	2.8182		0.7944	0.9203	0.4826	2	15.4218	9.3266	0.6146	19.3243	4.6142	7.0996	46.0361	8.5506	9.3453	1.6502
237	3.78	0.8576	2.0138	44.6901	3.0838	0.7954	0.7955	0.9501	0.4652	2	5.0341	3.5315	0.2631	7.5912	0.9703	3.0801	61.1847	2.4998	10.1839	0.4943
238	3.3235	0.8989	1.9455	25.7684	2.814		0.9229	0.9946	0.5466	2	5.7336	3.2833	0.4585	6.0074	1.7514	2.3261	40.5696	2.9471	9.3851	0.6109
239	4.9654	0.7959	2.2735	84.4205	3.8162	0.4157	0.4157	0.9159	0.2286	2	12.3494	2.6534	0.8895	11.6083	4.7414	1.5696	12.7099	5.4319	12.4161	0.9946
240	4.8171	0.8531	2.5051	80.5309	3.9533	0.5275	0.5275	0.9168	0.3038	2	9.9208	1.5753	1.8271	5.1849	3.7913	0.4234	4.2678	3.9602	12.9101	0.7685
241	2.8831	0.8944	1.5371	9.5593	2.4071		0.8368	0.9407	0.4782	2	8.9741	4.162	1.9073	8.7038	4.5444	1.9889	22.1627	5.8383	8.1014	1.1077
242	3.9873	0.8475	2.0157	52.5622	3.2251	0.6462	0.6462	0.9492	0.3499	2	10.1375	4.7559	1.1202	13.5918	3.2307	3.6255	35.7633	5.0293	10.6164	0.9549
243	5.1482	0.787	2.3204	88.6242	3.919	0.4653	0.4653	0.9245	0.2128	2	9.147	2.2821	0.5556	10.7238	3.2571	1.589	17.3718	3.942	12.7294	0.7186
244	2.9815	0.8182	1.3118	12.7766	2.2957		0.6943	0.8699	0.3679	2	7.2795	4.5794	0.8114	12.4459	2.8609	3.5268	48.4484	5.5492	7.6635	0.9499
245	4.1388	0.7483	1.6642	58.6359	2.9767	0.4695	0.4695	0.8348	0.2324	2	8.1163	1.8417	1.5336	7.926	4.3822	0.8234	10.145	4.877	9.7291	0.8342
246	2.9888	0.7835	1.2782	13.1023	2.2101		0.7594	0.8895	0.4226	2	1.6654	0.6115	0.2859	1.447	1.2318	0.091	5.4612	1.3029	7.357	0.2264
247	5.2019	0.8942	2.9899	89.4521	4.4801	0.6198	0.6198	0.9843	0.3864	2	4.8124	0.2802	0.8336	0.725	1.7408	-0.3925	-8.156	1.6096	14.6137	0.3293
248	4.3008	0.9086	2.455	64.3938	3.7305	0.7531	0.7531	0.9728	0.483	2	9.5873	4.7884	0.424	9.9131	2.4336	3.6129	37.6842	3.9052	12.2765	0.7809
249	4.9052	0.8857	2.8212	82.8256	4.176	0.5655	0.5655	1.0123	0.3014	2	10.335	4.7432	0.367	15.7395	2.2191	4.0744	39.4233	3.6633	13.648	0.7573
250	2.9026	0.9062	1.6682	10.257	2.4542		0.9205	1.0071	0.5638	2	6.1561	2.6385	0.4949	4.6794	3.1853	0.8425	13.6856	3.6903	8.2637	0.745
251	3.5102	0.9357	2.0848	33.8681	3.0966		0.8833	0.9905	0.5783	2	5.4197	3.0953	0.6489	5.3528	1.5429	2.2031	40.6499	2.5996	10.3188	0.5252
252	3.039	0.8887	1.6544	14.8451	2.5313		0.8429	0.9377	0.4901	2	7.6225	3.1424	1.6071	6.412	3.8477	1.2567	16.4867	4.6074	8.4847	0.8984
253	3.2126	0.8947	1.7902	21.2562	2.7026		0.8842	0.9456	0.5358	2	8.8854	4.4329	1.3317	8.2741	3.5495	2.5312	28.4872	4.9634	9.0302	0.984
254	3.6521	0.9225	2.1115	39.5322	3.1866		0.7977	0.981	0.5049	2	6.4576	3.8306	0.3952	7.5871	1.6351	3.005	46.5343	3.0583	10.5847	0.6101
255	4.0603	0.869	2.2288	55.2665	3.3665	0.6335	0.6335	0.9991	0.329	2	2.0695	0.6408	0.1061	1.9479	0.752	0.3934	19.0094	0.9285	11.0852	0.1867
256	3.1493	0.892	1.7797	18.861	2.6384		0.9075	0.9863	0.5464	2	5.7686	3.4371	0.2642	6.2909	1.8904	2.4043	41.6791	3.2413	8.825	0.6537
257	3.2585	0.9959	2.1011	23.5823	3.0324		0.8761	1.0281	0.5857	2	2.457	1.6294	0.1818	2.7818	0.5462	1.3095	53.2967	1.1694	10.1952	0.241
258	4.1395	0.9466	2.5097	58.7477	3.7263	0.7461	0.7461	0.9947	0.4837	2	8.2793	3.8029	0.8004	7.8621	2.2095	2.7341	33.0233	3.2989	12.3105	0.6725
259	2.2123	0.9631	1.3513	0.0931	1.9317		0.951	1.056	0.6553	2	1.8526	0.7895	0.7303	1.2049	1.5273	-0.2112	-11.4002	1.371	6.6939	0.2768
260	3.1594	0.9538	2.0306	19.3496	2.8182		0.9436	1.0232	0.6069	2	6.4928	3.75	0.5804	6.1788	1.9265	2.5808	39.7486	3.1975	9.4672	0.6858
261	3.4885	0.9187	1.9783	32.7429	3.0238	0.796	0.796	0.9604	0.4947	2	9.6654	5.3564	1.6333	10.828	2.9044	3.9196	40.5529	4.8857	10.0687	0.9599
262	3.5025	0.8912	1.934	33.4686	2.951		0.839	0.947	0.5138	2	8.6681	5.2815	0.2982	10.2798	2.3846	4.0563	46.7957	4.482	9.8065	0.8839
263	4.0001	0.906	2.388	52.9109	3.4479		0.8534	0.9844	0.5448	2	1.3963	1.066	0.0156	1.9566	0.1792	0.9684	69.3547	0.5847	11.3852	0.1226
264	2.9204	0.9236	1.7322	10.8176	2.5142		0.9088	1.0284	0.5558	2	5.1661	2.8513	0.282	5.1298	1.9676	1.7576	34.0218	2.9824	8.4735	0.6097
265	4.7264	0.8591	2.5913	77.7927	3.9019	0.668	0.668	0.9672	0.3532	2	5.0847	2.709	0.1818	7.6706	1.0614	2.3342	45.9063	1.9622	12.7557	0.3986
266	3.0041	0.9284	1.8268	13.6945	2.6041		0.9285	1.033	0.6259	2	6.237	3.8758	0.6503	6.1927	1.9661	2.6453	42.413	3.4142	8.7621	0.7118
267	4.6512	0.9294	2.9374	75.5132	4.1374	0.745	0.745	1.0393	0.4657	2	1.7465	1.0104	0.02	2.1697	0.2978	0.8717	49.9113	0.5946	13.5805	0.1286
268	3.7765	0.9165	2.2865	44.5633	3.2808		0.9239	0.9951	0.5963	2	6.911	3.0133	0.8869	5.0534	2.306	1.6383	23.7057	3.0225	10.8732	0.6356
269	4.5922	0.8762	2.5182	73.4858	3.859	0.5757	0.5757	0.9729	0.3195	2	6.8548	2.7611	0.4638	8.6431	1.8618	2.1663	31.6027	2.7221	12.6411	0.5423
270	5.9806	0.8251	3.07	97.3081	4.7885	0.5603	0.5603	0.9455	0.2882	2	5.3892	1.4527	0.3235	5.0399	1.4151	1.0448	19.3869	1.7554	15.5023	0.3476
271	3.8389	0.9559	2.3558	47.0946	3.4736		0.8813	0.9804	0.4948	2	13.0964	7.8515	1.0985	15.8671	2.8183	6.4569	49.3029	5.5592	11.5286	1.136
272	3.6545	0.939	2.1693	39.5811	3.2423	0.7416	0.7416	0.9901	0.4647	2	12.1596	7.6257	0.6422	16.4115	2.6598	6.3898	52.5494	5.6053	10.7803	1.1279
273	2.9826	0.9362	1.7502	12.8579	2.6041		0.8949	0.9848	0.5745	2	8.5566	5.6708	1.1545	9.8714	2.4545	4.2608	49.7955	4.8889	8.7719	0.9755
274	2.3821	0.9671	1.4912	0.5781	2.103		0.9638	1.0408	0.6203	2	0.3157	0.0772	0.0887	0.1245	0.2739	-0.0927	-29.3602	0.2117	7.2373	0.0436
275	3.8985	0.8944	2.1694	49.2254	3.3151	0.7301	0.7301	0.9275	0.4512	2	8.9015	5.3428	0.7097	11.8408	2.0712	4.4082	49.522	4.1032	10.954	0.8126
276	3.3682	0.9185	2.0124	27.8301	2.9125		0.8878	1.0136	0.5799	2	2.5994	1.2617	0.335	2.1756	0.9338	0.7202	27.7064	1.2917	9.7186	0.2675
277	3.0728	0.8633	1.5774	15.9841	2.4927		0.845	0.9323	0.4744	2	4.2361	1.4831	0.3907	3.126	2.4961	0.2989	7.056	2.6855	8.3336	0.5083
278	4.0179	0.8697	2.2089	53.6109	3.3322		0.8182	0.9697	0.5186	2	12.2575	7.6307	0.2897	14.7136	2.7373	6.2111	50.6718	5.5491	10.9785	1.1165
279	2.746	0.9101	1.5644	6.0624	2.3214		0.8708	0.9863	0.5838	2	5.2393	3.5099	0.5062	6.0126	1.7636	2.4804	47.3422	3.3491	7.8513	0.6673
280	2.8737	0.9306	1.6545	9.2216	2.4885		0.9072	0.987	0.5901	2	7.4378	4.8133	0.8401	8.1567	2.4656	3.3583	45.1518	4.4955	8.4015	0.8853
281	3.3029	0.8496	1.695	25.1246	2.6512		0.7936	0.9259	0.4287	2	13.3738	10.3163	0.233	24.0627	2.4145	9.2811	69.3976	7.8901	8.8156	1.5171
282	2.4011	0.8746	1.2337	0.7464	1.9359		0.8572	0.9445	0.4957	2	1.6906	0.4745	0.3526	0.9571	1.648	-0.3425	-20.2591	1.3703	6.5976	0.2562
283	3.1701	0.9084	1.759	19.6479	2.7026		0.8604	0.9402	0.4828	2	5.6162	2.8894	0.8109	5.9846	2.1367	1.8577	33.0775	3.1928	9.0468	0.6208
284	2.9103	0.8544	1.5383	10.537	2.33		0.9165	0.9169	0.5182	2	2.2648	1.9325	0.0076	3.7292	0.3257	1.7637	77.8744	1.4723	7.812	0.2899
285	2.6615	0.9688	1.5913	4.4604	2.3771		0.9027	0.9668	0.533	2	1.6234	0.5431	0.5568	1.019	1.0208	-0.0009	-0.0582	1.0202	8.1007	0.2004
286	3.3177	0.8671	1.6844	25.5461	2.7155		0.8067	0.9092	0.4488	2	4.9014	2.2721	0.3764	5.0627	2.128	1.3171	26.8719	2.9099	9.0377	0.5423
287	3.4523	0.8723	1.8307	31.1405	2.8482		0.8509	0.9875	0.4684	2	11.5322	6.9014	1.2312	14.7352	3.3992	5.3094	46.0398	6.2993	9.461	1.2189
288	4.1991	0.8756	2.321	61.0024	3.5121	0.6962	0.6962	0.9805	0.3891	2	5.0985	3.244	0.2886	8.3378	0.9599	2.8706	56.3028	2.1967	11.5504	0.4414
289	3.1223	0.8789	1.672	17.994	2.5784		0.8642	0.9442	0.532	2	8.9175	4.7615	0.9383	8.9496	3.6457	2.8218	31.6434	5.3334	8.6211	1.0344
290	4.1848	0.8553	2.1355	60.577	3.4222	0.6643	0.6643	0.9414	0.403	2	6.9433	3.2273	0.661	8.008	2.1449	2.3629	34.0314	3.2514	11.2443	0.6175
291	3.0598	0.9363	1.8506	15.3824	2.6769		0.9735	1.0423	0.6069	2	5.1314	2.0174	0.8524	3.3241	2.5038	0.4978	9.7011	2.7728	9.0008	0.5701
292	3.1287	0.8831	1.6932	18.1627	2.5955		0.8267	0.9845	0.5561	2	4.8781	2.5062	0.36	4.5065	2.086	1.3461	27.5948	2.881	8.6798	0.562
293	3.891	0.9073	2.2217	48.9639	3.3536		0.9187	0.9839	0.5759	2	5.7585	3.6934	0.0834	6.4136	1.2547	2.9709	51.5916	2.5919	11.0907	0.5192
294	3.7308	0.8637	1.9126	42.6247	3.0624		0.8166	0.9167	0.446	2	2.6581	1.3768	0.153	3.0871	0.8737	0.9872	37.1393	1.3898	10.1237	0.2626
295	2.9759	0.8823	1.5716	12.4922	2.4585		0.8305	0.9484	0.509	2	3.9007	1.7576	0.5611	3.453	2.0168	0.731	18.7402	2.482	8.2483	0.4729
296	2.892	0.9307	1.685	9.9376	2.5056		0.8771	0.9989	0.5302	2	2.5499	1.3319	0.6244	2.5121	1.0547	0.7727	30.3031	1.5133	8.4554	0.3016
297	2.8231	0.9183	1.5862	7.9378	2.4114		0.8731	0.9826	0.5599	2	1.5825	0.6824	0.3421	1.219	0.877	0.1915	12.1011	0.9977	8.144	0.1943
298	3.8057	0.8798	2.0991	45.8618	3.1823		0.8313	0.9626	0.4827	2	1.2184	0.6285	0.0908	1.3021	0.3649	0.4524	37.1307	0.5804	10.5194	0.1158
299	3.8257	0.9121	2.279	46.4769	3.3108		0.8719	1.0275	0.4957	2	3.1803	2.4405	0.0001	4.923	0.4149	2.2348	70.2701	1.3955	10.962	0.2901
300	4.0581	0.8707	2.1104	55.2119	3.3708	0.7615	0.7615	0.9322	0.4426	2	4.3965	2.4529	0.221	5.5421	1.1654	1.9371	44.06	2.0833	11.1007	0.3961
301	4.9302	0.8545	2.6003	83.4217	4.056	0.5772	0.5772	0.962	0.3113	2	6.6916	2.8845	0.2225	9.2667	1.6632	2.3668	35.3697	2.5734	13.2347	0.5056
302	3.4369	0.8767	1.7996	30.4034	2.8482		0.8013	0.9152	0.4464	2	9.2078	5.994	0.6851	13.4279	2.3749	4.9339	53.5839	5.1166	9.4662	0.9727
303	4.0434	0.7836	1.785	54.64	3.0367	0.7235	0.7235	0.8547	0.3846	2	9.5031	5.8048	0.6669	15.0939	2.6409	4.7892	50.3962	5.3239	9.9541	0.9547
304	5.4649	0.8674	3.0094	93.4155	4.5786	0.6452	0.6452	1.0034	0.3642	2	8.0204	3.553	0.5355	9.7554	1.6889	2.9379	36.6303	2.6651	14.8912	0.5386
305	3.5039	0.9073	1.9825	33.5625	3.0024	0.7893	0.7893	0.9678	0.5086	2	6.055	4.3957	0.2324	8.6428	1.1258	3.8231	63.1396	3.0542	9.9873	0.6063
306	4.5228	0.8342	2.2988	71.7005	3.6235	0.5994	0.5994	0.9394	0.3558	2	5.8454	2.9886	0.2073	8.4002	1.4703	2.4655	42.1785	2.5428	11.8525	0.4932
307	3.5139	0.8362	1.7631	34.033	2.7883		0.8276	0.935	0.4869	2	7.6988	5.4718	0.3013	11.2386	1.745	4.6222	60.0379	4.3666	9.231	0.834
308	4.3597	0.8222	2.071	66.7096	3.4393	0.6169	0.6169	0.9342	0.2919	2	3.1985	0.5108	0.397	1.7499	1.5107	0.0698	2.1832	1.5444	11.2606	0.284
309	2.7588	0.8889	1.4713	6.3344	2.2829		0.8848	0.9563	0.5171	2	3.131	1.5858	0.4184	3.0671	1.6192	0.7486	23.9093	2.1281	7.7045	0.4064
310	5.0935	0.8476	2.713	87.5276	4.1631	0.5312	0.5312	0.9589	0.3183	2	7.9342	3.4747	0.2894	10.9165	1.8622	2.882	36.3238	2.9245	13.5632	0.585
311	4.1134	0.9221	2.3724	57.689	3.6106	0.7436	0.7436	1.0002	0.4454	2	6.2676	1.6296	0.9928	3.659	2.4068	0.5577	8.8981	2.6419	11.9163	0.526
312	4.8354	0.8448	2.5484	80.9543	3.9318	0.578	0.578	0.9748	0.3548	2	13.4766	7.0955	0.2517	20.0011	2.9089	6.0635	44.9928	5.2883	12.8334	1.0501
313	3.2085	0.9509	2.0355	20.9331	2.8568		0.9704	1.0406	0.6654	2	3.6363	1.5654	0.7595	2.3525	1.5115	0.5596	15.3893	1.7864	9.5844	0.3794
314	2.8968	0.9426	1.7357	10.0373	2.5398		0.9123	0.985	0.5636	2	3.2965	1.6541	0.5015	2.9347	1.4013	0.8643	26.2187	1.8992	8.5781	0.3843
315	3.7956	0.895	2.1079	45.4021	3.2251	0.7611	0.7611	0.9592	0.4518	2	14.8575	6.3331	1.6023	14.0182	5.1471	4.0078	26.9749	7.0485	10.6721	1.3922
316	2.6668	0.8854	1.4117	4.5564	2.1929		0.8741	0.9506	0.5061	2	5.6671	2.4249	0.6118	4.7911	3.5803	0.6128	10.8133	4.0144	7.4178	0.764
317	4.3027	0.906	2.546	64.6557	3.722	0.7436	0.7436	1.0231	0.4893	2	3.4228	1.8418	0.1544	3.7642	0.7687	1.4657	42.8217	1.3444	12.2463	0.2795
318	4.7603	0.8592	2.5769	78.7853	3.9318	0.5413	0.5413	0.9798	0.3025	2	8.4476	1.168	0.7902	3.8615	3.2007	0.1999	2.3664	3.2782	12.85	0.6574
319	3.9156	0.8973	2.1806	49.7762	3.3408	0.6653	0.6653	0.9838	0.4057	2	14.6263	9.6517	0.7337	23.7883	2.8029	8.5144	58.2129	6.7075	11.0381	1.3251
320	3.1503	0.8623	1.6659	18.967	2.557		0.8544	0.9929	0.4902	2	17.8474	12.555	0.9639	25.6095	4.5016	10.3481	57.981	10.7134	8.5343	2.0913
321	3.0655	0.9151	1.679	15.6311	2.6255		0.8558	0.9889	0.4999	2	12.3854	6.7548	1.1941	13.5122	4.7754	4.3676	35.2641	7.3767	8.8128	1.4054
322	3.012	0.9585	1.8839	14.0839	2.6898		0.92	1.0528	0.569	2	6.0434	4.4801	0.4616	7.8737	1.1889	3.8036	62.9381	3.2079	9.0696	0.6663
323	4.2365	0.906	2.4336	62.5158	3.662	0.7345	0.7345	1.0029	0.3972	2	9.8062	5.8122	0.4188	14.6337	1.9613	5.0333	51.3277	4.0295	12.0579	0.8133
324	4.6612	0.8821	2.5076	76.0166	3.9447	0.5247	0.5247	0.9855	0.329	2	7.5942	1.8403	0.3974	5.5943	2.641	0.9715	12.7927	3.0285	12.9172	0.5879
325	4.5498	0.8513	2.3645	72.3751	3.7177	0.75	0.75	0.9688	0.4255	2	13.3016	6.5743	0.5556	15.4523	3.4694	5.0982	38.3277	5.6255	12.1681	1.0932
326	3.2775	0.9176	1.898	24.3074	2.8268		0.8828	0.9549	0.5027	2	5.2551	2.1536	0.3122	4.2844	2.2227	1.0363	19.7199	2.7688	9.4485	0.5562
327	2.4215	0.9396	1.3853	1.0272	2.0858		0.8924	0.9918	0.5924	2	4.2504	2.6429	0.819	4.4616	2.0273	1.442	33.9262	3.0682	7.1481	0.5946
328	3.1338	0.9439	1.8435	18.3528	2.7669	0.7985	0.7985	0.9872	0.5355	2	11.4701	8.0584	0.7723	15.0474	2.6085	6.6615	58.0771	6.2219	9.293	1.2343
329	3.1602	0.8439	1.6089	19.3709	2.5142	0.8095	0.8095	0.9528	0.4639	2	7.4808	4.5089	0.3945	9.7187	2.5956	3.3047	44.1758	4.6496	8.3786	0.8928
330	3.6262	0.885	2.0041	38.5564	3.041		0.8585	0.9645	0.5132	2	18.7369	12.4747	0.8351	24.3071	4.2004	10.319	55.0731	9.3493	10.0814	1.8586
331	4.1424	0.8592	2.2694	58.9156	3.4007	0.7024	0.7024	1.0048	0.4279	2	13.9816	8.0581	0.8819	18.8338	3.2166	6.6819	47.7907	6.1609	11.1815	1.2504
332	3.6812	0.8508	1.9125	40.7119	2.9767		0.8146	0.9303	0.4606	2	9.2465	4.2873	0.9225	9.3081	3.4157	2.714	29.3516	4.8348	9.8397	0.9397
333	3.9197	0.8552	2.0026	49.9077	3.1952	0.6164	0.6164	0.942	0.3656	2	11.5522	5.5882	1.7277	15.2833	3.6434	4.256	36.8415	5.7686	10.531	1.097
334	3.316	0.8997	1.8493	25.4351	2.8097	0.7683	0.7683	0.9739	0.4487	2	7.0433	4.241	0.536	9.4509	2.0008	3.3431	47.465	3.8086	9.3725	0.7515
335	4.1085	0.8372	2.0191	57.5225	3.2894	0.7067	0.7067	0.9259	0.3575	2	14.943	7.5199	1.4343	21.0367	4.4674	5.923	39.6373	7.4008	10.8065	1.3828
336	5.6062	0.866	3.0649	94.6655	4.6942	0.5826	0.5826	0.946	0.3411	2	10.4753	3.0579	0.6552	8.9652	2.7232	2.1291	20.325	3.4178	15.253	0.6868
337	3.0834	0.9201	1.805	16.213	2.6555		0.9066	0.9856	0.6021	2	3.4381	1.7306	0.5057	2.874	1.4195	0.8758	25.4734	1.9048	8.9132	0.3857
338	4.3501	0.851	2.2322	66.4734	3.5464		0.7704	0.9414	0.3994	2	9.9896	4.3956	0.4546	11.0045	3.0522	3.1764	31.7971	4.4752	11.6294	0.859
339	3.041	0.9512	1.8473	14.9483	2.6983		0.9197	0.9916	0.5409	2	11.707	7.0141	1.0803	12.9682	3.5922	5.0712	43.3177	6.3374	9.087	1.2883
340	2.8726	0.9017	1.569	9.182	2.4156		0.8729	0.9664	0.5518	2	7.6189	4.0039	1.035	7.2554	3.554	2.0426	26.8096	4.8559	8.137	0.9363
341	4.6785	0.8686	2.4993	76.6484	3.9019	0.6786	0.6786	0.942	0.3934	2	13.1847	7.0914	1.0779	18.0245	2.8935	5.953	45.1508	5.2754	12.7667	1.0327
342	4.5961	0.8805	2.6112	73.6407	3.8804	0.5736	0.5736	0.9924	0.3488	2	10.8201	4.9281	1.2091	14.1273	2.6044	4.0196	37.1494	4.1437	12.7135	0.8511
343	4.1344	0.8633	2.2568	58.4683	3.4093	0.7432	0.7432	0.962	0.4522	2	14.3546	8.693	0.6904	19.2219	3.1373	7.2741	50.6743	6.3606	11.2131	1.2802
344	3.6266	0.8849	1.9447	38.5807	3.041		0.8223	0.9413	0.5001	2	17.2642	11.0291	0.6172	22.0524	4.3162	8.8704	51.3803	8.8776	10.0814	1.7125
345	3.7851	0.8739	2.0512	44.944	3.1438	0.7535	0.7535	0.9771	0.4679	2	17.3751	10.549	0.5964	22.5477	4.3113	8.5319	49.1042	8.4707	10.3912	1.6721
346	4.9729	0.8531	2.6457	84.6881	4.086	0.6178	0.6178	0.9547	0.3547	2	12.494	5.7236	1.1406	16.1383	2.9552	4.6755	37.422	4.7224	13.3273	0.9375
347	2.7111	0.854	1.3859	4.9988	2.1587		0.8419	0.9531	0.5306	2	4.9319	3.0393	0.5236	5.7286	2.2127	1.8654	37.8232	3.5586	7.2733	0.6781
348	3.8474	0.9113	2.2991	47.4045	3.3279	0.7858	0.7858	1.0276	0.4292	2	4.3594	2.3807	0.2364	5.5473	1.0582	1.9265	44.1919	1.8961	11.0148	0.3958
349	3.9496	0.8828	2.2381	51.0962	3.3194	0.7868	0.7868	0.9874	0.4368	2	9.3697	5.5112	0.4731	12.6176	2.1421	4.5756	48.834	4.1865	10.9534	0.8554
350	2.9713	0.8607	1.5189	12.3097	2.3985		0.8359	0.9638	0.5127	2	7.4397	3.7515	0.776	7.3172	3.6653	1.8723	25.1663	4.8981	8.0345	0.926
351	4.9783	0.8744	2.7054	84.7885	4.1888	0.476	0.476	1.0034	0.2818	2	12.2258	1.4831	1.5447	5.2627	4.4327	0.2339	1.9132	4.519	13.675	0.894
352	3.4456	0.9148	2.0302	30.8636	2.9724	0.832	0.832	0.9858	0.4808	2	9.2322	6.5442	0.4693	13.6115	1.7349	5.7101	61.8498	4.5474	9.9024	0.9323
353	3.4006	0.8887	1.9282	29.1679	2.8525		0.8388	1.0134	0.5426	2	17.238	11.892	0.8862	21.9182	3.8581	9.7987	56.8436	8.9399	9.4938	1.8157
354	6.778	0.8607	3.8584	99.2205	5.675	0.3957	0.3957	0.9891	0.2847	2	20.671	1.4218	1.3134	4.9945	5.3863	-0.1115	-0.5394	5.3574	18.3282	1.1278
355	5.485	0.8572	2.9839	93.7003	4.5443	0.5807	0.5807	0.9648	0.3942	2	8.4225	2.8028	0.4851	7.1104	2.17	1.9474	23.1214	2.8226	14.7717	0.5702
356	4.6857	0.8671	2.4731	76.7751	3.9019	0.6137	0.6137	0.9597	0.3805	2	9.9672	3.8082	1.751	10.0077	2.9433	2.6882	26.9705	4.0302	12.7649	0.7808
357	2.7947	1.0119	1.8166	7.4667	2.6084		0.9386	1.0144	0.5986	2	11.9939	6.9427	2.3849	11.5974	4.1473	4.46	37.1856	6.6024	8.8849	1.3499
358	4.2362	0.8683	2.3282	62.4871	3.5164	0.5403	0.5403	0.9889	0.3135	2	10.5897	2.668	1.9076	8.5095	3.9319	1.4352	13.5528	4.5484	11.5554	0.9164
359	3.8746	0.8564	2.0607	48.4683	3.1609		0.8257	0.9479	0.4943	2	8.64	4.9464	0.4519	10.0059	2.3581	3.7806	43.7569	4.1928	10.4246	0.8288
360	3.4568	0.878	1.8472	31.3948	2.8696	0.7404	0.7404	0.9525	0.4095	2	12.0975	6.6087	1.2376	16.1378	3.8178	5.0452	41.7045	6.5491	9.5349	1.2688
361	2.922	0.9553	1.7743	10.8577	2.5955		0.9293	0.9958	0.5587	2	9.2336	5.6886	0.5968	10.1824	2.9162	4.0593	43.9623	5.2041	8.7693	1.0529
362	3.1097	0.9144	1.7685	17.4468	2.6641		0.8851	0.9664	0.5661	2	7.8174	3.4809	1.0347	6.1495	3.6063	1.4396	18.4153	4.4204	8.9331	0.8751
363	4.9537	0.8277	2.5046	84.1868	3.9533	0.5106	0.5106	0.9598	0.2949	2	5.586	0.8802	0.9494	2.9845	2.1296	0.2521	4.5131	2.2303	12.8815	0.4336
364	4.1346	0.8712	2.2276	58.4963	3.4393	0.7013	0.7013	0.9656	0.4249	2	19.5724	9.9867	2.0398	23.5034	5.3174	7.7273	39.4806	8.7863	11.3166	1.7295
365	5.9228	0.8629	3.2889	96.9068	4.9512	0.5641	0.5641	0.9753	0.286	2	6.6921	2.0744	0.4917	7.2525	1.5377	1.6346	24.4258	2.0348	16.0567	0.4168
366	3.6074	0.8901	2.0247	37.7321	3.041		0.83	0.9961	0.5318	2	12.5263	7.4233	0.9891	13.9579	3.4183	5.6054	44.749	6.1867	10.0877	1.2417
367	3.1119	0.8869	1.7267	17.5099	2.5912		0.9162	0.9753	0.5698	2	9.6596	6.7976	0.6866	11.9288	2.4739	5.3878	55.7766	5.5943	8.671	1.114
368	3.9257	0.8501	2.0334	50.171	3.1823		0.785	0.8991	0.471	2	11.291	7.0818	0.5524	15.0345	2.6942	5.8127	51.4808	5.5528	10.4847	1.0769
369	4.0354	0.9502	2.5762	54.4499	3.6406		0.9067	1.0615	0.5889	2	7.035	4.7911	0.1198	8.1351	1.1292	4.126	58.6496	2.7308	12.0459	0.584
370	3.4642	0.9554	2.1684	31.6727	3.1138		0.8854	1.0016	0.5362	2	4.7583	3.1071	0.3489	5.7951	1.0116	2.5647	53.8995	2.1944	10.3976	0.4576
371	3.4224	0.8851	1.8609	29.7386	2.8611		0.8585	0.9356	0.4731	2	8.1503	3.5042	1.2067	7.4062	3.3479	1.9202	23.5599	4.3798	9.5165	0.8564
372	4.7957	0.8582	2.5179	80.0115	3.9575	0.6482	0.6482	0.946	0.4002	2	9.0224	2.5792	1.1828	6.4443	3.0425	1.3615	15.0902	3.5833	12.9295	0.6978
373	3.599	0.9205	2.1497	37.1772	3.1309	0.8351	0.8351	1.0094	0.5021	2	4.5047	3.2904	0.2599	6.5539	0.7369	2.9204	64.8301	2.0955	10.4073	0.4328
374	2.6751	0.929	1.4748	4.6716	2.3		0.8825	0.948	0.4905	2	14.1439	9.119	1.1633	18.5897	5.1052	6.6146	46.7665	9.5904	7.8075	1.8116
375	3.4719	0.8627	1.8431	31.9975	2.8354		0.8212	0.9442	0.4927	2	11.4388	7.7359	0.5202	15.7008	2.7421	6.3849	55.8179	6.2063	9.4093	1.2157
376	3.7434	0.8402	1.8652	43.2513	2.9939	0.7361	0.7361	0.8976	0.4307	2	11.0047	6.7461	0.8667	15.6636	2.9687	5.4675	49.6833	5.9	9.8814	1.1137
377	4.0866	0.8733	2.287	56.4176	3.405		0.8542	0.9848	0.4619	2	11.8718	6.2817	0.7301	13.6007	3.0628	4.8671	40.9972	5.191	11.2113	1.0589
378	5.4828	0.8551	2.9191	93.6647	4.5315	0.4594	0.4593	0.937	0.3281	2	13.0772	1.4501	1.4608	4.4196	4.4875	-0.0223	-0.1704	4.4799	14.729	0.8879
379	2.9371	0.899	1.6763	11.2394	2.467		0.9167	0.9846	0.5394	2	12.0685	4.6144	1.733	8.5541	6.5569	1.0773	8.9265	7.1995	8.2953	1.4549
380	4.6966	0.8481	2.4197	77.0606	3.829	0.5704	0.5704	0.946	0.3579	2	10.4807	4.6213	1.014	12.9136	2.8418	3.6043	34.3899	4.3314	12.5142	0.8375
381	4.8154	0.8544	2.5417	80.4984	3.9575	0.5394	0.5394	0.9389	0.3215	2	11.3967	2.521	1.3513	7.8412	3.9978	1.2357	10.8426	4.4839	12.925	0.8818
382	4.3952	0.8648	2.3465	67.7179	3.6406	0.6024	0.6024	0.9498	0.378	2	10.5848	4.5323	1.4963	11.9916	3.0747	3.3702	31.84	4.5109	11.9414	0.8864
383	2.6506	0.9353	1.5066	4.2302	2.2914		0.9167	0.9173	0.5186	2	5.7484	3.0944	0.9287	5.9668	2.6864	1.7013	29.5961	3.8155	7.7886	0.7381
384	4.2335	0.8766	2.3375	62.315	3.5464	0.5656	0.5656	0.9999	0.3166	2	11.1162	3.8665	0.7451	12.213	3.5873	2.7308	24.5659	4.7556	11.6593	0.9534
385	4.07	0.9319	2.5301	55.7587	3.6063	0.6674	0.6674	1.0529	0.4167	2	3.8612	2.4759	0.0822	5.9412	0.6555	2.2028	57.0496	1.5261	11.915	0.3241
386	4.5725	0.9141	2.7932	72.9602	4.0004	0.8105	0.8105	1.0662	0.5135	2	11.1296	5.6352	0.7028	10.9733	2.4102	4.3975	39.5118	3.9845	13.1309	0.8476
387	4.1393	0.8975	2.43	58.7198	3.5421	0.8083	0.8083	1.0118	0.5037	2	13.0102	7.5921	0.2463	15.072	2.8127	6.1753	47.4651	5.354	11.6708	1.1148
388	3.5723	0.9147	2.1082	36.0976	3.0881		0.8777	0.9851	0.5137	2	11.702	7.4892	0.3619	14.5795	2.6421	6.132	52.4013	5.5507	10.2656	1.1399
389	3.1999	0.8957	1.777	20.6107	2.694		0.8715	0.9783	0.5088	2	9.3343	5.6065	0.843	11.0194	2.9394	4.111	44.0419	5.2528	9.0045	1.0366
390	5.9534	0.8797	3.304	97.1621	5.0711	0.672	0.812	1.1234	0.4644	2	9.7986	0.9253	0.4234	1.9925	3.1249	-0.5259	-5.3671	2.9657	16.4531	0.5955
391	4.5612	0.8837	2.534	72.6212	3.8633	0.515	0.515	0.9972	0.3427	2	9.2466	1.0686	1.04	3.118	3.7321	-0.2105	-2.2765	3.649	12.6633	0.7302
392	3.7998	0.9165	2.2846	45.5552	3.3022		0.8535	1.0058	0.5022	2	9.2069	5.7026	0.7548	11.3561	1.966	4.7154	51.2159	4.03	10.9405	0.8415
393	2.476	0.9896	1.609	1.459	2.24		0.9736	1.0322	0.6864	2	4.5177	2.7924	0.5383	4.0679	1.8701	1.5086	33.3931	2.8078	7.6975	0.5869
394	3.3281	0.9135	1.9322	25.9911	2.8611		0.8458	0.9715	0.4874	2	10.1377	4.9713	1.4712	10.1993	3.5758	3.2284	31.8455	5.2467	9.5509	1.0614
395	3.4552	0.9105	1.997	31.2791	2.9682		0.8334	0.9669	0.4803	2	18.5654	12.0622	0.577	25.1116	4.2878	10.0026	53.8776	9.2966	9.8836	1.8784
396	3.9237	0.9147	2.3806	50.0919	3.4093		0.9105	1.0351	0.5773	2	13.4024	6.952	0.898	12.0421	3.5769	4.887	36.4636	5.6298	11.2747	1.1887
397	4.1137	0.883	2.3734	57.7167	3.465		0.8539	0.9881	0.4548	2	9.2912	5.4423	0.4954	11.9672	2.006	4.53	48.7558	3.9147	11.4113	0.8142
398	4.05	0.8645	2.2427	54.8848	3.3408	0.7251	0.7251	0.9818	0.4555	2	7.3034	3.7695	0.6863	8.2752	1.9773	2.8688	39.2803	3.2565	10.9992	0.664
399	3.9725	0.9345	2.404	51.9473	3.525	0.7336	0.7336	1.0349	0.4069	2	3.1881	2.3225	0.0571	5.708	0.4334	2.1462	67.3191	1.3262	11.6627	0.2734
400	4.1851	0.8867	2.3821	60.6053	3.5421	0.6554	0.6554	0.9853	0.3866	2	5.2211	2.9126	0.4106	7.5338	1.1569	2.4653	47.218	2.1918	11.6578	0.4479
401	3.0716	0.9034	1.6847	15.9009	2.5998		0.8778	0.9388	0.5103	2	5.3376	1.8629	0.7877	3.6503	2.9587	0.3529	6.6116	3.1683	8.7179	0.6123
402	2.9218	0.9011	1.6262	10.8376	2.4585		0.8728	0.981	0.5149	2	3.7986	2.7185	0.1048	5.2793	0.972	2.218	58.3899	2.3359	8.2709	0.4593
403	4.2279	0.927	2.5262	62.0572	3.7348		0.8787	0.968	0.5207	2	7.8297	3.0986	0.741	5.9503	2.3591	1.8701	23.8847	3.0994	12.3126	0.6359
404	2.9896	0.9635	1.8487	13.1431	2.6812		0.9178	1.0052	0.6111	2	1.7108	0.795	0.0815	1.3009	0.74	0.3428	20.0374	0.9254	9.049	0.1891
405	3.7803	0.9053	2.1479	44.7154	3.2466	0.7439	0.7439	1.0327	0.4513	2	13.4951	10.1994	0.5771	22.5998	1.9426	9.3227	69.0821	6.2829	10.7519	1.2551
406	3.4471	0.871	1.8299	30.9789	2.8397		0.8185	0.9401	0.4639	2	7.5545	5.4783	0.0766	11.8099	1.5199	4.7733	63.1849	4.1284	9.4326	0.8009
407	4.2097	0.8922	2.3258	61.3152	3.5849	0.4929	0.4929	0.9675	0.2831	2	5.3451	1.6788	0.4185	5.931	1.7948	1.1708	21.9042	2.2982	11.7989	0.453
408	5.377	0.8929	3.1722	92.3526	4.63	0.5968	0.5968	1.037	0.3293	2	9.6258	3.1565	1.526	9.5862	2.2756	2.4072	25.0078	3.0344	15.0829	0.6382
409	3.4936	0.92	2.0717	32.9766	3.0324	0.8207	0.8207	0.9931	0.5187	2	8.4953	6.0526	0.451	11.6686	1.5729	5.2367	61.6423	4.1006	10.0972	0.8414
410	4.6103	0.8684	2.5223	74.0133	3.8419	0.618	0.618	0.9897	0.3323	2	9.8255	5.0658	0.7578	15.2436	2.1733	4.3436	44.2074	3.8955	12.5781	0.7812
411	3.8384	0.9536	2.3963	47.043	3.465	0.8257	0.8257	1.0085	0.4763	2	8.3956	4.9777	0.5771	10.4504	1.7801	4.1298	49.1901	3.5036	11.4985	0.7301
412	4.2717	0.8978	2.4212	63.7554	3.662	0.6662	0.6662	0.9846	0.4138	2	6.6379	4.4651	0.1996	10.7911	1.0824	4.0172	60.5191	2.7416	12.0479	0.551
413	3.0874	0.9699	1.9696	16.3588	2.7925		0.9276	1.0267	0.6421	2	5.6985	3.0074	0.6735	4.6838	2.0272	1.7058	29.9342	2.8932	9.4073	0.6058
414	5.2622	0.9113	3.2339	90.6681	4.6171	0.6545	0.6545	1.025	0.3492	2	2.7715	0.9663	0.0888	2.7673	0.6258	0.7478	26.9818	0.857	15.0651	0.184
415	3.8731	0.912	2.2461	48.4162	3.3536	0.6124	0.6124	1.0183	0.3821	2	6.1421	2.4522	0.7738	6.4181	1.9796	1.6958	27.6094	2.7346	11.0965	0.5535
416	3.8166	0.9133	2.2302	46.2715	3.3065	0.7882	0.7882	0.9847	0.4745	2	5.556	2.9738	0.2361	6.2679	1.4707	2.2761	40.9665	2.4913	10.95	0.5074
417	5.3862	0.8673	2.9763	92.4586	4.5101	0.5312	0.5312	1.0086	0.3102	2	6.723	0.9084	0.6226	2.9288	2.1809	0.232	3.4508	2.2588	14.6758	0.4581
418	4.8966	0.8854	2.816	82.6275	4.1674	0.5528	0.5529	1.0026	0.3107	2	7.8691	4.5521	0.4062	14.6496	1.324	4.1407	52.6197	2.7944	13.6207	0.5777
419	2.631	0.932	1.5594	3.6946	2.2657		0.9329	1.0132	0.5887	2	7.1388	3.5001	1.2227	5.9457	3.7486	1.2934	18.1179	4.5779	7.7036	0.9267
420	3.034	0.9358	1.839	14.7214	2.6512		0.9158	1.0243	0.5776	2	6.6822	4.7985	0.1531	8.3082	1.4933	3.936	58.9028	3.6336	8.9195	0.7492
421	4.2632	0.881	2.4134	63.4662	3.5892		0.7896	0.9875	0.4686	2	4.5353	2.7704	0.2561	5.9125	0.9075	2.3452	51.7099	1.8792	11.7991	0.3844
422	3.0835	0.9217	1.8324	16.2338	2.6598		0.9103	1.0058	0.6108	2	5.9433	2.4238	1.2264	3.9681	2.8811	0.6639	11.1706	3.2435	8.9287	0.6656
423	3.1205	0.9391	1.895	17.8675	2.7412		0.9187	0.984	0.6399	2	7.2693	4.5864	0.3552	7.1675	2.1375	3.2186	44.2766	3.836	9.2062	0.7896
424	3.2846	0.9421	1.9768	24.5057	2.9039		0.8713	0.9784	0.5192	2	7.0751	4.8292	0.5734	9.3005	1.5408	4.0292	56.949	3.5791	9.7212	0.7278
425	3.9111	0.9558	2.4896	49.5924	3.5421		0.9162	0.9823	0.5844	2	7.6977	5.4294	0.0864	9.2902	1.1906	4.7336	61.4937	3.0919	11.7436	0.6555
426	3.2853	0.9552	2.0023	24.5499	2.9425		0.9179	0.988	0.5309	2	3.3393	2.0722	0.2426	3.9033	0.8612	1.615	48.3634	1.6677	9.8592	0.3387
427	2.9427	0.961	1.8054	11.3602	2.6298		0.9306	1.008	0.5619	2	1.359	0.5811	0.0891	1.0341	0.6256	0.2295	16.8874	0.7527	8.8842	0.153
428	3.5551	0.9292	2.2222	35.4537	3.1181		0.9167	1.0307	0.5648	2	4.5158	2.1103	0.4693	3.736	1.4515	1.2904	28.5752	2.0321	10.3778	0.4351
429	3.1583	0.9776	1.9894	19.3283	2.8825		0.9044	1.0032	0.5575	2	6.4145	4.3863	0.8378	7.868	1.4164	3.5967	56.0714	3.2243	9.7001	0.6613
430	2.7211	0.9642	1.6908	5.2109	2.4242		0.957	0.9834	0.6304	2	2.4805	1.6442	0.2363	2.6081	0.7887	1.147	46.2407	1.4671	8.2426	0.3009
431	3.1707	0.8898	1.6891	19.6692	2.6512		0.8691	0.9415	0.4829	2	5.6813	3.5448	0.3607	7.3408	1.7713	2.6895	47.3395	3.3635	8.8628	0.641
432	3.7262	0.8816	2.0822	42.3749	3.1181		0.8442	0.9826	0.4687	2	1.2807	1.0157	0.0019	2.167	0.1642	0.9387	73.2959	0.6151	10.3196	0.1241
433	3.8778	0.824	1.9236	48.6246	3.0495		0.7403	0.9182	0.4408	2	6.0141	3.1038	0.4031	7.0416	1.9626	2.2387	37.2242	3.1265	10.0381	0.5991
434	3.5262	0.8316	1.7696	34.4105	2.784	0.7625	0.7625	0.9514	0.4485	2	9.17	6.1179	0.4401	13.641	2.3103	5.0817	55.4166	5.182	9.2123	0.9954
435	4.0978	0.8465	2.0439	57.0519	3.3151	0.694	0.694	0.9394	0.3523	2	5.8528	3.2058	0.4281	9.0993	1.5648	2.6545	45.3544	2.8635	10.8978	0.5371
436	6.1999	0.8154	3.0512	97.9672	4.9127	0.4159	0.4159	0.9096	0.2826	2	7.8401	1.3687	0.2187	4.8441	2.3374	0.7083	9.0343	2.5695	15.8818	0.4937
437	3.2338	0.8941	1.7622	22.1214	2.7197		0.8521	0.9178	0.5209	2	4.2208	3.1216	0.2197	5.9925	0.8856	2.6603	63.0283	2.3952	9.0833	0.4647
438	3.9546	0.9428	2.4328	51.3616	3.5378	0.7358	0.7358	1.0243	0.424	2	5.8528	3.1762	0.9552	7.4912	1.3325	2.6113	44.6163	2.4058	11.7136	0.4997
439	3.3167	0.9185	1.9272	25.4795	2.8654		0.8816	0.999	0.5296	2	3.1739	1.2006	0.5518	2.2671	1.4119	0.4529	14.2695	1.6469	9.5706	0.3316
440	2.8385	0.9564	1.7702	8.2331	2.5184		0.9606	1.0247	0.6617	2	0.9239	0.6071	0.1313	0.9174	0.2858	0.418	45.243	0.5219	8.5285	0.1083
441	3.2233	0.9216	1.8677	21.7098	2.7883		0.8934	0.9828	0.5931	2	6.1539	4.0906	0.3067	6.8965	1.6188	3.1305	50.8702	3.2949	9.3322	0.6594
442	3.1712	0.9019	1.7618	19.7119	2.6855		0.8925	0.9494	0.5313	2	8.2962	4.2144	0.9452	7.9316	3.3173	2.4518	29.5533	4.7089	8.985	0.9233
443	3.5664	0.8667	1.8603	35.9065	2.9296		0.8223	0.9336	0.4539	2	9.7255	5.0759	0.8577	11.1818	3.3062	3.575	36.759	5.2279	9.71	1.0016
444	3.1471	0.8572	1.5699	18.7549	2.5398		0.8265	0.8918	0.4507	2	2.8092	1.3649	0.1184	3.0288	1.2904	0.7834	27.8869	1.7894	8.4745	0.3315
445	4.2756	0.8398	2.1537	63.9002	3.4393	0.6914	0.6914	0.9363	0.389	2	19.944	8.3974	2.4239	21.5891	6.5428	5.8525	29.3447	9.2603	11.2803	1.768
446	3.1019	0.971	1.9903	17.0065	2.8097		0.9436	1.0219	0.6548	2	4.4489	3.0528	0.3642	4.662	1.0454	2.3683	53.2334	2.2353	9.4625	0.4702
447	4.5581	0.8231	2.1867	72.5288	3.6063	0.4768	0.4768	0.9227	0.2635	2	4.3961	1.0112	0.7237	3.8381	1.76	0.5475	12.4542	2.0104	11.7863	0.373
448	4.221	0.8895	2.2678	61.8	3.5849	0.687	0.687	0.9582	0.3719	2	7.6556	3.4132	1.1394	9.1774	2.2376	2.581	33.7139	3.3758	11.7958	0.649
449	3.2626	0.9359	1.9462	23.8675	2.8654		0.8871	1.0129	0.5749	2	6.2035	4.6832	0.2092	8.1455	1.1087	4.0457	65.2164	3.1875	9.5923	0.6467
450	4.301	0.9053	2.4571	64.5101	3.7177	0.6181	0.6181	0.9877	0.3665	2	6.4815	3.4451	0.4267	9.4008	1.4524	2.9128	44.9402	2.6379	12.2319	0.5299
451	3.1182	0.9415	1.8779	17.7622	2.7454		0.9308	1.0263	0.6249	2	5.3428	2.9772	0.9757	4.7639	1.888	1.7972	33.6378	2.8451	9.2226	0.5793
452	2.7426	0.9498	1.6397	5.8491	2.4114		0.911	0.9727	0.6161	2	5.7038	2.6962	1.2096	4.3759	2.9382	0.8858	15.53	3.4786	8.1838	0.697
453	4.1579	0.8749	2.2236	59.4766	3.4736	0.7394	0.7394	0.9454	0.441	2	8.4034	5.5192	0.0845	12.5146	1.618	4.8056	57.1864	3.7792	11.4286	0.7353
454	2.4811	0.9809	1.4289	1.4966	2.2272		0.8811	0.9579	0.5877	2	4.3533	1.9927	1.5737	3.3908	2.8062	0.3436	7.8929	3.0466	7.6456	0.5694
455	4.1418	0.8957	2.3211	58.8596	3.5378	0.7901	0.7901	0.9432	0.4819	2	7.7348	3.5462	0.2539	7.3588	2.2774	2.4487	31.6582	3.3324	11.6552	0.6636
456	3.575	0.8898	1.9519	36.1932	3.011		0.8196	0.9393	0.4759	2	7.4039	4.7935	0.1432	10.0727	1.7686	3.9518	53.3746	3.7932	9.993	0.7409
457	5.0483	0.8622	2.781	86.7785	4.1931	0.5366	0.5366	0.9925	0.3293	2	2.6076	0.4252	0.0619	1.2913	0.8901	0.1321	5.066	0.9376	13.6742	0.1907
458	3.6866	0.8263	1.7029	40.9589	2.8996	0.5938	0.5939	0.8968	0.2827	2	5.8987	3.388	0.2636	11.9841	1.768	2.8881	48.9616	3.4639	9.5697	0.6164
459	2.6762	0.8855	1.4223	4.6909	2.2015		0.8744	0.9393	0.5131	2	3.6588	1.5681	0.8438	3.0559	2.2996	0.3881	10.6073	2.5725	7.4448	0.4915
460	4.1093	0.9105	2.3971	57.578	3.5635	0.7971	0.7971	0.9825	0.4403	2	5.4344	2.5949	0.5446	5.8933	1.4511	1.956	35.9929	2.2671	11.7539	0.4623
461	2.9582	0.7649	1.2066	11.7836	2.1372		0.7859	0.7896	0.414	2	7.7435	5.0152	0.3457	12.1137	3.4423	3.59	46.3615	6.4176	7.1089	1.0893
462	3.3897	0.8919	1.7943	28.8039	2.8525		0.8517	0.9194	0.5181	2	8.3524	4.7402	0.5558	9.1487	2.8304	3.2737	39.1947	4.655	9.4977	0.8794
463	3.7203	0.8818	1.9872	42.2252	3.1138	0.7406	0.7406	0.9325	0.4117	2	13.7874	7.6107	0.9534	18.487	3.9204	5.9968	43.4948	6.9381	10.3065	1.3377
464	3.7906	0.8787	2.075	45.2747	3.1652		0.8085	0.9504	0.4998	2	6.0456	3.5795	0.4779	7.1621	1.5656	2.797	46.2651	2.9135	10.4642	0.5777
465	4.4344	0.8491	2.3412	69.2436	3.6106		0.8091	0.9672	0.4832	2	7.6782	4.3405	0.1522	8.9823	1.7964	3.4724	45.2241	3.2796	11.8291	0.6491
466	3.4542	0.9024	2.057	31.2329	2.9425		0.9255	1.0006	0.5931	2	11.7672	5.3969	1.0474	9.099	4.3516	2.8158	23.9292	5.7206	9.7931	1.2016
467	2.83	0.9244	1.6408	8.0362	2.4328		0.8986	0.9947	0.5974	2	11.2365	4.6121	1.7546	7.7201	6.3491	0.8191	7.2896	6.8482	8.2189	1.3672
468	3.4921	0.8942	1.9342	32.9064	2.951		0.8369	0.9722	0.5131	2	9.8658	6.2676	0.7189	12.2156	2.532	4.9685	50.3608	5.1007	9.81	1.0057
469	3.7368	0.8635	1.9023	42.9001	3.0667		0.7803	0.9115	0.4448	2	15.1325	10.3133	1.0293	23.1842	3.3067	8.8423	58.4325	7.9548	10.1368	1.4928
470	4.1148	0.845	2.1046	57.8	3.3236	0.6374	0.6373	0.967	0.3176	2	11.3266	4.8491	0.8026	15.2657	3.6248	3.6977	32.6462	5.3818	10.9229	1.037
471	4.5749	0.7571	1.901	73.1146	3.3408	0.506	0.506	0.8938	0.2761	2	11.4391	4.5079	1.1623	16.3257	4.2657	3.33	29.1107	6.0174	10.8819	1.0512
472	4.1057	0.8883	2.323	57.4393	3.4778	0.7246	0.7246	0.9788	0.4225	2	9.2625	6.1552	0.6089	14.5672	1.635	5.4643	58.9938	3.9873	11.4579	0.8084
473	2.6188	0.8738	1.3331	3.4085	2.1244		0.825	0.9181	0.5193	2	0.9897	0.3209	0.2963	0.6179	0.8218	-0.1059	-10.7002	0.7424	7.1887	0.1377
474	4.0652	0.8032	1.9447	55.5124	3.1266	0.6067	0.6067	0.9424	0.3267	2	11.1687	4.9534	1.7941	15.1612	3.8414	3.6983	33.1131	5.7431	10.2575	1.0888
475	3.633	0.8267	1.7675	38.9459	2.8568	0.7113	0.7113	0.9365	0.3985	2	11.6463	7.5828	1.083	19.0284	2.9681	6.4001	54.9539	6.5891	9.4357	1.2343
476	4.516	0.8366	2.2174	71.456	3.6277	0.6389	0.6389	0.9091	0.3599	2	11.8942	5.513	0.5135	15.316	3.4354	4.2764	35.9537	5.364	11.8687	1.0021
477	4.5796	0.8483	2.3704	73.2382	3.7305	0.5705	0.5705	0.9711	0.3392	2	12.162	7.1159	0.2939	20.9755	2.4843	6.2731	51.5795	5.1308	12.2051	0.9965
478	3.5865	0.8559	1.8756	36.5045	2.9125		0.8536	0.9384	0.4782	2	6.7164	2.8362	0.6903	5.9308	2.7767	1.5084	22.4585	3.5809	9.6437	0.6965
479	5.2486	0.8155	2.5893	90.4241	4.1374	0.6122	0.6122	0.9128	0.3068	2	10.1081	4.0863	0.5266	13.3184	2.6383	3.2769	32.4186	3.9038	13.4465	0.7517
480	3.7593	0.8175	1.8209	43.8301	2.9296	0.558	0.558	0.9331	0.3277	2	9.2885	4.6808	1.985	14.2841	3.0858	3.6696	39.5069	5.101	9.6542	0.9621
481	3.9172	0.8053	1.7308	49.8551	3.0153	0.6381	0.6381	0.8555	0.3359	2	6.2687	2.7937	0.676	8.3166	2.4913	1.9568	31.2154	3.6219	9.91	0.6326
482	5.5044	0.8407	2.8665	93.9499	4.4758	0.5992	0.5992	0.9399	0.3072	2	13.0726	4.9296	0.7693	16.0459	3.1817	3.9521	30.2319	4.5605	14.5376	0.8992
483	2.3179	0.9056	1.1791	0.2608	1.9231		0.8224	0.9003	0.5096	2	2.9253	1.8721	0.5318	3.6733	1.5733	1.0702	36.5843	2.481	6.5945	0.4436
484	4.451	0.8227	2.1838	69.5145	3.5164	0.7467	0.7467	0.9406	0.434	2	12.0892	7.3554	0.261	16.9467	2.7053	6.1812	51.1299	5.5359	11.5033	1.0509
485	3.2485	0.9104	1.8674	23.0137	2.7797		0.8248	0.9656	0.552	2	7.3315	3.9665	0.7795	7.1853	2.5582	2.5543	34.8401	3.926	9.2915	0.7891
486	3.0062	0.8916	1.618	13.7969	2.5099		0.8237	0.9335	0.5077	2	3.2795	1.5953	0.5792	3.142	1.517	0.8251	25.1593	2.0269	8.421	0.3894
487	5.4229	0.878	3.0899	92.9894	4.5957	0.4814	0.4814	0.9874	0.2611	2	6.7598	0.237	0.5105	0.9078	2.3059	-0.365	-5.3996	2.1877	14.9576	0.4519
488	4.146	0.8459	2.076	59.1397	3.3536	0.6028	0.6028	0.918	0.3669	2	5.4487	3.0339	0.3395	8.2689	1.4129	2.5155	46.167	2.6246	11.0181	0.4945
489	4.1364	0.8401	2.1192	58.5521	3.3236	0.6701	0.6701	0.9395	0.405	2	15.1295	8.1481	1.5242	20.1203	4.0727	6.4987	42.9538	7.1393	10.9174	1.3858
490	3.7716	0.8938	2.0951	44.4113	3.1994		0.7935	0.9443	0.4755	2	12.3132	6.2104	1.9092	13.0602	3.7681	4.4186	35.8851	5.8771	10.5899	1.1627
491	2.8171	0.8818	1.4766	7.8199	2.3171		0.8284	0.949	0.5412	2	3.5328	1.8277	0.614	3.377	1.8229	0.8411	23.8083	2.3925	7.8036	0.4527
492	3.012	0.9076	1.6551	14.0634	2.557		0.8725	0.9365	0.5439	2	5.1291	2.7032	0.3092	4.9699	2.1831	1.5158	29.5529	3.099	8.5883	0.5972
493	2.201	0.8908	1.1623	0.0558	1.7903		0.8856	0.9529	0.5681	2	6.6031	3.9198	1.2801	6.8999	4.5159	1.3543	20.5101	5.6811	6.1594	1.072
494	3.8529	0.8507	1.9954	47.6373	3.1223		0.7811	0.9408	0.4053	2	9.0431	5.4576	0.3544	13.4658	2.2549	4.5437	50.2449	4.532	10.2971	0.8782
495	4.268	0.8865	2.4522	63.6107	3.6149	0.5213	0.5213	1.0341	0.3461	2	12.7662	3.1243	1.4781	9.0268	4.578	1.5398	12.0615	5.206	11.8864	1.074
496	3.8747	0.9251	2.3226	48.4943	3.4007	0.6853	0.6853	1.0278	0.444	2	11.8424	6.89	0.9678	15.518	2.6363	5.7195	48.2968	5.0988	11.2607	1.0517
497	3.3592	0.8924	1.8379	27.3569	2.8268		0.8262	0.9522	0.5091	2	13.5442	7.8596	1.7236	15.4394	4.2779	5.6819	41.9508	7.3694	9.4176	1.4382
498	3.3583	0.8711	1.7614	27.2894	2.7626		0.7786	0.9399	0.4902	2	20.2246	11.637	1.5325	23.7394	6.7553	8.3256	41.1657	11.4821	9.1905	2.2006
499	2.7401	0.9233	1.5406	5.7715	2.3471		0.8871	0.9511	0.5699	2	8.5915	5.9088	0.6299	10.3678	2.7635	4.3338	50.4429	5.5767	7.9485	1.0809
500	3.0871	0.9189	1.8272	16.338	2.6555		0.9325	0.9858	0.6171	2	8.3048	4.1715	1.1433	6.7595	3.4157	2.0636	24.8483	4.5451	8.9117	0.9319
501	4.0245	0.8284	1.9905	54.0704	3.1866	0.5497	0.5497	0.9218	0.3284	2	7.7289	4.3049	0.3956	13.107	2.0601	3.6283	46.9446	3.8829	10.4737	0.7379
502	4.776	0.8533	2.5572	79.4294	3.919	0.564	0.5641	0.9754	0.3014	2	7.758	2.9959	0.7493	9.94	2.111	2.3597	30.4163	3.0338	12.8027	0.606
503	3.5047	0.9167	2.0751	33.6565	3.0324		0.8762	1.0283	0.57	2	5.3247	3.3844	0.1839	5.938	1.2892	2.6496	49.7605	2.566	10.0931	0.5276
504	4.5675	0.8375	2.2563	72.8677	3.6749	0.5903	0.5903	0.9082	0.344	2	7.7649	3.6848	0.7141	10.7119	2.1337	2.9508	38.0018	3.4414	12.0179	0.6461
505	4.403	0.8081	2.0804	68.0754	3.4179	0.5454	0.5454	0.9391	0.2934	2	13.6826	6.3832	0.5165	21.7573	4.0847	5.1849	37.8941	6.5769	11.1777	1.2241
506	4.0392	0.8892	2.277	54.5042	3.4222	0.6019	0.6019	0.9985	0.3743	2	11.3771	4.5424	1.2812	12.1358	3.592	3.1979	28.1082	4.9965	11.2841	1.0082
507	5.2756	0.858	2.8546	90.9126	4.3687	0.5082	0.5082	0.9896	0.2849	2	10.1557	0.9705	0.8836	3.4066	3.5745	-0.0478	-0.4709	3.5577	14.221	0.7141
508	3.0633	0.9416	1.9137	15.5274	2.694		0.9672	1.037	0.5908	2	5.2165	2.8545	0.4592	4.8315	1.7855	1.7996	34.4982	2.7259	9.0612	0.5757
509	4.0149	0.9141	2.3822	53.449	3.4907	0.5976	0.5976	1.0234	0.3923	2	11.0479	4.33	1.182	11.0386	3.3758	3.0058	27.207	4.6377	11.5298	0.9582
510	5.564	0.8673	3.0807	94.2	4.6642	0.5289	0.5289	0.9808	0.3267	2	14.0579	2.9308	2.1695	8.97	4.0404	1.6106	11.4569	4.5632	15.1602	0.9273
511	3.832	0.9817	2.6152	46.7082	3.5549		0.9756	1.0544	0.6153	2	3.4393	1.8795	0.294	3.0544	0.7799	1.3996	40.6943	1.3151	11.8179	0.291
512	3.9137	0.91	2.2766	49.6974	3.3836		0.8303	0.9968	0.5114	2	10.1749	6.4845	0.2243	12.6788	2.0907	5.4152	53.2212	4.4693	11.1883	0.9094
513	4.3864	0.9213	2.6594	67.3909	3.859	0.5865	0.5865	1.0356	0.3763	2	6.4655	1.8357	0.3259	4.878	2.0279	1.0726	16.5896	2.4312	12.6957	0.5093
514	2.5558	1.0129	1.6625	2.4967	2.3685		0.9552	1.0336	0.6504	2	4.0307	1.6972	1.008	2.6096	2.3056	0.1977	4.9049	2.4245	8.1326	0.4956
515	6.1508	0.8334	3.1707	97.8938	4.9769	0.449	0.449	0.9616	0.2677	2	9.687	3.0769	0.8011	11.4959	2.277	2.4675	25.4723	3.0552	16.1037	0.6015
516	3.8433	0.9173	2.2121	47.1978	3.3451	0.7912	0.7912	0.9819	0.427	2	19.19	10.2428	3.1797	23.9864	5.0123	8.1024	42.222	8.675	11.0761	1.7326
517	3.8058	0.8911	2.0714	45.8873	3.2209	0.7666	0.7666	0.947	0.4208	2	12.6549	7.2445	0.5248	17.2171	3.2777	5.8654	46.3488	6.1093	10.654	1.1878
518	4.5109	0.8634	2.4578	71.1814	3.7348	0.7418	0.7418	0.9575	0.4028	2	18.542	11.3448	0.8439	28.1675	3.5022	9.9343	53.5773	7.5441	12.2359	1.5154
519	3.2147	0.8805	1.7349	21.4073	2.6641		0.8534	0.9657	0.5325	2	8.2096	3.953	0.7904	7.4239	3.5401	2.068	25.19	4.732	8.892	0.9233
520	3.1688	0.9073	1.8775	19.6052	2.6983		0.9134	1.032	0.5769	2	2.8764	1.0555	0.68	1.8295	1.4	0.2478	8.6149	1.532	9.032	0.3185
521	4.3908	0.8989	2.5518	67.5394	3.7734	0.6964	0.6964	0.9844	0.4241	2	5.0704	3.758	0.1406	8.8605	0.6168	3.4964	68.9571	1.987	12.399	0.4089
522	5.1719	0.8739	2.8683	88.9341	4.3559	0.5003	0.5003	0.9762	0.3082	2	10.4863	1.461	1.6583	4.741	3.5253	0.3746	3.5723	3.6559	14.1993	0.7385
523	6.0024	0.7984	2.8479	97.3812	4.6557	0.5695	0.5695	0.8936	0.3218	2	15.272	7.5316	0.5375	23.4074	3.0641	6.5457	42.8608	5.3625	15.0559	1.0144
524	3.7483	0.9114	2.2196	43.5782	3.238		0.8786	0.9671	0.5561	2	12.97	7.2124	0.4463	12.9702	3.4611	5.2878	40.7695	5.8434	10.7324	1.2085
525	3.3348	0.8809	1.8117	26.1918	2.7711		0.8347	0.9498	0.4813	2	9.6517	6.3421	0.6028	13.1781	2.4877	5.1449	53.3056	5.3274	9.2289	1.0458
526	3.8336	0.8542	1.9021	46.7597	3.1181		0.8006	0.8706	0.4086	2	12.7295	6.7149	0.7412	16.434	4.0271	5.0694	39.824	6.6923	10.2876	1.2374
527	2.7329	0.9244	1.6253	5.5973	2.3428		0.9463	1.0268	0.6496	2	4.8902	1.6822	1.2639	2.5898	3.2879	-0.4534	-9.2716	3.0088	7.9363	0.6162
528	3.1259	0.7543	1.2457	18.0572	2.2358		0.7448	0.8399	0.4026	2	10.6216	5.4655	1.2551	13.5755	6.1159	3.0032	28.2745	8.5266	7.4074	1.4339
529	5.1716	0.7992	2.4965	88.8996	3.9961	0.4149	0.4149	0.9178	0.2252	2	6.6195	0.7822	0.7294	3.4736	2.57	0.2035	3.0743	2.6515	12.9848	0.5098
530	3.5429	0.8488	1.8592	35.026	2.8525		0.7923	0.9747	0.4514	2	17.5101	11.269	1.9465	24.9658	4.4333	9.2679	52.9289	9.4181	9.4471	1.8535
531	4.0042	0.873	2.1961	53.099	3.3322	0.7262	0.7262	0.99	0.448	2	8.97	4.667	1.516	10.4186	2.4614	3.5644	39.7369	4.0845	10.9823	0.8168
532	3.6556	0.8718	1.9636	39.6056	3.0238		0.8738	0.9785	0.5229	2	10.835	5.7938	0.8419	11.0811	3.499	3.9644	36.5888	5.5179	10.0121	1.0822
533	3.573	0.8702	1.9628	36.1454	2.9467		0.8826	0.9166	0.5119	2	7.9738	4.079	0.5166	7.9682	2.6844	2.7048	33.9211	4.0625	9.7679	0.8163
534	4.0851	0.8875	2.3399	56.3626	3.4564	0.7259	0.7259	0.9858	0.4113	2	8.0277	4.1095	0.2235	9.991	2.0317	3.2738	40.7813	3.4308	11.3896	0.7048
535	4.6909	0.8552	2.5628	76.8702	3.8547	0.6232	0.6232	0.9919	0.3646	2	10.3141	5.5061	0.2748	15.1018	2.1872	4.7087	45.653	4.0245	12.6032	0.8184
536	4.4879	0.8412	2.3595	70.4517	3.6235	0.5269	0.5269	0.9847	0.2945	2	7.6237	2.1095	1.6666	7.1627	2.6704	1.323	17.3538	3.2311	11.8604	0.6428
537	3.8351	0.9158	2.235	46.9142	3.3322	0.7881	0.7881	0.9889	0.4431	2	15.6295	9.6592	1.0833	21.797	3.3319	8.1827	52.3542	6.9931	11.0339	1.4165
538	4.378	0.9631	2.7852	67.0647	4.0175	0.7873	0.7873	1.0172	0.4477	2	14.6425	7.4577	1.8826	16.6588	3.0737	6.0817	41.5346	5.2573	13.2467	1.1054
539	4.3282	0.8968	2.4262	65.5324	3.7091		0.8315	0.9936	0.4723	2	9.6936	4.6447	0.5137	9.8343	2.584	3.4243	35.3254	3.9954	12.1948	0.7949
540	3.1577	0.9778	2.0685	19.3071	2.8825		0.9576	1.0404	0.6079	2	10.8763	7.1184	1.1468	11.709	2.5729	5.5542	51.067	5.2581	9.7002	1.1212
541	2.8983	0.9386	1.7968	10.0972	2.5313		0.9589	1.0492	0.6158	2	2.3791	1.279	0.3454	2.0771	0.9315	0.7054	29.6499	1.3241	8.5461	0.2784
542	3.228	0.9428	1.93	21.9263	2.8525		0.8687	0.9884	0.5668	2	3.5263	1.3785	0.6574	2.4319	1.5756	0.4854	13.7651	1.8271	9.5607	0.3688
543	4.0129	0.9585	2.5198	53.4221	3.6492	0.7706	0.7706	1.0287	0.4737	2	8.1703	4.9238	0.6365	10.3937	1.5867	4.1721	51.0642	3.2424	12.0836	0.6761
544	3.8444	0.8923	2.1625	47.3011	3.2594	0.5997	0.5997	0.9727	0.3432	2	10.5114	5.4568	0.7901	15.9011	2.7783	4.5033	42.8421	4.8608	10.7765	0.9754
545	4.3821	0.8634	2.3373	67.1832	3.6235	0.6465	0.6465	0.9486	0.3491	2	4.329	2.8714	0.0515	8.2258	0.7331	2.6155	60.4181	1.8521	11.8859	0.3642
546	4.175	0.9696	2.7355	60.1528	3.8462	0.7893	0.7893	1.0925	0.4968	2	8.7361	5.3057	0.3114	10.6789	1.5324	4.5444	52.0186	3.1936	12.717	0.687
547	4.9358	0.8039	2.34	83.5544	3.829	0.6659	0.6659	0.8931	0.371	2	7.5041	2.95	0.8781	7.952	2.3129	2.092	27.8781	3.2069	12.4651	0.602
548	3.2849	0.8916	1.7655	24.5278	2.7583		0.826	0.9239	0.4644	2	10.2471	6.3904	0.3352	13.7604	2.9642	5.0138	48.929	5.8041	9.2014	1.1136
549	2.571	0.9837	1.6294	2.6672	2.3214		0.9278	1.0395	0.6429	2	1.0929	0.4669	0.2294	0.7262	0.6346	0.0589	5.3893	0.6707	7.9453	0.1376
550	4.235	0.9342	2.669	62.401	3.7691		0.852	1.0489	0.5028	2	1.5038	1.0698	0.078	2.1278	0.2003	0.9691	64.4434	0.5634	12.4293	0.121
551	4.6385	0.8677	2.5354	75.0741	3.8633	0.7285	0.7285	0.9863	0.3788	2	5.1125	1.6491	0.4321	4.3538	1.606	1.0408	20.3579	2.0164	12.6446	0.4043
552	3.2399	0.9358	1.992	22.469	2.8439		0.9399	1.0261	0.6233	2	9.593	6.8957	0.5123	11.0627	1.9707	5.6673	59.0775	4.8158	9.5248	1.0072
553	3.0448	0.9807	1.9754	15.0308	2.7797		0.9238	1.0442	0.6157	2	3.8902	0.8082	0.8018	1.3127	2.2665	-0.5873	-15.0969	1.9693	9.381	0.4147
554	4.2739	0.894	2.4484	63.8713	3.6492	0.7776	0.7776	0.9861	0.4606	2	12.5112	7.0595	1.5482	15.3262	2.7426	5.7962	46.3281	5.1099	12.003	1.0423
555	4.5744	0.8748	2.4715	73.0837	3.8376	0.7352	0.7353	0.9618	0.4471	2	7.2355	3.9457	0.8726	8.8248	1.6251	3.2191	44.4904	2.9276	12.5721	0.5755
556	3.5139	0.903	2.0122	34.0094	2.9981		0.8553	0.9603	0.5308	2	5.5723	3.9024	0.2065	7.3516	1.1273	3.304	59.2933	2.7693	9.9687	0.559
557	4.4309	0.9271	2.7271	69.0633	3.9233	0.6434	0.6434	1.0278	0.4028	2	2.0405	0.8797	0.1353	2.1841	0.4994	0.6785	33.2517	0.7482	12.9047	0.1581
558	4.8761	0.859	2.6818	82.1992	4.0304	0.6084	0.6084	1.0165	0.3235	2	9.3345	5.3438	0.1409	16.5187	1.6922	4.7963	51.3825	3.4807	13.1591	0.7094
559	3.7279	0.9647	2.335	42.4748	3.3965	0.8524	0.8524	1.0159	0.4907	2	9.7996	5.7807	0.755	11.7804	2.1791	4.7114	48.0775	4.1968	11.2976	0.8674
560	3.3028	0.8774	1.843	25.1025	2.7326		0.8847	0.9658	0.5199	2	9.2752	5.9647	0.9959	11.4738	2.502	4.664	50.2846	5.0327	9.1037	1.0188
561	4.1185	0.8887	2.3545	57.9112	3.4907		0.8589	1.0088	0.4951	2	3.0558	1.1081	0.1289	2.2383	1.0474	0.5896	19.2945	1.2979	11.4988	0.2657
562	4.6443	0.8896	2.5899	75.3248	3.9618	0.7341	0.7341	0.974	0.4025	2	5.6321	3.3964	0.1697	8.4378	1.0221	2.985	52.9998	2.1746	12.98	0.4339
563	2.9087	0.9091	1.6657	10.4569	2.467		0.8832	0.9982	0.5303	2	5.4735	1.9984	1.1876	3.7684	3.0607	0.3753	6.8567	3.286	8.3077	0.6588
564	3.458	0.8832	1.9136	31.441	2.8868		0.8625	1.0002	0.4925	2	6.6306	3.6614	0.729	7.4343	2.0893	2.6324	39.7008	3.465	9.5949	0.6911
565	3.9351	0.8984	2.2746	50.5668	3.3622	0.7999	0.7999	1.0059	0.4629	2	6.4906	3.3758	0.3462	7.2926	1.7193	2.5799	39.7483	2.8535	11.1068	0.5844
566	4.8489	0.8537	2.6236	81.379	3.9832	0.6266	0.6266	1.0028	0.3296	2	4.972	2.7986	0.0788	8.492	0.9474	2.4864	50.008	1.8951	13.0051	0.3823
567	3.8011	0.9011	2.2201	45.6573	3.2508	0.8273	0.8273	0.9984	0.483	2	7.744	5.1435	0.2494	10.6493	1.4971	4.4205	57.0829	3.4881	10.7602	0.7197
568	3.2102	0.9061	1.773	21.0623	2.7326		0.8331	0.9439	0.5343	2	7.6934	4.3492	0.5467	8.1405	2.6997	2.9068	37.783	4.3392	9.1382	0.8419
569	3.2845	0.9764	2.1234	24.4837	3.0024		0.9222	0.992	0.5671	2	1.1008	0.7495	0.0366	1.3217	0.2257	0.6215	56.4589	0.5184	10.0751	0.1093
570	3.5043	0.8976	1.9806	33.586	2.9724	0.8043	0.8043	0.9718	0.4941	2	10.4868	6.7278	1.1332	13.6172	2.5287	5.4784	52.2409	5.2948	9.8814	1.0613
571	4.2074	0.9264	2.4683	61.2014	3.7134		0.839	1.0059	0.4573	2	5.7544	2.8559	0.4669	6.2457	1.4413	2.1969	38.1777	2.3313	12.2445	0.47
572	3.0496	0.9497	1.7915	15.1548	2.7026		0.8806	0.9432	0.514	2	5.3266	3.2024	0.591	6.2306	1.6627	2.3478	44.0769	2.9733	9.0985	0.5854
573	4.2311	0.8661	2.3223	62.229	3.5035	0.6779	0.6779	0.9782	0.3782	2	4.8242	2.4823	0.1305	6.5629	1.2046	2.0267	42.0111	2.0773	11.5125	0.419
574	3.1005	0.9699	1.9592	16.9227	2.8054		0.9214	1.0033	0.6042	2	7.1473	5.0379	0.4561	8.3383	1.5568	4.0973	57.3265	3.6481	9.4477	0.7565
575	3.5334	0.922	2.1526	34.8363	3.0752		0.8641	1.0008	0.5487	2	10.4813	6.6581	1.1374	12.1333	2.3837	5.3501	51.0442	4.8691	10.2342	1.0241
576	4.8544	0.8727	2.7348	81.5099	4.0732	0.697	0.697	0.9895	0.3742	2	5.1739	2.5229	0.1412	6.7414	1.123	2.1026	40.6386	1.8919	13.3098	0.3887
577	2.4303	0.9398	1.3519	1.2148	2.0944		0.8641	0.9407	0.5647	2	3.5812	1.3184	1.3333	2.3346	2.8744	-0.3049	-8.5139	2.649	7.1753	0.4991
578	3.122	0.8525	1.5802	17.9518	2.5056		0.8208	0.9008	0.4977	2	0.2429	0.0829	0.0347	0.1666	0.1478	0.0093	3.8489	0.1537	8.3615	0.029
579	3.0676	0.9868	1.978	15.6933	2.8182		1.0048	1.0287	0.6382	2	6.6791	3.1896	1.1657	4.9977	2.6045	1.5274	22.8684	3.3767	9.5103	0.7023
580	4.3857	0.8818	2.4248	67.3612	3.7006	0.7728	0.7728	0.9421	0.4332	2	7.1251	3.1158	0.5082	7.1926	2.0131	2.2438	31.4915	2.9384	12.1499	0.5864
581	3.1778	0.889	1.7478	19.8399	2.6555		0.8523	0.9183	0.4909	2	7.9537	5.1405	0.7598	10.4718	2.2381	4.0418	50.8166	4.5507	8.8754	0.8962
582	3.6012	0.9412	2.1776	37.2976	3.1994	0.8352	0.8352	0.9983	0.5563	2	10.7842	5.3268	0.9529	9.5762	3.366	3.4545	32.033	4.9523	10.6486	1.0127
583	4.444	0.8471	2.261	69.3941	3.6106	0.5524	0.5524	0.9485	0.3269	2	6.3092	2.4166	0.5651	7.3918	2.0127	1.7586	27.8736	2.7904	11.827	0.5335
584	2.7506	0.952	1.6759	6.1206	2.4242		0.9465	1.0316	0.6439	2	5.5626	2.8369	1.1354	4.4058	2.6411	1.1363	20.4275	3.3192	8.2269	0.6761
585	3.2071	0.8828	1.7105	20.8256	2.6641		0.8633	0.9401	0.478	2	35.6406	18.2925	3.7712	38.2687	14.0753	11.5645	32.4475	20.8364	8.8948	4.0069
586	4.064	0.9089	2.2931	55.3757	3.5164	0.6562	0.6562	0.9721	0.354	2	12.3441	5.7982	1.2104	16.3775	3.3758	4.6031	37.2899	5.3831	11.6039	1.0638
587	5.0032	0.8595	2.7131	85.6284	4.1417	0.5144	0.5144	0.9843	0.272	2	8.9805	1.8835	0.6327	6.9253	2.9073	1.0928	12.1686	3.3101	13.5096	0.6647
588	3.6586	0.8632	2.0696	39.8017	2.9981	0.8508	0.8508	0.9835	0.5478	2	14.8133	9.2578	0.725	16.9014	3.6505	7.2583	48.9985	7.1576	9.9212	1.4931
589	3.6051	0.9094	2.0596	37.5871	3.1009		0.8575	1.0005	0.5748	2	14.7116	8.3695	0.4441	14.56	4.2713	5.9142	40.2009	7.1429	10.2994	1.4284
590	3.3965	0.9512	2.0691	29.0086	3.0367		0.8529	0.9856	0.5491	2	15.3835	9.7805	1.5438	17.8134	3.6861	7.7566	50.4216	7.4349	10.1501	1.5156
591	3.0704	0.9423	1.8467	15.8594	2.7026		0.9136	0.9904	0.5666	2	8.3271	4.1542	0.8868	7.3313	3.26	2.307	27.7047	4.5092	9.0891	0.9162
592	4.1393	0.9203	2.5025	58.6918	3.6277		0.8646	0.9974	0.5389	2	6.4962	4.0106	0.2175	7.4427	1.2658	3.3285	51.2376	2.5959	11.968	0.5428
593	3.5718	0.9135	2.106	36.0737	3.0838		0.8907	1.001	0.5222	2	9.539	5.3553	0.7752	10.2556	2.6416	3.9759	41.6805	4.5294	10.2506	0.9306
594	6.0179	0.8378	3.208	97.4178	4.8912	0.4763	0.4763	0.9632	0.3028	2	13.4539	1.4043	0.4905	4.638	4.1475	0.1485	1.1038	4.1939	15.8396	0.8494
595	5.0874	0.8514	2.6607	87.4593	4.176	0.6931	0.6931	0.9708	0.4154	2	12.6392	5.9315	0.4619	14.2784	2.9874	4.6905	37.1107	4.7503	13.608	0.9288
596	4.0707	0.9317	2.3854	55.8409	3.6063	0.5995	0.5995	0.9862	0.3364	2	4.1116	1.0101	0.493	3.0031	1.5136	0.501	12.185	1.7237	11.9149	0.3451
597	2.6801	0.9627	1.6415	4.7486	2.3814		0.9254	1.0036	0.5839	2	3.0749	1.6497	0.3639	2.8252	1.3476	0.8628	28.0594	1.8732	8.1062	0.3793
598	3.1002	0.9589	1.9247	16.8809	2.7754		0.9594	1.0269	0.6582	2	10.7891	7.0778	1.1357	10.7531	2.9305	5.1489	47.7232	5.6056	9.3391	1.1553
599	4.408	0.895	2.5212	68.3442	3.7734	0.7039	0.7039	0.9798	0.4198	2	11.4267	4.6584	1.3782	11.0975	3.2208	3.3064	28.9357	4.5322	12.3945	0.9219
600	4.5833	0.8801	2.5777	73.362	3.8676	0.6403	0.6403	1.0035	0.3718	2	9.0172	3.0554	0.7905	8.218	2.7027	2.0506	22.741	3.4982	12.6727	0.7115
601	4.8797	0.8498	2.6102	82.2979	3.9918	0.7246	0.7246	0.9303	0.3866	2	15.6762	8.4937	0.8898	21.9723	3.23	7.2451	46.2172	6.0057	13.0274	1.2033
602	5.4054	0.8131	2.616	92.7769	4.2531	0.5277	0.5277	0.8952	0.2584	2	9.9666	3.9686	1.3858	15.3598	2.5441	3.3112	33.223	3.8099	13.8071	0.7218
603	2.6835	0.9125	1.5551	4.8448	2.27		0.924	0.9946	0.6106	2	7.1079	3.344	0.7858	5.4767	3.9851	0.9108	12.8139	4.5707	7.6929	0.924
604	4.7564	0.8473	2.4928	78.6568	3.8762	0.5929	0.5929	0.9441	0.2933	2	9.116	3.9039	0.6121	13.3113	2.3697	3.2089	35.2007	3.6569	12.6613	0.72
605	4.0979	0.8236	2.04	57.0795	3.2294	0.6824	0.6824	0.9535	0.3674	2	9.4957	2.8217	1.6655	7.6804	3.9902	1.3558	14.278	4.6548	10.6028	0.8956
606	3.6466	0.8468	1.8003	39.3365	2.9339	0.7423	0.7422	0.896	0.4208	2	8.3983	6.1904	0.6159	14.7108	1.6005	5.5169	65.6907	4.6649	9.7005	0.8658
607	3.6244	0.8868	2.0371	38.4591	3.0452	0.7909	0.7909	0.9822	0.483	2	11.6197	7.2671	1.0759	15.0459	2.8008	5.9143	50.8989	5.704	10.097	1.1508
608	3.2119	0.9253	1.906	21.17	2.7883		0.9187	1.025	0.6072	2	9.3352	5.987	0.8154	9.8598	2.578	4.4216	47.3648	4.8978	9.3368	0.9998
609	2.8493	0.9715	1.7417	8.4895	2.5655		0.9228	1.0021	0.6072	2	10.9029	6.5874	1.3123	10.8494	3.8036	4.278	39.2373	6.2599	8.6962	1.2538
610	5.3267	0.8751	3.0423	91.6132	4.4972	0.4947	0.4947	1.0181	0.3186	2	10.0691	0.4136	0.5835	1.2982	3.545	-0.7158	-7.1089	3.3097	14.6446	0.6876
611	3.8887	0.8761	2.1562	48.9378	3.2423		0.8739	0.9749	0.5295	2	10.2737	5.4951	0.7639	10.3771	2.9377	3.9395	38.3455	4.7647	10.7034	0.9599
612	3.5183	0.8337	1.7732	34.1508	2.784		0.8262	0.9512	0.4829	2	13.6089	7.4918	0.5323	15.5133	4.7408	5.2023	38.2272	7.6748	9.2147	1.4769
613	3.986	0.8668	2.166	52.4283	3.2937	0.7696	0.7696	0.924	0.4339	2	16.2695	9.8443	0.8479	22.6861	3.7096	8.2346	50.6137	7.5113	10.8538	1.499
614	3.7498	0.8475	1.9015	43.6285	3.0238	0.7541	0.7541	0.9265	0.4354	2	11.9547	7.9113	1.1074	18.171	2.7578	6.7106	56.1336	6.287	9.9839	1.1974
615	4.1714	0.917	2.5358	60.0399	3.6449		0.8612	1.0271	0.5422	2	13.387	8.2266	0.4019	15.1733	2.5885	6.8232	50.9689	5.2792	12.0176	1.1139
616	4.047	0.919	2.3577	54.8032	3.5378	0.7332	0.7332	0.9767	0.459	2	12.4662	6.2735	1.3534	13.6666	3.2616	4.7763	38.314	5.2874	11.6837	1.067
617	2.8148	0.9605	1.6472	7.761	2.5056		0.8803	0.9875	0.5263	2	6.8438	2.7809	1.0842	5.2843	3.6246	0.8734	12.7619	4.1548	8.4935	0.8058
618	2.998	0.8781	1.6064	13.4287	2.467		0.8583	0.9311	0.5338	2	5.0046	2.3625	0.742	4.4257	2.4634	1.0475	20.9307	3.1154	8.2702	0.6051
619	2.8678	0.8931	1.6088	8.9442	2.3899		0.9186	0.9842	0.5958	2	6.4276	3.7758	1.0067	6.3377	2.6178	2.2162	34.4794	3.9953	8.046	0.7989
620	4.2185	0.8667	2.2644	61.6287	3.495	0.7245	0.7245	0.9479	0.3869	2	4.745	2.7327	0.1696	7.0625	1.0718	2.318	48.8514	2.0955	11.4862	0.4131
621	7.4393	0.7895	3.5051	99.6283	5.7393	0.4979	0.6089	0.8909	0.3697	2	19.4906	2.8848	1.0282	7.8027	5.2963	0.9267	4.7546	5.5606	18.4506	1.0564
622	2.9422	0.9545	1.7844	11.3401	2.6127		0.9101	0.9782	0.5723	2	7.6219	4.0688	1.4075	7.1093	2.9314	2.3911	31.3714	4.2714	8.8221	0.864
623	4.4009	0.8902	2.5471	68.0456	3.7477	0.7861	0.7861	0.9761	0.495	2	14.2408	10.0208	0.437	20.2454	2.0564	9.003	63.2198	5.591	12.3079	1.157
624	4.577	0.8641	2.4919	73.1455	3.7948	0.6165	0.6165	0.9733	0.3633	2	8.1876	2.7756	0.8147	7.6409	2.5425	1.852	22.6196	3.2857	12.425	0.659
625	3.6932	0.9137	2.1673	41.2558	3.1952		0.853	0.994	0.4865	2	17.7492	10.5712	1.0279	21.7292	4.2705	8.4936	47.8534	8.1895	10.6006	1.6744
626	4.1755	0.9172	2.4857	60.2093	3.6492	0.8238	0.8237	0.9833	0.5173	2	8.2558	3.4201	1.1202	6.6119	2.4566	2.1494	26.035	3.3213	12.0312	0.6862
627	4.1465	0.9026	2.3471	59.1958	3.5678	0.7373	0.7373	1.0041	0.4535	2	13.6956	9.4072	0.9064	20.7447	2.2647	8.3802	61.189	5.8351	11.7578	1.1648
628	3.2962	0.802	1.4181	24.9033	2.5056		0.7237	0.8058	0.353	2	10.2489	6.6929	0.8586	18.958	3.3388	5.5142	53.8028	7.2272	8.3052	1.234
629	3.0938	0.8786	1.7272	16.6718	2.5527		0.8636	0.9881	0.575	2	11.2448	7.6904	0.6357	13.3746	3.0848	5.9167	52.6172	6.5104	8.54	1.3167
630	5.1149	0.8636	2.8066	87.9378	4.2574	0.5801	0.5802	0.9683	0.3014	2	7.7648	1.9467	1.2892	6.4579	2.3225	1.2466	16.0545	2.7666	13.8777	0.5595
631	3.1611	0.8974	1.7775	19.3922	2.6641		0.8604	0.9706	0.5242	2	12.3537	8.851	0.6188	16.8831	2.7949	7.3858	59.7861	6.95	8.9123	1.3861
632	5.7944	0.8541	3.0961	96.3251	4.7927	0.5199	0.5199	0.9382	0.3021	2	4.9905	0.3667	0.0861	1.214	1.6549	-0.1332	-2.6691	1.6119	15.5487	0.321
633	4.2553	0.906	2.4836	63.264	3.6791	0.6219	0.6219	1.0331	0.3345	2	11.3202	4.2915	0.63	12.8309	3.2706	3.1976	28.2469	4.558	12.1118	0.9346
634	3.6293	0.945	2.2022	38.7267	3.238	0.8062	0.8062	1.0042	0.5032	2	10.9332	6.86	1.2938	13.6333	2.3974	5.6537	51.7113	4.9647	10.7745	1.0147
635	5.7947	0.8478	3.0764	96.3614	4.7585	0.6219	0.622	0.9504	0.3161	2	20.4202	9.3396	1.7254	29.5431	4.0143	8.0706	39.5226	6.6377	15.4337	1.3231
636	3.0792	0.9312	1.7659	16.1089	2.6812		0.8365	0.9773	0.4934	2	11.4328	7.2226	1.0022	14.6381	3.3085	5.5902	48.8962	6.4742	9.0078	1.2692
637	3.3617	0.9523	2.1035	27.4244	3.0067		0.9177	0.9859	0.6144	2	10.5227	5.0287	0.8936	8.1841	3.6896	2.7617	26.2452	5.0025	10.0573	1.0463
638	3.377	0.8885	1.8781	28.3275	2.8311		0.8132	0.9547	0.5185	2	7.2202	4.0757	0.7737	7.8609	2.3128	2.8765	39.8396	3.8444	9.4263	0.766
639	4.3097	0.8467	2.1865	64.9182	3.495	0.7871	0.7871	0.9206	0.4588	2	13.117	7.9964	1.1526	17.4306	2.9638	6.6368	50.5969	5.9991	11.463	1.1443
640	6.8846	0.8861	4.0335	99.3316	5.932	0.5012	0.5012	0.9861	0.3314	2	7.4922	0.694	0.0307	2.0941	1.8363	0.0854	1.1404	1.8575	19.1653	0.3909
641	3.3358	0.9009	1.9478	26.2588	2.8311		0.8683	0.9861	0.5271	2	17.262	9.8694	1.0083	18.7229	5.2037	7.1264	41.2837	8.8623	9.4412	1.8284
642	3.3671	0.9347	1.9488	27.7624	2.9596	0.8054	0.8054	0.9676	0.4889	2	9.1365	5.6924	0.4744	11.6444	2.3591	4.5391	49.681	4.6883	9.8868	0.9241
643	3.2389	0.9801	2.0361	22.4037	2.9682		0.8713	0.9853	0.5667	2	15.8319	9.6407	1.2569	17.0123	4.2134	7.253	45.8126	7.7756	9.9723	1.5876
644	2.9028	0.9816	1.8409	10.277	2.6426		0.9373	1.0067	0.5866	2	10.5044	5.2249	2.179	8.9068	4.2091	2.7558	26.2347	5.7061	8.9518	1.1734
645	3.3094	0.8871	1.8128	25.2354	2.7669		0.8676	0.9443	0.4866	2	7.0102	4.5497	0.5111	9.3493	1.8554	3.6469	52.0228	3.8671	9.2229	0.7601
646	2.9273	0.9193	1.712	10.9982	2.5099		0.8884	1.0076	0.545	2	4.5521	2.3915	0.6781	4.3879	1.8515	1.3824	30.3684	2.6589	8.4547	0.5384
647	4.0239	0.8989	2.3182	53.9892	3.4436		0.8516	0.9192	0.5164	2	16.5888	9.5148	1.3092	18.4266	3.9259	7.4876	45.1365	7.1559	11.3629	1.4599
648	3.808	0.8518	1.9784	45.9385	3.0881	0.682	0.682	0.9428	0.3746	2	7.6881	5.1695	0.209	13.7992	1.5704	4.5812	59.5882	3.886	10.1907	0.7544
649	3.7451	0.8983	2.1341	43.4021	3.1909		0.8648	0.9877	0.5287	2	14.2039	8.4692	0.7625	16.0195	3.572	6.5807	46.3302	6.6557	10.5684	1.344
650	5.4444	0.8481	2.8256	93.2378	4.4629	0.4935	0.4935	0.9238	0.3043	2	7.4953	1.2558	0.9273	4.1273	2.4747	0.5028	6.7082	2.6526	14.5057	0.5167
651	2.662	0.9782	1.671	4.4795	2.3985		0.94	1.0397	0.6017	2	7.9761	3.4852	2.3632	5.7918	4.1999	0.9579	12.0096	4.7732	8.1802	0.975
652	4.6467	0.848	2.4711	75.4504	3.7862	0.6919	0.6919	0.9536	0.411	2	18.0292	8.7229	2.0294	21.226	4.5173	6.8665	38.0854	7.296	12.3797	1.4564
653	5.1357	0.8626	2.8649	88.4523	4.2702	0.4768	0.4768	1.0208	0.2947	2	13.3683	3.9793	0.6387	13.5033	3.653	2.9028	21.7141	4.6662	13.9167	0.9606
654	2.9225	1.0099	1.9752	10.8777	2.7326		0.9846	1.065	0.6386	2	3.3378	1.8372	0.6251	2.8768	1.1227	1.1202	33.561	1.6899	9.2723	0.36
655	4.9409	0.8272	2.5504	83.6874	3.9404	0.5112	0.5112	0.9799	0.3178	2	7.4864	3.5276	0.4749	11.0984	1.7732	2.964	39.5918	2.9354	12.8405	0.583
656	5.086	0.9419	3.2242	87.4252	4.6	0.7792	0.7792	1.0302	0.4887	2	9.1391	4.7684	0.7825	9.7569	1.5977	3.9876	43.6323	2.8345	15.0495	0.6073
657	4.9777	0.8763	2.8145	84.755	4.1974	0.5474	0.5474	0.9929	0.2814	2	8.9221	1.2589	1.0112	4.4733	3.0253	0.4075	4.5673	3.17	13.7043	0.651
658	3.6743	0.9621	2.2932	40.3914	3.3365	0.8283	0.8283	0.9977	0.4951	2	8.0283	4.0655	0.8931	8.2111	2.2039	2.9743	37.0477	3.5009	11.106	0.7229
659	4.8241	0.9182	2.9489	80.7913	4.2488	0.6011	0.6011	1.0247	0.4015	2	2.2069	0.5433	0.3837	1.3531	0.6531	0.2811	12.7373	0.7484	13.9164	0.1586
660	4.1911	0.9236	2.5355	60.747	3.6877	0.7373	0.7373	1.0091	0.4348	2	13.2981	8.421	0.6715	19.3661	2.3217	7.4115	55.7335	5.2448	12.1603	1.0936
661	3.3111	0.9586	2.0977	25.3241	2.9767	0.872	0.872	1.029	0.5489	2	7.9399	5.1206	0.5709	9.3294	1.8202	4.1216	51.91	3.7851	9.9711	0.7963
662	2.993	0.9192	1.713	13.3062	2.5698		0.8755	0.9918	0.56	2	8.5426	5.0505	0.6889	9.019	3.0285	3.3546	39.2691	4.9869	8.643	0.9884
663	2.3976	0.8868	1.2679	0.6902	1.9574		0.8882	0.9841	0.5303	2	4.2394	2.4754	0.8048	4.6678	2.3915	1.2072	28.4757	3.3436	6.6794	0.6347
664	3.8415	0.939	2.4216	47.172	3.4179	0.7594	0.7594	1.0454	0.4545	2	7.8031	3.8369	1.0407	8.4414	2.0164	2.9204	37.4262	3.2223	11.332	0.6886
665	5.35	0.8642	2.934	91.9297	4.4629	0.6022	0.6022	0.9583	0.3534	2	5.6907	2.3041	0.8052	6.5202	1.3123	1.8403	32.3387	1.9396	14.5243	0.3918
666	3.6581	0.9524	2.26	39.7526	3.2894		0.8788	0.9922	0.5733	2	6.8077	3.8355	0.3469	6.69	1.7622	2.8252	41.5001	3.0123	10.9455	0.622
667	5.3016	0.8987	3.1137	91.1924	4.5914	0.6378	0.6378	0.987	0.3372	2	4.7771	1.9571	0.3842	5.8043	1.0157	1.6146	33.7987	1.5342	14.969	0.3191
668	4.2262	0.8683	2.3557	61.9142	3.5078	0.679	0.679	1.0114	0.3768	2	7.9779	5.6533	0.1627	15.0029	1.1747	5.2107	65.3142	3.3866	11.5285	0.692
669	5.1876	0.8595	2.836	89.2447	4.3002	0.5663	0.5663	0.9916	0.33	2	6.6914	2.5336	0.268	7.6785	1.6591	1.9862	29.6829	2.3594	14.0076	0.4777
670	4.4176	0.9376	2.7819	68.5535	3.9533	0.7076	0.7076	1.0493	0.4718	2	14.1785	7.8669	1.1018	16.6739	2.7321	6.5778	46.3928	5.0967	13.0122	1.0896
671	5.1153	0.9106	3.0353	87.9721	4.4801	0.7358	0.7358	0.9909	0.404	2	9.5775	3.2669	0.6887	8.0861	2.3983	2.298	23.9937	3.1554	14.6337	0.6545
672	3.1062	0.9727	1.9986	17.195	2.8182		0.9637	1.0551	0.6503	2	1.822	1.3433	0.0614	2.0657	0.355	1.1124	61.0538	0.9116	9.4917	0.192
673	4.5783	0.9016	2.7638	73.2073	3.9533	0.8391	0.8391	1.0273	0.5496	2	8.2313	4.1593	0.5056	7.5673	1.8391	3.1485	38.2503	2.9783	12.9675	0.6348
674	4.2615	0.94	2.6971	63.3506	3.8162	0.7542	0.7542	1.0285	0.4814	2	2.617	2.0151	0.0318	4.1861	0.2717	1.8843	72.0023	0.9703	12.5848	0.2079
675	5.7379	0.9007	3.4074	95.9989	4.994	0.6515	0.6515	1.0176	0.3915	2	9.7987	4.3144	0.3864	11.0213	1.8185	3.6025	36.7651	2.8757	16.2362	0.6035
676	3.8311	0.9807	2.5174	46.6568	3.5506	0.7327	0.7327	1.0395	0.4329	2	9.955	6.7791	0.9949	15.6585	1.5236	6.1195	61.4716	3.9545	11.8031	0.8434
677	4.7142	0.9168	2.8812	77.5695	4.1417	0.6429	0.6429	1.0398	0.3635	2	2.8733	1.5107	0.1261	4.1559	0.5412	1.3139	45.7279	0.9973	13.5783	0.2116
678	4.6933	0.8944	2.7	76.9336	4.0261	0.7811	0.7811	0.9817	0.4638	2	5.9362	3.9518	0.1326	8.5196	0.8874	3.5401	59.6358	2.1986	13.1876	0.4501
679	2.7748	1.0224	1.9172	6.8994	2.6127		1.011	1.0816	0.672	2	2.1987	1.0803	0.3876	1.6077	0.898	0.4769	21.6901	1.1468	8.9126	0.2467
680	2.6259	0.9592	1.6109	3.5228	2.3214		0.9473	1.0136	0.5729	2	1.8658	1.3986	0.0985	2.4411	0.4501	1.1407	61.1373	1.1582	7.9133	0.2358
681	4.6951	0.8514	2.4619	77.0288	3.8419	0.5927	0.5927	0.9447	0.3443	2	4.2638	2.2219	0.1449	6.4536	0.9642	1.8899	44.3243	1.7319	12.5585	0.3395
682	3.1844	0.8854	1.7132	20.0536	2.6512		0.8567	0.9264	0.5064	2	4.6855	2.5306	0.6997	4.9967	1.7857	1.6262	34.7071	2.7349	8.8574	0.529
683	4.3453	0.8951	2.4891	66.267	3.7177	0.6837	0.6837	0.9779	0.3658	2	9.375	5.018	0.5266	13.7176	2.052	4.2673	45.5179	3.7664	12.2196	0.7672
684	4.7468	0.8511	2.5408	78.3041	3.8847	0.7072	0.7072	0.9747	0.3876	2	7.8707	5.0643	0.3245	13.0676	1.3033	4.5592	57.9262	3.0977	12.6927	0.6201
685	6.5916	0.7951	3.1147	98.9246	5.1054	0.5542	0.5542	0.9019	0.2423	2	10.4407	3.1539	0.3814	13.0143	2.5368	2.5391	24.3193	3.3521	16.4653	0.6341
686	5.0098	0.85	2.7543	85.9319	4.1032	0.589	0.589	0.9821	0.3223	2	3.6671	1.5387	0.1835	4.7737	0.8751	1.2566	34.2669	1.3314	13.3775	0.2741
687	5.9548	0.8212	3.0042	97.1986	4.7456	0.5958	0.5958	0.9638	0.2804	2	5.6301	0.6083	0.2491	2.1691	1.8437	0.0912	1.6206	1.8741	15.3635	0.3665
688	6.2301	0.8316	3.2973	98.1141	5.0326	0.4624	0.4624	0.9457	0.2732	2	8.4643	2.1741	0.8262	7.957	2.0801	1.6057	18.9703	2.567	16.2766	0.52
689	4.7954	0.8466	2.5032	79.9791	3.9061	0.5695	0.5695	1.0064	0.3043	2	2.0658	0.4487	0.2571	1.4746	0.7354	0.2249	10.8868	0.8253	12.7547	0.162
690	5.3352	0.7859	2.5216	91.6835	4.0603	0.5248	0.5248	0.9329	0.2917	2	6.4444	0.6794	0.745	2.3288	2.5854	-0.0748	-1.1613	2.5557	13.1723	0.4892
691	3.7094	0.8757	1.9792	41.8516	3.0838		0.7877	0.9266	0.4217	2	7.177	3.4101	0.5567	8.0875	2.4186	2.3903	33.305	3.6262	10.205	0.7033
692	5.8783	0.8086	2.9279	96.7976	4.6128	0.53	0.53	0.9333	0.2956	2	6.3733	0.1692	1.1197	0.5726	2.3569	-0.5274	-8.2751	2.1767	14.9326	0.4268
693	3.4371	0.8725	1.8752	30.4493	2.8354		0.8285	0.9588	0.4774	2	5.5857	2.8218	0.4835	5.911	1.9773	1.8779	33.6198	2.9787	9.4208	0.5929
694	2.5959	0.8214	1.2493	2.9709	1.9873		0.8152	0.9455	0.5038	2	3.3138	1.7404	0.154	3.4544	2.1105	0.6771	20.4327	2.6525	6.6982	0.4947
695	4.2686	0.893	2.412	63.6396	3.6406	0.6817	0.6817	0.9587	0.4028	2	4.1555	2.247	0.3727	5.5784	0.9499	1.8644	44.8658	1.7228	11.9748	0.347
696	4.8572	0.8952	2.7303	81.6409	4.176	0.5819	0.5819	0.9614	0.3146	2	8.8229	3.2158	1.0743	10.2233	2.321	2.4857	28.1733	3.2315	13.6593	0.6459
697	3.2123	0.842	1.6304	21.2131	2.5527		0.8154	0.9318	0.5024	2	6.5311	3.6381	0.575	7.2413	2.5647	2.3496	35.9756	4.0058	8.4975	0.7686
698	2.4081	0.897	1.3055	0.8025	1.9873		0.8768	0.9747	0.5392	2	2.4115	0.9621	0.5389	1.7844	1.8914	-0.0577	-2.3927	1.8472	6.7859	0.3554
699	3.4311	0.8616	1.8315	30.1509	2.7968	0.8156	0.8156	0.9523	0.4764	2	10.8853	5.6106	1.3802	11.7779	3.8923	3.7564	34.5089	5.9434	9.2869	1.1721
700	2.9538	0.8351	1.4606	11.6424	2.3171		0.848	0.9147	0.5132	2	8.727	5.1601	1.2707	10.055	3.7648	3.2281	36.9898	5.9749	7.7497	1.1261
701	2.4125	0.8593	1.2038	0.8586	1.9145		0.8522	0.928	0.4951	2	5.9338	2.9885	0.9028	6.036	4.1558	0.9309	15.6881	4.9292	6.5125	0.9111
702	4.1153	0.8906	2.2706	57.8278	3.495		0.8104	0.9607	0.4437	2	11.4701	8.3289	0.1846	18.77	1.7195	7.5659	65.9619	5.0516	11.5146	0.9961
703	4.5773	0.8579	2.4156	73.1764	3.7691	0.6644	0.6644	0.9434	0.3955	2	11.9304	6.949	0.669	17.5723	2.4659	5.9738	50.0721	4.9389	12.3372	0.967
704	2.7494	0.9142	1.4914	6.0818	2.3343		0.8743	0.9385	0.4939	2	8.4617	5.4205	0.6944	10.9747	3.0488	3.9147	46.2638	5.6737	7.8968	1.0715
705	4.0955	0.8482	2.0416	56.8585	3.3194	0.6083	0.6083	0.931	0.3173	2	9.7898	6.0923	1.3181	19.2008	2.1443	5.4119	55.281	4.7952	10.913	0.8971
706	4.5047	0.8875	2.5166	70.9377	3.829		0.7945	0.9297	0.4231	2	10.3364	5.2518	0.9105	12.4119	2.4288	4.2241	40.8663	4.1073	12.5603	0.8229
707	4.8586	0.8815	2.7227	81.7065	4.116	0.6632	0.6632	0.9584	0.3511	2	8.2312	3.8352	0.6708	10.9238	1.8536	3.1844	38.6869	3.0232	13.4547	0.6118
708	2.7432	0.9606	1.6746	5.8878	2.4371		0.9443	1.0102	0.6272	2	1.2301	0.8526	0.0869	1.3595	0.3604	0.6266	50.9389	0.7346	8.2784	0.1486
709	4.1092	0.8886	2.3334	57.5502	3.4821	0.7866	0.7866	0.9817	0.4461	2	14.9997	7.5409	1.2249	16.905	3.952	5.778	38.5208	6.4283	11.4718	1.3075
710	4.9449	0.8293	2.514	83.7871	3.9533	0.5284	0.5284	0.9309	0.2925	2	2.5014	0.2935	0.2335	1.0033	0.9939	0.0028	0.1104	0.995	12.8832	0.1942
711	6.3477	0.8332	3.2817	98.5188	5.1397	0.4696	0.4696	0.9288	0.261	2	10.3103	0.7161	0.4702	2.7441	3.1761	-0.1127	-1.0931	3.1418	16.6147	0.6206
712	4.9468	0.7824	2.287	83.9535	3.7391	0.5245	0.5245	0.9231	0.2852	2	6.7539	3.2439	0.3781	11.3732	1.7534	2.7438	40.6254	2.9532	12.1595	0.5554
713	4.2071	0.8816	2.2748	61.1729	3.5421	0.7226	0.7226	0.9203	0.3898	2	17.411	8.9445	0.7867	22.9493	4.4914	7.194	41.3187	7.6539	11.6517	1.4943
714	4.0536	0.8858	2.1693	55.021	3.4222	0.5941	0.5941	0.93	0.3533	2	9.7907	2.9926	2.5837	8.471	3.7434	1.6701	17.058	4.5133	11.28	0.868
715	4.1133	0.9049	2.3253	57.6612	3.5464		0.8289	0.9539	0.4875	2	14.9294	7.2865	1.4571	14.9478	4.1585	5.2593	35.2278	6.4204	11.6933	1.2767
716	4.0196	0.8988	2.3413	53.7459	3.4393		0.852	0.9896	0.5272	2	13.3557	6.1959	1.4096	11.7522	3.9469	4.1151	30.8116	5.7044	11.3495	1.1768
717	6.11	0.788	2.8492	97.8205	4.6814	0.4587	0.4587	0.8621	0.2795	2	13.4445	0.8686	1.3273	3.108	4.8939	-0.4991	-3.7123	4.7187	15.1256	0.8889
718	6.0192	0.8353	3.1704	97.4543	4.8784	0.5219	0.5219	0.9965	0.2901	2	10.71	2.3831	0.8347	8.2158	2.8909	1.5445	14.4211	3.3781	15.7963	0.678
719	3.3491	0.8897	1.8412	26.8404	2.8097		0.8535	0.9248	0.523	2	5.4242	3.9956	0.237	7.6399	1.0838	3.4288	63.213	2.946	9.3605	0.5795
720	4.2339	0.8091	2.0072	62.3437	3.2851	0.6221	0.6221	0.8816	0.3269	2	9.9239	5.7967	1.0286	17.7309	2.4562	4.9937	50.3199	4.9442	10.7617	0.9221
721	3.8539	0.8088	1.8635	47.715	2.9767		0.7986	0.9268	0.4272	2	10.6051	4.0242	1.1839	9.4202	4.5819	2.0668	19.4887	5.691	9.7926	1.083
722	4.3375	0.8429	2.2128	65.9727	3.5035	0.6747	0.6747	0.9469	0.346	2	8.0602	4.2426	0.3879	12.2611	2.0451	3.5349	43.8562	3.6425	11.4857	0.7018
723	2.5978	0.8955	1.3727	3.0089	2.1544		0.8616	0.9578	0.5534	2	5.8621	2.5874	1.062	4.6754	3.997	0.3754	6.4038	4.2705	7.3089	0.802
724	4.9145	0.8508	2.6027	83.1233	4.0261	0.6072	0.6072	1.0087	0.422	2	11.1179	6.4665	0.5517	15.3234	2.133	5.5664	50.067	4.2717	13.1364	0.8463
725	3.1268	0.9495	1.9008	18.0783	2.7754		0.8723	1.0091	0.5812	2	7.993	6.3307	0.1725	10.8921	1.2597	5.5986	70.0438	4.2051	9.3271	0.857
726	4.217	0.8204	1.9773	61.5431	3.3151	0.6217	0.6217	0.8958	0.3016	2	6.9549	3.639	0.5171	12.0655	1.9789	3.0422	43.7418	3.5174	10.8684	0.6399
727	4.4607	0.8312	2.2387	69.7558	3.5592		0.4898	0.9409	0.2545	2	9.4243	4.1056	0.6169	16.1294	2.6807	3.4232	36.3231	4.2097	11.6474	0.8091
728	5.0978	0.8188	2.5698	87.5959	4.0304	0.4917	0.4917	0.9252	0.2848	2	14.4622	5.1572	3.0125	18.1049	4.0723	3.9972	27.6389	5.6278	13.1137	1.1028
729	4.1332	0.8114	1.9319	58.4125	3.2123	0.6065	0.6065	0.8958	0.3598	2	9.878	5.0991	0.5412	14.1731	3.0399	4.0055	40.5497	5.1131	10.5356	0.9376
730	4.7356	0.8279	2.3589	78.0162	3.7734	0.4656	0.4656	0.9422	0.2587	2	14.2126	4.3041	2.1328	16.6397	4.7179	3.0837	21.6969	6.0251	12.3164	1.154
731	3.7447	0.8716	2.0271	43.3769	3.1009		0.8139	0.9361	0.5139	2	11.135	5.9473	0.4366	11.5736	3.4282	4.1857	37.5905	5.4931	10.2541	1.0859
732	2.3525	0.9071	1.2298	0.41	1.9574		0.8562	0.9424	0.5386	2	4.779	3.6033	0.4568	6.6905	1.7009	2.6872	56.2293	3.886	6.7039	0.7129
733	2.5357	0.9195	1.4371	2.2318	2.1501		0.917	0.9823	0.5783	2	3.1953	1.0155	1.4509	1.756	2.5381	-0.4523	-14.1552	2.2234	7.3247	0.4362
734	2.7992	0.8021	1.2637	7.5647	2.1073		0.787	0.8514	0.4383	2	4.9368	1.7409	0.8041	3.9723	3.8716	0.0441	0.8937	3.9066	7.0539	0.6999
735	2.9009	0.9599	1.7868	10.217	2.587		0.9231	0.9902	0.5581	2	13.167	6.737	1.329	12.0713	5.2331	3.8164	28.9846	7.369	8.7484	1.5051
736	4.0875	0.8535	2.1323	56.5553	3.3322	0.731	0.731	0.9395	0.3781	2	10.7617	5.0325	0.4858	13.3082	3.2662	3.7974	35.2862	5.047	10.9596	0.9819
737	2.9023	0.92	1.6637	10.237	2.4885		0.9243	0.9916	0.5534	2	5.6018	3.4035	0.5526	6.1497	1.98	2.3077	41.1957	3.3671	8.3883	0.6678
738	3.9338	0.8602	2.1218	50.4875	3.2251	0.7563	0.7563	0.9692	0.4219	2	6.6739	3.3787	0.4071	8.008	1.9385	2.5608	38.3704	3.1454	10.6309	0.6278
739	4.1288	0.9115	2.3776	58.3567	3.5849	0.7506	0.7506	0.9933	0.4559	2	10.6894	6.7697	0.6537	14.8488	2.0397	5.8398	54.6317	4.4959	11.8226	0.9041
740	3.6793	0.8655	2.0317	40.5146	3.0238		0.8548	0.9874	0.4966	2	7.5817	5.0016	0.3303	10.0725	1.6808	4.167	54.9613	3.7317	10.0047	0.7578
741	2.7293	0.9313	1.6052	5.5006	2.3557		0.9372	1.0257	0.6276	2	4.3044	1.8595	1.0932	2.9626	2.501	0.2898	6.7326	2.6815	7.9853	0.539
742	2.7665	0.9221	1.5267	6.7238	2.3685		0.8522	0.9194	0.4967	2	5.0255	3.1451	0.6758	6.3321	1.8256	2.2384	44.5408	3.2917	8.0143	0.6271
743	3.0621	0.8667	1.5885	15.486	2.4927		0.8568	0.9255	0.5032	2	4.5378	2.1912	0.3645	4.355	2.1621	1.1034	24.3157	2.8567	8.3376	0.5443
744	3.0047	0.8791	1.6028	13.715	2.4756		0.8528	0.9206	0.5394	2	5.525	2.4697	0.9267	4.5788	2.8731	0.92	16.6516	3.4471	8.2984	0.6658
745	5.4303	0.8445	2.8602	93.0958	4.433	0.4651	0.4651	0.9354	0.2413	2	7.6021	0.3668	1.6064	1.5196	2.7628	-0.3	-3.9463	2.6579	14.4074	0.5277
746	3.796	0.8999	2.2213	45.4786	3.2423	0.8	0.8	1.0189	0.509	2	13.9073	5.9406	0.9523	11.671	4.6526	3.5724	25.6872	6.2609	10.7318	1.2959
747	2.8942	0.9075	1.5998	9.9775	2.4499		0.9074	0.9663	0.5312	2	4.6041	1.9039	0.459	3.5843	2.5268	0.5617	12.2	2.8779	8.2517	0.558
748	3.1126	0.8773	1.6928	17.5519	2.5655		0.8631	0.9465	0.5561	2	7.9504	3.266	1.089	5.8726	4.121	0.9741	12.2522	4.6966	8.5789	0.9267
749	4.6756	0.8295	2.33	76.5851	3.7305	0.5376	0.5376	0.9341	0.3038	2	12.9021	4.5151	1.7843	14.8631	4.1393	3.2577	25.2494	5.5374	12.1838	1.059
750	3.0925	0.8602	1.5003	16.6092	2.5013		0.7853	0.8877	0.483	2	12.733	7.3991	1.3222	15.3207	5.243	4.867	38.2235	8.487	8.3568	1.5237
751	3.5326	0.9086	2.0321	34.7653	3.0324		0.8508	0.9818	0.5126	2	12.1241	7.5196	1.4783	14.6705	3.0302	5.9665	49.2119	5.9663	10.0831	1.2024
752	4.4232	0.8367	2.2972	68.7632	3.5506	0.4937	0.4937	0.9956	0.3013	2	9.4848	1.5607	1.1293	5.1802	3.9701	0.3646	3.844	4.1289	11.6268	0.8158
753	4.4552	0.8553	2.3773	69.7256	3.6534	0.6004	0.6004	0.9164	0.3591	2	12.7462	8.0134	0.6612	22.3181	2.3451	7.1714	56.263	5.3616	11.9707	1.0648
754	2.9915	0.9379	1.7929	13.245	2.6169		0.9817	0.9826	0.6444	2	6.7705	5.0552	0.3512	7.8446	1.4934	4.0928	60.4505	3.7763	8.8144	0.7681
755	2.7928	0.946	1.6226	7.4275	2.4499		0.9181	0.9845	0.5393	2	11.9873	6.4449	2.2239	11.9504	5.1162	3.6857	30.7467	7.3877	8.2999	1.4443
756	2.6677	0.9226	1.4684	4.614	2.2786		0.8738	0.9438	0.5026	2	8.3805	3.8255	1.6743	7.6117	4.7165	1.4551	17.3629	5.7072	7.7323	1.0838
757	5.3057	0.9049	3.1801	91.2975	4.6257	0.528	0.528	1.0253	0.3016	2	5.8554	0.2485	0.1437	0.8238	1.9479	-0.3391	-5.7912	1.8413	15.0841	0.3882
758	3.0066	0.9079	1.6893	13.8174	2.5527		0.9198	0.986	0.5773	2	11.8689	6.9209	0.8718	11.9891	4.4495	4.3523	36.6698	7.0259	8.5752	1.3841
759	4.4253	0.8584	2.339	68.8832	3.6406	0.7247	0.7247	0.9236	0.4253	2	4.3409	2.2375	0.0538	5.2609	1.0992	1.77	40.775	1.8559	11.934	0.3637
760	5.5956	0.8318	2.8948	94.5221	4.5058	0.6644	0.6644	0.9342	0.3819	2	11.191	2.5603	1.0847	6.7035	3.4346	1.2485	11.1563	3.8659	14.6217	0.7654
761	4.9931	0.8272	2.5833	85.2582	3.9832	0.4606	0.4606	0.9496	0.2483	2	6.5823	0.5538	0.429	2.2301	2.5818	-0.0873	-1.3264	2.548	12.9749	0.5073
762	3.2509	0.8575	1.7251	23.1884	2.6298		0.8559	0.9233	0.543	2	5.2337	2.049	0.2877	3.7736	2.694	0.5862	11.2005	3.0339	8.7575	0.5976
763	5.0038	0.8206	2.5327	85.7632	3.9618	0.5284	0.5284	0.9442	0.303	2	12.1249	6.3646	0.7248	21.0067	2.5834	5.5819	46.0367	4.7873	12.9004	0.9399
764	4.611	0.8552	2.4889	74.0755	3.7862	0.6559	0.6559	0.9786	0.3789	2	13.5458	5.3069	1.2572	14.0047	3.9048	3.8273	28.2545	5.4425	12.3879	1.0935
765	3.4898	0.91	2.0489	32.8129	2.9981		0.8551	0.9863	0.5451	2	10.1489	7.193	0.7402	13.1966	1.9656	6.1216	60.3179	4.9533	9.9773	1.0172
766	4.3428	0.8914	2.5256	66.1198	3.7006	0.7322	0.7321	1.0085	0.3909	2	9.7332	4.0076	0.8052	10.2513	2.6822	2.959	30.4011	3.8538	12.1614	0.8003
767	2.4322	0.922	1.395	1.2523	2.0601		0.9034	0.975	0.6117	2	4.2469	2.3018	1.0524	3.7632	2.483	0.7831	18.4393	3.0444	7.0453	0.6028
768	3.4714	0.8642	1.7846	31.9511	2.8397		0.7749	0.9545	0.4745	2	11.0942	6.3794	1.6229	13.4444	3.599	4.6717	42.1094	6.2166	9.4245	1.1772
769	4.1314	0.8754	2.2842	58.3846	3.4521	0.7403	0.7404	0.9444	0.4429	2	8.8701	5.1076	0.5788	11.5332	2.0433	4.2027	47.3805	3.8832	11.3619	0.7807
770	3.3096	0.8783	1.8106	25.2576	2.7412		0.8248	0.9841	0.4678	2	7.4065	4.668	0.6134	9.9795	2.0394	3.7141	50.1465	4.0906	9.1317	0.8111
771	4.3243	0.8187	2.0517	65.3566	3.3965	0.6603	0.6603	0.8768	0.3229	2	6.9931	4.3934	0.8293	13.6048	1.5037	3.9078	55.8808	3.4084	11.1222	0.6288
772	3.0832	0.9426	1.8985	16.1713	2.7155		0.9223	0.9886	0.6347	2	8.3154	4.7559	1.1778	7.4933	2.8164	2.9683	35.6964	4.38	9.1298	0.9108
773	3.8723	0.895	2.1625	48.3641	3.2937		0.8052	0.969	0.4761	2	11.4209	5.4637	1.4082	11.4768	3.5324	3.7821	33.1156	5.2813	10.8873	1.049
774	2.7261	0.9807	1.7419	5.404	2.467		0.9506	1.0707	0.6714	2	5.4458	3.2379	0.8835	4.8222	2.0626	1.8529	34.0244	3.1264	8.3989	0.6484
775	4.9103	0.8375	2.5426	83.024	3.9618	0.655	0.655	0.9504	0.4179	2	8.8873	4.4825	0.7807	10.7263	2.0731	3.6161	40.6884	3.4954	12.9193	0.6879
776	3.6444	0.9591	2.2585	39.2143	3.2979		0.869	1.0029	0.5606	2	9.7356	6.7034	0.4706	11.9566	1.7859	5.7021	58.5696	4.3106	10.981	0.8866
777	3.7304	0.933	2.2791	42.5997	3.2937		0.8579	0.999	0.5063	2	10.9033	6.7115	0.6253	13.2554	2.3645	5.5143	50.5746	4.784	10.9343	0.9972
778	4.102	0.8765	2.2705	57.2178	3.4307	0.7759	0.7759	0.9479	0.4365	2	5.2005	3.0713	0.5503	7.0357	1.161	2.5645	49.3126	2.2905	11.2959	0.4604
779	5.4405	0.8589	2.9641	93.2023	4.5143	0.5021	0.5021	0.9605	0.2986	2	7.831	3.8062	0.4708	12.7455	1.51	3.3553	42.8464	2.6419	14.6797	0.5335
780	4.2909	0.8769	2.3405	64.2484	3.5978	0.7275	0.7275	0.9598	0.4243	2	3.773	2.6171	0.0291	6.1674	0.6033	2.3611	62.5788	1.612	11.8212	0.3192
781	4.764	0.8849	2.6695	78.9139	4.0475	0.638	0.638	0.9686	0.3409	2	5.7467	2.2276	0.317	6.5348	1.5112	1.7125	29.7997	2.1527	13.2434	0.4339
782	3.2319	0.9127	1.8494	22.0564	2.7711		0.8777	0.9552	0.5748	2	5.8997	4.0178	0.1924	6.9894	1.4766	3.169	53.7146	3.1901	9.2674	0.6366
783	5.7173	0.8465	3.0643	95.7457	4.6857	0.527	0.527	0.9438	0.3529	2	8.2363	1.0492	0.4892	2.9731	2.6507	0.1138	1.3817	2.6878	15.2036	0.5417
784	2.6536	0.9569	1.57	4.2877	2.3428		0.9349	1.0014	0.5546	2	2.9737	0.8294	0.7941	1.4954	2.1118	-0.3419	-11.4975	1.8941	7.9776	0.3728
785	3.2241	0.8851	1.7942	21.7964	2.6855		0.9162	0.9807	0.5719	2	7.4513	4.2856	0.6192	7.4931	2.59	2.8043	37.635	4.153	8.9648	0.8312
786	2.9435	0.9051	1.6612	11.4005	2.4885		0.8836	0.9953	0.5599	2	5.0095	2.1507	0.5022	3.8414	2.5957	0.6974	13.9215	3.0156	8.37	0.5985
787	4.3779	0.9018	2.555	67.0351	3.7734	0.7942	0.7941	1.0135	0.4333	2	7.9389	3.4823	0.7877	8.0366	2.1005	2.5721	32.3987	3.1072	12.4027	0.6401
788	4.0818	0.9056	2.2732	56.2801	3.5207	0.6669	0.6669	0.958	0.3585	2	9.2206	3.7571	1.5329	10.4792	2.8534	2.7341	29.6521	4.0562	11.6134	0.794
789	3.9437	0.9059	2.3385	50.8842	3.3965	0.6551	0.6551	1.0291	0.3854	2	3.3094	1.5768	0.0862	4.091	0.8871	1.2349	37.3149	1.4152	11.2235	0.2949
790	5.3043	0.8531	2.882	91.2625	4.3687	0.5927	0.5927	0.9966	0.3305	2	6.6714	2.2771	0.1086	6.8897	1.7222	1.7079	25.6003	2.3149	14.2155	0.4693
791	3.7275	0.8417	1.8905	42.4248	2.9853	0.7217	0.7217	0.9168	0.3738	2	7.2417	4.6948	0.43	12.5614	1.6791	4.0673	56.165	3.8306	9.8563	0.7347
792	2.8863	0.832	1.4729	9.6986	2.2529		0.8515	0.9821	0.5397	2	2.2712	0.9253	0.2066	1.7146	1.4422	0.147	6.4723	1.542	7.5443	0.301
793	3.2407	0.8889	1.8458	22.5125	2.7112		0.9114	0.9815	0.6021	2	4.8499	2.8198	0.5331	4.6836	1.6323	1.8371	37.8791	2.6275	9.0501	0.5359
794	3.7277	0.9081	2.1171	42.4498	3.208	0.7463	0.7463	0.9951	0.4199	2	6.2009	3.4757	0.5637	8.277	1.6057	2.8014	45.1773	2.929	10.6342	0.5831
795	4.3467	0.8538	2.2235	66.326	3.5549	0.6715	0.6715	0.959	0.3474	2	1.9392	1.5093	0.0531	4.3451	0.2292	1.4297	73.7263	0.8721	11.6598	0.1663
796	2.889	0.8906	1.5744	9.7981	2.4028		0.8565	0.9338	0.4986	2	3.9535	2.478	0.427	4.9696	1.3717	1.794	45.3775	2.5111	8.0834	0.4891
797	2.5866	0.9431	1.5378	2.8569	2.2486		0.9052	1.0354	0.6193	2	2.9153	1.4184	0.7126	2.2906	1.6297	0.4092	14.0363	1.8958	7.6639	0.3804
798	3.5584	0.8393	1.8762	35.6203	2.8354		0.8521	0.9826	0.4845	2	5.3325	2.2803	0.3994	4.7062	2.1932	1.2176	22.8336	2.8422	9.3825	0.5683
799	3.9579	0.8164	1.8067	51.4945	3.0881	0.5422	0.5422	0.8833	0.2612	2	6.3817	4.5075	0.2504	17.2556	1.2127	4.1907	65.6675	3.5322	10.1508	0.6287
800	4.8462	0.9098	2.8432	81.2155	4.2317	0.7058	0.7058	1.002	0.4024	2	2.9772	1.7069	0.2269	4.2414	0.5204	1.4974	50.2956	1.0471	13.8522	0.2149
801	5.0622	0.8241	2.5025	87.0164	4.0261	0.5441	0.5441	0.9413	0.2915	2	7.8888	4.6656	0.2066	16.006	1.4578	4.2407	53.756	3.1524	13.1061	0.6019
802	4.972	0.8356	2.585	84.6546	4.0047	0.5578	0.5578	0.9935	0.3289	2	3.293	0.8356	0.2726	2.5405	1.0892	0.4774	14.4974	1.2739	13.0516	0.2523
803	7.7192	0.8507	4.2356	99.7025	6.4117	0.4264	0.4563	0.9827	0.3401	2	17.9338	0.3853	0.5301	1.1326	4.5049	-1.1471	-6.3963	4.2341	20.631	0.8693
804	4.2207	0.9108	2.5065	61.7143	3.6663	0.8082	0.8082	0.983	0.4615	2	11.9204	6.959	0.2838	15.0786	2.4261	5.8393	48.9858	4.7558	12.0773	0.987
805	3.4372	0.8668	1.8655	30.4723	2.8182		0.8604	0.9497	0.4889	2	7.6695	4.4825	0.3064	9.1679	2.3152	3.3505	43.686	4.1112	9.3604	0.8194
806	5.1655	0.8903	2.9351	88.7963	4.4287	0.6519	0.6519	0.9663	0.3651	2	8.1348	5.7643	0.0923	15.7877	0.9224	5.4275	66.7195	2.7716	14.4474	0.5631
807	4.7756	0.8514	2.5234	79.3971	3.9104	0.5305	0.5305	0.9916	0.2822	2	6.8091	0.606	0.292	2.1474	2.7678	-0.1751	-2.5716	2.6984	12.7737	0.5331
808	4.0727	0.8442	2.0415	55.978	3.2851	0.7038	0.7038	0.9637	0.3675	2	3.2764	2.14	0.0322	5.8228	0.6788	1.8905	57.7005	1.6049	10.8008	0.3033
809	3.4572	0.9449	2.0965	31.4179	3.0752		0.8822	0.985	0.514	2	6.0957	3.0263	0.6222	5.8873	1.9397	2.0292	33.289	2.9076	10.2631	0.5939
810	3.8681	0.8887	2.1265	48.1041	3.268		0.7857	0.9215	0.4751	2	5.7842	3.5783	0.2903	7.5324	1.3358	2.9437	50.8921	2.7201	10.7991	0.5356
811	3.985	0.88	2.156	52.3748	3.3408	0.743	0.743	0.968	0.4084	2	9.1255	5.0851	0.2693	12.4505	2.3121	4.1408	45.3761	4.2326	11.0175	0.8283
812	3.4711	0.9044	1.9158	31.9279	2.9639		0.8566	0.9362	0.5242	2	11.0154	5.9014	1.227	11.2588	3.6749	3.9752	36.0877	5.7498	9.8628	1.1169
813	3.4614	0.9031	1.924	31.58	2.951		0.7878	0.9853	0.469	2	11.5467	6.6303	0.6602	14.1358	3.379	5.0454	43.6956	6.0014	9.8208	1.1757
814	2.7576	0.9057	1.5759	6.2955	2.3214		0.9163	0.9824	0.5539	2	4.6758	2.8672	0.3156	5.1765	1.7696	1.887	40.3567	2.9671	7.8459	0.596
815	3.1648	0.8932	1.7974	19.4774	2.6555		0.8766	0.9526	0.5215	2	4.9741	2.9613	0.3211	5.6784	1.5776	2.1386	42.9947	2.7674	8.8803	0.5601
816	4.2181	0.8213	2.0053	61.6002	3.3194	0.6087	0.6087	0.9128	0.3025	2	6.4705	2.4193	0.8385	7.9966	2.3793	1.6995	26.2654	3.2267	10.8828	0.5946
817	2.9384	0.8301	1.2938	11.2797	2.2914		0.7776	0.7996	0.384	2	4.3924	2.2258	0.9022	5.7971	2.3811	1.3116	29.8607	3.395	7.6634	0.5732
818	5.0009	0.8285	2.545	85.4937	3.9961	0.6447	0.6447	0.9488	0.3156	2	4.155	2.9102	0.2299	9.2211	0.5583	2.734	65.8002	1.6326	13.0169	0.3192
819	3.6733	0.8697	1.9683	40.3668	3.0324		0.8124	0.9505	0.4417	2	11.5101	6.9294	0.7674	15.6888	3.0006	5.6041	48.6885	5.8477	10.0365	1.1468
820	3.8449	0.8231	1.8214	47.3528	3.0196	0.7354	0.7354	0.8679	0.3945	2	11.7795	6.7354	0.9574	17.0746	3.5349	5.341	45.3415	6.4673	9.943	1.1847
821	4.822	0.8349	2.4683	80.7262	3.8762	0.5785	0.5785	0.9282	0.3278	2	12.4721	7.4999	0.9769	22.8822	2.3228	6.7386	54.0294	5.0529	12.6472	0.9862
822	3.762	0.9179	2.1371	44.0573	3.2723	0.6606	0.6606	0.9902	0.3839	2	5.1801	2.427	0.7467	6.3216	1.5704	1.8241	35.2136	2.4239	10.848	0.4775
823	4.7224	0.8638	2.5482	77.6651	3.919	0.563	0.563	0.9517	0.313	2	7.0965	2.7086	0.684	8.6546	1.9631	2.0942	29.5103	2.7849	12.8149	0.5538
824	2.7241	0.9223	1.5787	5.2881	2.33		0.9265	0.9976	0.6122	2	2.4947	1.0825	0.65	1.7682	1.4612	0.1879	7.532	1.5802	7.8934	0.316
825	3.3971	0.8925	1.8222	29.0769	2.8611		0.7909	0.9341	0.4783	2	17.1908	12.0709	0.5956	25.2388	3.8097	10.2488	59.6179	9.4341	9.5254	1.8047
826	3.283	0.8539	1.6999	24.4396	2.6469		0.8253	0.9266	0.4641	2	5.8771	3.496	0.2913	7.5328	1.9268	2.6017	44.2684	3.4573	8.8071	0.6673
827	3.3175	0.8614	1.7095	25.5239	2.6983		0.7983	0.9162	0.4574	2	11.006	6.7432	1.4328	14.7434	3.4043	5.1862	47.1216	6.4381	8.9772	1.226
828	4.1228	0.8957	2.2361	58.0503	3.5207	0.7368	0.7368	0.919	0.4229	2	10.3503	6.3061	1.3715	14.9112	2.2305	5.3628	51.813	4.6287	11.6013	0.8922
829	3.5727	0.8143	1.6997	36.1215	2.7669		0.7967	0.8738	0.4204	2	10.8043	7.7711	0.4521	18.4869	2.3709	6.7744	62.701	6.3566	9.1394	1.1822
830	4.9085	0.8463	2.5497	82.8917	4.0004	0.5241	0.5241	0.9488	0.3226	2	4.6295	1.9874	0.0694	6.1599	1.1863	1.6047	34.6625	1.8157	13.0503	0.3547
831	4.9666	0.8384	2.5683	84.4874	4.0132	0.4747	0.4747	0.9269	0.2757	2	9.0789	3.0894	1.2537	11.2041	2.6126	2.369	26.0935	3.535	13.0818	0.694
832	2.4188	0.8965	1.2766	0.971	1.9959		0.8508	0.9592	0.5013	2	1.4259	0.9445	0.0648	1.8842	0.6209	0.6333	44.4141	1.117	6.8121	0.2093
833	5.3893	0.8259	2.7335	92.4939	4.3045	0.4945	0.5554	0.9324	0.3483	2	3.7999	0.5882	0.1794	1.6889	1.3465	0.1193	3.1396	1.3901	13.9826	0.2718
834	5.2902	0.8026	2.5519	91.0174	4.1074	0.4352	0.4352	0.9359	0.2516	2	6.7305	0.4577	0.4236	1.8188	2.727	-0.2286	-3.3965	2.6374	13.3381	0.5046
835	2.9336	0.8533	1.5521	11.0987	2.3471		0.8818	0.9718	0.5285	2	4.7173	2.8021	0.3589	5.302	1.8711	1.8132	38.4372	3.0393	7.8645	0.5998
836	3.1089	0.7928	1.3764	17.3629	2.33		0.7486	0.8906	0.4378	2	14.6872	10.3891	1.104	23.7309	4.5791	8.3844	57.0864	10.6707	7.7437	1.8967
837	3.9513	0.886	2.1306	51.2023	3.3322	0.7066	0.7066	0.9361	0.3844	2	9.5442	4.9937	0.4183	12.991	2.6059	3.992	41.8264	4.4796	10.9977	0.8678
838	3.0921	0.9762	1.9489	16.5883	2.814		0.8846	1.0211	0.5952	2	15.2804	10.1551	1.8533	17.062	3.7862	7.9016	51.7107	7.8405	9.4828	1.6114
839	3.5394	0.8998	2.0527	34.9311	3.011	0.8249	0.8249	0.999	0.478	2	13.2285	8.5679	0.8465	17.923	2.9597	7.1531	54.0734	6.4444	10.005	1.3222
840	3.437	0.9047	1.9642	30.4264	2.9339		0.8819	0.9893	0.5223	2	11.3122	5.1595	1.933	9.8777	4.2672	2.9306	25.9065	5.7592	9.7688	1.158
841	5.6088	0.815	2.7651	94.7373	4.4287	0.53	0.53	0.9209	0.2931	2	13.2013	6.1677	1.5169	21.0466	2.8453	5.3339	40.4044	4.7743	14.3608	0.9193
842	3.0186	0.7764	1.2844	14.2687	2.2143		0.7512	0.8673	0.3912	2	5.8704	2.886	0.3181	7.3776	3.3411	1.579	26.8977	4.5705	7.3629	0.7973
843	3.8819	0.8632	2.1145	48.7028	3.1909		0.8508	0.9258	0.5192	2	12.7447	6.6072	0.6732	12.7251	3.8473	4.6096	36.1688	6.0273	10.5267	1.2107
844	3.3764	0.8887	1.795	28.3049	2.8311		0.8511	0.9267	0.52	2	20.8584	13.3226	1.0193	25.6208	5.9106	10.2492	49.137	11.6203	9.4266	2.2127
845	3.4238	0.8454	1.6561	29.8072	2.7412		0.7575	0.9093	0.3901	2	10.8417	6.7258	0.6551	17.2425	3.251	5.4577	50.3399	6.5465	9.0935	1.1922
846	3.0374	0.907	1.6543	14.8038	2.5784		0.8354	0.9501	0.4942	2	11.9985	6.0675	1.3439	12.2778	5.1126	3.5409	29.5112	7.2529	8.6549	1.3863
847	3.3947	0.814	1.5588	28.9858	2.6212		0.7854	0.8549	0.4488	2	14.9867	8.7769	1.5111	19.5582	5.594	6.2665	41.8137	9.6143	8.6816	1.7263
848	3.3619	0.9392	1.9549	27.4469	2.9682	0.779	0.779	0.9749	0.4755	2	11.36	7.1669	0.9998	15.0734	2.8342	5.8193	51.2262	5.811	9.9195	1.1452
849	3.8477	0.9286	2.3157	47.4303	3.3879	0.8115	0.8115	0.9829	0.4716	2	7.2777	4.6732	0.7166	9.9101	1.4123	4.0072	55.0614	3.1428	11.2247	0.6484
850	4.3968	0.8454	2.1896	67.8668	3.5635	0.6637	0.6637	0.9076	0.3748	2	8.3267	3.7558	0.4401	10.0199	2.5188	2.8116	33.7661	3.8028	11.6769	0.7131
851	3.8271	0.8856	2.1906	46.5283	3.2209		0.8509	0.9819	0.5002	2	9.2857	4.8739	0.8468	9.7436	2.61	3.5683	38.4279	4.2389	10.6474	0.8721
852	3.9264	0.82	1.845	50.1973	3.0752	0.6545	0.6545	0.8984	0.3397	2	7.1895	4.1165	0.7736	12.1172	2.0414	3.423	47.6111	3.8967	10.1143	0.7108
853	2.6204	0.9057	1.4385	3.4466	2.1972		0.8562	0.9264	0.501	2	6.9338	4.2401	0.8871	8.4633	2.8731	2.8007	40.392	4.8202	7.4557	0.93
854	4.1655	0.854	2.1852	59.758	3.4007	0.7363	0.7363	0.927	0.4389	2	15.5402	9.258	1.3873	21.0927	3.5975	7.679	49.4138	7.1116	11.1754	1.3906
855	2.8459	0.8715	1.5165	8.4105	2.3171		0.8717	0.919	0.557	2	3.1703	1.3205	0.4563	2.371	1.9277	0.2469	7.7879	2.0905	7.7915	0.4069
856	3.1042	0.8706	1.6573	17.0902	2.5398		0.8739	0.9446	0.5579	2	6.0566	2.236	0.8864	4.0077	3.4753	0.2971	4.9054	3.6545	8.4901	0.7134
857	4.5077	0.862	2.4419	70.9986	3.7263	0.5268	0.5268	0.9849	0.2785	2	6.4248	2.3147	0.4466	8.3123	1.8997	1.7857	27.7939	2.6311	12.2073	0.5263
858	4.1162	0.8939	2.3653	57.8556	3.5078		0.8722	0.9436	0.5117	2	14.6954	7.6939	0.852	15.0361	3.7772	5.7611	39.2034	6.2129	11.5588	1.2714
859	3.2924	0.9321	1.9335	24.8149	2.8825		0.8614	0.9606	0.5157	2	8.2857	4.9488	1.0928	9.596	2.3536	3.735	45.0777	4.2853	9.6414	0.8594
860	2.7384	0.8712	1.3787	5.7328	2.2229		0.7998	0.9306	0.4942	2	10.2312	6.8107	0.6031	13.7821	3.8669	4.8998	47.8908	7.4209	7.4952	1.365
861	3.4471	0.8975	1.9059	31.002	2.921		0.8621	0.9503	0.4887	2	14.4173	8.8409	1.2034	18.0912	3.9347	6.9181	47.9847	7.5646	9.7199	1.4833
862	5.6403	0.8645	3.2039	95.0966	4.7156	0.532	0.532	0.9931	0.2817	2	11.8179	1.7868	0.4551	6.3436	3.4326	0.8199	6.9378	3.6886	15.3185	0.7715
863	4.8769	0.8589	2.6371	82.2321	4.0304	0.577	0.577	0.9501	0.3014	2	10.0146	6.2362	0.4975	20.6891	1.6177	5.7486	57.4022	3.7976	13.1591	0.761
864	2.8788	0.8805	1.5359	9.4202	2.3685		0.833	0.9154	0.5236	2	14.2463	9.6792	1.0711	18.4849	4.5119	7.3166	51.3579	9.2755	7.9637	1.7889
865	4.3449	0.8231	2.1863	66.2081	3.4307	0.4706	0.4706	0.9508	0.2666	2	8.242	1.6664	1.4816	6.2502	3.4253	0.7531	9.1373	3.7698	11.2347	0.7336
866	2.9923	0.8751	1.6008	13.2858	2.4542		0.8721	0.9448	0.5601	2	2.3058	1.0855	0.4191	1.938	1.1726	0.4287	18.5922	1.4404	8.2264	0.2803
867	3.2684	0.8538	1.6195	24.1313	2.6341	0.7473	0.7473	0.9176	0.4486	2	13.3632	9.5371	0.696	21.2593	3.2678	8.0711	60.398	8.2514	8.7666	1.5243
868	4.1117	0.8697	2.2087	57.6057	3.4136	0.6748	0.6747	0.963	0.3647	2	8.556	3.6501	0.6735	10.0082	2.6605	2.6798	31.3207	3.8738	11.2341	0.7616
869	4.901	0.8468	2.5303	82.7265	3.9961	0.7296	0.7296	0.9332	0.3754	2	17.1703	8.736	0.6945	23.2697	3.914	7.2666	42.3208	6.7859	13.0376	1.317
870	3.3728	0.9084	1.8853	28.0334	2.8868		0.7925	0.9303	0.4816	2	13.2487	10.0775	0.508	20.9235	2.2593	8.9893	67.8504	7.0274	9.6255	1.3764
871	3.1807	0.8774	1.7354	19.9681	2.6255		0.8808	0.97	0.5191	2	10.4563	4.1945	1.9125	8.0799	5.1484	1.5218	14.5539	6.0253	8.7673	1.1926
872	3.5173	0.8597	1.8581	34.1037	2.8654		0.8177	0.9678	0.5151	2	12.5588	8.7473	0.2978	16.9819	2.838	7.2855	58.0111	6.7589	9.5001	1.322
873	4.78	0.8196	2.3567	79.4617	3.7734	0.464	0.464	0.9402	0.2388	2	10.356	2.7776	1.2872	11.6298	3.5783	1.9229	18.568	4.3943	12.3074	0.8414
874	6.8938	0.8422	3.6488	99.3686	5.6536	0.3927	0.3927	0.9845	0.2449	2	10.0247	0.8063	0.6142	3.2928	2.7082	0.1432	1.4285	2.7474	18.2396	0.5496
875	3.6105	0.8482	1.8658	37.8772	2.9082	0.788	0.788	0.9202	0.4377	2	11.6016	7.3351	1.0799	16.7576	2.9876	6.0273	51.9523	6.218	9.6214	1.2058
876	3.7661	0.8171	1.8489	44.1583	2.9339	0.69	0.69	0.9401	0.4244	2	8.2714	4.6707	0.6682	11.0056	2.5278	3.5979	43.4981	4.4737	9.6672	0.8556
877	4.6272	0.8781	2.5976	74.6676	3.8976		0.8386	0.9566	0.4652	2	15.0517	6.8358	0.7605	14.6929	3.853	5.0432	33.5058	5.7945	12.7642	1.1792
878	2.6812	0.865	1.4079	4.8063	2.1587		0.8723	0.9495	0.5156	2	4.1758	1.6803	1.1537	3.2589	2.7965	0.2384	5.7091	2.966	7.286	0.5731
879	4.7088	0.8655	2.5611	77.4102	3.9147	0.5909	0.5909	0.9899	0.3647	2	1.8985	0.8223	0.0925	2.2544	0.49	0.6436	33.9004	0.7413	12.8034	0.1483
880	2.6167	0.9477	1.5613	3.3132	2.2871		0.8789	0.9897	0.5532	2	3.3348	1.5188	0.578	2.7454	1.8014	0.5222	15.6591	2.1359	7.7909	0.428
881	2.6573	0.8684	1.4067	4.3644	2.1458		0.86	0.9638	0.5151	2	4.3773	1.9367	0.9617	3.7598	2.7372	0.5268	12.0348	3.1118	7.2497	0.6038
882	5.2964	0.8241	2.6481	91.0874	4.2188	0.5254	0.5254	0.9479	0.2546	2	10.4269	1.1258	0.8666	4.4214	3.886	0.1363	1.3072	3.9375	13.7116	0.7604
883	3.4387	0.8986	2.0108	30.5643	2.9168		0.8562	0.9939	0.503	2	16.4342	10.142	1.5611	20.1622	4.1732	8.0428	48.9394	8.173	9.7077	1.6929
884	3.5937	0.9006	1.9705	36.9366	3.0624		0.7879	0.9193	0.421	2	3.0916	2.2703	0.0641	5.3919	0.5301	2.0471	66.2149	1.5689	10.1676	0.3041
885	4.9819	0.8542	2.6767	84.9896	4.0989	0.6471	0.6471	1.0049	0.372	2	14.8176	7.7946	0.7203	20.9553	3.0472	6.6611	44.954	5.5358	13.3689	1.1084
886	3.0209	0.8673	1.5759	14.4331	2.4585		0.8682	0.9411	0.4999	2	9.4242	4.2566	1.1554	8.5143	4.8029	1.8555	19.6887	5.9802	8.2307	1.145
887	3.7115	0.9254	2.1899	41.9262	3.2508	0.8003	0.8003	0.9936	0.4649	2	18.476	12.3724	0.8682	26.6121	3.5384	10.7273	58.0607	8.4369	10.7902	1.7123
888	4.5599	0.8697	2.4766	72.5904	3.8033	0.7345	0.7345	0.9602	0.4476	2	4.3578	2.6322	0.1978	5.8812	0.8504	2.2515	51.666	1.7596	12.4585	0.3498
889	3.4092	0.9017	1.9371	29.4416	2.8996		0.8779	0.9897	0.5107	2	8.6402	4.2435	0.9642	8.3096	3.0822	2.6695	30.8963	4.4604	9.6576	0.8947
890	2.6303	0.9362	1.5664	3.6755	2.2743		0.9503	1.0205	0.587	2	8.0117	4.731	0.612	8.0601	3.3496	2.7649	34.5108	5.1147	7.7358	1.0357
891	3.0686	1.0027	1.9935	15.7556	2.8611		0.8868	1.0334	0.5406	2	10.9815	7.0426	0.8513	13.0276	2.7111	5.5771	50.7863	5.5087	9.666	1.1361
892	3.5518	0.9112	2.0083	35.311	3.0581		0.8661	0.937	0.4914	2	3.387	1.4134	0.3403	2.8761	1.3011	0.774	22.8521	1.6865	10.167	0.3331
893	3.1253	0.8733	1.6665	18.0361	2.5655		0.8465	0.9479	0.528	2	7.1693	4.003	0.7608	7.5816	2.7812	2.5346	35.3535	4.302	8.574	0.8362
894	2.3897	0.9159	1.3508	0.5968	2.0088		0.9196	0.9788	0.556	2	5.0117	2.9556	1.0185	5.3157	2.5869	1.5172	30.2732	3.7102	6.8763	0.7288
895	4.4249	0.9146	2.6548	68.8532	3.8676		0.8522	0.9823	0.516	2	23.0149	14.9963	1.2547	29.0646	3.7491	13.0619	56.7541	8.6692	12.7144	1.8101
896	3.6421	0.8793	1.9524	39.141	3.0367	0.7403	0.7403	0.9454	0.4601	2	14.0961	7.3892	1.6425	16.06	4.4943	5.3214	37.7509	7.2199	10.0613	1.401
897	3.5055	0.9165	2.0473	33.68	3.0324		0.8509	0.9817	0.5192	2	10.662	7.3158	0.4147	14.091	2.1897	6.179	57.9535	5.2078	10.0929	1.0564
898	4.0243	0.8682	2.2073	54.0433	3.3322	0.7447	0.7447	0.9583	0.4385	2	13.0411	8.0434	0.7691	18.3445	2.8255	6.8045	52.1773	5.9082	10.9766	1.1881
899	4.45	0.8155	2.1746	69.4543	3.4864	0.5476	0.5476	0.9297	0.2867	2	6.2235	1.9314	0.7423	6.7365	2.2735	1.2796	20.5608	2.8619	11.4012	0.5459
900	3.8047	0.8901	2.139	45.7851	3.2166		0.8517	0.9838	0.4912	2	3.9463	1.6059	0.3875	3.2693	1.4203	0.9083	23.0165	1.8449	10.6392	0.3709
901	3.3504	0.839	1.7042	26.8853	2.6598		0.793	0.9484	0.5021	2	6.7544	4.3521	0.177	8.6677	1.9984	3.3487	49.5781	3.9634	8.8305	0.7649
902	3.5989	0.8606	1.9129	37.1531	2.9382		0.8518	0.9613	0.5207	2	4.2142	2.3808	0.1859	4.5723	1.3169	1.6951	40.2235	2.203	9.7299	0.4331
903	4.6653	0.8833	2.6114	76.2059	3.9533	0.6902	0.6902	0.9417	0.4042	2	10.2337	6.3226	0.4317	15.6434	1.772	5.6064	54.7837	3.9189	12.9456	0.7905
904	3.5303	0.8522	1.8207	34.6469	2.8525		0.8508	0.9163	0.4837	2	7.3444	3.5579	1.2609	7.3557	2.832	2.1881	29.7928	4.0338	9.451	0.7771
905	3.6928	0.9332	2.2322	41.2311	3.2594		0.8517	0.9812	0.4913	2	7.6344	3.7723	1.0527	7.6783	2.2185	2.6823	35.1344	3.4201	10.8269	0.7051
906	5.1177	0.8595	2.748	88.0406	4.2402	0.5272	0.5272	0.9664	0.3097	2	3.1799	1.4498	0.3347	4.6814	0.7095	1.23	38.6805	1.1572	13.8192	0.2301
907	3.7162	0.8971	2.1311	42.1005	3.1609		0.8784	0.9829	0.5011	2	2.7302	2.2147	0.0065	4.42	0.3162	2.0563	75.3168	1.2811	10.4729	0.2607
908	5.1317	0.8912	2.9688	88.2806	4.403	0.5891	0.5891	0.9871	0.3155	2	9.3906	4.6731	0.3707	14.8101	1.778	4.1121	43.7895	3.1631	14.3678	0.6536
909	3.834	0.9049	2.1792	46.8369	3.2937	0.7539	0.7539	0.9565	0.448	2	3.0157	2.1112	0.1775	4.7121	0.5225	1.8771	62.2443	1.3839	10.8995	0.2767
910	3.2461	0.9037	1.8385	22.8609	2.7583		0.8551	0.9801	0.5426	2	7.288	3.3834	0.8523	6.235	3.0132	1.7483	23.9887	3.9641	9.216	0.7908
911	3.0395	0.9063	1.7069	14.907	2.5784		0.8733	0.9419	0.5222	2	5.5014	3.3236	0.3346	6.3642	1.8384	2.3635	42.9618	3.223	8.654	0.6357
912	3.3172	0.8935	1.8853	25.5017	2.7925		0.9168	0.9784	0.526	2	2.3684	1.092	0.2257	2.0761	0.939	0.5981	25.2533	1.2562	9.3113	0.2544
913	3.1023	0.8775	1.6289	17.0274	2.557		0.8495	0.9183	0.516	2	11.4577	8.3192	0.7746	16.1227	2.82	6.8641	59.9082	7.034	8.5521	1.3398
914	3.7151	0.8154	1.806	41.976	2.8868		0.7735	0.9236	0.4138	2	5.0704	3.3414	0.1454	8.0743	1.2419	2.8275	55.7648	2.8075	9.5174	0.5328
915	3.2238	0.9366	1.9332	21.7314	2.8311		0.903	0.9955	0.5876	2	3.716	2.7261	0.008	4.6391	0.7357	2.2938	61.7277	1.9222	9.4855	0.3918
916	2.7933	0.8851	1.4977	7.4471	2.3043		0.8947	0.9668	0.5234	2	3.9065	2.0618	0.4201	3.939	1.8935	1.0707	27.4082	2.6083	7.7673	0.5029
917	5.0281	0.8246	2.4749	86.27	4.0004	0.7271	0.7272	0.9322	0.3583	2	6.127	3.2947	0.089	9.1967	1.3381	2.8154	45.9507	2.4757	13.0261	0.4704
918	2.9904	0.9185	1.7049	13.2042	2.5655		0.8705	0.9223	0.5506	2	5.3234	3.2981	0.421	5.9897	1.7547	2.3319	43.8047	3.1224	8.6286	0.6169
919	5.9396	0.8826	3.4193	97.0891	5.0754	0.5255	0.5255	0.9817	0.2776	2	8.6179	0.4288	0.403	1.5448	2.6065	-0.2947	-3.4196	2.5204	16.4701	0.5232
920	3.7571	0.8406	1.9195	43.8049	3.0067		0.8089	0.9031	0.4927	2	9.6531	4.1184	0.7394	8.3583	3.8791	2.207	22.8631	5.029	9.9223	0.9729
921	2.8963	0.8983	1.5996	10.0174	2.4285		0.885	0.9507	0.5163	2	4.5253	2.5812	0.3569	4.9997	1.7945	1.6548	36.5677	2.829	8.1733	0.5537
922	3.8366	0.8881	2.1589	46.9915	3.238		0.8003	0.9548	0.4604	2	7.9987	6.0135	0.1536	13.0607	1.1688	5.4753	68.4524	3.705	10.7042	0.7472
923	3.0069	0.8427	1.5694	13.8788	2.3814		0.9169	0.917	0.5618	2	3.0628	2.1016	0.1849	3.7406	0.954	1.5656	51.1166	1.9516	7.96	0.3848
924	3.5606	0.9154	2.0647	35.6918	3.0795		0.8508	0.9625	0.5083	2	10.3765	6.5677	1.0583	12.9216	2.4472	5.3239	51.3073	5.0257	10.2395	1.0134
925	4.2716	0.8703	2.3359	63.7265	3.5549	0.7307	0.7307	0.986	0.43	2	10.1595	5.6234	0.429	13.0773	2.3801	4.5999	45.2768	4.3493	11.6788	0.8699
926	4.1411	0.8618	2.1968	58.8037	3.4093	0.6903	0.6903	0.9574	0.3916	2	5.8907	3.2774	0.4482	8.3688	1.4477	2.7104	46.0115	2.6815	11.2114	0.5254
927	3.3615	0.8716	1.7644	27.4019	2.7669		0.8055	0.9289	0.4919	2	4.1175	2.5037	0.3077	5.0895	1.2683	1.8798	45.6539	2.3337	9.2045	0.4473
928	3.0373	0.8925	1.6051	14.7626	2.5398		0.8073	0.9221	0.4413	2	2.0897	1.3223	0.2588	2.9965	0.6594	1.0313	49.3516	1.3019	8.5162	0.2454
929	3.3706	0.9004	1.9007	27.9204	2.8611		0.851	0.982	0.5194	2	5.5834	4.3087	0.1486	8.296	0.9228	3.8294	68.5854	2.9375	9.535	0.5856
930	5.2404	0.8704	2.9293	90.1805	4.3987	0.5026	0.5026	1.0115	0.2948	2	1.4008	0.4304	0.1605	1.4601	0.3684	0.3218	22.9726	0.4782	14.3297	0.0978
931	3.6876	0.923	2.2379	41.0083	3.2209	0.8161	0.8161	1.0186	0.4753	2	1.3829	1.2317	0	2.5914	0.0858	1.1909	86.1161	0.6179	10.693	0.1293
932	3.7462	0.7992	1.7694	43.4524	2.8568	0.5816	0.5816	0.9427	0.3589	2	3.97	1.6806	0.2622	4.6825	1.6232	1.098	27.6574	2.2437	9.4055	0.4221
933	2.9778	0.8965	1.6508	12.5734	2.497		0.8948	0.9513	0.5725	2	5.3819	2.7609	0.7732	4.8229	2.4306	1.3695	25.4464	3.2602	8.3864	0.6417
934	2.3502	0.9477	1.4054	0.3914	2.0344		0.94	0.9994	0.6407	2	1.4973	1.0527	0.1413	1.6429	0.5815	0.6801	45.4218	1.0654	6.9969	0.214
935	3.4916	0.8641	1.8926	32.8831	2.8568		0.8521	0.9691	0.5102	2	3.7371	3.0743	0.0131	6.0254	0.4795	2.8297	75.7191	1.9746	9.4782	0.3943
936	2.6504	0.9373	1.5536	4.211	2.2957		0.9222	0.9921	0.5642	2	3.3354	2.1799	0.4379	3.8639	1.1678	1.521	45.6017	2.1469	7.8045	0.4274
937	4.2567	0.8384	2.1686	63.2929	3.4179	0.7201	0.7201	0.9207	0.3939	2	5.531	4.1296	0.1197	10.483	0.7897	3.8185	69.0381	2.5505	11.2115	0.4933
938	2.5811	0.8461	1.288	2.781	2.0302		0.8541	0.9235	0.5046	2	1.1712	0.7798	0.094	1.5455	0.4996	0.5277	45.0564	0.9093	6.8606	0.1707
939	5.356	0.876	2.9907	92.0353	4.5272		0.8251	0.9489	0.5161	2	12.2823	2.2769	1.3258	4.4116	4.0432	0.1901	1.5478	4.1068	14.7399	0.8333
940	4.3855	0.8595	2.3523	67.3315	3.6106	0.7199	0.7199	0.9817	0.3718	2	9.8512	6.0554	0.4831	16.2851	1.9166	5.3427	54.234	4.1879	11.841	0.832
941	2.837	0.892	1.556	8.2134	2.36		0.8786	0.9517	0.5693	2	1.4701	0.7496	0.0466	1.3167	0.7303	0.3339	22.7127	0.9448	7.9505	0.1849
942	3.1268	0.9259	1.8023	18.0994	2.7112		0.8276	0.9452	0.5204	2	12.419	9.1146	0.562	17.5156	2.5777	7.7732	62.5912	6.8906	9.0954	1.3654
943	3.0342	0.913	1.6615	14.742	2.5912		0.7992	0.9861	0.4572	2	7.0883	3.5655	0.7468	7.7989	2.925	2.2282	31.4349	4.2662	8.7026	0.8145
944	2.7437	0.9092	1.525	5.9266	2.3171		0.8773	0.9679	0.5747	2	7.3121	3.7298	0.7605	6.49	3.7697	1.5633	21.3796	4.7948	7.8368	0.933
945	4.3224	0.8797	2.3329	65.3274	3.6363	0.736	0.736	0.9495	0.385	2	14.8438	6.8705	1.7577	17.8466	4.0932	5.2947	35.6694	6.3628	11.9456	1.2426
946	4.3101	0.8531	2.1695	64.9474	3.5207	0.6297	0.6297	0.9215	0.3667	2	9.0186	5.6047	0.5578	15.2848	1.8936	4.9104	54.4475	4.157	11.5511	0.7808
947	3.486	0.9056	1.9827	32.6962	2.981		0.8444	0.9679	0.5238	2	11.0136	7.5487	1.0253	14.4102	2.375	6.3046	57.2438	5.5548	9.9181	1.1105
948	4.9709	0.8117	2.4238	84.6211	3.8933	0.5987	0.5987	0.8912	0.3434	2	9.0572	3.9968	1.0284	11.6401	2.4324	3.1616	34.907	3.7368	12.6753	0.7146
949	3.604	0.8672	1.9293	37.5147	2.9639	0.7868	0.7868	0.9183	0.505	2	7.6683	4.8244	0.6761	9.5535	1.9966	3.8162	49.7659	3.9747	9.8183	0.781
950	3.084	0.8787	1.7059	16.2546	2.5441		0.9269	0.9724	0.5948	2	10.4147	7.9387	0.4841	13.347	2.2285	6.6131	63.4977	6.1051	8.5132	1.2234
951	3.6325	0.8964	2.0954	38.9215	3.0838		0.8455	0.9939	0.5461	2	9.4761	5.6944	0.6868	10.4267	2.441	4.3612	46.0232	4.5223	10.2299	0.9263
952	2.7643	0.9302	1.58	6.6264	2.3857		0.9179	0.9213	0.5204	2	9.7041	5.9728	1.509	11.4766	3.5215	4.1401	42.6634	6.1418	8.0781	1.2013
953	4.5946	0.8554	2.4965	73.6097	3.7734	0.6604	0.6604	0.9998	0.3522	2	11.8761	7.4296	0.404	21.0944	2.0736	6.6993	56.4099	4.7571	12.3478	0.9618
954	2.7228	0.8734	1.4741	5.2495	2.2143		0.8915	0.9769	0.5834	2	2.8596	1.2222	0.7089	2.095	1.8383	0.1498	5.2385	1.9399	7.4708	0.3828
955	2.9007	0.8391	1.4337	10.1771	2.2829		0.8401	0.9035	0.4563	2	5.6021	2.6916	1.2102	5.8986	2.9778	1.3328	23.7911	3.9074	7.6466	0.7326
956	2.7787	0.9192	1.495	7.0166	2.3728		0.8688	0.9441	0.5037	2	2.6862	1.5171	0.3744	3.0119	1.1793	0.9231	34.3645	1.7968	8.024	0.3348
957	4.7875	0.7902	2.1529	79.5908	3.6492	0.5894	0.5894	0.8937	0.3123	2	16.6753	8.2138	0.724	26.3001	4.5972	6.778	40.6469	7.7455	11.8851	1.403
958	3.1964	0.8317	1.4432	20.482	2.5099		0.7071	0.8437	0.3564	2	15.167	10.3239	1.1461	28.9699	4.4563	8.7358	57.5974	10.5093	8.3513	1.8161
959	6.3994	0.8027	3.1028	98.6293	4.9983	0.589	0.589	0.9169	0.2942	2	14.6205	6.5663	0.3918	22.3227	2.8677	5.7228	39.1423	4.712	16.137	0.906
960	4.6406	0.8402	2.3638	75.1681	3.7477	0.5146	0.5146	0.9446	0.3224	2	6.9805	3.0158	0.5749	9.3535	1.9422	2.3896	34.2325	2.9531	12.2496	0.5699
961	5.0357	0.8388	2.5665	86.4393	4.0732	0.4986	0.4986	0.963	0.2527	2	8.5711	1.1315	0.627	4.4782	3.2152	0.3191	3.723	3.3396	13.2707	0.6459
962	4.3573	0.8173	2.1411	66.6505	3.4179	0.6115	0.6115	0.9221	0.3266	2	12.8586	5.6768	0.9293	17.3823	3.9579	4.3842	34.0955	6.0056	11.1879	1.1493
963	4.9067	0.8334	2.5099	82.8587	3.9404	0.5239	0.5239	0.9832	0.2571	2	8.6936	4.0158	0.9154	15.6211	2.0764	3.482	40.0525	3.4637	12.8474	0.6767
964	3.8339	0.8541	1.9661	46.8112	3.1181		0.7854	0.9175	0.4354	2	12.388	7.2574	0.8261	16.6688	3.3517	5.7981	46.8042	6.3008	10.2875	1.2042
965	3.4824	0.8625	1.7845	32.5562	2.8439		0.7784	0.9054	0.4592	2	6.9678	3.7712	0.9435	8.2128	2.4119	2.6637	38.2287	3.9046	9.436	0.7384
966	3.6161	0.8323	1.7529	38.0467	2.8611	0.7145	0.7145	0.929	0.4107	2	17.7766	12.8375	0.5823	31.2578	3.6799	11.3262	63.7141	10.1413	9.4554	1.88
967	3.6801	0.8939	2.1084	40.5885	3.1181		0.8164	0.9509	0.4921	2	12.2077	7.2921	0.6056	14.8198	3.0411	5.7957	47.4758	5.79	10.3344	1.1813
968	4.0887	0.8659	2.1822	56.6379	3.3793	0.6784	0.6784	0.9592	0.3504	2	13.8959	6.0566	1.3539	17.2849	4.2796	4.5571	32.7946	6.3678	11.1219	1.2494
969	2.5877	0.8706	1.3491	2.8759	2.0901		0.8813	0.9502	0.5451	2	4.2972	2.6697	0.6821	4.8975	2.0242	1.5663	36.4493	3.1852	7.0773	0.6072
970	3.8914	0.9035	2.1989	48.99	3.3408	0.6901	0.6901	0.9734	0.424	2	5.0462	3.2993	0.0809	7.781	0.9842	2.882	57.1123	2.2949	11.0458	0.4568
971	3.6145	0.8974	2.0125	37.9983	3.0709		0.8553	0.9507	0.5271	2	18.7856	11.6187	1.8767	22.0429	4.825	9.0755	48.3109	9.3345	10.1907	1.8434
972	3.4262	0.8419	1.7279	29.9217	2.7326		0.8275	0.8986	0.4589	2	13.1788	7.0583	0.975	15.3796	4.8234	4.8446	36.7606	7.6271	9.0626	1.4542
973	2.8827	0.898	1.6066	9.5195	2.4156		0.8791	0.953	0.5167	2	11.3276	7.3707	0.7469	14.2649	3.6305	5.4948	48.5081	7.0507	8.1327	1.3928
974	3.2641	0.8981	1.7537	23.9114	2.7583		0.7836	0.9653	0.4718	2	9.1875	5.6511	0.9711	11.9765	2.7588	4.3494	47.3404	5.2389	9.2092	0.9976
975	5.3644	0.8231	2.7157	92.2468	4.2702	0.6119	0.6119	0.9842	0.4032	2	11.7242	6.3535	0.7603	15.7568	2.3225	5.417	46.2036	4.3172	13.872	0.8452
976	6.2951	0.7923	3.027	98.4083	4.8527	0.4449	0.4449	0.9167	0.219	2	19.1395	1.8892	0.9766	8.6273	6.1432	0.544	2.8423	6.3229	15.6683	1.2215
977	3.8026	0.827	1.9518	45.7339	2.9981	0.7853	0.7853	0.961	0.4191	2	8.9414	6.351	0.3003	15.1542	1.6901	5.6427	63.1076	4.5811	9.8801	0.905
978	2.6182	0.9568	1.5421	3.3704	2.3086		0.9242	1.0002	0.5667	2	8.3999	3.9034	1.6141	6.888	4.61	1.2909	15.368	5.4471	7.8698	1.0674
979	3.7441	0.8756	2.0423	43.2764	3.1138		0.8485	0.9488	0.5268	2	10.3417	4.9986	0.8251	9.488	3.5258	3.1411	30.3731	5.0638	10.2991	1.0041
980	2.9251	0.8612	1.5306	10.938	2.36		0.86	0.9282	0.5022	2	7.8878	4.5436	0.4416	9.0479	3.2518	2.9107	36.9013	5.1534	7.914	0.9967
981	4.0205	0.8527	2.1077	53.854	3.2723	0.7395	0.7395	0.9419	0.4364	2	11.3754	6.2392	1.2161	14.2959	3.0733	4.8979	43.0569	5.3971	10.7703	1.0562
982	4.361	0.8347	2.196	66.7392	3.4907	0.626	0.626	0.913	0.3344	2	12.5213	6.5952	0.8838	19.72	3.1835	5.5305	44.1687	5.7019	11.436	1.0949
983	3.3775	0.907	1.9188	28.3502	2.8868		0.822	0.9708	0.5176	2	13.746	6.3038	2.2351	12.1795	5.3112	3.5549	25.8613	7.1639	9.6236	1.4284
984	3.1524	0.8972	1.7836	19.0945	2.6555		0.8882	0.9704	0.5279	2	10.1775	4.8654	1.9245	9.2162	4.2304	2.6321	25.862	5.7062	8.8852	1.1454
985	3.4631	0.8292	1.7349	31.6495	2.724		0.851	0.9173	0.4529	2	6.7499	2.7366	1.0779	6.0426	3.1305	1.3189	19.5395	3.8907	9.0212	0.7482
986	5.3457	0.8348	2.7869	91.8945	4.313	0.4538	0.4538	0.9926	0.2595	2	10.0606	0.8055	1.8108	3.1046	3.6619	-0.1446	-1.4373	3.61	14.0197	0.7176
987	6.4963	0.843	3.4434	98.8138	5.3238	0.4588	0.4588	0.9647	0.2751	2	28.378	1.3448	1.6091	4.889	8.5323	-1.0022	-3.5316	8.2413	17.2042	1.6495
988	4.9872	0.8764	2.7819	85.191	4.206	0.5783	0.5783	0.9737	0.3144	2	9.3948	1.596	0.5984	5.0772	3.1606	0.6025	6.4131	3.3771	13.7312	0.6842
989	4.4933	0.8879	2.4918	70.573	3.8205	0.6284	0.6284	0.9864	0.3492	2	7.7246	2.9246	0.5909	8.3762	2.2402	2.1424	27.7348	3.1	12.5339	0.6163
990	4.1552	0.8631	2.242	59.3642	3.4264		0.8525	0.9297	0.5152	2	12.1475	5.6129	1.0923	10.8943	3.7842	3.6632	30.156	5.4182	11.2667	1.0782
991	4.8576	0.8578	2.6088	81.6737	4.0089	0.494	0.494	0.9412	0.2574	2	13.4264	3.3431	2.5261	12.9876	4.2882	2.2393	16.6783	5.1466	13.0905	1.0257
992	4.1676	0.9044	2.3815	59.927	3.5935	0.7792	0.7792	0.9539	0.4896	2	17.1833	9.4235	0.7071	19.2481	4.1015	7.4154	43.1547	7.2153	11.8407	1.4512
993	4.6629	0.8638	2.5105	76.1428	3.8676	0.5253	0.5253	0.9902	0.3205	2	8.457	1.1803	0.4556	3.6826	3.3227	0.1153	1.3634	3.3687	12.6535	0.6684
994	3.9006	0.8926	2.171	49.304	3.3108	0.727	0.727	0.9881	0.4294	2	16.9863	11.7849	1.3066	27.443	2.9867	10.5023	61.8281	7.8242	10.9383	1.5529
995	4.9372	0.827	2.4636	83.5877	3.9361	0.5743	0.5744	0.9224	0.3329	2	12.9557	6.4062	0.9888	19.2434	3.0739	5.3829	41.5485	5.2588	12.8268	1.01
996	4.6893	0.8466	2.4024	76.8385	3.8162	0.6008	0.6008	0.9332	0.3442	2	11.8835	4.4805	0.5659	13.0169	3.5969	3.2424	27.2849	4.9465	12.4722	0.9528
997	3.7304	0.8741	1.9911	42.5747	3.0966		0.8149	0.9189	0.4763	2	8.1229	4.5641	0.6396	9.5821	2.3495	3.445	42.411	4.0796	10.2435	0.793
998	2.9775	0.9214	1.6917	12.5328	2.5613		0.8524	0.9182	0.5519	2	15.5829	10.838	1.67	19.6366	4.1632	8.5402	54.8049	9.2114	8.6188	1.808
999	5.1613	0.8767	2.9538	88.7618	4.3601	0.696	0.696	0.9906	0.3773	2	11.1359	4.8774	0.4851	12.9254	2.4292	3.9607	35.567	3.77	14.216	0.7833
1000	5.7019	0.8385	2.9841	95.529	4.63	0.4394	0.4394	0.9511	0.2589	2	10.675	2.5954	1.1089	10.0254	2.9648	1.8279	17.1232	3.5773	15.0194	0.7107
1001	3.5209	0.8983	2.0671	34.2688	2.9896		0.8839	1.02	0.5693	2	11.5667	6.8076	0.928	11.9585	3.1773	4.9989	43.218	5.5956	9.936	1.1641
1002	3.6465	0.9255	2.1617	39.312	3.1909		0.8369	1.0008	0.5234	2	3.4826	2.4954	0.0803	4.7677	0.6026	2.18	62.5969	1.611	10.6019	0.3285
1003	3.4115	0.8742	1.8018	29.4872	2.8182		0.8177	0.9091	0.4375	2	9.6713	6.2337	0.5975	14.2494	2.5196	5.1315	53.0591	5.3676	9.369	1.0323
1004	3.1943	0.8519	1.6226	20.4605	2.5655		0.8204	0.8959	0.4579	2	12.2191	7.7225	0.6483	16.8632	3.8611	5.9543	48.7294	7.5306	8.5492	1.4293
1005	3.9512	0.856	2.1358	51.1758	3.2251		0.8227	0.9387	0.4777	2	13.0306	5.6623	1.4265	11.8525	4.4439	3.5393	27.1615	6.101	10.6261	1.2263
1006	7.9123	0.8664	4.4722	99.7768	6.6944	0.5962	0.7657	0.9498	0.4616	2	19.3897	1.3334	1.1564	2.8887	4.5022	-0.7448	-3.8412	4.3356	21.5372	0.9003
1007	3.0496	0.9141	1.7691	15.1755	2.6084		0.8675	0.9991	0.5359	2	13.6648	9.4341	1.0698	17.6053	3.4306	7.5957	55.5859	7.7242	8.7579	1.5603
1008	2.8471	0.9337	1.7073	8.45	2.4713		0.9412	1.0024	0.6282	2	1.8811	1.0042	0.3533	1.5986	0.8126	0.4937	26.2453	1.1018	8.3517	0.2252
1009	5.1162	0.8887	2.9535	88.0063	4.3773	0.616	0.616	0.9807	0.3417	2	16.4365	6.5612	0.8742	19.2025	3.781	5.2693	32.0585	5.5651	14.2841	1.1507
1010	5.0014	0.8358	2.5818	85.5273	4.0304	0.7901	0.7901	0.9302	0.4114	2	11.3459	6.1296	0.2314	14.9002	2.4033	5.1409	45.3106	4.3946	13.1325	0.864
1011	3.0386	0.9131	1.7302	14.8245	2.5955		0.8687	0.9785	0.5299	2	3.3344	2.2718	0.1335	4.2875	0.8853	1.8027	54.0637	1.9272	8.7161	0.3826
1012	4.2329	0.8857	2.3035	62.2863	3.5806	0.5864	0.5864	0.9768	0.3079	2	3.3405	1.9143	0.1675	6.2175	0.7147	1.6943	50.72	1.4502	11.7778	0.2836
1013	2.8123	0.91	1.5695	7.7021	2.3814		0.8887	0.979	0.5412	2	5.677	2.7414	1.0186	5.0656	2.8547	1.1965	21.0763	3.6171	8.0396	0.7061
1014	2.9897	0.8956	1.7195	13.1635	2.5056		0.919	0.9867	0.5885	2	2.1207	1.7967	0.0397	3.053	0.2865	1.6281	76.7718	1.2333	8.4123	0.2521
1015	2.9635	0.9566	1.7862	11.9857	2.6384		0.9176	0.9822	0.6019	2	3.2366	1.5094	0.4183	2.5076	1.4584	0.6315	19.5112	1.812	8.9056	0.3634
1016	3.7774	0.9023	2.1357	44.614	3.2337	0.7459	0.7459	0.9984	0.4677	2	8.4602	4.8108	0.3846	10.2867	2.1879	3.7876	44.7696	3.9613	10.7078	0.7901
1017	3.2506	0.9098	1.9059	23.1665	2.7797		0.875	1.0093	0.5879	2	3.928	2.5374	0.3486	4.3157	1.0552	1.917	48.8035	2.061	9.2908	0.4228
1018	3.9301	0.8191	1.8413	50.3292	3.0752	0.5867	0.5867	0.9314	0.3004	2	3.6278	2.1582	0.0768	7.1848	0.9537	1.8717	51.5933	1.9702	10.1134	0.3587
1019	3.0255	0.8577	1.5984	14.5154	2.4371		0.888	0.9551	0.508	2	8.001	4.8775	1.0869	9.6005	2.8647	3.4221	42.7709	5.0056	8.1521	0.9815
1020	2.9633	0.9432	1.7157	11.9655	2.6041		0.8791	0.9514	0.5712	2	8.9138	5.3611	0.9182	9.3855	3.1041	3.588	40.2522	5.1954	8.7808	1.0151
1021	3.2637	0.8922	1.7813	23.8895	2.7412		0.801	0.9476	0.5023	2	6.1565	3.2919	0.7238	6.5538	2.2397	2.1669	35.1969	3.4562	9.1483	0.673
1022	3.5242	0.9096	2.0343	34.3632	3.0281		0.8357	0.9794	0.5235	2	16.8662	11.5536	1.4001	22.0705	3.5164	9.7128	57.5874	8.2909	10.0709	1.6747
1023	6.0809	0.8893	3.5153	97.7105	5.2382		0.8661	0.967	0.4851	2	14.8248	2.581	1.4227	5.3203	4.0407	0.6208	4.1876	4.2172	16.9893	0.8726
1024	5.23	0.8714	2.9269	89.8332	4.3944	0.5504	0.5504	0.9999	0.3305	2	4.5298	0.3634	0.4452	1.0994	1.6047	-0.167	-3.6867	1.5476	14.3174	0.3164
1025	3.6878	0.8607	1.9625	41.033	3.0153		0.8685	0.9733	0.4776	2	8.5528	5.1572	0.4578	10.7979	2.2867	4.0651	47.5295	4.3581	9.9722	0.8577
1026	4.4208	0.9049	2.5751	68.6434	3.8248	0.739	0.7391	1.0006	0.4566	2	4.9728	3.1115	0.1411	6.815	0.8786	2.7104	54.5045	1.9311	12.568	0.3957
1027	3.2824	0.9607	2.1303	24.3955	2.9553		0.9489	1.0205	0.6038	2	1.6024	1.1276	0.1099	1.8675	0.3111	0.9397	58.6433	0.7522	9.9066	0.1618
1028	2.6188	0.9449	1.5846	3.3894	2.2829		0.9207	0.9878	0.6212	2	5.7287	3.9976	0.6708	6.4352	1.7967	2.8815	50.2994	3.6152	7.7738	0.7369
1029	3.5542	0.8956	2.0004	35.4299	3.011		0.8147	0.9564	0.4684	2	6.8818	3.8573	0.8907	8.2355	1.9742	2.9326	42.6139	3.4402	10.0001	0.6882
1030	3.4783	0.9218	2.0571	32.3464	3.0238		0.8827	1.0017	0.5688	2	5.447	4.0605	0.2344	7.1393	0.9315	3.5307	64.8192	2.6479	10.0724	0.5408
1031	2.83	0.8858	1.4919	8.0559	2.3385		0.8733	0.9373	0.5284	2	9.1379	6.2519	0.8312	11.8327	2.9951	4.6694	51.0993	6.125	7.8757	1.1603
1032	3.3326	0.95	2.1038	26.1026	2.9724		0.9186	1.051	0.5584	2	4.0048	2.5121	0.1135	4.499	0.9659	1.9728	49.2609	1.9036	9.9466	0.4026
1033	4.6151	0.8553	2.4379	74.2311	3.7905	0.7021	0.7021	0.9695	0.4001	2	11.5561	5.0687	1.4919	12.6683	3.1836	3.7949	32.8389	4.7402	12.4015	0.9318
1034	3.0734	0.8901	1.7061	16.0257	2.5655		0.8331	0.9852	0.4874	2	12.4438	8.7415	0.4634	17.9331	3.038	7.2606	58.3471	7.2937	8.5941	1.4479
1035	4.1822	0.8986	2.4063	60.492	3.5849	0.7576	0.7576	0.9947	0.4668	2	6.4918	4.6829	0.1863	10.0313	0.9327	4.2475	65.4287	2.6978	11.8068	0.5498
1036	2.5764	0.9713	1.635	2.7051	2.3		0.9436	1.0336	0.666	2	5.1827	2.4914	1.0687	3.741	2.7772	0.6418	12.3835	3.1698	7.8617	0.6592
1037	2.5368	0.941	1.5117	2.2696	2.1972		0.9188	1.0455	0.597	2	5.4417	3.165	0.8595	5.3017	2.4891	1.6791	30.8562	3.5997	7.4997	0.7256
1038	4.0455	0.9664	2.6139	54.7216	3.7091	0.8345	0.8345	1.0308	0.5382	2	2.4928	2.035	0.0083	3.7809	0.2206	1.9163	76.8734	0.9537	12.2822	0.203
1039	4.0919	0.9171	2.4616	56.8034	3.5721	0.6115	0.6115	1.0333	0.3596	2	2.8502	1.1226	0.2934	3.1217	0.8219	0.827	29.0155	1.1579	11.789	0.2418
1040	2.8319	0.8939	1.5632	8.0952	2.36		0.9236	0.981	0.5779	2	1.6272	0.6315	0.2073	1.0927	1.0106	0.0475	2.9173	1.0409	7.9528	0.2046
1041	2.7867	0.9304	1.6135	7.1534	2.4071		0.8772	0.9877	0.5499	2	3.4645	1.5087	0.7411	2.7439	1.8388	0.4977	14.3657	2.1472	8.1457	0.4253
1042	2.7881	0.912	1.564	7.1926	2.3642		0.868	0.9368	0.5057	2	4.9974	3.1808	0.3932	6.2895	1.7166	2.3126	46.2761	3.1953	7.9883	0.6256
1043	3.4558	0.8825	1.9256	31.3023	2.8825		0.8286	0.9426	0.4838	2	4.2427	2.4708	0.2744	5.1066	1.229	1.8762	44.2218	2.2033	9.5806	0.4428
1044	3.4095	0.9314	1.9671	29.4644	2.9896		0.8218	0.9615	0.4653	2	6.298	4.2295	0.4084	9.0889	1.3775	3.5885	56.9784	3.2017	9.9768	0.6313
1045	3.2944	0.9315	2.0546	24.8591	2.8825		0.9817	0.9824	0.5946	2	3.7469	2.582	0.0545	4.3426	0.7978	2.1076	56.2492	1.8237	9.6407	0.3887
1046	4.5182	0.8454	2.3433	71.5476	3.6663	0.681	0.681	0.9507	0.4056	2	5.6506	3.1874	0.0706	7.8585	1.2712	2.6718	47.2835	2.4114	11.9999	0.4709
1047	3.9688	0.9055	2.3198	51.8407	3.4179	0.7765	0.7765	0.9903	0.4219	2	8.3542	4.9377	0.1408	11.7024	1.8002	4.1782	50.0132	3.6013	11.2904	0.7399
1048	3.1215	0.901	1.7761	17.9307	2.6384		0.9203	0.9856	0.5923	2	3.0592	1.4741	0.1807	2.4888	1.3391	0.6809	22.2575	1.7224	8.836	0.3462
1049	3.8723	0.8619	2.0267	48.3381	3.178		0.7824	0.9335	0.4634	2	6.7077	4.4213	0.3253	9.5403	1.4626	3.7435	55.809	3.3097	10.4848	0.6398
1050	3.2826	0.9071	1.9179	24.4175	2.8011		0.8945	1.0159	0.5578	2	3.7906	2.3376	0.0135	4.1904	1.0683	1.7416	45.9452	1.9764	9.3547	0.4052
1051	5.0707	0.8535	2.7584	87.1185	4.1717	0.5414	0.5414	0.9935	0.32	2	5.6792	1.6506	0.0974	5.1584	1.6522	1.122	19.7563	2.0589	13.5969	0.4177
1052	2.7793	0.9207	1.66	7.0361	2.3771		0.9233	0.9827	0.5848	2	5.3817	2.3525	1.1625	4.0228	2.8172	0.705	13.0999	3.242	8.0394	0.6694
1053	3.3721	0.9331	1.9979	27.943	2.9596		0.8463	0.9692	0.5396	2	10.9115	6.9977	0.429	12.9691	2.6838	5.5496	50.8601	5.4615	9.8849	1.1039
1054	3.3538	0.9273	2.0018	27.0872	2.9253		0.9068	0.9667	0.5885	2	8.7805	5.1154	0.8112	8.6927	2.5932	3.5894	40.8792	4.3863	9.7698	0.8987
1055	3.0692	1.0285	2.0617	15.7763	2.9296		0.9179	0.9922	0.6257	2	2.3379	1.345	0.0591	2.1494	0.6915	0.9123	39.0222	1.134	9.9168	0.2358
1056	5.474	0.9079	3.3469	93.5222	4.7927	0.7233	0.7233	0.9943	0.446	2	6.2942	3.7328	0.2671	8.3696	0.883	3.339	53.0488	1.8806	15.6125	0.4032
1057	6.2462	0.809	3.092	98.2979	4.9127	0.4443	0.4443	0.9306	0.2511	2	9.534	0.5958	0.2159	2.3728	3.1462	-0.1942	-2.0369	3.0834	15.8748	0.6006
1058	5.5965	0.8325	2.8984	94.558	4.5101	0.6308	0.6308	0.9376	0.381	2	12.1403	4.8211	0.9261	12.6538	2.9075	3.7134	30.5874	4.1886	14.636	0.8295
1059	4.8034	0.8741	2.6307	80.2385	4.0346	0.7276	0.7276	0.9582	0.4309	2	11.572	4.6537	0.8739	10.8004	3.145	3.2986	28.505	4.3988	13.1903	0.8773
1060	3.0854	0.9626	1.9681	16.2963	2.7711		0.9635	1.0412	0.6623	2	0.8988	0.6174	0.0861	0.9322	0.2155	0.4746	52.8037	0.4567	9.3305	0.0963
1061	3.418	0.885	1.8522	29.6243	2.8568		0.886	0.9481	0.5024	2	0.6209	0.1964	0.0682	0.3908	0.3145	0.0383	6.1733	0.3352	9.5029	0.0653
1062	3.6708	0.929	2.2696	40.2437	3.2251	0.7998	0.7998	1.0614	0.4863	2	7.4009	4.5582	0.3848	9.3733	1.594	3.783	51.1154	3.2609	10.714	0.6908
1063	3.5857	0.8708	1.9212	36.4805	2.9596		0.8521	0.9178	0.5038	2	8.1293	4.2162	0.7086	8.368	2.7609	2.8251	34.7521	4.2314	9.809	0.8288
1064	4.2481	0.9355	2.5983	62.8031	3.7862	0.7676	0.7676	1.0174	0.4364	2	4.3757	3.2637	0.074	7.478	0.5144	3.0392	69.4563	1.6841	12.4847	0.3505
1065	2.7456	0.9212	1.4824	6.043	2.3471		0.8541	0.9242	0.5019	2	4.7457	3.1011	0.3138	6.1787	1.6773	2.2593	47.6073	3.2014	7.9457	0.5973
1066	5.6798	0.8912	3.3798	95.3847	4.8912	0.8128	0.8128	0.9849	0.4775	2	11.3413	2.5054	0.3177	5.2468	3.0445	1.0516	9.2723	3.3556	15.9017	0.7132
1067	2.5627	0.9755	1.5892	2.5725	2.2957		0.9497	1.0121	0.6316	2	7.2504	4.7448	0.8583	7.5118	2.6166	3.092	42.6459	4.5623	7.8537	0.9232
1068	3.2418	0.8557	1.7278	22.556	2.6169		0.8819	0.9162	0.5549	2	6.6808	3.1308	0.8476	5.642	3.0267	1.4513	21.7234	3.8667	8.7151	0.7666
1069	4.6123	0.865	2.5412	74.1377	3.829	0.5655	0.5655	0.9871	0.313	2	4.3222	1.3777	0.5773	4.4016	1.3215	0.9641	22.3058	1.7008	12.5338	0.3448
1070	2.9801	0.9254	1.7259	12.7359	2.5741		0.9222	1.0002	0.617	2	7.4112	4.8294	0.6062	7.8277	2.3281	3.3931	45.7834	4.2941	8.6643	0.8554
1071	4.0484	0.8999	2.3481	54.8304	3.4693	0.7867	0.7867	0.9857	0.4702	2	11.2583	6.6078	0.416	14.0539	2.4764	5.4435	48.351	4.7946	11.4449	0.9837
1072	2.9467	0.8656	1.5924	11.4609	2.3899		0.8577	0.9822	0.5702	2	5.9053	3.4197	0.3245	5.9974	2.4315	2.0333	34.4318	3.7084	8.0134	0.7369
1073	3.3446	0.9098	1.9394	26.6164	2.8654		0.8599	0.9857	0.5612	2	10.1363	7.1791	0.9169	12.7913	2.1458	5.9748	58.9446	5.2265	9.5598	1.0603
1074	4.8046	0.8304	2.4644	80.3034	3.8419	0.5193	0.5193	0.9932	0.2934	2	9.0456	1.1975	0.8017	4.0815	3.6149	0.1369	1.5134	3.6705	12.5346	0.7217
1075	5.0878	0.8568	2.7541	87.4934	4.2017	0.6762	0.6762	0.9585	0.4212	2	15.7561	8.893	0.855	21.1151	2.9418	7.654	48.578	5.721	13.6948	1.1505
1076	5.3903	0.8709	3.0497	92.5646	4.5315	0.5245	0.5245	0.9811	0.2816	2	3.406	1.3779	0.427	4.8922	0.7327	1.1715	34.3952	1.1168	14.7473	0.231
1077	6.2238	0.8121	3.1044	98.0406	4.9127	0.4582	0.4582	0.9243	0.2587	2	10.2247	0.5027	0.9664	1.9429	3.4164	-0.3813	-3.7292	3.2936	15.8781	0.6439
1078	3.3662	0.9407	2.0471	27.6271	2.9767		0.9042	0.9996	0.5843	2	12.3754	7.0963	1.511	12.1447	3.6089	4.9875	40.3017	6.0453	9.9483	1.244
1079	4.3637	0.8577	2.3646	66.7687	3.5849	0.5924	0.5924	0.9842	0.3367	2	7.4889	3.9444	0.7451	11.7163	1.7478	3.356	44.813	3.1671	11.7583	0.6369
1080	3.2976	0.9527	1.9869	24.9697	2.9467		0.8553	0.9927	0.5163	2	5.7883	3.5357	0.6193	6.8483	1.5317	2.7449	47.4215	2.9132	9.8693	0.5865
1081	5.7373	0.8306	3.0576	95.9627	4.6171	0.5543	0.5543	0.985	0.3177	2	10.7828	4.4178	0.7489	13.9061	2.3231	3.6798	34.1266	3.5266	14.9701	0.7203
1082	3.1193	0.8846	1.7111	17.8254	2.5912		0.8793	0.9483	0.5649	2	4.354	3.0618	0.1677	5.4196	1.1274	2.4249	55.6936	2.5446	8.6682	0.5023
1083	2.7245	0.913	1.585	5.3074	2.3086		0.9363	1.0069	0.637	2	9.099	5.5407	1.2072	8.698	3.7533	3.1498	34.617	5.7407	7.8144	1.1644
1084	4.0881	0.866	2.2212	56.6103	3.3793	0.7516	0.7516	0.9563	0.4162	2	9.9629	5.9953	0.8007	14.4063	2.198	5.0806	50.9952	4.4854	11.1221	0.8958
1085	4.3385	0.8772	2.4035	66.0315	3.6406	0.6242	0.6242	0.9748	0.3369	2	6.4084	2.4527	0.4678	7.2799	1.9141	1.8078	28.2098	2.6663	11.956	0.536
1086	3.3697	0.8706	1.7362	27.8527	2.7711	0.7322	0.7322	0.9165	0.4531	2	11.514	6.483	1.553	14.3073	3.9212	4.7062	40.8737	6.6317	9.2168	1.2492
1087	4.1784	0.8477	2.1923	60.3788	3.3879	0.6568	0.6568	0.9268	0.3997	2	7.7335	4.1999	0.6781	10.5065	1.9713	3.4119	44.1184	3.5276	11.1279	0.695
1088	2.5191	0.9876	1.5761	1.9486	2.2786		0.9192	1.0167	0.5915	2	7.2883	3.7964	1.2219	6.4178	3.5466	1.6985	23.3045	4.6243	7.816	0.9325
1089	5.0156	0.8434	2.5863	86.1008	4.0775	0.4973	0.4973	0.952	0.2528	2	8.3842	1.9648	0.6111	7.7732	2.751	1.2694	15.1404	3.2418	13.2894	0.6309
1090	3.4691	0.8828	1.8769	31.835	2.8953		0.7967	0.9361	0.4683	2	14.7849	10.0591	0.8502	21.4813	3.3548	8.4881	57.4106	7.8773	9.6214	1.5367
1091	3.0004	0.9545	1.7935	13.5718	2.6683		0.87	0.9884	0.5684	2	7.2645	4.2442	0.7526	7.4664	2.4654	2.8428	39.1328	4.0505	8.997	0.8074
1092	3.9363	0.8825	2.1689	50.6196	3.3065	0.7602	0.7602	0.9487	0.4074	2	15.121	8.8279	0.602	21.6675	3.5726	7.3723	48.7554	6.9717	10.9127	1.3856
1093	5.1548	0.8448	2.6835	88.7274	4.2017	0.5288	0.5288	0.9517	0.2794	2	9.0382	1.2307	0.8799	4.4046	3.2476	0.3233	3.577	3.3681	13.6811	0.6606
1094	3.8414	0.8696	2.0301	47.1462	3.178		0.8211	0.9329	0.4638	2	12.4485	7.8393	0.8502	16.903	2.9428	6.4745	52.0103	6.132	10.4939	1.1863
1095	3.7538	0.8655	2.0404	43.7041	3.0881	0.7889	0.7888	0.931	0.4832	2	10.8955	6.4011	0.196	13.2471	2.8863	5.0064	45.9492	5.3399	10.2065	1.0675
1096	2.3931	0.9856	1.4773	0.6528	2.1501		0.9352	1.0143	0.5644	2	2.1061	1.6025	0.1533	2.8395	0.5517	1.2912	61.3076	1.4256	7.4096	0.2842
1097	5.0379	0.8449	2.6594	86.5409	4.1032	0.7206	0.7206	0.9583	0.3547	2	13.0911	5.0914	1.1308	14.3542	3.471	3.8602	29.4872	4.9226	13.3716	0.979
1098	4.3081	0.9178	2.5833	64.8598	3.7734	0.6183	0.6183	1.0362	0.3826	2	9	5.0193	0.6398	13.1198	1.8088	4.3273	48.0811	3.4839	12.4223	0.7245
1099	3.6167	0.9247	2.0972	38.1194	3.1609	0.7908	0.7908	0.9844	0.4912	2	9.8188	7.5562	0.1111	15.3829	1.4088	6.8642	69.9087	4.6819	10.5068	0.9345
1100	5.8198	0.8659	3.174	96.5066	4.8784	0.5517	0.5517	0.9418	0.2772	2	14.1954	4.6137	1.2263	16.6425	3.3077	3.6967	26.0415	4.4724	15.8314	0.8967
1101	3.5937	0.922	2.0763	36.9125	3.1309		0.8054	0.994	0.4604	2	19.1107	11.6013	1.2421	25.1984	4.6473	9.4617	49.51	9.2042	10.4092	1.8359
1102	4.7025	0.8401	2.4682	77.2512	3.7991	0.5777	0.5777	0.9838	0.3477	2	6.8007	2.9038	0.4507	8.3507	1.8378	2.2648	33.3025	2.7553	12.4109	0.548
1103	4.4096	0.9011	2.5785	68.404	3.7991	0.6148	0.6148	0.994	0.3932	2	8.5317	4.2058	0.8041	10.6962	1.9796	3.4274	40.1725	3.3088	12.4824	0.6835
1104	3.3293	0.9438	2.0738	26.0134	2.951		0.8946	1.0059	0.5447	2	4.1448	3.2779	0.041	6.0181	0.5669	2.9691	71.6343	1.9986	9.8714	0.4199
1105	3.5884	0.878	1.9873	36.5524	2.9853	0.7999	0.7999	0.9623	0.4576	2	11.9748	8.2267	0.4297	17.9769	2.4503	7.1054	59.3363	6.0257	9.8983	1.2098
1106	4.2498	0.8785	2.4107	62.8894	3.5678	0.801	0.801	0.9879	0.4802	2	12.1942	4.4949	1.5103	9.3612	3.9882	2.5799	21.1568	5.0584	11.7289	1.0397
1107	3.5539	0.9868	2.4263	35.4061	3.2979		0.9516	1.0859	0.6168	2	12.8478	8.3432	0.6014	13.5263	2.4894	6.8078	52.9881	5.2952	11.0173	1.1661
1108	5.0105	0.8627	2.7848	85.9657	4.1631	0.5772	0.5772	1.1129	0.3059	2	14.389	6.0211	1.2822	19.6817	3.3756	4.9884	34.6681	5.167	13.5805	1.0595
1109	3.0188	0.9232	1.7948	14.2892	2.6041		0.9311	0.9989	0.5851	2	5.1124	3.0964	0.3235	5.2921	1.6664	2.1214	41.4952	2.8485	8.7556	0.5839
1110	3.3837	0.9194	2.045	28.5996	2.9296		0.9339	1.0083	0.6024	2	10.4545	5.0359	1.0274	8.3593	3.7562	2.7731	26.5254	5.1122	9.7735	1.0697
1111	4.0422	0.8314	2.0077	54.5857	3.2123		0.7456	0.9222	0.4133	2	12.6827	7.9736	0.8297	19.2913	2.9536	6.7528	53.2442	6.317	10.5577	1.2013
1112	3.8008	0.8874	2.1145	45.6062	3.2037	0.6802	0.6802	1.0089	0.3518	2	4.89	2.0461	0.2813	5.8164	1.6134	1.4786	30.2372	2.3126	10.5956	0.4615
1113	2.5548	1.0417	1.7054	2.4778	2.4285		0.9511	1.0465	0.6835	2	3.2787	1.9554	0.5061	2.8608	1.2949	1.0703	32.644	1.9225	8.3609	0.3921
1114	2.5025	0.9015	1.3747	1.7036	2.0816		0.9179	0.9408	0.5315	2	6.661	4.0356	1.117	7.5929	3.1135	2.3808	35.7424	4.8454	7.0874	0.9398
1115	3.3213	0.8544	1.7522	25.6795	2.6812		0.8147	0.9502	0.4745	2	13.6093	7.9984	0.7888	16.8578	4.3912	5.915	43.4629	7.767	8.9154	1.5265
1116	3.3166	0.9494	2.009	25.4573	2.9553		0.8509	0.9907	0.4992	2	14.6999	11.694	0.4495	23.4264	1.9908	10.7002	72.791	7.317	9.8919	1.4861
1117	3.363	0.8999	1.9267	27.492	2.8525	0.8132	0.8132	0.9796	0.5169	2	10.2387	7.3875	0.3749	14.2914	2.0225	6.3421	61.9424	5.3141	9.5074	1.0769
1118	3.242	0.9095	1.8122	22.5777	2.7711		0.8516	0.9778	0.533	2	9.428	5.0491	1.0087	9.4722	3.4234	3.2242	34.1981	5.2025	9.2634	1.0178
1119	4.6214	0.8571	2.4458	74.4491	3.8033	0.5078	0.5078	0.9576	0.2471	2	10.722	5.7286	0.2702	23.1842	2.2711	5.1675	48.1953	4.3838	12.4437	0.8616
1120	4.7751	0.9021	2.8176	79.3648	4.1331	0.6736	0.6736	0.9919	0.3797	2	8.8127	4.6414	0.4676	12.223	1.7111	3.9916	45.2937	3.1277	13.5334	0.6512
1121	5.6121	0.8088	2.716	94.8091	4.3987	0.464	0.464	0.9406	0.2616	2	9.4026	2.1131	0.9559	8.0792	2.9699	1.3363	14.212	3.4619	14.2599	0.6594
1122	3.8268	0.9031	2.2293	46.5026	3.2808	0.821	0.821	0.9751	0.4796	2	11.7707	6.4879	1.2118	13.5275	3.0192	5.0398	42.8165	5.28	10.8568	1.0842
1123	3.3681	0.8354	1.6723	27.8075	2.6641		0.832	0.9307	0.4955	2	14.3991	8.5479	1.6941	17.2525	4.9718	6.0846	42.2568	8.6104	8.84	1.6289
1124	3.4367	0.9556	2.1379	30.3345	3.0881		0.8745	1.013	0.5144	2	12.0859	6.376	0.9607	12.3947	3.5171	4.5668	37.7862	5.6532	10.3171	1.1714
1125	3.3091	0.9253	1.9826	25.2133	2.8782		0.8939	1.0301	0.5574	2	12.5358	7.5193	0.6971	13.4888	3.52	5.5571	44.3298	6.3229	9.6194	1.3032
1126	4.5725	0.8895	2.6454	72.9294	3.8976	0.6505	0.6505	1.0065	0.4211	2	11.1358	6.8489	0.475	16.2644	1.9273	6.0373	54.2152	4.2095	12.778	0.8715
1127	2.652	0.9595	1.599	4.2494	2.3471		0.9214	0.9967	0.5635	2	8.3907	4.8294	1.174	8.5703	3.4394	2.8913	34.4584	5.2475	7.9943	1.0496
1128	3.3387	0.9291	2.0268	26.3705	2.9168		0.9203	0.9913	0.5967	2	5.9567	3.451	0.5695	5.7839	1.752	2.4056	40.3848	2.939	9.7454	0.6112
1129	3.7905	0.8951	2.1621	45.2493	3.2209		0.8601	0.9907	0.5459	2	19.0954	9.9626	3.3037	18.2513	5.6508	6.8781	36.0197	8.8319	10.6588	1.7915
1130	3.5568	0.8424	1.8205	35.5489	2.8439		0.8509	0.9218	0.4595	2	7.8093	1.5945	2.0352	3.4702	4.5662	-0.5036	-6.4487	4.2896	9.4128	0.8296
1131	3.3255	0.9201	1.964	25.8797	2.8782		0.8679	0.9941	0.5273	2	3.6446	2.2457	0.735	4.2587	0.9737	1.7323	47.5306	1.8557	9.613	0.3791
1132	3.5009	0.8958	2.0044	33.3748	2.9639		0.8726	0.9917	0.5395	2	14.0106	9.5114	0.5861	17.6302	3.0714	7.8544	56.0604	6.9899	9.8523	1.4221
1133	2.9116	0.8355	1.4299	10.577	2.2829		0.8346	0.9328	0.456	2	6.4985	2.8701	1.1255	6.2939	3.7257	1.1711	18.0211	4.5447	7.6424	0.8503
1134	5.1289	0.853	2.783	88.2463	4.2188	0.6133	0.6133	0.9791	0.3339	2	9.0173	5.2197	0.2556	15.6307	1.5506	4.7019	52.1431	3.2401	13.7444	0.6561
1135	2.6315	0.8405	1.3092	3.7137	2.0601		0.8593	0.9308	0.4938	2	5.4565	1.907	1.3819	3.8618	4.3533	-0.2427	-4.4479	4.1678	6.9484	0.7853
1136	4.8203	0.8285	2.4128	80.6936	3.8462	0.5904	0.5904	0.9223	0.336	2	3.7795	1.5359	0.2562	4.5714	1.0803	1.173	31.0359	1.5664	12.5459	0.3013
1137	3.1985	0.8506	1.6259	20.5463	2.5655		0.8317	0.9458	0.4649	2	5.581	2.9603	0.5777	6.3683	2.2571	1.9111	34.243	3.4326	8.5477	0.6529
1138	3.7354	0.9175	2.1599	42.7999	3.2466		0.9015	0.9868	0.5828	2	8.1105	5.4484	0.4261	9.3491	1.688	4.4647	55.0484	3.755	10.7669	0.7533
1139	2.9502	0.9246	1.6062	11.5617	2.5441		0.8425	0.941	0.5201	2	6.8813	3.4552	0.8315	6.6431	3.1546	1.8144	26.3671	4.2842	8.569	0.803
1140	4.7523	0.8677	2.6158	78.4644	3.9618	0.5653	0.5653	0.9885	0.3245	2	7.5345	3.4202	0.3992	10.5412	1.7956	2.8376	37.6614	2.8804	12.954	0.5816
1141	2.5674	0.9694	1.5791	2.6103	2.2871		0.9059	1.0066	0.6385	2	4.8546	2.4516	0.9515	3.8399	2.5547	0.8205	16.9015	3.0743	7.8188	0.6209
1142	6.3002	0.8449	3.2318	98.4451	5.1696	0.5256	0.5256	0.9629	0.2297	2	6.0492	0.3503	0.2058	1.5249	1.8984	-0.0858	-1.4184	1.8718	16.7221	0.3617
1143	4.0485	0.8614	2.1887	54.8576	3.3279		0.8113	0.9594	0.4928	2	4.7334	3.0309	0.2626	6.1501	1.0039	2.5361	53.5788	2.1627	10.9552	0.4321
1144	5.1811	0.8928	3.0742	89.1066	4.4544	0.6157	0.6157	1.0326	0.3821	2	1.6696	1.4641	0.0618	3.8321	0.0763	1.435	85.9487	0.5431	14.5312	0.1149
1145	4.0453	0.8493	2.134	54.6944	3.2808	0.7302	0.7302	0.9947	0.3952	2	8.6178	5.8056	0.1526	14.6922	1.6173	5.1666	59.9527	4.0383	10.7933	0.7984
1146	3.5886	0.8341	1.8133	36.5764	2.8439		0.8512	0.9192	0.4476	2	0.0282	0.0029	0.0051	0.0065	0.0185	-0.0054	-19.0163	0.0155	9.4035	0.003
1147	3.1416	0.8511	1.5811	18.649	2.5184		0.786	0.8877	0.4411	2	0.3177	0.097	0.0614	0.2198	0.1936	0.0116	3.6387	0.2009	8.4003	0.0378
1148	5.613	0.8968	3.4108	94.845	4.8613	0.5071	0.5071	1.1132	0.3196	2	16.7029	2.3995	0.5986	7.5069	4.6271	0.9205	5.511	4.8971	15.8145	1.0562
1149	3.2239	0.9517	2.0539	21.7747	2.8739		0.9413	1.0412	0.6461	2	1.9976	1.115	0.2176	1.7258	0.6269	0.71	35.5427	0.9726	9.6394	0.2072
1150	3.5552	0.9251	2.0293	35.4775	3.1052		0.8593	0.9808	0.4753	2	5.816	2.4122	0.8206	5.0755	2.1903	1.3712	23.5763	2.866	10.3323	0.5629
1151	3.9936	0.9052	2.2165	52.7499	3.4393		0.8174	0.9553	0.436	2	6.7464	3.4836	0.5245	7.989	1.8326	2.6845	39.7916	3.0437	11.3573	0.594
1152	2.8164	0.9474	1.6645	7.7806	2.4756		0.9063	0.9861	0.5751	2	2.7063	0.762	0.9356	1.3251	1.7847	-0.2644	-9.7698	1.6259	8.3824	0.3229
1153	4.2054	0.9539	2.6825	61.1445	3.8162	0.7943	0.7943	1.0546	0.4785	2	8.9051	5.8749	0.101	12.2772	1.3749	5.217	58.5844	3.3197	12.6024	0.7066
1154	3.0644	0.9042	1.7621	15.5689	2.5955		0.9143	0.9905	0.5582	2	3.5698	1.129	0.447	2.0225	2.0275	-0.0028	-0.0775	2.0259	8.7053	0.4101
1155	3.1133	0.9431	1.9438	17.5729	2.7454		0.9178	0.9837	0.6213	2	1.8294	0.9809	0.0925	1.5787	0.6416	0.5822	31.8246	0.9411	9.2248	0.1983
1156	2.834	0.8914	1.5727	8.1543	2.3557		0.8948	0.9581	0.5812	2	4.0985	2.133	0.4544	3.6703	1.9822	0.981	23.9356	2.606	7.9363	0.5164
1157	4.9822	0.8402	2.5534	85.0232	4.0346	0.5823	0.5823	0.9631	0.3661	2	3.964	1.9853	0.0732	5.4223	0.9046	1.6541	41.7281	1.5524	13.151	0.3014
1158	6.2411	0.7995	3.0108	98.2611	4.8527	0.4026	0.4026	0.9164	0.2379	2	8.6063	0.5874	0.1614	2.4691	2.8919	-0.1006	-1.1689	2.8585	15.6761	0.549
1159	4.2005	0.8786	2.3071	61.0592	3.525	0.7274	0.7274	0.9408	0.4024	2	7.6371	4.2899	0.3882	10.6597	1.7574	3.5827	46.9118	3.3103	11.5944	0.6587
1160	3.7845	0.8602	1.9387	44.9186	3.0966	0.6667	0.6667	0.9349	0.379	2	6.1355	2.8148	0.8017	7.427	2.129	2.0079	32.7259	3.1647	10.2272	0.5999
1161	4.8692	0.9531	3.1203	81.9034	4.4458		0.8216	1.1919	0.4642	2	7.2687	3.1611	0.3458	6.81	1.5465	2.4432	33.6126	2.3295	14.5794	0.4986
1162	3.6236	0.9095	2.1121	38.4349	3.1181		0.8535	0.9875	0.526	2	10.5541	6.2869	1.5787	11.9531	2.6904	4.8718	46.1603	4.997	10.3532	1.0194
1163	4.6333	0.8407	2.3612	74.8238	3.7434	0.7256	0.7256	0.9207	0.3787	2	7.7682	2.442	1.4596	6.4476	2.6867	1.4244	18.3363	3.2899	12.2367	0.6348
1164	4.9792	0.863	2.7177	84.9226	4.1374	0.6113	0.6113	0.9544	0.3347	2	8.6232	4.2081	0.9204	12.5725	1.8528	3.588	41.6087	3.173	13.5003	0.6387
1165	2.8488	0.9086	1.6425	8.4697	2.4114		0.9182	0.9838	0.6194	2	6.0602	3.5934	0.7985	5.8014	2.411	2.1	34.6523	3.6896	8.1321	0.7452
1166	3.8657	0.811	1.8287	48.0782	2.9939		0.7692	0.8679	0.4361	2	7.8168	4.0492	0.9697	9.2842	2.7056	2.8692	36.7056	4.2745	9.8489	0.7937
1167	3.1912	0.8256	1.5568	20.2891	2.4885		0.8096	0.9189	0.4567	2	5.6157	2.9198	0.1206	6.3936	2.4506	1.8007	32.0655	3.6072	8.2773	0.6784
1168	4.3784	0.8066	2.0766	67.0943	3.3922	0.6124	0.6124	0.9129	0.3442	2	5.1652	2.7737	0.0909	8.0587	1.3805	2.2986	44.5017	2.4873	11.0956	0.4655
1169	3.3494	0.8178	1.6031	26.8628	2.5955		0.7856	0.8517	0.4549	2	7.8598	5.8591	0.1528	12.8794	1.7424	5.0665	64.4609	4.9029	8.6049	0.9134
1170	3.6504	0.8198	1.7517	39.4587	2.8482	0.743	0.743	0.8828	0.422	2	11.4653	7.057	0.6399	16.724	3.3152	5.6581	49.3498	6.5452	9.401	1.2196
1171	3.4646	0.8966	1.9623	31.6958	2.9339		0.9176	0.9824	0.5328	2	13.2758	6.8821	0.9296	12.9174	4.4727	4.4991	33.8895	6.7654	9.7591	1.3604
1172	5.361	0.8177	2.6869	92.1762	4.2402	0.4602	0.4602	0.9662	0.2681	2	6.0055	1.2938	0.0075	4.8262	1.948	0.7716	12.8482	2.2351	13.7719	0.4361
1173	2.626	0.9207	1.4423	3.5419	2.2358		0.8704	0.9469	0.5056	2	6.2597	4.4749	0.3706	8.8501	1.9056	3.5114	56.0953	4.3401	7.5952	0.8242
1174	3.7151	0.7913	1.7056	42.0009	2.8054		0.7857	0.8575	0.4058	2	7.3237	4.054	0.6991	9.9897	2.5155	3.0331	41.4149	4.2939	9.2356	0.793
1175	4.6731	0.8458	2.46	76.5218	3.7991	0.6352	0.6352	0.9662	0.369	2	8.1554	4.418	0.3027	11.9721	1.7874	3.7584	46.0848	3.3152	12.4175	0.6568
1176	2.7631	0.882	1.4689	6.6069	2.27		0.852	0.9212	0.4798	2	3.141	2.1911	0.1008	4.5671	0.9603	1.7304	55.0907	2.1383	7.6559	0.4103
1177	3.296	0.9015	1.8387	24.8812	2.7968	0.789	0.789	0.9633	0.4639	2	10.3246	6.4175	0.248	13.8343	2.842	5.0992	49.3888	5.6152	9.3344	1.1061
1178	4.2921	0.8559	2.2676	64.2775	3.5164	0.6367	0.6367	0.9445	0.3798	2	7.5296	4.8291	0.2496	12.715	1.4305	4.2858	56.9194	3.3205	11.5408	0.6524
1179	3.4673	0.8653	1.8547	31.7886	2.8397		0.8168	0.9818	0.4531	2	6.781	3.3426	0.2844	7.3773	2.4531	2.2311	32.9022	3.6561	9.4259	0.7194
1180	3.885	0.8199	1.9354	48.8333	3.041	0.7214	0.7214	0.9167	0.4341	2	11.7285	7.9968	0.1925	18.4219	2.4857	6.9177	58.982	6.06	10.0067	1.1721
1181	4.4814	0.8999	2.576	70.2698	3.859	0.6945	0.6945	0.9769	0.3568	2	17.697	10.8199	0.7269	30.3241	3.0989	9.7142	54.8918	6.87	12.6695	1.3968
1182	4.615	0.787	2.155	74.1999	3.4993	0.5904	0.5904	0.9199	0.2949	2	5.4836	2.6949	0.5299	9.1377	1.4992	2.2528	41.0825	2.5446	11.4109	0.4806
1183	5.1465	0.8052	2.5376	88.5898	4.0047	0.5893	0.5893	0.9185	0.2796	2	4.0542	1.8941	0.0785	6.7743	0.9567	1.6266	40.1214	1.5977	13.018	0.3114
1184	3.2254	0.8307	1.5446	21.818	2.5313		0.7877	0.9188	0.4478	2	7.9717	4.5211	1.889	10.0967	3.146	3.1124	39.0431	5.161	8.4175	0.947
1185	3.5369	0.8923	1.9668	34.8837	2.9853		0.8189	0.9627	0.4675	2	15.8284	11.0697	0.7409	23.6763	3.174	9.5858	60.5608	8.0478	9.9154	1.5963
1186	3.0658	0.8735	1.6273	15.6518	2.5142		0.8475	0.9144	0.4802	2	8.5342	4.5668	0.434	9.5108	3.4585	2.9061	34.0524	5.2444	8.4128	1.0144
1187	2.7537	0.9162	1.5202	6.1983	2.3428		0.9183	0.954	0.5236	2	8.4765	4.0581	1.5684	7.7504	4.4336	1.7367	20.4884	5.5759	7.9262	1.0694
1188	5.2398	0.8126	2.5452	90.1457	4.116	0.666	0.666	0.8808	0.3263	2	6.3388	3.984	0.3025	12.2104	1.0612	3.6378	57.3894	2.4905	13.376	0.4739
1189	2.6543	0.8959	1.49	4.326	2.2058		0.9126	0.9836	0.5446	2	6.9597	3.5968	1.4541	6.6043	3.5573	1.6595	23.8444	4.6709	7.4707	0.9316
1190	4.3252	0.8888	2.4812	65.3859	3.6749	0.6546	0.6545	0.9824	0.3956	2	3.0175	1.9854	0.1918	5.0182	0.4949	1.7896	59.3074	1.2161	12.0775	0.2498
1191	4.3904	0.8755	2.4006	67.5097	3.6791	0.7241	0.7241	0.9667	0.4431	2	8.6109	4.5714	0.2799	10.3171	2.0636	3.657	42.4694	3.587	12.0752	0.7131
1192	4.0094	0.8248	1.9953	53.3143	3.1609	0.7342	0.7342	0.9332	0.4153	2	9.0871	6.1692	0.7244	14.8548	1.8467	5.4022	59.4491	4.5543	10.3888	0.8747
1193	2.4199	0.9255	1.2915	1.0085	2.0559		0.8434	0.9346	0.5111	2	3.1066	2.0126	0.4177	3.9376	1.4019	1.2961	41.7209	2.4054	7.0362	0.4415
1194	4.5092	0.8421	2.3406	71.0595	3.6449	0.4923	0.4923	0.9627	0.2884	2	9.9311	4.4898	1.0457	15.5678	2.6515	3.7251	37.5094	4.243	11.9287	0.8325
1195	4.2137	0.8255	2.113	61.4576	3.3322	0.5922	0.5922	0.922	0.3208	2	8.1398	4.8728	0.1885	15.1917	1.8229	4.2881	52.6807	3.8522	10.9279	0.7449
1196	3.2427	0.9093	1.8097	22.643	2.7711		0.8563	0.9533	0.5291	2	10.1899	4.2426	1.1605	8.0186	4.6442	1.7854	17.5213	5.6307	9.2631	1.1001
1197	2.7666	0.8574	1.4252	6.7433	2.2143		0.8559	0.9265	0.4853	2	5.29	3.4211	0.3235	7.0489	1.9884	2.4561	46.4291	3.7118	7.4522	0.7099
1198	3.1008	0.8325	1.6128	16.9646	2.4328		0.8509	0.9821	0.5855	2	9.2479	5.1268	0.3629	8.7556	4.0117	2.7778	30.0371	5.7341	8.11	1.1403
1199	4.5379	0.8558	2.4414	72.0067	3.7263	0.6081	0.6081	0.9906	0.3832	2	6.4865	2.4761	0.8548	6.4613	1.9485	1.7294	26.6615	2.6569	12.2001	0.5317
1200	2.7563	0.8971	1.4367	6.2566	2.3		0.8206	0.9516	0.4915	2	13.8776	6.667	3.1846	13.5648	7.6286	2.9176	21.0238	9.6594	7.7683	1.7864
1201	3.2428	0.842	1.5971	22.6866	2.5784		0.7893	0.8901	0.4685	2	12.2972	8.68	0.6824	18.5273	3.205	7.1785	58.3751	7.6997	8.5783	1.4335
1202	2.8839	0.8362	1.4478	9.619	2.2615		0.869	0.94	0.478	2	5.1508	2.5534	0.6377	5.3412	2.6785	1.2729	24.7127	3.5577	7.576	0.6799
1203	2.9093	0.9038	1.6791	10.517	2.4542		0.9163	0.9826	0.5726	2	4.999	3.3148	0.2315	5.7888	1.5222	2.4432	48.8738	2.9772	8.2608	0.6051
1204	5.951	0.8601	3.2344	97.1256	4.9598	0.494	0.494	0.9815	0.2724	2	12.0683	3.8139	1.3105	14.0012	2.7867	3.0548	25.3126	3.7312	16.0803	0.7505
1205	4.3198	0.8337	2.1338	65.2103	3.4521	0.5981	0.5981	0.9358	0.3315	2	13.9691	7.9194	0.4703	23.8905	3.3566	6.8067	48.7268	6.5466	11.3139	1.2347
1206	4.47	0.7877	2.0239	70.0882	3.3879	0.6545	0.6545	0.895	0.3264	2	12.1181	8.0817	0.8543	24.7585	2.3779	7.3055	60.2859	5.9875	11.0617	1.0955
1207	3.5415	0.8478	1.8326	35.0023	2.8482		0.7862	0.987	0.4465	2	15.8683	10.1909	1.7629	22.822	4.096	8.3619	52.6956	8.6589	9.4325	1.6823
1208	4.6231	0.8266	2.3683	74.5115	3.6749	0.7221	0.7221	0.9231	0.3972	2	11.9298	5.1466	0.8035	12.9558	3.4413	3.7795	31.6812	5.0373	12.0056	0.9937
1209	2.9253	0.9404	1.6322	10.958	2.5613		0.8522	0.9234	0.4802	2	10.596	6.6646	1.6582	13.8775	3.4129	5.0256	47.4292	6.4919	8.6427	1.226
1210	4.5907	0.841	2.4297	73.4548	3.7091	0.7407	0.7407	0.9172	0.3978	2	9.7022	5.8109	0.1633	14.6069	1.9151	5.049	52.0397	3.9932	12.1294	0.7999
1211	3.6689	0.8605	1.945	40.1454	2.9981	0.6608	0.6608	0.9804	0.3776	2	15.0178	9.9278	0.7536	26.2887	3.2476	8.7013	57.9399	7.7212	9.9181	1.5142
1212	4.1251	0.8336	1.9955	58.1895	3.2894	0.6684	0.6684	0.8881	0.3803	2	12.1456	7.757	0.6126	20.399	2.7171	6.7238	55.36	6.0865	10.8023	1.1244
1213	3.6309	0.8535	1.8584	38.8728	2.9425		0.7998	0.9271	0.4678	2	9.1054	4.396	0.8912	9.3964	3.3867	2.8116	30.8784	4.8996	9.735	0.9353
1214	4.6285	0.8738	2.5273	74.6988	3.8804	0.4657	0.4657	0.9958	0.2774	2	8.894	1.7812	0.6617	6.4208	3.1614	0.9042	10.1664	3.5192	12.7055	0.7
1215	4.4926	0.8714	2.442	70.5427	3.752	0.6558	0.6559	0.9436	0.3581	2	11.9153	6.2308	0.3871	17.4017	2.7278	5.2541	44.0954	4.8793	12.299	0.9688
1216	2.76	0.8705	1.4162	6.4122	2.24		0.866	0.936	0.4946	2	4.0345	1.0599	1.027	2.1428	3.2278	-0.5367	-13.3028	2.8488	7.5482	0.5345
1217	3.4663	0.8504	1.7488	31.7422	2.7925	0.7724	0.7724	0.9194	0.4243	2	12.1925	8.4625	1.0447	19.9447	2.8161	7.2677	59.608	6.9719	9.2607	1.3166
1218	2.6372	0.897	1.4314	3.9239	2.1929		0.8927	0.9679	0.5154	2	6.4295	2.6113	0.7114	5.0666	4.1685	0.4629	7.1996	4.4918	7.4318	0.8651
1219	3.7162	0.8842	2.0457	42.0756	3.1181		0.8508	0.9207	0.4752	2	5.0182	4.0716	0.0396	8.5687	0.6027	3.7853	75.4314	2.453	10.3227	0.4861
1220	2.8433	0.8898	1.523	8.3119	2.36		0.8531	0.9235	0.5559	2	4.7371	2.8279	0.4864	5.0875	1.9741	1.7306	36.5329	3.1104	7.9478	0.596
1221	3.3909	0.9244	1.9939	28.8266	2.951	0.8256	0.8256	1.0185	0.5398	2	18.0641	11.1214	1.7389	20.6026	4.7746	8.544	47.2982	9.0597	9.847	1.8345
1222	3.3038	0.8932	1.8222	25.1468	2.7797		0.8545	0.9748	0.5085	2	13.9338	9.679	0.8102	19.0339	3.2389	8.032	57.644	7.6467	9.2706	1.503
1223	4.3032	0.8317	2.123	64.6849	3.4307	0.5244	0.5244	0.9233	0.3072	2	6.0334	2.7715	0.3859	9.0213	1.7965	2.2196	36.7885	2.8419	11.2444	0.5366
1224	3.002	0.8719	1.5196	13.6127	2.4542		0.8235	0.8933	0.4866	2	15.6937	11.5697	0.7823	23.7784	3.992	9.6273	61.345	10.3275	8.2226	1.9086
1225	2.9144	0.902	1.5452	10.6371	2.4542		0.8518	0.9193	0.4828	2	8.8689	5.1578	0.9917	10.6838	3.4931	3.4714	39.1413	5.7396	8.2585	1.0739
1226	4.3694	0.8704	2.4142	66.9462	3.6406	0.6637	0.6637	0.9594	0.3708	2	1.5347	0.5006	0.167	1.35	0.5061	0.3129	20.3883	0.6357	11.9481	0.1284
1227	3.4339	0.8468	1.7667	30.2656	2.754		0.8544	0.9197	0.4675	2	10.1999	7.1931	0.4823	15.3866	2.3143	6.1112	59.9143	5.7734	9.1355	1.1165
1228	3.7418	0.8915	2.133	43.2011	3.1652	0.8177	0.8177	0.9626	0.5063	2	12.0011	8.8387	0.2726	17.4568	1.9441	7.8544	65.4473	5.6264	10.4795	1.1452
1229	3.5714	0.8921	1.9777	36.0259	3.0153		0.8546	0.9195	0.5134	2	9.6846	3.9194	1.2302	7.6338	3.9373	1.8979	19.5971	4.8969	10.0093	0.9676
1230	4.4312	0.8477	2.2675	69.0933	3.602	0.7305	0.7305	0.9386	0.4076	2	18.4154	11.3444	1.6811	27.8337	3.8018	9.7948	53.1881	8.1215	11.8007	1.5605
1231	3.3849	0.8393	1.6977	28.6449	2.6898		0.8097	0.897	0.4747	2	15.5324	10.4479	1.1069	22.0091	4.1575	8.4743	54.5589	9.1491	8.9251	1.7403
1232	3.2146	0.8204	1.5219	21.3641	2.4927		0.7892	0.8723	0.4531	2	8.6193	3.807	0.5771	8.4017	4.5028	1.7667	20.497	5.6635	8.2849	1.0404
1233	3.7921	0.8633	2.0047	45.3257	3.1138	0.7289	0.7289	0.9292	0.4333	2	3.3942	1.5778	0.8144	3.6418	1.1559	1.077	31.7306	1.6931	10.2846	0.33
1234	3.2559	0.8961	1.8028	23.429	2.7454		0.8315	0.9507	0.5458	2	17.8149	8.6957	2.148	15.9308	7.255	4.7356	26.5822	9.8818	9.1664	1.9435
1235	2.9121	0.9677	1.8968	10.5971	2.6169	0.8528	0.8528	1.1136	0.5946	2	14.7598	4.4947	2.8501	7.5593	7.8827	-0.1923	-1.3029	7.7814	8.8527	1.6673
1236	3.5176	0.8733	1.875	34.1273	2.9082		0.8009	0.9408	0.5013	2	12.9044	9.8264	0.3281	19.6	2.2408	8.703	67.4421	6.8823	9.6504	1.3372
1237	3.2117	0.9026	1.8292	21.1485	2.724		0.8723	0.9745	0.5387	2	15.8122	10.5907	0.9392	19.6611	4.0461	8.4112	53.1944	8.6443	9.107	1.7363
1238	3.1187	0.8225	1.5237	17.8043	2.4199		0.8574	0.9214	0.5329	2	6.0634	2.4556	0.5454	4.6077	3.6414	0.515	8.4936	3.9794	8.0585	0.7524
1239	3.03	0.8756	1.6455	14.6802	2.4885		0.8512	0.9667	0.5247	2	9.4097	5.4276	0.9206	10.3445	3.5529	3.5634	37.8694	5.7184	8.3345	1.129
1240	4.1023	0.9133	2.3587	57.2455	3.5678		0.8279	0.9678	0.4635	2	12.5523	6.2029	1.9259	13.3823	3.3502	4.65	37.045	5.3217	11.771	1.0664
1241	3.4809	0.8726	1.9066	32.4629	2.8739		0.8508	0.9758	0.5312	2	13.6663	8.5707	0.5792	16.1356	3.7049	6.6028	48.3145	7.1679	9.5421	1.4322
1242	3.3763	0.8247	1.6397	28.2822	2.6384		0.8208	0.9187	0.4841	2	11.5354	6.2495	0.7769	12.9091	4.5742	4.0351	34.9801	7.0351	8.7471	1.3188
1243	3.3195	0.9499	2.0253	25.635	2.9596		0.8694	0.9927	0.5292	2	13.7603	7.6826	1.4825	14.5168	4.0624	5.5327	40.2077	6.7942	9.9062	1.3891
1244	3.9426	0.9219	2.2703	50.8577	3.4521		0.8201	0.9636	0.4501	2	13.3051	9.1211	0.8579	20.263	2.2986	8.0864	60.7767	5.8605	11.4182	1.1653
1245	3.6004	0.8801	1.9495	37.2013	3.0024		0.7839	0.9301	0.4644	2	3.8445	1.8565	0.886	3.998	1.3386	1.2349	32.1212	1.972	9.9546	0.3862
1246	3.0503	0.8785	1.6714	15.1962	2.5142		0.9224	0.9886	0.5459	2	17.809	12.4951	1.1816	22.8887	4.7213	9.9177	55.6893	10.6551	8.4187	2.1154
1247	2.6266	0.9512	1.572	3.561	2.3043		0.9341	1.0075	0.5675	2	5.8848	2.7446	0.9839	4.8365	3.126	0.9707	16.495	3.7435	7.8491	0.7497
1248	2.9517	0.854	1.5488	11.5818	2.3642		0.8905	0.9692	0.5704	2	9.4375	7.6551	0.2321	13.4209	1.8217	6.616	70.1033	6.0934	7.9191	1.1917
1249	3.7974	0.8895	2.1303	45.5042	3.208		0.8009	0.9642	0.4458	2	5.9644	1.1023	1.1419	2.4728	2.8863	-0.1843	-3.09	2.7998	10.6117	0.5621
1250	3.0393	0.9209	1.7503	14.8863	2.6169		0.9165	0.9467	0.5184	2	9.5518	6.1707	0.7979	11.9038	2.7445	4.748	49.7079	5.4572	8.7931	1.0863
1251	2.6277	0.8989	1.4277	3.5992	2.1886		0.819	0.9628	0.5059	2	2.3265	1.4487	0.164	2.8634	0.9523	0.9669	41.5603	1.6295	7.4206	0.3135
1252	3.0875	0.9013	1.7367	16.3797	2.6084		0.871	0.9476	0.571	2	5.1646	3.5463	0.5518	6.2104	1.3884	2.7535	53.3149	2.9738	8.7421	0.5908
1253	2.7893	0.8795	1.429	7.31	2.2871		0.8551	0.9237	0.4851	2	1.7579	0.9919	0.1048	2.0447	0.8116	0.5982	34.0292	1.2302	7.7067	0.2281
1254	5.4714	0.8411	2.8575	93.4867	4.4501	0.4947	0.4947	0.9794	0.2853	2	12.3474	0.4096	0.4329	1.4355	4.6411	-0.9147	-7.408	4.321	14.4572	0.8541
1255	4.265	0.8388	2.1743	63.5818	3.4264	0.6011	0.6011	0.9327	0.3687	2	8.1445	5.5742	0.2785	15.1169	1.4235	5.0493	61.9964	3.7458	11.239	0.7247
1256	3.3752	0.825	1.6101	28.1464	2.6384	0.7388	0.7388	0.8873	0.418	2	5.6994	3.521	0.3148	8.4223	1.8275	2.757	48.3735	3.5398	8.7475	0.6515
1257	4.7023	0.8846	2.6367	77.2194	3.9918	0.6616	0.6616	0.9781	0.4159	2	7.6438	4.5049	0.3329	10.8324	1.4134	3.917	51.2441	2.899	13.0681	0.5849
1258	4.0009	0.9188	2.4277	52.9915	3.495	0.6697	0.6697	1.1121	0.4366	2	2.531	1.8765	0	4.2981	0.3287	1.733	68.471	1.0426	11.549	0.2192
1259	3.7807	0.8888	2.1498	44.7408	3.1909	0.7943	0.7943	0.9848	0.5016	2	11.2994	8.0339	0.5302	16.0156	1.9813	7.04	62.3042	5.256	10.557	1.0703
1260	2.4067	0.8955	1.3034	0.7838	1.9831		0.8623	0.995	0.5497	2	4.6395	2.3092	0.6132	4.2007	3.0917	0.6097	13.1415	3.5595	6.7705	0.6853
1261	4.9785	0.8557	2.5821	84.8555	4.1032	0.5256	0.5256	0.9473	0.2827	2	6.6455	0.315	1.019	1.1144	2.7531	-0.4633	-6.9716	2.5737	13.3841	0.4965
1262	2.7889	0.8921	1.5107	7.2512	2.3171		0.8551	0.9286	0.4859	2	4.4508	2.7781	0.371	5.7169	1.6323	1.9849	44.5965	2.9462	7.816	0.5694
1263	4.0866	0.8525	2.1879	56.4451	3.3279	0.746	0.746	0.9274	0.4048	2	5.7058	2.4842	0.3539	6.1365	1.8068	1.7527	30.7179	2.6079	10.945	0.5213
1264	3.8738	0.9241	2.3385	48.4422	3.3965	0.8213	0.8213	0.9945	0.5189	2	7.4758	5.4529	0.3563	10.5091	1.1117	4.876	65.2238	3.1968	11.2461	0.6647
1265	3.937	0.8474	2.0492	50.6989	3.1823		0.8134	0.9516	0.4531	2	3.804	2.2493	0.0781	4.9644	0.974	1.808	47.5289	1.8563	10.4816	0.3629
1266	2.8089	0.7972	1.2277	7.6236	2.103		0.768	0.833	0.3983	2	1.2622	0.7325	0.0354	1.8389	0.6388	0.478	37.8704	1.0281	7.0352	0.1794
1267	2.9825	0.8636	1.5585	12.8376	2.4156		0.8679	0.9587	0.5389	2	8.2746	5.9012	0.3412	10.9513	2.3278	4.6469	56.1586	5.3093	8.0918	1.0226
1268	2.9797	0.8613	1.5391	12.675	2.4071		0.8331	0.9588	0.5126	2	8.8577	6.7803	0.3638	13.2274	2.0238	5.743	64.8362	5.7551	8.0622	1.0987
1269	3.6192	0.8618	1.9002	38.2649	2.9596		0.8333	0.9367	0.4877	2	5.6384	2.5958	0.6527	5.3224	2.1541	1.5452	27.4049	2.9673	9.7986	0.5754
1270	4.1659	0.8584	2.2744	59.7861	3.4179	0.733	0.733	0.9509	0.4611	2	4.8832	3.2551	0.3379	7.0594	0.8979	2.8411	58.1811	2.147	11.2343	0.4347
1271	4.3915	0.8199	2.1056	67.5692	3.4564	0.4375	0.4375	0.9087	0.2761	2	3.2251	0.7825	0.5915	2.8341	1.3351	0.4139	12.8337	1.5317	11.3119	0.2851
1272	3.8491	0.875	2.0926	47.5597	3.2037	0.7614	0.7614	0.9764	0.4133	2	10.1896	6.9253	0.4461	16.7561	1.9439	6.1219	60.0799	4.8693	10.5811	0.963
1273	5.265	0.8023	2.5118	90.7379	4.086	0.4826	0.4826	0.8848	0.2375	2	11.4797	1.2472	0.8421	5.2505	4.4992	0.1785	1.5549	4.5703	13.2705	0.8651
1274	3.0938	0.9118	1.7377	16.6927	2.6426		0.8538	0.9438	0.5228	2	8.2185	6.346	0.2347	12.1393	1.5411	5.5404	67.4138	4.7295	8.8627	0.9273
1275	3.3123	0.8542	1.729	25.3685	2.6726		0.8306	0.9402	0.4658	2	10.9879	7.876	0.3996	16.9094	2.4635	6.7285	61.2355	6.3551	8.8882	1.2362
1276	4.4031	0.8007	2.0542	68.1053	3.3879	0.4922	0.4922	0.8892	0.2739	2	4.8667	1.513	0.745	5.5245	1.8838	0.9971	20.4882	2.3691	11.0756	0.4394
1277	4.9536	0.8473	2.6111	84.1535	4.0432	0.5306	0.5306	0.9861	0.3202	2	6.0934	3.5034	0.057	10.9417	1.1305	3.1414	51.5541	2.3337	13.1861	0.4621
1278	4.1947	0.871	2.2271	60.8888	3.4907	0.7531	0.7531	0.9416	0.4166	2	4.8354	2.2022	0.3314	5.2863	1.4544	1.5963	33.0128	2.1712	11.4777	0.4213
1279	4.2551	0.853	2.2292	63.2352	3.4736	0.6837	0.6837	0.9403	0.4071	2	13.7036	8.413	1.0259	20.6644	2.9036	7.2309	52.7664	6.1473	11.4031	1.2017
1280	4.5966	0.8672	2.5054	73.7028	3.8248	0.5991	0.5991	0.973	0.3207	2	1.0449	0.4479	0.2706	1.3966	0.2733	0.3603	34.4818	0.4171	12.5228	0.0834
1281	2.5349	0.9198	1.3794	2.2129	2.1501		0.8828	0.948	0.4957	2	4.7465	1.5868	1.7831	3.2011	3.5757	-0.1857	-3.9124	3.441	7.3252	0.648
1282	2.9741	0.9193	1.6889	12.4516	2.5527		0.8751	0.9443	0.5684	2	7.3134	5.5751	0.4385	9.8083	1.5514	4.6932	64.1726	4.3303	8.5893	0.8515
1283	3.6723	0.8583	1.8923	40.293	2.9939		0.7966	0.928	0.4178	2	7.3647	4.2441	0.3571	10.1579	2.1164	3.3598	45.6203	3.8919	9.9022	0.7437
1284	2.9618	0.927	1.7314	11.8847	2.5613		0.9243	0.9959	0.6056	2	7.1863	2.5576	2.0229	4.2235	4.1114	0.0679	0.9446	4.1506	8.6259	0.8331
1285	3.2188	0.8521	1.6834	21.5585	2.587		0.8758	0.9487	0.5544	2	5.5505	3.3758	0.465	6.0894	1.9262	2.308	41.5818	3.2972	8.6167	0.6442
1286	2.7372	0.8753	1.4262	5.6941	2.2315		0.8681	0.938	0.555	2	3.4213	1.2183	1.2918	2.1951	2.5287	-0.1852	-5.4131	2.3989	7.5269	0.4545
1287	2.5933	0.9052	1.3843	2.9329	2.1715		0.8897	0.9545	0.5547	2	5.8277	3.5478	0.8859	6.3957	2.7482	2.0233	34.7187	4.2099	7.3744	0.7903
1288	5.9706	0.8128	2.956	97.2351	4.7114	0.518	0.518	0.9016	0.2811	2	9.9003	1.4126	0.4407	5.0255	3.1731	0.5207	5.2594	3.3492	15.2467	0.6493
1289	2.8933	0.9011	1.5969	9.9576	2.4328		0.8738	0.9442	0.5058	2	6.1391	4.4606	0.2562	8.8183	1.5384	3.6824	59.9827	3.8444	8.1901	0.7496
1290	4.9962	0.8017	2.3609	85.3591	3.8676	0.5019	0.5019	0.9265	0.2451	2	11.5572	1.9898	1.3274	8.1174	4.522	0.8813	7.6255	4.8953	12.5837	0.9184
1291	5.245	0.8161	2.6063	90.3545	4.1374	0.4867	0.4867	0.9333	0.2783	2	15.3865	4.4759	1.9464	16.0856	4.6865	3.1719	20.6148	5.9036	13.4471	1.1442
1292	3.1165	0.8792	1.6737	17.6991	2.5741		0.8704	0.9401	0.537	2	11.0643	7.4971	0.9552	13.9619	3.1382	5.812	52.5293	6.6107	8.6079	1.2854
1293	3.9305	0.861	2.059	50.3555	3.2251	0.7381	0.7381	0.93	0.3923	2	8.5954	4.3927	0.7347	11.1966	2.5216	3.4034	39.5956	4.1746	10.6319	0.8085
1294	3.3778	0.8726	1.7994	28.3728	2.784		0.8618	0.9256	0.5207	2	5.9923	3.3304	0.2655	6.3955	2.0817	2.2464	37.4881	3.3302	9.2595	0.6472
1295	3.6685	0.914	2.2053	40.1208	3.1737		0.8677	1.0111	0.5731	2	18.2676	12.459	0.7016	21.7379	3.5588	10.4193	57.037	8.2835	10.5338	1.7342
1296	3.3076	0.8803	1.7843	25.1911	2.7454		0.8596	0.9607	0.502	2	8.5182	3.1876	0.5277	6.3492	4.1572	1.1005	12.9194	4.774	9.1475	0.9312
1297	7.0788	0.805	3.4433	99.4428	5.5594	0.5929	0.5929	0.9004	0.2816	2	15.7337	5.4024	0.7157	19.1848	3.2677	4.4822	28.4879	4.5694	17.9022	0.8789
1298	2.6298	0.9191	1.5144	3.6564	2.2358		0.9207	0.9852	0.5576	2	3.8567	1.8936	0.9843	3.3957	2.0518	0.7494	19.4311	2.5467	7.5933	0.5079
1299	6.3616	0.8777	3.5319	98.5925	5.4181	0.7571	0.7571	0.9203	0.4379	2	20.2841	7.5597	0.7119	17.2634	4.1126	5.7588	28.3907	5.7431	17.5407	1.1564
1300	4.2193	0.8643	2.2232	61.6572	3.4864	0.6244	0.6244	0.9697	0.3284	2	4.0056	2.4692	0.0493	7.5186	0.8108	2.2029	54.9955	1.8017	11.4564	0.3496
1301	3.9102	0.8684	2.1285	49.5662	3.2337	0.6413	0.6413	1.0014	0.4101	2	8.7589	4.476	0.918	10.9142	2.4923	3.4539	39.433	4.1151	10.6674	0.8211
1302	3.2424	0.9561	1.935	22.5995	2.9039		0.8703	0.9898	0.5535	2	14.8616	9.5073	2.2257	17.1765	3.8757	7.3621	49.5377	7.6804	9.7392	1.526
1303	4.1892	0.8364	2.1268	60.662	3.3536	0.6549	0.6549	0.9172	0.3476	2	5.5956	3.0268	0.4794	8.7079	1.4438	2.525	45.1247	2.631	11.0073	0.5084
1304	4.6912	0.873	2.5385	76.9019	3.9318	0.6178	0.6178	1.0034	0.3628	2	12.6957	5.4095	0.6981	14.9117	3.3489	4.1946	33.0395	5.0013	12.866	0.9868
1305	3.8477	0.7809	1.7565	47.4562	2.8739	0.5893	0.5893	0.926	0.3107	2	9.0359	5.2092	0.6111	16.766	2.6467	4.3868	48.5486	5.1443	9.4398	0.9572
1306	3.9451	0.8875	2.2136	50.9107	3.3322		0.807	0.9642	0.4591	2	7.4437	3.5254	0.9982	7.6793	2.2333	2.5001	33.5868	3.3627	10.9994	0.6767
1307	3.1683	0.8065	1.5004	19.5626	2.4156		0.7878	0.8549	0.437	2	1.3146	0.3492	0.2543	0.7992	0.9078	-0.0474	-3.6079	0.8762	8.0275	0.1638
1308	4.6015	0.85	2.4974	73.7959	3.7562	0.6042	0.6042	0.9864	0.336	2	3.5246	1.7566	0.1394	5.2277	0.818	1.4818	42.0417	1.4113	12.2876	0.2868
1309	2.8542	0.8153	1.3251	8.6079	2.1844		0.8256	0.9012	0.4835	2	6.3972	2.5351	1.208	5.2433	4.589	0.3163	4.9444	4.8277	7.3105	0.8751
1310	5.4941	0.8116	2.7041	93.7716	4.3173	0.5281	0.5281	0.9074	0.2794	2	6.7882	1.6258	0.5292	5.8199	2.1291	1.0311	15.1896	2.5103	14.0075	0.4846
1311	3.3445	0.8925	1.8641	26.5941	2.814		0.8536	0.9664	0.5338	2	12.3716	8.7049	0.4134	16.3083	2.7563	7.2337	58.4702	6.6368	9.3774	1.3193
1312	3.9346	0.8805	2.1949	50.5139	3.2979	0.796	0.796	0.9702	0.4615	2	12.6968	4.121	2.722	8.9294	4.9474	1.8377	14.4737	5.7847	10.8835	1.1666
1313	3.8446	0.8577	2.0242	47.327	3.1395		0.7901	0.9328	0.4424	2	11.9469	7.3891	0.9511	16.7012	2.8815	6.1143	51.179	5.902	10.3589	1.1533
1314	3.5925	0.921	2.0713	36.7684	3.1266		0.8868	0.9579	0.5199	2	12.1409	6.32	1.4101	12.1552	3.7522	4.3691	35.9866	5.8615	10.3945	1.168
1315	4.0602	0.8644	2.1718	55.2392	3.3493	0.7885	0.7885	0.9239	0.4301	2	13.9112	7.7997	0.6002	18.135	3.5089	6.2905	45.219	6.4054	11.0261	1.2617
1316	3.9242	0.8265	1.9828	50.1183	3.0966	0.7375	0.7375	0.9199	0.4525	2	15.1234	7.7785	2.2204	17.1889	4.7997	5.6065	37.0717	7.6273	10.189	1.4843
1317	3.4949	0.9765	2.2602	33.0468	3.208		0.9094	1.0345	0.6133	2	7.5501	5.4355	0.3892	8.8626	1.284	4.6481	61.5634	3.3405	10.7211	0.7042
1318	5.187	0.817	2.5557	89.2101	4.0946	0.6014	0.6014	0.9257	0.3562	2	10.7632	6.3114	0.4745	17.7196	2.0239	5.5905	51.9409	4.2114	13.3136	0.8084
1319	4.0004	0.8976	2.2441	52.9646	3.4179		0.8122	0.9819	0.479	2	18.9683	11.1688	1.1937	23.3173	4.4188	9.0522	47.7228	8.4525	11.2808	1.6815
1320	4.9985	0.8151	2.4027	85.3927	3.9318	0.4595	0.4595	0.9042	0.2292	2	11.2914	3.0918	1.5518	13.4895	3.7725	2.2272	19.7247	4.6995	12.8002	0.8821
1321	4.9824	0.8494	2.6083	85.0567	4.0775	0.535	0.535	1.0014	0.2892	2	15.1776	2.0407	1.6526	7.0553	5.6648	0.4022	2.65	5.819	13.2962	1.1415
1322	3.9554	0.8957	2.2254	51.4148	3.3708	0.7284	0.7284	0.9693	0.3917	2	9.6201	4.7037	0.9211	12.0093	2.6811	3.6536	37.9788	4.3229	11.1304	0.8643
1323	3.7095	0.8976	2.0547	41.8764	3.1566		0.8401	0.9602	0.4836	2	10.9008	2.7267	1.3613	5.6387	5.2028	0.2108	1.9338	5.3053	10.46	1.0421
1324	3.5339	0.8878	1.9588	34.86	2.9682		0.8347	0.9493	0.5175	2	3.5197	2.6338	0.105	5.0891	0.6147	2.3157	65.7925	1.7969	9.8561	0.3571
1325	4.0959	0.8538	2.1634	56.8861	3.3408	0.6316	0.6316	0.9502	0.3534	2	9.5579	5.0566	0.9201	14.3077	2.4869	4.1777	43.7094	4.418	10.9869	0.8699
1326	4.8685	0.8338	2.5371	81.8705	3.9104	0.5891	0.5891	0.9826	0.3199	2	3.2274	1.6421	0.0298	5.1329	0.715	1.4133	43.7907	1.2721	12.7536	0.2531
1327	4.326	0.8497	2.259	65.4152	3.5207	0.6937	0.6937	0.9589	0.3617	2	14.4683	6.9012	2.4868	19.082	3.9884	5.4587	37.7287	6.4047	11.5472	1.253
1328	4.2292	0.9077	2.5228	62.1145	3.662	0.6166	0.6166	1.0524	0.3922	2	10.5332	4.2943	0.8979	10.9503	2.9282	3.146	29.8675	4.1752	12.06	0.8734
1329	2.9368	0.8506	1.4455	11.2193	2.3428		0.8325	0.8966	0.4637	2	8.0638	3.8013	0.8503	8.1977	4.3415	1.7881	22.1744	5.5786	7.848	1.0275
1330	4.8716	0.8323	2.5474	81.9691	3.9061	0.4962	0.4962	0.9796	0.2517	2	10.7414	3.0423	0.677	12.0872	3.3536	2.1982	20.4647	4.2166	12.7384	0.8432
1331	3.115	0.8703	1.6009	17.5939	2.5484		0.823	0.9283	0.4814	2	9.8074	6.5005	0.6089	13.5023	2.9538	5.0784	51.7813	6.1262	8.5168	1.1515
1332	3.8003	0.8837	2.085	45.5807	3.1909		0.8195	0.9332	0.4489	2	12.5567	6.5664	1.0823	14.6262	3.6614	4.9226	39.203	6.0224	10.5509	1.1901
1333	5.0754	0.8581	2.6794	87.2207	4.1974	0.5425	0.5425	0.9462	0.3219	2	8.078	2.0575	1.1115	6.3917	2.5537	1.2355	15.2946	3.0149	13.683	0.5904
1334	3.1311	0.9198	1.8036	18.2894	2.6983		0.9209	0.9788	0.5726	2	0.8128	0.2431	0.0923	0.4245	0.4628	-0.0219	-2.6981	0.4507	9.0473	0.0898
1335	2.636	0.9645	1.5562	3.8474	2.3428		0.9054	0.9794	0.5446	2	10.0789	6.3814	1.3013	11.7185	3.6549	4.3911	43.5673	6.4766	7.9874	1.2618
1336	4.9989	0.8834	2.7166	85.4264	4.2488	0.5982	0.5982	0.9446	0.3224	2	12.9174	6.0637	0.757	18.8069	2.8626	5.1407	39.7967	4.755	13.8742	0.931
1337	3.1329	0.9662	1.9475	18.3317	2.8268		0.9179	0.9856	0.6013	2	12.1001	8.3947	1.1454	13.9619	2.7524	6.7398	55.7004	6.2131	9.5101	1.2723
1338	2.8566	0.8815	1.5324	8.7067	2.3514		0.8729	0.9431	0.5582	2	6.5982	3.4099	0.9595	6.1081	3.2728	1.5828	23.9884	4.3058	7.911	0.8341
1339	4.6941	0.8308	2.3514	76.9971	3.752	0.5455	0.5455	0.9376	0.3154	2	5.0478	2.3922	0.2757	7.5839	1.3044	1.9808	39.2409	2.1467	12.2526	0.412
1340	3.8162	0.8473	1.8688	46.2459	3.0795	0.644	0.644	0.9123	0.3513	2	7.9653	4.1302	0.882	11.7556	2.5273	3.2422	40.7041	4.2623	10.1587	0.7841
1341	4.1026	0.9156	2.4719	57.2731	3.5763	0.6008	0.6008	1.0025	0.3685	2	4.6279	1.1627	0.2211	3.1551	1.6474	0.5556	12.0054	1.8722	11.8005	0.3922
1342	2.5152	0.8501	1.2555	1.892	1.9831		0.8507	0.9425	0.4933	2	3.4391	1.6828	0.6036	3.4116	2.3042	0.5462	15.8821	2.7392	6.7171	0.512
1343	4.4847	0.8575	2.4048	70.3607	3.6877	0.5491	0.5491	0.9859	0.3005	2	6.5258	3.0095	0.1679	10.0148	1.671	2.5074	38.4229	2.7137	12.0809	0.5402
1344	3.8518	0.9064	2.262	47.5856	3.3151	0.752	0.752	1.0264	0.4371	2	10.1142	7.6198	0.1835	17.4334	1.3668	7.0224	69.4311	4.4714	10.9686	0.9221
1345	4.3073	0.8406	2.1296	64.8306	3.4693	0.6756	0.6756	0.9069	0.4006	2	2.3502	1.8899	0.0699	4.7175	0.2662	1.7833	75.8786	1.1036	11.3754	0.2066
1346	3.4776	0.9178	1.9943	32.2533	3.011		0.8209	0.9847	0.5267	2	10.8353	6.195	1.5499	11.7621	3.1619	4.5297	41.805	5.4331	10.0271	1.0806
1347	3.6592	0.8435	1.788	39.8507	2.9339		0.787	0.8944	0.4566	2	7.3734	3.1233	0.7594	6.8407	3.1922	1.6658	22.592	4.1238	9.6968	0.7604
1348	2.636	0.9299	1.5126	3.8665	2.2657		0.9037	0.9772	0.5452	2	3.991	1.9041	0.6103	3.4928	2.1571	0.7282	18.2461	2.6385	7.701	0.5182
1349	3.9654	0.9112	2.3152	51.7607	3.435		0.8433	0.993	0.4899	2	5.2188	3.752	0.1213	7.6585	0.8036	3.3583	64.35	2.2541	11.3512	0.4598
1350	3.7261	0.9072	2.1637	42.3499	3.2037		0.8587	0.9874	0.4905	2	8.1131	5.0457	0.1788	10.2874	1.8333	4.1466	51.1099	3.7496	10.6196	0.764
1351	2.9628	0.8504	1.4794	11.9453	2.3642		0.7914	0.917	0.4802	2	2.0006	1.1143	0.0644	2.3205	0.887	0.6884	34.4097	1.3523	7.9151	0.2528
1352	3.6788	0.9059	2.138	40.4899	3.1566		0.8599	0.9855	0.5044	2	3.0339	2.3566	0.0529	4.6718	0.4146	2.1474	70.7802	1.419	10.47	0.2898
1353	4.79	0.8583	2.5277	79.7201	3.9533	0.618	0.618	0.9681	0.3415	2	4.5419	2.5977	0.2387	7.6059	0.8893	2.294	50.5075	1.7969	12.9161	0.3516
1354	2.8556	0.9165	1.6102	8.6474	2.4371		0.8777	0.9704	0.5765	2	7.543	4.9786	0.7015	8.6352	2.4808	3.5483	47.041	4.6845	8.2225	0.9174
1355	4.1038	0.8509	2.1714	57.3562	3.3365	0.6554	0.6554	0.9859	0.3758	2	11.2562	6.5883	0.992	17.5309	2.5996	5.6113	49.8507	5.1838	10.9702	1.0261
1356	5.1749	0.8324	2.6448	89.0721	4.1588	0.5454	0.5454	0.9458	0.3025	2	6.6665	3.7109	0.1572	12.2678	1.2618	3.3292	49.9392	2.5206	13.5325	0.4926
1357	2.8119	0.9385	1.708	7.6824	2.4499		0.9594	1.0248	0.5969	2	2.3834	1.6137	0.0595	2.7034	0.6927	1.2003	50.3608	1.3954	8.2904	0.2875
1358	4.594	0.8121	2.2113	73.5478	3.5892	0.4784	0.4784	0.933	0.228	2	4.396	2.2888	0.1581	10.0408	1.0624	2.0466	46.556	1.988	11.7203	0.3751
1359	5.5248	0.8722	3.1036	94.057	4.6557	0.5078	0.5078	1.0652	0.2672	2	10.3313	0.3262	0.299	1.2209	3.5273	-0.6163	-5.9654	3.3288	15.1392	0.6824
1360	4.1402	0.8836	2.2485	58.7757	3.4907	0.7888	0.7888	0.9425	0.4732	2	8.2796	3.5536	0.5869	7.5092	2.6621	2.2938	27.7042	3.6823	11.4927	0.7204
1361	2.4364	0.839	1.1048	1.2899	1.8931		0.7314	0.8535	0.4297	2	5.0528	3.5515	0.4884	8.2658	2.2235	2.5961	51.3794	4.5735	6.422	0.7868
1362	3.1282	0.8104	1.4354	18.1416	2.3942		0.7759	0.8838	0.4505	2	6.2616	4.139	0.5632	9.1882	2.155	3.1683	50.5989	4.3623	7.9645	0.7862
1363	2.5915	0.8845	1.3714	2.9139	2.1244		0.8662	0.9639	0.5597	2	4.0956	2.9878	0.2079	5.3386	1.3648	2.224	54.3022	2.9864	7.2015	0.5687
1364	3.9475	0.9085	2.1998	50.9902	3.4093	0.7854	0.7854	0.9609	0.4229	2	9.4909	6.0415	0.2099	14.2876	1.9412	5.2207	55.0074	4.3144	11.2671	0.8424
1365	2.5142	0.8465	1.1731	1.8543	1.9745		0.7928	0.8865	0.4279	2	5.8429	2.6055	1.6334	6.0889	4.3443	0.7465	12.7762	4.9807	6.6862	0.8739
1366	3.1179	0.9368	1.8325	17.7412	2.7326		0.8623	0.9811	0.5833	2	5.2665	3.2075	0.7384	5.4993	1.6482	2.2462	42.6507	2.8739	9.1764	0.5739
1367	3.3757	0.8718	1.6947	28.237	2.7797	0.7412	0.7412	0.9318	0.4474	2	4.6198	2.763	0.4571	6.1763	1.4885	2.0971	45.3937	2.726	9.245	0.4997
1368	4.135	0.8438	2.1232	58.5242	3.3365	0.7075	0.7075	0.9261	0.4063	2	8.2674	3.8761	0.5022	9.5408	2.5576	2.8371	34.3167	3.8938	10.962	0.7542
1369	3.815	0.8999	2.1918	46.1946	3.2594	0.7437	0.7437	0.9996	0.3981	2	2.6053	1.4262	0.273	3.5827	0.6573	1.1645	44.6973	1.1887	10.7856	0.2416
1370	3.7919	0.896	2.1466	45.3002	3.2251		0.8077	1.0018	0.4921	2	6.2702	4.4569	0.1827	9.0562	1.096	3.9176	62.4797	2.921	10.6733	0.5875
1371	3.0941	0.8896	1.7323	16.7136	2.5827		0.8969	1.0052	0.586	2	3.1618	2.1223	0.0848	3.6216	0.9068	1.5909	50.3163	1.8252	8.6473	0.3656
1372	3.083	0.8521	1.602	16.1505	2.4713		0.8514	0.9263	0.5305	2	1.6154	0.699	0.2436	1.3177	0.8553	0.2453	15.1851	1.0084	8.2535	0.1957
1373	2.726	0.9714	1.6988	5.3847	2.4456		0.9247	1.0069	0.6102	2	3.1554	2.1177	0.3175	3.4704	0.9533	1.536	48.6785	1.8574	8.3193	0.3793
1374	4.7532	0.8929	2.7097	78.5285	4.0732	0.7055	0.7055	0.9499	0.3752	2	6.2714	3.8373	0.3311	10.2283	1.0426	3.4462	54.951	2.3144	13.3339	0.4703
1375	6.0799	0.8355	3.1633	97.6739	4.9298	0.5362	0.5362	0.9404	0.2827	2	7.9851	1.1268	1.3513	3.9855	2.3809	0.4537	5.6818	2.5243	15.958	0.5004
1376	3.6017	0.901	2.0211	37.3458	3.0709	0.7572	0.7572	0.9621	0.451	2	8.8269	6.4008	0.4524	14.1919	1.5452	5.7039	64.6195	4.3674	10.1949	0.8658
1377	3.1865	0.9307	1.8604	20.1178	2.7797		0.8817	0.9578	0.5225	2	5.3125	2.8331	0.3079	5.4224	1.8531	1.8649	35.104	2.8556	9.3166	0.5702
1378	4.2402	0.9207	2.5239	62.6594	3.722	0.6356	0.6356	0.9969	0.3606	2	0.7133	0.6065	0	1.6822	0.0494	0.5887	82.5319	0.2826	12.2643	0.0582
1379	3.5268	0.9362	2.1525	34.4577	3.1138		0.7966	1.1413	0.4838	2	12.8309	7.6858	1.1274	15.8874	3.0833	6.1941	48.2749	5.9609	10.3731	1.2369
1380	3.1388	0.961	1.9541	18.522	2.8182		0.9283	1.016	0.6327	2	3.9436	0.756	1.2986	1.195	2.4122	-0.7701	-19.5278	2.0181	9.4764	0.4161
1381	3.109	0.8706	1.648	17.3839	2.5441		0.8495	0.9866	0.5153	2	11.762	5.8562	0.8965	11.3644	5.214	3.1694	26.9461	7.1371	8.5036	1.3832
1382	5.0552	0.8281	2.6043	86.8804	4.0389	0.7416	0.7416	0.9416	0.4266	2	4.9379	2.1504	0.5857	5.0406	1.28	1.6043	32.4895	1.8961	13.1509	0.3755
1383	4.7289	0.8193	2.3481	77.8246	3.7305	0.4655	0.4655	0.9512	0.2891	2	9.6418	2.2569	0.6728	7.8069	3.5867	1.22	12.6532	4.1062	12.1723	0.7921
1384	5.8374	0.8631	3.2372	96.6157	4.8784	0.5275	0.5276	0.9801	0.3298	2	2.5127	0.8563	0.0674	2.596	0.5698	0.6684	26.6009	0.7762	15.8282	0.1587
1385	4.8533	0.851	2.6305	81.4117	3.9747	0.5975	0.5975	1.0145	0.3138	2	7.7901	4.2387	0.4075	13.5066	1.533	3.7576	48.2356	2.9615	12.975	0.6004
1386	2.4605	0.9239	1.3308	1.4026	2.0901		0.8323	0.9543	0.529	2	1.3256	0.7911	0.2027	1.4956	0.6666	0.4385	33.0794	0.9961	7.1419	0.1856
1387	3.1414	0.8961	1.7632	18.6067	2.6426		0.8172	0.9933	0.5279	2	9.215	5.3808	0.8185	10.193	3.1038	3.7423	40.611	5.2263	8.8436	1.042
1388	3.1104	0.9458	1.9413	17.4679	2.7497		0.9385	1.0065	0.6281	2	2.2461	1.5783	0.0945	2.5128	0.5086	1.2588	56.0438	1.157	9.2416	0.243
1389	2.9776	0.8734	1.5999	12.5531	2.4371		0.8585	0.9269	0.5238	2	5.5914	3.0959	0.6443	5.9103	2.319	1.8811	33.6427	3.4948	8.1706	0.6843
1390	5.1257	0.8221	2.5839	88.212	4.0689	0.4481	0.4481	0.9495	0.3164	2	11.3311	2.0569	0.7625	6.5	4.0902	0.7626	6.7301	4.3853	13.2385	0.8559
1391	3.499	0.8881	1.9804	33.3044	2.9382		0.8204	0.9581	0.5256	2	16.43	9.9164	2.869	18.8681	4.4772	7.5634	46.0341	8.2963	9.7623	1.683
1392	2.7169	0.9123	1.4782	5.1145	2.3		0.8704	0.942	0.5476	2	4.7631	3.1758	0.5013	5.7996	1.7056	2.2418	47.066	3.2222	7.7868	0.6117
1393	4.7135	0.8203	2.3707	77.5058	3.722	0.6772	0.6772	0.9198	0.3463	2	7.6165	3.2233	0.3182	9.3072	2.1702	2.4717	32.4519	3.2128	12.1466	0.627
1394	3.7678	0.9011	2.1107	44.2848	3.2209		0.8162	0.9454	0.5076	2	10.0435	4.0944	0.6464	8.067	3.7108	2.211	22.0142	4.7584	10.666	0.9416
1395	4.5352	0.8532	2.3399	71.9454	3.7134	0.6957	0.6957	0.9433	0.3817	2	15.0791	8.3687	1.2242	21.9232	3.4269	7.0606	46.8237	6.4443	12.1569	1.2404
1396	2.9881	0.9209	1.7023	13.0615	2.5698		0.8692	0.9557	0.5569	2	13.8119	10.2875	0.701	18.4732	3.077	8.5739	62.0762	8.1137	8.6451	1.5977
1397	3.3941	0.9048	1.8907	28.9176	2.8953		0.8182	0.9393	0.5273	2	13.1475	8.5733	0.5315	16.2592	3.355	6.8042	51.7528	6.9538	9.6479	1.3627
1398	4.5057	0.8294	2.2882	70.9682	3.5892	0.5783	0.5783	0.9575	0.3334	2	12.0215	5.675	0.5471	17.0207	3.2467	4.5925	38.2024	5.2537	11.7395	1.024
1399	5.7207	0.8212	2.9123	95.7818	4.5529	0.4635	0.4635	0.9428	0.2986	2	19.543	7.9366	2.4681	26.5808	4.4405	6.6107	33.8264	6.7105	14.758	1.3242
1400	2.3773	0.9607	1.3885	0.5407	2.0858		0.8944	0.9643	0.5396	2	5.0348	2.6107	1.1349	4.8386	2.8555	1.07	21.2521	3.6261	7.1751	0.7017
1401	4.7581	0.8636	2.5646	78.7532	3.949	0.6371	0.6371	0.9641	0.3411	2	8.3866	3.5119	0.6537	10.2948	2.1924	2.764	32.9573	3.2701	12.9089	0.6497
1402	2.7596	0.8689	1.4426	6.3927	2.2358		0.8339	0.9334	0.4755	2	7.2965	3.4123	1.0466	7.1764	4.0163	1.5026	20.5934	5.0579	7.5328	0.9686
1403	4.2021	0.8615	2.1766	61.0877	3.4607	0.5911	0.5911	0.9436	0.3039	2	11.2156	6.3597	0.5726	20.9257	2.593	5.5717	49.6781	5.1528	11.3724	0.9862
1404	3.9222	0.8089	1.8446	49.9866	3.0324	0.5917	0.5917	0.9197	0.3417	2	9.705	5.0824	1.4613	14.876	3.0757	4.0316	41.5415	5.2613	9.9677	0.9736
1405	6.0496	0.8429	3.1281	97.6373	4.9469	0.6917	0.6917	0.8951	0.3575	2	12.8985	6.4542	0.7626	18.0528	2.326	5.6226	43.5911	4.1234	16.0203	0.8051
1406	3.5686	0.8902	2.0053	35.9542	3.0067		0.8289	0.9475	0.4692	2	9.4495	7.0359	0.2625	14.9958	1.5712	6.2987	66.6564	4.7123	9.9802	0.9468
1407	2.7624	0.9309	1.6218	6.5484	2.3857		0.9222	0.9934	0.5586	2	4.0102	2.1227	0.451	3.7999	1.7754	1.1309	28.2006	2.4727	8.079	0.4964
1408	3.9316	0.8656	2.107	50.4083	3.2423	0.7327	0.7327	0.9449	0.381	2	17.224	10.3142	0.6743	27.0747	4.0032	8.7892	51.0288	8.1747	10.691	1.6111
1409	3.646	0.856	1.88	39.2632	2.9639		0.7927	0.9396	0.4768	2	8.0249	4.2196	0.5721	8.8508	2.7118	2.9268	36.4715	4.2686	9.8053	0.8184
1410	2.7451	0.9287	1.5576	5.9848	2.3642		0.8838	0.9657	0.5669	2	7.0372	4.7715	0.6581	8.4171	2.2868	3.4752	49.3833	4.518	8.009	0.8787
1411	3.1551	0.8947	1.7392	19.2645	2.6512		0.8277	0.9499	0.4781	2	14.6468	9.0254	1.0559	18.877	4.4575	6.8942	47.0697	8.4216	8.8687	1.6515
1412	3.7747	0.83	1.842	44.5126	2.9853	0.6869	0.6869	0.8943	0.3935	2	5.8196	3.5434	0.5113	9.0044	1.5714	2.925	50.2612	3.1594	9.843	0.5912
1413	3.3829	0.9025	1.8922	28.5315	2.8782		0.8683	0.9539	0.5511	2	12.5519	8.1468	0.7311	14.7818	3.2849	6.3364	50.4816	6.6335	9.5913	1.3087
1414	3.5915	0.8732	1.9571	36.6964	2.9724	0.7091	0.709	0.9819	0.388	2	4.6644	2.5253	0.2992	6.5087	1.3632	1.9964	42.8008	2.3833	9.8522	0.4734
1415	3.3244	0.8928	1.8913	25.8575	2.7968		0.8684	1.0051	0.5141	2	8.8304	5.3118	0.236	10.3315	2.5549	3.9982	45.2777	4.669	9.3239	0.9471
1416	2.9627	0.93	1.7046	11.9251	2.5698		0.8964	0.9685	0.5556	2	6.1791	3.6851	0.6142	6.633	2.1705	2.4792	40.1223	3.625	8.6566	0.7138
1417	3.594	0.8845	1.9905	36.9606	3.011		0.8449	0.9595	0.485	2	9.581	5.7808	0.4567	11.9188	2.5242	4.5565	47.5577	4.8134	9.9867	0.9594
1418	3.2614	0.8944	1.833	23.8017	2.7454		0.9164	0.9174	0.5615	2	8.5094	5.4846	1.1506	9.767	2.3791	4.1487	48.7543	4.6423	9.1643	0.9285
1419	2.7219	0.9306	1.6157	5.2302	2.3471		0.9204	1.0825	0.6886	2	9.8923	3.6891	2.2907	5.3575	6.6906	-0.9179	-9.2789	6.1226	7.9575	1.2431
1420	3.2578	0.8941	1.7559	23.5604	2.7412		0.8508	0.9188	0.484	2	6.5657	3.8212	0.4193	7.8945	2.1579	2.7767	42.291	3.7392	9.1505	0.7175
1421	4.6379	0.9192	2.7666	75.0428	4.0817		0.8659	0.9388	0.4925	2	15.2868	7.2436	1.5058	14.7064	3.5369	5.5015	35.9886	5.5255	13.3928	1.1414
1422	3.268	0.8954	1.8916	24.1093	2.754		0.9211	0.99	0.6028	2	6.5838	3.0517	0.7586	5.0627	2.7407	1.3997	21.2598	3.4805	9.1924	0.7162
1423	3.1929	0.9286	1.8522	20.3962	2.7797		0.8309	0.9913	0.4909	2	5.4909	2.7776	0.7829	5.6584	1.9931	1.7992	32.7669	2.9645	9.314	0.5895
1424	3.9626	0.9275	2.3328	51.6276	3.4907		0.8502	0.9716	0.4836	2	17.9814	9.7129	2.1876	20.0838	4.4714	7.5505	41.9906	7.7081	11.5462	1.5573
1425	4.7231	0.8863	2.6092	77.697	4.0175	0.5096	0.5096	0.9705	0.2829	2	9.1588	0.7046	1.497	2.4907	3.6342	-0.3235	-3.5321	3.5102	13.1509	0.6964
1426	5.5313	0.8844	3.1876	94.0928	4.7242	0.562	0.562	0.9931	0.2993	2	10.0748	2.883	1.7731	9.632	2.49	2.1377	21.2183	3.1606	15.369	0.6555
1427	4.0665	0.9059	2.4343	55.5945	3.5078		0.8765	1.0142	0.4968	2	19.7962	7.9308	4.4903	15.9652	6.124	4.8887	24.6951	8.1322	11.5734	1.7105
1428	3.0234	0.907	1.7048	14.4948	2.5655		0.867	0.9395	0.489	2	3.8785	2.529	0.0356	5.1713	1.1101	1.9861	51.2079	2.275	8.6145	0.4502
1429	4.1907	0.9056	2.3904	60.7186	3.6192	0.7606	0.7606	0.9692	0.41	2	7.8006	3.4136	0.3792	8.3253	2.2152	2.5053	32.1168	3.2633	11.9228	0.6543
1430	4.0354	0.9113	2.3646	54.4227	3.4993	0.7384	0.7384	0.9823	0.4569	2	13.1491	6.5598	1.0541	14.3568	3.454	4.9816	37.8855	5.5608	11.553	1.1382
1431	4.3172	0.8105	2.0713	65.1226	3.3579	0.6097	0.6097	0.8987	0.3347	2	9.8379	5.5416	0.474	16.5586	2.474	4.7136	47.9127	4.7496	10.9921	0.895
1432	4.5161	0.8489	2.3892	71.4865	3.6791	0.6891	0.6891	0.9333	0.3808	2	4.676	2.6788	0.0208	7.0339	0.9945	2.3001	49.1895	1.9571	12.0441	0.3882
1433	3.1095	0.8564	1.6368	17.4258	2.5056		0.9163	0.9804	0.57	2	6.1736	3.5585	0.6616	6.2428	2.4514	2.1612	35.0071	3.7717	8.366	0.7379
1434	5.1067	0.8579	2.7151	87.7326	4.2231	0.5432	0.5432	0.9721	0.2701	2	6.5479	2.1094	0.4784	7.8085	1.8154	1.619	24.7255	2.4117	13.7635	0.4757
1435	3.1303	0.8453	1.5618	18.2261	2.4927		0.7988	0.8915	0.4827	2	8.2382	4.7549	0.7477	9.851	3.2279	3.1969	38.8058	5.2748	8.313	0.991
1436	3.4201	0.8815	1.8808	29.67	2.8482		0.8393	0.9607	0.4694	2	14.8623	10.2074	0.942	21.7441	3.2982	8.6591	58.2622	7.9021	9.472	1.5691
1437	3.6919	0.9036	2.0898	41.1815	3.1609		0.8401	0.964	0.4876	2	9.7944	4.731	0.5893	9.7027	3.1603	3.1901	32.5707	4.6868	10.4807	0.9345
1438	6.2003	0.891	3.5777	98.0039	5.3538	0.5593	0.5593	0.9865	0.3028	2	10.8621	3.9044	0.5148	12.8922	2.1246	3.261	30.0218	3.0361	17.3548	0.6259
1439	2.8753	0.9283	1.657	9.2812	2.4842		0.9193	0.9844	0.5825	2	8.5161	5.4542	0.6036	9.3639	2.8494	3.7945	44.5568	5.1395	8.3852	1.0156
1440	3.8175	0.8458	1.9362	46.3485	3.0752		0.7496	0.9413	0.406	2	12.2612	6.9675	1.1837	17.1602	3.4596	5.5628	45.3691	6.3326	10.1434	1.2088
1441	4.2374	0.8337	2.0564	62.5732	3.3836	0.5523	0.5523	0.8863	0.2892	2	5.5695	2.234	0.908	7.7245	1.8874	1.6881	30.3097	2.7084	11.0984	0.5018
1442	7.3898	0.8224	3.7952	99.554	5.932	0.46	0.46	0.9762	0.2559	2	14.446	0.6214	0.1445	2.4281	3.906	-0.3782	-2.618	3.8064	19.092	0.7567
1443	4.4913	0.8136	2.1518	70.5123	3.5121	0.4947	0.4947	0.9116	0.2406	2	4.9632	1.7376	0.7194	7.2234	1.6877	1.3317	26.8315	2.3065	11.4799	0.4323
1444	3.176	0.9157	1.8714	19.7759	2.7283		0.8927	0.9939	0.534	2	2.3091	1.4887	0.1197	2.7878	0.6134	1.1611	50.2837	1.2339	9.1365	0.2527
1445	5.0349	0.896	2.9471	86.4054	4.3387	0.6492	0.6492	0.9778	0.3444	2	10.1339	3.9167	0.4462	11.3742	2.3887	3.0942	30.5332	3.4386	14.1718	0.7151
1446	5.2499	0.8179	2.6422	90.4589	4.1503	0.5571	0.5571	0.9382	0.2958	2	10.444	5.105	1.0217	17.2603	2.2753	4.4321	42.4368	3.9528	13.4896	0.7742
1447	4.8181	0.8741	2.591	80.596	4.0475	0.5293	0.5293	0.9307	0.3213	2	4.1312	0.6552	0.862	2.0392	1.5315	0.1631	3.948	1.5944	13.2307	0.3122
1448	3.8482	0.9148	2.2439	47.5079	3.3408	0.8076	0.8076	0.9847	0.4676	2	8.0852	4.6567	0.3338	9.9582	1.9301	3.7542	46.433	3.6032	11.0596	0.7311
1449	5.6935	0.8526	3.1076	95.4929	4.6985	0.5627	0.5627	0.9746	0.3354	2	8.0726	2.045	1.1148	6.097	2.1743	1.3157	16.2983	2.5977	15.2508	0.5293
1450	4.0458	0.8736	2.1762	54.7488	3.3708	0.7413	0.7413	0.9476	0.4557	2	7.7781	4.955	0.1473	10.8741	1.6408	4.2073	54.0916	3.5742	11.1042	0.7005
1451	3.3886	0.8894	1.8846	28.7131	2.8439		0.8785	0.9869	0.5739	2	5.1679	2.4305	0.8111	4.2351	2.0885	1.2319	23.8375	2.7422	9.4678	0.5458
1452	3.5447	0.8402	1.7385	35.0972	2.8268		0.8254	0.8849	0.4297	2	8.1294	5.1855	0.3143	12.068	2.2493	4.219	51.898	4.6761	9.3566	0.8688
1453	3.9982	0.8804	2.1904	52.8304	3.3536	0.7857	0.7857	0.9568	0.4727	2	6.8128	3.6946	0.5542	7.8164	1.8153	2.8365	41.6349	3.1103	11.0582	0.6161
1454	5.0769	0.8897	2.8491	87.2547	4.3473	0.6042	0.6042	0.9758	0.3616	2	13.6692	8.9114	0.2844	24.6424	1.9127	8.2197	60.133	4.7977	14.1911	0.9632
1455	3.7078	0.9251	2.2749	41.8018	3.2466	0.8239	0.8239	1.0349	0.4768	2	12.8117	9.2323	0.3731	19.3621	1.9907	8.2831	64.6526	5.6318	10.7764	1.1889
1456	4.9961	0.8599	2.7213	85.3255	4.1374	0.6182	0.6182	0.9926	0.3301	2	11.7808	5.6136	1.1559	17.0074	2.5791	4.7623	40.4242	4.3291	13.4967	0.8729
1457	5.3562	0.8915	3.1568	92.0705	4.6043	0.5584	0.5584	1.0242	0.3096	2	1.3862	0.1405	0.0278	0.4538	0.4375	0.005	0.3634	0.4391	15.0006	0.0924
1458	4.6456	0.8763	2.5642	75.3562	3.9061	0.5951	0.5951	0.9826	0.3365	2	12.12	4.7566	1.1548	14.1346	3.3054	3.6443	30.0685	4.7266	12.7891	0.9477
1459	3.4337	0.8973	1.9454	30.2426	2.9082		0.8461	0.9533	0.4943	2	3.1147	2.2745	0.0348	4.6013	0.579	1.9883	63.836	1.6011	9.6791	0.3218
1460	5.6174	0.8259	2.8594	94.9528	4.4929	0.4567	0.4567	0.9484	0.2522	2	8.0758	0.5227	0.6765	2.0724	2.897	-0.208	-2.5756	2.8243	14.5748	0.5541
1461	4.4948	0.8772	2.5112	70.6337	3.7777	0.5838	0.5838	0.9972	0.3242	2	3.5992	0.9962	0.3213	3.0724	1.1903	0.6103	16.9565	1.4333	12.3865	0.2906
1462	3.7869	0.9225	2.2422	45.0202	3.3108	0.8205	0.8204	0.9891	0.5253	2	10.5551	7.6909	0.5371	14.6405	1.6683	6.8145	64.5612	4.7075	10.9749	0.9617
1463	3.6812	0.8897	1.9511	40.6872	3.1052		0.7759	0.8967	0.4274	2	5.5292	2.837	0.2622	6.6383	1.7669	2.0818	37.651	2.8339	10.2889	0.5374
1464	3.2264	0.9055	1.8074	21.9046	2.7454		0.8632	0.9921	0.5369	2	8.1405	5.6824	0.7693	10.5842	1.9348	4.6436	57.0432	4.504	9.1778	0.887
1465	4.7883	0.9277	2.9385	79.6555	4.2574	0.7468	0.7468	1.0049	0.4551	2	7.3282	3.868	1.0139	8.4999	1.3933	3.2339	44.1295	2.4939	13.955	0.5251
1466	2.7888	0.9656	1.6683	7.2317	2.4927		0.9133	0.987	0.5547	2	5.9891	2.9737	1.3476	5.3608	2.7079	1.4716	24.5713	3.5899	8.4597	0.708
1467	4.8376	0.8454	2.5576	81.0849	3.9361	0.5488	0.5488	0.9803	0.3193	2	5.0587	1.3959	0.5277	4.3719	1.6365	0.8734	17.2653	1.9779	12.8475	0.3937
1468	4.3684	0.8674	2.349	66.887	3.6277	0.6707	0.6707	0.9865	0.3621	2	4.6151	2.7916	0.1672	7.7094	0.9178	2.4593	53.2881	1.9647	11.9042	0.3877
1469	3.4955	0.9332	2.1247	33.1638	3.0752		0.8702	1.0244	0.5541	2	9.1525	6.2797	0.54	11.3326	1.8291	5.2661	57.5373	4.3077	10.2483	0.8931
1470	3.0483	0.934	1.7715	15.0928	2.6598		0.916	0.9876	0.5284	2	7.6195	5.467	0.7956	10.3467	1.7315	4.5521	59.7428	4.3012	8.944	0.8519
1471	3.7381	0.8682	1.9947	43.0254	3.0838	0.7382	0.7382	0.9361	0.4545	2	2.5198	1.7145	0.0171	3.7722	0.5229	1.4769	58.6118	1.2632	10.1962	0.2471
1472	5.6843	0.8751	3.1463	95.4208	4.8099	0.5432	0.5432	0.9417	0.2959	2	5.7089	1.2716	0.7108	4.2974	1.5567	0.8109	14.2041	1.8145	15.627	0.3653
1473	3.0596	0.9316	1.8397	15.3617	2.6641		0.9206	0.9874	0.5703	2	2.2088	1.5722	0.1012	2.7568	0.5015	1.2862	58.2307	1.2006	8.9545	0.2467
1474	2.6596	0.9697	1.6167	4.4028	2.3771		0.9305	0.9915	0.5687	2	3.0198	2.3627	0.2282	4.1547	0.627	2.0061	66.4316	1.8679	8.1018	0.3727
1475	5.2356	0.8669	2.9172	89.9373	4.3773	0.4754	0.4754	0.9773	0.2856	2	10.5814	1.7875	1.5356	6.2595	3.3416	0.8332	7.8742	3.6272	14.2581	0.7421
1476	2.8288	0.932	1.7073	7.9968	2.4499		0.9835	0.9881	0.6485	2	3.4392	1.7077	0.6837	2.6333	1.6353	0.6472	18.8183	2.0144	8.2822	0.4153
1477	3.6822	0.9167	2.1082	40.7612	3.1952		0.8143	0.9609	0.4509	2	3.4394	2.2569	0.2154	5.0057	0.7135	1.9352	56.2656	1.6314	10.6045	0.3243
1478	3.3467	0.8846	1.864	26.7284	2.7925		0.8205	1.0016	0.5232	2	7.6162	4.8687	0.4246	9.3059	2.0491	3.7966	49.849	4.0859	9.3006	0.8189
1479	3.618	0.9283	2.1541	38.1679	3.1737		0.8546	0.9811	0.533	2	12.0322	6.7602	1.3068	12.6838	3.2521	5.0269	41.7787	5.5857	10.5516	1.1403
1480	3.3476	0.9089	1.854	26.7732	2.8654		0.8533	0.9304	0.5452	2	4.8646	2.7569	0.2685	5.0569	1.6103	1.879	38.626	2.6238	9.5588	0.5089
1481	3.4914	0.882	1.9622	32.8597	2.9125		0.8569	0.9729	0.5505	2	9.6828	5.1895	0.7498	9.4261	3.1829	3.4372	35.498	4.9347	9.6743	1.0009
1482	3.5449	0.9377	2.1935	35.1209	3.1352		0.9233	1.0151	0.5813	2	3.9744	1.92	0.3629	3.3031	1.2743	1.1793	29.6724	1.8119	10.4423	0.3806
1483	3.0115	0.9422	1.761	14.0018	2.6469		0.909	0.9658	0.5829	2	9.8002	6.4446	0.9501	11.0564	2.8482	4.7844	48.8194	5.5651	8.9141	1.0994
1484	4.6208	0.8733	2.5195	74.418	3.8719	0.6873	0.6873	0.9745	0.3511	2	13.9525	5.6667	1.1928	16.1408	3.8212	4.3252	30.9995	5.5378	12.6781	1.1005
1485	4.6261	0.8431	2.4656	74.5739	3.7477	0.7305	0.7305	0.9835	0.4177	2	9.5692	3.8639	0.7424	9.2499	2.786	2.7001	28.2166	3.8811	12.2529	0.781
1486	4.9565	0.8533	2.5915	84.2869	4.0732	0.6407	0.6407	0.9552	0.3675	2	12.8277	3.7447	1.0229	10.1887	4.0841	2.2437	17.4911	4.9499	13.2872	0.9654
1487	2.7627	0.9399	1.6554	6.5874	2.4071		0.9163	0.9766	0.5578	2	4.1389	1.7583	0.694	3.1524	2.1688	0.5486	13.2547	2.5002	8.1576	0.5074
1488	2.9938	0.9041	1.7562	13.3471	2.5313		0.9276	0.9871	0.6405	2	5.2389	2.3538	0.8413	3.6746	2.5861	0.6973	13.31	2.9831	8.5033	0.6161
1489	2.9897	0.9072	1.6906	13.1838	2.5356		0.8839	0.9652	0.5757	2	12.6458	6.5534	1.1163	11.3837	5.4644	3.4076	26.9465	7.4801	8.5205	1.4842
1490	5.9894	0.858	3.2225	97.3447	4.9812	0.4861	0.4861	0.9869	0.3063	2	14.6972	2.6759	1.3317	8.7356	4.1223	1.4132	9.6154	4.5608	16.1453	0.9103
1491	2.9182	0.8905	1.5189	10.7774	2.4285		0.8143	0.8973	0.4573	2	8.636	3.7724	1.5485	8.2497	4.5812	1.6775	19.4245	5.6857	8.1639	1.0578
1492	4.0666	0.8989	2.3537	55.6218	3.4821	0.6616	0.6616	0.9956	0.3637	2	5.8677	2.8463	0.4331	7.8252	1.5183	2.2941	39.0971	2.493	11.4841	0.5109
1493	2.7889	0.8231	1.2945	7.2708	2.1501		0.7843	0.8765	0.4204	2	6.1959	2.8471	1.0839	6.7726	3.831	1.2366	19.9584	4.7863	7.2115	0.8592
1494	2.998	0.9141	1.7052	13.4083	2.5613		0.9032	0.9663	0.5872	2	8.4023	3.3983	1.0149	5.787	4.4758	0.77	9.1642	4.9275	8.6099	0.9759
1495	5.2977	0.8438	2.7697	91.1224	4.3173	0.4957	0.4957	0.9472	0.3357	2	12.7925	2.5671	0.9736	7.6465	4.2011	1.1567	9.042	4.6187	14.0433	0.9109
1496	3.0199	0.9392	1.7924	14.3714	2.6469		0.8972	0.9931	0.5453	2	1.209	0.4644	0.2554	0.8516	0.597	0.1388	11.4806	0.6745	8.9103	0.1357
1497	2.7455	0.9194	1.5588	6.0236	2.3428		0.9202	0.9949	0.6239	2	8.5478	4.6385	1.2889	7.4343	4.1815	2.0295	23.743	5.4836	7.9301	1.0779
1498	2.7766	0.9146	1.5069	6.9971	2.36		0.8682	0.9375	0.4944	2	7.8448	3.4155	1.5433	6.9079	4.3746	1.2525	15.966	5.2059	7.978	0.9833
1499	2.4155	0.9766	1.4668	0.8961	2.1544		0.9238	1.0084	0.568	2	7.1612	3.657	1.9353	6.4384	3.899	1.4424	20.1419	4.8822	7.4112	0.9663
1500	2.5066	0.9139	1.4372	1.7601	2.1115		0.9165	0.9823	0.5664	2	5.8865	2.4899	1.0856	4.3963	3.9003	0.2809	4.7719	4.0958	7.1967	0.8179
1501	4.6463	0.8711	2.4936	75.419	3.8847	0.5525	0.5525	0.9498	0.2864	2	9.2145	2.9987	0.6304	10.4722	2.816	2.1924	23.7929	3.6953	12.7158	0.7246
1502	3.0262	0.9011	1.748	14.5566	2.5527		0.866	0.9985	0.5365	2	8.0047	3.6507	1.2492	6.8044	3.5941	1.7224	21.5174	4.5793	8.567	0.9344
1503	3.739	0.9088	2.1863	43.1258	3.2209		0.8307	0.9965	0.5198	2	18.7372	11.0832	1.5129	21.3232	4.5928	8.696	46.4103	8.5703	10.6755	1.7552
1504	4.2528	0.8668	2.2402	63.1199	3.525	0.7	0.7	0.945	0.3784	2	15.2263	6.0931	1.053	16.1038	4.9056	4.237	27.8269	6.7968	11.5805	1.3148
1505	3.183	0.8736	1.7751	19.9895	2.6169		0.908	0.9942	0.5345	2	7.9998	3.107	1.0963	5.813	3.9439	0.999	12.4878	4.5067	8.736	0.9157
1506	4.3841	0.8715	2.3857	67.2722	3.6577	0.6811	0.6811	0.9803	0.3724	2	3.398	1.445	0.3469	3.8805	0.97	1.0838	31.8952	1.4243	12.003	0.2831
1507	5.0117	0.8469	2.5454	85.9995	4.0903	0.6041	0.6041	0.9418	0.2997	2	12.9474	1.8794	1.1724	6.2715	4.9284	0.4025	3.1087	5.0866	13.3336	0.971
1508	2.9481	0.8204	1.4395	11.5214	2.2743		0.8367	0.9513	0.5165	2	5.491	2.2213	0.9297	4.3005	3.5425	0.3915	7.1298	3.8145	7.5987	0.7226
1509	5.4764	0.847	2.8925	93.629	4.4844	0.5031	0.5031	0.9769	0.2958	2	16.422	1.5361	0.9927	5.194	5.7325	-0.1593	-0.97	5.6774	14.5716	1.127
1510	2.4921	0.9922	1.5466	1.5906	2.2615		0.9094	0.9828	0.5632	2	4.2053	2.2032	0.8925	3.9118	2.036	1.0565	25.1231	2.7191	7.7683	0.5413
1511	3.9786	0.8709	2.1739	52.1609	3.3022	0.7727	0.7727	0.9722	0.4311	2	13.8166	5.7079	1.3084	13.2398	4.6527	3.7021	26.7946	6.3557	10.8856	1.2693
1512	3.4244	0.8888	1.8791	29.8301	2.8739	0.7428	0.7428	0.989	0.4104	2	13.5054	6.6032	1.5063	16.0916	4.6993	4.6749	34.615	7.1872	9.5612	1.4125
1513	3.4128	0.8527	1.8223	29.5101	2.754		0.8523	0.9822	0.5169	2	16.8767	8.2007	1.4231	15.8663	6.6462	4.7656	28.2377	9.2612	9.1421	1.846
1514	4.356	0.8766	2.4066	66.621	3.6534	0.6522	0.6522	0.9773	0.354	2	18.0316	5.9902	1.7371	16.9212	5.8664	3.9134	21.703	7.4926	11.9956	1.5032
1515	4.3051	0.9142	2.4879	64.7432	3.7562	0.6892	0.6893	0.9948	0.4098	2	18.8653	7.703	2.2402	18.7973	5.3713	5.5019	29.1641	7.5828	12.3641	1.5258
1516	3.0893	0.888	1.7001	16.4214	2.5741		0.8787	0.9549	0.5646	2	9.2488	3.3792	1.8639	5.9852	5.1693	0.4607	4.9812	5.4402	8.6184	1.0731
1517	3.7383	0.9013	2.1709	43.0505	3.1952		0.9162	0.9843	0.5615	2	17.2841	9.3204	1.8505	16.5986	4.9484	6.5418	37.8487	7.9617	10.5856	1.6328
1518	3.8343	0.885	2.0516	46.8627	3.2251	0.7171	0.7171	0.9218	0.3939	2	13.4954	5.9538	1.6565	15.1147	4.5494	4.1618	30.8387	6.578	10.6602	1.266
1519	3.6399	0.872	1.9818	39.0922	3.011	0.7263	0.7263	0.9845	0.4312	2	6.8226	3.0195	0.5867	7.0026	2.4527	1.9619	28.7559	3.4426	9.9719	0.6842
1520	3.2386	0.8866	1.7621	22.3603	2.7026		0.8514	0.919	0.522	2	6.6008	4.5786	0.3506	8.7711	1.6307	3.7273	56.4674	3.746	9.0204	0.7318
1521	3.5794	0.8939	2.0691	36.3129	3.0281		0.8596	0.9692	0.5116	2	14.3123	6.2387	1.3303	12.1943	5.1838	3.5866	25.0596	6.9172	10.0519	1.4238
1522	3.6113	0.9143	2.0885	37.9498	3.1223		0.8534	0.9539	0.5266	2	9.3101	4.1076	1.0833	7.8005	3.3308	2.3537	25.2811	4.4578	10.3727	0.8976
1523	4.5633	0.8404	2.2464	72.7444	3.6834	0.5492	0.5492	0.8966	0.2982	2	22.1462	5.3466	3.3234	17.9288	8.6231	2.7751	12.5308	9.8585	12.048	1.8382
1524	3.2453	0.913	1.8192	22.7737	2.784		0.8744	0.9455	0.5349	2	8.089	3.3568	1.1382	6.2759	3.6844	1.3861	17.1356	4.4465	9.3081	0.869
1525	4.6831	0.7246	1.7501	76.6801	3.2808	0.5071	0.5071	0.8068	0.2372	2	16.9042	5.384	1.6065	22.7024	7.6144	3.5782	21.1675	9.659	10.6609	1.5856
1526	2.7208	0.9292	1.5732	5.1723	2.3428		0.8744	0.9635	0.5747	2	4.1536	1.7477	1.0554	3.0413	2.4094	0.3631	8.7418	2.6402	7.9423	0.523
1527	5.0359	0.8673	2.7991	86.4731	4.206	0.522	0.522	0.9881	0.3247	2	10.6816	1.7251	0.9131	5.3126	3.6197	0.5497	5.1462	3.8161	13.7205	0.7785
1528	3.1534	0.917	1.8559	19.1582	2.7112		0.9213	0.9873	0.5816	2	5.9344	3.7002	0.2974	6.3625	1.7531	2.6806	45.1705	3.1976	9.0843	0.6533
1529	3.2602	0.877	1.7544	23.7139	2.694		0.8304	0.9452	0.508	2	13.0353	6.1881	1.4499	12.1819	5.4937	3.3974	26.0631	7.4301	8.9821	1.4513
1530	5.7037	0.8695	3.2224	95.5651	4.797	0.5083	0.5083	0.983	0.3338	2	18.9601	3.1069	1.8599	9.3078	5.4881	1.275	6.7246	5.8838	15.5799	1.217
1531	2.9527	0.8752	1.4859	11.6222	2.4199		0.7543	0.9463	0.4205	2	10.6703	4.8867	2.191	11.6202	5.4289	2.6036	24.4004	7.181	8.1189	1.3143
1532	3.389	0.8779	1.7835	28.7358	2.8097		0.8375	0.9085	0.5126	2	8.2464	3.0368	1.7083	5.9244	4.0992	0.9356	11.3456	4.6237	9.3464	0.8823
1533	3.4052	0.8661	1.7319	29.2591	2.7883		0.7901	0.9186	0.443	2	18.0895	9.3092	1.9068	21.0156	6.8122	6.2916	34.7804	10.4449	9.2653	1.9524
1534	4.1828	0.8827	2.3591	60.5203	3.525	0.6183	0.6184	0.9919	0.4025	2	11.8522	3.8765	1.5738	9.6317	4.0763	2.2359	18.8649	5.024	11.5992	1.0218
1535	2.8429	0.8899	1.6099	8.2922	2.36		0.9151	1.0323	0.6263	2	13.6251	7.041	1.8368	11.243	6.6939	2.8489	20.9092	8.4633	7.9479	1.7143
1536	5.2696	0.8845	2.992	90.8427	4.4929	0.4933	0.4933	1.0034	0.2541	2	22.4466	3.3859	2.3979	13.3233	6.962	1.6166	7.202	7.5022	14.6423	1.533
1537	4.518	0.8392	2.2881	71.5171	3.6406	0.5959	0.5959	0.9407	0.3299	2	17.2143	4.9317	2.8826	14.9485	6.2725	2.8623	16.6275	7.5234	11.9121	1.4451
1538	4.7133	0.8735	2.6474	77.4739	3.9533	0.5329	0.5329	0.9853	0.306	2	20.2541	5.4773	3.1734	17.8974	6.3113	3.5458	17.5066	7.6506	12.934	1.566
1539	3.1045	0.8658	1.6667	17.1112	2.527		0.8699	0.9535	0.5364	2	10.8196	6.5138	1.018	12.1431	3.8096	4.4703	41.3167	6.4916	8.4442	1.2813
1540	2.8228	0.8639	1.4078	7.8985	2.2786		0.8537	0.9002	0.5168	2	7.5411	3.7459	1.2063	7.2482	4.2597	1.5445	20.4811	5.3567	7.6616	0.9843
1541	3.478	0.8969	1.9627	32.2999	2.9467		0.8841	0.9606	0.5637	2	28.2093	17.1002	2.2082	30.3363	7.9405	12.6242	44.7519	14.3727	9.7998	2.8786
1542	3.0697	0.8675	1.5782	15.8178	2.5013		0.8523	0.9122	0.4803	2	12.042	5.8506	1.204	12.1804	5.6395	3.1418	26.0904	7.6302	8.3654	1.4395
1543	4.8945	0.8821	2.7348	82.5945	4.1503	0.506	0.506	0.9544	0.2803	2	5.9371	0.8152	0.9941	2.9083	2.0868	0.2303	3.879	2.1709	13.563	0.4377
1544	3.8587	0.8825	2.1628	47.8705	3.238		0.8458	0.9885	0.4577	2	16.2276	7.3995	1.3152	16.1672	5.1775	5.0298	30.9953	7.5031	10.6975	1.517
1545	3.3647	0.9325	1.9963	27.6046	2.951		0.8414	0.9854	0.554	2	16.4312	7.87	2.4329	14.206	5.9357	4.5817	27.8841	8.2308	9.8572	1.6669
1546	2.6648	0.9503	1.5362	4.4987	2.3385		0.8876	0.9844	0.5382	2	8.6515	3.1795	2.2441	5.9082	5.4827	0.2289	2.6458	5.6318	7.9556	1.0875
1547	4.6941	0.8863	2.6527	76.9654	3.9918	0.6119	0.6119	0.9826	0.3736	2	19.5942	7.4188	1.5861	19.8576	5.3422	5.4229	27.676	7.3865	13.0702	1.4992
1548	4.0009	0.875	2.1517	53.0184	3.3365		0.7715	0.936	0.4636	2	13.2151	4.7745	1.9162	10.2979	5.0002	2.4562	18.5863	6.1417	10.9981	1.2016
1549	4.7931	0.8752	2.6339	79.8819	4.0304	0.6045	0.6045	0.9998	0.3332	2	15.5241	4.4274	1.2885	13.2888	4.8231	2.8205	18.1685	5.894	13.1781	1.178
1550	3.1524	0.8601	1.6139	19.0732	2.5527		0.8238	0.942	0.4505	2	4.0677	1.0989	0.8594	2.4395	2.5518	-0.0506	-1.2432	2.5204	8.5183	0.4775
1551	3.6589	0.9324	2.2386	39.8262	3.2251		0.8534	1.0208	0.5667	2	19.3628	9.7964	2.0859	17.2872	5.7218	6.554	33.8484	8.6495	10.7182	1.8065
1552	3.2898	0.9211	1.9494	24.6823	2.8482		0.8509	1.0246	0.5121	2	19.0365	11.3652	1.5351	22.1923	5.3376	8.6317	45.3429	9.7653	9.52	1.9996
1553	4.4617	0.8299	2.2897	69.8162	3.5549	0.5241	0.5241	0.9845	0.3028	2	14.387	3.9307	1.4833	12.982	5.2627	2.3373	16.2459	6.2834	11.6326	1.2368
1554	5.2767	0.8387	2.7378	90.9475	4.2745	0.4705	0.4705	0.9777	0.2833	2	14.9865	1.7854	1.8587	6.3029	5.3784	0.2619	1.7476	5.4739	13.9028	1.0779
1555	3.7661	0.8737	2.1199	44.1836	3.1266		0.8393	0.994	0.5516	2	18.496	10.6906	1.2116	19.3814	4.9769	7.9454	42.9574	8.7249	10.3371	1.7893
1556	4.4076	0.8866	2.4743	68.3143	3.7391	0.7084	0.7084	0.9668	0.4427	2	19.3945	8.4524	2.505	19.0924	5.3859	6.068	31.2872	7.8384	12.2767	1.5798
1557	5.6132	0.8176	2.8551	94.8809	4.4458	0.4737	0.4737	0.9464	0.3231	2	11.2859	1.2407	1.1424	3.8403	3.9673	-0.041	-0.3633	3.9529	14.4175	0.7828
1558	3.1411	0.9352	1.8985	18.5855	2.7497		0.9234	0.9921	0.536	2	16.9438	9.56	2.0421	17.8365	5.4191	6.6555	39.2799	8.9248	9.2281	1.8361
1559	3.6725	0.8842	2.0464	40.3176	3.0795	0.737	0.737	0.9853	0.4265	2	17.1586	7.1483	1.6526	16.7609	6.1797	4.5127	26.2999	8.3848	10.2017	1.6819
1560	3.8286	0.8914	2.0857	46.5797	3.2423		0.8385	0.9286	0.4702	2	13.223	7.0191	0.8763	14.9275	3.8402	5.2134	39.4268	6.3398	10.7217	1.2333
1561	3.8011	0.8935	2.1233	45.6828	3.2251		0.8304	0.9487	0.4641	2	15.2851	7.906	1.8887	17.0354	4.4473	5.842	38.2202	7.1987	10.6703	1.4325
1562	3.2599	0.9382	1.9064	23.67	2.8696		0.8747	0.9707	0.5584	2	21.677	10.7826	3.6306	19.3095	8.0817	6.2697	28.9233	11.3706	9.6088	2.256
1563	4.609	0.8576	2.4646	73.9511	3.7948	0.5701	0.5701	0.9682	0.3075	2	19.3032	5.1434	2.1532	16.7257	6.5642	3.1248	16.188	7.8322	12.4176	1.5545
1564	3.0279	0.9184	1.7245	14.6184	2.5998		0.9014	0.968	0.5352	2	11.0383	4.061	2.0943	7.5876	5.8668	0.921	8.3437	6.4009	8.7362	1.2635
1565	5.2309	0.8193	2.5785	89.8679	4.1417	0.4413	0.4413	0.9383	0.2602	2	12.1471	1.8511	1.2745	7.1131	4.4413	0.6953	5.724	4.7109	13.464	0.9022
1566	4.8736	0.8339	2.506	82.1005	3.9147	0.6879	0.6879	0.948	0.365	2	14.7653	6.6003	1.2696	18.081	3.8137	5.2082	35.2732	5.892	12.7673	1.1565
1567	3.4856	0.9279	2.125	32.6728	3.0495		0.8697	1.0262	0.5685	2	14.2003	6.977	1.9326	12.272	4.6409	4.3385	30.5522	6.6825	10.1609	1.3975
1568	3.4524	0.9002	1.8947	31.1636	2.9339		0.8475	0.9239	0.4645	2	10.3246	5.2773	0.8968	11.3621	3.5291	3.6382	35.2382	5.4492	9.7634	1.0575
1569	3.4937	0.8525	1.8456	33	2.8225		0.845	0.9649	0.5205	2	11.6587	6.8049	0.7428	13.0733	3.6629	4.8983	42.0141	6.317	9.3572	1.246
1570	3.5953	0.8788	1.9509	37.0568	2.9939	0.7421	0.7421	0.9398	0.4125	2	16.6739	9.2354	1.8152	22.3871	4.8352	7.2408	43.426	8.5468	9.926	1.6798
1571	3.7021	0.8996	2.1138	41.603	3.1566		0.849	0.9816	0.4837	2	7.9922	3.7472	0.6981	7.7476	2.6041	2.4877	31.1266	3.781	10.4623	0.7639
1572	3.5561	0.9493	2.1895	35.5013	3.1823		0.8671	1.0121	0.5272	2	13.9076	7.5615	1.6114	14.342	3.8178	5.5487	39.8969	6.352	10.6051	1.3114
1573	3.2435	0.918	1.9432	22.7084	2.7968		0.9296	1.0048	0.6239	2	16.4499	7.6462	2.4237	12.255	6.6732	3.4826	21.1709	8.4654	9.3547	1.7585
1574	3.7643	0.9096	2.1357	44.1078	3.2466		0.7881	0.9861	0.4949	2	16.0981	6.0591	1.8471	12.2431	6.1182	3.0312	18.8296	7.5376	10.7573	1.4965
1575	3.7274	0.9881	2.4332	42.3998	3.4736		0.8544	1.0548	0.4995	2	19.4516	10.4395	1.6387	20.9013	4.6604	8.1118	41.7025	7.9942	11.5707	1.6811
1576	5.2013	0.8721	2.8744	89.4175	4.373	0.5005	0.5005	0.966	0.3271	2	6.3818	1.0832	0.4101	3.312	2.0801	0.4029	6.3133	2.2202	14.2509	0.4478
1577	4.5094	0.8731	2.4892	71.0899	3.7734	0.6401	0.6401	0.9539	0.3579	2	9.6797	2.7842	1.1844	7.7803	3.2352	1.6265	16.8032	3.8887	12.3682	0.7826
1578	4.5079	0.8516	2.396	71.029	3.6834	0.5899	0.5899	0.9853	0.3159	2	14.5461	4.3446	1.5484	13.7539	4.9043	2.7954	19.2175	6.071	12.0608	1.2061
1579	4.5118	0.8705	2.3765	71.2118	3.7648	0.4984	0.4984	0.951	0.2757	2	11.0712	2.7063	1.2987	9.8167	3.9817	1.6086	14.5296	4.6586	12.3383	0.8973
1580	2.9091	0.9946	1.8711	10.497	2.6812		0.9412	1.0234	0.5952	2	4.7735	1.4011	1.2038	2.3541	2.6431	-0.172	-3.6032	2.5512	9.0901	0.5251
1581	4.0653	0.8563	2.177	55.5671	3.3236	0.657	0.657	0.9811	0.3657	2	12.322	6.3229	0.8874	17.2897	3.3121	5.1116	41.4835	5.6601	10.9358	1.1268
1582	2.7903	0.9236	1.5614	7.3687	2.3942		0.8699	0.9391	0.5081	2	7.0711	3.3428	1.1938	6.5794	3.5395	1.5445	21.8424	4.5287	8.0968	0.8733
1583	6.7006	0.8611	3.656	99.1464	5.6108	0.491	0.491	0.9679	0.2485	2	17.8523	1.3022	1.2384	5.2392	4.8571	0.095	0.532	4.883	18.1265	0.9849
1584	5.4742	0.8172	2.7712	93.5934	4.3302	0.4819	0.4819	0.9595	0.2851	2	13.2023	1.4693	1.4245	5.1529	4.7196	0.1236	0.9362	4.7641	14.0539	0.9394
1585	5.1539	0.8602	2.7357	88.693	4.2745	0.5324	0.5324	0.9654	0.2911	2	12.5887	2.8385	1.4826	9.7492	3.9885	1.6772	13.3231	4.6016	13.9275	0.9039
1586	3.2499	0.9205	1.8857	23.0792	2.8097		0.8731	0.9851	0.5455	2	11.8551	5.8824	1.4276	10.784	4.4566	3.4514	29.1132	6.2868	9.3982	1.2614
1587	3.1212	0.931	1.8635	17.8886	2.7197		0.8755	0.9742	0.5689	2	12.1537	6.7012	1.5621	11.7797	4.2117	4.3052	35.423	6.522	9.1287	1.3314
1588	3.5301	0.949	2.1882	34.5996	3.1566		0.8873	1.0127	0.593	2	7.9008	4.8136	0.5517	8.1172	1.9354	3.6659	46.3991	3.6106	10.5239	0.7507
1589	3.3606	0.9425	2.0777	27.3794	2.9767		0.9278	1.0218	0.6304	2	7.7702	3.4841	1.1512	5.527	2.9613	1.6173	20.8141	3.7398	9.9505	0.7809
1590	3.1667	0.9591	1.8933	19.4987	2.8397		0.8866	0.9885	0.5181	2	7.4679	2.4206	1.8269	4.6721	3.6701	0.5192	6.9524	3.9444	9.5412	0.7827
1591	3.6951	0.9105	2.1201	41.3302	3.1866	0.8061	0.8061	0.9776	0.4643	2	8.6503	3.0821	1.8942	6.6383	3.3629	1.5207	17.5797	4.0801	10.5699	0.8184
1592	3.1922	0.8905	1.6797	20.3533	2.6726		0.8047	0.9144	0.4482	2	8.5903	5.3124	0.7283	11.853	2.6617	4.1195	47.9553	5.1142	8.931	0.9619
1593	3.3936	0.8893	1.8717	28.8948	2.8482		0.8659	0.9579	0.5169	2	9.2804	5.723	0.7404	11.0707	2.6259	4.3655	47.04	4.9583	9.4811	0.9788
1594	4.4681	0.9091	2.6752	69.9975	3.8847		0.8757	0.9819	0.5085	2	7.7991	3.1473	0.7926	6.1895	2.147	2.0556	26.3569	2.9153	12.7615	0.6111
1595	3.6996	0.908	2.1684	41.4789	3.1823		0.9162	0.9789	0.5564	2	10.0191	4.738	1.0451	8.5159	3.2761	2.9153	29.0974	4.6205	10.5533	0.9494
1596	3.1545	0.8518	1.6025	19.222	2.5313		0.8471	0.948	0.473	2	7.441	3.553	0.9857	7.5118	3.4421	1.9249	25.8688	4.6434	8.4414	0.8815
1597	3.7678	0.9226	2.253	44.2595	3.2937	0.8278	0.8278	1.0038	0.5293	2	11.5097	6.2863	1.0699	11.8766	3.0303	4.6824	40.6822	5.1086	10.9212	1.0539
1598	3.422	0.9446	2.06	29.7157	3.041		0.8901	0.9778	0.529	2	3.9824	1.381	0.7337	2.6105	1.6992	0.4821	12.1058	1.9332	10.155	0.3922
1599	2.3629	1.0098	1.4558	0.4473	2.1672		0.9018	0.9687	0.5586	2	6.0904	3.0805	1.4196	5.5143	3.355	1.2063	19.8066	4.1835	7.496	0.8125
1600	3.3862	0.923	1.9616	28.6676	2.9425	0.8098	0.8098	0.9852	0.5197	2	7.098	3.4236	1.1519	6.588	2.5482	2.0994	29.5773	3.6185	9.8183	0.7229
1601	2.6375	0.9754	1.6612	3.9621	2.3685		0.9345	1.0358	0.5903	2	14.3205	8.8539	1.8325	14.9979	5.1047	5.8404	40.7835	8.6206	8.0824	1.7718
1602	3.1499	0.9135	1.7278	18.9246	2.6983		0.7885	0.9429	0.4334	2	12.663	7.1578	1.4542	16.517	4.2529	5.3147	41.9703	7.329	9.0396	1.4008
1603	3.8319	0.8238	1.9218	46.6825	3.011	0.7364	0.7364	0.9354	0.4075	2	13.3785	6.6095	1.3134	16.22	4.4701	4.788	35.7888	6.9614	9.9169	1.3491
1604	7.7687	0.8404	4.1839	99.7397	6.3775	0.4738	0.4738	0.9451	0.245	2	16.4501	0.9474	1.2263	3.8662	3.9358	-0.017	-0.1036	3.9318	20.5115	0.802
1605	3.6182	0.9469	2.2233	38.1921	3.2337		0.8769	0.9807	0.5687	2	10.6152	7.1545	0.5679	12.5797	2.0916	5.9649	56.1921	4.7745	10.7635	0.9862
1606	3.6769	0.8184	1.7657	40.4653	2.8654	0.7369	0.7369	0.9086	0.395	2	12.6673	7.333	0.8868	18.5652	3.8916	5.7959	45.7548	7.1741	9.4533	1.34
1607	4.9476	0.8653	2.6831	83.9868	4.1203	0.7617	0.7617	0.9446	0.4467	2	14.8632	7.9116	1.2082	17.7102	3.1085	6.523	43.8869	5.5396	13.449	1.1052
1608	3.4848	0.9643	2.2422	32.6495	3.1609		0.9187	1.0309	0.6067	2	16.0134	9.2804	1.4151	15.2963	4.1169	6.7827	42.3564	7.1418	10.5571	1.5168
1609	4.1982	0.878	2.302	60.974	3.5207	0.7202	0.7202	0.9231	0.3678	2	12.839	4.8773	1.349	13.2621	4.1162	3.3636	26.1983	5.5773	11.5803	1.1087
1610	4.4786	0.8546	2.3632	70.2092	3.6706	0.5102	0.5102	0.9756	0.263	2	11.0574	1.8682	1.7134	7.1022	4.3755	0.7172	6.4862	4.679	12.0238	0.9196
1611	5.9259	0.8748	3.2954	96.9797	5.0197	0.563	0.563	1.0336	0.2916	2	22.3221	8.6837	1.3074	29.7751	4.5405	7.3595	32.9696	6.7737	16.2858	1.3706
1612	3.1158	0.8529	1.5444	17.636	2.5013		0.8139	0.8913	0.4876	2	8.1699	4.0761	1.0811	8.3597	3.8738	2.1873	26.7727	5.29	8.3485	0.9786
1613	5.316	0.8979	3.1667	91.4027	4.6	0.6365	0.6365	1.006	0.3905	2	16.3145	6.0938	1.5528	15.6052	3.6815	4.6562	28.5403	5.1519	14.9947	1.088
1614	3.3505	0.8504	1.7386	26.9077	2.694		0.8522	0.9466	0.5279	2	8.0583	4.1277	0.6467	7.8193	3.2465	2.414	29.9567	4.6349	8.9511	0.9003
1615	5.057	0.8232	2.4607	86.9144	4.0175	0.4693	0.4693	0.9473	0.2566	2	12.9327	2.3443	1.181	9.1357	4.8039	1.1116	8.5953	5.2557	13.0782	0.9889
1616	4.915	0.88	2.8007	83.1565	4.1588	0.5433	0.5433	1.0061	0.3305	2	8.2365	0.8114	0.724	2.4551	3.0059	-0.1821	-2.2109	2.9409	13.5874	0.6062
1617	3.8879	0.8898	2.1037	48.9116	3.2894		0.7945	0.9282	0.4743	2	25.5767	11.0905	3.2466	23.383	8.8903	6.8738	26.8752	12.158	10.8677	2.3535
1618	4.5153	0.8646	2.4567	71.4254	3.7434	0.624	0.624	1.0088	0.3377	2	19.8126	8.5017	2.651	25.1777	5.3378	6.6993	33.8133	8.0647	12.2642	1.6155
1619	2.5132	0.9151	1.4078	1.8355	2.1201		0.8839	0.9664	0.5348	2	9.7898	4.0473	2.0264	7.5682	6.5775	0.5298	5.4118	6.954	7.2252	1.355
1620	3.0617	0.8828	1.7077	15.4652	2.5356		0.9181	0.9881	0.5331	2	12.8006	8.5088	0.7898	15.9598	3.654	6.5608	51.2538	7.4958	8.4911	1.5075
1621	4.7324	0.8992	2.7099	77.9523	4.0817	0.5548	0.5548	0.9849	0.2888	2	12.0369	2.7368	1.2573	9.4766	3.8413	1.6274	13.5201	4.4418	13.3683	0.9004
1622	4.8547	0.8564	2.6216	81.5427	4.0004	0.5719	0.5719	0.9734	0.3654	2	15.9079	5.0889	2.8675	13.925	4.7954	3.3364	20.9732	6.068	13.0621	1.2179
1623	4.0202	0.8939	2.1819	53.7999	3.4222	0.7386	0.7386	0.9455	0.4284	2	13.7083	6.1206	1.7217	14.2865	4.3271	4.2668	31.1257	6.2827	11.2898	1.2142
1624	4.6292	0.8606	2.4689	74.7613	3.8248	0.6011	0.6011	0.9827	0.3219	2	12.5629	2.6834	1.0462	8.3352	4.6017	1.2019	9.5671	5.0885	12.5151	1.0038
1625	3.4597	0.8994	1.994	31.5105	2.9382		0.875	0.9762	0.5084	2	10.4083	6.2232	0.7844	12.2402	2.8172	4.7909	46.0296	5.2198	9.7759	1.0647
1626	2.9855	0.9252	1.7174	12.9801	2.5784		0.8716	1.0011	0.5619	2	14.6144	9.0684	1.9677	16.1393	4.7995	6.3716	43.5981	8.5096	8.6773	1.6842
1627	3.1072	0.8979	1.7386	17.237	2.6169		0.8941	0.982	0.5763	2	11.8627	6.9246	1.1635	12.0153	4.2486	4.4761	37.7326	6.8231	8.7649	1.3534
1628	3.168	0.8983	1.8079	19.52	2.6726		0.8865	0.9749	0.5365	2	11.8818	6.3992	0.9084	11.9274	4.3123	4.0856	34.3854	6.5722	8.9403	1.329
1629	4.2209	0.8606	2.2283	61.7428	3.4736	0.7382	0.7382	0.9474	0.4118	2	14.2836	7.6249	1.1766	18.5165	3.6657	6.1154	42.8141	6.4101	11.4118	1.2517
1630	3.347	0.8428	1.7157	26.7508	2.6683		0.8514	0.919	0.5177	2	7.7146	3.0564	1.459	5.9037	3.8885	1.0433	13.5237	4.4965	8.8617	0.8706
1631	6.9088	0.8376	3.6691	99.4057	5.6365	0.5021	0.5021	0.9406	0.3377	2	17.7138	1.9754	1.3155	5.8502	4.7242	0.3802	2.1463	4.8278	18.1804	0.9743
1632	2.9703	0.9607	1.8934	12.2489	2.6555		0.9368	1.0386	0.6358	2	19.1812	11.8457	2.8421	18.6318	5.8328	8.1373	42.4233	10.1306	8.9647	2.1396
1633	4.1242	0.8828	2.3025	58.1616	3.4736	0.6299	0.6299	0.984	0.3985	2	14.8785	5.5654	1.4426	13.9645	4.8914	3.616	24.3035	6.4619	11.4379	1.3008
1634	4.3685	0.8396	2.1917	66.9166	3.5164	0.6344	0.6344	0.938	0.3008	2	9.6303	3.8423	0.9742	12.7739	3.061	2.9216	30.3376	4.394	11.5222	0.8358
1635	3.0535	0.8903	1.5909	15.2582	2.5484		0.8492	0.9092	0.4687	2	8.3774	4.2783	1.6221	9.1283	3.6527	2.5663	30.6336	5.2658	8.5404	0.9809
1636	4.0713	0.9059	2.3017	55.8957	3.5121	0.7565	0.7565	0.9614	0.4063	2	20.34	9.1766	2.1248	22.5844	5.8899	6.7834	33.35	8.8369	11.5869	1.7554
1637	4.7923	0.8763	2.6775	79.7848	4.0346	0.5134	0.5134	1.0113	0.3143	2	11.6221	0.9845	1.2826	3.1325	4.5014	-0.4302	-3.7016	4.3407	13.1929	0.8809
1638	3.7006	0.8703	2.0028	41.5286	3.0581		0.8499	0.9497	0.4895	2	18.1287	9.3307	1.1628	19.0603	5.814	6.4846	35.7698	9.0517	10.1179	1.7917
1639	3.533	0.9357	2.1869	34.8126	3.1181		0.8776	1.0114	0.5818	2	11.4986	5.6473	1.6211	9.7062	3.6454	3.5263	30.6672	5.2579	10.386	1.1071
1640	4.4255	0.9496	2.7927	68.9432	4.0089	0.7321	0.7321	1.0461	0.4689	2	5.5749	2.5569	0.8322	5.4532	1.2988	1.9479	34.9405	1.9962	13.2022	0.4223
1641	4.1212	0.8801	2.2454	57.9668	3.4607	0.6921	0.6921	0.9462	0.363	2	14.5705	6.9835	1.476	19.2399	4.0303	5.5206	37.8889	6.489	11.3943	1.2788
1642	3.4799	0.8206	1.6591	32.393	2.7112		0.7834	0.9063	0.4558	2	9.5421	4.5559	1.5392	9.9945	4.1439	2.6669	27.9488	5.7514	8.9714	1.0636
1643	4.3335	0.8837	2.4721	65.7964	3.662	0.6519	0.6519	1.004	0.3643	2	16.8681	7.6427	1.3949	20.9766	4.3768	6.0481	35.8553	6.8234	12.0311	1.402
1644	2.6845	0.9177	1.4856	4.864	2.2829		0.8728	0.9315	0.505	2	7.7169	3.8221	1.479	7.5689	3.9717	1.8165	23.5392	5.1945	7.7397	0.9971
1645	3.2095	0.8278	1.5809	20.9546	2.5099		0.8065	0.9455	0.4769	2	10.6072	5.4579	0.9843	11.4454	4.6639	3.2339	30.4878	6.7096	8.347	1.2708
1646	5.0023	0.8504	2.6746	85.561	4.0989	0.6313	0.6313	0.9922	0.3241	2	13.9693	5.9817	1.0322	18.4581	3.3982	4.8805	34.9373	5.2229	13.3646	1.0452
1647	3.1057	0.9824	2.029	17.1741	2.8439		0.961	1.0364	0.6711	2	6.9148	4.7229	0.2804	7.0373	1.6141	3.6397	52.6364	3.408	9.5852	0.7214
1648	2.7257	0.918	1.5482	5.3653	2.3214		0.8824	0.9896	0.592	2	15.724	8.928	2.3163	15.0815	7.1069	4.7208	30.0229	10.1563	7.8611	2.0002
1649	3.7282	0.8785	1.9736	42.4997	3.1095		0.8082	0.9324	0.4484	2	15.0607	6.594	1.3857	14.7057	5.5512	4.1049	27.2557	7.6311	10.289	1.4638
1650	5.3353	0.8779	3.0312	91.7186	4.5186	0.5498	0.5498	0.9871	0.3865	2	23.414	5.0222	2.5566	12.9945	6.9541	2.3345	9.9705	7.7243	14.7153	1.5911
1651	5.3074	0.8733	2.9752	91.3326	4.4715	0.6025	0.6025	0.9761	0.3431	2	16.124	5.517	1.0016	16.0807	4.0298	4.1344	25.6413	5.4195	14.5619	1.1073
1652	4.6398	0.8835	2.5831	75.1367	3.9318	0.7476	0.7477	0.9887	0.4112	2	7.2313	3.3203	0.6381	8.0738	1.8008	2.5797	35.6741	2.7995	12.8785	0.5615
1653	3.6797	0.8914	2.0844	40.5639	3.1095		0.8571	0.9701	0.491	2	16.3492	10.0517	0.921	20.4733	3.952	8.1114	49.6134	7.8436	10.3044	1.5866
1654	3.2903	0.964	1.9663	24.7486	2.9724		0.8444	0.9612	0.4827	2	15.5475	8.2266	2.0997	17.0416	4.9347	5.8444	37.5906	7.907	9.9648	1.5602
1655	4.9661	0.8823	2.7409	84.4539	4.2145	0.5354	0.5354	0.9723	0.379	2	15.141	7.2574	0.6142	19.1487	3.3379	5.9923	39.5766	5.5241	13.7652	1.0999
1656	3.2145	0.8474	1.6042	21.3425	2.5698		0.8508	0.8517	0.484	2	20.4679	12.3432	1.6666	25.5038	7.2527	8.8331	43.1559	12.7589	8.5575	2.3918
1657	3.5638	0.9077	2.0645	35.811	3.0581		0.8384	0.9698	0.491	2	6.8489	3.5238	0.443	7.1766	2.1131	2.4862	36.3007	3.3175	10.1628	0.6739
1658	4.6769	0.9128	2.7737	76.6168	4.0903	0.7441	0.7441	1.0143	0.4489	2	21.5316	8.6293	1.9731	19.2252	5.5497	6.1383	28.5083	7.7628	13.412	1.6054
1659	3.132	0.8851	1.682	18.3106	2.6041		0.8578	0.9258	0.5248	2	8.1003	4.6309	0.672	8.8246	2.998	3.0577	37.748	4.8159	8.7092	0.9301
1660	4.2445	0.9019	2.4137	62.7456	3.6534	0.5119	0.5119	0.9977	0.2964	2	4.8268	1.0053	0.943	3.3913	1.8049	0.4702	9.7414	1.9998	12.0261	0.4014
1661	4.2173	0.9745	2.8037	61.5716	3.9061	0.7856	0.7856	1.0475	0.4639	2	18.8753	8.4161	1.2769	18.1438	4.4701	6.3427	33.6032	6.7323	12.9117	1.4619
1662	3.7815	0.9493	2.3322	44.7662	3.3965		0.8439	1.0006	0.5533	2	15.9994	9.7765	1.4978	17.6709	3.4982	7.8411	49.0087	6.8602	11.2779	1.4187
1663	2.7256	0.8705	1.4563	5.346	2.2101		0.9031	0.9894	0.5857	2	5.7312	2.5641	1.0333	4.378	3.6376	0.4336	7.5656	3.9355	7.4539	0.7689
1664	3.5205	0.9107	2.0274	34.2452	3.0281		0.811	0.953	0.5044	2	17.5089	9.6178	2.1015	19.0661	5.1813	7.0041	40.0031	8.6361	10.0722	1.7383
1665	2.8365	0.9413	1.7196	8.1937	2.4799		0.9351	1.0261	0.6475	2	3.0238	1.0341	0.7878	1.5971	1.8559	-0.1676	-5.5427	1.7584	8.3881	0.3605
1666	4.1	0.8747	2.2475	57.1625	3.4222	0.72	0.72	0.9711	0.3952	2	9.8264	5.0298	0.5171	12.7256	2.5897	4.0062	40.7698	4.3721	11.2668	0.8722
1667	4.2267	0.9183	2.4956	61.9428	3.7006	0.8325	0.8325	0.9968	0.4682	2	20.1405	10.5559	2.0912	22.5475	4.7275	8.3427	41.4225	8.0704	12.1942	1.6516
1668	3.5516	0.8963	1.9311	35.2634	3.011	0.7437	0.7436	0.9507	0.4025	2	7.5596	4.0086	0.8014	9.9582	2.3231	3.0735	40.6569	3.9147	10.0009	0.7559
1669	3.7897	0.9243	2.2153	45.1983	3.3194	0.7752	0.7752	1.0276	0.4836	2	12.2159	6.2741	1.445	12.9735	3.4312	4.6148	37.777	5.5143	11.0041	1.1101
1670	5.6548	0.837	2.9326	95.2406	4.5829	0.4982	0.4982	0.9425	0.2762	2	15.6764	0.9586	2.1948	3.4706	5.5406	-0.5718	-3.6475	5.3456	14.87	1.0542
1671	5.5887	0.9125	3.4135	94.4147	4.9212	0.6329	0.6329	0.9989	0.4073	2	7.3409	3.1028	0.6734	7.6182	1.4098	2.5286	34.4454	2.1505	16.0218	0.4582
1672	3.6843	0.8733	2.0403	40.8106	3.0538	0.8069	0.8069	0.978	0.4474	2	11.4552	6.5224	0.616	14.577	3.0968	5.1367	44.8416	5.6145	10.1079	1.1333
1673	3.4468	0.9524	2.0404	30.9559	3.0881		0.8425	0.9828	0.4957	2	12.1137	6.3578	1.4378	12.8254	3.7262	4.5107	37.2364	5.9369	10.3131	1.1746
1674	2.9472	0.9847	1.979	11.481	2.694		0.9694	1.0839	0.7042	2	11.9463	7.4539	1.519	10.5844	3.5241	4.9721	41.6204	6.0365	9.1174	1.3103
1675	3.3734	0.9847	2.1897	28.056	3.1138		0.8687	1.0279	0.5693	2	15.0133	8.1061	1.6051	14.2383	4.2628	5.6792	37.8278	6.8563	10.436	1.4386
1676	5.1734	0.8763	2.882	88.9686	4.3687	0.4466	0.4466	0.9619	0.2988	2	14.6654	2.044	1.3942	6.8408	4.886	0.5841	3.9828	5.0886	14.2425	1.0297
1677	4.3196	0.9163	2.6341	65.1811	3.7777	0.7856	0.7856	1.03	0.4965	2	7.3074	3.5833	0.306	7.2165	1.7422	2.7182	37.1979	2.7742	12.4339	0.5877
1678	3.5414	0.9278	2.0852	34.9786	3.1009		0.8304	0.9902	0.4782	2	11.6361	6.9007	0.9731	14.4317	2.9466	5.4917	47.1954	5.5803	10.3221	1.1273
1679	3.1016	0.9425	1.9312	16.9855	2.7326		0.9245	1.0207	0.6338	2	8.3517	5.4647	0.8431	8.622	2.2251	4.0544	48.5458	4.3246	9.1837	0.9094
1680	5.3604	0.8341	2.7378	92.1057	4.3216	0.561	0.561	0.965	0.322	2	7.1916	0.8182	0.4988	2.5411	2.6382	-0.0313	-0.4347	2.6268	14.0457	0.512
1681	3.918	0.8834	2.1575	49.8814	3.2937	0.7575	0.7575	0.9622	0.4674	2	4.3444	2.9956	0.1662	6.4086	0.7981	2.6225	60.3651	2.0136	10.8734	0.3995
1682	4.6552	0.8683	2.5307	75.6389	3.8804		0.7799	0.9471	0.4477	2	6.4616	2.737	0.2797	6.1128	1.7881	1.9364	29.9678	2.5533	12.6991	0.5088
1683	2.6649	0.8357	1.2873	4.5179	2.0773		0.795	0.9103	0.4586	2	0.6766	0.2236	0.1652	0.4876	0.5466	-0.0271	-4.0024	0.5256	6.9969	0.0967
1684	5.8223	0.8067	2.8123	96.543	4.5572	0.4994	0.4994	0.9122	0.2258	2	7.8427	0.7832	0.3345	3.4679	2.7294	0.1668	2.1268	2.7887	14.7555	0.5315
1685	4.5638	0.8159	2.2325	72.7752	3.5806	0.6018	0.6018	0.9299	0.3218	2	6.6979	2.5314	0.4973	7.866	2.1807	1.8296	27.316	3.0002	11.6977	0.5726
1686	2.5563	0.9664	1.5598	2.5156	2.27		0.9334	1.001	0.6311	2	0.6014	0.2329	0.2657	0.3691	0.3968	-0.0175	-2.9082	0.3856	7.7611	0.0775
1687	3.2383	0.8987	1.7481	22.3168	2.7369		0.8546	0.9137	0.5227	2	1.3093	0.9669	0.0129	1.8496	0.2794	0.8208	62.69	0.749	9.1427	0.1432
1688	3.2099	0.9214	1.8456	20.9977	2.7754		0.8701	0.9815	0.5687	2	5.8925	3.4321	0.5407	6.0354	1.9267	2.3365	39.6521	3.1927	9.2916	0.6342
1689	4.5993	0.8788	2.5366	73.7648	3.8762	0.5594	0.5594	0.989	0.314	2	6.9155	3.0737	0.6921	9.79	1.7285	2.531	36.5989	2.7263	12.6979	0.5446
1690	5.2542	0.8452	2.6942	90.5286	4.2873	0.6642	0.6642	0.9432	0.3332	2	4.5684	2.4466	0.233	7.3434	0.8986	2.1472	47.0011	1.6956	13.9507	0.3275
1691	2.7753	0.9223	1.6406	6.9385	2.3771		0.9432	1.0114	0.5858	2	3.4573	1.7549	0.4174	2.9958	1.614	0.8094	23.4113	2.1073	8.0413	0.4299
1692	4.0681	0.8568	2.1889	55.6766	3.3279	0.7375	0.7375	0.9841	0.4154	2	12.1367	7.1405	0.7903	17.1878	2.8172	5.9702	49.1913	5.5447	10.9499	1.1084
1693	4.3578	0.8966	2.4982	66.6801	3.7348	0.6285	0.6285	1.0062	0.3525	2	8.7172	4.3385	0.7935	12.3088	2.0407	3.6192	41.5179	3.4894	12.2752	0.7101
1694	4.7973	0.8676	2.5699	80.1087	4.0004	0.6344	0.6344	0.9736	0.3339	2	8.8955	0.7729	1.0954	2.3149	3.6327	-0.44	-4.9463	3.4614	13.0749	0.6803
1695	4.6755	0.8613	2.5589	76.5535	3.8676	0.6004	0.6004	0.9807	0.36	2	8.0708	4.0797	0.9423	11.3312	1.8151	3.4262	42.4518	3.154	12.6504	0.638
1696	3.4928	0.8665	1.7705	32.9298	2.8654	0.7372	0.7372	0.9395	0.4253	2	11.0275	7.7514	0.5454	18.2277	2.4353	6.7158	60.9005	6.2285	9.5081	1.1598
1697	3.4169	0.8431	1.6969	29.6014	2.7283	0.7583	0.7583	0.9086	0.4071	2	10.0426	5.9921	0.7342	14.7175	3.1406	4.7134	46.9341	5.9182	9.0505	1.1096
1698	3.6065	0.8744	1.9526	37.6596	2.9896		0.8465	0.9168	0.5245	2	1.0908	0.9601	0.015	1.8306	0.0915	0.9121	83.6175	0.5586	9.9075	0.1101
1699	4.1445	0.8621	2.2423	59.0557	3.4136	0.706	0.706	0.9597	0.4304	2	8.5305	5.0937	0.1992	11.8343	1.8968	4.2773	50.1413	3.8044	11.2252	0.7599
1700	2.6373	0.8723	1.3569	3.943	2.1372		0.8717	0.9188	0.5135	2	3.5796	1.3613	0.8788	2.651	2.6301	0.0107	0.2998	2.6381	7.2273	0.4953
1701	3.9547	0.8696	2.1567	51.3882	3.2765	0.7084	0.7084	0.9747	0.3974	2	6.9548	4.1572	0.4365	10.46	1.5903	3.5252	50.6873	3.2247	10.8033	0.6438
1702	3.129	0.8411	1.5823	18.1838	2.4799		0.8285	0.917	0.5037	2	12.7004	7.0861	1.4872	14.0689	5.2053	4.4644	35.1516	8.0265	8.2677	1.5361
1703	3.2238	0.8716	1.6583	21.7531	2.6469		0.8508	0.9098	0.4997	2	17.5006	9.7432	2.1405	19.4977	6.6956	6.3973	36.5547	10.5533	8.8278	1.9824
1704	2.9378	0.867	1.4375	11.2595	2.3857		0.8489	0.9029	0.4543	2	9.6185	5.6807	0.7597	12.5039	4.005	3.8612	40.1435	6.6911	8.0016	1.2021
1705	5.1677	0.7786	2.281	88.8307	3.8933	0.5428	0.5428	0.8706	0.2588	2	11.6618	2.9514	1.1826	11.4058	4.3073	1.8368	15.7506	5.1126	12.6398	0.9226
1706	4.5738	0.8648	2.4305	73.022	3.7948	0.6728	0.6729	0.949	0.3832	2	13.8432	5.8064	1.6761	15.152	3.9257	4.302	31.0766	5.6956	12.4259	1.1141
1707	3.219	0.9109	1.7865	21.5801	2.754		0.8226	0.9735	0.5092	2	8.066	4.4101	0.9807	8.6601	2.8622	2.9525	36.6043	4.515	9.2113	0.8757
1708	3.6257	0.8851	1.9733	38.5077	3.041		0.7859	0.9224	0.4975	2	17.7739	12.1027	1.1545	24.3266	3.8428	10.1909	57.3363	9.0072	10.0817	1.763
1709	2.5844	0.9108	1.43	2.8379	2.1758		0.8931	0.9649	0.5711	2	12.9817	4.9584	2.383	8.6822	9.3414	-0.3765	-2.9002	9.0781	7.3947	1.7555
1710	4.4999	0.8223	2.1984	70.8769	3.5549	0.5564	0.5564	0.9153	0.2974	2	11.8365	4.1947	1.1138	14.1038	4.0199	2.9991	25.3377	5.3841	11.624	1.0183
1711	3.1308	0.8715	1.5993	18.2683	2.5655		0.848	0.9	0.5194	2	7.0391	3.7579	0.9452	7.235	3.0385	2.1797	30.9656	4.4014	8.5719	0.8212
1712	4.9331	0.8408	2.5896	83.488	3.9961	0.4873	0.4872	0.9453	0.3074	2	10.4735	0.9663	1.0246	3.1439	4.1658	-0.3141	-2.999	4.0444	13.0307	0.8038
1713	3.1394	0.8642	1.6317	18.5432	2.5527		0.8525	0.9646	0.5103	2	7.6479	3.6084	1.2397	7.0705	3.6024	1.77	23.1436	4.6871	8.5229	0.8973
1714	4.2942	0.9068	2.4371	64.3356	3.7177	0.7542	0.7542	0.9543	0.465	2	9.0845	3.7223	1.1915	8.0047	2.719	2.4579	27.056	3.7276	12.2339	0.7426
1715	5.7355	0.8787	3.2497	95.9265	4.8741	0.4952	0.4952	0.9676	0.3017	2	21.1444	1.3358	1.2474	4.4274	6.7194	-0.6915	-3.2704	6.5066	15.833	1.3355
1716	5.1337	0.8011	2.5058	88.3492	3.9747	0.5579	0.5579	0.9867	0.2776	2	8.7046	2.6031	0.5173	9.3761	2.7384	1.8428	21.1704	3.4738	12.9195	0.6738
1717	3.3548	0.8937	1.8636	27.1546	2.8268	0.785	0.785	0.9764	0.4834	2	19.5708	14.102	0.5733	29.1726	3.9623	12.1866	62.2693	10.5016	9.4192	2.0778
1718	3.0678	0.9175	1.6893	15.714	2.6341		0.8553	0.9333	0.4767	2	8.0987	5.2218	0.887	10.9549	2.3725	4.0909	50.513	4.7941	8.8428	0.9159
1719	2.6135	0.8874	1.3387	3.2561	2.1501		0.8573	0.9084	0.5306	2	4.9476	2.387	0.7583	4.4986	3.1687	0.7056	14.2615	3.6958	7.2856	0.6791
1720	2.8666	0.9402	1.6767	8.9244	2.5056		0.9034	0.9726	0.5767	2	4.9944	2.271	0.9706	3.9379	2.4759	0.8431	16.8809	2.9787	8.4675	0.5898
1721	4.0031	0.8615	2.1263	53.0453	3.2894	0.7442	0.7442	0.9455	0.4432	2	16.7017	9.4131	1.2935	21.2404	4.3304	7.494	44.8697	7.8548	10.8342	1.5416
1722	3.8625	0.8337	1.8723	47.9224	3.0709	0.73	0.73	0.8867	0.4032	2	10.471	5.467	1.3558	13.5593	3.4061	4.0937	39.0956	5.5926	10.1162	1.0351
1723	3.9818	0.8784	2.1744	52.2678	3.3322		0.8195	0.9637	0.4417	2	9.9715	4.4629	2.0397	10.1041	3.1792	3.0586	30.6734	4.5859	10.9886	0.9074
1724	4.7949	0.9088	2.8341	79.9467	4.1803	0.6054	0.6054	1.0123	0.3722	2	12.1784	3.6709	1.4937	9.8623	3.4556	2.3847	19.5814	4.2971	13.6895	0.8896
1725	4.3125	0.895	2.4717	65.0058	3.6877	0.6526	0.6526	1.033	0.4279	2	14.2109	7.4988	1.0099	17.525	3.2841	6.0936	42.8798	5.7494	12.1254	1.172
1726	3.2674	0.8261	1.5411	24.0653	2.5527		0.7636	0.8888	0.4269	2	9.0341	4.7772	0.7246	11.1903	3.8208	3.1461	34.8247	5.8621	8.4795	1.0654
1727	2.3718	0.8661	1.2055	0.5034	1.8931		0.8722	0.9508	0.5059	2	6.9225	2.8026	1.8144	5.5401	5.889	-0.1765	-2.5497	5.7424	6.4531	1.0727
1728	4.4546	0.8481	2.3653	69.6954	3.6235	0.5476	0.5476	1.003	0.2924	2	8.4538	1.7873	0.7535	6.1128	3.216	0.847	10.0192	3.5741	11.8681	0.7123
1729	2.9295	0.8514	1.4082	11.0384	2.3385		0.8214	0.887	0.4443	2	12.0468	7.7673	1.3575	17.481	4.4397	5.7946	48.1007	8.5548	7.8355	1.5375
1730	3.1481	0.8908	1.6631	18.8185	2.6341		0.8349	0.9124	0.4578	2	13.8795	8.5388	1.0476	18.6507	4.4312	6.5101	46.9044	8.3456	8.8102	1.5754
1731	5.0426	0.8642	2.6747	86.6766	4.1974	0.6963	0.6963	0.9451	0.3851	2	15.2126	4.7801	0.9083	12.413	4.5564	3.0255	19.8881	5.6876	13.6899	1.1112
1732	3.0855	0.9019	1.7243	16.3171	2.6084		0.9052	0.9543	0.5565	2	10.499	6.1311	0.9815	11.0164	3.7405	4.0493	38.5684	6.0888	8.7429	1.2009
1733	4.184	0.8386	2.1155	60.5486	3.3579	0.5039	0.5039	0.9852	0.3133	2	9.0931	3.7536	1.4703	11.9791	2.9629	2.8252	31.0697	4.2983	11.0234	0.8249
1734	5.195	0.8626	2.7713	89.2792	4.3216	0.4654	0.4654	0.9578	0.3472	2	8.8311	0.5795	0.4088	1.6689	3.4041	-0.6025	-6.8225	3.1866	14.0784	0.6273
1735	5.3376	0.8474	2.8251	91.8241	4.3687	0.715	0.715	0.9463	0.4013	2	15.4187	7.8924	0.4986	19.6659	3.1052	6.6462	43.1048	5.4578	14.2089	1.0851
1736	2.2524	0.9515	1.3579	0.149	1.9488		0.948	1.0172	0.6064	2	4.091	2.1294	1.1667	3.5117	2.6101	0.5467	13.3635	3.0127	6.7326	0.6076
1737	3.042	0.8364	1.5863	14.9689	2.3942		0.8751	0.9745	0.5164	2	6.2545	2.2486	1.0666	4.3547	3.7439	0.3154	5.0428	3.9428	7.9933	0.7825
1738	2.8321	0.9237	1.6661	8.1149	2.4328		0.9134	0.9957	0.6172	2	9.3068	5.7396	1.1479	9.2991	3.4011	3.6404	39.1155	5.586	8.218	1.1325
1739	2.7914	0.934	1.6044	7.4079	2.4199		0.8726	0.9857	0.5364	2	6.7299	3.2946	1.6548	6.1419	3.2165	1.5692	23.3168	4.1947	8.1906	0.8217
1740	2.7819	0.9593	1.6497	7.0557	2.4713		0.8666	0.9896	0.5417	2	9.8505	5.024	1.7468	9.2741	4.3563	2.6641	27.0453	5.9711	8.3844	1.1749
1741	3.7711	0.8611	1.9484	44.3607	3.0881	0.7118	0.7118	0.9085	0.4219	2	8.64	6.1762	0.3392	14.6374	1.6141	5.4951	63.6007	4.4344	10.2013	0.847
1742	4.7644	0.8877	2.7316	78.9782	4.0603	0.6889	0.6889	1.0156	0.3988	2	7.7586	3.474	0.581	8.711	1.8367	2.7415	35.335	2.8403	13.2872	0.5839
1743	3.7174	0.8634	2.0008	42.1504	3.0495		0.8536	0.921	0.4843	2	10.6633	4.3951	1.5737	9.076	4.1332	2.3936	22.4471	5.3295	10.083	1.0576
1744	3.3481	0.9845	2.0626	26.7956	3.0881		0.8243	0.9994	0.5229	2	12.3496	6.3553	1.4681	12.155	3.893	4.3199	34.9801	5.9874	10.3549	1.1926
1745	3.687	0.8855	2.0871	40.9836	3.0966	0.7872	0.7872	0.9858	0.478	2	3.4213	2.1264	0.1501	4.4484	0.8048	1.7417	50.9075	1.6393	10.2571	0.3336
1746	2.9662	0.8856	1.5951	12.0869	2.4585		0.8534	0.9497	0.5228	2	5.0876	2.4265	0.8222	4.6412	2.4817	1.129	22.1912	3.1895	8.2522	0.6165
1747	4.3449	0.8456	2.2509	66.2376	3.5207	0.6027	0.6027	0.9558	0.3375	2	5.2849	2.5244	0.6734	7.4795	1.4427	2.0375	38.5532	2.3479	11.5426	0.4579
1748	6.5958	0.857	3.6465	98.9616	5.4952	0.4418	0.4954	0.9703	0.35	2	11.2668	1.3005	0.6358	3.7156	3.0233	0.2423	2.1506	3.0898	17.7586	0.6344
1749	4.097	0.9552	2.5975	56.9966	3.7177	0.6886	0.6886	1.0646	0.3938	2	2.0976	1.1762	0.2892	2.9865	0.4181	1.0115	48.2218	0.8075	12.2945	0.1706
1750	3.4821	0.9026	1.9947	32.5329	2.9682	0.8042	0.8042	0.9969	0.5384	2	10.0425	6.0661	0.8639	11.2659	2.7306	4.5958	45.7635	5.0346	9.874	1.0171
1751	3.1246	0.8922	1.75	18.015	2.6169		0.8604	0.9363	0.5433	2	2.8049	1.4853	0.6304	2.734	1.0936	0.8912	31.773	1.6028	8.7581	0.3203
1752	3.5016	0.9217	2.0255	33.3982	3.0452		0.8865	0.9495	0.5549	2	9.8364	5.8422	1.1452	10.528	2.7161	4.3349	44.07	4.8563	10.1397	0.9701
1753	4.8263	0.9226	2.9403	80.8239	4.2702	0.6817	0.6817	1.0234	0.4372	2	3.1653	2.3721	0.1151	5.4262	0.3169	2.2336	70.5652	1.0765	13.989	0.2263
1754	5.3897	0.8659	2.9132	92.5292	4.5058	0.503	0.503	0.9806	0.2831	2	7.587	1.3668	0.6251	4.8274	2.365	0.6972	9.1894	2.6044	14.6608	0.5175
1755	5.4284	0.8516	2.9672	93.0604	4.4672	0.5577	0.5577	0.9604	0.2799	2	4.8546	0.5435	0.4097	1.9415	1.6043	0.0944	1.9445	1.6361	14.523	0.3343
1756	3.2453	0.8621	1.7224	22.7955	2.6384		0.8723	0.9419	0.5483	2	5.8676	2.7492	0.8206	5.0142	2.6559	1.293	22.0363	3.4066	8.7898	0.6675
1757	2.7103	0.9427	1.6676	4.9795	2.3642		0.9705	1.0348	0.6774	2	3.4592	2.2848	0.3685	3.3731	1.186	1.4814	42.8249	2.0744	8.0266	0.431
1758	3.3792	0.9294	2.0033	28.4181	2.9553		0.8871	1.0061	0.5662	2	11.1151	7.6555	0.6414	13.5204	2.4073	6.2924	56.6113	5.5484	9.8667	1.1265
1759	3.4384	0.917	1.9695	30.5183	2.9724		0.8844	0.9587	0.5133	2	3.06	1.5963	0.2228	3.11	1.0051	1.0804	35.3072	1.5537	9.905	0.3089
1760	3.9006	0.9476	2.4045	49.2778	3.5035		0.8186	1.0156	0.5364	2	6.233	3.0458	0.5809	5.6779	1.7061	2.1306	34.1826	2.5922	11.6121	0.5368
1761	3.986	0.906	2.3039	52.4551	3.435		0.8508	0.9817	0.4496	2	8.5724	3.9961	1.4765	8.8885	2.4679	2.8865	33.672	3.7208	11.3448	0.7556
1762	3.8174	0.8918	2.2043	46.3229	3.2337		0.8795	1.012	0.5038	2	7.6874	5.6526	0.0394	11.2195	1.1965	5.0498	65.6893	3.4875	10.6952	0.7188
1763	4.0814	0.8653	2.1194	56.2251	3.3708	0.6535	0.6535	0.9363	0.3408	2	4.2572	1.8298	0.3485	5.3698	1.3648	1.3647	32.0563	2.0087	11.0942	0.3837
1764	4.3477	0.9749	2.8983	66.3554	4.0346		0.8628	1.067	0.5216	2	8.0064	6.2633	0.1804	12.0088	0.7334	5.8808	73.4512	2.7624	13.3159	0.6013
1765	3.3466	0.9718	2.1744	26.706	3.0495		0.9636	1.0345	0.6597	2	5.5651	3.052	1.0364	4.6266	1.6591	1.9575	35.1746	2.5594	10.2171	0.5447
1766	4.1497	0.9338	2.6044	59.252	3.6877		0.8633	1.0227	0.5555	2	5.798	3.7641	0.1932	6.7762	0.9927	3.2127	55.4105	2.2262	12.1731	0.4763
1767	4.847	0.8943	2.7948	81.2809	4.1631	0.5754	0.5754	0.992	0.3285	2	6.2118	0.4663	0.5827	1.4194	2.3296	-0.299	-4.8134	2.2226	13.6181	0.4561
1768	3.5917	0.9239	2.1837	36.7204	3.1352		0.9229	1.001	0.5739	2	5.0162	2.4869	0.2207	4.3334	1.5713	1.5851	31.5996	2.2971	10.425	0.4812
1769	4.0972	0.9808	2.7256	57.0242	3.8119		0.906	1.0571	0.5501	2	9.0803	5.7942	0.8704	10.534	1.5105	4.9634	54.6612	3.3315	12.624	0.7193
1770	4.9791	0.8733	2.8433	84.889	4.1845	0.5528	0.5528	1.0128	0.3156	2	4.8154	0.8025	0.7094	2.5426	1.5876	0.3014	6.2591	1.6936	13.6603	0.3525
1771	3.7491	0.9048	2.1422	43.6033	3.2166		0.81	0.9695	0.5034	2	5.5972	3.2998	0.4411	6.5548	1.4019	2.5941	46.3464	2.6128	10.6572	0.5252
1772	5.1226	0.8794	2.9172	88.1434	4.3387	0.5059	0.5059	1.0573	0.2849	2	3.8062	0.1983	0.3018	0.6961	1.3707	-0.1922	-5.0497	1.3047	14.1519	0.269
1773	4.7234	0.8341	2.4656	77.7289	3.7905	0.5858	0.5858	0.9786	0.3156	2	7.6416	4.0057	0.3135	12.6927	1.6911	3.472	45.4355	3.0993	12.3773	0.6174
1774	3.1378	0.9004	1.727	18.4374	2.6512		0.8209	0.9435	0.5111	2	2.3296	1.7028	0.0444	3.3318	0.5154	1.4394	61.7874	1.3489	8.8755	0.2625
1775	9.8811	0.8564	5.5666	99.9256	8.3048	0.4582	0.4582	1.0039	0.2354	2	18.4789	0.4852	0.3999	2.0609	3.3751	-0.3094	-1.6743	3.3196	26.5848	0.6951
1776	2.6204	0.9423	1.5687	3.4275	2.2786		0.9295	1.0227	0.5991	2	8.2273	4.6953	1.2452	7.837	3.6428	2.5128	30.5422	5.2447	7.757	1.0606
1777	2.4221	0.9478	1.4507	1.046	2.103		0.9791	1.0416	0.6098	2	5.1296	2.9653	1.0146	4.8628	2.5739	1.3958	27.2107	3.5359	7.2124	0.7112
1778	4.0329	0.8873	2.2361	54.3685	3.4093	0.7298	0.7298	0.9852	0.4489	2	6.2015	3.1654	0.3422	7.0517	1.6987	2.4029	38.7471	2.7734	11.2414	0.5517
1779	4.0684	0.8915	2.2689	55.7039	3.4564		0.7875	0.968	0.4127	2	5.6242	2.8092	0.6242	6.8074	1.5166	2.1833	38.8197	2.4788	11.3945	0.4936
1780	3.339	0.9014	1.938	26.3928	2.8354		0.8929	0.9973	0.5702	2	6.4476	3.1275	0.1576	5.4844	2.4274	1.7432	27.0364	3.3269	9.4553	0.6819
1781	2.9888	0.9538	1.8108	13.1227	2.6555		0.9172	1.0239	0.6259	2	5.3553	2.3577	0.9069	3.7669	2.5298	0.7743	14.4586	2.9574	8.9559	0.598
1782	2.6323	1.0263	1.7604	3.771	2.4756		0.962	1.0393	0.6237	2	2.2305	1.1789	0.2715	1.8904	0.9251	0.602	26.9895	1.267	8.4876	0.2628
1783	3.154	0.9901	2.037	19.2007	2.9125	0.8619	0.8619	1.032	0.5332	2	4.4789	1.8747	0.7156	3.5159	1.7318	0.9513	21.2396	2.1988	9.8107	0.4565
1784	4.8355	0.8947	2.8523	80.987	4.1546	0.5338	0.5338	1.0534	0.3208	2	8.4098	1.1206	1.6346	3.4927	2.8794	0.1967	2.3389	2.9484	13.5917	0.6187
1785	3.7156	0.932	2.2719	42.0507	3.2765	0.7785	0.7785	1.003	0.4552	2	7.7255	4.2459	0.5216	9.3266	1.9155	3.3738	43.671	3.4005	10.8792	0.7101
1786	3.4409	0.9458	2.1028	30.6333	3.0624		0.8922	0.981	0.5395	2	8.2083	2.8298	1.1496	5.2451	3.4404	0.9736	11.8612	3.9035	10.2239	0.8029
1787	2.9148	0.9222	1.755	10.6572	2.5056		0.9491	1.0264	0.5923	2	7.3374	4.3168	1.0223	7.2878	2.5979	2.7779	37.8595	4.1809	8.445	0.8688
1788	4.9105	0.896	2.8	83.0571	4.2274	0.8038	0.8038	0.9884	0.4789	2	9.7565	5.7468	0.359	11.9991	1.7275	4.9194	50.4218	3.4845	13.8219	0.7059
1789	4.2542	0.883	2.2933	63.1775	3.5892	0.6559	0.6559	0.9451	0.3527	2	7.5146	4.2766	0.6794	12.1249	1.6685	3.6881	49.0791	3.2768	11.8014	0.6368
1790	5.3977	0.8679	3.0954	92.5999	4.5229	0.529	0.529	1.04	0.2701	2	9.5767	0.6311	0.4503	2.3365	3.1662	-0.2241	-2.3401	3.0938	14.717	0.6507
1791	4.885	0.9068	2.9021	82.3967	4.2531	0.5493	0.5493	1.0552	0.3143	2	11.4763	2.0881	0.5641	6.6437	3.6279	0.9478	8.2588	3.9545	13.9157	0.8247
1792	3.9725	0.87	2.1873	51.974	3.2937		0.8021	0.9448	0.4718	2	11.5129	7.6048	0.2836	16.118	2.2781	6.5299	56.7181	5.2635	10.8576	1.0604
1793	4.6026	0.8943	2.7069	73.8269	3.9447		0.7857	0.9836	0.4602	2	13.6353	7.45	0.5685	16.1885	2.753	6.1831	45.3463	5.0372	12.9318	1.0544
1794	3.3911	0.8943	1.9426	28.8494	2.8611		0.8531	0.9863	0.5785	2	11.7858	6.8819	0.5083	11.8956	3.595	4.8021	40.7448	6.067	9.5276	1.237
1795	3.234	0.9136	1.8761	22.1648	2.7754		0.8665	0.996	0.5699	2	15.79	10.7079	0.9036	18.7906	3.8907	8.4908	53.7733	8.4164	9.282	1.7011
1796	5.2524	0.9069	3.2003	90.4938	4.5871	0.5005	0.5005	1.0374	0.2693	2	8.2435	1.5683	0.6786	5.8245	2.2775	0.9551	11.5861	2.5759	14.9655	0.5508
1797	3.3869	0.9673	2.1403	28.6903	3.0752	0.8481	0.8481	1.0053	0.5427	2	7.2423	4.8935	0.3724	9.0177	1.4701	4.0957	56.5525	3.3838	10.2919	0.7037
1798	5.4496	0.8548	2.948	93.2734	4.5015	0.5355	0.5355	0.9699	0.3477	2	9.7637	2.8117	1.4795	8.0875	2.6735	1.8822	19.2775	3.312	14.6344	0.6672
1799	3.9639	0.9212	2.3671	51.6808	3.4693	0.7279	0.728	1.0298	0.4108	2	6.1208	2.9162	0.3834	7.0982	1.6381	2.2432	36.6488	2.5858	11.4712	0.5336
1800	3.928	0.8628	2.0184	50.25	3.2294	0.7258	0.7258	0.917	0.3727	2	8.0708	3.7962	0.6396	10.1849	2.5976	2.828	35.0399	3.9986	10.6474	0.758
1801	4.3762	0.8946	2.5331	67.0054	3.7434	0.6794	0.6794	1.014	0.376	2	11.8602	6.1218	0.6263	16.2808	2.6602	5.1216	43.1831	4.6821	12.2997	0.9643
1802	3.4744	0.9424	2.118	32.1137	3.0838		0.8556	1.0005	0.5656	2	11.9753	8.027	0.8777	14.1917	2.5434	6.5884	55.0166	5.6541	10.2868	1.1641
1803	4.1433	0.8749	2.3293	58.9996	3.4607		0.8566	0.9878	0.5264	2	4.7236	3.3118	0.1136	6.2918	0.7831	2.8996	61.3854	2.0279	11.3882	0.4148
1804	4.4004	0.8488	2.3217	67.986	3.5806	0.4793	0.4793	0.9946	0.3163	2	7.413	2.8855	1.1486	9.1223	2.2577	2.1713	29.2904	3.1929	11.7347	0.6317
1805	2.8507	0.8975	1.5664	8.5487	2.3857		0.8816	0.9494	0.5548	2	5.1177	2.4726	0.9398	4.4568	2.6148	1.0219	19.968	3.2672	8.0378	0.6367
1806	3.1904	0.8881	1.7655	20.2462	2.6641		0.8925	0.9878	0.5205	2	8.3497	3.7323	1.2894	7.1707	3.7089	1.8019	21.5804	4.7294	8.9011	0.9381
1807	3.993	0.903	2.3032	52.7231	3.4307	0.7622	0.7622	0.9791	0.4273	2	11.2922	5.1073	0.7266	11.9536	3.2969	3.6986	32.7536	4.9028	11.3276	0.9969
1808	3.9143	0.9366	2.4244	49.7237	3.4778		0.865	1.0198	0.549	2	9.4092	5.1815	0.5055	9.4386	2.2542	3.944	41.9164	3.881	11.5173	0.817
1809	3.3999	0.9273	1.885	29.1224	2.9682		0.7924	0.9459	0.4926	2	17.4377	10.8197	2.0322	21.9642	4.7531	8.4783	48.6205	9.2508	9.9044	1.7606
1810	3.6668	0.891	1.9395	40.0717	3.0966	0.7471	0.7471	0.9427	0.4193	2	10.1274	5.2513	0.7498	12.5241	3.2076	3.9063	38.5716	5.2217	10.2636	0.9867
1811	3.2553	0.8993	1.8001	23.4071	2.754	0.7681	0.7681	0.9707	0.4631	2	9.9474	6.3052	1.091	13.615	2.7242	5.0436	50.7027	5.526	9.1971	1.0816
1812	3.8088	0.9266	2.3371	45.9641	3.3451		0.8946	1.0582	0.5222	2	16.4299	10.1087	1.1646	19.3576	3.483	8.2898	50.4556	7.03	11.0878	1.4818
1813	5.4352	0.8403	2.9214	93.1313	4.4158	0.5929	0.5929	0.9652	0.366	2	6.7865	2.0673	0.1714	5.649	1.8467	1.3915	20.5039	2.323	14.3487	0.473
1814	4.1659	0.8946	2.3439	59.8143	3.5549	0.682	0.682	0.963	0.3989	2	9.8768	4.2658	1.0048	10.6949	2.8848	3.1152	31.5406	4.2138	11.7077	0.8436
1815	4.9468	0.8505	2.6493	83.9202	4.0518	0.5252	0.5252	0.9929	0.3059	2	10.0503	5.8853	0.744	19.239	1.7773	5.3416	53.1487	3.7936	13.2167	0.7604
1816	5.2229	0.8771	2.919	89.6945	4.4158	0.5236	0.5236	0.9858	0.3114	2	3.8601	1.7442	0.1355	5.6004	0.8115	1.4914	38.6363	1.3224	14.3914	0.2682
1817	4.226	0.9219	2.5118	61.8857	3.7134	0.7964	0.7964	0.9577	0.4555	2	14.8652	8.7679	0.7056	19.249	2.9652	7.4172	49.8964	5.9181	12.239	1.2146
1818	3.8579	0.8691	2.063	47.8446	3.1909	0.7866	0.7866	0.9181	0.4317	2	6.1886	3.4811	0.4104	8.0639	1.6596	2.7646	44.6725	2.9998	10.5336	0.5875
1819	2.6162	0.9869	1.6218	3.2942	2.3728		0.9285	0.9956	0.6308	2	5.6736	3.3407	1.0099	5.2963	2.3539	1.856	32.7129	3.4983	8.111	0.6995
1820	4.8364	0.8734	2.6338	81.0196	4.0603	0.61	0.61	0.9789	0.3796	2	12.5194	5.8828	0.7606	15.4964	2.9441	4.7652	38.0625	4.7534	13.2702	0.9434
1821	5.0037	0.8013	2.427	85.7295	3.8719	0.5894	0.5894	0.9208	0.3071	2	9.142	3.5751	0.5538	11.6429	2.626	2.7688	30.2866	3.7668	12.5967	0.7257
1822	3.213	0.9128	1.876	21.2778	2.754		0.8789	1.0353	0.5501	2	12.8889	8.824	1.0626	16.0419	3.0656	7.1377	55.3787	6.8704	9.2137	1.3989
1823	3.56	0.8899	1.9918	35.6442	2.9981	0.8537	0.8537	0.9966	0.4907	2	6.1867	3.3828	0.2723	6.894	1.8679	2.4662	39.8629	3.1061	9.9529	0.6216
1824	3.2294	0.8744	1.7176	22.013	2.6598		0.858	0.9276	0.5293	2	7.7112	2.717	1.6874	5.1332	4.2029	0.4924	6.3855	4.4895	8.8714	0.8692
1825	4.7623	0.8481	2.4779	78.8174	3.8847	0.5381	0.5381	0.954	0.2696	2	9.322	1.7649	1.0636	6.5464	3.4222	0.8423	9.0356	3.7621	12.6891	0.7346
1826	2.9681	0.9248	1.7064	12.1476	2.5613		0.8796	0.9735	0.5686	2	9.4226	5.3263	1.7056	9.3668	3.6003	3.279	34.7993	5.5219	8.6231	1.0927
1827	3.2772	0.9326	1.8798	24.2853	2.8696		0.8534	0.9476	0.4764	2	11.7584	6.5717	1.0539	13.7931	3.6959	4.8108	40.9137	6.2551	9.6016	1.2246
1828	5.3225	0.8854	3.063	91.543	4.5443	0.628	0.628	0.9646	0.3875	2	7.7781	5.4065	0.0055	13.9533	0.8864	5.063	65.093	2.5394	14.8047	0.5254
1829	2.8109	0.946	1.6264	7.6432	2.467		0.891	0.9667	0.5351	2	8.4364	2.1177	3.1273	3.9577	5.7901	-0.9805	-11.6223	5.1872	8.3538	1.0099
1830	3.6648	0.9557	2.2586	40.0225	3.3065	0.7916	0.7916	1.0107	0.5101	2	10.7109	7.3614	0.7471	14.4324	1.9156	6.3843	59.6056	4.7423	11.0035	0.9734
1831	5.6922	0.8617	3.143	95.4569	4.7456	0.4785	0.4786	1.001	0.2562	2	8.3893	1.8574	0.4924	7.2502	2.2626	1.2777	15.2301	2.6692	15.4094	0.5444
1832	3.6338	0.8868	1.9411	38.9703	3.0538		0.8058	0.9431	0.4823	2	4.561	2.1222	0.5041	4.3998	1.6719	1.3158	28.8489	2.3497	10.1241	0.4505
1833	3.9606	0.9569	2.4846	51.601	3.5935	0.8146	0.8146	1.0052	0.4751	2	11.2796	6.1247	1.6632	12.8919	2.5652	4.906	43.4945	4.5398	11.9066	0.9473
1834	3.212	0.8874	1.7974	21.1916	2.6812		0.9165	0.9869	0.5807	2	9.5284	4.972	0.9343	8.5617	3.7448	2.7973	29.3575	5.3012	8.9541	1.0641
1835	3.6571	0.9475	2.2828	39.7036	3.2723		0.9125	1.0116	0.579	2	4.6778	3.7186	0.0473	6.423	0.563	3.3927	72.5277	2.0492	10.8853	0.4297
1836	3.1994	0.9401	1.9555	20.5893	2.8182		0.9685	0.9857	0.5971	2	9.5043	4.4642	1.7252	7.4768	3.7103	2.2489	23.6619	4.8603	9.4497	1.0058
1837	4.4376	0.8453	2.2991	69.2737	3.5978	0.6379	0.6379	0.9475	0.3761	2	7.468	3.5013	0.3806	9.3106	2.0627	2.7256	36.4971	3.2482	11.7845	0.6337
1838	5.8667	0.8741	3.3332	96.6884	4.9641	0.4813	0.4813	1.0086	0.3004	2	17.4458	1.6124	0.6642	5.3672	5.2208	0.044	0.2522	5.2339	16.1101	1.0829
1839	4.1673	0.9283	2.5251	59.8988	3.6834	0.6614	0.6614	1.0074	0.4634	2	11.9026	7.1614	0.7859	15.4539	2.2997	6.0957	51.2132	4.7137	12.1528	0.9794
1840	4.0795	0.8888	2.3417	56.1427	3.4564	0.6087	0.6087	0.993	0.3505	2	8.7368	5.0991	0.5702	14.5487	1.8269	4.4587	51.0336	3.731	11.3913	0.767
1841	4.9211	0.892	2.854	83.289	4.2188	0.7812	0.7812	0.9908	0.4546	2	6.3504	2.3674	0.1858	5.2077	1.66	1.6128	25.3968	2.2251	13.7902	0.4605
1842	2.7211	0.9107	1.5169	5.1916	2.3		0.9027	0.9708	0.5894	2	5.1405	2.961	0.5322	5.0236	2.35	1.5759	30.6566	3.3888	7.7847	0.6603
1843	4.0725	0.9231	2.337	55.9506	3.5763	0.741	0.741	0.9628	0.4205	2	11.8912	5.2401	1.3068	12.4621	3.4704	3.7809	31.7958	5.0882	11.8098	1.0069
1844	3.5815	0.9958	2.3961	36.3607	3.3536		0.8771	1.0761	0.5586	2	8.7127	4.9715	0.979	8.8995	2.036	3.8342	44.007	3.6362	11.2042	0.7776
1845	3.4779	0.9316	2.1496	32.2766	3.0538		0.8389	1.1609	0.5322	2	21.3224	13.4957	2.0825	25.3594	4.8391	10.9205	51.2161	9.9192	10.1789	2.0948
1846	3.364	0.9111	1.9085	27.5821	2.8868	0.723	0.723	0.9916	0.4433	2	10.0358	6.1642	0.713	13.9056	2.6424	4.9928	49.7499	5.2585	9.6287	1.0423
1847	2.98	0.9122	1.7446	12.6953	2.5398		0.9171	0.9843	0.602	2	6.1891	3.4991	0.6648	5.8129	2.3542	2.082	33.6398	3.5476	8.5402	0.7247
1848	2.55	0.9114	1.4393	2.3831	2.1458		0.9149	0.9889	0.5707	2	5.2435	3.4499	0.3234	6.0451	2.065	2.2714	43.3184	3.6431	7.3013	0.7182
1849	2.927	0.9398	1.6979	10.9781	2.5613		0.8776	0.9964	0.5296	2	12.077	6.3099	1.5604	11.9149	4.9365	3.6957	30.6011	7.1129	8.6419	1.3975
1850	3.0566	0.965	1.9683	15.3203	2.7497		0.9817	1.0477	0.6171	2	3.7368	1.3748	0.7264	2.2277	1.7482	0.2959	7.9185	1.8985	9.2663	0.4033
1851	3.2564	0.8707	1.6935	23.4728	2.6726		0.8282	0.9368	0.5243	2	6.1189	2.7889	0.7695	5.3189	2.8482	1.2955	21.1721	3.6132	8.9074	0.6869
1852	2.5798	0.9382	1.5279	2.7241	2.2315		0.9268	1.0314	0.6385	2	4.6114	2.6499	0.7885	4.1502	2.2054	1.2418	26.9289	3.0181	7.6037	0.6065
1853	3.2542	0.9733	2.1042	23.3415	2.9639		0.9543	1.0223	0.6562	2	1.9781	1.6021	0.0694	2.4414	0.2597	1.4316	72.3725	0.9401	9.9499	0.1988
1854	2.3797	0.9422	1.4078	0.5594	2.0516		0.9275	1.0326	0.5903	2	7.5348	3.8596	1.3468	6.5382	4.4956	1.2058	16.0031	5.3522	7.0437	1.0697
1855	5.5877	0.9177	3.4009	94.3789	4.9469	0.6796	0.6796	1.0251	0.4025	2	8.0133	3.7079	0.1109	9.2131	1.4359	3.13	39.0601	2.3562	16.1089	0.4974
1856	3.4139	0.96	2.1679	29.5786	3.0795		0.9327	1.055	0.5802	2	7.3832	4.6253	0.3654	7.9717	1.7371	3.6174	48.995	3.4057	10.2958	0.7171
1857	4.6368	0.853	2.4747	74.9489	3.7991	0.6478	0.6478	0.9538	0.3456	2	3.9218	1.4647	0.6881	4.2386	1.154	1.0659	27.1788	1.5848	12.4256	0.3156
1858	4.5333	0.8372	2.3016	71.8535	3.6449	0.5338	0.5338	0.9409	0.2952	2	8.7174	2.7757	0.5296	9.4036	2.9613	1.9016	21.8138	3.7875	11.9232	0.7311
1859	3.9132	0.8399	1.8278	49.6712	3.1352	0.6891	0.6891	0.8551	0.3692	2	8.3896	4.4477	0.9993	12.0479	2.7025	3.45	41.1223	4.59	10.3251	0.8125
1860	3.0115	0.9553	1.8457	14.0223	2.6812		0.9159	0.9797	0.6037	2	6.1344	4.1471	0.3946	6.8692	1.6002	3.181	51.8551	3.3236	9.0385	0.6787
1861	2.5242	0.9873	1.5307	2.043	2.2829		0.9352	0.973	0.5567	2	5.1474	2.5594	0.8631	4.5975	2.657	1.0803	20.9873	3.3628	7.8289	0.6575
1862	2.8458	0.9202	1.6636	8.3908	2.4371		0.9358	1.0102	0.6124	2	5.8625	3.3448	0.695	5.4622	2.3948	1.8783	32.0392	3.524	8.2271	0.7126
1863	5.0457	0.9077	3.0044	86.7445	4.403	0.4774	0.4774	1.0233	0.3002	2	7.7889	0.5708	0.6447	1.9016	2.6692	-0.2304	-2.9581	2.5925	14.3878	0.5414
1864	3.6768	0.9352	2.2703	40.4407	3.2508		0.8656	1.0082	0.4954	2	11.9154	7.9584	0.7895	16.0645	2.2294	6.854	57.5222	5.2484	10.8025	1.103
1865	4.0091	0.9607	2.5684	53.2874	3.6534	0.834	0.834	1.0197	0.5198	2	2.6904	2.024	0.0929	3.8935	0.3253	1.8549	68.9451	1.0475	12.0999	0.2223
1866	3.2102	0.9595	2.0603	21.0838	2.8825		0.9188	1.0514	0.6175	2	6.0552	4.6181	0.4479	7.4782	0.9961	4.003	66.1085	2.939	9.6763	0.6258
1867	3.5522	0.9232	2.1062	35.3585	3.0966	0.7478	0.7478	1.0041	0.4427	2	9.4787	5.6897	0.603	12.8535	2.2777	4.6814	49.3886	4.5004	10.303	0.92
1868	3.4446	0.8397	1.7709	30.7945	2.7412		0.8587	0.9305	0.4736	2	6.4518	3.7625	0.6918	7.945	2.073	2.7808	43.1012	3.6432	9.0869	0.71
1869	4.8408	0.9495	3.0514	81.1175	4.403	0.6004	0.6004	1.0339	0.3517	2	2.949	1.2539	0.5563	3.5652	0.6279	1.0331	35.0322	0.9664	14.4402	0.2042
1870	4.2638	0.8974	2.4916	63.524	3.6534	0.7435	0.7435	0.9993	0.4616	2	6.0964	2.939	0.6331	6.3667	1.5554	2.221	36.4313	2.4468	12.0206	0.5072
1871	3.2446	0.9539	1.9861	22.7302	2.8996		0.8943	0.9904	0.5904	2	4.7709	3.2586	0.1243	5.5189	1.0836	2.6188	54.8911	2.4021	9.7229	0.4907
1872	4.9507	0.9162	2.9886	84.0868	4.3559	0.5567	0.5567	1.0148	0.3401	2	3.214	0.682	0.1549	2.0052	0.956	0.3569	11.1045	1.0754	14.2503	0.2255
1873	3.9676	0.8831	2.1812	51.814	3.3365	0.7553	0.7553	0.9594	0.4118	2	8.3543	4.6141	0.7654	11.2047	2.1138	3.7436	44.8105	3.8301	11.0077	0.759
1874	3.7876	0.9514	2.4035	45.0457	3.4093	0.8248	0.8248	1.0207	0.5135	2	6.5886	4.4466	0.3592	8.6602	1.1333	3.8647	58.6574	2.7413	11.3209	0.582
1875	4.0547	1.004	2.7187	55.1301	3.8547		0.8683	1.0362	0.5793	2	10.1066	6.8932	0.3383	11.8984	1.5021	6.023	59.5947	3.7174	12.7898	0.7902
1876	3.4529	0.9477	2.0269	31.1867	3.0795	0.797	0.797	0.9837	0.4534	2	9.2539	6.6569	0.6666	14.6835	1.6504	5.9087	63.8509	4.5655	10.2801	0.9002
1877	4.5422	0.9012	2.6768	72.2215	3.919	0.6179	0.6179	0.9982	0.3965	2	6.3674	3.2218	0.2298	8.1256	1.3794	2.6749	42.0093	2.3787	12.8594	0.4952
1878	4.353	0.9009	2.5369	66.5619	3.7477	0.7881	0.7881	0.988	0.4522	2	11.1789	7.7305	0.4652	17.0936	1.6542	6.9824	62.4605	4.4065	12.3209	0.9073
1879	4.7825	0.823	2.4308	79.4939	3.7905	0.5142	0.5142	0.9431	0.2987	2	2.3669	0.9805	0.0065	3.2822	0.6502	0.7863	33.2207	0.9737	12.365	0.1914
1880	5.4371	0.8823	3.0443	93.1668	4.63	0.6596	0.6596	0.9434	0.4194	2	13.894	7.9187	0.4322	18.8813	2.2763	6.964	50.1224	4.5639	15.0702	0.922
1881	4.3478	0.8978	2.5067	66.3849	3.7305		0.8566	0.9638	0.488	2	5.3209	2.6589	0.3443	5.4487	1.3186	2.0154	37.8771	2.1227	12.2633	0.4339
1882	3.9155	0.9424	2.3734	49.75	3.4993		0.859	1.0033	0.5342	2	7.6842	5.1817	0.4388	9.7005	1.3606	4.4549	57.9748	3.2376	11.5919	0.6629
1883	3.4955	0.874	1.8805	33.1404	2.8911	0.7745	0.7745	0.9418	0.4888	2	7.6587	3.6366	0.6355	7.4404	2.8899	2.2241	29.0402	4.0727	9.5975	0.798
1884	5.2432	0.9034	3.077	90.2501	4.5614	0.6009	0.6009	1.0292	0.3064	2	3.0427	0.902	0.2559	2.9439	0.7727	0.6652	21.8622	0.9889	14.8804	0.2045
1885	3.8929	0.8739	2.0639	49.0423	3.238		0.7797	0.9417	0.4786	2	4.9457	3.1156	0.3932	6.5094	1.1545	2.563	51.8228	2.3963	10.6872	0.4628
1886	3.7472	0.9399	2.2677	43.5278	3.3322	0.811	0.811	1.0082	0.5031	2	9.2611	6.2274	0.2082	12.379	1.7192	5.3625	57.9035	4.0839	11.064	0.837
1887	4.3525	0.8354	2.1832	66.5324	3.4864	0.592	0.592	0.925	0.3007	2	5.3957	1.5226	0.8485	5.063	2.0575	0.9038	16.7504	2.4715	11.4234	0.4723
1888	3.3411	0.9196	1.9767	26.4599	2.8911		0.9055	0.9708	0.5718	2	1.3311	0.7131	0.2289	1.2471	0.4399	0.4616	34.6781	0.6734	9.6527	0.1379
1889	2.8561	0.9321	1.6555	8.687	2.4756		0.8759	0.9642	0.5901	2	2.838	1.81	0.3421	3.0675	0.9649	1.2407	43.7174	1.7143	8.363	0.3394
1890	4.4463	0.8592	2.335	69.4242	3.662	0.7478	0.7478	0.9439	0.4327	2	11.0991	6.2583	0.4978	14.4642	2.5446	5.1574	46.4668	4.7534	12.0023	0.9247
1891	5.303	0.9054	3.1491	91.2274	4.6257	0.5954	0.5954	1.0233	0.3507	2	4.9974	2.0851	0.3442	5.945	1.0407	1.72	34.4179	1.5869	15.0847	0.3313
1892	4.571	0.844	2.3962	72.8985	3.7048	0.6798	0.6798	0.9876	0.4041	2	2.0927	1.3064	0.0041	3.2326	0.3947	1.1469	54.8048	0.8733	12.1193	0.1727
1893	4.7674	0.8725	2.6292	79.107	3.9961	0.655	0.655	0.9838	0.3511	2	0.7908	0.4257	0.0289	1.2124	0.1603	0.3694	46.7122	0.3008	13.0673	0.0605
1894	4.3942	0.9077	2.6691	67.6584	3.8119	0.8056	0.8056	1.0137	0.5023	2	6.8336	3.5145	0.4528	6.9973	1.5318	2.7451	40.1706	2.5603	12.531	0.5453
1895	2.775	0.9368	1.6116	6.9189	2.4114		0.8557	0.9817	0.545	2	3.0132	0.9408	0.8202	1.726	1.9431	-0.1183	-3.9261	1.8697	8.1673	0.3689
1896	3.7887	0.8918	2.179	45.122	3.208		0.8508	0.9838	0.5055	2	6.7208	2.5042	0.7182	4.9536	2.5196	1.2305	18.3088	3.0844	10.6144	0.6332
1897	3.9779	0.9092	2.3022	52.1342	3.4393	0.7878	0.7878	0.9857	0.4482	2	10.2613	7.2284	0.5395	16.1287	1.6358	6.4953	63.299	4.4572	11.3621	0.9031
1898	3.8157	0.8885	2.1184	46.2203	3.2209	0.7317	0.7317	0.9583	0.4155	2	12.8229	9.0335	0.7718	21.7435	2.2252	8.109	63.2384	6.0531	10.6509	1.2039
1899	3.5878	0.8715	1.9931	36.5284	2.9639		0.8851	0.9558	0.535	2	7.5443	5.3193	0.1952	9.9424	1.526	4.5029	59.6861	3.7852	9.8234	0.768
1900	4.1783	0.8781	2.2263	60.3506	3.5035	0.6104	0.6104	0.943	0.3429	2	11.0986	6.1742	1.1402	18.0075	2.6146	5.2777	47.5528	4.9852	11.5265	0.9629
1901	2.6539	0.8081	1.1592	4.3069	2.0045		0.7304	0.8488	0.3869	2	3.5222	1.6362	0.4707	4.2295	2.4418	0.6916	19.6355	3.0385	6.7375	0.5228
1902	3.7726	0.9061	2.2342	44.4366	3.2423	0.8307	0.8307	0.9823	0.5175	2	4.0142	2.608	0.0808	5.0399	0.8192	2.1841	54.4093	1.7967	10.7393	0.3738
1903	3.1368	0.8758	1.6563	18.4162	2.5827		0.8059	0.9091	0.4777	2	2.1619	0.6678	0.262	1.398	1.2677	0.0622	2.878	1.3053	8.6309	0.2505
1904	2.5051	0.9288	1.4339	1.7413	2.1415		0.8891	0.9533	0.5259	2	8.4405	4.7491	1.1673	9.0307	4.0653	2.6112	30.9366	5.8864	7.3093	1.1548
1905	3.9505	0.9186	2.355	51.1492	3.4479		0.8525	0.9868	0.4867	2	19.8519	12.1768	1.6672	25.0179	4.1081	10.1773	51.2661	8.4297	11.4007	1.7413
1906	4.8463	0.8313	2.4718	81.2482	3.8804	0.5265	0.5265	0.9829	0.2569	2	9.9267	2.5144	0.567	9.7856	3.3466	1.6545	16.6672	4.016	12.6566	0.7843
1907	3.8277	0.9215	2.2494	46.554	3.3451	0.6892	0.6892	1.0304	0.3774	2	11.4392	6.6158	1.8309	17.5295	2.5767	5.6433	49.333	5.0854	11.0813	1.0323
1908	7.4674	0.8809	4.357	99.6654	6.4117	0.526	0.8578	0.9834	0.5138	2	14.941	0.6897	0.8576	1.3424	3.7081	-1.2154	-8.1347	3.4292	20.6664	0.723
1909	4.1478	0.9068	2.4104	59.2239	3.5849	0.6197	0.6197	1.0279	0.3867	2	9.1548	4.893	0.3187	12.654	2.1059	4.0787	44.5526	3.798	11.8168	0.7747
1910	4.0308	0.896	2.2282	54.3142	3.4393	0.7541	0.7541	0.933	0.4456	2	7.9773	3.7825	0.6912	8.4887	2.3531	2.734	34.2722	3.5802	11.3461	0.7031
1911	3.4309	0.8742	1.787	30.1279	2.8354		0.828	0.9246	0.4535	2	13.8919	9.2436	1.1338	20.3827	3.4858	7.6628	55.1602	7.7739	9.4229	1.4743
1912	2.4099	0.8751	1.251	0.8399	1.9445		0.8529	0.9185	0.5075	2	4.0322	1.5314	1.5326	3.0177	3.3633	-0.1754	-4.35	3.2232	6.6251	0.6086
1913	4.005	0.957	2.4988	53.1797	3.6363	0.7241	0.7241	1.0484	0.4662	2	11.4417	6.7254	0.7769	14.4272	2.3202	5.6438	49.3266	4.5789	12.0413	0.9502
1914	5.1	0.8564	2.7262	87.6642	4.2102	0.6761	0.6761	0.9695	0.412	2	3.2246	1.4103	0.3841	3.4232	0.784	1.0873	33.7189	1.1828	13.7213	0.235
1915	2.8697	0.9165	1.6319	9.063	2.4499		0.8983	0.9687	0.5939	2	10.7235	6.05	1.7541	10.1863	4.5025	3.3758	31.4804	6.5712	8.263	1.2978
1916	3.0605	0.9281	1.7912	15.4238	2.6555		0.9192	0.9872	0.5395	2	12.2728	7.6522	1.2083	14.185	3.6915	5.6608	46.1248	6.8517	8.9232	1.3754
1917	5.2716	0.8824	2.9972	90.8776	4.4844	0.5901	0.5901	0.9891	0.2946	2	4.9542	0.2704	0.3563	0.9179	1.7331	-0.2401	-4.8464	1.6529	14.6129	0.339
1918	3.2592	0.8892	1.8101	23.6262	2.7283		0.8844	0.9455	0.5514	2	8.104	5.0501	0.5559	9.1584	2.4264	3.7121	45.8058	4.4771	9.1043	0.8901
1919	4.7325	0.8716	2.6269	77.9843	3.9618	0.7221	0.7221	0.9817	0.4008	2	13.0671	6.7997	0.5925	16.9655	2.8154	5.6713	43.4014	4.9743	12.9585	1.0084
1920	4.0816	0.9057	2.3536	56.2526	3.5207	0.7372	0.7372	0.9839	0.4024	2	12.8058	8.0943	0.4525	20.1129	2.4147	7.1225	55.6193	5.4409	11.6136	1.1027
1921	3.6664	0.9002	1.9999	40.0471	3.1266		0.8518	0.9544	0.505	2	4.3244	1.4509	0.4497	2.8733	1.9221	0.4803	11.1067	2.1623	10.369	0.4171
1922	4.5438	0.8618	2.5304	72.2522	3.7562	0.7809	0.7809	1.0208	0.4787	2	8.9598	3.0437	1.1448	6.3582	2.8835	1.6633	18.564	3.5409	12.3012	0.7284
1923	3.972	0.931	2.4473	51.9207	3.5121	0.787	0.787	0.9898	0.4593	2	6.9985	4.1044	0.2498	8.9368	1.4558	3.4358	49.0934	2.8597	11.618	0.6024
1924	3.1085	0.9671	1.9466	17.2999	2.8054		0.9093	1.0007	0.619	2	10.2515	6.4835	1.4318	10.4741	2.8381	4.7267	46.1074	5.2664	9.4439	1.0855
1925	4.2542	0.8257	2.0983	63.2064	3.3665	0.6956	0.6956	0.9106	0.3749	2	14.1066	7.6734	0.7702	20.4654	3.7328	6.2738	44.4742	6.7229	11.0358	1.2783
1926	4.2439	0.9098	2.4526	62.6881	3.6834	0.7255	0.7255	1.0177	0.4136	2	10.5115	5.7448	0.694	13.8887	2.3378	4.7778	45.4531	4.2859	12.1298	0.8666
1927	3.2101	0.9092	1.8474	21.0192	2.7412		0.908	0.9708	0.531	2	8.556	5.5372	0.489	10.428	2.2932	4.3196	50.4862	4.6314	9.1689	0.9332
1928	5.2668	0.8613	2.877	90.8078	4.3773	0.4978	0.4978	0.9874	0.2619	2	16.723	1.1905	1.333	4.5464	5.9395	-0.3648	-2.1814	5.8127	14.2517	1.1734
1929	4.763	0.8665	2.6108	78.8496	3.9661	0.5126	0.5126	1.0043	0.2855	2	10.4951	2.5291	1.5211	8.8593	3.4257	1.5511	14.7793	4.0199	12.9661	0.8094
1930	3.5022	0.879	1.9566	33.4451	2.9125		0.864	0.9943	0.5613	2	17.1547	13.4566	0.5665	23.9722	2.6505	11.9687	69.7692	8.7676	9.6707	1.7739
1931	2.2904	0.9504	1.3672	0.2049	1.9831		0.946	1.0413	0.6144	2	5.0908	1.9661	1.8663	3.1999	4.151	-0.5843	-11.4776	3.7235	6.839	0.7444
1932	4.6583	0.9158	2.76	75.7962	4.086	0.6978	0.6978	1.004	0.4269	2	9.0893	3.9665	0.6111	9.2917	2.1957	3.0292	33.3271	3.2932	13.4021	0.6782
1933	4.4096	0.8819	2.5067	68.4339	3.722	0.7658	0.7658	0.9827	0.4928	2	9.2947	5.554	0.6979	11.2707	1.8574	4.6387	49.9069	3.7079	12.2173	0.7608
1934	4.6197	0.8715	2.607	74.3868	3.8633	0.5893	0.5893	0.9903	0.3009	2	8.6171	2.8801	1.3584	9.5729	2.4877	2.1316	24.7369	3.3054	12.6489	0.6813
1935	4.925	0.9271	3.0517	83.3885	4.3816	0.8158	0.8158	1.0206	0.5148	2	7.6082	4.2965	0.4984	8.3459	1.3054	3.6245	47.6394	2.4931	14.3445	0.5304
1936	2.4936	1.0143	1.6914	1.6471	2.3086		0.9734	1.124	0.6997	2	2.045	1.2681	0.2124	1.8123	0.7834	0.7199	35.2029	1.2091	7.9462	0.2574
1937	3.5931	0.9262	2.1577	36.8885	3.1438		0.862	0.9978	0.5039	2	12.5393	7.16	0.9968	14.2081	3.2528	5.5208	44.028	5.8114	10.4547	1.1994
1938	4.703	0.8835	2.6954	77.283	3.9875	0.7444	0.7444	0.9878	0.4496	2	17.2432	10.6654	0.9382	23.7194	2.929	9.3483	54.2144	6.3973	13.0534	1.321
1939	2.8402	0.9875	1.8086	8.2725	2.5955		0.9374	1.0052	0.629	2	9.7294	6.1896	1.2125	9.8403	3.001	4.302	44.2165	5.3795	8.8115	1.1042
1940	2.4974	0.965	1.4522	1.6848	2.2101		0.9013	0.9724	0.5342	2	12.9955	7.351	2.138	13.7611	6.1487	4.0664	31.2908	8.9488	7.5709	1.7165
1941	3.4773	0.9485	2.1282	32.2068	3.1052		0.8877	1.0165	0.584	2	12.3585	5.9351	2.5	10.1633	4.1597	3.506	28.3691	5.807	10.3619	1.1927
1942	3.9119	0.9433	2.4741	49.6449	3.4993		0.9108	1.0186	0.6002	2	17.457	10.4884	1.1068	17.476	3.7187	8.2566	47.2968	7.0559	11.5931	1.5058
1943	3.5957	0.9228	2.1629	37.1049	3.1352	0.8378	0.8378	1.0079	0.5135	2	13.4053	6.7514	2.2352	13.1467	4.0343	4.6796	34.9086	6.1978	10.4235	1.2861
1944	3.346	0.8862	1.8303	26.6612	2.7968	0.7822	0.7822	0.9512	0.4788	2	8.2484	5.8132	0.3511	12.1405	1.802	4.9503	60.0153	4.5066	9.316	0.8854
1945	4.1241	0.8406	2.17	58.1338	3.3151	0.7202	0.7202	0.982	0.3752	2	9.1426	4.8103	0.5494	12.8199	2.4138	3.9046	42.7078	4.2132	10.891	0.8395
1946	4.8565	0.8982	2.8349	81.6082	4.1888	0.6259	0.6259	0.9816	0.351	2	7.4917	3.2866	0.3391	9.3623	1.693	2.6923	35.9371	2.6427	13.7034	0.5467
1947	3.7597	0.8969	2.168	43.8553	3.1994		0.831	0.9875	0.513	2	16.7805	11.085	0.7185	21.6065	3.4414	9.3194	55.5371	7.7401	10.5937	1.584
1948	4.6153	0.8261	2.3528	74.2622	3.6663	0.5975	0.5975	0.9396	0.321	2	9.9107	4.0745	0.4971	12.6935	2.8724	3.1525	31.8091	4.2123	11.9781	0.8274
1949	4.6341	0.9139	2.7423	74.8863	4.056	0.6289	0.6289	0.991	0.3317	2	13.7163	6.1444	0.8292	18.5262	3.1411	5.1026	37.201	5.0018	13.3056	1.0309
1950	4.7001	0.8564	2.507	77.1559	3.8676	0.7227	0.7227	0.9516	0.4201	2	7.9428	5.5552	0.2781	13.2243	1.1441	5.0746	63.8893	3.1682	12.6448	0.6281
1951	2.7708	0.9894	1.7412	6.8214	2.5313		0.9092	1.0273	0.5688	2	6.9358	2.702	1.79	4.7506	3.6111	0.6481	9.3443	3.9833	8.6122	0.8053
1952	3.0743	0.9457	1.874	16.0673	2.7155		0.8944	1.0087	0.5611	2	14.0286	8.9175	1.1607	15.8935	3.893	6.7332	47.9962	7.4859	9.1338	1.5359
1953	4.0709	0.9014	2.2733	55.8683	3.495		0.7659	0.9906	0.4264	2	9.7942	4.7501	0.628	11.141	2.7311	3.5857	36.6104	4.3084	11.5275	0.8496
1954	5.0846	0.8938	2.9359	87.357	4.373	0.6871	0.7063	0.9441	0.4952	2	16.6835	6.2402	0.4791	12.6015	4.2788	4.1213	24.7029	5.6826	14.2768	1.1686
1955	3.7114	0.8867	2.0839	41.9013	3.1223		0.8387	0.9652	0.4712	2	1.9886	1.3858	0.0232	2.9408	0.3738	1.2096	60.8267	0.9543	10.3392	0.1923
1956	4.5743	0.8994	2.6436	73.0528	3.9404	0.5906	0.5906	1.0199	0.3544	2	8.9624	2.7585	0.6674	7.7841	2.7101	1.7981	20.0627	3.3902	12.9245	0.6934
1957	3.5016	0.9618	2.1694	33.4217	3.1695		0.831	0.9783	0.5397	2	8.9184	4.8052	1.3179	8.9029	2.5239	3.4429	38.6045	4.111	10.5809	0.8429
1958	5.6151	0.8621	3.0709	94.9169	4.6814	0.5089	0.5089	0.9644	0.4008	2	9.0415	2.0922	0.7179	5.2198	2.6027	1.049	11.6021	2.9443	15.208	0.5945
1959	3.2541	0.8937	1.7403	23.3196	2.7369		0.8306	0.9385	0.5053	2	20.1148	14.2955	1.7867	28.2883	4.7121	11.9142	59.231	11.5582	9.1367	2.2015
1960	2.8331	0.9374	1.6549	8.1346	2.467		0.9143	0.965	0.5924	2	5.7353	2.624	1.0792	4.4293	2.9284	0.8892	15.504	3.4656	8.3429	0.6874
1961	3.3752	0.9192	1.9401	28.1238	2.921		0.8554	0.9481	0.5459	2	6.2637	3.5184	0.7269	6.445	1.9691	2.4434	39.0089	3.2285	9.7464	0.6427
1962	3.8836	0.8823	2.0866	48.7811	3.2594	0.6616	0.6616	0.9479	0.3963	2	11.2875	7.2261	0.8608	18.2322	2.4028	6.2737	55.581	5.4095	10.7645	1.0486
1963	4.7302	0.8416	2.4822	77.8565	3.829	0.5833	0.5833	0.9701	0.3063	2	6.9772	2.2428	0.5167	7.3233	2.1758	1.5764	22.5936	2.8109	12.507	0.5579
1964	4.3653	0.9359	2.7018	66.8279	3.8976	0.7594	0.7594	1.0218	0.46	2	8.6832	4.491	0.8557	9.7629	1.87	3.6308	41.8141	3.2139	12.8351	0.6765
1965	3.7346	0.9382	2.2522	42.7498	3.3151		0.8335	0.9794	0.5055	2	11.7024	7.9882	0.6317	15.8034	2.1264	6.9133	59.0759	5.196	11.0081	1.0631
1966	4.8538	0.8681	2.7712	81.4772	4.0518	0.7209	0.7209	1.024	0.3925	2	9.6221	5.9032	0.226	15.0414	1.5634	5.2896	54.9734	3.4722	13.2371	0.7269
1967	5.1861	0.9302	3.2694	89.1756	4.6385	0.6084	0.6084	1.0345	0.3845	2	12.8908	5.0133	1.3492	13.04	2.7305	3.9636	30.7475	3.9429	15.1559	0.8505
1968	4.7365	0.861	2.5998	78.0482	3.919	0.6586	0.6586	0.9494	0.3665	2	5.8081	3.106	0.4978	8.4749	1.2099	2.6626	45.8429	2.2341	12.8116	0.4533
1969	3.6224	0.8992	2.0437	38.3377	3.0838		0.8518	0.9206	0.5342	2	4.6018	3.3727	0.2611	6.3135	0.8143	2.9377	63.8381	2.2517	10.2331	0.4497
1970	3.0727	0.8935	1.7392	15.9425	2.5741		0.8941	0.9727	0.5186	2	8.7042	5.2001	0.6905	10.0274	2.8707	3.7114	42.6392	5.0047	8.625	1.0092
1971	2.8795	1.0172	1.9375	9.44	2.7069		0.9781	1.0467	0.6691	2	5.3252	3.3398	0.6068	4.9917	1.5652	2.2925	43.05	2.7485	9.2014	0.5787
1972	3.6047	0.8829	2.0116	37.563	3.0153	0.7729	0.7729	1.0226	0.5064	2	6.9788	4.856	0.6744	9.5888	1.4103	4.1417	59.3469	3.4693	9.9982	0.698
1973	3.5918	0.9588	2.2334	36.7444	3.2466		0.9047	1.011	0.5539	2	3.5694	1.627	0.5672	2.9371	1.1565	0.9863	27.6321	1.5982	10.8192	0.3299
1974	4.0217	0.9408	2.5223	53.908	3.5935	0.7154	0.7154	1.0388	0.473	2	8.9922	4.6511	1.2536	9.8322	2.1184	3.649	40.5796	3.5651	11.886	0.7565
1975	3.0913	1.0022	2.1127	16.5257	2.8825		0.9577	1.0287	0.6821	2	4.2865	2.3368	0.6046	3.426	1.3629	1.4072	32.8286	2.0289	9.7328	0.4404
1976	2.8905	0.8374	1.4236	9.8778	2.27		0.8509	0.9192	0.4657	2	4.7921	2.4463	0.6714	5.2531	2.4489	1.3059	27.2511	3.3662	7.6042	0.6302
1977	3.5032	0.9586	2.255	33.4921	3.1609	0.8527	0.8527	1.0678	0.5868	2	11.1572	6.2676	1.1402	10.6807	2.9311	4.5476	40.7593	4.9478	10.5496	1.0576
1978	4.7907	0.8137	2.3057	79.7525	3.7562	0.5335	0.5335	0.9393	0.3169	2	3.2447	1.2563	0.3609	3.9647	0.9998	0.9395	28.9549	1.4073	12.2471	0.2649
1979	2.9991	0.9385	1.7442	13.4492	2.6255		0.8581	0.9948	0.5664	2	7.6983	4.8013	0.8471	8.477	2.4597	3.4082	44.2721	4.4137	8.842	0.8707
1980	4.4684	0.8965	2.6013	70.0277	3.8333	0.7224	0.7224	0.9847	0.3947	2	8.5689	4.024	0.692	10.1959	2.0597	3.2111	37.4739	3.2941	12.5846	0.6809
1981	5.1135	0.8792	2.9516	87.9036	4.3302	0.6597	0.6597	1.0195	0.378	2	2.8198	1.4498	0.2434	3.8357	0.5323	1.2486	44.2797	0.9553	14.1248	0.1996
1982	3.5184	0.9332	2.0794	34.1744	3.0966		0.8466	0.991	0.5324	2	10.2868	7.7369	0.4956	14.5331	1.6482	6.8594	66.6816	4.947	10.3155	0.9972
1983	3.5293	0.9739	2.2573	34.5523	3.2337		0.8934	1.0244	0.5909	2	10.9527	8.7844	0.4839	14.8665	1.3012	8.0155	73.1829	4.8521	10.7984	1.0143
1984	3.2761	0.9658	2.1988	24.2193	2.9639		0.9691	1.0872	0.6392	2	0	0	0	0	0	0		0	9.9401	0
1985	4.8729	0.9303	3.1015	82.0348	4.3473	0.7332	0.7332	1.0467	0.4297	2	6.0878	3.4319	0.2271	7.9863	0.9941	3.0047	49.3561	1.9629	14.2408	0.4275
1986	4.3382	0.9174	2.5788	66.0021	3.7991	0.6951	0.6951	1.0154	0.3923	2	4.862	2.5355	0.3324	6.4631	1.064	2.1181	43.5644	1.8854	12.5025	0.3889
1987	3.673	0.9232	2.1773	40.3422	3.208		0.9091	0.98	0.5333	2	1.8466	1.1675	0.1325	2.1893	0.4131	0.9472	51.2943	0.8481	10.6529	0.1733
1988	3.8768	0.911	2.3018	48.5725	3.3536	0.8313	0.8313	1.0046	0.5266	2	5.9008	3.9056	0.3522	7.4165	1.124	3.3137	56.1568	2.5636	11.0952	0.5318
1989	4.5505	0.9158	2.7324	72.4058	3.9875	0.7356	0.7356	1.0121	0.4487	2	2.6258	1.8614	0.0669	4.1484	0.3347	1.7112	65.1687	0.961	13.0927	0.2006
1990	2.7612	0.8971	1.524	6.4706	2.3043		0.8801	0.9499	0.5285	2	1.1704	0.4604	0.2669	0.8711	0.7132	0.0835	7.1317	0.768	7.7817	0.1504
1991	2.9881	0.8913	1.625	13.0819	2.4927		0.8887	0.9382	0.5683	2	0.6419	0.5883	0.0068	1.0352	0.0507	0.5595	87.1631	0.395	8.3667	0.0767
1992	2.5486	1.0022	1.6416	2.3453	2.3385		0.9322	1.0435	0.6212	2	1.9839	1.116	0.3215	1.7966	0.8505	0.5876	29.6184	1.2085	8.0239	0.2472
1993	2.9998	0.8612	1.5247	13.5105	2.4242		0.8417	0.9122	0.5136	2	2.541	1.7247	0.0931	3.3579	0.8073	1.31	51.5545	1.6666	8.1159	0.3131
1994	3.6225	0.947	2.2245	38.362	3.238		0.8679	0.9939	0.5684	2	8.709	4.8796	0.3904	8.5855	2.3122	3.5655	40.9404	3.915	10.777	0.8081
[truncated: 1,882 more rows]

## Sheet: LMC510 (PBP3) 42oC
Medium is Gb1
n	Axis	Dia	Volume	Age	Area	Constr	MinDiaCenter	MaxDia	VolCenter	FlChannel	FluorTotal	FluorCenter	FluorPole	ConcCenter	ConcOffCenter	FCPlus	RingFraction	ConcTotal	WallArea	ConcWall
count	926	926	926	926	926	0	926	926	926	926	926	926	926	926	926	926	926	926	926	926
mean	14.5616	0.8732	8.4852	44.2155	12.5063		0.662	1.0078	0.3433	2	25.9599	1.5684	0.5354	4.8273	2.9336	0.5671	2.5833	3.0093	39.8051	0.6389
stdev	4.5052	0.0419	2.5849	28.5298	3.8322		0.0975	0.051	0.0698	0	12.965	1.5409	0.3554	5.1843	1.0725	1.5293	7.8807	1.0874	12.0359	0.2254
---	---	---	---	---	---	---	---	---	---	---	---	---	---	---	---	---	---	---	---	---
1	7.2537	0.8934	4.3066	1.2518	6.3089		0.7095	1.0354	0.335	2	2.2553	0.5875	0.219	1.7539	0.4199	0.4469	19.8155	0.5237	20.358	0.1108
2	19.6932	0.8422	10.8283	81.8695	16.4341		0.7219	0.9794	0.3661	2	43.8727	2.8158	0.5819	7.6916	3.9243	1.3792	3.1436	4.0517	52.1072	0.842
3	10.4559	0.8611	5.8506	12.4398	8.8445		0.599	1.0259	0.2702	2	3.3344	0.0113	0.0355	0.0419	0.5955	-0.1496	-4.4866	0.5699	28.2858	0.1179
4	11.2488	0.8771	6.5583	18.1559	9.7011		0.6879	0.9961	0.3414	2	32.8997	0.9022	1.0065	2.6426	5.1468	-0.855	-2.5988	5.0165	30.9955	1.0614
5	11.2753	0.8149	5.7229	18.5983	9.0458		0.6674	0.9219	0.3104	2	11.4197	0.1488	0.3699	0.4795	2.0823	-0.4974	-4.3556	1.9954	28.8659	0.3956
6	11.2778	0.8485	6.2434	18.687	9.4141		0.5957	0.9825	0.2763	2	20.6536	4.4176	0.2581	15.987	2.7209	3.6658	17.749	3.3081	30.0609	0.6871
7	18.7134	0.8396	10.2809	76.2111	15.5603		0.4706	0.9507	0.2152	2	17.5238	0.5442	0.4027	2.5285	1.6869	0.1811	1.0335	1.7045	49.3596	0.355
8	9.7824	0.8932	5.9521	9.0826	8.5661		0.6588	0.9906	0.3493	2	9.5536	0.1954	0.1119	0.5594	1.6703	-0.388	-4.0613	1.6051	27.4491	0.348
9	17.0353	0.8815	10.2812	66.9993	14.8493		0.7289	1.1249	0.355	2	31.3137	1.971	0.4	5.5526	2.9561	0.9217	2.9434	3.0457	47.1742	0.6638
10	19.9546	0.8303	10.7532	82.5581	16.4212		0.3793	0.9777	0.1999	2	44.9006	1.4652	1.8992	7.3291	4.1158	0.6424	1.4307	4.1756	52.0538	0.8626
11	11.664	0.8805	6.8019	21.2817	10.1037		0.6655	0.9906	0.3011	2	31.2175	6.0205	0.6074	19.9926	3.876	4.8533	15.5467	4.5895	32.2644	0.9676
12	15.6122	0.8564	8.8205	57.8744	13.2132		0.6223	0.969	0.2834	2	27.6957	2.0261	1.1421	7.1493	3.0068	1.174	4.2389	3.1399	42.0045	0.6594
13	7.8625	1.021	6.1406	2.1978	7.8037		0.811	1.1857	0.4361	2	17.9598	5.4305	0.7392	12.4523	2.1964	4.4726	24.9034	2.9248	25.219	0.7122
14	12.9064	0.8506	7.1392	33.425	10.8233		0.6552	0.9582	0.3513	2	18.5793	1.2728	0.3594	3.6228	2.5496	0.377	2.0291	2.6024	34.4901	0.5387
15	15.4809	0.9058	9.7743	56.2547	13.8471		0.7602	1.0566	0.4443	2	26.0439	0.499	0.2549	1.1233	2.7379	-0.7174	-2.7546	2.6645	44.0553	0.5912
16	13.4964	0.8744	7.9461	38.421	11.6371		0.7323	0.9898	0.3758	2	35.4324	0.9424	1.1637	2.508	4.5559	-0.7695	-2.1717	4.4591	37.0742	0.9557
17	14.3698	0.9132	9.2388	46.2551	12.9434		0.7312	1.0637	0.4069	2	19.3008	0.7095	0.4938	1.7437	2.105	-0.147	-0.7616	2.0891	41.2245	0.4682
18	6.6298	0.9271	4.3045	0.4682	5.962		0.6979	1.04	0.3912	2	5.4483	1.5145	0.3068	3.8714	1.0052	1.1213	20.5807	1.2657	19.3096	0.2822
19	17.2565	0.9164	11.2394	68.8705	15.6331		0.4155	1.0797	0.3305	2	22.6759	0.1247	0.4398	0.3774	2.0672	-0.5584	-2.4625	2.0175	49.679	0.4564
20	12.4743	0.9033	7.8126	28.6912	11.0931		0.689	1.0033	0.3347	2	15.737	0.3469	0.6191	1.0364	2.0581	-0.3419	-2.1726	2.0143	35.4001	0.4445
21	16.7741	0.837	9.0244	64.7854	13.8899		0.6308	0.9801	0.3016	2	17.8203	3.4181	0.3613	11.3341	1.6511	2.9202	16.3869	1.9747	44.1087	0.404
22	12.6151	0.8698	7.3063	30.5084	10.8104		0.6468	0.9962	0.32	2	6.724	0.3157	0.083	0.9865	0.9173	0.0222	0.3297	0.9203	34.4721	0.1951
23	16.7449	0.8202	8.7554	64.5415	13.5901		0.6576	0.9522	0.33	2	29.5979	5.7419	0.7929	17.4019	2.8314	4.8077	16.2434	3.3805	43.1484	0.686
24	18.1245	0.8378	9.7445	73.204	15.0335		0.6759	0.9853	0.3438	2	38.3167	0.4474	0.1522	1.3012	4.0284	-0.9377	-2.4472	3.9321	47.7024	0.8032
25	16.4952	0.8658	9.6468	62.8456	14.1212		0.738	0.9973	0.3689	2	38.8086	3.8214	1.1848	10.3594	3.771	2.4303	6.2623	4.023	44.8684	0.8649
26	9.9731	0.9089	6.3153	10.1652	8.8873		0.6701	1.0339	0.3275	2	23.9976	1.2367	0.569	3.7761	3.8012	-0.0082	-0.0344	3.7999	28.4774	0.8427
27	13.9627	0.8438	7.6519	42.2326	11.6285		0.6863	0.9597	0.3702	2	23.6721	1.1643	0.071	3.1453	3.091	0.0201	0.0849	3.0936	37.0117	0.6396
28	14.5363	0.861	8.2257	47.6574	12.3566		0.6802	0.9692	0.3261	2	26.4351	0.4843	0.2202	1.4851	3.2851	-0.587	-2.2205	3.2137	39.319	0.6723
29	17.373	0.8572	9.9001	70.2584	14.7337		0.7498	0.9874	0.4023	2	27.3243	0.7146	0.2718	1.7763	2.8017	-0.4125	-1.5096	2.76	46.7826	0.5841
30	18.2908	0.824	9.6703	73.8524	14.9264		0.7222	0.975	0.3858	2	52.0042	1.2567	0.387	3.2571	5.4659	-0.8522	-1.6387	5.3777	47.3503	1.0983
31	15.906	0.8474	8.8706	60.3386	13.3246		0.6952	1.05	0.3566	2	31.9552	5.2947	0.4007	14.8461	3.1314	4.1779	13.0742	3.6024	42.3446	0.7546
32	13.4045	0.8858	8.0504	37.5088	11.7056		0.7401	1.0009	0.3525	2	11.3674	0.5995	0.2113	1.7008	1.3988	0.1065	0.9369	1.412	37.3032	0.3047
33	8.7778	0.8598	4.9828	4.5904	7.3883		0.6799	0.9937	0.3252	2	21.8592	3.1737	0.5204	9.7598	4.0118	1.8691	8.5506	4.3869	23.7096	0.922
34	12.8662	0.8794	7.636	32.8369	11.1488		0.656	0.992	0.306	2	26.2715	1.0012	0.5064	3.2718	3.4475	-0.0538	-0.2047	3.4405	35.5459	0.7391
35	15.4917	0.8698	9.0477	56.485	13.3117		0.5046	1.0115	0.2543	2	30.902	1.2843	0.5536	5.0505	3.3682	0.4278	1.3844	3.4155	42.3301	0.73
36	7.6176	0.8982	4.6792	1.9607	6.6687		0.7359	1.0494	0.3767	2	6.3764	2.1344	0.1731	5.6658	0.9859	1.763	27.6488	1.3627	21.4942	0.2967
37	17.772	0.8707	10.335	72.3011	15.3119		0.7658	0.9866	0.4579	2	33.8155	1.8425	0.6419	4.0241	3.2371	0.3604	1.0658	3.2719	48.6145	0.6956
38	8.1275	0.907	5.0807	2.7526	7.1955		0.7609	1.0226	0.3851	2	16.6938	0.8596	0.423	2.2321	3.3722	-0.439	-2.6297	3.2857	23.16	0.7208
39	8.1907	0.9228	5.1837	2.9115	7.3754		0.7264	1.0478	0.3911	2	16.013	0.4638	0.1452	1.1859	3.2444	-0.8052	-5.0284	3.0891	23.7447	0.6744
40	13.2169	0.8594	7.5695	36.6024	11.2002		0.3604	0.9868	0.2374	2	16.7388	0.5804	0.2727	2.4452	2.2038	0.0573	0.3423	2.2113	35.6844	0.4691
41	24.1964	0.8531	13.8074	95.7023	20.4858		0.4826	1.1577	0.2939	2	54.7329	5.7543	0.5928	19.579	3.6244	4.6891	8.5672	3.964	64.8484	0.844
42	10.3419	0.8628	5.8643	12.1006	8.7631		0.6734	0.9837	0.348	2	16.0918	0.9387	0.3752	2.6971	2.747	-0.0174	-0.1079	2.744	28.032	0.5741
43	13.4761	0.8117	6.8385	38.1163	10.7976		0.6379	0.9422	0.3403	2	24.0225	1.4732	0.5404	4.3296	3.47	0.2925	1.2176	3.5128	34.366	0.699
44	7.2538	0.8622	3.9699	1.3304	6.0948		0.6866	0.9683	0.3602	2	2.1773	1.0886	0.0296	3.0221	0.3016	0.98	45.0099	0.5485	19.6487	0.1108
45	10.1466	0.8389	5.4774	11.0035	8.3605		0.6887	0.9621	0.349	2	10.0116	0.6223	0.0555	1.7831	1.8308	-0.0167	-0.1663	1.8278	26.7398	0.3744
46	17.6884	0.8327	9.4803	71.5317	14.5795		0.6561	0.9819	0.3231	2	43.7558	2.158	0.8947	6.6794	4.5426	0.6904	1.5778	4.6154	46.2704	0.9457
47	20.0456	0.8591	11.5899	82.8345	17.0637		0.4849	0.9989	0.3462	2	42.8308	0.9424	0.6557	2.7219	3.7255	-0.3475	-0.8113	3.6955	54.105	0.7916
48	18.8438	0.845	10.3495	76.8732	15.7702		0.6804	0.9419	0.3418	2	37.2735	5.694	0.6908	16.6584	3.1555	4.6154	12.3825	3.6015	50.0247	0.7451
49	9.0823	0.8096	4.58	5.7207	7.2127		0.5898	0.949	0.2489	2	21.3895	4.9413	0.6708	19.8553	3.7977	3.9962	18.683	4.6702	23.1012	0.9259
50	12.5043	0.8605	7.0862	29.1672	10.6006		0.6749	0.988	0.325	2	28.8926	1.2875	0.442	3.9619	4.0828	-0.0393	-0.136	4.0773	33.8016	0.8548
51	17.7531	0.8443	9.8025	71.9159	14.8365		0.7317	1.0208	0.4564	2	29.7508	0.9696	0.5236	2.1244	3.0795	-0.4359	-1.4652	3.035	47.0912	0.6318
52	13.5094	0.8598	7.5679	38.5227	11.4572		0.7047	0.9405	0.3312	2	39.0167	2.1687	0.5418	6.5474	5.0919	0.4821	1.2356	5.1556	36.4922	1.0692
53	18.5054	0.8292	9.9372	75.1581	15.1963		0.5969	0.9538	0.3323	2	43.8411	0.9641	1.55	2.9011	4.4641	-0.5194	-1.1847	4.4118	48.204	0.9095
54	12.5309	0.8368	6.7042	29.7405	10.335		0.6582	0.9451	0.3341	2	29.3163	3.3481	0.2286	10.0215	4.0766	1.9862	6.7751	4.3728	32.9405	0.89
55	19.8574	0.8532	11.2394	82.2823	16.7853		0.5244	0.9631	0.3147	2	46.4839	1.7213	1.1358	5.4701	4.0974	0.432	0.9294	4.1358	53.2231	0.8734
56	18.6762	0.8731	10.9829	75.8153	16.1428		0.5755	1.0599	0.3202	2	27.9488	2.0596	0.5162	6.4328	2.428	1.2822	4.5877	2.5448	51.2283	0.5456
57	14.4584	0.8919	8.7696	46.7928	12.7249		0.7199	0.9973	0.3233	2	16.5906	2.1347	0.229	6.6028	1.7115	1.5813	9.5313	1.8918	40.5128	0.4095
58	34.4348	0.9357	23.6	99.6887	32.0329		0.5891	1.1172	0.2579	2	51.3519	0.1067	0.1605	0.4136	2.1954	-0.4594	-0.8946	2.1759	101.225	0.5073
59	13.708	0.8368	7.2918	40.1598	11.3201		0.666	0.9534	0.359	2	12.8676	0.0993	0.0173	0.2765	1.8417	-0.5619	-4.3668	1.7647	36.0351	0.3571
60	12.4334	0.8662	7.1552	28.2168	10.6091		0.5893	1.0216	0.2584	2	30.1487	0.49	0.23	1.8961	4.3004	-0.6214	-2.0611	4.2135	33.8355	0.891
61	13.4957	0.8846	8.1379	38.3193	11.7698		0.5922	0.9971	0.2547	2	23.0257	0.6521	0.2433	2.5596	2.8382	-0.0709	-0.3081	2.8294	37.5035	0.614
62	14.4802	0.8341	7.7269	47.1164	11.9283		0.6955	0.9459	0.361	2	34.205	0.8056	0.9081	2.2315	4.5344	-0.8314	-2.4306	4.4267	37.9428	0.9015
63	12.612	0.8476	7.0124	30.4122	10.5363		0.6552	1.0492	0.2651	2	29.3514	0.7246	0.1832	2.7329	4.2427	-0.4003	-1.3638	4.1856	33.5851	0.8739
64	13.8996	0.8252	7.2738	41.8157	11.3244		0.6776	0.9312	0.2976	2	25.4376	0.6674	0.5139	2.243	3.5506	-0.3891	-1.5296	3.4972	36.036	0.7059
65	12.3822	0.8742	7.2295	27.6496	10.6605		0.5972	0.9885	0.291	2	25.1897	3.7724	0.3226	12.9615	3.0868	2.874	11.4094	3.4843	34.0065	0.7407
66	8.777	0.8757	5.102	4.51	7.521		0.6557	1.1131	0.3083	2	17.4198	0.7835	0.6773	2.5415	3.4704	-0.2863	-1.6435	3.4143	24.1451	0.7215
67	17.046	0.8639	9.8382	67.1233	14.5667		0.6602	0.9861	0.2826	2	38.8797	4.4817	0.3336	15.8573	3.5998	3.4643	8.9103	3.9519	46.2656	0.8404
68	10.1773	0.9306	6.6517	11.0876	9.2857		0.7412	1.0851	0.3904	2	10.9543	0.1311	0.2208	0.3357	1.7286	-0.5438	-4.9643	1.6468	29.7555	0.3681
69	13.6953	0.8591	7.766	40.0569	11.6071		0.6755	0.9732	0.3409	2	22.6278	0.1746	0.1873	0.512	3.024	-0.8563	-3.7843	2.9137	36.962	0.6122
70	11.6015	0.8949	7.1108	20.741	10.2108		0.6952	1.0066	0.374	2	25.9365	1.5172	0.781	4.0565	3.6248	0.1615	0.6227	3.6475	32.6179	0.7952
71	17.2971	0.882	10.4062	69.4997	15.0892		0.8386	1.0594	0.5495	2	36.607	0.8476	0.6787	1.5425	3.6279	-1.1459	-3.1303	3.5178	47.9284	0.7638
72	9.356	0.9036	5.7823	6.7782	8.2791		0.7404	1.0067	0.3666	2	17.6514	0.517	1.2167	1.4103	3.1638	-0.6429	-3.6422	3.0527	26.5602	0.6646
73	11.5348	0.9087	7.3055	20.5612	10.305		0.6576	1.0507	0.314	2	23.7158	0.8938	1.3509	2.8468	3.2642	-0.131	-0.5524	3.2463	32.9306	0.7202
74	15.4664	0.8846	9.3156	56.1397	13.513		0.6867	1.0089	0.3278	2	28.4526	1.5221	0.2451	4.6437	2.9964	0.5399	1.8975	3.0543	42.9801	0.662
75	17.549	0.878	10.4304	70.8936	15.2434		0.6404	0.9872	0.302	2	31.4038	3.4531	0.2992	11.4335	2.7596	2.6196	8.3417	3.0108	48.4082	0.6487
76	12.1169	0.8728	7.0127	26.1477	10.4121		0.648	0.9917	0.3243	2	13.8975	0.8318	0.5295	2.5651	1.9535	0.1983	1.4269	1.9818	33.2244	0.4183
77	16.9215	0.8632	9.8006	66.0112	14.4467		0.7322	1.0652	0.3446	2	39.3056	1.7966	0.4869	5.2136	3.9667	0.4297	1.0932	4.0105	45.8879	0.8566
78	12.9946	0.865	7.3411	34.9057	11.0803		0.6907	0.9847	0.3277	2	19.4979	0.6905	0.1711	2.1068	2.6817	-0.1884	-0.9663	2.656	35.3142	0.5521
79	15.0614	0.9174	9.6268	51.8362	13.6372		0.7353	1.0101	0.3913	2	26.1331	2.0751	0.5393	5.3034	2.6049	1.0558	4.0401	2.7146	43.4099	0.602
80	15.6965	0.9421	10.7437	58.5742	14.5966		0.6567	1.0648	0.3254	2	31.4448	0.6846	0.3541	2.1039	2.9525	-0.2761	-0.878	2.9268	46.4552	0.6769
81	16.857	0.9014	10.5093	65.2745	15.0207		0.6473	1.0113	0.3319	2	4.624	1.5786	0.0026	4.7556	0.2992	1.4793	31.9918	0.44	47.7363	0.0969
82	8.0957	0.8969	4.9667	2.6732	7.0885		0.7226	0.9841	0.3692	2	17.5242	0.7064	0.1125	1.9134	3.658	-0.644	-3.6749	3.5283	22.8112	0.7682
83	10.7137	0.8931	6.5304	13.8906	9.397		0.7255	0.9835	0.3825	2	14.3204	0.8508	0.0872	2.2242	2.191	0.0127	0.0888	2.1929	30.0593	0.4764
84	15.5129	0.8547	8.7783	56.8311	13.1019		0.6529	0.9837	0.3484	2	15.5222	1.6643	0.224	4.7764	1.6439	1.0915	7.0319	1.7682	41.6531	0.3727
85	22.3888	0.8467	12.5845	90.6501	18.8026		0.4743	0.9742	0.2595	2	41.0761	3.4004	0.7924	13.1027	3.0569	2.607	6.3468	3.264	59.5531	0.6897
86	14.1692	0.8823	8.5058	44.5477	12.3352		0.6924	1.0057	0.3689	2	22.2931	0.7327	0.185	1.9861	2.6497	-0.2448	-1.0981	2.6209	39.2769	0.5676
87	16.6072	0.862	9.4698	63.57	14.1555		0.7445	1.002	0.4074	2	42.5846	4.9274	1.6341	12.0938	4.1553	3.2344	7.5952	4.4969	44.9717	0.9469
88	24.6053	0.8205	12.9565	96.3085	20.0447		0.5586	0.943	0.2543	2	18.4291	0.1578	0.0186	0.6204	1.4384	-0.208	-1.1286	1.4224	63.4271	0.2906
89	27.3212	0.8132	13.988	98.4504	22.0748		0.4432	0.938	0.2618	2	82.6151	2.7342	0.6249	10.4446	5.8196	1.2108	1.4656	5.9061	69.796	1.1837
90	10.4861	0.8882	6.2102	12.7799	9.1443		0.7085	0.9885	0.3685	2	28.0928	0.3543	1.0132	0.9615	4.7484	-1.3954	-4.9671	4.5237	29.2593	0.9601
91	18.7137	0.8632	10.8263	76.3433	15.9929		0.7338	0.9954	0.4176	2	53.1815	0.7596	1.8236	1.8191	5.0363	-1.3435	-2.5263	4.9123	50.7453	1.048
92	21.8694	0.8502	12.3358	89.1972	18.4385		0.3954	0.998	0.208	2	63.6838	1.0177	1.176	4.8937	5.1671	-0.0569	-0.0893	5.1625	58.4132	1.0902
93	10.3285	0.8648	5.8691	11.8466	8.7717		0.643	0.9928	0.316	2	29.2095	0.7517	1.1398	2.3789	5.1246	-0.8676	-2.9703	4.9768	28.061	1.0409
94	10.9132	0.8664	6.2693	15.5296	9.2942		0.65	1.0018	0.2937	2	6.1281	0.2237	0.195	0.7618	0.9881	-0.0665	-1.0845	0.9775	29.7048	0.2063
95	12.5497	0.8453	6.8776	29.9321	10.4549		0.685	0.9886	0.3575	2	29.2081	2.0116	0.5144	5.6276	4.1711	0.5206	1.7824	4.2468	33.3268	0.8764
96	24.7993	0.8538	14.0182	96.6125	21.0169		0.8049	0.9914	0.5159	2	31.6343	1.3098	0.1284	2.539	2.2459	0.1512	0.478	2.2567	66.518	0.4756
97	19.5461	0.8523	10.9771	81.5949	16.5026		0.8399	0.9914	0.4685	2	37.6438	0.5801	0.6624	1.2384	3.527	-1.0721	-2.848	3.4293	52.334	0.7193
98	21.8747	0.8564	12.4226	89.3419	18.5756		0.7421	0.9987	0.4113	2	44.4854	1.8116	0.3409	4.4041	3.5528	0.3502	0.7872	3.581	58.8512	0.7559
99	14.9466	0.8935	9.2632	51.0572	13.1832		0.691	1.0489	0.3375	2	18.0788	0.1522	0.1214	0.4511	2.0084	-0.5256	-2.9073	1.9517	41.9548	0.4309
100	19.0689	0.8262	10.0941	78.4747	15.6074		0.6971	0.9465	0.3676	2	32.6003	1.1511	0.2669	3.1316	3.2333	-0.0374	-0.1147	3.2296	49.4924	0.6587
101	14.802	0.8493	8.2022	49.6217	12.4166		0.6794	0.9836	0.3073	2	26.4195	0.6044	1.1358	1.9667	3.2699	-0.4005	-1.5159	3.221	39.4939	0.669
102	16.8708	0.7989	8.3319	65.6423	13.3417		0.5211	0.943	0.2246	2	18.1825	1.7211	0.2498	7.6616	2.0305	1.265	6.9572	2.1823	42.3445	0.4294
103	14.3927	0.8564	8.1046	46.5775	12.1681		0.7571	0.9668	0.4198	2	22.2559	0.4596	0.9165	1.0948	2.8363	-0.7311	-3.285	2.7461	38.7218	0.5748
104	18.5093	0.8483	10.26	75.2893	15.5475		0.7352	0.9722	0.374	2	31.9775	0.5263	0.2534	1.407	3.1814	-0.6637	-2.0755	3.1167	49.3291	0.6482
105	9.692	0.9262	6.2673	8.5857	8.7931		0.6514	1.0626	0.3146	2	18.6702	0.7409	0.6386	2.355	3.012	-0.2067	-1.1071	2.979	28.2026	0.662
106	17.3309	0.8497	9.7154	69.7521	14.5709		0.5997	0.9727	0.2767	2	43.6325	4.546	0.4751	16.4263	4.1411	3.3999	7.7921	4.4911	46.2625	0.9432
107	16.0751	0.868	9.2852	61.1694	13.7914		0.6877	1.0016	0.3684	2	26.4482	1.9391	0.2716	5.264	2.7486	0.9266	3.5035	2.8484	43.8352	0.6034
108	12.1661	0.8517	6.8298	26.5217	10.2065		0.6662	0.9645	0.3102	2	19.4817	0.7505	0.6182	2.4193	2.8731	-0.1408	-0.7227	2.8525	32.5538	0.5984
109	15.9376	0.8757	9.3969	60.5755	13.7914		0.4086	0.9897	0.1945	2	25.6646	1.5166	0.4933	7.7969	2.6241	1.0062	3.9206	2.7312	43.8439	0.5854
110	16.9885	0.8597	9.644	66.8754	14.4467		0.6297	1.0299	0.3456	2	25.1167	2.0676	0.2675	5.9822	2.4788	1.2109	4.8211	2.6044	45.884	0.5474
111	20.2702	0.8585	11.5795	84.3641	17.2436		0.6667	0.9869	0.3459	2	54.4935	1.2414	0.4325	3.589	4.7404	-0.3982	-0.7307	4.706	54.6694	0.9968
112	19.0586	0.8278	10.164	78.2066	15.6289		0.5525	1.0068	0.2676	2	38.2229	4.028	0.3152	15.0551	3.4553	3.1036	8.1197	3.7606	49.5616	0.7712
113	10.2138	0.8536	5.6514	11.2559	8.5618		0.6673	0.981	0.3164	2	27.106	0.663	0.7804	2.0955	4.9565	-0.9053	-3.3399	4.7963	27.3889	0.9897
114	15.0497	0.8802	8.9109	51.7246	13.0804		0.6889	0.9882	0.3273	2	42.6362	0.9279	0.7639	2.8351	4.8591	-0.6625	-1.5538	4.7847	41.6158	1.0245
115	14.8908	0.8535	8.3529	50.614	12.5536		0.6975	0.9898	0.3563	2	28.493	0.7684	0.795	2.1568	3.467	-0.4668	-1.6383	3.4112	39.9291	0.7136
116	17.7364	0.8775	10.6239	71.7877	15.3976		0.6451	1.0266	0.3894	2	32.6871	2.9593	0.3195	7.5991	2.9047	1.8281	5.5927	3.0768	48.8924	0.6686
117	6.8345	0.9395	4.4204	0.8594	6.2318		0.7433	1.0331	0.3917	2	2.0298	1.4737	0.0047	3.762	0.138	1.4196	69.9379	0.4592	20.1731	0.1006
118	15.9884	0.92	10.3977	60.8128	14.5281		0.6681	1.0604	0.3144	2	13.1563	1.4471	0.8397	4.6027	1.1612	1.082	8.2242	1.2653	46.2115	0.2847
119	30.7701	0.8585	17.6496	99.5334	26.2594		0.7769	1.0868	0.4468	2	35.2955	0.3688	0.3082	0.8255	2.0303	-0.5383	-1.5251	1.9998	82.9931	0.4253
120	15.8478	0.8072	8.0251	59.7481	12.6521		0.611	0.9338	0.2553	2	1.3988	0.0142	0.0396	0.0556	0.1782	-0.0313	-2.2376	0.1743	40.1869	0.0348
121	15.4479	0.8982	9.579	55.9099	13.7015		0.6837	1.0335	0.3331	2	33.1209	1.44	0.3977	4.3231	3.4265	0.2987	0.9018	3.4577	43.5885	0.7599
122	15.3184	0.8526	8.6114	54.5392	12.9048		0.437	0.9824	0.3034	2	27.5758	1.1607	0.6602	3.826	3.1795	0.1961	0.7111	3.2022	41.0316	0.6721
123	10.8998	0.8545	5.9999	15.2696	9.1572		0.6137	1.0717	0.2753	2	17.2931	0.8869	0.471	3.2219	2.8659	0.098	0.5668	2.8822	29.2604	0.591
124	11.4523	0.8289	5.9896	19.6657	9.3456		0.5997	0.9369	0.2714	2	20.2652	0.7659	0.3473	2.8217	3.41	-0.1597	-0.7881	3.3834	29.8233	0.6795
125	12.7924	0.9116	8.1669	32.1539	11.4829		0.6962	1.1317	0.3876	2	25.0152	0.8489	0.2883	2.19	3.1065	-0.3552	-1.4199	3.063	36.6345	0.6828
126	15.4368	0.8422	8.4046	55.6806	12.8492		0.6393	0.9601	0.309	2	36.9238	0.9211	0.6042	2.9809	4.4472	-0.4531	-1.2271	4.3933	40.8451	0.904
127	21.9085	0.8572	12.5218	89.4866	18.6227		0.642	0.9814	0.3486	2	44.8823	0.7089	0.594	2.0334	3.6288	-0.5562	-1.2392	3.5843	58.9995	0.7607
128	15.0851	0.8988	9.363	52.0595	13.3845		0.6036	1.0094	0.2848	2	32.1838	3.9189	0.5916	13.7618	3.1135	3.0323	9.4218	3.4373	42.5934	0.7556
129	10.3084	0.8942	6.2971	11.5932	9.0458		0.6551	1.0277	0.3194	2	14.2919	0.7198	0.3886	2.2535	2.2705	-0.0054	-0.038	2.2696	28.9571	0.4936
130	15.0301	0.8942	9.2342	51.5018	13.2689		0.6804	0.9926	0.3972	2	34.9192	1.9069	0.4012	4.801	3.7357	0.4231	1.2117	3.7815	42.2244	0.827
131	15.1536	0.8917	9.2953	52.9563	13.3417		0.7875	0.9978	0.4414	2	25.3826	0.8977	0.2213	2.034	2.7654	-0.3228	-1.2717	2.7307	42.4502	0.5979
132	15.8638	0.9031	9.9038	59.984	14.1512		0.7426	0.9954	0.3891	2	28.0122	5.088	0.7289	13.075	2.4094	4.1504	14.8164	2.8284	45.0071	0.6224
133	24.9745	0.8458	13.979	96.7648	20.9698		0.7183	0.9972	0.4398	2	54.4207	2.3849	0.3595	5.4231	3.8433	0.6947	1.2765	3.893	66.3606	0.8201
134	11.1747	0.8764	6.5725	17.6268	9.6283		0.6683	0.9951	0.3404	2	23.9999	1.0709	0.2618	3.1459	3.6792	-0.1815	-0.7563	3.6516	30.766	0.7801
135	16.3962	0.8723	9.6354	62.2447	14.1384		0.6868	0.984	0.3701	2	34.7464	1.4344	0.6494	3.8758	3.5953	0.1038	0.2987	3.6061	44.9298	0.7733
136	9.638	0.8854	5.773	8.1729	8.3648		0.6525	1.0263	0.3266	2	12.5337	0.9449	0.006	2.8934	2.1278	0.25	1.9946	2.1711	26.8072	0.4675
137	15.3169	0.8524	8.6711	54.4256	12.9006		0.7252	0.9912	0.4008	2	35.7099	3.4519	0.6564	8.6133	3.9005	1.8887	5.289	4.1183	41.0183	0.8706
138	20.0554	0.8472	11.1368	83.3888	16.8367		0.4088	0.9711	0.1798	2	45.8125	0.7481	0.6946	4.1616	4.1128	0.0088	0.0191	4.1136	53.3776	0.8583
139	19.3727	0.8391	10.6373	80.502	16.1043		0.7146	0.9933	0.3856	2	43.0649	1.4927	0.5665	3.8711	4.0552	-0.071	-0.1648	4.0485	51.0676	0.8433
140	13.0689	0.8995	8.0796	35.8015	11.5814		0.7041	1.0471	0.3895	2	32.0013	0.622	1.1097	1.5969	4.0805	-0.9674	-3.023	3.9608	36.9293	0.8666
141	16.95	0.8563	9.5767	66.5044	14.3568		0.6811	0.9881	0.3564	2	29.9667	2.0492	0.3162	5.7496	3.0278	0.9701	3.2373	3.1291	45.5967	0.6572
142	9.8996	0.8112	4.9395	9.9146	7.8894		0.6685	0.939	0.3766	2	15.7388	3.1688	1.7174	8.4133	2.7549	2.1312	13.5411	3.1863	25.2288	0.6238
143	19.4869	0.8545	11.0279	81.1841	16.494		0.6688	0.9671	0.3566	2	52.3678	4.9831	0.5842	13.9732	4.4404	3.3995	6.4916	4.7487	52.3099	1.0011
144	14.1561	0.8931	8.7412	44.3357	12.4722		0.5993	1.1354	0.262	2	21.8046	0.144	0.244	0.5495	2.5546	-0.5254	-2.4096	2.4945	39.7203	0.549
145	11.4763	0.8583	6.4599	19.9338	9.6925		0.6419	0.9679	0.3113	2	19.8188	0.6451	0.5924	2.0725	3.1184	-0.3255	-1.6424	3.068	30.9469	0.6404
146	22.2044	0.807	11.2948	89.9218	17.7789		0.4475	0.9402	0.1973	2	53.2634	1.2949	0.8075	6.5613	4.6829	0.3707	0.696	4.7157	56.2931	0.9462
147	17.5774	0.8833	10.6905	71.021	15.359		0.7903	1.0333	0.4553	2	26.4819	0.426	0.6015	0.9355	2.5457	-0.7332	-2.7687	2.4771	48.7781	0.5429
148	14.0956	0.8812	8.366	43.4908	12.2538		0.5516	0.9811	0.2441	2	12.5582	1.2451	0.0719	5.1	1.3929	0.905	7.2064	1.5011	39.0199	0.3218
149	11.4665	0.9562	8.056	19.8444	10.7676		0.6887	1.068	0.3734	2	17.2995	2.5899	0.1681	6.9352	1.9147	1.8749	10.8379	2.1474	34.4437	0.5023
150	8.5755	0.8653	4.8633	3.4689	7.2598		0.7222	0.9883	0.3885	2	2.244	0.0115	0.1117	0.0295	0.4989	-0.1824	-8.1283	0.4614	23.312	0.0963
151	16.6169	0.8391	9.0382	63.6911	13.7914		0.6831	0.9691	0.3429	2	34.1548	1.0371	0.7589	3.0245	3.8087	-0.2689	-0.7873	3.7789	43.8018	0.7798
152	15.7375	0.8144	8.1316	58.8082	12.6735		0.7199	0.9267	0.3245	2	9.4247	0.1951	0.1736	0.6011	1.1822	-0.1886	-2.0011	1.159	40.2621	0.2341
153	12.3798	0.8954	7.679	27.5552	10.9132		0.7148	1.0053	0.4156	2	18.7178	0.7804	0.1863	1.8777	2.4695	-0.246	-1.3143	2.4375	34.8255	0.5375
154	15.6859	0.866	8.9724	58.2239	13.4231		0.6842	1.0191	0.3435	2	21.3396	1.0766	0.4867	3.1344	2.3483	0.27	1.2653	2.3784	42.6753	0.5
155	14.7865	0.8404	7.9763	49.1829	12.2752		0.6556	0.9653	0.3228	2	29.9473	0.3129	0.6792	0.9695	3.872	-0.9369	-3.1285	3.7545	39.0398	0.7671
156	10.3387	0.8854	6.1701	12.0159	8.9858		0.6766	1.024	0.3289	2	20.4918	1.1659	0.6853	3.5446	3.3085	0.0776	0.3789	3.3211	28.7584	0.7126
157	7.947	0.8851	4.7565	2.3561	6.8657		0.659	1.0614	0.336	2	12.0102	2.3983	1.4539	7.1367	2.1744	1.6676	13.8849	2.525	22.0976	0.5435
158	26.2123	0.8527	14.9555	97.5285	22.1948		0.6571	0.9977	0.3728	2	77.035	1.1439	0.7139	3.0686	5.2042	-0.7961	-1.0334	5.1509	70.2173	1.0971
159	14.4829	0.8797	8.6923	47.2244	12.575		0.5901	1.0021	0.2864	2	32.4454	2.02	1.2482	7.054	3.6195	0.9835	3.0312	3.7327	40.0276	0.8106
160	15.1213	0.8539	8.4569	52.2832	12.7549		0.6249	0.9597	0.313	2	21.509	2.5202	0.5061	8.0522	2.3316	1.7904	8.324	2.5434	40.5624	0.5303
161	18.442	0.8757	10.9784	74.6344	15.9843		0.6269	1.0146	0.3923	2	38.8683	2.7126	0.5258	6.914	3.4154	1.3726	3.5314	3.5404	50.7331	0.7661
162	19.3805	0.8815	11.738	80.6382	16.9181		0.7199	1.014	0.36	2	31.9713	0.6905	0.1873	1.918	2.7492	-0.2993	-0.9362	2.7237	53.6731	0.5957
163	14.3124	0.9179	9.1283	45.5056	12.9562		0.733	1.0287	0.3928	2	12.908	0.3876	0.3098	0.9869	1.4333	-0.1753	-1.3581	1.4141	41.2713	0.3128
164	17.2633	0.861	9.946	69.1219	14.7037		0.6282	0.9964	0.3127	2	41.6808	0.5075	0.3766	1.6231	4.2741	-0.829	-1.9889	4.1907	46.693	0.8927
165	10.5297	0.941	7.0401	13.1207	9.7182		0.6834	1.073	0.3377	2	27.9305	1.1468	0.6588	3.3958	3.9961	-0.2027	-0.7257	3.9673	31.1276	0.8973
166	22.0074	0.8872	13.4283	89.6316	19.3551		0.6625	1.1488	0.3257	2	59.2852	5.3819	0.4285	16.5264	4.1139	4.0422	6.8182	4.4149	61.337	0.9665
167	17.0979	0.8597	9.838	67.6204	14.541		0.7273	0.9889	0.37	2	30.0554	0.3698	0.379	0.9994	3.1354	-0.7903	-2.6295	3.055	46.1797	0.6508
168	10.8631	0.9126	6.9257	15.01	9.7354		0.7024	1.2136	0.3904	2	8.8418	0.7943	0.0501	2.0348	1.2314	0.3136	3.5468	1.2767	31.1459	0.2839
169	15.7359	0.9285	10.3809	58.6911	14.4253		0.8035	1.0338	0.4331	2	26.664	1.342	0.5295	3.0983	2.5455	0.2394	0.8978	2.5686	45.8996	0.5809
170	16.9742	0.8651	9.6284	66.628	14.5238		0.6563	0.9826	0.3283	2	21.305	4.0117	0.1616	12.2203	1.8595	3.4013	15.9648	2.2127	46.132	0.4618
171	16.6662	0.8891	10.2531	64.1764	14.648		0.6706	1.0063	0.3053	2	25.7675	1.9947	0.131	6.5332	2.3898	1.2651	4.9097	2.5131	46.5512	0.5535
172	10.9791	0.9091	6.8864	16.2253	9.8039		0.7071	1.021	0.3827	2	13.385	0.5169	0.0879	1.3508	1.9786	-0.2402	-1.7945	1.9437	31.3567	0.4269
173	5.771	0.7615	2.4712	0.2339	4.2702		0.6504	0.8862	0.2864	2	4.8137	1.4288	0.5707	4.9895	1.5493	0.9852	20.4666	1.9479	13.8061	0.3487
174	13.8776	0.8462	7.6686	41.5037	11.5899		0.6017	0.9849	0.2756	2	25.5924	0.5855	0.5413	2.1243	3.3825	-0.3468	-1.3551	3.3373	36.8934	0.6937
175	15.6639	0.8628	9.0948	58.1073	13.3546		0.7199	1.0258	0.3749	2	30.2745	0.7518	0.3756	2.0052	3.3857	-0.5176	-1.7097	3.3288	42.4566	0.7131
176	19.4015	0.8743	11.5734	80.9109	16.7981		0.6034	0.9896	0.256	2	29.4886	0.3099	0.2818	1.2106	2.5782	-0.3501	-1.1872	2.548	53.2884	0.5534
177	15.5517	0.8779	9.2045	57.2938	13.4873		0.6564	0.9948	0.3127	2	35.2128	3.5293	1.0415	11.2872	3.5632	2.4151	6.8586	3.8256	42.8913	0.821
178	17.6211	0.8702	10.3152	71.4039	15.1706		0.6733	0.9835	0.4103	2	20.1867	0.4416	0.2721	1.0764	1.9935	-0.3762	-1.8636	1.957	48.1703	0.4191
179	17.5976	0.8701	10.2454	71.2761	15.1492		0.7202	0.9992	0.3551	2	36.3328	2.6324	1.0151	7.4135	3.4074	1.4225	3.9152	3.5463	48.1029	0.7553
180	23.3709	0.845	12.9487	93.8989	19.595		0.6545	0.9555	0.3037	2	55.7452	5.0299	0.3946	16.5617	4.0107	3.8118	6.8379	4.3051	62.0405	0.8985
181	13.2418	0.9153	8.5034	36.8033	11.9411		0.6895	1.0399	0.323	2	26.2254	1.1553	0.8753	3.5771	3.0646	0.1655	0.6311	3.0841	38.0789	0.6887
182	24.0171	0.8527	13.6077	95.2493	20.3231		0.4581	0.9828	0.2292	2	54.7129	0.472	0.3423	2.0594	4.0543	-0.4573	-0.8358	4.0207	64.3365	0.8504
183	16.3657	0.8828	9.8772	62.0051	14.2797		0.5499	1.0057	0.2744	2	27.8644	2.0102	0.2071	7.3268	2.6924	1.2715	4.5632	2.8211	45.3862	0.6139
184	8.6319	0.9259	5.6925	4.0286	7.808		0.6956	1.0826	0.4059	2	22.079	0.9847	0.5878	2.4257	3.9902	-0.6351	-2.8765	3.8786	25.1073	0.8794
185	16.663	0.8606	9.5765	64.0549	14.1812		0.5124	0.9805	0.1921	2	40.8171	6.4047	0.3422	33.3334	3.667	5.7002	13.9652	4.2622	45.0506	0.906
186	13.26	0.9131	8.3872	37.0045	11.9283		0.6628	1.0143	0.3011	2	14.7778	1.3455	0.4329	4.4689	1.6612	0.8454	5.7207	1.7619	38.0357	0.3885
187	9.6218	0.9645	6.8084	8.0905	9.0801		0.7008	1.1012	0.3464	2	7.4905	0.0636	0.2758	0.1836	1.1493	-0.3345	-4.4657	1.1002	29.1534	0.2569
188	14.1638	0.8575	7.9907	44.4417	11.9883		0.72	0.9806	0.3512	2	14.5376	0.8003	0.0962	2.2785	1.7982	0.1687	1.1604	1.8193	38.1581	0.381
189	8.9444	0.8127	4.4236	5.3968	7.127		0.611	0.9218	0.3015	2	8.7542	0.2872	0.1146	0.9526	2.054	-0.3321	-3.7936	1.979	22.8354	0.3834
190	5.2176	1.0098	3.7974	0.1559	5.0497		0.8509	1.1156	0.5279	2	3.5574	1.0996	0.2605	2.0831	0.7517	0.7028	19.756	0.9368	16.5515	0.2149
191	24.2376	0.8285	13.0431	96.0051	19.9333		0.6178	0.9928	0.292	2	52.7485	1.8463	0.8314	6.3241	3.992	0.6809	1.2908	4.0442	63.0849	0.8362
192	20.7123	0.8523	11.6711	85.9101	17.4963		0.6614	1.12	0.3061	2	50.4212	2.8403	0.5352	9.2775	4.1866	1.5586	3.0912	4.3202	55.456	0.9092
193	12.9551	0.8603	7.3543	34.4104	10.986		0.6726	0.9921	0.3574	2	30.185	1.7188	0.7684	4.809	4.0684	0.2647	0.8769	4.1044	35.0123	0.8621
194	14.1504	0.8602	8.0623	44.2299	12.014		0.6854	0.9665	0.342	2	19.8806	0.6887	0.227	2.0134	2.4859	-0.1616	-0.8129	2.4659	38.2418	0.5199
195	12.9681	0.8655	7.4877	34.6083	11.0631		0.6236	0.9948	0.2956	2	27.1017	0.5322	0.3606	1.8004	3.6943	-0.5598	-2.0656	3.6195	35.2606	0.7686
196	8.7918	0.8477	4.8277	4.7513	7.2983		0.6576	0.9749	0.3174	2	19.2298	1.2483	0.6071	3.9333	3.9867	-0.017	-0.0882	3.9832	23.4126	0.8213
197	9.1736	0.8488	5.0625	6.0453	7.6324		0.6553	0.9963	0.2951	2	19.1449	0.4225	0.6865	1.432	3.9271	-0.7362	-3.8454	3.7817	24.4634	0.7826
198	14.8454	0.8737	8.6739	50.0619	12.8063		0.6841	0.986	0.3477	2	27.7799	1.2123	1.1377	3.4863	3.1909	0.1027	0.3697	3.2027	40.7469	0.6818
199	23.4007	0.8562	13.3701	94.1979	19.8776		0.7476	0.995	0.4152	2	31.9402	0.184	0.0577	0.4431	2.4513	-0.8338	-2.6105	2.3889	62.9416	0.5075
200	9.7602	0.9031	6.0091	8.9168	8.6389		0.685	1.0295	0.3625	2	19.4964	0.5811	0.4443	1.6029	3.3499	-0.6333	-3.2483	3.2445	27.69	0.7041
201	13.3668	0.8548	7.5056	37.206	11.2687		0.7021	0.9593	0.3569	2	31.2408	2.1531	0.4225	6.0328	4.069	0.7009	2.2435	4.1623	35.8942	0.8704
202	12.586	0.8754	7.3954	30.1239	10.8533		0.4733	1.0038	0.2026	2	24.1023	0.4286	0.2945	2.1153	3.2913	-0.2383	-0.9887	3.2591	34.6131	0.6963
203	11.453	0.8517	6.3795	19.755	9.5983		0.7271	0.965	0.3764	2	15.8219	1.41	0.2582	3.7455	2.4008	0.5062	3.1994	2.4801	30.6431	0.5163
204	26.6681	0.8433	14.838	97.8351	22.3361		0.649	0.993	0.3489	2	31.1008	1.4909	0.3094	4.2733	2.0436	0.7779	2.5012	2.096	70.6512	0.4402
205	12.9973	0.8923	7.9824	35.0049	11.4272		0.7861	0.9877	0.3886	2	30.2781	1.4443	0.6957	3.717	3.797	-0.0311	-0.1027	3.7931	36.4365	0.831
206	19.1989	0.8577	10.8616	80.0943	16.3099		0.7199	0.9599	0.3855	2	36.9372	0.9423	0.3609	2.4441	3.4359	-0.3824	-1.0353	3.4007	51.7347	0.714
207	9.3701	0.9266	6.0897	6.8599	8.4976		0.6932	1.0709	0.366	2	10.5483	0.2283	0.4775	0.6238	1.803	-0.4316	-4.0917	1.7322	27.2749	0.3867
208	25.0899	0.8621	14.3811	96.9172	21.4709		0.7609	0.9875	0.4415	2	43.0948	0.499	0.1308	1.13	3.0558	-0.8503	-1.9731	2.9966	67.9544	0.6342
209	9.8577	0.8956	6.0723	9.7478	8.656		0.6437	1.0302	0.3164	2	16.7811	4.852	0.4294	15.3362	2.0725	4.1963	25.0061	2.7635	27.7346	0.6051
210	13.1746	0.8686	7.6747	36.4018	11.2816		0.6543	0.9985	0.3333	2	17.2794	0.1796	0.4611	0.5389	2.3292	-0.5967	-3.4532	2.2515	35.9509	0.4806
211	8.7068	0.8985	5.2846	4.1889	7.6495		0.7211	0.9966	0.4024	2	8.2381	0.6347	0.0045	1.5772	1.5574	0.008	0.0967	1.5589	24.5758	0.3352
212	11.0206	0.904	6.8709	16.3997	9.7868		0.724	1.0468	0.3416	2	8.6654	0.5354	0.1362	1.5675	1.2451	0.1101	1.2706	1.2612	31.297	0.2769
213	19.1639	0.8582	10.9908	79.8231	16.2884		0.7212	0.9881	0.3527	2	26.0691	0.7224	0.0179	2.0481	2.3826	-0.118	-0.4526	2.3719	51.6681	0.5045
214	9.1158	0.9005	5.5798	5.8018	8.035		0.7338	1.0096	0.3707	2	5.1888	0.0674	0.3406	0.1818	0.9832	-0.2971	-5.7258	0.9299	25.7895	0.2012
215	13.142	0.8886	8.007	36.3015	11.5086		0.63	1.0469	0.2861	2	2.7117	0	0	0	0.3512	-0.1005	-3.7062	0.3387	36.6874	0.0739
216	22.8372	0.8698	13.3118	92.2654	19.702		0.8198	1.1581	0.505	2	42.0629	3.7768	0.5186	7.4784	2.9895	2.267	5.3895	3.1598	62.406	0.674
217	12.2413	0.8543	6.7997	26.8029	10.3007		0.7206	1.0123	0.332	2	13.9014	0.2726	0.4635	0.8212	2.1072	-0.427	-3.0716	2.0444	32.8526	0.4231
218	14.0968	0.8439	7.7687	43.5962	11.7441		0.6446	1.0007	0.3045	2	22.648	1.7718	0.5419	5.8186	2.7968	0.9202	4.0631	2.9153	37.3754	0.606
219	12.6599	0.8795	7.4429	30.7974	10.9689		0.8378	0.9795	0.5209	2	22.5817	1.0286	0.1409	1.9745	3.1137	-0.5935	-2.6282	3.034	34.9812	0.6455
220	17.2524	0.8493	9.7336	68.745	14.4981		0.7095	1.0032	0.4402	2	46.772	6.7976	0.4644	15.4413	4.3014	4.904	10.4849	4.8052	46.0334	1.016
221	18.9402	0.8215	9.861	77.5384	15.4147		0.7514	0.952	0.4276	2	39.2124	4.1846	0.5895	9.7864	3.7132	2.5969	6.6226	3.9765	48.8817	0.8022
222	7.5042	0.8296	3.8887	1.6452	6.0777		0.6175	0.965	0.2699	2	19.0755	1.4882	0.9227	5.5144	4.8599	0.1766	0.9258	4.9054	19.5573	0.9754
223	22.4593	0.8223	11.7957	90.7962	18.3229		0.3651	0.9424	0.1886	2	48.1191	0.4997	0.5934	2.6496	4.1026	-0.274	-0.5694	4.0794	58.0192	0.8294
224	10.5024	0.8893	6.2716	12.865	9.17		0.6547	1.0175	0.3063	2	13.1063	0.6144	0.2419	2.0057	2.0941	-0.0271	-0.2067	2.0898	29.3415	0.4467
225	16.8574	0.8403	9.1672	65.397	14.0141		0.6322	0.9453	0.311	2	32.8105	4.0598	0.3558	13.0545	3.2464	3.0502	9.2964	3.5791	44.5027	0.7373
226	22.7411	0.8246	12.1772	91.823	18.6056		0.3315	1.0275	0.3109	2	53.1268	1.8352	0.4242	5.9026	4.3225	0.4913	0.9248	4.3628	58.9098	0.9018
227	9.882	0.846	5.3911	9.8312	8.2063		0.6378	0.9718	0.2702	2	19.4409	0.7597	1.1214	2.8118	3.648	-0.2259	-1.162	3.6061	26.2636	0.7402
228	12.8361	0.8678	7.4437	32.5438	10.9775		0.6716	1.0634	0.3118	2	26.5537	1.4907	0.5471	4.7811	3.5142	0.395	1.4876	3.5673	34.9948	0.7588
229	17.3295	0.8328	9.2243	69.6259	14.284		0.6691	0.9409	0.3283	2	44.5312	1.7443	1.1342	5.3132	4.8097	0.1653	0.3712	4.8276	45.3419	0.9821
230	19.5036	0.7973	9.6692	81.3209	15.4147		0.4439	0.9433	0.1992	2	38.0079	1.8434	0.5663	9.2544	3.8188	1.0827	2.8486	3.9308	48.8549	0.778
231	13.2517	0.8794	7.8135	36.9039	11.4871		0.7601	0.9938	0.3899	2	22.0366	0.6286	0.6937	1.6122	2.8838	-0.4958	-2.2499	2.8203	36.6095	0.6019
232	15.1569	0.8344	8.125	53.0688	12.4979		0.6619	0.9732	0.3339	2	33.3723	1.2313	0.8424	3.6871	4.1254	-0.1464	-0.4387	4.1074	39.733	0.8399
233	18.9302	0.8575	10.8971	77.4051	16.0743		0.8006	0.9931	0.4859	2	32.6463	0.9167	0.5206	1.8865	3.0476	-0.5642	-1.7282	2.9959	50.9945	0.6402
234	14.7905	0.8639	8.4869	49.2925	12.6179		0.6886	0.986	0.3636	2	28.5997	1.2305	0.994	3.3841	3.3692	0.0054	0.0189	3.3699	40.1434	0.7124
235	16.326	0.8428	8.9905	61.8854	13.6073		0.5696	0.9545	0.2813	2	24.5075	2.3435	0.7037	8.3298	2.5449	1.6275	6.6408	2.7259	43.2275	0.5669
236	11.3953	0.8973	6.9164	19.22	10.0523		0.6737	1.0298	0.3364	2	13.8757	0.7438	0.3983	2.2112	1.9957	0.0725	0.5223	2.0062	32.123	0.432
237	15.401	0.8562	8.6879	55.4516	13.029		0.5907	0.9963	0.2572	2	17.1702	2.3593	0.379	9.1725	1.7568	1.9075	11.1094	1.9763	41.4257	0.4145
238	15.3082	0.8501	8.4842	54.312	12.8577		0.6408	0.9562	0.3215	2	34.5993	1.4889	1.0171	4.6303	4.0564	0.1845	0.5332	4.0781	40.8813	0.8463
239	6.9175	0.9276	4.4495	0.9378	6.2318		0.7522	1.0473	0.4318	2	5.5616	2.1995	0.1387	5.0938	0.8368	1.8382	33.0516	1.2499	20.1579	0.2759
240	22.767	0.8817	13.9846	91.9703	19.9076		0.8988	1.0514	0.5323	2	44.7986	3.0681	0.6296	5.7636	3.1021	1.4168	3.1626	3.2034	63.0658	0.7103
241	12.9059	0.8965	8.0464	33.3268	11.3972		0.6323	1.1131	0.3113	2	25.1364	1.3286	0.4239	4.2672	3.0779	0.3703	1.4732	3.1239	36.3471	0.6916
242	18.3196	0.9088	11.5843	74.1126	16.4726		0.7904	1.0525	0.4662	2	41.0581	1.5635	0.6523	3.3535	3.5523	-0.0927	-0.2258	3.5443	52.3067	0.7849
243	12.0804	0.8916	7.3507	25.3098	10.6006		0.708	1.0341	0.3953	2	15.4827	0.709	0.2123	1.7934	2.1241	-0.1307	-0.8442	2.1063	33.8384	0.4575
244	8.9064	0.9016	5.4722	5.2352	7.8551		0.7283	1.0278	0.3442	2	4.2688	0.4001	0.3382	1.1622	0.7544	0.1404	3.289	0.7801	25.2256	0.1692
245	12.3846	0.9294	8.1802	27.744	11.3244		0.683	1.0481	0.3661	2	15.3198	0.4972	0.6111	1.358	1.8969	-0.1973	-1.2879	1.8728	36.1586	0.4237
246	20.3769	0.885	12.3071	85.2053	17.8646		0.7823	1.0295	0.4303	2	35.7291	1.0598	0.8478	2.4631	2.9191	-0.1962	-0.5491	2.9031	56.651	0.6307
247	10.5789	0.9234	6.8857	13.2061	9.5855		0.5865	1.0332	0.2985	2	10.8319	0.3512	0.7134	1.1766	1.5911	-0.1237	-1.142	1.5731	30.6884	0.353
248	21.5677	0.9133	13.9616	88.7642	19.5179		0.7411	1.0352	0.4266	2	32.3776	0.5673	0.4781	1.3299	2.3502	-0.4353	-1.3444	2.319	61.8798	0.5232
249	17.8681	0.9434	12.4518	72.9455	16.6654		0.7456	1.1137	0.4779	2	17.1664	0.7093	0.0949	1.4843	1.3744	0.0525	0.3059	1.3786	52.9558	0.3242
250	18.368	0.8191	9.579	74.5038	14.9007		0.3284	0.9713	0.1319	2	11.1738	0.6214	0.3984	4.7117	1.117	0.4741	4.243	1.1665	47.2645	0.2364
251	11.9383	0.8633	6.7728	24.1079	10.1465		0.6132	0.9838	0.2672	2	19.8774	1.0292	0.2046	3.8522	2.8972	0.2551	1.2834	2.9349	32.3787	0.6139
252	12.1146	0.8438	6.6188	25.9611	10.0695		0.6272	0.9556	0.3213	2	9.4202	1.5693	0.0001	4.8847	1.2467	1.1688	12.4074	1.4232	32.1143	0.2933
253	11.974	0.8788	7.0945	24.569	10.3564		0.6062	0.9975	0.2857	2	22.6464	3.6431	0.2205	12.7535	2.791	2.8458	12.5662	3.1921	33.0563	0.6851
254	7.4224	0.906	4.5641	1.4877	6.5488		0.6968	1.0333	0.3772	2	9.1447	0.7086	0.7936	1.8785	2.0149	-0.0515	-0.5627	2.0036	21.1271	0.4328
255	13.63	0.8601	7.6995	39.6462	11.5642		0.5928	0.9826	0.2535	2	22.1995	2.9472	0.1961	11.627	2.5856	2.2918	10.3237	2.8832	36.8288	0.6028
256	10.2914	0.8845	6.1278	11.4244	8.9344		0.6228	0.9998	0.3219	2	15.9748	1.7725	0.0919	5.5066	2.4462	0.9851	6.1666	2.6069	28.5957	0.5586
257	14.7742	0.9015	9.1754	49.0734	13.1447		0.6594	1.0404	0.3459	2	28.9416	0.5143	0.6842	1.4866	3.2196	-0.5995	-2.0714	3.1543	41.8432	0.6917
258	11.6992	0.8596	6.7108	21.4623	9.8981		0.6197	0.9933	0.3274	2	8.8985	2.0151	0.0478	6.1553	1.0783	1.6621	18.6784	1.326	31.5942	0.2816
259	21.4492	0.8857	13.1765	88.4762	18.8283		0.6597	1.0307	0.4206	2	52.2395	4.7286	0.4168	11.2438	3.7246	3.1622	6.0533	3.9646	59.6793	0.8753
260	12.7479	0.8574	7.1506	31.474	10.7719		0.5568	0.978	0.2289	2	42.274	7.7304	1.1312	33.7789	4.9906	6.5883	15.5848	5.912	34.3364	1.2312
261	9.7728	0.8686	5.6093	8.9997	8.3263		0.668	0.9799	0.3436	2	20.1276	1.0512	0.4533	3.0596	3.6228	-0.1935	-0.9614	3.5883	26.6665	0.7548
262	19.1637	0.863	11.1553	79.6877	16.3784		0.851	0.9907	0.4914	2	18.052	0.633	0.3101	1.2882	1.6335	-0.1697	-0.9401	1.6182	51.9559	0.3474
263	12.8972	0.8916	7.8465	33.0327	11.3287		0.6725	1.0635	0.3348	2	20.2442	0.4732	0.6678	1.4132	2.632	-0.4081	-2.0159	2.58	36.1263	0.5604
264	27.0712	0.8408	14.888	98.2963	22.6102		0.5896	0.9892	0.2937	2	51.3616	0.5293	0.9171	1.8022	3.483	-0.4936	-0.961	3.4499	71.5089	0.7183
265	20.7255	0.8736	12.332	86.193	17.9417		0.1499	1.034	0.1646	2	31.2561	0.5608	0.2619	3.4065	2.5228	0.1455	0.4655	2.5346	56.8804	0.5495
266	9.5953	0.943	6.4251	7.8435	8.8574		0.7273	1.0714	0.3385	2	13.3945	0.2992	0.3339	0.8839	2.1515	-0.4291	-3.2036	2.0847	28.4256	0.4712
267	16.8658	0.8453	9.3538	65.5196	14.1041		0.6784	0.98	0.3529	2	26.5869	1.9612	0.1993	5.558	2.7359	0.9958	3.7455	2.8424	44.7909	0.5936
268	17.0604	0.8473	9.3635	67.2474	14.3011		0.6721	0.9576	0.3119	2	32.253	3.318	0.3411	10.6376	3.1967	2.3209	7.1959	3.4445	45.4123	0.7102
269	13.5832	0.8563	7.6937	39.2366	11.4743		0.7859	0.9632	0.4724	2	26.5617	1.8894	0.8155	3.9996	3.4166	0.2754	1.0368	3.4524	36.5421	0.7269
270	12.4952	0.8569	6.9969	29.0719	10.5492		0.6439	0.9893	0.3188	2	18.1782	1.2256	0.1985	3.845	2.5385	0.4165	2.2912	2.598	33.6361	0.5404
271	8.8395	0.9401	5.6814	4.9125	8.1207		0.7279	1.0325	0.4104	2	16.4515	1.1695	1.2637	2.8493	2.8993	-0.0205	-0.1247	2.8957	26.1078	0.6301
272	12.0467	0.9435	8.167	25.1242	11.1745		0.673	1.0913	0.344	2	20.7381	0.326	0.6938	0.9475	2.6093	-0.5717	-2.7568	2.5393	35.7059	0.5808
273	16.2327	0.8494	9.1579	61.6464	13.633		0.6126	1.0069	0.2841	2	29.5406	4.3421	0.319	15.282	2.8397	3.5352	11.9673	3.2257	43.3156	0.682
274	27.0688	0.7829	12.9862	98.1424	21.0598		0.6977	0.9407	0.3854	2	57.1133	2.7326	0.6243	7.0906	4.3157	1.0694	1.8724	4.398	66.5739	0.8579
275	13.5243	0.8699	7.8406	38.9302	11.6028		0.6815	0.993	0.3474	2	29.2022	1.5079	1.3787	4.3405	3.6959	0.2239	0.7667	3.7245	36.9613	0.7901
276	8.5474	0.8411	4.5758	3.3892	7.0371		0.6597	0.9661	0.3213	2	15.7226	3.5482	0.6908	11.0423	2.8616	2.6287	16.7192	3.436	22.5846	0.6962
277	17.8429	0.879	10.7065	72.8164	15.5175		0.4532	0.9922	0.2148	2	37.5227	3.9038	0.7234	18.1758	3.2043	3.2156	8.5697	3.5047	49.2706	0.7616
278	10.7879	0.8937	6.5191	14.4923	9.4698		0.7233	1.0198	0.3524	2	20.3737	0.1412	0.6493	0.4007	3.2809	-1.0149	-4.9814	3.1252	30.2889	0.6726
279	9.5273	0.8409	5.0755	7.597	7.8594		0.6188	0.9492	0.2937	2	23.2685	0.8057	1.6324	2.7432	4.6976	-0.574	-2.4669	4.5845	25.168	0.9245
280	13.7459	0.8667	7.8428	40.6752	11.7527		0.6896	0.9858	0.3111	2	33.1459	0.6272	1.4551	2.016	4.3176	-0.716	-2.1601	4.2263	37.4287	0.8856
281	12.4822	0.8055	6.2754	28.7863	9.9153		0.6305	0.9503	0.2775	2	26.0349	0.5931	0.312	2.137	4.2418	-0.5842	-2.2439	4.1487	31.5875	0.8242
282	12.0074	0.867	6.8775	24.9389	10.2493		0.6788	0.9709	0.3351	2	27.6908	1.4568	1.0399	4.3476	4.0098	0.1132	0.4088	4.0263	32.7059	0.8467
283	11.7364	0.8383	6.3407	21.6432	9.6883		0.6391	0.9507	0.3088	2	22.6032	0.6406	0.3004	2.0746	3.6411	-0.4837	-2.14	3.5648	30.9104	0.7312
284	15.1649	0.8635	8.8229	53.4068	12.9348		0.6987	1.0523	0.4944	2	8.6225	0.5509	0.0911	1.1142	0.9692	0.0717	0.8317	0.9773	41.1383	0.2096
285	9.5575	0.8716	5.5371	7.6791	8.1678		0.6526	1.0082	0.3116	2	19.9581	3.7449	0.6665	12.0191	3.1027	2.7782	13.9202	3.6044	26.1719	0.7626
286	13.995	0.8977	8.5784	42.4416	12.3909		0.5138	1.014	0.2586	2	16.377	0.8737	0.236	3.3794	1.8634	0.392	2.3936	1.9091	39.4706	0.4149
287	9.6872	0.8848	5.7652	8.5031	8.4033		0.6642	1.0256	0.3487	2	16.2757	0.5498	0.878	1.5768	2.9033	-0.4625	-2.8417	2.8231	26.9277	0.6044
288	13.0517	0.8642	7.46	35.7017	11.1188		0.6507	0.9784	0.3204	2	6.8943	0.6981	0.0862	2.1786	0.8679	0.42	6.092	0.9242	35.4339	0.1946
289	17.7583	0.8746	10.4713	72.0442	15.3676		0.6547	1.0297	0.3805	2	31.6905	1.6489	1.0918	4.3331	2.9771	0.516	1.6282	3.0264	48.7941	0.6495
290	24.4157	0.8364	13.2482	96.1567	20.2717		0.7991	0.9655	0.4671	2	46.0519	0.9383	0.914	2.009	3.5297	-0.7103	-1.5424	3.4761	64.1567	0.7178
291	15.2042	0.8572	8.5982	53.9719	12.8749		0.5279	0.9856	0.2717	2	31.8678	2.7313	0.8382	10.0519	3.4992	1.7805	5.5871	3.7063	40.943	0.7783
292	14.4631	0.8679	8.3833	47.0085	12.3909		0.6306	1.0023	0.4163	2	25.9144	1.8244	0.2759	4.3821	3.0237	0.5655	2.1822	3.0912	39.4348	0.6571
293	19.8071	0.858	11.2903	82.1445	16.8367		0.7124	1.0088	0.3664	2	42.819	1.3269	1.0103	3.6209	3.7983	-0.065	-0.1518	3.7925	53.3904	0.802
294	12.3507	0.8454	6.7875	27.461	10.2879		0.5946	0.9473	0.2753	2	24.9532	0.7616	0.4357	2.767	3.7148	-0.2609	-1.0456	3.6763	32.8022	0.7607
295	25.4377	0.8443	14.2466	97.0698	21.3253		0.6007	1.0189	0.3648	2	49.2754	0.9071	0.8135	2.4862	3.4843	-0.3641	-0.7389	3.4587	67.4759	0.7303
296	11.8466	0.884	7.0639	23.1901	10.305		0.6802	1.0077	0.3351	2	27.259	1.2963	0.7152	3.869	3.8584	0.0035	0.013	3.8589	32.9012	0.8285
297	9.4528	0.8987	5.7758	7.3509	8.322		0.6968	1.0126	0.3375	2	18.7068	0.6956	0.6562	2.0609	3.312	-0.4223	-2.2575	3.2388	26.6888	0.7009
298	11.9549	0.908	7.4444	24.3844	10.6776		0.706	0.99	0.3516	2	25.4945	0.4487	0.8955	1.2759	3.5312	-0.793	-3.1105	3.4247	34.1007	0.7476
299	6.3284	0.8955	3.7867	0.39	5.4952		0.7366	1.037	0.3836	2	4.1786	1.7544	0.0209	4.5735	0.7124	1.4812	35.4473	1.1035	17.8042	0.2347
300	18.9175	0.8257	9.9442	77.2719	15.4747		0.7199	0.9427	0.3323	2	36.6459	0.7963	0.9882	2.3962	3.7297	-0.4432	-1.2094	3.6852	49.0747	0.7467
301	11.8027	0.9065	7.3856	22.5512	10.5235		0.517	1.0322	0.2602	2	9.9954	0.2563	0.2513	0.9853	1.3668	-0.0993	-0.9931	1.3534	33.6143	0.2974
302	14.5509	0.8689	8.4632	47.7658	12.4808		0.6545	0.9853	0.2917	2	23.5895	1.4139	0.6334	4.8474	2.7138	0.6223	2.638	2.7873	39.7184	0.5939
303	9.7026	0.9151	6.1182	8.7512	8.6989		0.6472	1.0268	0.3345	2	17.3666	0.5828	0.2633	1.7424	2.9019	-0.3878	-2.233	2.8385	27.8927	0.6226
304	9.0582	0.8636	5.066	5.5587	7.6624		0.6057	0.9685	0.2995	2	15.9498	0.8619	0.4958	2.8774	3.1654	-0.0863	-0.5409	3.1484	24.5749	0.649
305	15.868	0.8301	8.5103	60.1021	13.0248		0.6954	0.9863	0.3633	2	28.183	1.0274	0.3008	2.8282	3.3332	-0.1834	-0.6507	3.3116	41.3829	0.681
306	19.7918	0.8574	11.3993	82.0069	16.811		0.3314	0.9942	0.2327	2	21.4533	0.673	0.1951	2.8926	1.8609	0.24	1.1187	1.882	53.3093	0.4024
307	13.7566	0.8881	8.3436	40.8819	12.0482		0.7342	1.0604	0.4357	2	20.1564	1.1238	0.6642	2.5793	2.4068	0.0752	0.3729	2.4158	38.3822	0.5251
308	17.3463	0.8938	10.68	69.8785	15.3333		0.716	1.0251	0.3949	2	36.4411	2.0087	0.2558	5.0864	3.3478	0.6866	1.8841	3.4121	48.7096	0.7481
309	13.0949	0.8798	7.8132	36.0013	11.3544		0.6942	0.9764	0.3446	2	1.8643	0.0001	0.0555	0.0004	0.2496	-0.0859	-4.6071	0.2386	36.1928	0.0515
310	10.511	0.8547	5.8759	12.9502	8.8274		0.6787	0.9937	0.3164	2	1.5355	0.0326	0.0094	0.1032	0.2703	-0.0529	-3.4445	0.2613	28.2246	0.0544
311	13.7515	0.8417	7.4902	40.7785	11.4229		0.7155	0.9506	0.3302	2	20.9219	1.0787	0.22	3.2665	2.7714	0.1635	0.7815	2.7932	36.3639	0.5753
312	13.897	0.8283	7.3132	41.7116	11.3629		0.616	0.9303	0.2887	2	17.2291	0.2224	0.1878	0.7704	2.421	-0.4765	-2.7657	2.3559	36.1603	0.4765
313	9.4541	0.8655	5.2954	7.4329	8.0222		0.658	0.9731	0.3	2	17.7177	1.1246	0.8425	3.7489	3.3217	0.1282	0.7236	3.3459	25.7074	0.6892
314	9.9364	0.8631	5.6199	10.0816	8.4162		0.6661	0.9821	0.3342	2	17.9846	0.5503	0.7092	1.6467	3.2984	-0.552	-3.0693	3.2002	26.9423	0.6675
315	28.0774	0.8091	14.4863	98.759	22.576		0.7824	0.9409	0.4735	2	59.9946	1.3846	0.2691	2.924	4.1826	-0.596	-0.9934	4.1415	71.3652	0.8407
316	12.9109	0.7968	6.2614	33.5232	10.1508		0.6601	0.9227	0.3474	2	25.1363	1.3129	0.1726	3.779	4.0283	-0.0866	-0.3447	4.0145	32.3181	0.7778
317	13.4727	0.8501	7.4606	38.0148	11.2987		0.5256	0.9628	0.2406	2	21.8071	5.5306	0.7066	22.9871	2.2544	4.9882	22.8742	2.923	35.9828	0.606
318	24.6457	0.8264	13.1916	96.4604	20.2203		0.7887	0.9865	0.4004	2	37.7091	1.3613	0.3262	3.4002	2.8416	0.2236	0.593	2.8586	63.9845	0.5893
319	11.1101	0.8733	6.472	17.1874	9.5384		0.6501	0.9954	0.3158	2	13.7264	0.8853	0.4534	2.8032	2.0859	0.2265	1.6501	2.1209	30.4795	0.4503
320	14.555	0.8252	7.6292	47.8743	11.8641		0.6333	0.9326	0.2785	2	31.7731	0.8505	0.6522	3.0544	4.2067	-0.3209	-1.01	4.1647	37.731	0.8421
321	11.2673	0.9071	6.9977	18.2443	10.0438		0.6837	1.0248	0.318	2	27.6483	0.8488	0.5674	2.6691	4.0121	-0.4271	-1.5448	3.9511	32.1081	0.8611
322	11.8401	0.8297	6.2302	23.0073	9.6754		0.6765	0.9404	0.3411	2	22.9813	0.7248	1.2488	2.1249	3.7793	-0.5643	-2.4555	3.6887	30.8604	0.7447
323	14.3906	0.902	9.0127	46.4699	12.8063		0.7855	1.0314	0.4663	2	10.8367	0.1714	0.1753	0.3675	1.2479	-0.4105	-3.7881	1.2024	40.7808	0.2657
324	12.5176	0.8923	7.6487	29.4536	10.9989		0.6907	1.0314	0.3559	2	15.9732	0.27	0.8665	0.7587	2.1533	-0.4963	-3.1071	2.0884	35.091	0.4552
325	11.2692	0.9191	7.2198	18.3327	10.1765		0.6887	1.0407	0.3482	2	25.1052	1.7042	0.7815	4.8935	3.4055	0.5182	2.0641	3.4773	32.5396	0.7715
326	14.2721	0.8641	8.2599	45.3989	12.1724		0.6576	0.9962	0.3042	2	24.4573	0.6845	0.1002	2.25	2.9881	-0.2245	-0.9179	2.961	38.7441	0.6313
327	20.3296	0.8321	10.8871	84.9244	16.7681		0.7668	1.1118	0.4047	2	51.2438	3.6075	1.3316	8.914	4.5444	1.7684	3.451	4.7068	53.146	0.9642
328	13.5181	0.8808	8.0258	38.7263	11.7398		0.8192	0.9931	0.4521	2	23.2598	1.1594	0.14	2.5643	2.918	-0.16	-0.6879	2.8981	37.4047	0.6218
329	10.77	0.9035	6.6309	14.3201	9.5555		0.6634	1.0152	0.3208	2	23.1115	0.7266	1.1024	2.2649	3.5475	-0.4115	-1.7805	3.4854	30.5695	0.756
330	11.233	0.8543	6.2113	18.0676	9.4398		0.6416	0.9862	0.3216	2	8.8359	0.2677	0.1351	0.8325	1.4548	-0.2001	-2.2646	1.4226	30.1484	0.2931
331	19.0852	0.8627	10.9764	79.0126	16.3056		0.5667	0.9954	0.2768	2	29.0676	1.6273	0.4568	5.8785	2.5646	0.9174	3.1561	2.6482	51.7272	0.5619
332	18.2189	0.8741	10.9174	73.3335	15.7616		0.2615	1.0448	0.2229	2	34.927	0.325	0.4266	1.4581	3.2355	-0.3961	-1.1341	3.1992	50.0312	0.6981
333	10.9311	0.8844	6.6507	15.877	9.4998		0.678	1.099	0.3606	2	21.2703	1.2946	0.5289	3.5901	3.1757	0.1494	0.7024	3.1982	30.3721	0.7003
334	16.6332	0.868	9.7573	63.8123	14.2754		0.6776	1.0153	0.3615	2	37.4333	5.3381	0.8377	14.7653	3.4159	4.1031	10.9611	3.8364	45.3553	0.8253
335	8.6901	0.8864	5.195	4.1087	7.5339		0.7205	0.9865	0.3633	2	18.2802	0.4377	0.4909	1.2049	3.6928	-0.9038	-4.9441	3.5188	24.1981	0.7554
336	12.1505	0.8674	6.9465	26.4281	10.3778		0.5891	1.0001	0.2877	2	35.4751	0.498	1.4801	1.7309	5.2528	-1.0133	-2.8564	5.1069	33.1099	1.0714
337	9.0475	0.8997	5.5131	5.4777	7.9665		0.7044	1.0419	0.3539	2	14.6125	2.1853	0.4845	6.1756	2.4087	1.333	9.1223	2.6505	25.573	0.5714
338	11.404	0.9005	7.1251	19.309	10.0952		0.721	1.0412	0.3553	2	16.2278	0.4824	0.7196	1.3578	2.3258	-0.3439	-2.1192	2.2776	32.2614	0.503
339	10.4562	0.8717	6.0882	12.5248	8.9516		0.6008	0.9963	0.2767	2	16.9753	0.664	0.7458	2.3999	2.8067	-0.1125	-0.6627	2.7882	28.6346	0.5928
340	14.9973	0.7845	7.1197	51.2794	11.6328		0.596	0.9091	0.2741	2	27.4604	6.3368	0.3461	23.1164	3.0857	5.4909	19.9957	3.857	36.9602	0.743
341	7.7496	0.9193	4.9165	2.1188	6.9428		0.7187	1.0346	0.3714	2	16.2006	2.7009	0.5817	7.272	2.9702	1.5978	9.8626	3.2951	22.3813	0.7238
342	10.9256	0.8849	6.6118	15.7032	9.4998		0.7199	1.0014	0.3849	2	23.85	0.8548	0.5706	2.221	3.6929	-0.5665	-2.3753	3.6072	30.3721	0.7853
343	12.7062	0.8835	7.5521	31.3772	11.0588		0.6634	0.9957	0.3089	2	26.0326	0.6055	0.5762	1.9604	3.5105	-0.4788	-1.8392	3.4471	35.2686	0.7381
344	14.147	0.8959	8.7216	44.124	12.5022		0.6959	1.0646	0.3388	2	22.2126	0.3063	1.2996	0.9039	2.6132	-0.5792	-2.6075	2.5468	39.8182	0.5579
345	6.3058	0.9112	3.891	0.3119	5.568		0.7197	1.0645	0.3585	2	3.2252	1.5714	0.0487	4.3832	0.4682	1.4035	43.5167	0.8289	18.0521	0.1787
346	22.9049	0.8579	13.0952	92.561	19.4922		0.6478	0.9922	0.289	2	55.0601	0.8386	0.3442	2.9021	4.234	-0.3849	-0.6991	4.2046	61.7325	0.8919
347	13.4074	0.8666	7.732	37.6099	11.4572		0.6696	0.994	0.3396	2	28.6278	1.2169	0.6247	3.5832	3.708	-0.0424	-0.148	3.7025	36.4999	0.7843
348	19.1502	0.8775	11.4454	79.5524	16.6397		0.5281	1.0075	0.266	2	34.6873	1.9312	0.3615	7.2594	2.9301	1.1518	3.3205	3.0307	52.7946	0.657
349	10.0191	0.9028	6.2337	10.4161	8.8702		0.6636	1.0363	0.3664	2	2.4842	0.0981	0.0318	0.2679	0.4067	-0.0508	-2.0469	0.3985	28.4161	0.0874
350	14.2411	0.8756	8.3931	44.9727	12.3052		0.7332	0.9763	0.4151	2	10.6521	0.3698	0.291	0.8909	1.2888	-0.1652	-1.5509	1.2691	39.1752	0.2719
351	7.5242	0.8267	3.8028	1.724	6.0734		0.7296	0.9685	0.4396	2	13.4034	1.7861	1.0979	4.063	3.4543	0.2676	1.9965	3.5246	19.5406	0.6859
352	19.0813	0.8473	10.6296	78.8779	16.0143		0.5613	1.0239	0.3051	2	24.8845	0.0576	0.4847	0.1888	2.4047	-0.676	-2.7166	2.3411	50.7943	0.4899
353	9.7882	0.9441	6.567	9.1656	9.0501		0.8176	1.0737	0.4661	2	13.0801	0.7276	0.1008	1.561	2.0247	-0.2161	-1.6521	1.9918	29.0326	0.4505
354	18.9095	0.8453	10.3929	77.1389	15.8302		0.6985	0.9654	0.3157	2	28.6007	6.7637	0.0311	21.421	2.167	6.0795	21.2565	2.7519	50.2136	0.5696
355	17.1469	0.8805	10.145	67.8695	14.9307		0.6558	0.984	0.306	2	34.9426	5.7005	0.4897	18.6261	2.9721	4.7909	13.7108	3.4443	47.4287	0.7367
356	9.4839	0.8994	5.8132	7.5149	8.3562		0.6019	1.0223	0.2891	2	4.853	1.6648	0.004	5.7589	0.5771	1.498	30.8675	0.8348	26.7973	0.1811
357	12.4271	0.8397	6.6587	28.0275	10.2836		0.6784	0.9459	0.3503	2	20.9267	1.0824	0.7871	3.0897	3.1457	-0.0196	-0.0937	3.1428	32.7822	0.6384
358	12.5952	0.8814	7.6249	30.316	10.9346		0.6547	1.091	0.2832	2	19.5475	2.2403	0.1063	7.9113	2.3574	1.5728	8.046	2.5636	34.8757	0.5605
359	9.8138	0.8729	5.6655	9.3317	8.4033		0.6914	1.031	0.3314	2	1.8942	0	0	0	0.3551	-0.1177	-6.2137	0.3343	26.9138	0.0704
360	23.5237	0.8213	12.3323	94.6476	19.1752		0.7288	0.9634	0.4355	2	60.821	1.3458	0.4901	3.0906	4.9993	-0.8312	-1.3666	4.9318	60.6955	1.0021
361	19.0798	0.8316	10.3158	78.7434	15.7188		0.5261	0.9526	0.2366	2	43.8536	0.6615	0.6859	2.7958	4.2853	-0.3524	-0.8036	4.2511	49.8486	0.8797
362	15.3956	0.8594	8.7951	55.3372	13.0719		0.7777	0.9924	0.4534	2	18.7662	0.6919	0.0238	1.5261	2.1667	-0.2905	-1.548	2.1337	41.5644	0.4515
363	12.3362	0.8464	6.7876	27.3668	10.2879		0.6612	0.9682	0.3345	2	29.008	0.941	0.3899	2.8131	4.3494	-0.5139	-1.7716	4.2737	32.8035	0.8843
364	8.7447	0.9149	5.6063	4.4297	7.8209		0.7282	1.0606	0.3925	2	9.642	1.3716	0.1441	3.4944	1.5863	0.749	7.7681	1.7199	25.1344	0.3836
365	25.467	0.8666	14.9703	97.2225	21.9078		0.6879	1.1164	0.4496	2	52.0969	1.6202	0.308	3.6039	3.4762	0.0574	0.1102	3.48	69.3316	0.7514
366	17.0724	0.8428	9.3125	67.3716	14.2369		0.5172	0.9491	0.1886	2	41.7668	7.375	1.0778	39.1114	3.7694	6.6642	15.9557	4.485	45.2051	0.9239
367	19.485	0.8545	11.0492	81.0474	16.494		0.5911	0.9845	0.2641	2	46.5951	2.5696	0.4022	9.7307	4.0821	1.4916	3.2012	4.2171	52.3098	0.8908
368	15.5091	0.8804	9.354	56.7156	13.4873		0.6956	1.0491	0.3795	2	40.1471	4.9662	0.6017	13.0878	3.9201	3.4788	8.6651	4.292	42.8947	0.9359
369	15.4922	0.8301	8.2606	56.6002	12.7121		0.672	0.961	0.3047	2	42.9455	3.9863	0.4218	13.0847	4.8969	2.4945	5.8085	5.1988	40.4004	1.063
370	11.0397	0.8991	6.808	16.5744	9.7525		0.6744	1.0263	0.3275	2	30.3515	0.8473	0.6501	2.587	4.5528	-0.6438	-2.1211	4.4582	31.1835	0.9733
371	20.5308	0.84	11.1361	85.6278	17.0937		0.7202	0.9544	0.3514	2	40.7595	2.2695	0.5099	6.4593	3.5689	1.0156	2.4917	3.6601	54.1765	0.7523
372	15.742	0.8757	9.27	58.9253	13.6201		0.6908	0.9865	0.3318	2	32.0919	0.9854	0.5935	2.9702	3.4801	-0.1692	-0.5272	3.4619	43.3056	0.7411
373	13.0066	0.8964	7.9281	35.2037	11.4871		0.7213	1.0289	0.3378	2	9.9762	0.4193	0.2524	1.2411	1.2591	-0.0061	-0.0611	1.2583	36.6295	0.2724
374	10.5254	0.87	6.0916	13.0355	8.9944		0.7108	0.9884	0.3579	2	28.7171	0.7732	0.5911	2.1605	4.8736	-0.971	-3.3813	4.7142	28.7671	0.9983
375	17.8224	0.8402	9.6714	72.6874	14.8236		0.6761	0.9416	0.3179	2	25.5575	1.4641	0.4176	4.6061	2.5759	0.6453	2.5249	2.6426	47.046	0.5432
376	21.3529	0.8285	11.4228	88.1889	17.5434		0.6636	0.9969	0.3479	2	64.3639	3.556	0.554	10.2202	5.4906	1.6456	2.5567	5.6347	55.5766	1.1581
377	19.044	0.8112	9.754	77.9389	15.3076		0.6048	0.9919	0.2693	2	21.467	1.7522	0.2618	6.5061	2.0786	1.1924	5.5546	2.2008	48.5337	0.4423
378	15.3563	0.8788	9.1264	54.9947	13.3289		0.6824	0.9859	0.3197	2	54.5395	8.5944	1.2873	26.8853	5.2171	6.9267	12.7003	5.976	42.3945	1.2865
379	15.1876	0.8599	8.7243	53.8587	12.9006		0.5678	0.9934	0.2877	2	31.025	1.9863	1.4057	6.9043	3.442	0.9961	3.2106	3.5562	41.0264	0.7562
380	12.0631	0.8508	6.6955	25.217	10.108		0.5744	0.9834	0.2654	2	33	2.9877	0.6595	11.2554	4.6675	1.7487	5.2991	4.9287	32.2434	1.0235
381	10.4576	0.8661	5.9974	12.6098	8.8959		0.6572	0.9858	0.3328	2	22.2473	0.9342	0.3673	2.8071	3.7625	-0.318	-1.4294	3.7095	28.4531	0.7819
382	28.2781	0.8444	15.8231	98.9135	23.7238		0.2766	1.0052	0.2219	2	56.0059	1.0121	0.8697	4.5615	3.525	0.23	0.4107	3.5395	75.0114	0.7466
383	15.5745	0.849	8.7243	57.6419	13.0676		0.4619	1.0053	0.3321	2	39.1088	5.1891	0.7072	15.6273	4.0418	3.847	9.8367	4.4827	41.5386	0.9415
384	9.6752	0.7871	4.6044	8.2554	7.4825		0.5993	0.9247	0.2643	2	9.9022	0.2836	0.2242	1.073	2.2162	-0.3022	-3.0518	2.1506	23.9245	0.4139
385	11.04	0.8629	6.1739	16.6618	9.367		0.6223	1.0001	0.2802	2	28.3826	1.3959	0.5709	4.9825	4.5789	0.1131	0.3985	4.5972	29.9291	0.9483
386	9.993	0.9092	6.1765	10.2488	8.9087		0.7153	1.0374	0.3623	2	3.5705	0.0403	0.0262	0.1111	0.6072	-0.1797	-5.0329	0.5781	28.5445	0.1251
387	14.2598	0.8488	7.9157	45.2922	11.9497		0.7654	0.9917	0.4714	2	19.3412	1.0703	0.3464	2.2703	2.4543	-0.0868	-0.4486	2.4434	38.0267	0.5086
388	9.2529	0.8418	4.8904	6.3705	7.6367		0.5661	1.0011	0.257	2	2.896	0.1351	0.1433	0.5258	0.5959	-0.018	-0.6222	0.5922	24.4692	0.1184
389	18.3475	0.839	10.1068	74.3733	15.2434		0.2416	0.9948	0.2026	2	26.8859	0.5675	0.1072	2.8017	2.6573	0.0293	0.1088	2.6602	48.3628	0.5559
390	16.5519	0.8737	9.6995	63.2073	14.2968		0.6893	0.9912	0.3411	2	33.9332	3.6098	0.507	10.5829	3.2402	2.5046	7.381	3.4984	45.4297	0.7469
391	11.8874	0.8712	6.8539	23.832	10.1937		0.7386	0.998	0.3852	2	23.3211	0.6203	0.2972	1.6104	3.5093	-0.7315	-3.1366	3.4026	32.5361	0.7168
392	19.0887	0.8578	10.9778	79.1473	16.2156		0.6122	0.985	0.3629	2	38.5729	0.8768	0.2007	2.4162	3.5512	-0.4119	-1.0678	3.5137	51.4387	0.7499
393	13.8458	0.8746	8.1406	41.1925	11.9454		0.6881	0.9925	0.3629	2	29.2743	1.624	1.1441	4.4749	3.5551	0.3338	1.1402	3.5961	38.0435	0.7695
394	19.1844	0.857	11.0355	79.9586	16.2842		0.5935	1.0072	0.3148	2	48.9636	1.957	0.4554	6.2167	4.3847	0.5767	1.1778	4.4369	51.6536	0.9479
395	11.8867	0.7899	5.8086	23.7401	9.2557		0.5446	0.9796	0.2292	2	9.3752	0.3039	0.5706	1.3262	1.6258	-0.0687	-0.7325	1.614	29.4981	0.3178
396	14.0725	0.8489	7.8228	43.1752	11.7912		0.6718	0.9479	0.3663	2	36.0623	1.4007	1.7032	3.8243	4.6485	-0.3019	-0.8372	4.6099	37.5289	0.9609
397	23.4208	0.8006	11.6621	94.3476	18.6141		0.6502	0.9339	0.3044	2	22.5077	0.6743	0.0703	2.2155	1.9223	0.0892	0.3964	1.93	58.9105	0.3821
398	11.1478	0.8603	6.256	17.4509	9.4313		0.6588	0.97	0.2989	2	9.6142	0.5552	0.4564	1.8575	1.5207	0.1007	1.0474	1.5368	30.1283	0.3191
399	14.3581	0.8747	8.523	45.9334	12.3952		0.5897	1.004	0.2852	2	26.4613	3.5877	1.0854	12.5789	2.7767	2.7958	10.5656	3.1047	39.4564	0.6706
400	20.0502	0.8687	11.8936	83.1114	17.2564		0.5895	1.0053	0.3612	2	40.6506	0.8136	0.3777	2.2529	3.4544	-0.4339	-1.0674	3.4179	54.7211	0.7429
401	12.9325	0.8567	7.2968	34.1141	10.9218		0.6649	0.9852	0.3624	2	10.2982	0.5096	0.1698	1.4062	1.4116	-0.0019	-0.0188	1.4113	34.8068	0.2959
402	15.4533	0.8978	9.6074	56.0248	13.7015		0.7626	1.0255	0.4275	2	34.0449	0.3397	0.8638	0.7946	3.6716	-1.23	-3.6129	3.5436	43.588	0.7811
403	20.1496	0.8795	11.9603	84.0848	17.5562		0.7343	0.989	0.413	2	28.7618	0.3337	0.4456	0.8081	2.4619	-0.6829	-2.3743	2.4048	55.6761	0.5166
404	13.0019	0.8961	7.9055	35.1043	11.4786		0.7039	1.0236	0.3402	2	15.554	0.7065	0.4004	2.0764	1.9626	0.0387	0.2489	1.9675	36.6024	0.4249
405	13.4408	0.8453	7.3601	37.8122	11.2087		0.6686	0.975	0.3624	2	16.8425	0.7571	0.2576	2.0889	2.2987	-0.076	-0.4514	2.2884	35.6954	0.4718
406	14.6257	0.8655	8.3837	48.4181	12.4979		0.7001	1.02	0.3587	2	27.9187	2.9306	0.9963	8.1704	3.1138	1.8138	6.4967	3.3301	39.7684	0.702
407	18.2444	0.8401	9.9731	73.5927	15.1749		0.6785	0.9869	0.3075	2	40.1553	0.8367	0.9817	2.7205	4.0679	-0.4144	-1.032	4.0264	48.149	0.834
408	15.2385	0.8106	7.6837	54.0852	12.211		0.7289	0.9746	0.3703	2	9.2466	1.5433	0.1752	4.1681	1.0533	1.1533	12.4727	1.2034	38.8047	0.2383
409	11.1279	0.9197	7.242	17.363	10.0523		0.6748	1.0359	0.3428	2	14.7964	0.7995	0.0945	2.3321	2.0288	0.104	0.7029	2.0431	32.1505	0.4602
410	12.9811	0.8079	6.5446	34.8065	10.3479		0.5904	0.9647	0.2415	2	17.2705	0.5294	0.2915	2.1922	2.656	-0.112	-0.6485	2.6389	32.9485	0.5242
411	23.1435	0.7903	11.3994	93.1541	18.1559		0.4908	0.9312	0.3243	2	42.8105	1.7089	0.4166	5.2694	3.7112	0.5053	1.1803	3.7555	57.4595	0.7451
412	9.5775	0.8261	4.9816	7.7613	7.7652		0.7201	0.9169	0.3495	2	13.5327	0.5283	0.2262	1.5117	2.8074	-0.4529	-3.3467	2.7165	24.8548	0.5445
413	10.6617	0.8651	6.1167	13.548	9.0629		0.6507	0.9963	0.3044	2	20.5418	0.4454	0.3675	1.4634	3.4576	-0.607	-2.955	3.3583	28.9767	0.7089
414	18.586	0.86	10.5404	75.4206	15.8259		0.558	0.974	0.2356	2	45.5978	4.6081	0.592	19.5557	3.9777	3.6708	8.0504	4.326	50.2172	0.908
415	23.2772	0.818	12.1261	93.6005	18.8968		0.5824	0.9518	0.3398	2	41.298	1.6898	0.9904	4.9728	3.3605	0.5479	1.3267	3.4057	59.8176	0.6904
416	11.7623	0.8503	6.5075	22.0057	9.8467		0.6797	0.9538	0.3385	2	14.9176	0.4999	0.3594	1.4767	2.3371	-0.2912	-1.9521	2.2924	31.4218	0.4748
417	17.2016	0.8715	10.0996	68.3692	14.8279		0.3359	0.999	0.2046	2	21.2317	1.2671	0.4013	6.1941	2.0176	0.8544	4.0242	2.1022	47.0955	0.4508
418	12.9289	0.8362	6.942	33.9169	10.6605		0.6525	0.9654	0.3576	2	27.7136	0.6722	0.6139	1.88	4.1069	-0.7962	-2.873	3.9922	33.9622	0.816
419	13.736	0.8642	7.8615	40.4688	11.7099		0.66	0.9883	0.3533	2	18.3124	0.9621	0.5172	2.7228	2.3109	0.1455	0.7945	2.3294	37.291	0.4911
420	11.9399	0.9043	7.3963	24.2	10.622		0.6831	1.0032	0.3293	2	19.98	0.3583	0.1251	1.0882	2.7765	-0.5559	-2.7823	2.7014	33.9213	0.589
421	21.403	0.8463	12.1377	88.3325	17.9588		0.4257	0.9975	0.3429	2	27.8421	0.1888	0.0508	0.5506	2.3445	-0.6152	-2.2096	2.2939	56.9021	0.4893
422	16.5091	0.9145	10.6158	63.0867	14.9179		0.6997	1.0432	0.3371	2	37.9135	0.3714	0.6701	1.1017	3.6524	-0.8599	-2.2681	3.5714	47.4298	0.7994
423	18.1024	0.8255	9.5136	73.0747	14.7979		0.6953	0.9437	0.3112	2	42.892	2.4097	0.5718	7.7426	4.3991	1.0406	2.4261	4.5085	46.949	0.9136
424	20.4812	0.8761	12.2881	85.4868	17.7789		0.4159	0.9968	0.1701	2	25.3544	0.2425	0.1991	1.4257	2.0723	-0.11	-0.4338	2.0633	56.371	0.4498
425	15.5685	0.8572	8.8543	57.5258	13.1875		0.7036	1.0095	0.347	2	30.1154	0.6448	0.6969	1.8585	3.4641	-0.5571	-1.8499	3.4012	41.9248	0.7183
426	15.1212	0.9018	9.386	52.1713	13.4616		0.6586	1.0351	0.3136	2	17.8304	0.0526	0.4472	0.1678	1.9595	-0.5619	-3.1514	1.8997	42.8394	0.4162
427	11.1	0.9112	6.9637	17.012	9.9367		0.7065	1.0575	0.392	2	15.9759	0.6588	0.3437	1.6808	2.3307	-0.2548	-1.5949	2.2942	31.7767	0.5028
428	13.683	0.8757	8.0955	39.9541	11.8169		0.6545	1.0293	0.3222	2	18.3617	0.5275	0.2237	1.6373	2.2943	-0.2117	-1.1529	2.2681	37.6411	0.4878
429	8.7811	0.9344	5.7703	4.6709	8.0179		0.6542	1.0703	0.3206	2	26.0719	1.9271	1.6069	6.011	4.4305	0.5067	1.9435	4.5183	25.7774	1.0114
430	14.9098	0.8345	7.9788	50.8355	12.2924		0.679	0.9441	0.3385	2	32.7135	2.0232	0.4357	5.9777	4.0169	0.6637	2.0288	4.1001	39.0869	0.8369
431	11.7701	0.8745	6.8874	22.0965	10.1294		0.7208	1.0317	0.3847	2	27.8465	1.3761	0.5089	3.5773	4.0706	-0.1898	-0.6816	4.0431	32.3381	0.8611
432	14.0788	0.8294	7.5119	43.3856	11.53		0.6314	0.9361	0.3309	2	33.5276	2.2873	0.5387	6.9118	4.3504	0.8477	2.5284	4.4633	36.6862	0.9139
433	12.5414	0.8445	6.8186	29.8362	10.4378		0.6318	0.9834	0.3029	2	31.5297	1.3977	0.9748	4.6144	4.6245	-0.0031	-0.0097	4.6241	33.2721	0.9476
434	14.182	0.8651	8.2733	44.6539	12.1082		0.3944	1.0504	0.1893	2	36.2328	1.1131	0.8728	5.8792	4.3444	0.2906	0.802	4.3795	38.5435	0.94
435	10.4179	0.8307	5.5153	12.3549	8.5061		0.6086	0.9199	0.3101	2	6.213	0.3975	0.3625	1.2819	1.1173	0.051	0.8217	1.1265	27.188	0.2285
436	17.7916	0.8732	10.5286	72.5585	15.3719		0.6854	0.996	0.3848	2	48.0242	3.2788	0.6475	8.5212	4.4111	1.5815	3.2931	4.5613	48.8067	0.984
437	16.6359	0.8465	9.2209	63.9335	13.9285		0.6792	0.9933	0.3061	2	48.8011	7.2643	0.5033	23.7284	4.6593	5.8378	11.9624	5.2924	44.2408	1.1031
438	10.7477	0.8225	5.5765	14.0623	8.6946		0.5993	0.9804	0.2331	2	25.9887	1.1798	0.8618	5.0609	4.6429	0.0974	0.3749	4.6604	27.7707	0.9358
439	22.3382	0.8373	12.2701	90.3584	18.5542		0.6068	0.9515	0.287	2	63.9998	5.0474	0.5558	17.5841	4.9197	3.6352	5.68	5.2159	58.7618	1.0891
440	11.5177	0.8755	6.8442	20.292	9.9195		0.3451	1.0122	0.1621	2	34.7872	0.6804	0.6706	4.1976	5.1042	-0.1469	-0.4223	5.0827	31.68	1.0981
441	15.3223	0.8796	9.2027	54.6529	13.3117		0.7386	1.0309	0.4124	2	40.3747	2.4896	0.792	6.0373	4.3099	0.7124	1.7645	4.3873	42.3421	0.9535
442	9.2999	0.9036	5.7734	6.615	8.2277		0.6238	1.0333	0.3053	2	29.5809	6.4897	1.1098	21.2567	4.2229	5.2005	17.5806	5.1237	26.3987	1.1205
443	13.0216	0.8676	7.4584	35.4027	11.1359		0.6881	0.9872	0.3416	2	11.9553	0.6133	0.2832	1.7953	1.5937	0.0689	0.5761	1.6029	35.4921	0.3368
444	7.3323	0.8285	3.7869	1.409	5.9277		0.6562	0.9875	0.314	2	11.7202	2.2925	1.1523	7.3002	2.7146	1.44	12.2865	3.0949	19.0853	0.6141
445	23.3547	0.8556	13.461	93.7496	19.8262		0.2629	1.0008	0.1887	2	63.0334	0.5661	0.4496	3.0008	4.7066	-0.3218	-0.5105	4.6827	62.7797	1.004
446	15.1793	0.8751	8.972	53.7456	13.119		0.7083	1.0075	0.4083	2	29.4524	2.7616	0.4268	6.7633	3.1167	1.489	5.0556	3.2827	41.7306	0.7058
447	11.1613	0.91	6.9316	17.5388	9.9795		0.7029	0.9934	0.3409	2	28.8142	2.0644	0.8351	6.0556	4.0587	0.6807	2.3624	4.1569	31.9098	0.903
448	14.1143	0.85	7.8266	43.8071	11.8426		0.6643	0.9545	0.3751	2	32.8579	2.7254	0.7252	7.265	4.0438	1.2084	3.6777	4.1982	37.6919	0.8717
449	14.2419	0.8475	7.6551	45.0791	11.9154		0.6778	0.9347	0.3723	2	14.1232	0.4617	0.8433	1.2402	1.8759	-0.2367	-1.676	1.8449	37.9179	0.3725
450	14.334	0.9026	8.9521	45.7194	12.7635		0.378	1.0865	0.3654	2	22.3438	1.4191	0.5257	3.8831	2.4369	0.5285	2.3653	2.4959	40.6466	0.5497
451	15.6916	0.8841	9.4767	58.3405	13.7058		0.5926	1.0042	0.2682	2	17.7138	0.179	0.0927	0.6676	1.9042	-0.3316	-1.872	1.8692	43.5847	0.4064
452	20.0458	0.8398	11.0343	82.9729	16.6825		0.66	1.0072	0.3591	2	27.0974	0.2377	0.2013	0.6621	2.5161	-0.6658	-2.4571	2.4557	52.8848	0.5124
453	14.8423	0.862	8.6086	49.9517	12.635		0.7465	1.0287	0.4536	2	27.4568	4.609	0.857	10.1618	2.8017	3.3383	12.1584	3.1895	40.1948	0.6831
454	10.3304	0.8991	6.3639	11.9312	9.1143		0.7436	1.0233	0.4052	2	19.4779	0.4057	0.7988	1.0012	3.2007	-0.8912	-4.5754	3.0607	29.1783	0.6675
455	23.7684	0.8285	12.799	94.9481	19.5436		0.399	0.9781	0.1544	2	59.1663	2.0772	0.6341	13.4509	4.5149	1.38	2.3324	4.6227	61.8608	0.9564
456	8.8732	0.9152	5.602	5.0737	7.9408		0.7235	1.0061	0.3799	2	21.3011	1.0454	0.7171	2.7518	3.8789	-0.4281	-2.0098	3.8024	25.5115	0.835
457	18.6795	0.9015	11.899	75.9471	16.6654		0.6017	1.0903	0.2848	2	48.3627	3.4975	0.697	12.2816	3.863	2.3974	4.9571	4.0644	52.9039	0.9142
458	14.6539	0.8833	8.8007	48.5271	12.7763		0.7896	0.9866	0.4941	2	23.491	1.0555	0.3027	2.136	2.7009	-0.2792	-1.1885	2.6692	40.6639	0.5777
459	19.0532	0.8633	10.984	78.0727	16.2884		0.7322	0.9739	0.3972	2	26.6241	3.5756	0.8286	9.0014	2.1771	2.7108	10.1818	2.4239	51.6734	0.5152
460	17.768	0.8958	11.0443	72.1726	15.7445		0.7233	0.9987	0.349	2	37.5058	4.2281	0.3171	12.1164	3.1114	3.1424	8.3784	3.3959	50.004	0.7501
461	15.1408	0.9017	9.6351	52.6193	13.4788		0.525	1.0794	0.2598	2	27.0699	1.2551	0.3879	4.8315	2.7535	0.5398	1.9941	2.8095	42.893	0.6311
462	14.1364	0.944	9.4626	44.0183	13.1533		0.7861	1.0598	0.3865	2	22.3523	0.6627	0.4023	1.7148	2.3897	-0.2609	-1.1672	2.3622	41.9228	0.5332
463	12.1833	0.9122	7.7826	26.7091	10.9346		0.7165	1.0469	0.3677	2	25.3891	0.6329	0.891	1.7211	3.3387	-0.5948	-2.3427	3.2623	34.913	0.7272
464	15.0788	0.9274	10.0302	51.9478	13.8		0.7083	1.0909	0.3491	2	30.6644	1.2686	0.4349	3.6334	3.0364	0.2084	0.6796	3.0572	43.9339	0.698
465	14.3795	0.8716	8.3663	46.3625	12.3695		0.6801	0.9881	0.3597	2	31.8842	0.5091	0.7459	1.4153	3.9187	-0.9005	-2.8243	3.811	39.3721	0.8098
466	16.8178	0.9336	11.2211	65.152	15.5132		0.8544	1.056	0.4617	2	28.3095	2.5792	0.5106	5.5857	2.3914	1.4749	5.2099	2.5229	49.3241	0.5739
467	13.8274	0.9239	9.0751	41.0889	12.5922		0.7361	1.0673	0.4104	2	25.6268	1.1916	0.5868	2.9038	2.8201	0.0343	0.134	2.8239	40.1349	0.6385
468	12.4472	0.9213	8.0296	28.3116	11.2858		0.8013	1.0538	0.4349	2	19.2132	0.2716	0.6454	0.6246	2.494	-0.8129	-4.2309	2.3928	36.0278	0.5333
469	11.7354	0.8904	7.1309	21.5528	10.2793		0.702	1.0246	0.3951	2	17.8057	0.4809	0.315	1.2172	2.572	-0.5353	-3.0063	2.497	32.828	0.5424
470	14.2574	0.9209	9.303	45.1856	12.9477		0.5851	1.0384	0.2969	2	24.7596	0.6684	0.9515	2.2512	2.675	-0.1258	-0.5081	2.6615	41.2479	0.6003
471	16.9401	0.8816	10.1617	66.2576	14.768		0.7948	1.0037	0.4318	2	31.1968	1.1715	0.4728	2.7133	3.0859	-0.1609	-0.5158	3.07	46.9189	0.6649
472	12.7039	0.8941	7.79	31.1837	11.1873		0.722	0.9851	0.375	2	13.4284	0.3876	0.1075	1.0336	1.7587	-0.2719	-2.0248	1.7238	35.6852	0.3763
473	12.2414	0.9268	8.0377	26.8967	11.1616		0.7205	1.0569	0.3703	2	23.9259	0.936	0.4546	2.5279	2.9984	-0.1742	-0.7281	2.9767	35.6443	0.6712
474	13.6035	0.923	8.9255	39.3389	12.3737		0.7311	1.0887	0.4145	2	25.7181	0.8382	0.3537	2.0222	2.9232	-0.3734	-1.4519	2.8814	39.448	0.6519
475	11.1272	0.9093	7.0863	17.2752	9.941		0.674	1.0559	0.3346	2	21.3156	0.8903	0.4793	2.6606	3.0252	-0.122	-0.5724	3.008	31.7879	0.6706
476	8.844	0.7442	3.7308	4.9931	6.4631		0.7198	0.8523	0.3784	2	18.4129	0.4762	0.5141	1.2584	5.3504	-1.5486	-8.4104	4.9354	20.6777	0.8905
477	17.6975	0.8878	10.8791	71.6597	15.5432		0.7915	1.0944	0.4614	2	39.9446	0.5632	0.8557	1.2206	3.7802	-1.1811	-2.9568	3.6717	49.3617	0.8092
478	11.7619	0.9147	7.4228	21.915	10.5791		0.6033	1.0055	0.3056	2	26.3371	9.1672	0.3093	30.001	2.4125	8.43	32.0081	3.5481	33.7996	0.7792
479	15.1578	0.8969	9.3842	53.1814	13.4231		0.6874	1.0258	0.3861	2	28.0541	0.4899	0.5814	1.2689	3.0633	-0.6928	-2.4695	2.9895	42.7123	0.6568
480	13.007	0.9463	8.9475	35.3031	12.1168		0.7226	1.0744	0.3695	2	11.866	0.3636	0.5356	0.9841	1.3409	-0.1319	-1.1116	1.3262	38.6699	0.3069
481	12.0047	0.9	7.3538	24.8463	10.6305		0.6379	1.0279	0.3388	2	11.7083	0.4301	0.5113	1.2693	1.6077	-0.1147	-0.9796	1.5921	33.9426	0.3449
482	14.1224	0.9097	9.022	43.9127	12.6693		0.7209	1.05	0.3523	2	11.6332	0.3548	0.0456	1.007	1.3009	-0.1036	-0.8906	1.2894	40.3595	0.2882
483	12.5895	0.9169	8.0619	30.2199	11.3629		0.7052	1.021	0.378	2	17.8646	0.289	0.4833	0.7645	2.2873	-0.5756	-3.222	2.2159	36.2644	0.4926
484	11.3882	0.8077	5.6859	19.0421	9.0587		0.571	0.9478	0.2339	2	16.1986	0.7266	0.5613	3.1064	2.8378	0.0628	0.3878	2.8489	28.8987	0.5605
485	9.6931	0.8797	5.7715	8.6684	8.3605		0.7199	0.9953	0.336	2	20.1612	0.8226	0.1797	2.4477	3.5579	-0.373	-1.8501	3.4932	26.7869	0.7527
486	13.5216	0.8669	7.8263	38.8282	11.56		0.6891	0.975	0.3355	2	18.9811	0.9311	0.1364	2.775	2.4096	0.1226	0.6459	2.4253	36.8234	0.5155
487	11.5298	0.8945	7.046	20.4714	10.1423		0.6665	1.0343	0.3269	2	14.5308	0.6837	0.2904	2.0912	2.0609	0.0099	0.0682	2.0623	32.4024	0.4484
488	12.103	0.8859	7.2663	25.6816	10.5534		0.7178	1.0418	0.3368	2	19.5327	0.3142	0.4655	0.9329	2.7734	-0.6199	-3.1737	2.6881	33.6839	0.5799
489	23.4615	0.9129	15.1793	94.4975	21.2397		0.72	1.0527	0.3446	2	59.0848	1.388	0.5896	4.0283	3.8893	0.0479	0.081	3.8925	67.2885	0.8781
490	11.6375	0.9168	7.517	21.1012	10.4892		0.6942	1.0832	0.3727	2	24.5859	0.3467	0.7235	0.9303	3.3928	-0.9178	-3.733	3.2707	33.5195	0.7335
491	20.9406	0.8776	12.6011	86.6184	18.2115		0.5354	1.0151	0.2197	2	51.1319	1.6873	0.8971	7.6816	3.9934	0.8101	1.5843	4.0577	57.7316	0.8857
492	24.0623	0.889	14.8816	95.5511	21.2225		0.4898	1.0309	0.224	2	50.4847	0.5845	0.428	2.6091	3.4044	-0.1782	-0.353	3.3924	67.2057	0.7512
493	11.0992	0.8925	6.7876	16.9244	9.7354		0.9167	0.9844	0.5616	2	20.5898	0.5708	0.5674	1.0163	3.2154	-1.2351	-5.9986	3.0334	31.1219	0.6616
494	12.7858	0.8962	7.8608	32.0566	11.2858		0.7458	1.0138	0.4529	2	19.025	0.8697	0.718	1.9201	2.4508	-0.2404	-1.2636	2.4202	35.997	0.5285
495	15.0265	0.9088	9.5788	51.3906	13.4788		0.6852	1.0389	0.3992	2	8.6332	0.4584	0.0685	1.1485	0.8905	0.103	1.1931	0.9013	42.9016	0.2012
496	22.8938	0.8901	14.1655	92.4131	20.2074		0.4324	1.0352	0.3026	2	51.5877	0.4191	0.4182	1.3851	3.691	-0.6978	-1.3526	3.6418	64.0178	0.8058
497	15.8201	0.8759	9.3694	59.3949	13.6929		0.8724	1.0186	0.5492	2	22.636	1.2737	0.2551	2.3193	2.422	-0.0564	-0.249	2.4159	43.5349	0.52
498	11.4492	0.9437	7.7256	19.5764	10.6134		0.7113	1.0697	0.3612	2	13.7837	0.3085	1.0386	0.8541	1.8298	-0.3525	-2.5574	1.7842	33.9432	0.4061
499	13.2307	0.9105	8.4785	36.7028	11.8683		0.7203	1.0479	0.3499	2	10.5839	0.3002	0.0823	0.8581	1.2651	-0.1424	-1.3454	1.2483	37.8439	0.2797
500	18.4679	0.8732	10.898	75.027	15.9629		0.607	1.0562	0.3161	2	40.7553	1.2399	0.3141	3.9222	3.7343	0.0594	0.1458	3.7397	50.6632	0.8044
501	8.5857	0.9531	5.7237	3.7085	7.9879		0.6957	1.0389	0.4065	2	32.0473	1.5465	1.686	3.8039	5.7363	-0.7856	-2.4514	5.5991	25.7072	1.2466
502	12.8608	0.9495	8.8953	32.7391	12.0182		0.7369	1.0734	0.3582	2	15.4097	0.4644	0.366	1.2966	1.7506	-0.1626	-1.0552	1.7323	38.3646	0.4017
503	19.2942	0.8878	11.7914	80.23	16.9609		0.7147	1.0571	0.3622	2	49.6894	2.5035	1.0493	6.9119	4.1285	1.0081	2.0288	4.214	53.8152	0.9233
504	16.0432	0.8897	9.9219	61.0505	14.1041		0.4581	1.0496	0.229	2	31.3259	2.2179	0.6247	9.6848	3.003	1.5302	4.8848	3.1572	44.843	0.6986
505	8.5795	0.9239	5.5916	3.6286	7.7438		0.7528	1.0506	0.4212	2	17.2709	0.4495	0.1199	1.0673	3.2534	-0.9207	-5.3309	3.0887	24.9031	0.6935
506	9.2237	1.0037	6.9838	6.2078	9.0415		0.7405	1.3735	0.4114	2	18.7205	0.9523	0.971	2.3146	2.7035	-0.16	-0.8547	2.6806	29.0837	0.6437
507	17.3487	0.941	11.7837	70.005	16.1343		0.7244	1.0857	0.4125	2	35.6314	3.9336	0.7093	9.5356	2.7876	2.7837	7.8125	3.0238	51.2844	0.6948
508	22.2451	0.9069	14.2562	90.0672	19.9976		0.5236	1.059	0.2078	2	26.7968	0.5567	0.081	2.6792	1.8678	0.1686	0.6292	1.8797	63.3789	0.4228
509	15.833	0.8514	8.7668	59.5125	13.3246		0.6995	0.9723	0.3533	2	35.6516	2.9823	0.679	8.4411	3.883	1.6104	4.517	4.0667	42.349	0.8419
510	11.8691	0.9573	8.1972	23.4649	11.1659		0.7366	1.0947	0.4163	2	23.6866	0.8043	1.1423	1.9318	2.9409	-0.4201	-1.7736	2.8896	35.6964	0.6636
511	28.6803	0.8861	17.5935	99.0682	25.2443		0.583	1.0472	0.3386	2	38.4798	1.147	0.0864	3.387	2.1636	0.4143	1.0767	2.1872	79.8368	0.482
512	9.3919	0.9381	6.3125	7.0234	8.6218		0.68	1.0984	0.3708	2	22.712	0.3227	0.9256	0.8702	3.7682	-1.0745	-4.731	3.5979	27.6794	0.8205
513	15.1467	0.9017	9.5824	52.8439	13.483		0.3942	1.0859	0.2896	2	24.7686	3.2348	0.2995	11.1706	2.3173	2.5638	10.351	2.5848	42.9064	0.5773
514	20.1026	0.8671	11.7454	83.6668	17.2693		0.6799	1.0352	0.3503	2	47.3328	2.7302	0.9998	7.7939	3.9142	1.3591	2.8714	4.0299	54.7604	0.8644
515	14.3606	0.8865	8.7375	46.1478	12.5622		0.5367	1.0547	0.2905	2	27.6638	1.4913	0.5712	5.1332	3.0984	0.5911	2.1367	3.1661	39.9951	0.6917
516	11.6281	0.9004	7.2491	20.921	10.2965		0.6782	1.0277	0.3276	2	28.1706	0.8756	0.3609	2.6731	3.9435	-0.4161	-1.4771	3.8861	32.8937	0.8564
517	14.0235	0.9399	9.5845	42.7556	12.9905		0.7875	1.0929	0.4115	2	37.158	3.0618	1.3084	7.4396	3.717	1.532	4.1229	3.8769	41.4069	0.8974
518	16.2511	0.9364	11.0332	61.7658	15.0292		0.9142	1.083	0.5397	2	25.3744	2.0332	0.6346	3.7675	2.2243	0.8328	3.282	2.2998	47.8072	0.5308
519	13.2805	0.8704	7.7274	37.1053	11.3972		0.6858	0.9987	0.3198	2	25.3544	0.4722	0.5979	1.4766	3.359	-0.6019	-2.3739	3.2811	36.3164	0.6982
520	10.7118	0.9024	6.6336	13.8049	9.4912		0.6924	1.0268	0.3589	2	20.8908	6.8031	0.7925	18.9575	2.2452	5.9974	28.7083	3.1492	30.3668	0.6879
521	20.0512	0.8913	12.4538	83.2501	17.7019		0.4324	1.0335	0.3743	2	47.6497	0.2668	0.1482	0.7128	3.9226	-1.2015	-2.5215	3.8261	56.1473	0.8487
522	21.7037	0.8793	13.0709	89.0528	18.9182		0.7415	1.0935	0.4084	2	54.6797	4.4299	1.3697	10.8479	3.9684	2.8094	5.1379	4.1833	59.9542	0.912
523	22.573	0.8648	13.0464	90.9425	19.3594		0.7196	1.0242	0.3861	2	50.3097	2.251	1.6397	5.8303	3.796	0.7854	1.5611	3.8562	61.324	0.8204
524	18.7043	0.8739	11.0074	76.0791	16.1814		0.7261	0.9973	0.3577	2	38.2105	2.8135	0.4844	7.8648	3.3238	1.6245	4.2514	3.4713	51.3499	0.7441
525	11.9928	0.9478	8.132	24.7538	11.1745		0.7014	1.0743	0.3848	2	23.3643	0.5021	0.3316	1.3049	2.951	-0.6334	-2.711	2.8731	35.7113	0.6543
526	16.6037	0.9039	10.3957	63.449	14.8322		0.678	1.0151	0.3585	2	43.7563	2.3506	0.454	6.5568	4.1252	0.8717	1.9922	4.2091	47.1475	0.9281
527	21.0882	0.9077	13.6865	87.3301	18.9654		0.2862	1.0658	0.1445	2	40.4336	0.6788	0.5116	4.6974	2.9357	0.2546	0.6297	2.9543	60.1366	0.6724
528	16.0086	0.8821	9.6422	60.9316	13.9542		0.7222	1.0369	0.4304	2	20.5464	1.1822	0.4687	2.7468	2.1021	0.2775	1.3506	2.1309	44.3624	0.4631
529	15.9217	0.8752	9.4818	60.457	13.77		0.5033	1.0243	0.3075	2	4.847	0.579	0.0131	1.8828	0.4652	0.436	8.9953	0.5112	43.7756	0.1107
530	13.0795	0.8832	7.7705	35.9013	11.3844		0.647	1.0011	0.3328	2	21.1853	1.1325	0.3855	3.4032	2.6961	0.2353	1.1107	2.7264	36.2908	0.5838
531	13.6462	0.9265	8.916	39.7488	12.4594		0.7392	1.0391	0.4039	2	22.5482	1.1798	0.3917	2.9209	2.5104	0.1658	0.7353	2.529	39.721	0.5677
532	10.6694	0.8753	6.3093	13.7192	9.1743		0.7019	1.0009	0.3693	2	18.4866	1.2253	0.7403	3.3175	2.906	0.152	0.8222	2.9301	29.3383	0.6301
533	15.1275	0.8857	9.1467	52.5072	13.2303		0.6633	0.9868	0.3377	2	34.6183	4.1134	0.741	12.18	3.4629	2.9439	8.5039	3.7848	42.0931	0.8224
534	16.4468	0.8724	9.7838	62.605	14.1855		0.2906	1.0515	0.1917	2	31.9257	0.6034	0.9972	3.1474	3.2654	-0.0226	-0.0709	3.2631	45.0781	0.7082
535	12.4316	0.8625	7.0377	28.1221	10.562		0.7199	0.9993	0.3293	2	20.9876	0.5346	0.4675	1.6234	3.0489	-0.4694	-2.2366	2.9822	33.683	0.6231
536	15.3508	0.8648	8.9091	54.8807	13.1147		0.5854	0.9942	0.2565	2	31.472	5.1478	1.4326	20.0695	3.0423	4.3674	13.8771	3.5326	41.7052	0.7546
537	13.4253	0.8815	8.0949	37.711	11.667		0.4866	1.0597	0.3414	2	22.1428	1.137	0.3614	3.3304	2.7092	0.2121	0.9579	2.7354	37.1769	0.5956
538	27.7221	0.8225	14.826	98.6046	22.6573		0.757	0.9845	0.5031	2	45.9614	1.2653	0.4027	2.5148	3.1206	-0.3048	-0.6632	3.1001	71.6365	0.6416
539	21.0836	0.8171	11.0365	87.1875	17.0851		0.6546	0.9502	0.2758	2	36.2786	2.8452	0.2529	10.3151	3.107	1.9882	5.4804	3.2871	54.1242	0.6703
540	13.4878	0.8511	7.5291	38.2178	11.3244		0.6694	0.9801	0.3128	2	30.3552	3.0864	0.5318	9.8677	3.7788	1.9045	6.274	4.0317	36.0646	0.8417
541	14.4586	0.9144	9.2183	46.9006	13.0419		0.6127	1.055	0.2903	2	35.1011	1.0717	0.54	3.6916	3.8115	-0.0348	-0.0992	3.8078	41.5359	0.8451
542	16.1504	0.881	9.7487	61.4077	14.0613		0.6542	1.0529	0.3453	2	40.9257	1.7989	0.5168	5.2098	4.1609	0.3622	0.885	4.1981	44.6982	0.9156
543	17.0968	0.8529	9.7922	67.4959	14.4253		0.4701	1.1556	0.2571	2	28.1816	2.0164	0.5106	7.8427	2.7441	1.3109	4.6516	2.878	45.8085	0.6152
544	12.8167	0.8733	7.5755	32.2512	11.0289		0.5267	1.0136	0.2398	2	10.0401	0.1088	0.3333	0.4537	1.3538	-0.2158	-2.1494	1.3253	35.1623	0.2855
545	6.8222	0.8509	3.6954	0.7028	5.6493		0.6152	1.0119	0.2848	2	4.4417	1.5388	0.0656	5.4037	0.8511	1.2964	29.187	1.202	18.236	0.2436
546	11.1971	0.869	6.4011	17.8911	9.5683		0.6577	0.9742	0.3451	2	18.3367	0.6469	0.2273	1.8748	2.921	-0.361	-1.9687	2.8646	30.5688	0.5999
547	14.6679	0.86	8.3822	48.6362	12.4551		0.6955	0.984	0.3522	2	25.2714	5.3228	0.2137	15.1133	2.4843	4.4478	17.6001	3.0149	39.6274	0.6377
548	11.1893	0.9013	6.845	17.803	9.911		0.6869	0.9878	0.3529	2	12.2263	0.9401	0.5739	2.6637	1.7385	0.3266	2.6713	1.7862	31.6839	0.3859
549	21.1559	0.8643	12.3598	87.902	18.1259		0.4175	0.9916	0.227	2	46.8016	1.0185	0.3247	4.4877	3.7735	0.1621	0.3464	3.7866	57.4473	0.8147
550	16.1683	0.822	8.4512	61.527	13.1447		0.6923	0.983	0.3528	2	35.6587	2.7781	0.7267	7.8746	4.0601	1.3457	3.7738	4.2194	41.7508	0.8541
551	12.09	0.8803	7.1771	25.4026	10.4763		0.6112	1.0168	0.271	2	26.4242	5.9206	1.0633	21.8448	2.9689	5.1159	19.3607	3.6817	33.4348	0.7903
552	18.5863	0.8795	11.067	75.5521	16.1814		0.7204	1.0012	0.3726	2	37.0344	1.7272	0.5662	4.6361	3.3014	0.4972	1.3425	3.3464	51.3569	0.7211
553	9.8244	0.8009	4.7783	9.498	7.7309		0.5744	0.9381	0.2572	2	8.1318	0.6299	0.1496	2.4493	1.6593	0.2032	2.4988	1.7018	24.7199	0.329
554	10.7182	0.8554	6.0654	13.9764	9.0115		0.6188	0.9857	0.298	2	27.4125	10.0298	0.3429	33.6517	3.014	9.1315	33.3114	4.5195	28.8039	0.9517
555	19.928	0.8569	11.347	82.4201	16.9181		0.6089	1.0132	0.3366	2	49.2006	1.2069	0.8723	3.5852	4.359	-0.2605	-0.5295	4.336	53.6446	0.9172
556	15.4812	0.8653	8.9241	56.3698	13.2346		0.6888	1.0228	0.3371	2	42.2267	4.0715	0.5986	12.0772	4.4434	2.5735	6.0945	4.7318	42.0822	1.0034
557	8.5002	0.9229	5.4359	3.3094	7.6624		0.6925	1.0679	0.3587	2	16.3226	2.3212	0.7991	6.4708	2.7577	1.332	8.1605	3.0027	24.6464	0.6623
558	16.8129	0.8322	9.0313	65.0297	13.8428		0.5421	1.0214	0.3337	2	25.0313	1.7485	0.2503	5.2402	2.6769	0.8553	3.4169	2.7716	43.9555	0.5695
559	11.5973	0.8651	6.7125	20.6511	9.8724		0.6379	0.996	0.3086	2	4.8246	0.9358	0.0758	3.0324	0.6072	0.7484	15.5122	0.7187	31.5193	0.1531
560	10.9039	0.8623	6.2378	15.3562	9.2428		0.6414	0.9873	0.2895	2	6.635	0.1361	0.0946	0.4703	1.0925	-0.1801	-2.7144	1.0637	29.5386	0.2246
561	23.0954	0.8579	13.2393	92.8572	19.6549		0.7833	0.9722	0.4589	2	59.5719	1.4513	0.7624	3.1628	4.5476	-0.6354	-1.0666	4.4996	62.2437	0.9571
562	11.9279	0.8904	7.1701	24.0159	10.4506		0.7081	1.0252	0.3382	2	22.7385	0.836	0.2236	2.4721	3.2059	-0.2481	-1.0911	3.1713	33.3663	0.6815
563	13.5334	0.896	8.2758	39.0323	11.954		0.705	1.013	0.3458	2	27.9611	1.1204	0.646	3.2398	3.3847	-0.0501	-0.1791	3.3787	38.0962	0.734
564	16.4279	0.8295	8.728	62.4848	13.4788		0.7858	0.951	0.4416	2	28.1546	7.2868	0.3492	16.5018	2.5183	6.1747	21.9314	3.2258	42.8087	0.6577
565	20.9536	0.8683	12.2964	86.7604	18.0316		0.6193	1.007	0.2896	2	31.3026	0.3539	0.2101	1.2218	2.5776	-0.3927	-1.2545	2.5457	57.1571	0.5477
566	14.8905	0.8353	8.1015	50.5034	12.2881		0.6555	0.9573	0.3089	2	21.4146	0.503	0.4956	1.6284	2.6835	-0.3259	-1.5219	2.6433	39.0748	0.548
567	14.797	0.8517	8.3138	49.5119	12.4465		0.7008	0.9655	0.3235	2	6.2083	0.141	0.2206	0.4359	0.7593	-0.1046	-1.6848	0.7467	39.5908	0.1568
568	11.8331	0.8496	6.5628	22.8247	9.8981		0.7779	0.9485	0.4041	2	14.1881	0.949	0.0879	2.348	2.1497	0.0802	0.565	2.1619	31.5824	0.4492
569	12.8981	0.8827	7.7358	33.1306	11.2173		0.6887	1.0269	0.3629	2	18.2893	0.3117	0.0696	0.8589	2.4383	-0.5731	-3.1335	2.3642	35.7655	0.5114
570	10.0836	0.9184	6.4615	10.9194	9.0801		0.7402	1.0817	0.408	2	10.5571	0.4466	0.2367	1.0947	1.6702	-0.2348	-2.2241	1.6338	29.0948	0.3629
571	13.0367	0.9051	8.1917	35.5022	11.6242		0.6328	1.0439	0.3585	2	16.2194	0.4412	0.0555	1.2305	2.0143	-0.281	-1.7325	1.98	37.0707	0.4375
572	15.6624	0.8816	9.3588	57.9908	13.6415		0.7394	0.9978	0.387	2	33.4509	4.2724	0.2909	11.0401	3.2523	3.0138	9.0096	3.5743	43.3803	0.7711
573	9.6115	0.9102	6.0216	8.0081	8.5704		0.6674	1.0371	0.3102	2	20.9365	1.4023	1.0996	4.5209	3.4202	0.3414	1.6306	3.4769	27.4832	0.7618
574	19.6321	0.901	12.3927	81.7321	17.5134		0.5544	1.0579	0.3162	2	43.0998	2.3095	0.4497	7.303	3.3777	1.2413	2.8801	3.4778	55.5674	0.7756
575	12.2445	0.8905	7.4085	27.0845	10.7333		0.7453	1.0215	0.388	2	13.2131	0.3143	0.1707	0.81	1.8373	-0.3986	-3.0167	1.7835	34.2543	0.3857
576	22.3671	0.8705	13.1509	90.5042	19.308		0.6667	0.9987	0.3246	2	54.2114	0.6787	0.9165	2.0911	4.1737	-0.676	-1.247	4.1223	61.1687	0.8863
577	10.8635	0.9568	7.4983	15.0965	10.1979		0.6891	1.0942	0.3658	2	29.3856	1.2009	1.6828	3.283	3.9516	-0.2446	-0.8324	3.919	32.6551	0.8999
578	17.4454	0.8703	10.2555	70.6392	15.0207		0.5874	1.0345	0.2706	2	32.9218	5.1205	0.3574	18.9243	2.7843	4.3671	13.2651	3.2102	47.6998	0.6902
579	12.9439	0.9159	8.225	34.3116	11.6756		0.6031	1.0472	0.369	2	33.9106	0.5797	0.6883	1.5707	4.2428	-0.9861	-2.9079	4.1229	37.2455	0.9105
580	12.1234	0.8698	6.9048	26.3346	10.3821		0.7322	0.975	0.3757	2	27.0697	1.5991	0.8653	4.2563	3.9011	0.1334	0.4928	3.9204	33.1262	0.8172
581	11.1861	0.8945	6.803	17.7149	9.8339		0.6875	1.0072	0.3032	2	18.7789	0.8169	0.6871	2.6945	2.7635	-0.0209	-0.1113	2.7604	31.4333	0.5974
582	21.1433	0.8591	12.1443	87.7588	18.0059		0.6552	0.9845	0.2959	2	48.8452	0.9605	0.5229	3.2462	4.0414	-0.2353	-0.4817	4.0221	57.0651	0.856
583	15.8546	0.8646	9.1577	59.866	13.5473		0.6029	1.0042	0.2918	2	21.2216	0.157	0.1087	0.5383	2.3759	-0.5361	-2.5262	2.3174	43.0639	0.4928
584	12.9178	0.8836	7.8052	33.7199	11.2473		0.6777	0.9985	0.3569	2	15.791	0.2141	0.1841	0.5999	2.0913	-0.5322	-3.3703	2.0231	35.8605	0.4403
585	13.8514	0.8793	8.2552	41.2962	12.014		0.558	1.0124	0.3253	2	21.0988	0.2507	0.3866	0.7708	2.629	-0.6044	-2.8646	2.5558	38.2647	0.5514
586	12.7061	0.8971	7.9127	31.2804	11.2259		0.7171	1.0256	0.3916	2	2.1209	0.0103	0.0151	0.0262	0.2806	-0.0996	-4.6975	0.268	35.8096	0.0592
587	7.9713	0.9512	5.4116	2.4353	7.3883		0.6908	1.0909	0.3876	2	11.2233	2.5161	0.4439	6.4924	1.7331	1.8445	16.4346	2.0739	23.8209	0.4712
588	14.1037	0.8507	7.9907	43.7016	11.8426		0.3742	1.0067	0.2106	2	5.1109	0.2157	0.055	1.0243	0.6292	0.0832	1.6279	0.6396	37.6926	0.1356
589	11.7944	0.8787	6.9392	22.4601	10.1979		0.6593	0.9911	0.2961	2	14.0291	0.1654	0.0176	0.5586	2.0869	-0.4526	-3.2262	2.0217	32.5583	0.4309
590	17.2607	0.8712	10.0071	68.9961	14.875		0.7117	1.0002	0.3914	2	36.6684	0.4943	0.4413	1.263	3.762	-0.978	-2.6671	3.6642	47.2432	0.7762
591	11.7899	0.8644	6.8045	22.3691	10.0309		0.6205	1.007	0.2682	2	20.0145	0.9461	0.6193	3.5272	2.9173	0.1636	0.8174	2.9414	32.0167	0.6251
592	13.8779	0.8633	7.9718	41.6077	11.8212		0.6298	0.9935	0.324	2	17.121	0.0662	0.4177	0.2044	2.23	-0.6564	-3.8339	2.1477	37.6402	0.4549
593	6.9627	0.9833	5.058	1.0163	6.6387		0.7855	1.1627	0.3941	2	6.5947	2.6492	0.2073	6.7221	0.846	2.3158	35.1161	1.3038	21.5079	0.3066
594	11.9555	0.8798	7.0768	24.4766	10.3521		0.6755	0.999	0.311	2	23.0116	0.6876	0.5406	2.2107	3.2995	-0.3386	-1.4714	3.2517	33.0441	0.6964
595	8.069	0.9497	5.4526	2.5939	7.4696		0.6882	1.0926	0.3871	2	19.3844	4.7305	1.2863	12.2214	2.8929	3.6108	18.6273	3.5551	24.0747	0.8052
596	19.0687	0.8761	11.4128	78.3406	16.5411		0.5805	1.0044	0.2847	2	19.1141	1.5744	0.0785	5.531	1.5762	1.1257	5.8894	1.6748	52.4828	0.3642
597	10.8149	0.9177	6.9813	14.7509	9.7439		0.669	1.0587	0.3434	2	15.7169	0.4834	0.4791	1.4076	2.2949	-0.3047	-1.9387	2.2513	31.1796	0.5041
598	7.5421	0.9304	4.8528	1.8818	6.8315		0.7393	1.0923	0.4225	2	13.768	6.1348	0.9731	14.5194	1.723	5.4068	39.2708	2.8371	22.0452	0.6245
599	7.5366	0.9455	5.0099	1.8029	6.9343		0.7268	1.2569	0.3994	2	8.8246	3.3299	0.465	8.3372	1.1918	2.8539	32.3403	1.7614	22.3874	0.3942
600	14.6113	0.8841	8.7374	48.3092	12.7506		0.6971	1.0476	0.3938	2	14.6367	1.5576	0.3398	3.9549	1.5676	0.9402	6.4236	1.6752	40.5841	0.3607
601	14.6051	0.874	8.5473	48.2003	12.6007		0.6458	0.9946	0.3233	2	37.776	0.9939	0.6843	3.0739	4.4725	-0.4522	-1.1971	4.4196	40.1014	0.942
602	11.6461	0.9154	7.3982	21.1914	10.4806		0.7496	1.0412	0.3965	2	13.2268	0.1235	0.4162	0.3114	1.8714	-0.6185	-4.6761	1.7878	33.4906	0.3949
603	11.3581	0.8961	7.0166	18.9532	10.0052		0.6593	1.0684	0.3424	2	21.9939	1.0332	0.7746	3.0174	3.1406	-0.0422	-0.1918	3.1346	31.9736	0.6879
604	20.1126	0.8656	11.668	83.806	17.2478		0.7813	0.9998	0.4653	2	32.1888	5.0689	0.4314	10.8936	2.4208	3.9424	12.2477	2.7587	54.6908	0.5886
605	12.1126	0.8665	6.9456	25.8679	10.335		0.7166	1.0052	0.3687	2	28.9684	1.4533	0.5297	3.9422	4.1836	-0.089	-0.3072	4.1708	32.9746	0.8785
606	23.2111	0.804	11.6	93.4516	18.5242		0.5371	0.9396	0.2315	2	5.1885	0.2159	0	0.9325	0.4374	0.1146	2.2087	0.4473	58.6308	0.0885
607	13.2004	0.9046	8.2215	36.502	11.7655		0.6432	1.0367	0.3262	2	27.2375	1.0747	1.1363	3.2945	3.3137	-0.0063	-0.023	3.313	37.5143	0.7261
608	23.1555	0.8558	13.1156	93.3027	19.6592		0.8192	1.0068	0.4539	2	11.6721	0.52	0.0859	1.1456	0.8808	0.1202	1.0298	0.8899	62.2547	0.1875
609	17.2046	0.8512	9.6025	68.4943	14.4896		0.6686	0.9831	0.3283	2	24.0417	1.5507	0.7163	4.7239	2.4251	0.7546	3.1387	2.5037	46.0089	0.5225
610	20.6172	0.8393	11.3192	85.7689	17.1536		0.7371	0.9768	0.4334	2	34.7174	2.9547	0.3656	6.8171	2.9178	1.69	4.8679	3.0671	54.3647	0.6386
611	10.0577	0.8925	6.1258	10.7515	8.806		0.6858	1.0142	0.4143	2	15.4652	0.9101	0.2373	2.1967	2.5484	-0.1457	-0.9421	2.5246	28.202	0.5484
612	15.3855	0.848	8.5188	55.2229	12.892		0.6362	0.9957	0.2881	2	24.5175	1.6804	0.4457	5.8321	2.7746	0.8809	3.5929	2.878	40.986	0.5982
613	12.7771	0.8761	7.5311	31.765	11.0289		0.6544	1.0001	0.3387	2	26.9418	0.3828	0.6142	1.1303	3.6926	-0.8678	-3.221	3.5774	35.1655	0.7661
614	9.3395	0.9225	5.9453	6.6966	8.4333		0.6845	1.0287	0.3375	2	24.301	6.8791	1.3917	20.3852	3.1067	5.8307	23.9937	4.0874	27.0679	0.8978
615	21.2028	0.8698	12.4201	88.0454	18.2801		0.595	0.9913	0.2354	2	44.5833	3.9671	1.2277	16.8542	3.3334	3.1825	7.1383	3.5896	57.9383	0.7695
616	14.8456	0.8977	9.194	50.1722	13.1533		0.7753	1.0137	0.4175	2	33.8137	0.861	0.9001	2.0622	3.7547	-0.7067	-2.09	3.6778	41.8658	0.8077
617	8.7403	0.9277	5.6158	4.3494	7.9236		0.7061	1.0656	0.4068	2	18.1052	7.268	0.6122	17.8653	2.0805	6.4216	35.4683	3.224	25.4731	0.7108
618	14.3586	0.8747	8.3772	46.0406	12.3952		0.6574	1.0091	0.3449	2	23.7152	1.7093	0.4641	4.9556	2.7397	0.7643	3.2228	2.8309	39.4564	0.601
619	14.0129	0.9346	9.3669	42.5462	12.9091		0.7784	1.0742	0.4113	2	28.0144	2.4993	0.6351	6.0772	2.8491	1.3276	4.739	2.9908	41.1435	0.6809
620	15.0494	0.8907	9.1927	51.6132	13.2346		0.6552	1.0479	0.324	2	31.1782	0.9754	0.6729	3.0101	3.4056	-0.1281	-0.4109	3.3916	42.1129	0.7403
621	18.328	0.8357	10.0196	74.2429	15.1663		0.8783	0.9569	0.5069	2	39.7316	0.4155	0.4283	0.8197	4.133	-1.6796	-4.2274	3.9654	48.1171	0.8257
622	11.8728	0.8775	6.9611	23.5565	10.2536		0.7303	0.9951	0.3725	2	23.323	1.3329	0.1856	3.5786	3.3376	0.0898	0.3849	3.3505	32.732	0.7125
623	10.2009	0.9131	6.5366	11.1717	9.1357		0.6526	1.0721	0.3509	2	17.2884	0.4901	0.3139	1.3966	2.7157	-0.4628	-2.6769	2.6449	29.263	0.5908
624	11.8444	0.8301	6.2549	23.0987	9.684		0.6633	0.9356	0.3213	2	8.086	0.4049	0.0757	1.2604	1.2945	-0.0109	-0.1354	1.2927	30.8878	0.2618
625	11.2831	0.8987	6.8787	18.7757	9.9667		0.6544	1.0253	0.329	2	15.9382	0.8183	0.9673	2.4871	2.3085	0.0588	0.3687	2.317	31.8558	0.5003
626	12.4182	0.9175	7.9407	27.9329	11.213		0.6872	1.0357	0.3546	2	31.4578	1.0036	0.8825	2.8304	4.0145	-0.4198	-1.3345	3.9616	35.7943	0.8788
627	11.7504	0.9066	7.3457	21.8244	10.4763		0.715	1.0891	0.3919	2	16.8164	0.1342	0.028	0.3424	2.399	-0.8061	-4.7935	2.2893	33.4665	0.5025
628	12.7831	0.8912	7.7779	31.9593	11.2216		0.7048	1.0252	0.3686	2	20.9131	2.7461	0.5703	7.4507	2.4519	1.8424	8.8098	2.6888	35.7891	0.5843
629	22.7132	0.8768	13.4501	91.6759	19.7492		0.5503	1.0162	0.27	2	61.0146	0.479	0.8432	1.7741	4.593	-0.761	-1.2472	4.5364	62.5618	0.9753
630	10.8984	0.8689	6.1992	15.183	9.3071		0.6479	0.9773	0.3182	2	25.8386	0.7698	1.0367	2.4193	4.2627	-0.5865	-2.2699	4.1681	29.748	0.8686
631	8.5943	0.9887	6.2953	3.7885	8.2877		0.733	1.2812	0.4697	2	17.57	2.0115	0.8441	4.2827	2.6707	0.7571	4.309	2.791	26.6955	0.6582
632	13.9476	0.893	8.5751	42.1283	12.2838		0.6776	0.9993	0.3537	2	26.2031	0.5954	0.5149	1.6831	3.1148	-0.5064	-1.9326	3.0557	39.1284	0.6697
633	11.0509	0.8958	6.7742	16.7493	9.7268		0.686	1.0842	0.3236	2	9.3646	0.2659	0.0993	0.8216	1.4105	-0.1905	-2.0343	1.3824	31.0988	0.3011
634	8.3555	0.8913	5.0966	3.1501	7.2769		0.691	1.0225	0.381	2	19.7523	1.7977	0.7197	4.7185	3.8075	0.3471	1.7573	3.8756	23.3968	0.8442
635	16.3831	0.8652	9.4915	62.1249	14.0141		0.7505	1.0163	0.4209	2	19.9859	0.6581	0.4357	1.5635	2.1308	-0.2388	-1.1948	2.1057	44.5311	0.4488
636	12.4614	0.8947	7.6461	28.4064	10.9775		0.6192	1.0386	0.2794	2	18.5387	0.5712	0.3035	2.0441	2.439	-0.1104	-0.5955	2.4246	35.0264	0.5293
637	11.0929	0.978	8.1798	16.8368	10.6434		0.6924	1.1187	0.3701	2	12.1958	0.5942	0.4774	1.6056	1.4855	0.0444	0.3642	1.491	34.0819	0.3578
638	14.2126	0.8805	8.4611	44.7601	12.348		0.695	1.0071	0.3732	2	24.9947	0.7822	1.0778	2.0962	2.9937	-0.3349	-1.3399	2.9541	39.315	0.6358
639	22.7832	0.8712	13.3775	92.1178	19.6849		0.7845	0.9902	0.4367	2	46.2075	1.4057	0.5199	3.2188	3.462	-0.1062	-0.2298	3.4541	62.3531	0.7411
640	12.851	0.9018	7.9638	32.6414	11.4143		0.6996	1.0368	0.325	2	15.7552	0.247	0.2926	0.76	2.0302	-0.4129	-2.6207	1.9784	36.4077	0.4327
641	20.3558	0.8904	12.4975	85.0648	17.9546		0.6063	0.9935	0.3416	2	40.8478	3.0747	1.2242	9.0002	3.1074	2.0131	4.9283	3.2685	56.9406	0.7174
642	15.1251	0.8829	9.1375	52.3952	13.1875		0.6828	1.0205	0.4289	2	30.0125	3.9334	0.833	9.1709	2.9946	2.649	8.8263	3.2845	41.9552	0.7153
643	18.2909	0.8866	11.1099	73.9825	16.0486		0.6941	1.0119	0.3701	2	30.597	1.6272	0.373	4.3962	2.6974	0.6288	2.0551	2.754	50.9479	0.6006
644	13.7389	0.8268	7.1804	40.572	11.213		0.683	0.933	0.3747	2	23.6546	2.3292	0.443	6.2158	3.1335	1.155	4.8828	3.2943	35.6874	0.6628
645	10.2941	0.829	5.4269	11.5088	8.3862		0.5872	0.9991	0.3046	2	15.1899	0.4818	0.4391	1.5815	2.8714	-0.3929	-2.5866	2.799	26.8093	0.5666
646	13.7159	0.9165	8.797	40.2627	12.3909		0.785	1.0258	0.5082	2	33.0038	1.1484	0.6527	2.2599	3.8432	-0.8046	-2.4379	3.7517	39.4933	0.8357
647	9.2258	0.915	5.7666	6.2892	8.262		0.7751	1.0201	0.4608	2	18.1061	0.8087	0.6909	1.755	3.2601	-0.6935	-3.8302	3.1398	26.5204	0.6827
648	10.9292	0.9199	7.0515	15.7901	9.8724		0.6529	1.0658	0.3381	2	16.0529	1.2891	0.2915	3.8132	2.1991	0.5456	3.3988	2.2765	31.5858	0.5082
649	18.5972	0.8905	11.6163	75.6836	16.3912		0.7932	1.0462	0.4793	2	26.7943	1.3697	0.5936	2.8575	2.2829	0.2754	1.0278	2.3066	52.0292	0.515
650	23.6938	0.9227	15.5513	94.7978	21.6808		0.8636	1.0716	0.5392	2	32.1466	0.5242	0.408	0.9721	2.1065	-0.6117	-1.9028	2.0671	68.6859	0.468
651	14.3491	0.9069	9.1341	45.8264	12.8363		0.5744	1.0592	0.2893	2	4.882	0.0211	0.0184	0.073	0.5496	-0.1379	-2.8247	0.5345	40.8809	0.1194
652	14.9071	0.8947	9.1092	50.7247	13.1661		0.6999	1.0067	0.3563	2	21.6599	4.8769	0.0782	13.6865	1.9174	4.1937	19.3616	2.3778	41.9022	0.5169
653	9.4249	0.8802	5.607	7.187	8.1292		0.699	1.0158	0.3702	2	15.2882	0.8919	0.2598	2.409	2.7491	-0.1259	-0.8235	2.7266	26.061	0.5866
654	10.8479	0.8612	6.1152	14.9236	9.1829		0.6853	0.9945	0.3377	2	23.4175	0.2536	1.5686	0.751	4.0093	-1.1002	-4.6982	3.8294	29.3488	0.7979
655	12.938	0.8911	7.7469	34.2128	11.3587		0.718	1.0185	0.4033	2	20.2315	0.5047	0.3867	1.2515	2.6863	-0.5786	-2.8599	2.6116	36.2197	0.5586
656	10.9731	0.8955	6.6367	16.1381	9.654		0.7269	1.0205	0.3805	2	18.6245	0.3477	0.392	0.9139	2.9214	-0.7638	-4.101	2.8063	30.8693	0.6033
657	12.1158	0.8984	7.4472	26.0544	10.7119		0.7523	1.0126	0.4158	2	26.2048	0.88	0.6844	2.1162	3.6017	-0.6177	-2.3572	3.5187	34.1967	0.7663
658	9.3711	0.9307	6.1121	6.9416	8.5361		0.7171	1.0543	0.3846	2	6.9991	2.3179	0.2395	6.0265	0.8173	2.0035	28.6251	1.1451	27.4011	0.2554
659	16.8944	0.8903	10.3561	65.8881	14.8708		0.4001	1.0211	0.2571	2	24.2977	1.4456	0.5239	5.6225	2.2628	0.8638	3.5551	2.3462	47.2519	0.5142
660	8.6263	0.928	5.597	3.9485	7.8209		0.7071	1.0735	0.394	2	18.8729	1.8642	1.2045	4.7309	3.2691	0.576	3.052	3.372	25.1505	0.7504
661	8.0595	0.9028	4.9813	2.5146	7.1013		0.7374	1.0376	0.421	2	18.2181	5.1266	0.9795	12.1785	2.8707	3.9182	21.5072	3.6573	22.8587	0.797
662	21.6325	0.8764	12.8677	88.9084	18.794		0.8492	0.9995	0.5445	2	48.4981	2.4811	0.7484	4.5569	3.7342	0.448	0.9237	3.769	59.561	0.8143
663	15.5962	0.9384	10.566	57.7581	14.4467		0.747	1.081	0.4009	2	25.5969	2.9047	0.1021	7.2461	2.2323	2.0099	7.8521	2.4226	45.9796	0.5567
664	19.0235	0.8686	11.1785	77.8053	16.3613		0.7939	1.0167	0.4225	2	46.1073	1.4309	0.8988	3.387	4.1536	-0.3239	-0.7025	4.1246	51.9091	0.8882
665	30.6255	0.885	18.4631	99.3781	26.9361		0.8244	0.9896	0.5099	2	72.6261	1.4225	1.2484	2.7895	3.9661	-0.6	-0.8261	3.9336	85.1502	0.8529
666	20.787	0.8921	12.8934	86.3347	18.3743		0.6548	1.0366	0.3543	2	22.916	2.886	0.067	8.1467	1.5974	2.3201	10.1244	1.7773	58.2611	0.3933
667	12.1766	0.9003	7.5366	26.6154	10.789		0.7	1.0289	0.3435	2	26.5683	0.9901	0.532	2.8824	3.5559	-0.2313	-0.8706	3.5252	34.4411	0.7714
668	12.9162	0.8868	7.6645	33.6215	11.2858		0.5551	1.015	0.2754	2	11.4577	0.694	0.1429	2.5199	1.4567	0.2928	2.5555	1.4949	35.9859	0.3184
669	20.9814	0.8725	12.4307	86.9026	18.143		0.6678	1.0052	0.3558	2	28.0674	0.6148	0.2166	1.7281	2.2735	-0.1941	-0.6915	2.2579	57.5101	0.488
670	12.8329	0.8292	6.7238	32.3487	10.4935		0.5779	0.969	0.2608	2	8.7367	0.045	0.1243	0.1725	1.3448	-0.3057	-3.499	1.2994	33.4299	0.2613
671	15.1595	0.9221	9.9296	53.294	13.7957		0.7429	1.0647	0.4088	2	20.691	2.3795	0.37	5.8205	1.9233	1.5932	7.7	2.0838	43.9137	0.4712
672	20.7223	0.8476	11.6337	86.0515	17.4106		0.7209	1.0089	0.3341	2	43.3589	3.42	0.8466	10.2372	3.5345	2.2392	5.1643	3.727	55.1814	0.7858
673	13.4423	0.876	7.8787	37.9135	11.6114		0.7403	1.0221	0.4004	2	14.4893	0.5716	0.151	1.4276	1.8611	-0.1736	-1.1981	1.839	36.9956	0.3916
674	16.6985	0.8579	9.6377	64.298	14.1683		0.687	1.0269	0.4811	2	22.1007	1.118	0.1628	2.3238	2.2916	0.0155	0.0701	2.2932	45.0075	0.491
675	11.8199	0.8707	6.7949	22.6423	10.1294		0.6414	0.9837	0.3022	2	23.4369	0.5324	0.8304	1.7621	3.5277	-0.5335	-2.2763	3.4492	32.3331	0.7249
676	12.6818	0.8808	7.5469	30.8939	11.0032		0.665	1.0526	0.3673	2	30.5432	1.0215	0.6604	2.7811	4.1119	-0.4888	-1.6004	4.0471	35.0904	0.8704
677	13.7324	0.8807	8.196	40.3657	11.9283		0.7124	0.9702	0.3856	2	25.6143	2.8428	0.4446	7.3734	2.9155	1.7187	6.7099	3.1252	37.9969	0.6741
678	13.5713	0.8548	7.6058	39.1344	11.4443		0.6209	0.9943	0.3089	2	24.5231	0.8094	0.7032	2.6202	3.2498	-0.1945	-0.7931	3.2243	36.4461	0.6729
679	11.907	0.8326	6.301	23.9239	9.7654		0.69	0.9931	0.3085	2	17.4616	0.892	0.5428	2.8914	2.7651	0.039	0.2233	2.7712	31.146	0.5606
680	16.5051	0.8279	8.8775	62.9661	13.5173		0.5077	0.9997	0.2029	2	33.6083	2.9205	0.7137	14.3917	3.5377	2.2026	6.5537	3.7858	42.9279	0.7829
681	10.7528	0.9141	6.8634	14.1482	9.6497		0.7075	1.0344	0.3562	2	5.6756	0.006	0.1087	0.0168	0.8713	-0.3044	-5.3633	0.8269	30.8789	0.1838
682	12.5214	0.9097	7.9016	29.5491	11.213		0.7263	1.0336	0.4307	2	5.9608	0.0956	0.5868	0.2219	0.7851	-0.2426	-4.0699	0.7544	35.7849	0.1666
683	15.5237	0.8705	8.9568	56.9466	13.3503		0.6765	0.9741	0.3486	2	30.4951	2.8997	0.477	8.3189	3.2057	1.7823	5.8445	3.4047	42.4521	0.7183
684	12.6199	0.8635	7.1946	30.6046	10.7376		0.6215	1.0985	0.288	2	19.5702	1.1968	1.3933	4.1552	2.6603	0.4306	2.2003	2.7201	34.2359	0.5716
685	12.5256	0.8748	7.3335	29.6448	10.7933		0.6543	1.0023	0.3434	2	20.6657	0.3437	0.4541	1.0009	2.9072	-0.6547	-3.1681	2.818	34.424	0.6003
686	14.7949	0.8497	8.2369	49.4021	12.4166		0.703	0.962	0.3684	2	19.5461	0.6479	0.7664	1.7587	2.4018	-0.2369	-1.212	2.373	39.4946	0.4949
687	19.0743	0.8935	11.8197	78.609	16.8709		0.7114	1.0104	0.3629	2	36.7785	2.025	0.435	5.5799	3.0334	0.9242	2.5129	3.1116	53.5399	0.6869
688	16.4083	0.8596	9.4313	62.3647	13.9456		0.597	1.0228	0.2526	2	29.1562	0.5272	0.7127	2.087	3.1191	-0.2607	-0.8941	3.0914	44.3097	0.658
689	10.002	0.8257	5.2588	10.3324	8.1121		0.6197	0.9354	0.2765	2	22.2135	9.6987	0.4484	35.0735	2.5118	9.0041	40.5344	4.2241	25.9446	0.8562
690	12.5154	0.8618	7.1423	29.2626	10.6263		0.6952	0.9773	0.3667	2	28.9635	1.6801	0.8296	4.5819	4.0267	0.2036	0.703	4.0552	33.884	0.8548
691	10.4058	0.9505	7.1301	12.1853	9.6968		0.6547	1.0707	0.3418	2	4.5919	0.0163	0.0445	0.0476	0.674	-0.2141	-4.6626	0.644	31.0725	0.1478
692	7.6415	0.8834	4.5182	2.0397	6.5831		0.7246	1.0551	0.3767	2	16.4718	4.2752	1.0627	11.3496	2.945	3.1659	19.2201	3.6457	21.2073	0.7767
693	15.7797	0.8699	9.2309	59.0426	13.5644		0.6716	1.0767	0.3367	2	30.9586	0.9676	0.6661	2.8742	3.3719	-0.1676	-0.5414	3.3538	43.1244	0.7179
694	21.1347	0.8768	12.6916	87.6158	18.3657		0.8639	1.0538	0.5649	2	39.4197	0.8016	1.2295	1.4191	3.1845	-0.9974	-2.5302	3.106	58.2161	0.6771
695	11.4975	0.8275	6.0864	20.1128	9.367		0.5372	0.9689	0.2582	2	17.789	3.2431	0.743	12.5609	2.4958	2.5987	14.6085	2.9227	29.8889	0.5952
696	8.5795	0.8691	4.8576	3.5488	7.294		0.7223	0.9837	0.3944	2	22.2669	1.1709	0.7298	2.9688	4.7267	-0.6933	-3.1136	4.5839	23.424	0.9506
697	16.5735	0.901	10.3777	63.3281	14.7594		0.821	1.186	0.6433	2	27.3999	0.9615	0.2319	1.4947	2.716	-0.7856	-2.8672	2.6403	46.9148	0.584
698	11.2722	0.9209	7.3024	18.4212	10.1979		0.7247	1.1896	0.3601	2	13.7099	0.5396	0.8841	1.4985	1.8971	-0.1436	-1.0474	1.8775	32.6098	0.4204
699	13.8066	0.8784	8.3144	40.9854	11.9626		0.5241	1.0534	0.2085	2	18.9069	0.2046	0.4165	0.9812	2.3072	-0.2765	-1.4624	2.274	38.1018	0.4962
700	8.8022	0.904	5.4141	4.8319	7.7823		0.6534	1.0384	0.3116	2	14.3753	0.2283	0.3495	0.7326	2.7726	-0.6357	-4.4222	2.6552	24.9996	0.575
701	11.8656	0.8811	6.9475	23.3732	10.2879		0.7202	0.9983	0.3712	2	27.1468	1.1651	0.788	3.1389	3.9508	-0.3014	-1.1103	3.9074	32.8436	0.8265
702	15.3229	0.8638	8.8617	54.7668	13.0762		0.7269	0.9945	0.3375	2	30.1916	3.101	0.5136	9.188	3.1781	2.0283	6.7181	3.407	41.583	0.7261
703	17.4402	0.8147	8.9902	70.5121	14.0655		0.589	1.0722	0.2143	2	27.1324	2.1502	0.1565	10.0333	2.8467	1.5402	5.6766	3.018	44.6359	0.6079
704	23.9749	0.8493	13.4874	95.0987	20.2074		0.748	1.0294	0.4566	2	31.9354	1.0555	0.4406	2.3116	2.3698	-0.0266	-0.0831	2.3678	63.9694	0.4992
705	8.1887	0.8961	5.0127	2.832	7.1655		0.6555	1.0394	0.3362	2	6.1248	0.1406	0.1572	0.4183	1.2796	-0.2896	-4.7283	1.2219	23.0529	0.2657
706	18.9433	0.8145	9.7009	77.6718	15.2862		0.6396	0.9471	0.3376	2	33.5247	0.6287	0.712	1.8627	3.5133	-0.5572	-1.6621	3.4558	48.4702	0.6917
707	17.5906	0.8431	9.6341	71.1485	14.678		0.6549	0.9926	0.3217	2	33.9305	0.5433	0.517	1.6888	3.5853	-0.6101	-1.7981	3.5219	46.5917	0.7283
708	14.5112	0.825	7.6045	47.4407	11.8255		0.6642	0.9868	0.3313	2	24.467	0.7617	1.6987	2.2995	3.2593	-0.318	-1.2997	3.2174	37.6102	0.6505
709	6.7271	0.9474	4.5096	0.5463	6.1804		0.7281	1.0963	0.3569	2	7.4686	1.602	0.3355	4.4891	1.4127	1.0979	14.7002	1.6562	20.0214	0.373
710	20.2725	0.8334	10.9693	84.504	16.7467		0.7503	0.9723	0.4474	2	47.7902	1.5477	0.6052	3.4592	4.3949	-0.4186	-0.8759	4.3567	53.0796	0.9003
711	10.0247	0.8721	5.8378	10.4999	8.579		0.657	0.9884	0.3534	2	22.4956	5.4503	0.4138	15.4211	3.108	4.3518	19.3451	3.8534	27.4641	0.8191
712	10.8443	0.8643	6.1822	14.8372	9.2128		0.6726	0.9754	0.3635	2	21.2043	0.9884	0.5883	2.7193	3.4743	-0.2744	-1.2941	3.4299	29.4467	0.7201
713	18.2604	0.886	11.0814	73.7225	16.01		0.699	0.9928	0.3606	2	44.3071	0.7813	0.4116	2.1668	4.0599	-0.6826	-1.5406	3.9983	50.8262	0.8717
714	14.0781	0.8648	8.0905	43.2804	12.014		0.7211	0.9866	0.4073	2	21.4486	1.0322	0.1593	2.5345	2.6573	-0.05	-0.2331	2.6511	38.2472	0.5608
715	18.4554	0.8572	10.5081	74.7651	15.6631		0.8858	0.9858	0.5231	2	19.1116	0.5474	0.5883	1.0464	1.8592	-0.4252	-2.2248	1.8187	49.7018	0.3845
716	11.8255	0.9314	7.8159	22.7334	10.8276		0.7474	1.0427	0.3669	2	6.3254	0.5798	0.0098	1.5803	0.7713	0.2968	4.6922	0.8093	34.6008	0.1828
717	20.0846	0.8922	12.2931	83.5278	17.749		0.7601	1.0198	0.3942	2	57.0411	2.0872	0.7645	5.2951	4.6184	0.2668	0.4677	4.6401	56.2965	1.0132
718	15.173	0.8983	9.452	53.5196	13.4573		0.71	1.006	0.3741	2	28.7555	1.6491	0.6094	4.4076	2.986	0.5319	1.8497	3.0423	42.8215	0.6715
719	8.6078	0.9918	6.3261	3.8685	8.3263		0.8099	1.0863	0.4851	2	19.6206	0.5358	1.1937	1.1045	3.2674	-1.0492	-5.3474	3.1015	26.8209	0.7315
720	26.9584	0.9235	17.7726	97.9887	24.7132		0.787	1.0473	0.4379	2	64.2802	0.6173	0.9973	1.4099	3.6726	-0.9907	-1.5412	3.6168	78.2139	0.8219
721	15.4195	0.9258	10.1858	55.566	14.0912		0.7605	1.0404	0.4523	2	32.6985	2.9197	1.3239	6.4552	3.0594	1.5359	4.6972	3.2102	44.8467	0.7291
722	10.7696	0.9382	7.2289	14.2341	9.9153		0.7302	1.0743	0.3521	2	23.4327	0.9738	0.4885	2.7657	3.2659	-0.1761	-0.7515	3.2415	31.7432	0.7382
723	26.2472	0.9096	17.0696	97.6817	23.6981		0.226	1.0569	0.1878	2	31.4355	0.2638	0.0332	1.4048	1.8465	-0.0829	-0.2638	1.8416	75.0073	0.4191
724	17.3508	0.9077	10.9667	70.1316	15.5732		0.5489	1.04	0.2475	2	38.2204	5.7038	1.2075	23.05	3.0335	4.9532	12.9596	3.4851	49.4799	0.7724
725	25.6403	0.8913	16.0747	97.3754	22.683		0.7592	1.0627	0.459	2	50.2674	0.8768	0.4411	1.9104	3.1629	-0.5749	-1.1437	3.1271	71.7962	0.7001
726	20.8183	0.8591	12.0278	86.4764	17.7275		0.5237	1.018	0.2398	2	39.9952	4.1056	0.657	17.1207	3.0446	3.3755	8.4398	3.3252	56.1906	0.7118
727	10.8061	0.918	6.9074	14.6647	9.7397		0.6827	1.0339	0.3571	2	4.2977	0.798	0.0023	2.2346	0.5343	0.6072	14.1285	0.6222	31.1661	0.1379
728	15.2647	0.8948	9.4713	54.1985	13.4873		0.7853	1.0491	0.4257	2	25.6069	2.8256	0.3437	6.638	2.5185	1.7535	6.8478	2.7036	42.9118	0.5967
729	13.6299	0.9021	8.4764	39.5437	12.121		0.6822	1.0475	0.3344	2	21.3023	0.3255	0.1364	0.9734	2.5764	-0.536	-2.5162	2.5131	38.628	0.5515
730	7.0162	0.9345	4.5422	1.0947	6.3689		0.7267	1.0787	0.421	2	10.2885	3.2654	0.7693	7.7559	1.7042	2.5479	24.7645	2.2651	20.5972	0.4995
731	17.7726	0.9059	11.2577	72.4298	15.9244		0.8448	1.0445	0.5486	2	37.9479	1.3877	0.4942	2.5294	3.414	-0.4853	-1.2789	3.3708	50.5813	0.7502
732	10.3214	0.9322	6.815	11.7621	9.4356		0.6395	1.0937	0.3394	2	28.3765	1.1601	0.8454	3.4184	4.2029	-0.2663	-0.9385	4.1638	30.2286	0.9387
733	19.5068	0.869	11.3631	81.4579	16.7896		0.6481	1.0066	0.2993	2	48.3626	0.7535	0.7178	2.5178	4.3031	-0.5343	-1.1048	4.2561	53.2545	0.9081
734	16.4594	0.8348	8.7939	62.7252	13.5901		0.6453	0.9782	0.3251	2	23.7875	1.7503	0.9065	5.3831	2.6022	0.9042	3.8012	2.705	43.1641	0.5511
735	9.1331	0.8728	5.3233	5.8829	7.808		0.6844	0.9947	0.3717	2	10.816	0.3403	0.1881	0.9155	2.1156	-0.4461	-4.1244	2.0318	25.0433	0.4319
736	17.1684	0.8357	9.1977	68.2441	14.1983		0.6801	0.9656	0.3275	2	32.4599	0.4488	0.2635	1.3705	3.6088	-0.733	-2.2582	3.5291	45.0761	0.7201
737	15.3585	0.8486	8.4691	55.1088	12.8791		0.6707	0.9642	0.3262	2	33.0774	5.3109	0.713	16.282	3.4099	4.1987	12.6936	3.9057	40.9466	0.8078
738	15.9033	0.879	9.3841	60.2203	13.8128		0.7264	1.0025	0.3449	2	9.0615	0.7575	0.0503	2.1961	0.9187	0.4406	4.8623	0.9656	43.915	0.2063
739	13.9449	0.8203	7.1997	42.024	11.2944		0.6029	0.924	0.2982	2	30.3694	0.9773	0.5235	3.2769	4.2588	-0.2928	-0.9641	4.2181	35.9361	0.8451
740	10.6671	0.8588	6.0346	13.6336	9.003		0.6624	0.9822	0.3529	2	14.6453	1.2729	0.2477	3.6071	2.3536	0.4423	3.0201	2.4269	28.781	0.5089
741	12.3167	0.8442	6.6682	27.2726	10.2451		0.6858	0.9463	0.3376	2	27.8322	1.5553	0.6208	4.6076	4.1508	0.1542	0.554	4.1739	32.6665	0.852
742	9.8259	0.8659	5.573	9.5812	8.3477		0.6879	0.9561	0.3337	2	16.179	0.3145	0.7713	0.9425	3.028	-0.6959	-4.3013	2.9031	26.7305	0.6053
743	11.7372	0.7687	5.277	21.7338	8.8959		0.53	0.8894	0.2184	2	15.7118	0.6092	0.7027	2.7891	2.9856	-0.0429	-0.2731	2.9774	28.3457	0.5543
744	9.8053	0.7758	4.4909	9.2486	7.4782		0.4957	0.8872	0.2054	2	19.7907	6.0026	0.8853	29.2221	3.2174	5.3417	26.991	4.4068	23.8992	0.8281
745	12.765	0.8949	7.886	31.571	11.2516		0.6001	1.0324	0.3182	2	37.9545	1.5432	0.3649	4.8496	4.8113	0.0122	0.0321	4.8129	35.8877	1.0576
746	11.636	0.8215	6.0748	21.0111	9.4141		0.6581	0.9396	0.3236	2	21.0236	1.3443	0.5412	4.1538	3.4218	0.2369	1.1268	3.4608	30.0303	0.7001
747	10.072	0.8815	5.8841	10.8354	8.7117		0.6491	1.008	0.3065	2	18.7957	4.9341	0.6094	16.0979	2.4852	4.1724	22.1987	3.1943	27.8928	0.6739
748	9.6103	0.888	5.8166	7.9258	8.3648		0.7938	1.0286	0.4272	2	22.9485	0.6802	0.8566	1.5922	4.1319	-1.085	-4.728	3.9453	26.8108	0.8559
749	12.6434	0.8842	7.5642	30.701	11.0117		0.5909	0.9925	0.3035	2	16.8182	1.5086	0.1593	4.9708	2.1085	0.8687	5.1652	2.2234	35.1216	0.4789
750	16.7408	0.8706	9.7624	64.4197	14.4125		0.7199	0.9958	0.3268	2	18.3007	1.5307	0.1843	4.6841	1.7773	0.9499	5.1905	1.8746	45.7896	0.3997
751	11.9752	0.8728	7.0842	24.6614	10.2879		0.6547	0.9907	0.2835	2	20.6365	3.9625	0.9512	13.9771	2.4518	3.2674	15.8331	2.913	32.8339	0.6285
752	13.6806	0.9112	8.7267	39.8514	12.2881		0.8719	1.069	0.5649	2	16.74	1.002	0.227	1.7736	1.9283	-0.0874	-0.5219	1.9183	39.164	0.4274
753	10.7977	0.8509	6.0296	14.5785	9.033		0.5001	0.9943	0.2565	2	6.8651	0.1784	0.2128	0.6954	1.1583	-0.1187	-1.729	1.1386	28.8659	0.2378
754	13.975	0.8893	8.5115	42.3371	12.2581		0.5567	1.0277	0.2496	2	19.2474	3.4483	0.3115	13.8173	1.9123	2.971	15.4359	2.2613	39.0435	0.493
755	12.8818	0.799	6.3456	32.9348	10.1551		0.8196	0.9287	0.4258	2	25.2749	0.5044	0.5694	1.1845	4.1844	-1.2775	-5.0544	3.9831	32.3335	0.7817
756	14.6891	0.8294	7.6578	48.8546	12.0354		0.6166	0.9278	0.2686	2	20.814	1.5575	0.3489	5.7995	2.606	0.8576	4.1203	2.718	38.2738	0.5438
757	9.8168	0.8872	5.8211	9.4148	8.5404		0.6625	0.9942	0.3259	2	14.1338	0.5262	0.5445	1.6147	2.4763	-0.2808	-1.9867	2.428	27.3611	0.5166
758	15.6916	0.8307	8.4114	58.4573	12.8877		0.6547	0.9702	0.3407	2	24.0451	1.02	0.3629	2.9941	2.8529	0.0481	0.2001	2.8586	40.9528	0.5871
759	11.2734	0.8307	5.9837	18.5097	9.2171		0.7048	0.9446	0.3567	2	24.4324	0.8702	0.6019	2.4398	4.1873	-0.6233	-2.5511	4.0832	29.4217	0.8304
760	12.042	0.8007	5.929	25.0315	9.5041		0.6162	0.9368	0.2903	2	17.9843	0.4783	0.5418	1.6478	3.1046	-0.4229	-2.3515	3.0333	30.2902	0.5937
761	22.6813	0.8218	11.9574	91.5289	18.4942		0.4079	0.9702	0.1734	2	40.5873	0.8246	0.8653	4.7541	3.3743	0.2393	0.5896	3.3943	58.5568	0.6931
762	15.5679	0.7829	7.383	57.4098	12.0568		0.598	0.9135	0.2831	2	39.8933	5.061	0.7618	17.8765	4.906	3.672	9.2046	5.4034	38.2907	1.0419
763	10.2458	0.8885	6.2942	11.3401	8.9344		0.6655	1.2353	0.2911	2	23.7417	1.1493	0.6775	3.9483	3.7635	0.0538	0.2266	3.772	28.6005	0.8301
764	14.8633	0.8466	8.1959	50.3929	12.4294		0.54	1.1265	0.323	2	26.5331	1.314	0.3156	4.0683	3.2033	0.2794	1.053	3.2374	39.5312	0.6712
765	15.8138	0.8209	8.1878	59.2774	12.8363		0.7086	0.9441	0.3827	2	33.3451	4.3472	0.4339	11.3603	3.7152	2.9255	8.7734	4.0725	40.7805	0.8177
766	17.2502	0.8046	8.7284	68.6196	13.74		0.6425	0.9667	0.3329	2	47.9922	5.6243	1.0763	16.8934	5.0465	3.9442	8.2184	5.4984	43.6021	1.1007
767	16.7524	0.8441	9.2473	64.6634	13.9884		0.5107	0.9811	0.2586	2	40.8487	1.3012	0.5928	5.0315	4.3997	0.1634	0.4	4.4174	44.4263	0.9195
768	18.8093	0.8315	10.1347	76.7406	15.4918		0.6205	0.9382	0.2949	2	39.5358	3.199	1.3245	10.8482	3.6928	2.11	5.3369	3.901	49.1346	0.8046
769	21.1183	0.8426	11.636	87.4729	17.6419		0.6409	0.9397	0.3317	2	31.9119	0.6628	0.4065	1.9983	2.7644	-0.2541	-0.7963	2.7425	55.9021	0.5709
770	10.9096	0.8529	6.0324	15.4429	9.1486		0.6547	0.9432	0.3068	2	19.3299	0.6839	0.9012	2.2289	3.2566	-0.3154	-1.6317	3.2043	29.2319	0.6613
771	9.4483	0.8921	5.6889	7.2689	8.2577		0.6599	1.0242	0.3088	2	18.2106	0.8415	0.9266	2.7254	3.2284	-0.1553	-0.8528	3.2011	26.479	0.6877
772	9.9302	0.8574	5.5439	9.9981	8.3562		0.6595	0.9819	0.3467	2	23.5054	1.1389	1.2424	3.2846	4.3036	-0.3533	-1.5031	4.2399	26.7475	0.8788
773	17.5222	0.8507	9.8849	70.7663	14.7508		0.5285	1	0.2281	2	54.1321	4.6042	1.1503	20.1882	5.1288	3.4345	6.3447	5.4762	46.8288	1.156
774	20.2731	0.8255	10.7877	84.644	16.5883		0.3695	0.9497	0.3015	2	57.5755	1.1381	0.3873	3.7746	5.3821	-0.4847	-0.8419	5.3371	52.573	1.0952
775	16.0873	0.8689	9.469	61.2885	13.8171		0.5945	0.9979	0.2937	2	30.8321	3.5022	0.4282	11.924	2.9787	2.6273	8.5213	3.2561	43.9166	0.7021
776	22.6244	0.8114	11.4693	91.2354	18.2158		0.5492	0.9098	0.2883	2	38.3568	2.7219	0.8188	9.4426	3.1871	1.8032	4.7011	3.3443	57.6706	0.6651
777	11.6823	0.8586	6.5464	21.372	9.8724		0.7094	0.9848	0.3417	2	19.2922	1.1106	0.9984	3.2501	2.9303	0.1093	0.5666	2.947	31.5121	0.6122
778	9.0796	0.8816	5.2871	5.6397	7.838		0.6842	0.9962	0.3276	2	3.5596	0.1856	0.0305	0.5665	0.6803	-0.0373	-1.047	0.6733	25.148	0.1415
779	22.2991	0.8349	12.1148	90.2127	18.4685		0.6287	0.9592	0.3385	2	33.1155	2.8821	0.1609	8.5145	2.5673	2.0131	6.079	2.7335	58.4911	0.5662
780	24.2245	0.8124	12.4777	95.8536	19.5393		0.6045	0.944	0.2784	2	52.2327	1.0832	0.3787	3.8902	4.1928	-0.0843	-0.1614	4.1861	61.8297	0.8448
781	11.6108	0.8393	6.0979	20.831	9.594		0.6524	0.948	0.3168	2	19.6595	0.4693	1.0909	1.4812	3.3195	-0.5824	-2.9624	3.224	30.6153	0.6421
782	12.2947	0.8724	7.2288	27.1786	10.562		0.7325	0.9966	0.3873	2	10.9132	0.6721	0.1605	1.7356	1.4969	0.0924	0.847	1.5097	33.6945	0.3239
783	11.0359	0.8846	6.608	16.487	9.594		0.7405	1.0359	0.3711	2	12.5184	0.2708	0.5813	0.7296	1.9637	-0.458	-3.6586	1.8944	30.6681	0.4082
784	10.0406	0.8525	5.5942	10.5837	8.4033		0.6629	0.9588	0.3352	2	2.5249	0.0662	0.0006	0.1973	0.4675	-0.0906	-3.5875	0.4513	26.8894	0.0939
785	14.8108	0.8372	7.9697	49.7316	12.2495		0.6891	0.9395	0.3246	2	9.9768	1.5186	0.0444	4.6782	1.1064	1.1594	11.621	1.2518	38.9556	0.2561
786	6.8334	0.9157	4.1847	0.7811	6.0777		0.7165	1.004	0.3726	2	6.3959	1.6656	0.4518	4.4707	1.2409	1.2033	18.8136	1.5284	19.6589	0.3253
787	10.6437	0.852	5.91	13.4624	8.913		0.6776	0.9712	0.2988	2	14.3281	0.362	0.8252	1.2113	2.489	-0.3818	-2.6647	2.4244	28.4904	0.5029
788	10.7792	0.8673	6.0945	14.4062	9.1871		0.622	0.9825	0.2859	2	10.7795	0.583	0.3384	2.0391	1.7554	0.0811	0.7524	1.7687	29.3693	0.367
789	10.4816	0.8568	5.7836	12.6948	8.8231		0.7905	0.9471	0.411	2	24.5192	0.7081	0.2314	1.7228	4.432	-1.1136	-4.5417	4.2394	28.2134	0.8691
790	7.2071	0.8675	4.0832	1.1732	6.0905		0.7177	0.9951	0.3592	2	11.8881	3.8899	0.3786	10.8307	2.1477	3.1185	26.2321	2.9115	19.6414	0.6053
791	11.5018	0.8976	7.0884	20.2023	10.1508		0.7819	1.0238	0.4467	2	7.6744	0.0235	0.129	0.0525	1.152	-0.4911	-6.3992	1.0827	32.433	0.2366
792	11.7808	0.8246	6.2008	22.2782	9.5683		0.5919	0.9235	0.2677	2	22.9609	0.8767	0.4462	3.2752	3.7222	-0.1197	-0.5213	3.7029	30.5184	0.7524
793	8.3241	0.8587	4.6718	3.0705	6.9899		0.7202	0.9779	0.412	2	17.4291	2.457	0.8439	5.9639	3.5147	1.009	5.7892	3.7307	22.4566	0.7761
794	12.9604	0.8575	7.2842	34.5093	10.956		0.6509	0.9621	0.3319	2	33.6827	2.0434	0.6875	6.1569	4.5509	0.533	1.5824	4.6241	34.9152	0.9647
795	13.1391	0.8422	7.2305	36.2014	10.9132		0.5259	0.9789	0.2329	2	20.4284	1.1938	0.6362	5.1265	2.7487	0.5537	2.7104	2.8253	34.7632	0.5876
796	14.2328	0.8286	7.575	44.8663	11.6456		0.5966	0.9563	0.2877	2	27.5063	1.1966	0.2044	4.1591	3.6103	0.1579	0.5741	3.6312	37.0489	0.7424
797	16.7956	0.8445	9.2038	64.9075	14.0313		0.6546	0.935	0.3362	2	39.3305	3.818	0.868	11.3571	4.0048	2.4717	6.2844	4.2733	44.5615	0.8826
798	16.9479	0.8063	8.5097	66.3809	13.5259		0.6796	0.9402	0.3538	2	32.962	1.6552	0.8412	4.6779	3.8386	0.297	0.901	3.8735	42.9312	0.7678
799	10.4091	0.8378	5.5719	12.2701	8.5704		0.6308	0.9551	0.2818	2	28.1012	0.9129	0.8541	3.2392	5.1394	-0.5355	-1.9056	5.0434	27.3979	1.0257
800	18.744	0.8566	10.6928	76.4756	15.8987		0.5422	1.0117	0.2696	2	37.8378	3.4872	0.5139	12.9342	3.2956	2.5987	6.868	3.5386	50.4419	0.7501
801	19.1157	0.843	10.5439	79.4172	15.9629		0.4585	0.9916	0.1743	2	46.7024	3.7719	1.0016	21.6447	4.14	3.0505	6.5318	4.4293	50.6283	0.9225
802	15.1457	0.8342	8.1212	52.7316	12.4851		0.6144	0.9452	0.2998	2	29.1487	1.0082	1.1055	3.3628	3.5979	-0.0705	-0.2418	3.5892	39.6918	0.7344
803	2.9855	0.8348	1.4751	0	2.3428		0.8295	0.896	0.4715	2	10.0822	7.7664	0.4601	16.4702	2.3075	6.6783	66.2385	6.8349	7.8302	1.2876
804	13.903	0.7644	6.2535	41.9198	10.502		0.5967	0.8969	0.2685	2	24.8483	0.6197	1.0499	2.308	4.0482	-0.4673	-1.8806	3.9735	33.3871	0.7442
805	14.8583	0.8289	7.8945	50.2825	12.1681		0.6473	0.9577	0.3458	2	30.2262	1.5839	0.6896	4.5804	3.7943	0.2718	0.8992	3.8288	38.6907	0.7812
806	22.617	0.8311	12.0916	91.0888	18.6484		0.7261	0.9545	0.4102	2	43.7039	0.6047	0.453	1.4743	3.6896	-0.9086	-2.079	3.6144	59.0511	0.7401
807	11.4134	0.8427	6.21	19.3981	9.4655		0.5456	0.9818	0.238	2	17.231	2.231	0.8342	9.373	2.5117	1.6332	9.4783	2.7747	30.2157	0.5703
808	10.9186	0.8599	6.275	15.6164	9.23		0.6244	0.9967	0.3218	2	9.2386	1.6176	0.0602	5.0273	1.2801	1.2057	13.0507	1.4723	29.4954	0.3132
809	10.9452	0.8164	5.5056	15.964	8.7931		0.6317	0.9162	0.3041	2	12.0759	0.3071	0.3956	1.0099	2.2626	-0.3809	-3.1542	2.1934	28.0738	0.4301
810	9.6762	0.8104	4.8674	8.3379	7.7009		0.5893	0.9469	0.2711	2	15.3177	1.0339	1.1035	3.8142	3.1077	0.1915	1.2502	3.147	24.6361	0.6218
811	15.1733	0.7913	7.3047	53.6326	11.8726		0.6219	0.9118	0.2945	2	28.0132	2.3106	0.5785	7.8456	3.6665	1.2308	4.3936	3.835	37.7212	0.7426
812	17.1648	0.8265	9.0617	68.1191	14.0398		0.5949	0.969	0.2435	2	23.8711	0.9251	0.2158	3.7985	2.6021	0.2914	1.2207	2.6343	44.5686	0.5356
813	17.1097	0.8011	8.4747	67.7449	13.5687		0.7148	0.9247	0.3702	2	39.6587	4.0481	0.6154	10.9334	4.394	2.4212	6.1051	4.6797	43.0599	0.921
814	12.9055	0.8582	7.3277	33.2287	10.9175		0.7362	0.9973	0.3999	2	26.3965	1.1318	0.5165	2.8301	3.6468	-0.3266	-1.2373	3.6023	34.7949	0.7586
815	14.3151	0.8353	7.7035	45.6125	11.8084		0.6808	1.1496	0.3316	2	17.5139	1.5503	0.1977	4.6757	2.1655	0.8323	4.7522	2.2735	37.5675	0.4662
816	19.3823	0.7662	8.9094	80.7744	14.7251		0.544	0.894	0.232	2	39.2966	2.7487	0.3637	11.8473	4.2119	1.7715	4.508	4.4107	46.6557	0.8423
817	12.7725	0.8053	6.3488	31.6679	10.1465		0.604	0.917	0.3554	2	22.9433	2.4134	0.4704	6.79	3.4254	1.1959	5.2124	3.6138	32.3138	0.71
818	11.8743	0.8365	6.272	23.6483	9.7825		0.5883	0.9342	0.2829	2	24.8327	0.9513	0.8232	3.3625	3.9875	-0.1768	-0.712	3.9593	31.2041	0.7958
819	10.9656	0.8092	5.5257	16.051	8.7331		0.5012	0.9647	0.2594	2	31.6007	3.4692	0.7372	13.3715	5.3418	2.0833	6.5926	5.7189	27.8776	1.1336
820	13.3882	0.7972	6.5371	37.4078	10.5363		0.5703	0.901	0.2813	2	27.2056	1.0099	0.4923	3.5895	4.1875	-0.1682	-0.6183	4.1617	33.529	0.8114
821	13.8607	0.8444	7.5661	41.3999	11.5514		0.5324	0.987	0.2327	2	26.9818	1.61	1.328	6.9175	3.4598	0.8048	2.9828	3.5661	36.7707	0.7338
822	9.4148	0.8527	5.0527	7.1052	7.8722		0.6867	0.9386	0.3558	2	18.3851	0.5682	0.5022	1.5967	3.7933	-0.7816	-4.2513	3.6387	25.2218	0.7289
823	13.3736	0.8194	6.842	37.3069	10.8147		0.6101	0.9228	0.2462	2	23.9417	0.7675	0.5194	3.1171	3.5135	-0.0976	-0.4077	3.4992	34.428	0.6954
824	12.1021	0.8381	6.4208	25.5885	9.9924		0.6568	0.9382	0.3225	2	31.644	1.7612	1.3799	5.4605	4.9002	0.1807	0.571	4.9284	31.8655	0.993
825	13.0973	0.8513	7.3414	36.1013	10.9946		0.6903	0.9765	0.3449	2	27.2665	1.0005	0.5903	2.9005	3.7542	-0.2944	-1.0797	3.7141	35.0291	0.7784
826	13.048	0.806	6.4771	35.6019	10.3778		0.6314	0.9152	0.3054	2	14.3388	0.2797	0.6484	0.9158	2.278	-0.416	-2.9012	2.2138	33.0408	0.434
827	11.3913	0.851	6.2811	19.131	9.5384		0.6491	0.9645	0.2835	2	15.9952	1.5268	0.2362	5.3859	2.4124	0.8429	5.2697	2.5466	30.4537	0.5252
828	15.9674	0.8405	8.652	60.6941	13.2689		0.736	0.9837	0.4002	2	24.1595	0.8886	0.5112	2.2207	2.8201	-0.2398	-0.9926	2.7924	42.1616	0.573
829	8.3883	0.8722	4.863	3.2298	7.1527		0.6763	1.0062	0.3366	2	7.4334	2.4734	0.0941	7.3481	1.0958	2.1045	28.3114	1.5286	22.9838	0.3234
830	10.9929	0.8438	6.0056	16.3125	9.1229		0.6329	0.9821	0.2797	2	10.1007	0.1365	0.3321	0.4879	1.7402	-0.3503	-3.4681	1.6819	29.1404	0.3466
831	14.0583	0.8272	7.3637	42.9652	11.4829		0.6587	0.9409	0.314	2	19.936	1.0316	0.5482	3.2852	2.6816	0.1895	0.9505	2.7073	36.5358	0.5457
832	16.8884	0.8082	8.4734	65.7652	13.5087		0.6088	0.9187	0.268	2	30.9651	0.814	0.7702	3.0372	3.6746	-0.1708	-0.5516	3.6544	42.8791	0.7221
833	15.8468	0.8	7.8454	59.6302	12.5408		0.6053	0.9337	0.2868	2	36.0488	0.4791	0.6928	1.6707	4.7058	-0.8704	-2.4145	4.5949	39.8294	0.9051
834	17.2775	0.8169	8.9413	69.2477	13.9713		0.7575	0.9442	0.3788	2	28.1094	2.5339	0.635	6.6888	2.9869	1.4024	4.9891	3.1438	44.3419	0.6339
835	20.3115	0.8307	10.8334	84.7841	16.7253		0.661	0.9392	0.326	2	40.1503	1.1451	0.544	3.5121	3.7122	-0.0652	-0.1624	3.7062	53.0094	0.7574
836	9.1611	0.7747	4.1937	5.964	6.9685		0.6148	0.8814	0.3011	2	9.7596	2.2018	0.3605	7.3117	1.9416	1.6172	16.5704	2.3272	22.2969	0.4377
837	8.2326	0.848	4.3767	2.991	6.8272		0.6351	0.9414	0.3266	2	15.9435	1.5912	2.0968	4.8717	3.5437	0.4338	2.7209	3.6428	21.9329	0.7269
838	11.4349	0.8542	6.3624	19.4872	9.6112		0.6301	0.988	0.2793	2	22.392	0.9648	0.549	3.4543	3.5224	-0.019	-0.0849	3.5194	30.6864	0.7297
839	7.8765	0.9026	4.8761	2.277	6.9343		0.6178	1.0874	0.275	2	16.4717	1.064	0.5275	3.8691	3.3487	0.1431	0.8688	3.378	22.3338	0.7375
840	15.5273	0.8141	7.9141	57.0623	12.4979		0.6289	0.9303	0.3289	2	32.2717	1.9583	0.9575	5.9535	3.9964	0.6438	1.9949	4.0777	39.7102	0.8127
841	21.4885	0.8017	10.735	88.6202	17.0894		0.6671	0.9666	0.3295	2	42.4804	1.1551	1.1282	3.506	3.9715	-0.1534	-0.3611	3.9572	54.1209	0.7849
842	22.1945	0.8076	11.3253	89.7766	17.7832		0.439	0.9487	0.2176	2	36.2578	0.8538	0.4228	3.9236	3.1873	0.1602	0.4418	3.2015	56.3074	0.6439
843	21.0224	0.8411	11.5686	87.045	17.5305		0.5568	0.996	0.2412	2	46.9652	3.257	1.9863	13.505	3.8586	2.3264	4.9535	4.0597	55.551	0.8454
844	9.1739	0.8863	5.4039	6.1265	7.9622		0.6662	1.0201	0.3152	2	8.6893	0.1025	0.2565	0.3252	1.6874	-0.4293	-4.9406	1.608	25.5436	0.3402
845	12.3896	0.8555	6.9935	27.8384	10.4421		0.7053	0.9825	0.3691	2	19.5371	0.7745	0.4604	2.0982	2.8324	-0.271	-1.3871	2.7936	33.2982	0.5867
846	12.5604	0.854	7.0553	30.028	10.5706		0.615	0.9523	0.2877	2	20.0269	4.6726	0.6239	16.2433	2.2688	4.02	20.073	2.8386	33.7004	0.5943
847	11.494	0.8608	6.4933	20.0232	9.7354		0.665	0.9837	0.3287	2	14.846	0.2883	0.0517	0.8769	2.3615	-0.488	-3.2871	2.2864	31.0842	0.4776
848	22.631	0.8154	11.6789	91.3821	18.31		0.5856	0.9277	0.3402	2	33.9647	0.5691	0.4416	1.6729	2.9453	-0.4328	-1.2743	2.9082	57.9701	0.5859
849	10.0459	0.8595	5.6942	10.6676	8.4762		0.6644	0.9941	0.3294	2	8.7056	0.5705	0.088	1.7321	1.5164	0.0711	0.8163	1.5289	27.1268	0.3209
850	12.9313	0.8919	7.9192	34.0154	11.3629		0.6472	1.0003	0.3441	2	9.6763	0.3209	0.0954	0.9326	1.235	-0.1041	-1.0758	1.2219	36.2339	0.2671
851	12.7804	0.8693	7.4842	31.8621	10.9475		0.5953	1.0069	0.2675	2	29.8818	3.6828	1.3209	13.7693	3.6303	2.7118	9.0751	3.9927	34.902	0.8562
852	11.7728	0.8807	6.9642	22.1873	10.2022		0.656	1.0023	0.3131	2	17.2068	0.5315	0.9989	1.6974	2.5072	-0.2536	-1.4738	2.4708	32.574	0.5282
853	12.0914	0.8586	6.7874	25.4956	10.2236		0.6856	0.9862	0.3508	2	24.1582	0.5971	0.7767	1.7021	3.6605	-0.687	-2.8438	3.5593	32.6156	0.7407
854	10.3185	0.8989	6.4238	11.6776	9.1015		0.7215	1.0271	0.3911	2	18.3434	1.065	0.3605	2.7229	2.8641	-0.0553	-0.3012	2.8555	29.138	0.6295
855	9.6811	0.9158	6.1495	8.4204	8.686		0.7439	1.047	0.4168	2	23.8656	1.1013	0.7546	2.6425	3.971	-0.5536	-2.3197	3.8809	27.8534	0.8568
856	10.6166	0.894	6.4836	13.3769	9.3199		0.6812	1.013	0.3575	2	19.0951	1.2862	0.2464	3.5974	2.9071	0.2468	1.2925	2.9451	29.8182	0.6404
857	9.8421	0.8884	5.9831	9.6645	8.5747		0.7075	0.9822	0.3486	2	7.5372	0.1213	0.0013	0.3479	1.3162	-0.3375	-4.4778	1.2597	27.4701	0.2744
858	12.242	0.9008	7.566	26.9906	10.8533		0.6422	1.0081	0.3259	2	23.7891	5.7744	0.645	17.721	2.4882	4.9636	20.865	3.1442	34.6438	0.6867
859	18.2212	0.8469	10.13	73.4631	15.2776		0.6055	0.9729	0.2451	2	45.7695	5.487	0.9089	22.3864	4.0752	4.4881	9.8059	4.5182	48.4795	0.9441
860	9.2598	0.8806	5.49	6.452	7.9879		0.6922	1.0138	0.3548	2	15.0359	0.5007	0.1566	1.4113	2.8305	-0.5035	-3.3487	2.7388	25.6175	0.5869
861	12.1212	0.8885	7.3095	26.2411	10.6006		0.7855	1.0031	0.4222	2	17.5832	0.7471	0.2062	1.7697	2.4445	-0.2849	-1.6203	2.4055	33.8347	0.5197
862	12.469	0.9012	7.6654	28.5013	11.0631		0.7231	1.0053	0.3427	2	24.508	1.1191	0.4425	3.2656	3.194	0.0245	0.1001	3.1972	35.3034	0.6942
863	16.9349	0.8289	9.075	66.1343	13.8899		0.7229	0.9687	0.3465	2	22.9536	2.7654	0.4403	7.9815	2.3129	1.964	8.5564	2.5293	44.0997	0.5205
864	34.7121	0.85	19.678	99.8443	29.3518		0.8014	1.0311	0.456	2	40.2369	0.4241	0.0689	0.93	2.0712	-0.5204	-1.2933	2.0448	92.6983	0.4341
865	6.7802	0.8671	3.866	0.6245	5.7179		0.7583	1.02	0.404	2	6.434	2.0591	0.3984	5.0963	1.2637	1.5485	24.0675	1.6643	18.4703	0.3483
866	20.2399	0.8221	10.6171	84.2244	16.494		0.518	0.9425	0.2982	2	32.1368	0.5322	0.3907	1.7845	3.0628	-0.3812	-1.1862	3.0269	52.2736	0.6148
867	7.4477	0.9483	5.0185	1.5665	6.87		0.64	1.1302	0.3334	2	5.8003	2.1476	0.1072	6.4423	0.7796	1.8877	32.5449	1.1558	22.189	0.2614
868	5.0346	0.8813	2.8081	0.0779	4.2702		0.8958	0.9849	0.5305	2	3.7716	0.763	0.339	1.4382	1.321	0.0622	1.6484	1.3431	13.9389	0.2706
869	12.4933	0.9068	7.8908	28.9766	11.1531		0.6568	1.0554	0.298	2	22.1427	2.8537	0.9134	9.5772	2.5404	2.0967	9.469	2.8061	35.5927	0.6221
[truncated: 57 more rows]

## Sheet: LMC531 (FtsQ) 28oC
Medium is Gb1
[truncated: 3,836 more rows]

## Sheet: LMC531 (FtsQ) 42oC
Medium is Gb1
[truncated: 1,208 more rows]

[truncated: 6 more sheets: LMC511 (FtsA10) 28oC, LMC511 (FtsA10) 42oC, LMC515 (FtsE) 28oC, LMC515 (FtsE) 42oC, JLB17 (FtsW) 28oC, JLB17 (FtsW) 42oC]
