# Supplementary material for: Early midcell localization of Escherichia coli PBP4 supports the function of peptidoglycan amidases
Source: PLoS Genet. 2022 May 23;18(5):e1010222. doi: 10.1371/journal.pgen.1010222 (PMC9166362; doi:10.1371/journal.pgen.1010222)
Supplement: S3 Data — (XLSX) [file pgen.1010222.s020.xlsx]

## Sheet: Information
n	Number of cells
count	Number of cells
mean	average value
stdev	standard deviation of the average value
Axis	Length of the cell (µm)
Dia	Diameter of the cell (µm)
Constr	Number of constrictions and diameter at the constriction site
Area	2D surface of the cell (µm^2)
Volume	Volume of the cell (µm^3) (sum of disks)
WallArea	Calculated 3D surface (µm^2)
RingFraction	The fractio of fluorescent material in Volcenter compared to the rest of the cell
ConcTotal	Concentration of fluorescent material in the cell (au/µm^3)
ConcWall	Concentration of fluorescent material in cell envelope (au/µm^2)
MinDiaCenter	The miniumal diameter along the cell length (excluding the cell poles)
MaxDia	The maximun diamter ofound along the length axis.
VolCenter	Cell compartment ± 0.4 μm from cell center (µm^3)
FlChannel	Fluorescence Channel
FluorTotal	Total amount of fluorescent material per cell (au)
FluorCenter	Amount of fluorescent material in the VolCenter (au/µm^3)
FluorPole	Amount of fluorescent material in the cell pole defined haf of the sphere at the end of the cell with a dimater identaical to that of the cell (au)
ConcCenter	Contentration of the fluorescenc\t material in VolCenter (au/µm^3)
ConcOffCenter	Concentration of fluorescent material in the cell excluding that of the VolCenter (au/µm^3)
FCPlus	The extra amount of fluorescent material in the VolCenter compared to the rest of the cell (au/µm^3)
see also:
Vischer, N.O.E., Verheul, J., Postma, M., Saparoea, B. van den B. van, Galli, E., Natale, P., et al. (2015) Cell age dependent concentration of Escherichia coli divisome proteins analyzed with ImageJ and ObjectJ. Frontiers in microbiology 6: 586.

## Sheet: LMC500 a PBP4
Medium is TY 30oC
n	Axis	Dia	Volume	Area	RingFraction	ConcTotal	WallArea	ConcWall	MinDiaCenter	MaxDia	VolCenter	FlChannel	FluorTotal	FluorCenter	FluorPole	ConcCenter	ConcOffCenter	FCPlus
count	2462	2462	2462	2462	2462	2462	2462	2462	2462	2462	2462	2462	2462	2462	2462	2462	2462	2462
mean	3.7083	1.1832	3.5231	4.0544	17.3595	1.941	13.686	0.4952	1.0443	1.2682	0.8104	2	6.8172	2.6105	1.114	3.5038	1.6084	1.2973
stdev	0.9039	0.0858	0.8798	0.9697	17.1851	0.6579	3.0265	0.164	0.1715	0.0691	0.1898	0	2.8607	1.2633	0.6294	2.1323	0.6605	1.3814
---	---	---	---	---	---	---	---	---	---	---	---	---	---	---	---	---	---	---
1	3.0995	1.2341	3.1424	3.4984	-10.9123	1.163	12.0172	0.3041	1.1923	1.2868	1.0105	2	3.6546	0.9046	0.8129	0.8952	1.2899	-0.3988
2	4.4013	1.1264	4.0319	4.6856	39.3808	2.0074	15.5753	0.5197	0.9099	1.2533	0.7133	2	8.0938	4.0554	0.8416	5.6856	1.2169	3.1874
3	4.6829	1.1975	4.7672	5.3002	32.0125	1.0651	17.6177	0.2882	0.9337	1.3015	0.6584	2	5.0777	2.1023	0.404	3.1929	0.7242	1.6255
4	2.8653	1.2915	2.9882	3.3426	-0.013	2.1495	11.6256	0.5525	1.1846	1.2569	0.9187	2	6.423	1.9742	1.9364	2.1489	2.1498	-0.0008
5	2.4529	1.1745	2.1326	2.5849	5.0158	0.6094	9.0504	0.1436	1.0851	1.2181	0.8925	2	1.2997	0.5818	0.4039	0.6519	0.5789	0.0652
6	3.0719	1.2442	3.1542	3.49	26.6166	1.5296	12.0077	0.4018	1.1868	1.2874	1.0158	2	4.8248	2.4244	0.6018	2.3868	1.1225	1.2842
7	3.8656	1.222	3.9122	4.4035	38.9691	1.5859	14.8407	0.4181	1.0119	1.288	0.8114	2	6.2044	3.2031	0.5876	3.9477	0.9679	2.4178
8	4.5366	1.2212	4.6838	5.2202	24.8853	1.9677	17.4051	0.5295	0.9394	1.2904	0.7252	2	9.2163	3.3654	2.3582	4.6406	1.478	2.2935
9	4.3592	1.2525	4.6994	5.1234	28.3155	1.505	17.1531	0.4123	1.0389	1.2996	0.8376	2	7.0728	2.9064	0.4184	3.4698	1.0789	2.0027
10	4.424	1.1982	4.4197	4.9929	40.2321	1.3569	16.6533	0.3601	0.8763	1.3018	0.5694	2	5.9972	2.8745	0.4916	5.0485	0.811	2.4128
11	4.4639	1.1468	4.1787	4.8371	21.2929	1.2557	16.0828	0.3263	0.9135	1.3057	0.6035	2	5.2473	1.7137	1.1826	2.8396	0.9883	1.1173
12	3.0127	1.129	2.5403	3.1279	7.4474	2.4753	10.6859	0.5884	1.0927	1.2026	0.7768	2	6.2881	2.248	1.3306	2.8938	2.291	0.4683
13	3.258	1.1613	2.8756	3.4942	6.7854	1.476	11.8863	0.3571	1.0805	1.1931	0.7727	2	4.2444	1.351	0.8035	1.7486	1.3759	0.288
14	2.7062	1.2096	2.5352	2.9595	-0.8341	2.3981	10.284	0.5912	1.1298	1.2753	0.9367	2	6.0797	2.2143	1.9119	2.364	2.4181	-0.0507
15	3.4938	1.3277	3.9561	4.2604	12.0698	1.4015	14.5726	0.3805	1.1436	1.3376	0.9574	2	5.5444	1.8491	1.1277	1.9313	1.2323	0.6692
16	5.016	1.076	4.2513	5.1487	7.2456	1.3219	16.9553	0.3315	0.7857	1.2239	0.5571	2	5.62	1.0903	1.0119	1.957	1.2262	0.4072
17	3.8573	1.2682	4.1964	4.5467	0.624	1.1778	15.3678	0.3216	1.2406	1.3205	1.0943	2	4.9425	1.3117	0.9358	1.1986	1.1704	0.0308
18	3.1098	1.1724	2.8466	3.3511	1.1055	2.2651	11.4542	0.5629	1.1071	1.2364	0.9002	2	6.4478	2.0878	2.106	2.3192	2.24	0.0713
19	3.4705	1.1661	3.2719	3.7552	20.7106	1.4158	12.7139	0.3644	1.1762	1.2101	0.9424	2	4.6324	2.0174	0.5059	2.1406	1.1226	0.9594
20	3.308	1.3132	3.7928	3.9741	9.2067	2.0419	13.6476	0.5675	1.2251	1.3862	0.967	2	7.7444	2.5057	1.7517	2.5912	1.8538	0.713
21	3.6093	1.2198	3.6009	4.0836	28.5092	2.3017	13.8319	0.5992	1.1107	1.2611	0.8752	2	8.2882	3.803	0.8809	4.3454	1.6455	2.3629
22	4.554	1.2494	4.78	5.355	3.4117	0.8481	17.8753	0.2268	0.8532	1.3431	0.6141	2	4.0537	0.6413	0.7048	1.0443	0.8191	0.1383
23	3.1448	1.2224	3.1039	3.5237	-3.4309	2.2659	12.0772	0.5823	1.1668	1.2453	0.8909	2	7.0331	1.8468	1.7953	2.0728	2.3436	-0.2413
24	2.4781	1.1467	2.1186	2.5596	-2.7928	1.4959	8.9277	0.355	1.1355	1.2416	0.8601	2	3.1692	1.234	0.9724	1.4348	1.5377	-0.0885
25	3.0003	1.1867	2.7711	3.2584	10.8645	2.5068	11.186	0.621	1.1501	1.2211	0.8699	2	6.9465	2.6984	0.998	3.102	2.2344	0.7547
26	4.2659	1.1011	3.7144	4.4372	39.7911	2.0486	14.7571	0.5157	0.8637	1.2415	0.6639	2	7.6095	3.8468	0.6208	5.7941	1.2335	3.0279
27	2.9059	1.2408	2.9119	3.2753	13.8457	2.773	11.3274	0.7128	1.2065	1.2873	0.9361	2	8.0747	3.3543	1.2974	3.5835	2.3891	1.118
28	3.0839	1.124	2.6158	3.1953	1.9309	1.6098	10.8899	0.3867	1.0254	1.1927	0.812	2	4.2109	1.3633	0.7262	1.6788	1.5787	0.0813
29	4.3697	1.2634	4.8293	5.1781	42.1456	1.6192	17.3436	0.4509	0.9656	1.3757	0.7771	2	7.8198	4.0237	0.8139	5.178	0.9368	3.2957
30	4.5691	1.173	4.5407	5.0645	29.5424	2.077	16.838	0.5601	1.0101	1.3742	0.7344	2	9.4312	3.8608	0.8713	5.2575	1.4634	2.7862
31	3.0959	1.066	2.4741	3.0564	5.1963	1.5658	10.3678	0.3736	0.9597	1.2219	0.7795	2	3.8739	1.3584	1.0105	1.7426	1.4844	0.2013
32	2.7924	1.2715	2.8357	3.2037	9.3611	0.8958	11.1547	0.2277	1.1875	1.2514	0.9231	2	2.5403	0.9873	0.722	1.0695	0.812	0.2378
33	3.3232	1.2317	3.3458	3.7678	7.5965	1.2315	12.8597	0.3204	1.1714	1.279	0.9628	2	4.1203	1.4086	0.7669	1.463	1.1379	0.313
34	2.8168	1.2894	2.9809	3.2753	7.3563	1.7585	11.4102	0.4594	1.2356	1.326	1.0816	2	5.2418	2.1476	1.3102	1.9856	1.6291	0.3856
35	3.2436	1.2524	3.3154	3.7257	-5.8266	1.7782	12.762	0.4619	1.1787	1.316	0.9956	2	5.8954	1.5301	1.515	1.5368	1.8818	-0.3435
36	2.5939	1.3107	2.7966	3.0311	16.0511	1.3816	10.6806	0.3618	1.2299	1.3509	1.0842	2	3.8639	1.8778	0.8043	1.7319	1.1599	0.6202
37	2.6535	1.1026	2.1483	2.6649	-17.3505	2.1374	9.1913	0.4996	1.095	1.1937	0.7955	2	4.5918	1.1986	1.7028	1.5068	2.5083	-0.7967
38	2.4308	1.3372	2.5464	2.8669	14.851	1.8103	10.2121	0.4514	1.2189	1.3141	1.066	2	4.6098	2.3278	1.4424	2.1836	1.5414	0.6846
39	3.1033	1.2733	3.2492	3.6037	6.1117	1.9226	12.4142	0.5032	1.1558	1.3134	0.9888	2	6.247	2.1667	1.4421	2.1912	1.8051	0.3818
40	2.5472	1.2361	2.4353	2.8206	3.928	1.1342	9.8912	0.2793	1.0849	1.2864	0.9801	2	2.7622	1.1765	0.6237	1.2004	1.0897	0.1085
41	4.6035	1.0988	3.9485	4.7993	38.4679	2.0672	15.8911	0.5136	0.6836	1.3005	0.4473	2	8.1624	3.7089	0.3164	8.2917	1.272	3.1399
42	4.6977	1.1632	4.5057	5.1739	30.5277	1.6288	17.1662	0.4275	0.9425	1.2574	0.6524	2	7.3389	2.9786	0.9318	4.5657	1.1316	2.2404
43	3.2733	1.2327	3.3692	3.7089	21.2814	1.3972	12.6761	0.3714	1.1706	1.348	0.9015	2	4.7074	1.9933	0.7551	2.2112	1.0999	1.0018
44	3.2966	1.1019	2.6172	3.3721	8.6721	1.7963	11.4123	0.412	0.9857	1.1179	0.6511	2	4.7013	1.4758	1.3682	2.2667	1.6405	0.4077
45	3.791	1.2061	3.9465	4.2604	17.1802	1.7485	14.365	0.4804	1.1685	1.2977	0.8739	2	6.9004	2.4509	1.4186	2.8047	1.4481	1.1855
46	2.7655	1.2114	2.6202	3.0353	2.3096	1.4697	10.525	0.3659	1.1724	1.2596	0.9261	2	3.8508	1.4185	0.7972	1.5318	1.4357	0.0889
47	3.6499	1.1532	3.4199	3.9236	25.5568	1.8487	13.2227	0.4781	1.1058	1.2362	0.8284	2	6.3224	2.7559	0.6874	3.3266	1.3762	1.6158
48	2.7658	1.2792	2.9013	3.1869	4.5298	2.479	11.115	0.6471	1.241	1.333	0.9953	2	7.1923	2.6813	1.9325	2.6941	2.3667	0.3258
49	2.3632	1.3881	2.6571	2.8669	-22.4643	0.5978	10.3056	0.1541	1.2263	1.3168	1.0076	2	1.5883	0.3808	0.6439	0.3779	0.732	-0.3568
50	3.5345	1.232	3.6409	4.0288	11.6528	1.3633	13.6801	0.3628	1.1993	1.3173	0.9303	2	4.9636	1.6989	1.4017	1.8262	1.2044	0.5784
51	2.7114	1.3174	2.9753	3.1995	-3.394	1.1537	11.2214	0.3059	1.2998	1.3622	1.1405	2	3.4325	1.244	0.985	1.0907	1.1928	-0.1165
52	2.5675	1.1643	2.3009	2.6985	-19.5502	0.5275	9.3915	0.1292	1.1483	1.2571	0.9752	2	1.2138	0.3777	0.4949	0.3873	0.6307	-0.2373
53	3.4818	1.2141	3.5299	3.911	35.6714	1.4447	13.2802	0.384	1.1545	1.3017	0.9658	2	5.0996	2.7167	0.5284	2.8127	0.9294	1.8191
54	3.3402	1.2483	3.4365	3.8352	19.236	2.3325	13.0989	0.6119	1.1302	1.2919	0.9163	2	8.0157	3.2681	1.2361	3.5666	1.8838	1.5419
55	3.9009	1.228	4.0252	4.4667	35.2885	1.515	15.0488	0.4052	1.1038	1.2999	0.8144	2	6.0983	2.9504	0.5291	3.6228	0.9804	2.152
56	2.72	1.2135	2.6638	2.9848	4.5436	1.2253	10.3696	0.3148	1.2178	1.3122	1.0583	2	3.2639	1.3861	0.6203	1.3097	1.1696	0.1483
57	2.8701	1.1987	2.728	3.1321	-5.0266	2.5466	10.8085	0.6427	1.1187	1.2584	0.8681	2	6.9471	1.9727	2.5214	2.2723	2.6746	-0.3492
58	2.8062	1.1753	2.5174	3.0016	6.8097	1.4793	10.361	0.3594	1.0899	1.2054	0.889	2	3.7241	1.4792	1.102	1.6639	1.3786	0.2536
59	2.856	1.3169	3.1137	3.3889	5.6365	2.0951	11.8157	0.5521	1.2456	1.3391	0.9677	2	6.5235	2.2809	1.6324	2.357	1.977	0.3677
60	3.0703	1.2683	3.2705	3.5489	13.7285	1.3506	12.2335	0.3611	1.2198	1.3745	1.0417	2	4.4171	1.8201	0.9986	1.7473	1.1652	0.6064
61	4.0954	1.1824	3.9261	4.5425	24.4863	1.6437	15.2129	0.4242	1.0442	1.2297	0.8118	2	6.4534	2.5878	0.6105	3.1879	1.2412	1.5802
62	4.8411	1.1577	4.6283	5.3171	21.4174	1.8429	17.6074	0.4844	0.9289	1.3335	0.6331	2	8.5295	2.7437	0.9853	4.3336	1.4482	1.8268
63	4.4286	1.0613	3.538	4.4583	20.2958	2.2878	14.7651	0.5482	0.9927	1.1991	0.6426	2	8.0943	2.8146	0.7634	4.3798	1.8235	1.6428
64	2.9772	1.1927	2.7888	3.2458	-10.7501	2.6805	11.156	0.6701	1.1508	1.2673	0.9428	2	7.4753	1.9951	2.0628	2.1162	2.9686	-0.8036
65	2.9909	1.1964	2.8732	3.2711	4.4977	2.1923	11.2411	0.5603	1.1344	1.2547	0.8964	2	6.2988	2.16	1.9087	2.4097	2.0936	0.2833
66	4.0784	1.2235	4.2168	4.6688	24.6994	1.5579	15.6763	0.4191	1.0863	1.3015	0.8158	2	6.5694	2.5796	0.7909	3.1621	1.1731	1.6226
67	5.1389	1.0882	4.4081	5.3381	7.1077	2.569	17.5683	0.6446	1.0221	1.1934	0.7304	2	11.3244	2.5479	2.1016	3.4885	2.3864	0.8049
68	3.1073	1.3076	3.36	3.6963	32.5425	2.3056	12.7649	0.6069	1.1736	1.2824	0.9928	2	7.7468	4.0651	1.1804	4.0946	1.5553	2.521
69	4.0531	1.1942	3.8439	4.534	28.9962	2.128	15.2052	0.538	1.0193	1.2272	0.6699	2	8.1797	3.3839	0.7445	5.0514	1.511	2.3718
70	3.6779	1.1841	3.5901	4.0541	31.235	1.5394	13.6814	0.4039	1.1552	1.2341	0.8315	2	5.5265	2.6064	0.6991	3.1346	1.0585	1.7262
71	3.8887	1.2349	4.1233	4.4751	15.9415	2.0098	15.0869	0.5493	1.1954	1.311	1.024	2	8.2872	3.0511	0.676	2.9796	1.6895	1.3211
72	2.9106	1.2383	2.8215	3.2753	4.4328	2.0452	11.3232	0.5096	1.078	1.2538	0.8452	2	5.7706	1.9077	1.7163	2.2573	1.9546	0.2558
73	3.6857	1.2303	3.8317	4.2099	36.2786	1.8493	14.2461	0.4974	1.126	1.3152	0.8239	2	7.086	3.5416	0.6151	4.2985	1.1784	2.5707
74	4.2399	1.1874	4.1257	4.7319	23.376	2.1101	15.816	0.5504	1.0188	1.2919	0.798	2	8.7055	3.3253	1.2126	4.1668	1.6168	2.035
75	3.4495	1.1302	2.9953	3.6247	30.8221	3.242	12.2483	0.7928	1.0553	1.2623	0.8374	2	9.7109	4.8711	1.7432	5.8173	2.2428	2.9931
76	3.4692	1.2078	3.4531	3.8773	20.4635	1.1934	13.1642	0.313	1.1772	1.2817	0.9788	2	4.121	1.7724	0.5603	1.8108	0.9492	0.8433
77	2.7323	1.1576	2.5044	2.8753	-13.5018	1.571	9.9365	0.3959	1.1849	1.2991	0.9336	2	3.9343	1.1334	1.1281	1.2141	1.783	-0.5312
78	4.5445	1.1948	4.5824	5.1234	16.4791	2.0301	17.0577	0.5454	0.7799	1.3129	0.639	2	9.3027	2.6165	1.8124	4.0946	1.6956	1.533
79	3.3485	1.2626	3.5878	3.8857	27.3805	1.4454	13.2819	0.3904	1.1757	1.3038	1.0031	2	5.1858	2.4728	0.5752	2.4652	1.0496	1.4199
80	3.1265	1.1987	3.0598	3.4395	19.687	2.9737	11.7739	0.7728	1.1749	1.2751	0.9263	2	9.0989	4.0035	1.5003	4.3222	2.3883	1.7913
81	3.1327	1.1718	2.8426	3.3763	4.8027	1.7763	11.5326	0.4378	1.1081	1.1765	0.8071	2	5.0492	1.6073	0.8977	1.9914	1.6909	0.2425
82	2.7268	1.277	2.7607	3.1321	12.6233	2.182	10.9391	0.5507	1.182	1.256	0.9574	2	6.0238	2.5859	1.2407	2.7008	1.9066	0.7604
83	8.9291	1.1087	8.2545	9.6364	35.4038	2.9929	31.1019	0.7943	0.964	1.2762	0.6801	2	24.705	10.0614	0.6742	14.7937	1.9333	8.7465
84	3.4483	1.2555	3.621	3.991	14.7639	3.3816	13.6004	0.9003	1.1814	1.2927	0.9553	2	12.2447	4.5612	1.7925	4.7748	2.8823	1.8078
85	2.9085	1.2059	2.8349	3.1953	-12.4761	2.2	11.0186	0.566	1.2418	1.2653	0.9527	2	6.2367	1.5794	2.4329	1.6578	2.4745	-0.7781
86	3.8095	1.1802	3.6647	4.1972	27.3894	1.9603	14.1249	0.5086	0.9933	1.2715	0.7422	2	7.1838	3.024	0.8955	4.0745	1.4234	1.9676
87	2.9274	1.2174	2.8654	3.2458	10.9459	2.3686	11.1961	0.6062	1.1899	1.2689	0.9715	2	6.787	2.7921	1.4904	2.874	2.1093	0.7429
88	2.6032	1.1846	2.332	2.7827	-29.1125	1.1514	9.6881	0.2772	1.1286	1.2335	0.8238	2	2.6851	0.4429	0.9665	0.5377	1.4866	-0.7817
89	2.9781	1.2835	3.1941	3.4689	27.6202	1.6865	12.0085	0.4486	1.2597	1.3149	1.0888	2	5.387	2.817	0.7967	2.5873	1.2207	1.4879
90	3.5282	1.1246	3.173	3.6963	22.9183	2.5253	12.4646	0.6428	1.136	1.2107	0.8128	2	8.0128	3.4185	0.8306	4.206	1.9465	1.8364
91	2.471	1.3645	2.7622	2.9722	8.6542	1.8344	10.5924	0.4784	1.2983	1.3667	1.0732	2	5.0669	2.2367	1.3754	2.0842	1.6756	0.4385
92	2.898	1.1531	2.6015	3.0564	-8.8286	2.2584	10.4981	0.5596	1.1479	1.2548	0.856	2	5.8752	1.5852	1.6633	1.8519	2.4578	-0.5187
93	3.6564	1.1322	3.3032	3.8647	32.5937	1.3725	13.0052	0.3486	1.0385	1.2978	0.755	2	4.5337	2.1762	0.5498	2.8824	0.9252	1.4777
94	6.7317	1.1666	6.8521	7.5609	7.5065	1.922	24.6706	0.5338	0.5974	1.3564	0.5545	2	13.17	1.9743	1.3384	3.5607	1.7778	0.9886
95	2.9289	1.1731	2.7571	3.1406	7.2496	2.8342	10.7941	0.7239	1.176	1.2422	0.9703	2	7.8142	3.117	2.0604	3.2125	2.6287	0.5665
96	4	1.2378	4.3096	4.6224	37.4136	2.5	15.5545	0.6927	1.1137	1.3549	0.9298	2	10.7739	5.4857	1.0398	5.8999	1.5647	4.0309
97	3.0758	1.2077	2.9787	3.4016	26.2871	3.6815	11.6695	0.9397	1.1151	1.2535	0.9076	2	10.9662	5.3456	1.8798	5.8901	2.7138	2.8827
98	3.7765	1.1818	3.6645	4.1636	34.2033	1.376	14.0217	0.3596	1.0912	1.2555	0.8076	2	5.0422	2.4557	0.6424	3.0409	0.9053	1.7246
99	4.156	1.2391	4.3797	4.8203	50.3075	0.8353	16.1783	0.2261	1.0386	1.3	0.7667	2	3.6583	2.1586	0.2018	2.8153	0.4151	1.8404
100	3.1939	1.189	3.1159	3.4942	11.7917	2.7701	11.9303	0.7235	1.1324	1.259	0.9628	2	8.6315	3.3705	1.2068	3.5006	2.4435	1.0178
101	3.593	1.1812	3.4006	3.9447	-2.1436	1.2871	13.3329	0.3283	1.0853	1.2581	0.8872	2	4.3768	1.0725	0.8704	1.2089	1.3147	-0.0938
102	2.9532	1.267	3.094	3.3974	8.2047	0.561	11.7553	0.1476	1.2118	1.2778	1.0093	2	1.7356	0.6621	0.5159	0.656	0.5149	0.1424
103	3.3393	1.3364	4.0077	4.0794	11.9277	1.0803	14.0194	0.3088	1.3126	1.3808	1.1972	2	4.3294	1.6554	1.048	1.3828	0.9514	0.5164
104	8.0776	1.1655	8.1754	9.1228	16.3589	2.6208	29.5757	0.7244	0.7349	1.3276	0.5039	2	21.4257	4.6095	2.0268	9.1483	2.192	3.505
105	3.015	1.1865	2.9449	3.2753	14.5033	2.7728	11.2386	0.7266	1.1717	1.29	0.9168	2	8.1657	3.3578	1.093	3.6624	2.3707	1.1843
106	3.0972	1.3696	3.6769	3.8394	24.1654	3.8133	13.3263	1.0522	1.2938	1.3701	1.1357	2	14.0213	6.6724	2.924	5.8754	2.8918	3.3883
107	3.8741	1.1864	3.7681	4.2941	44.3048	1.2481	14.4388	0.3257	0.9388	1.2678	0.7347	2	4.7031	2.5944	0.3829	3.5313	0.6952	2.0837
108	2.931	1.2016	2.8568	3.2121	-19.2144	1.5889	11.0646	0.4103	1.1854	1.2929	1.0334	2	4.5393	1.0853	1.3112	1.0502	1.8943	-0.8722
109	3.1752	1.1485	2.9272	3.3637	24.6169	0.6064	11.4566	0.1549	1.1682	1.2347	0.8661	2	1.7752	0.8329	0.231	0.9617	0.4571	0.437
110	4.0127	1.2296	4.1606	4.6098	30.742	2.017	15.5012	0.5414	1.0548	1.307	0.8334	2	8.3921	3.7441	0.9883	4.4925	1.3969	2.5799
111	2.8699	1.1419	2.4813	2.9974	11.6347	1.8549	10.2957	0.447	1.1042	1.2146	0.7945	2	4.6026	1.8379	0.8151	2.3131	1.6391	0.5355
112	2.9171	1.1457	2.6395	3.0606	11.4058	2.0225	10.4999	0.5084	1.1095	1.2578	0.8574	2	5.3385	2.1452	1.0799	2.502	1.7919	0.6089
113	3.9254	1.2414	4.0876	4.5425	9.2726	1.9785	15.3092	0.5283	1.1374	1.2542	0.8727	2	8.0873	2.3164	2.0034	2.6543	1.795	0.7499
114	3.6818	1.1707	3.4453	4.0162	34.3987	2.2468	13.5411	0.5717	1.0344	1.2386	0.7473	2	7.741	3.7643	0.7572	5.0373	1.474	2.6628
115	4.4422	1.1286	3.9874	4.7403	36.5682	2.9974	15.7506	0.7588	0.8298	1.2247	0.5553	2	11.9519	5.4264	0.6321	9.7721	1.9013	4.3706
116	3.2476	1.2134	3.1735	3.6247	13.9883	2.6307	12.3798	0.6744	1.1948	1.2659	0.9056	2	8.3484	3.217	1.6778	3.5521	2.2627	1.1678
117	3.4374	1.1965	3.3713	3.8057	46.0162	1.1984	12.921	0.3127	1.148	1.2491	0.8745	2	4.0401	2.4249	0.2246	2.7728	0.6469	1.8591
118	2.7077	1.1457	2.3398	2.8206	14.9862	1.3153	9.746	0.3158	1.0728	1.1764	0.8379	2	3.0775	1.3981	0.6382	1.6686	1.1181	0.4612
119	2.991	1.1658	2.7117	3.1953	16.3681	2.3386	10.9544	0.5789	1.1032	1.1873	0.7919	2	6.3416	2.5867	1.1373	3.2666	1.9558	1.038
120	3.5708	1.1911	3.4825	3.9489	26.2409	2.6663	13.362	0.6949	1.0866	1.2551	0.8781	2	9.2855	4.1635	1.3833	4.7415	1.9667	2.4366
121	3.4108	1.2133	3.4176	3.8226	18.8816	1.934	13.0013	0.5084	1.229	1.3034	0.9486	2	6.6096	2.7362	1.0496	2.8844	1.5688	1.248
122	4.2088	1.1293	3.6875	4.4793	36.7417	2.2437	14.9318	0.5541	0.8797	1.2406	0.5964	2	8.2737	3.8863	0.5529	6.5166	1.4193	3.0399
123	3.2192	1.2012	3.133	3.5573	32.5303	1.362	12.1484	0.3512	1.1413	1.2663	0.9454	2	4.2671	2.2568	0.4868	2.3873	0.9189	1.3881
124	4.7304	1.1651	4.5054	5.2202	29.7885	1.8523	17.3148	0.482	0.88	1.2437	0.5746	2	8.3455	3.2333	0.6416	5.6269	1.3006	2.486
125	5.059	1.156	4.8274	5.5612	36.1996	1.6304	18.3717	0.4284	0.9118	1.258	0.6485	2	7.8708	3.5238	0.9136	5.434	1.0402	2.8492
126	3.396	1.2888	3.6772	4.0204	0.7681	2.7987	13.7502	0.7485	1.1759	1.3325	0.9079	2	10.2915	2.6004	2.3104	2.8643	2.7772	0.079
127	3.3478	1.221	3.3675	3.7678	-10.1157	1.9806	12.8419	0.5194	1.1633	1.2946	0.9701	2	6.6698	1.4411	2.5881	1.4855	2.181	-0.6747
128	4.1984	1.162	3.9976	4.5888	18.3474	1.748	15.3261	0.4559	1.0884	1.284	0.7668	2	6.9879	2.3766	0.548	3.0993	1.4273	1.2821
129	2.7437	1.2214	2.6332	3.0311	3.1558	1.9146	10.5282	0.4789	1.186	1.251	0.8973	2	5.0415	1.8229	0.9903	2.0315	1.8542	0.1591
130	3.2136	1.257	3.3226	3.7005	10.7088	2.7706	12.6905	0.7254	1.1584	1.2843	0.9698	2	9.2055	3.385	3.1899	3.4904	2.4739	0.9858
131	2.7862	1.3891	3.2087	3.4563	25.8659	1.8374	12.1591	0.4849	1.2733	1.3427	1.0088	2	5.8958	2.8992	1.025	2.8738	1.3622	1.525
132	3.297	1.1797	3.054	3.591	25.8096	3.1426	12.2197	0.7854	1.0792	1.2814	0.7746	2	9.5976	4.2831	1.6999	5.5295	2.3315	2.4771
133	3.8199	1.0844	3.2589	3.8899	21.9331	2.4448	13.013	0.6123	0.9902	1.2294	0.6919	2	7.9674	3.0681	1.4947	4.4342	1.9086	1.7475
134	3.7855	1.2366	3.8513	4.353	28.4054	1.338	14.7061	0.3504	1.0946	1.3144	0.7932	2	5.1529	2.2235	0.3522	2.8032	0.9579	1.4637
135	2.92	1.3798	3.3758	3.6205	25.9216	2.3947	12.6575	0.6387	1.2612	1.3384	1.0948	2	8.084	4.0376	1.4353	3.6881	1.7739	2.0955
136	5.0415	1.1206	4.6141	5.3802	33.1568	3.1304	17.7489	0.8138	0.7148	1.2612	0.5341	2	14.4438	5.9067	1.0708	11.0583	2.0924	4.7891
137	3.7434	1.3227	4.3827	4.5761	39.0578	1.6322	15.5555	0.4599	1.2397	1.3675	1.0684	2	7.1535	3.8567	0.6158	3.6099	0.9947	2.794
138	2.3923	1.1989	2.2188	2.5596	-12.2267	1.6717	9.0101	0.4117	1.1839	1.2892	0.9328	2	3.7091	1.2964	1.3211	1.3899	1.876	-0.4535
139	3.9004	1.0957	3.3478	4.0162	46.7576	2.4524	13.4266	0.6115	0.9244	1.251	0.6095	2	8.21	4.6347	0.556	7.6036	1.3057	3.8388
140	3.1586	1.311	3.5495	3.772	3.7392	1.8648	13.0088	0.5088	1.2448	1.3184	1.0134	2	6.6191	2.0666	1.5738	2.0393	1.795	0.2475
141	3.7693	1.1819	3.5951	4.1551	23.7429	1.331	13.9953	0.3419	1.0575	1.2971	0.748	2	4.785	1.8953	0.7268	2.5338	1.0149	1.1361
142	2.8444	1.3033	3.0546	3.3426	-9.6541	2.9238	11.6462	0.7669	1.2209	1.3136	1.0624	2	8.9309	2.5439	2.4397	2.3945	3.206	-0.8622
143	4.5714	1.1321	4.1953	4.9003	42.8282	2.2707	16.2584	0.5859	0.8139	1.2448	0.5494	2	9.5262	4.7931	0.6897	8.7241	1.2982	4.0799
144	3.816	1.2021	3.8033	4.2772	38.885	1.0823	14.4114	0.2856	1.1131	1.2654	0.8352	2	4.1165	2.1531	0.2738	2.5779	0.6615	1.6007
145	2.5924	1.2232	2.4877	2.8501	7.1831	1.8395	9.9625	0.4593	1.1734	1.2547	0.9699	2	4.576	1.9846	1.1613	2.0463	1.7073	0.3287
146	4.366	1.1791	4.1599	4.8498	40.1977	2.6871	16.1732	0.6911	0.916	1.2507	0.7042	2	11.178	5.6249	1.135	7.9875	1.6069	4.4933
147	4.235	1.1731	4.1216	4.673	34.029	1.8927	15.6081	0.4998	0.9996	1.2896	0.7639	2	7.801	3.6084	0.6587	4.7238	1.2487	2.6546
148	2.8297	1.3098	3.0749	3.3384	17.7775	2.4349	11.6444	0.643	1.2596	1.3369	1.1203	2	7.487	3.5738	1.2523	3.19	2.002	1.331
149	5.123	1.1745	4.9595	5.7212	5.591	1.1822	18.9036	0.3102	0.6925	1.2761	0.5479	2	5.863	0.9393	0.5796	1.7144	1.1161	0.3278
150	2.9205	1.2156	2.804	3.2332	19.0417	2.2544	11.1534	0.5668	1.15	1.2549	0.8583	2	6.3214	2.7703	1.7123	3.2276	1.8251	1.2037
151	4.0734	1.2122	4.2314	4.6224	25.8718	1.9212	15.5122	0.5241	1.0617	1.3553	0.8009	2	8.1293	3.2438	0.8968	4.0503	1.4241	2.1032
152	3.5414	1.2474	3.6758	4.0836	6.5993	1.7331	13.8778	0.459	1.1214	1.297	0.8408	2	6.3704	1.7814	1.926	2.1186	1.6187	0.4204
153	3.0054	1.2368	2.9714	3.3889	19.9764	1.3385	11.6778	0.3406	1.1517	1.2946	0.873	2	3.9772	1.7295	0.9621	1.9812	1.0711	0.7945
154	3.1046	1.1715	2.8565	3.3426	-5.0788	2.2333	11.4264	0.5583	1.1194	1.2	0.884	2	6.3795	1.7506	2.0974	1.9803	2.3468	-0.324
155	4.4052	1.106	3.8385	4.6098	33.2281	2.1365	15.3067	0.5358	0.7935	1.2566	0.5713	2	8.2009	3.54	1.1822	6.1964	1.4266	2.725
156	3.3872	1.2647	3.5398	3.9404	39.6301	3.2338	13.4573	0.8506	1.1228	1.2549	0.8387	2	11.4471	6.1739	1.4483	7.3612	1.9523	4.5365
157	7.0513	1.0963	6.3233	7.4725	11.947	1.995	24.2856	0.5194	0.6442	1.2525	0.3816	2	12.6149	2.1774	1.1944	5.7063	1.7566	1.5071
158	3.2463	1.154	2.9718	3.4605	0.0044	1.7527	11.7692	0.4426	1.1177	1.2256	0.8128	2	5.2087	1.4248	1.447	1.7529	1.7526	0.0002
159	3.2025	1.2118	3.17	3.5658	32.6883	1.8192	12.192	0.473	1.1859	1.262	0.9785	2	5.7669	3.0833	0.4508	3.1511	1.2245	1.8851
160	5.4814	1.2679	6.1023	6.6053	5.5462	2.4834	21.8345	0.6941	0.9845	1.3967	0.695	2	15.1546	2.4706	1.8989	3.5551	2.3457	0.8405
161	3.1886	1.2673	3.3778	3.6963	19.5453	1.1342	12.6948	0.3018	1.2235	1.2923	1.0536	2	3.8311	1.7102	0.807	1.6233	0.9125	0.7488
162	2.8331	1.1347	2.4494	2.9385	0.9225	1.5499	10.0995	0.3759	1.1361	1.2039	0.9075	2	3.7964	1.4286	0.9066	1.5742	1.5356	0.035
163	4.6113	1.1283	4.2955	4.9298	27.7715	1.7377	16.3454	0.4567	1.0838	1.2396	0.8272	2	7.4645	3.1113	0.4694	3.7613	1.2551	2.073
164	3.0386	1.2021	2.9404	3.3426	-4.178	1.5645	11.4752	0.4009	1.1783	1.2565	0.9027	2	4.6003	1.279	1.3403	1.4169	1.6299	-0.1922
165	4.344	1.1881	4.3544	4.8582	38.0867	1.8868	16.2139	0.5067	0.8744	1.3305	0.6002	2	8.216	3.8303	0.4653	6.3819	1.1682	3.1292
166	2.7191	1.3322	3.003	3.2416	-0.4786	1.4473	11.3802	0.3819	1.2383	1.309	1.0632	2	4.3463	1.5254	0.9817	1.4347	1.4542	-0.0208
167	3.1927	1.2194	3.1558	3.5742	-7.7047	2.0572	12.231	0.5308	1.1771	1.2909	0.9957	2	6.4921	1.706	1.219	1.7133	2.2157	-0.5002
168	3.2943	1.1809	3.112	3.591	11.6865	1.6209	12.2215	0.4127	1.148	1.2221	0.8495	2	5.0443	1.8056	1.1901	2.1253	1.4315	0.5895
169	3.295	1.223	3.3191	3.7089	23.3736	1.6724	12.6601	0.4384	1.1721	1.3018	0.9069	2	5.5507	2.4596	0.9034	2.7121	1.2815	1.2974
170	4.7688	1.1507	4.5271	5.2034	37.1299	1.7945	17.2395	0.4712	0.9171	1.2518	0.6789	2	8.1239	3.7823	0.3314	5.5715	1.1282	3.0164
171	3.5367	1.1823	3.3295	3.8815	27.9043	1.5673	13.1363	0.3972	1.0525	1.249	0.7712	2	5.2182	2.3276	1.0367	3.0179	1.1299	1.4561
172	3.9527	1.2278	4.0711	4.5298	37.1334	1.1398	15.2471	0.3043	0.9477	1.329	0.6842	2	4.6403	2.2134	0.3831	3.2349	0.7166	1.7231
173	2.9278	1.2735	3.096	3.3805	10.2723	2.2422	11.7134	0.5927	1.2218	1.3108	1.0525	2	6.942	2.8307	1.761	2.6895	2.0119	0.7131
174	3.2954	1.3162	3.6584	3.9657	36.5721	2.1637	13.6265	0.5809	1.1551	1.3266	0.9016	2	7.9156	4.1323	1.5602	4.5831	1.3724	2.8949
175	2.6924	1.2426	2.707	3.0143	-18.1784	2.7381	10.5104	0.7052	1.2454	1.3284	1.0924	2	7.4121	2.1873	2.1705	2.0024	3.2358	-1.3474
176	2.8214	1.2333	2.8286	3.1532	-5.1429	2.3503	10.9313	0.6082	1.1685	1.3044	1.0289	2	6.648	2.2008	1.6397	2.1389	2.4712	-0.3419
177	4.1964	1.141	3.8617	4.5088	47.5182	2.2069	15.042	0.5666	0.8464	1.2374	0.5741	2	8.5222	4.7145	0.4247	8.2125	1.1582	4.0496
178	3.8997	1.1687	3.7228	4.2646	25.7389	2.0739	14.3182	0.5392	1.0401	1.255	0.7526	2	7.7206	3.1462	0.4694	4.1805	1.5401	1.9872
179	4.3633	1.2325	4.5959	5.0518	41.8094	1.4866	16.8948	0.4044	0.9776	1.306	0.749	2	6.8322	3.5044	0.4683	4.6787	0.865	2.8565
180	3.604	1.248	3.8307	4.1636	38.5013	1.4656	14.13	0.3973	1.1851	1.3378	1.0215	2	5.6141	3.0822	0.4523	3.0174	0.9013	2.1615
181	3.156	1.214	3.1268	3.5152	-7.8432	1.8308	12.0369	0.4756	1.2069	1.3009	0.9564	2	5.7247	1.4394	1.5081	1.505	1.9744	-0.449
182	3.3464	1.183	3.2117	3.6584	25.5944	1.7849	12.4365	0.4609	1.1437	1.2662	0.9188	2	5.7325	2.6874	0.7396	2.925	1.3281	1.4672
183	3.7343	1.1882	3.6453	4.1341	28.1414	1.542	13.9392	0.4032	1.1015	1.3117	0.8505	2	5.6209	2.5242	0.3269	2.9679	1.1081	1.5818
184	3.8491	1.2344	3.9845	4.4246	17.4508	1.6105	14.9272	0.4299	1.1944	1.2781	0.9949	2	6.4169	2.4424	0.9241	2.455	1.3294	1.1198
185	3.2943	1.1794	3.1712	3.5868	10.6308	2.5632	12.2059	0.6659	1.1785	1.2591	0.8981	2	8.1283	2.9213	2.0248	3.2529	2.2907	0.8641
186	4.9225	1.1602	4.5855	5.4223	6.1776	3.0603	17.9419	0.7821	0.6635	1.2637	0.4567	2	14.033	2.1783	1.9322	4.7694	2.8713	0.8669
187	3.7326	1.2544	3.9989	4.3446	39.2401	1.8993	14.7097	0.5163	1.0899	1.317	0.9279	2	7.5953	4.0513	0.9458	4.366	1.154	2.9804
188	4.5578	1.2253	4.8698	5.2623	40.3729	2.522	17.544	0.7	0.9975	1.3647	0.7365	2	12.2815	6.0658	0.8378	8.2365	1.5038	4.9584
189	2.8566	1.2201	2.8579	3.1658	34.422	1.9134	10.9492	0.4994	1.2242	1.3072	0.9586	2	5.4683	3.0851	0.766	3.2183	1.2548	1.8823
190	2.9584	1.2244	2.9166	3.3005	24.5549	2.1935	11.3794	0.5622	1.1673	1.2853	0.9867	2	6.3975	3.2037	1.2097	3.2469	1.6549	1.5709
191	2.4979	1.2413	2.4575	2.7701	-4.7695	0.7767	9.7413	0.1959	1.1946	1.3125	0.9687	2	1.9088	0.6973	0.4503	0.7198	0.8138	-0.091
192	3.3785	1.2655	3.549	3.932	4.4314	1.767	13.4324	0.4669	1.1898	1.293	0.9077	2	6.2712	1.8108	1.588	1.9949	1.6887	0.2779
193	5.6518	1.1251	5.2357	6.0875	0.9481	1.8035	19.9775	0.4727	0.7333	1.2537	0.5271	2	9.4427	1.0311	1.0744	1.9563	1.7864	0.0895
194	3.6813	1.1643	3.3751	3.9952	27.0345	1.3984	13.4648	0.3505	1.0442	1.2525	0.7024	2	4.7199	1.9927	0.7328	2.8371	1.0204	1.276
195	2.8908	1.2649	2.9814	3.3132	24.8159	2.073	11.4871	0.538	1.1973	1.3009	0.9332	2	6.1803	2.9881	1.0124	3.202	1.5585	1.5337
196	3.2884	1.2611	3.5203	3.8057	10.9307	2.0133	13.0281	0.544	1.2478	1.3302	1.0132	2	7.0874	2.5916	1.534	2.5579	1.7932	0.7747
197	4.4049	1.1922	4.4296	4.9466	26.083	1.923	16.4982	0.5163	0.9901	1.2977	0.831	2	8.5182	3.403	1.3449	4.0952	1.4214	2.2218
198	4.0576	1.182	3.9898	4.4961	41.25	1.8066	15.0667	0.4784	1.0312	1.2767	0.7393	2	7.208	3.7579	0.4295	5.0834	1.0614	2.9733
199	3.1523	1.203	3.0982	3.4816	16.4908	2.0005	11.9131	0.5203	1.1692	1.2563	0.9042	2	6.198	2.5327	0.9062	2.801	1.6706	1.0221
200	4.8601	1.1662	4.7673	5.376	39.1406	0.8797	17.8058	0.2355	0.909	1.2874	0.6151	2	4.1936	1.9707	0.3782	3.2039	0.5354	1.6414
201	3.4744	1.0676	2.7777	3.4647	-7.2809	3.35	11.6531	0.7985	1.0125	1.1954	0.8237	2	9.3052	2.2828	2.4204	2.7714	3.5939	-0.6775
202	4.1886	1.2962	4.7609	5.0687	49.4686	1.5138	17.0562	0.4226	1.1252	1.3562	0.8384	2	7.2072	4.2066	0.5598	5.0177	0.765	3.5653
203	2.9322	1.2167	2.9212	3.25	13.2353	1.4595	11.2082	0.3804	1.1896	1.3164	1.048	2	4.2636	1.8915	0.6583	1.8048	1.2664	0.5643
204	3.591	1.1724	3.2968	3.9152	11.5041	2.9636	13.2264	0.7387	1.1043	1.241	0.8591	2	9.7704	3.3771	1.6553	3.9311	2.6226	1.124
205	4.5584	1.2366	5.0051	5.3087	38.8005	2.1118	17.7082	0.5969	0.9766	1.4274	0.74	2	10.5697	5.0575	0.6694	6.8343	1.2924	4.1011
206	3.9131	1.1864	3.7745	4.3404	23.5554	2.0449	14.5844	0.5292	1.0571	1.2546	0.7431	2	7.7184	2.9798	1.1091	4.0097	1.5632	1.8181
207	3.9717	1.2137	3.9831	4.5046	26.1215	1.8462	15.1444	0.4856	1.0424	1.2452	0.8052	2	7.3537	3.0191	1.1782	3.7496	1.364	1.9209
208	3.0369	1.2364	3.1106	3.4268	-9.0297	1.6997	11.7961	0.4482	1.2499	1.3292	1.0184	2	5.287	1.4099	1.0544	1.3844	1.8532	-0.4774
209	4.2475	1.1793	4.1833	4.7108	17.3664	1.5817	15.737	0.4205	1.1288	1.2721	0.9396	2	6.6168	2.3771	0.8787	2.5301	1.307	1.1491
210	3.5872	1.2797	3.9728	4.2393	24.8149	1.7646	14.4222	0.4861	1.2198	1.3693	1.0778	2	7.0103	3.1696	0.9792	2.9407	1.3267	1.7396
211	5.293	1.2341	5.7034	6.2054	2.8234	1.4612	20.5211	0.4061	1.1053	1.2986	0.9487	2	8.3338	1.5824	0.7178	1.668	1.42	0.2353
212	3.0585	1.3417	3.5786	3.7173	2.0738	2.098	12.8918	0.5824	1.3249	1.3928	1.2249	2	7.5079	2.6722	1.685	2.1816	2.0545	0.1557
213	3.0704	1.2317	3.0503	3.4563	2.8001	1.4424	11.881	0.3703	1.1776	1.2637	0.9873	2	4.3999	1.5075	1.2027	1.5268	1.4021	0.1232
214	3.2205	1.1991	3.2206	3.5531	12.1731	1.7312	12.1316	0.4596	1.2338	1.3036	1.0479	2	5.5754	2.2719	0.9891	2.1681	1.5204	0.6787
215	3.808	1.2179	3.9167	4.3193	19.7251	1.4639	14.5694	0.3936	1.1349	1.3107	0.8525	2	5.7338	2.1328	0.7328	2.5019	1.1752	1.131
216	4.5549	1.2314	4.8482	5.2834	35.0013	2.8364	17.6202	0.7804	0.9798	1.3618	0.7248	2	13.7512	6.1493	0.5325	8.4843	1.8436	4.8131
217	4.1539	1.2445	4.3814	4.8371	18.7137	1.6998	16.2402	0.4586	1.1915	1.2833	1.0028	2	7.4475	2.7793	1.5299	2.7715	1.3817	1.3937
218	2.673	1.3234	2.9261	3.1616	11.7432	1.6064	11.113	0.423	1.2453	1.3515	1.1066	2	4.7006	2.1209	0.8777	1.9166	1.4178	0.552
219	2.7227	1.3085	2.8552	3.1953	7.4529	0.9779	11.1925	0.2495	1.1667	1.2654	1.0006	2	2.7922	1.1137	0.4798	1.113	0.905	0.2081
220	2.9077	1.1432	2.6463	3.0437	-1.9961	1.3755	10.4432	0.3486	1.1998	1.2553	0.9368	2	3.6401	1.2417	1.1217	1.3254	1.403	-0.0727
221	3.5009	1.2233	3.5655	3.9615	5.4052	0.7316	13.454	0.1939	1.1459	1.3222	0.9342	2	2.6086	0.7875	0.3722	0.843	0.6921	0.141
222	2.9298	1.2671	3.1422	3.3679	-11.1359	1.3269	11.6629	0.3575	1.2293	1.3396	1.1064	2	4.1694	1.1672	1.0709	1.055	1.4747	-0.4643
223	4.3795	1.1555	4.2261	4.774	26.6424	1.4461	15.8978	0.3844	1.0986	1.2488	0.8655	2	6.1113	2.5464	0.535	2.9419	1.0608	1.6282
224	3.4402	1.151	3.0666	3.6752	-7.6624	2.3666	12.439	0.5834	1.0656	1.2188	0.9146	2	7.2575	1.7743	0.9357	1.9399	2.548	-0.5561
225	3.1501	1.172	2.9901	3.3974	14.5718	1.8306	11.5991	0.4719	1.1638	1.26	0.8853	2	5.4736	2.182	0.5704	2.4648	1.5638	0.7976
226	3.6406	1.2143	3.6664	4.1046	27.6779	1.6902	13.889	0.4462	1.1485	1.2578	0.8685	2	6.197	2.7768	0.6441	3.1973	1.2224	1.7152
227	4.7149	1.1894	4.7485	5.3044	39.7232	1.5701	17.6179	0.4232	0.8939	1.3097	0.6174	2	7.4556	3.546	0.5785	5.7431	0.9464	2.9616
228	5.4772	1.0727	4.729	5.6286	7.0345	1.317	18.4584	0.3374	0.6218	1.2476	0.4071	2	6.2279	0.9365	1.2055	2.3004	1.2243	0.4381
229	3.6088	1.1779	3.5263	3.9531	-7.7038	2.4623	13.3541	0.6502	1.128	1.2628	0.9617	2	8.6827	1.8815	2.3598	1.9564	2.652	-0.6689
230	3.3354	1.1727	3.0385	3.6163	22.1322	1.6124	12.2879	0.3987	1.0197	1.2573	0.7865	2	4.8992	2.0718	0.8644	2.6343	1.2555	1.0843
231	2.99	1.1747	2.7383	3.2163	7.0413	1.9594	11.0347	0.4862	1.1161	1.2464	0.8599	2	5.3655	1.9442	1.5842	2.2608	1.8215	0.3778
232	3.3529	1.2158	3.3708	3.7594	27.5018	2.1217	12.807	0.5584	1.1537	1.2907	0.9631	2	7.1519	3.4484	0.8924	3.5804	1.5382	1.9669
233	4.0475	1.2606	4.415	4.7614	2.4061	1.3094	16.0293	0.3607	1.1574	1.3047	0.9045	2	5.7812	1.295	0.9413	1.4317	1.278	0.1391
234	4.2635	1.1419	3.9617	4.5888	39.8856	1.1208	15.2949	0.2903	0.7696	1.2844	0.558	2	4.4402	2.1469	0.3556	3.8474	0.6738	1.771
235	3.3279	1.2387	3.3855	3.7931	10.0878	1.8573	12.9506	0.4855	1.1801	1.2938	0.9744	2	6.2878	2.2615	1.0902	2.3209	1.6699	0.6343
236	2.9215	1.2415	2.8903	3.2963	6.9439	1.6343	11.3948	0.4145	1.1488	1.3054	0.9887	2	4.7236	1.8316	1.1099	1.8526	1.5208	0.328
237	3.7492	1.2781	4.1743	4.4414	45.4465	1.3574	15.0542	0.3764	1.1655	1.3677	1.001	2	5.666	3.3163	0.2603	3.3128	0.7405	2.575
238	3.931	1.1385	3.5402	4.1972	28.4274	2.3752	14.0596	0.5981	1.0485	1.2918	0.7413	2	8.4088	3.6506	1.6617	4.9247	1.7	2.3904
239	3.7407	1.2211	3.7895	4.2478	27.357	2.3629	14.3497	0.624	1.1644	1.2767	0.9466	2	8.9542	4.0745	1.553	4.3042	1.7165	2.4496
240	3.1756	1.2639	3.3719	3.671	20.5888	0.7575	12.6097	0.2026	1.2383	1.3284	0.9883	2	2.5543	1.1204	0.3547	1.1337	0.6016	0.5259
241	2.7555	1.2547	2.7584	3.1195	20.8235	1.6844	10.8615	0.4278	1.1911	1.304	0.9538	2	4.6462	2.2395	0.8791	2.348	1.3336	0.9675
242	4.626	1.0857	3.9727	4.7698	21.012	2.2088	15.7792	0.5561	0.7025	1.2474	0.5058	2	8.775	2.7263	0.9236	5.39	1.7447	1.8438
243	3.2306	1.246	3.2738	3.6921	15.2354	1.3954	12.6454	0.3613	1.1809	1.2796	0.9858	2	4.5683	1.862	0.626	1.8888	1.1828	0.696
244	2.3636	1.2198	2.2523	2.5638	28.9668	0.6385	9.0574	0.1588	1.2332	1.3208	0.99	2	1.4382	0.8656	0.2671	0.8744	0.4536	0.4166
245	3.5478	1.2587	3.6659	4.1257	37.6434	1.4671	14.0291	0.3834	1.062	1.2868	0.7889	2	5.3781	2.7461	0.9084	3.4811	0.9148	2.0245
246	3.164	1.3131	3.525	3.7847	20.87	1.7653	13.0522	0.4768	1.1918	1.3291	0.9612	2	6.2228	2.6415	1.3736	2.748	1.3969	1.2987
247	4.6132	1.1707	4.6085	5.1066	44.3075	2.3996	16.9665	0.6518	0.9785	1.3006	0.7377	2	11.0584	5.8856	0.7048	7.9778	1.3364	4.8997
248	3.3684	1.1446	3.0584	3.5742	-0.6346	1.2876	12.1117	0.3251	1.1291	1.2679	0.8726	2	3.938	1.1057	0.8365	1.2672	1.2958	-0.025
249	2.4587	1.236	2.332	2.7112	-11.5699	0.8184	9.5472	0.1999	1.1512	1.2606	0.9882	2	1.9084	0.6814	0.5413	0.6896	0.913	-0.2208
250	3.3731	1.2412	3.4141	3.8562	5.3411	1.5487	13.1532	0.402	1.1522	1.2678	0.9467	2	5.2873	1.6702	1.4346	1.7642	1.4659	0.2824
251	5.6435	1.087	4.8975	5.8812	2.6282	1.95	19.2727	0.4955	0.682	1.2329	0.4769	2	9.5501	1.1566	1.0102	2.4251	1.8987	0.251
252	3.6374	1.143	3.1748	3.8773	28.6079	1.454	13.0615	0.3534	0.9655	1.1764	0.6822	2	4.6162	2.0288	0.7558	2.9739	1.038	1.3206
253	2.7861	1.2996	2.8852	3.2584	24.7224	2.3564	11.3752	0.5977	1.1548	1.2621	0.9086	2	6.7987	3.2926	1.2149	3.6237	1.7739	1.6808
254	4.3036	1.1885	4.1763	4.8119	24.669	1.6695	16.069	0.4339	1.0023	1.2415	0.72	2	6.9723	2.6256	1.1333	3.6464	1.2577	1.72
255	4.0632	1.1541	3.8116	4.4035	41.7889	1.9435	14.7318	0.5028	0.9608	1.2233	0.6947	2	7.4077	3.8815	0.4299	5.5876	1.1313	3.0956
256	3.156	1.1679	2.9579	3.3932	14.9679	1.5994	11.5793	0.4086	1.1688	1.2351	0.8768	2	4.7308	1.9006	0.6196	2.1676	1.36	0.7081
257	4.7669	1.1512	4.4837	5.2034	38.8138	0.9935	17.2402	0.2584	0.8693	1.2795	0.628	2	4.4546	2.1108	0.4932	3.361	0.6079	1.729
258	4.3162	1.2367	4.6462	5.0098	45.3722	1.5508	16.7694	0.4297	1.0976	1.3393	0.835	2	7.2053	3.9766	0.5152	4.7625	0.8472	3.2692
259	2.8604	1.2163	2.7899	3.1616	11.569	1.529	10.9297	0.3903	1.192	1.3069	0.9254	2	4.2657	1.7448	0.6033	1.8854	1.3521	0.4935
260	4.5674	1.2078	4.8302	5.2034	38.1489	1.9547	17.3301	0.5448	0.9763	1.3627	0.7255	2	9.4417	4.479	0.5827	6.1739	1.209	3.6019
261	3.9458	1.1556	3.6712	4.273	22.7989	1.9937	14.3242	0.511	1.0077	1.2544	0.7205	2	7.3192	2.7777	1.1071	3.8552	1.5391	1.6687
262	4.1396	1.1392	3.8699	4.4372	22.6073	1.7514	14.8146	0.4575	1.0414	1.2373	0.8018	2	6.7779	2.6192	0.9699	3.2665	1.3555	1.5323
263	4.1242	1.1881	3.9835	4.5972	18.4156	1.6088	15.3939	0.4163	1.0966	1.2708	0.8913	2	6.4087	2.35	0.8756	2.6367	1.3125	1.1802
264	5.1027	1.1295	4.6924	5.4897	8.0483	1.777	18.1062	0.4605	0.7283	1.3089	0.4941	2	8.3384	1.4784	1.3521	2.9923	1.634	0.6711
265	3.5402	1.2661	3.7877	4.1383	24.2051	2.0061	14.0814	0.5396	1.175	1.2848	0.9263	2	7.5984	3.2477	1.1659	3.506	1.5205	1.8392
266	5.3245	1.1761	5.2693	5.9654	2.9626	1.5893	19.6731	0.4257	1.0802	1.2445	0.8366	2	8.3744	1.5383	0.7763	1.8388	1.5422	0.2481
267	3.0148	1.345	3.4981	3.6668	-1.2081	2.4752	12.739	0.6797	1.3076	1.3582	1.0802	2	8.6585	2.6013	2.1751	2.4083	2.5052	-0.1046
268	3.1619	1.1606	2.9334	3.3805	3.5614	1.6502	11.5282	0.4199	1.1418	1.2361	0.8533	2	4.8408	1.5303	1.3483	1.7935	1.5914	0.1724
269	4.8026	1.0988	4.1563	5.0182	28.9266	0.6029	16.5789	0.1512	0.7778	1.3063	0.481	2	2.506	0.931	0.3737	1.9354	0.4286	0.7249
270	3.2123	1.1669	3.0651	3.4563	11.9055	1.9695	11.7761	0.5126	1.1697	1.3016	1.0183	2	6.0367	2.4856	1.1306	2.4408	1.735	0.7187
271	3.8101	1.1902	3.7875	4.2309	20.4565	1.2956	14.2467	0.3444	1.1376	1.2736	0.8537	2	4.907	1.8836	0.5406	2.2064	1.0306	1.0038
272	3.1074	1.1493	2.7535	3.2879	14.6731	1.2682	11.2197	0.3112	1.1033	1.2147	0.8883	2	3.4921	1.4737	0.7495	1.659	1.0821	0.5124
273	4.5261	1.216	4.6774	5.1866	34.3987	2.9942	17.2907	0.81	0.9794	1.3166	0.763	2	14.0049	6.3162	0.6107	8.2781	1.9642	4.8175
274	4.1518	1.193	4.0531	4.6477	20.093	1.8206	15.5605	0.4742	1.0895	1.2465	0.8866	2	7.3792	2.7727	1.5468	3.1271	1.4548	1.4827
275	2.7101	1.2693	2.8025	3.0943	9.8119	1.7638	10.807	0.4574	1.2462	1.3497	1.068	2	4.943	2.1839	1.0116	2.0449	1.5907	0.485
276	2.8133	1.2248	2.7377	3.1237	1.2311	1.2568	10.8246	0.3179	1.1693	1.2356	0.9475	2	3.4407	1.2186	0.7069	1.286	1.2413	0.0424
277	2.7042	1.2378	2.6061	3.0185	4.2057	1.583	10.5156	0.3923	1.1875	1.2586	0.9814	2	4.1254	1.6618	1.3065	1.6932	1.5164	0.1735
278	3.5364	1.1782	3.396	3.8689	9.1427	0.8638	13.0902	0.2241	1.1309	1.278	0.8229	2	2.9335	0.9141	0.3949	1.1108	0.7848	0.2682
279	4.1758	1.1955	4.0683	4.6856	25.0758	1.8654	15.6836	0.4839	1.0977	1.2338	0.7761	2	7.589	2.9878	0.7535	3.8495	1.3976	1.903
280	3.7427	1.1864	3.5789	4.1383	26.85	1.5126	13.9497	0.3881	1.0764	1.2634	0.8466	2	5.4134	2.3902	0.4765	2.8233	1.1065	1.4535
281	3.4567	1.2273	3.4886	3.9194	17.5686	1.418	13.3285	0.3712	1.1592	1.2762	0.9603	2	4.9469	1.9916	0.9372	2.0739	1.1689	0.8691
282	3.5869	1.032	2.6194	3.4731	26.1074	2.5856	11.6291	0.5824	0.9521	1.1081	0.6477	2	6.7728	3.0056	0.9743	4.6408	1.9106	1.7682
283	3.0493	1.1987	2.9052	3.3468	13.4087	2.2174	11.4829	0.561	1.1163	1.2635	0.8459	2	6.4421	2.4881	0.9687	2.9412	1.9201	0.8638
284	3.6583	1.1741	3.4984	3.9994	28.7753	2.1527	13.4936	0.5581	1.1315	1.2335	0.8603	2	7.5311	3.4863	0.8092	4.0522	1.5333	2.1671
285	4.0184	1.0323	3.0842	3.9194	25.1454	2.0631	13.0314	0.4883	0.9511	1.2335	0.6508	2	6.363	2.6049	0.9823	4.0029	1.5443	1.6
286	4.6438	1.1742	4.4765	5.1571	40.4429	1.7876	17.1307	0.4671	0.9173	1.2457	0.6539	2	8.0024	3.9325	0.6528	6.0142	1.0647	3.2364
287	5.4634	1.0673	4.6817	5.5865	10.5785	1.7242	18.3182	0.4407	0.599	1.2332	0.3972	2	8.072	1.4663	1.5203	3.6918	1.5418	0.8539
288	3.4912	1.2117	3.4769	3.9152	-5.6766	3.1474	13.2895	0.8234	1.1262	1.2645	0.9496	2	10.9432	2.5371	3.2401	2.6719	3.3261	-0.6212
289	4.2867	1.1582	4.0923	4.6772	44.6358	1.1254	15.598	0.2953	1.0423	1.2947	0.7203	2	4.6055	2.5045	0.1974	3.4771	0.6231	2.0557
290	4.291	1.0774	3.5416	4.3741	42.542	2.2051	14.5239	0.5377	0.7152	1.2147	0.4711	2	7.8097	3.9193	0.9786	8.3188	1.267	3.3224
291	4.0685	1.215	4.1854	4.6267	2.6072	1.7485	15.53	0.4712	1.1405	1.3016	0.8713	2	7.3182	1.6746	1.1457	1.9219	1.7029	0.1908
292	4.2446	1.1196	3.8028	4.4835	35.0065	1.5607	14.9303	0.3975	0.7562	1.2776	0.5407	2	5.9349	2.626	0.552	4.8571	1.0143	2.0776
293	3.3323	1.2068	3.2346	3.7089	7.3313	2.5403	12.6336	0.6504	1.139	1.2535	0.9317	2	8.2168	2.7958	1.5521	3.0006	2.354	0.6024
294	2.8553	1.2588	2.831	3.2542	4.1493	1.8099	11.2916	0.4538	1.1564	1.3164	0.9009	2	5.1238	1.7755	1.2352	1.9708	1.7348	0.2126
295	5.577	1.088	4.8087	5.8138	9.9242	2.9118	19.0625	0.7345	0.5239	1.2358	0.3837	2	14.0022	2.3959	2.1946	6.2448	2.6229	1.3896
296	3.1105	1.2126	3.0864	3.4563	2.2323	0.5495	11.8494	0.1431	1.2011	1.2955	1.0412	2	1.696	0.5973	0.4221	0.5736	0.5372	0.0379
297	3.9913	1.1117	3.4953	4.172	25.1571	3.2145	13.9397	0.806	1.0544	1.2802	0.7971	2	11.2358	4.7442	2.2716	5.952	2.4058	2.8266
298	3.7011	1.2191	3.6828	4.193	26.1243	3.0866	14.1745	0.8019	1.1117	1.2413	0.892	2	11.3672	5.0035	2.0515	5.6095	2.2802	2.9696
299	3.1535	1.2553	3.3092	3.6205	14.2787	2.0251	12.4362	0.5389	1.2476	1.334	0.9964	2	6.7016	2.6867	1.0475	2.6964	1.736	0.9569
300	2.7282	1.2569	2.6928	3.09	24.7291	2.0459	10.7726	0.5114	1.1981	1.294	0.9407	2	5.5093	2.8111	1.0247	2.9883	1.54	1.3624
301	4.513	1.1203	3.9877	4.7866	17.4396	2.6956	15.8835	0.6767	0.6793	1.2518	0.522	2	10.7491	3.0363	1.277	5.817	2.2255	1.8746
302	4.2067	1.0893	3.6294	4.3278	24.5931	1.4526	14.3958	0.3662	1.0411	1.2304	0.7437	2	5.2722	2.1113	0.4822	2.8389	1.0954	1.2966
303	3.2838	1.2173	3.2299	3.6794	8.1419	1.6846	12.5581	0.4333	1.1783	1.2299	0.8936	2	5.441	1.8257	0.8174	2.0432	1.5474	0.443
304	2.3625	1.2068	2.2127	2.5386	14.8548	0.9869	8.9568	0.2438	1.1894	1.2806	0.9465	2	2.1838	1.1197	0.5474	1.183	0.8403	0.3244
305	3.6783	1.2052	3.651	4.1215	32.0913	1.7707	13.927	0.4642	1.0764	1.2783	0.8212	2	6.465	3.0622	1.0972	3.7288	1.2025	2.0747
306	2.966	1.1657	2.731	3.1658	22.7279	3.0495	10.8617	0.7667	1.1387	1.2102	0.9218	2	8.3281	4.0648	1.3029	4.4099	2.3564	1.8928
307	3.1461	1.2864	3.3717	3.6921	22.1422	2.2318	12.7145	0.5918	1.1909	1.3171	0.9224	2	7.525	3.2689	1.5885	3.5441	1.7376	1.6662
308	4.3834	1.124	3.9847	4.6561	22.3927	1.9364	15.4792	0.4985	0.9328	1.2355	0.7207	2	7.7159	2.8109	0.8603	3.9003	1.5028	1.7278
309	3.466	1.2507	3.5829	3.9994	31.5936	1.8952	13.6188	0.4986	1.0879	1.2786	0.9005	2	6.7903	3.3127	0.9572	3.6787	1.2965	2.1453
310	2.6398	1.2019	2.3985	2.8627	-6.9933	1.4994	9.9672	0.3608	1.1409	1.2124	0.8484	2	3.5963	1.1096	1.5432	1.3079	1.6042	-0.2515
311	3.3107	1.153	3.0152	3.5321	12.992	2.1428	11.9926	0.5387	1.1271	1.2164	0.8307	2	6.4609	2.3881	0.9	2.8749	1.8644	0.8394
312	2.646	1.2023	2.4966	2.8711	2.8474	1.7317	9.9944	0.4326	1.1831	1.2655	0.9055	2	4.3233	1.6465	1.0728	1.8183	1.6824	0.1231
313	2.7884	1.2607	2.9008	3.1742	7.6961	1.5996	11.0435	0.4202	1.2533	1.3276	1.0304	2	4.64	1.8784	0.9616	1.823	1.4764	0.3571
314	3.1593	1.1585	2.9493	3.3721	6.6005	2.4493	11.4985	0.6282	1.175	1.2857	0.9106	2	7.2237	2.5599	1.4673	2.8112	2.2876	0.4768
315	4.633	1.2039	4.8163	5.2666	34.6626	2.2487	17.5222	0.6181	0.9217	1.3422	0.7049	2	10.8304	4.7897	1.1874	6.7952	1.4692	3.7541
316	2.951	1.3068	3.1624	3.49	-13.4162	1.7882	12.1153	0.4668	1.2272	1.3197	1.058	2	5.6551	1.3872	1.5885	1.3111	2.0282	-0.7587
317	3.8994	1.2136	3.8827	4.4162	42.5347	2.5175	14.8665	0.6575	1.096	1.2468	0.7986	2	9.7746	5.3128	1.2408	6.6531	1.4467	4.1576
318	3.5045	1.2133	3.4229	3.9362	28.7492	1.3052	13.3584	0.3344	1.1513	1.2318	0.8523	2	4.4676	2.077	0.469	2.4368	0.93	1.2844
319	3.4655	1.2208	3.4924	3.911	-3.4517	2.1336	13.2912	0.5606	1.0897	1.2648	0.9315	2	7.4515	1.7989	2.2414	1.9312	2.2073	-0.2572
320	3.2318	1.1956	3.0869	3.5573	31.0313	0.971	12.1393	0.2469	1.1187	1.2943	0.8983	2	2.9973	1.5317	0.4945	1.7051	0.6697	0.9301
321	3.986	1.2942	4.5619	4.7993	32.0287	2.3069	16.2061	0.6494	1.2322	1.35	1.0722	2	10.524	5.0519	1.0247	4.7119	1.5681	3.3707
322	5.4765	1.0678	4.6721	5.6033	2.5081	1.8032	18.3719	0.4586	0.5968	1.2557	0.4205	2	8.4248	0.9505	1.3249	2.2605	1.758	0.2113
323	3.1033	1.1624	2.7559	3.3174	-0.7832	2.5895	11.3327	0.6297	1.098	1.1674	0.8532	2	7.1365	2.1709	1.9677	2.5443	2.6098	-0.0559
324	4.6633	1.1758	4.5732	5.1866	28.9762	2.1239	17.2258	0.5639	0.9107	1.2436	0.7075	2	9.7128	3.8817	0.7576	5.4862	1.5084	2.8144
325	5.3713	1.151	5.0356	5.898	9.7282	2.638	19.422	0.684	0.7041	1.2447	0.4559	2	13.2841	2.3781	2.1666	5.2158	2.3814	1.2923
326	3.7188	1.0586	2.8976	3.6963	32.7879	1.4069	12.3675	0.3296	0.9991	1.1802	0.711	2	4.0765	2.0089	0.3929	2.8254	0.9456	1.3366
327	4.4536	1.1264	3.9609	4.7445	14.6016	3.1228	15.7606	0.7848	0.8214	1.2506	0.548	2	12.3692	3.2674	1.7008	5.9629	2.6669	1.8061
328	2.9535	1.2147	2.8688	3.2711	5.5202	0.8436	11.271	0.2147	1.1681	1.2371	0.9844	2	2.4202	0.9183	0.4949	0.9328	0.7971	0.1336
329	2.9581	1.0725	2.346	2.9259	2.8138	1.4499	9.9673	0.3413	0.9846	1.1689	0.8046	2	3.4014	1.2295	0.7569	1.528	1.4091	0.0957
330	3.0466	1.2635	3.2106	3.5068	5.2306	2.4397	12.0932	0.6477	1.2457	1.3145	1.0161	2	7.8328	2.759	1.6835	2.7153	2.312	0.4097
331	3.5308	1.161	3.3994	3.8099	11.992	2.6623	12.8778	0.7028	1.1708	1.2344	0.8821	2	9.0502	3.152	1.6354	3.5734	2.343	1.0853
332	3.0589	1.2223	3.0515	3.4184	3.6939	1.6279	11.7464	0.4229	1.1856	1.2894	1.0258	2	4.9676	1.7919	1.4061	1.7467	1.5678	0.1835
333	2.8196	1.1903	2.5602	3.0522	0.7982	2.0611	10.5436	0.5005	1.1105	1.2282	0.9034	2	5.2769	1.8893	1.6609	2.0913	2.0447	0.0421
334	4.9825	1.14	4.6243	5.4013	23.1012	2.2025	17.8444	0.5708	0.9304	1.2439	0.6545	2	10.1852	3.4614	0.7161	5.2886	1.6937	2.3529
335	2.6687	1.2921	2.7732	3.09	2.0345	3.5022	10.8331	0.8965	1.1931	1.3188	1.0243	2	9.7124	3.712	2.6294	3.6239	3.431	0.1976
336	3.9814	1.0288	3.0412	3.8689	32.0556	3.5865	12.8678	0.8476	0.9393	1.1654	0.6662	2	10.9073	5.1197	1.2066	7.6855	2.4369	3.4964
337	2.7941	1.187	2.5956	3.0143	-2.8065	3.178	10.4194	0.7917	1.1575	1.23	0.9526	2	8.2488	2.881	2.3667	3.0242	3.2672	-0.2315
338	2.5319	1.1848	2.3313	2.6985	-25.8274	1.9221	9.4239	0.4755	1.1593	1.2862	0.9878	2	4.4809	1.2317	1.9393	1.2469	2.4185	-1.1573
339	3.9571	1.0816	3.3757	4.0288	3.1891	2.3585	13.4454	0.5921	1.0693	1.2101	0.7677	2	7.9615	2.0069	2.2723	2.614	2.2833	0.2539
340	5.27	1.0507	4.2402	5.3002	13.3856	1.8544	17.3952	0.452	0.4883	1.235	0.3594	2	7.8629	1.6298	0.848	4.5344	1.6061	1.0525
341	2.8741	1.2235	2.7048	3.1953	14.9201	0.8259	11.0473	0.2022	1.0484	1.205	0.7754	2	2.2339	0.8782	0.5055	1.1326	0.7027	0.3333
342	3.1419	1.2334	3.186	3.5489	0.1309	2.724	12.1748	0.7128	1.1672	1.3333	0.909	2	8.6786	2.4843	2.2462	2.7329	2.7204	0.0114
343	3.7366	1.1379	3.2753	3.9741	21.0847	2.8154	13.3578	0.6903	1.0445	1.1776	0.7606	2	9.2214	3.6341	1.8757	4.7782	2.2218	1.9443
344	4.5202	1.084	3.7355	4.6477	30.791	2.6174	15.3932	0.6352	0.8199	1.2059	0.5314	2	9.7772	3.9731	0.8362	7.477	1.8115	3.0105
345	3.056	1.1526	2.6146	3.2374	3.8957	2.3445	11.0661	0.5539	1.0475	1.1625	0.8101	2	6.1299	2.0641	1.7561	2.5479	2.2531	0.2388
346	2.8602	1.1644	2.5835	3.0395	-19.7473	2.132	10.4629	0.5264	1.16	1.3086	0.9467	2	5.5081	1.3294	1.988	1.4042	2.5531	-1.0877
347	2.7202	1.2153	2.5976	2.989	-9.1795	2.0617	10.3858	0.5156	1.188	1.2731	0.9891	2	5.3554	1.7348	1.6771	1.7539	2.251	-0.4916
348	2.6367	1.168	2.2716	2.7869	-5.9785	2.3732	9.675	0.5572	1.0984	1.2025	0.8021	2	5.391	1.695	2.145	2.1133	2.5151	-0.3223
349	2.4797	0.9225	1.3853	2.1049	-15.0956	3.9867	7.1865	0.7685	0.781	1.0547	0.4816	2	5.5228	1.3763	2.2932	2.8576	4.5886	-0.8337
350	4.7514	1.1792	4.6385	5.3044	10.215	2.3291	17.6015	0.6138	1.0513	1.2372	0.804	2	10.8037	2.785	1.9066	3.4638	2.0912	1.1036
351	2.7008	1.1512	2.4591	2.8248	-23.1089	2.4154	9.7678	0.6081	1.1386	1.2623	0.9855	2	5.9397	1.558	2.5427	1.5808	2.9735	-1.3726
352	4.026	1.1531	3.6734	4.3572	13.1119	2.4831	14.5848	0.6254	1.0748	1.2429	0.8227	2	9.1215	2.9709	1.2028	3.6113	2.1575	1.196
353	3.2769	1.1278	2.8621	3.4226	23.4707	2.7273	11.6098	0.6724	1.1004	1.2481	0.7686	2	7.8059	3.4364	1.1531	4.4708	2.0872	1.8321
354	2.4637	1.1916	2.2744	2.6312	-0.9924	1.4683	9.2232	0.3621	1.2038	1.2639	0.9971	2	3.3394	1.4455	1.0308	1.4496	1.4829	-0.0331
355	3.3741	1.2601	3.4614	3.911	31.2427	2.9379	13.357	0.7613	1.1261	1.2728	0.8445	2	10.1691	4.883	0.9028	5.7821	2.02	3.1771
356	3.2077	1.1286	2.7383	3.3468	9.7115	3.0166	11.3729	0.7263	1.0935	1.1874	0.8615	2	8.2603	3.1485	1.8308	3.6548	2.7236	0.8022
357	3.7106	1.1549	3.3304	3.9994	31.4871	1.8226	13.4634	0.4509	1.0097	1.2025	0.7271	2	6.0701	2.8192	0.6758	3.8774	1.2488	1.9113
358	3.6705	1.147	3.2544	3.9278	24.6888	2.0387	13.2264	0.5016	0.9694	1.2188	0.6805	2	6.6346	2.6828	0.7764	3.9424	1.5353	1.638
359	2.4541	1.3185	2.5875	2.8627	-18.3838	2.5668	10.1654	0.6534	1.2174	1.3567	1.1009	2	6.6417	2.1243	2.3437	1.9297	3.0388	-1.221
360	3.8101	1.2183	3.7476	4.3235	18.5048	2.637	14.5833	0.6776	1.137	1.2318	0.8567	2	9.8823	3.6699	1.5857	4.2835	2.149	1.8287
361	2.9449	1.1723	2.7524	3.1574	-3.7868	1.4104	10.8456	0.3579	1.1322	1.311	0.9818	2	3.8819	1.2902	0.8276	1.314	1.4638	-0.147
362	3.1172	1.2452	3.1027	3.5489	11.0033	1.1166	12.1945	0.2841	1.1328	1.2844	0.8695	2	3.4644	1.2453	0.6941	1.4321	0.9937	0.3812
363	3.9681	1.1639	3.6726	4.3278	40.1026	1.735	14.5091	0.4392	0.7619	1.2588	0.5693	2	6.3719	3.1469	0.7856	5.5277	1.0392	2.5553
364	2.4397	1.2022	2.3006	2.6228	-14.4671	2.2561	9.2138	0.5633	1.1905	1.26	0.9917	2	5.1904	1.8102	1.5722	1.8254	2.5825	-0.7509
365	2.8659	1.2314	2.8537	3.2037	0.9898	2.2234	11.0868	0.5723	1.2325	1.2843	0.9567	2	6.345	2.1689	1.7443	2.2671	2.2015	0.0628
366	2.9331	1.1989	2.8453	3.2079	-20.3692	2.3552	11.0468	0.6066	1.2034	1.2858	1.0036	2	6.7013	1.4803	2.8541	1.4749	2.8349	-1.365
367	2.7256	1.2738	2.7653	3.1237	24.1808	0.6224	10.9073	0.1578	1.1649	1.2613	0.9642	2	1.7212	0.8712	0.4039	0.9036	0.4719	0.4162
368	2.9946	1.2303	2.9406	3.3595	19.3459	3.8699	11.5744	0.9832	1.1261	1.2541	0.8533	2	11.3797	4.8649	2.7789	5.7011	3.1212	2.2015
369	3.6284	1.2151	3.4776	4.092	28.1414	1.5493	13.8505	0.389	1.0638	1.2329	0.8148	2	5.3878	2.4233	0.8965	2.9742	1.1133	1.5162
370	2.7167	1.0828	2.2509	2.6901	-3.4266	0.6555	9.2416	0.1597	1.1368	1.2288	0.9154	2	1.4755	0.5701	0.478	0.6227	0.678	-0.0506
371	2.8051	1.0725	2.2479	2.7617	-27.5645	3.491	9.4514	0.8303	1.0674	1.2576	0.9309	2	7.8474	1.9826	3.528	2.1297	4.4533	-2.1631
372	2.6273	1.2632	2.6673	2.9764	-1.2575	1.8932	10.4261	0.4843	1.2441	1.2947	0.967	2	5.0497	1.7902	1.3255	1.8513	1.917	-0.0635
373	3.6589	1.1392	3.2926	3.8899	39.1002	1.7599	13.0954	0.4425	1.0468	1.2525	0.7411	2	5.7946	3.0599	0.465	4.129	1.0718	2.2657
374	3.3122	1.1539	3.0183	3.5363	13.9305	2.4637	12.0072	0.6193	1.158	1.2371	0.9293	2	7.4362	3.0066	1.238	3.2352	2.1205	1.0359
375	2.6654	1.17	2.34	2.8248	1.891	2.5176	9.7972	0.6013	1.1336	1.2001	0.8919	2	5.8912	2.3145	1.197	2.5949	2.47	0.1114
376	2.9366	1.225	2.363	3.2753	13.1299	3.9402	11.3011	0.8239	1.0462	1.1731	0.8294	2	9.3108	4.0614	1.716	4.8968	3.4229	1.2225
377	3.0583	1.145	2.658	3.2206	8.0026	2.7634	11.0014	0.6677	1.0604	1.1642	0.8283	2	7.3451	2.6934	1.1636	3.2519	2.5422	0.5878
378	4.9739	1.1921	5.049	5.6244	18.3993	1.6674	18.6274	0.452	0.8423	1.3198	0.5847	2	8.4188	2.3446	1.2761	4.0097	1.3606	1.549
379	3.2023	1.2025	3.1618	3.5405	29.9993	1.7246	12.0975	0.4507	1.1697	1.2981	0.9895	2	5.4528	2.8303	0.5765	2.8604	1.2072	1.6358
380	5.272	1.1256	4.8229	5.6623	3.703	1.948	18.6423	0.504	0.6841	1.2562	0.4862	2	9.3952	1.2599	1.3671	2.5914	1.8759	0.3479
381	3.4082	1.1463	3.0798	3.6247	27.2196	1.9181	12.2732	0.4813	1.0815	1.2162	0.756	2	5.9075	2.6634	1.0028	3.523	1.396	1.608
382	3.3378	1.1199	2.7823	3.4689	19.2301	2.9577	11.7434	0.7008	1.034	1.1563	0.7925	2	8.2293	3.4757	1.4635	4.3859	2.389	1.5825
383	2.9252	1.266	3.0902	3.3595	-0.6652	1.9002	11.6346	0.5047	1.2384	1.3168	1.0783	2	5.8719	2.0235	1.3026	1.8766	1.9128	-0.0391
384	2.7771	1.2878	2.8988	3.2206	-22.6622	2.8383	11.2356	0.7323	1.1965	1.3165	0.9709	2	8.2278	1.5157	3.6983	1.5611	3.4815	-1.8646
385	3.5691	1.2111	3.5882	4.0078	8.3594	1.862	13.5795	0.492	1.179	1.2781	0.8949	2	6.6811	2.0854	1.118	2.3303	1.7063	0.5585
386	6.9666	1.0931	6.1765	7.3589	2.411	1.6761	23.9237	0.4327	0.7602	1.1849	0.6083	2	10.3527	1.2446	0.6777	2.046	1.6357	0.2496
387	3.9542	1.1466	3.5795	4.252	39.2869	3.105	14.2441	0.7803	1.0395	1.2339	0.7116	2	11.1144	5.7081	1.0704	8.0212	1.8852	4.3665
388	3.9435	1.1149	3.4596	4.1299	20.8117	3.1842	13.8123	0.7975	1.0479	1.2439	0.7133	2	11.0159	4.0911	2.255	5.7357	2.5215	2.2926
389	2.9522	1.1894	2.8162	3.2079	-3.0804	1.4674	11.0316	0.3746	1.1788	1.3178	1.0161	2	4.1326	1.4097	1.067	1.3874	1.5127	-0.1273
390	3.9215	1.1551	3.6046	4.2436	35.9555	1.4727	14.2309	0.373	1.0231	1.2115	0.7083	2	5.3085	2.5767	0.3005	3.6379	0.9432	1.9087
391	4.4576	1.1285	4.0211	4.7572	30.8788	1.4039	15.8033	0.3572	0.9537	1.2215	0.6441	2	5.6453	2.3683	0.3707	3.6767	0.9704	1.7432
392	3.2047	1.2155	3.1569	3.5784	19.0114	1.4771	12.2379	0.381	1.1333	1.3049	0.935	2	4.663	2.005	0.5908	2.1444	1.1963	0.8865
393	3.0812	1.3045	3.3561	3.6542	20.7396	2.0288	12.627	0.5392	1.1822	1.3181	1.0127	2	6.8087	3.0405	1.1194	3.0024	1.608	1.4121
394	4.3702	1.1735	4.1588	4.8329	31.8806	1.4819	16.1113	0.3825	1.0647	1.2292	0.8051	2	6.163	2.7776	0.9293	3.45	1.0095	1.9648
395	2.7435	1.2558	2.8192	3.1069	4.9021	1.8915	10.8236	0.4927	1.2253	1.304	0.9808	2	5.3324	2.0256	1.1454	2.0652	1.7988	0.2614
396	4.9646	1.153	4.7234	5.4392	33.8642	1.021	17.9836	0.2682	0.8789	1.2796	0.5623	2	4.8225	2.0128	0.3602	3.5793	0.6752	1.6331
397	2.9357	1.1698	2.7891	3.1406	-0.0598	2.2695	10.7888	0.5867	1.1736	1.2415	1.0013	2	6.3298	2.2701	1.8551	2.2671	2.2709	-0.0038
398	3.6815	1.2093	3.8156	4.1383	4.1386	4.0155	13.9866	1.0954	1.1732	1.3372	0.9559	2	15.3216	4.3136	2.5905	4.5127	3.8493	0.6341
399	2.9007	1.272	2.9515	3.3426	3.7567	2.5632	11.5919	0.6526	1.17	1.3095	0.9036	2	7.5652	2.5133	2.3106	2.7814	2.4669	0.2842
400	2.9177	1.1681	2.6537	3.1153	-3.3432	2.5395	10.7067	0.6294	1.1739	1.2274	0.891	2	6.739	2.1129	2.3459	2.3715	2.6244	-0.2253
401	2.5463	1.1333	2.1209	2.6101	-37.3856	2.2103	9.0656	0.5171	1.0038	1.2366	0.8856	2	4.6879	0.9366	2.2155	1.0577	3.0367	-1.7526
402	3.1145	1.2858	3.3144	3.65	32.1126	1.8867	12.5812	0.497	1.2328	1.3009	1.0119	2	6.2533	3.3042	0.7931	3.2653	1.2808	2.0081
403	3.0682	1.2527	3.1111	3.5068	18.3379	1.2845	12.0748	0.3309	1.1847	1.2613	0.9667	2	3.9961	1.7468	0.5159	1.8069	1.0489	0.7328
404	3.2701	1.1502	2.9736	3.4774	18.7206	2.8708	11.8161	0.7225	1.0997	1.2384	0.7848	2	8.5366	3.4294	1.1392	4.3697	2.3333	1.5981
405	2.8692	1.2694	2.9761	3.2963	-3.3042	1.0678	11.4419	0.2777	1.2267	1.3226	0.9856	2	3.1778	0.9822	1.1702	0.9965	1.103	-0.105
406	2.9545	1.1029	2.5519	2.9974	-16.2541	1.9456	10.2366	0.485	1.1679	1.2336	0.9265	2	4.9649	1.2886	1.1743	1.3908	2.2618	-0.807
407	4.3044	1.1705	4.1304	4.7445	32.4127	2.0179	15.8289	0.5265	0.952	1.288	0.6504	2	8.3347	3.5885	0.6503	5.5175	1.3638	2.7015
408	3.8937	1.177	3.7737	4.2857	39.6494	2.4187	14.3976	0.634	1.0632	1.2717	0.8621	2	9.1275	4.8775	0.8451	5.6575	1.4597	3.619
409	2.4244	1.2518	2.348	2.6985	2.7401	1.6149	9.5339	0.3977	1.1414	1.283	0.9855	2	3.7918	1.6518	1.215	1.6761	1.5707	0.1039
410	3.8486	1.2232	3.8798	4.3867	21.0503	2.3696	14.7898	0.6216	1.0475	1.2965	0.8487	2	9.1937	3.5231	1.1048	4.1511	1.8708	1.9353
411	3.4323	1.1412	3.0953	3.6373	25.9399	2.6725	12.3047	0.6723	1.0472	1.2147	0.7638	2	8.2722	3.6575	0.8366	4.7888	1.9792	2.1458
412	3.6745	1.184	3.5489	4.0499	28.6965	2.5999	13.6682	0.6751	1.125	1.2605	0.8484	2	9.2269	4.2205	0.9444	4.9749	1.8538	2.6478
413	2.4719	1.3062	2.5443	2.8627	-18.8828	2.0342	10.1436	0.5102	1.1774	1.3036	0.9412	2	5.1756	1.2989	1.973	1.38	2.4184	-0.9773
414	3.3218	1.2309	3.4196	3.7636	20.4714	2.181	12.8451	0.5806	1.2016	1.3535	1.0172	2	7.4582	3.2912	0.8719	3.2355	1.7345	1.5268
415	3.6121	1.1793	3.4443	3.9615	39.9292	1.4853	13.3828	0.3823	1.1224	1.2445	0.8987	2	5.1158	2.8446	0.4117	3.1652	0.8922	2.0427
416	2.5346	1.2229	2.4895	2.7785	-16.4166	0.8916	9.737	0.228	1.2178	1.2953	1.0617	2	2.2197	0.7377	0.7534	0.6948	1.038	-0.3644
417	7.1609	1.1432	6.8356	7.9061	35.3839	2.4913	25.7186	0.6622	0.9296	1.234	0.59	2	17.0298	6.9755	0.6573	11.8238	1.6098	6.0258
418	3.6609	1.1041	3.1383	3.7805	39.0699	2.4516	12.6984	0.6059	0.9829	1.2494	0.7319	2	7.6939	4.0993	0.9261	5.6011	1.4938	3.006
419	3.0309	1.2326	3.1711	3.41	-4.0609	3.2615	11.7371	0.8812	1.2524	1.3473	1.0073	2	10.3425	2.9986	2.0243	2.977	3.3939	-0.42
420	5.2779	1.1084	4.6986	5.5865	31.3388	2.0356	18.3785	0.5204	0.7282	1.2529	0.5125	2	9.5645	3.7137	0.5989	7.2467	1.3977	2.9974
421	4.3918	1.2114	4.3781	5.0055	40.679	2.7591	16.7145	0.7227	1.0236	1.2564	0.791	2	12.0797	6.2085	0.9788	7.8494	1.6367	4.9139
422	2.5399	1.0635	1.7071	2.4586	-23.5083	1.99	8.4862	0.4003	0.8112	1.1103	0.5972	2	3.3971	0.6691	1.3362	1.1205	2.4578	-0.7986
423	4.8778	1.062	4.0388	4.9382	32.7778	2.756	16.2739	0.684	0.7747	1.2516	0.5784	2	11.131	4.7201	1.3027	8.1604	1.8526	3.6485
424	2.8717	1.2283	2.7908	3.2037	5.7842	1.2117	11.0819	0.3051	1.1192	1.2649	0.8683	2	3.3816	1.1868	0.8314	1.3668	1.1416	0.1956
425	3.023	1.1995	2.8702	3.3174	8.0651	2.033	11.3917	0.5122	1.1677	1.2302	0.8698	2	5.835	2.0962	1.6808	2.4101	1.869	0.4706
426	5.0074	1.0938	4.2603	5.2202	32.6661	2.4496	17.2062	0.6065	0.9003	1.2476	0.6855	2	10.4362	4.5398	0.8772	6.6227	1.6494	3.4091
427	2.6548	1.1875	2.4479	2.8501	-18.2272	2.3264	9.9044	0.575	1.1681	1.2332	0.8992	2	5.6948	1.4352	1.421	1.5961	2.7504	-1.038
428	5.5732	1.1865	5.4792	6.3106	-1.2458	1.7389	20.7742	0.4586	1.1126	1.4141	0.9104	2	9.5277	1.4841	0.8223	1.6302	1.7605	-0.1187
429	3.3109	0.9454	2.0601	2.9385	13.2197	3.8522	9.8341	0.807	0.8188	1.1226	0.6029	2	7.9359	3.0647	2.1247	5.0829	3.3429	1.0491
430	3.0178	1.234	2.983	3.3974	7.7293	2.7996	11.6997	0.7138	1.1401	1.2541	0.8732	2	8.3513	2.9011	1.9283	3.3225	2.5832	0.6455
431	2.9824	1.2968	3.1366	3.5068	0.7517	1.7991	12.1507	0.4644	1.161	1.2699	1.0144	2	5.6431	1.8536	1.3044	1.8274	1.7856	0.0424
432	3.3696	1.128	3.0045	3.5279	27.4196	2.0166	11.9408	0.5074	1.1171	1.2446	0.8754	2	6.0588	2.9425	0.9104	3.3615	1.4636	1.6613
433	2.8442	1.1868	2.6298	3.0732	-12.1228	1.1518	10.6042	0.2856	1.1299	1.2398	0.9542	2	3.029	0.865	0.7775	0.9066	1.2914	-0.3672
434	4.8069	1.2425	5.2859	5.6412	18.4932	2.3202	18.7629	0.6537	0.934	1.3629	0.7714	2	12.2645	3.7269	1.1659	4.8314	1.8911	2.2681
435	3.5367	1.1684	3.3644	3.8394	12.2946	2.0709	12.982	0.5367	1.1285	1.2366	0.8444	2	6.9673	2.3902	0.9715	2.8308	1.8163	0.8566
436	3.0023	1.0259	2.1835	2.8543	17.1407	2.4811	9.6765	0.5599	1.0255	1.1734	0.7177	2	5.4175	2.4041	1.1051	3.3495	2.0558	0.9286
437	3.0614	1.1502	2.8543	3.2374	3.2596	2.2539	11.0624	0.5815	1.1726	1.2981	1.0019	2	6.4333	2.3942	1.4808	2.3897	2.1804	0.2097
438	3.489	1.1857	3.3615	3.8352	21.3777	2.1895	12.9962	0.5663	1.1477	1.2635	0.9392	2	7.36	3.1902	2.0265	3.3967	1.7215	1.5734
439	2.7066	1.1998	2.5471	2.9385	1.8844	2.2731	10.2018	0.5675	1.1351	1.2532	0.9374	2	5.7897	2.1997	1.5034	2.3466	2.2303	0.1091
440	3.6646	1.1904	3.5709	4.0583	10.8638	2.1931	13.7047	0.5714	1.1597	1.2609	0.869	2	7.8315	2.5496	1.7163	2.9339	1.9549	0.8508
441	3.4586	1.1594	3.106	3.7215	33.0289	2.9227	12.5976	0.7206	1.0609	1.231	0.8446	2	9.0778	4.6514	1.392	5.5075	1.9573	2.9983
442	2.8388	1.2004	2.6717	3.0985	26.4889	2.4587	10.7055	0.6136	1.13	1.2232	0.9072	2	6.5688	3.3795	0.9462	3.7254	1.8074	1.74
443	2.8269	1.2102	2.7296	3.1069	-4.5457	1.2774	10.7478	0.3244	1.1817	1.2534	0.969	2	3.4868	1.1356	0.9282	1.1719	1.3355	-0.1585
444	5.3004	1.1417	4.993	5.7717	36.1966	2.3579	19.011	0.6193	0.9126	1.244	0.697	2	11.7732	5.3101	0.4741	7.6185	1.5044	4.2615
445	3.1736	1.1981	2.9989	3.4942	31.1822	2.7375	11.9448	0.6873	1.1161	1.2476	0.788	2	8.2095	4.0443	1.3982	5.1327	1.8839	2.5599
446	4.0856	1.2293	4.2607	4.6982	9.1255	1.6108	15.7785	0.435	1.155	1.3289	0.935	2	6.8632	1.9949	1.2376	2.1337	1.4638	0.6263
447	5.5793	1.147	5.1712	6.1169	0.1361	3.2661	20.1036	0.8401	0.8865	1.2638	0.5664	2	16.8894	1.8703	2.0457	3.3022	3.2616	0.023
448	4.0748	1.1363	3.7326	4.353	4.6749	1.2316	14.5455	0.316	1.0702	1.2153	0.7598	2	4.5969	1.1068	0.998	1.4568	1.174	0.2149
449	3.1313	1.2142	2.9326	3.4858	30.1883	1.892	11.9448	0.4645	1.1526	1.2415	0.8439	2	5.5485	2.7897	0.8385	3.3057	1.3208	1.675
450	2.5493	1.2787	2.5582	2.909	13.3238	0.9805	10.2412	0.2449	1.1922	1.2596	0.9997	2	2.5083	1.1838	0.3191	1.1842	0.8499	0.3342
451	3.441	1.2253	3.4601	3.8941	38.46	1.3066	13.2458	0.3413	1.1555	1.2787	0.9153	2	4.5208	2.4746	0.5795	2.7036	0.8041	1.7387
452	2.9366	1.1504	2.5919	3.0943	15.6604	1.0416	10.6129	0.2544	1.139	1.2327	0.9144	2	2.6998	1.2261	0.5039	1.3409	0.8785	0.4228
453	3.2208	1.263	3.3812	3.7257	7.491	2.6117	12.78	0.691	1.2176	1.3366	1.064	2	8.8306	3.2322	1.7597	3.0378	2.416	0.6615
454	4.1599	1.0997	3.5053	4.3151	27.5107	3.0529	14.3715	0.7446	0.8715	1.2157	0.6001	2	10.7013	4.2721	0.8694	7.1186	2.213	2.944
455	2.4506	1.191	2.2613	2.6143	-4.7924	1.1876	9.1694	0.2929	1.1757	1.2731	1.0101	2	2.6855	1.1284	0.7917	1.1171	1.2445	-0.1287
456	3.5912	1.1669	3.411	3.8983	44.247	1.6088	13.1648	0.4168	1.1046	1.2739	0.8463	2	5.4876	3.1873	0.3626	3.766	0.897	2.4281
457	3.7798	1.218	3.8118	4.2857	30.7086	2.3782	14.4638	0.6268	1.1225	1.3281	0.8319	2	9.0652	4.1547	0.7744	4.9941	1.6479	2.7838
458	3.1012	1.1682	2.7968	3.33	-3.9478	2.3041	11.3815	0.5662	1.1349	1.2402	0.9131	2	6.4441	1.9325	2.5094	2.1164	2.3951	-0.2544
459	4.2214	1.0537	3.2653	4.2099	17.1858	2.6293	13.9739	0.6144	0.8672	1.1587	0.6162	2	8.5856	2.8171	1.2132	4.5721	2.1775	1.4755
460	2.9959	1.2263	3.0856	3.3511	-0.6852	2.5932	11.5413	0.6933	1.244	1.3322	0.987	2	8.0017	2.5222	1.6069	2.5555	2.611	-0.0548
461	2.7664	1.2826	2.8784	3.1953	7.5706	1.6029	11.1473	0.4139	1.2319	1.3044	0.9661	2	4.6139	1.7807	0.8802	1.8431	1.4816	0.3493
462	3.3028	1.1803	3.127	3.5994	9.8379	1.3315	12.247	0.34	1.1071	1.2365	0.81	2	4.1635	1.3821	0.8696	1.7062	1.2005	0.4096
463	3.4433	1.1269	3.0094	3.6079	18.215	1.649	12.1905	0.4071	1.1031	1.1776	0.8849	2	4.9624	2.0973	0.7141	2.3701	1.3486	0.9039
464	2.6588	1.1795	2.4049	2.8375	-1.1378	2.6352	9.8518	0.6433	1.1662	1.2508	0.9019	2	6.3374	2.3316	1.5988	2.5852	2.6652	-0.0721
465	2.5027	1.0829	1.9408	2.4586	2.25	2.2923	8.5143	0.5225	1.0823	1.1914	0.7785	2	4.4488	1.8444	1.3664	2.3693	2.2406	0.1001
466	2.8715	1.1873	2.6913	3.1069	7.3562	2.1139	10.7109	0.5312	1.1679	1.2378	0.8873	2	5.6891	2.1562	1.0192	2.4301	1.9584	0.4185
467	3.5807	1.1955	3.4206	3.9741	23.2182	1.779	13.4485	0.4525	1.083	1.2743	0.8412	2	6.0853	2.5619	0.7106	3.0456	1.3659	1.4129
468	3.204	1.0394	2.5015	3.0985	-3.9174	2.2083	10.4624	0.528	1.0498	1.1687	0.7999	2	5.5241	1.6193	1.2641	2.0243	2.2949	-0.2164
469	5.4185	1.2093	5.6043	6.239	39.871	1.6234	20.5861	0.442	0.904	1.2982	0.6966	2	9.0981	4.3075	0.9184	6.1832	0.9761	3.6275
470	2.9322	1.1871	2.736	3.1785	3.9093	2.1588	10.9353	0.5401	1.1821	1.249	0.967	2	5.9064	2.2367	1.3626	2.3131	2.0744	0.2309
471	3.1607	1.1864	2.9433	3.4479	9.8332	2.1122	11.7807	0.5277	1.1035	1.2383	0.8505	2	6.2167	2.2311	1.5726	2.6232	1.9045	0.6113
472	4.1454	1.2056	4.1878	4.6856	41.8193	1.7171	15.6999	0.458	0.8559	1.3151	0.6483	2	7.1907	3.6547	0.7207	5.6376	0.999	3.0071
473	3.7416	1.2693	4.0305	4.4035	29.7774	1.968	14.92	0.5316	1.0941	1.3389	0.8941	2	7.9322	3.5977	1.1377	4.0236	1.382	2.362
474	3.1036	1.242	3.1179	3.5237	5.6108	2.3311	12.1096	0.6002	1.1464	1.2885	0.9695	2	7.2681	2.541	1.8182	2.6209	2.2003	0.4078
475	3.3271	1.0213	2.5284	3.1742	-8.9457	2.1023	10.6752	0.4979	1.0386	1.1035	0.7711	2	5.3154	1.2906	2.0962	1.6737	2.2903	-0.4755
476	3.0826	1.2044	2.9966	3.4016	-6.1837	1.4889	11.6643	0.3825	1.2051	1.2641	1.0112	2	4.4617	1.3228	1.2986	1.3082	1.581	-0.2759
477	4.9379	1.1581	4.6792	5.4307	13.9646	1.7021	17.9651	0.4433	0.8376	1.28	0.5769	2	7.9644	1.957	0.6216	3.3923	1.4644	1.1122
478	2.4128	1.2911	2.4698	2.7575	7.9846	1.4214	9.7865	0.3587	1.2436	1.3197	1.0917	2	3.5105	1.708	0.5233	1.5646	1.3079	0.2803
479	2.5337	1.2888	2.5047	2.909	-6.9266	1.2156	10.2587	0.2968	1.1527	1.2271	0.9536	2	3.0448	1.0287	1.0638	1.0787	1.2998	-0.2109
480	2.8798	1.1832	2.7655	3.1069	-18.107	0.8703	10.7042	0.2248	1.1992	1.3083	0.9511	2	2.4068	0.5419	0.7832	0.5697	1.0279	-0.4358
481	2.7325	1.1801	2.5381	2.9259	5.0511	1.5998	10.1306	0.4008	1.1866	1.2837	0.9333	2	4.0605	1.6228	0.775	1.7388	1.519	0.2051
482	3.6849	1.1669	3.3762	4.0078	20.8757	2.3358	13.5087	0.5838	1.023	1.2123	0.6949	2	7.8862	2.9305	1.1795	4.2175	1.8482	1.6463
483	3.0789	1.264	3.2863	3.5489	24.4732	1.9031	12.2263	0.5115	1.2407	1.3085	1.0608	2	6.2542	3.0553	0.6846	2.8803	1.4373	1.5306
484	4.025	1.1166	3.4795	4.2267	47.0928	1.6534	14.1189	0.4075	1.0147	1.2132	0.7539	2	5.7529	3.3687	0.3746	4.4683	0.8748	2.7092
485	3.1703	1.2123	3.0626	3.5279	25.6458	1.1591	12.0737	0.294	1.1256	1.2366	0.8577	2	3.5499	1.6496	0.3024	1.9232	0.8619	0.9104
486	2.9623	1.1572	2.6044	3.1406	22.3024	3.1542	10.769	0.7628	1.0764	1.2072	0.835	2	8.2148	3.8785	1.7137	4.6449	2.4508	1.8321
487	3.9608	1.1615	3.7103	4.3109	16.5004	2.2072	14.4524	0.5667	1.0208	1.2496	0.789	2	8.1895	2.8054	1.3557	3.5557	1.843	1.3513
488	3.3191	1.1855	3.1877	3.6331	42.3325	0.7935	12.361	0.2046	1.077	1.3265	0.9043	2	2.5295	1.4846	0.1775	1.6417	0.4576	1.0708
489	3.0454	1.1674	2.8383	3.2627	1.664	2.4477	11.1686	0.622	1.1693	1.2833	0.9325	2	6.9473	2.3601	1.1103	2.5309	2.4069	0.1156
490	3.2384	1.1881	3.0477	3.5447	27.7987	1.5698	12.0876	0.3958	1.1071	1.2609	0.9107	2	4.7844	2.3622	0.4977	2.5939	1.1334	1.33
491	2.7868	1.2578	2.7861	3.1658	-18.6573	2.4732	11.0121	0.6257	1.1853	1.2908	0.9319	2	6.8906	1.4493	2.9919	1.5552	2.9347	-1.2856
492	3.108	1.2628	3.1789	3.5826	13.8935	1.8596	12.3301	0.4794	1.1725	1.27	0.974	2	5.9114	2.381	1.3558	2.4444	1.6012	0.8213
493	3.3565	1.1862	3.3375	3.6794	12.7244	2.3917	12.5077	0.6382	1.2002	1.3273	1.029	2	7.9823	3.1636	1.5248	3.0744	2.0874	1.0157
494	2.4722	1.4153	2.9558	3.069	-11.8225	1.7241	10.9918	0.4636	1.2606	1.3901	1.1106	2	5.0962	1.5386	1.6904	1.3854	1.928	-0.6025
495	3.334	1.1332	2.882	3.5026	-5.8768	1.949	11.8694	0.4732	1.0559	1.186	0.8155	2	5.617	1.3527	1.4951	1.6587	2.0635	-0.3301
496	3.5097	1.2098	3.5325	3.932	17.4787	1.3788	13.3393	0.3651	1.1742	1.2521	0.8851	2	4.8705	1.8583	0.5279	2.0996	1.1378	0.8513
497	2.9308	1.2052	2.7829	3.2206	14.1041	1.0178	11.0968	0.2553	1.1455	1.2588	0.9401	2	2.8325	1.2214	0.5418	1.2992	0.8743	0.3995
498	3.1709	1.2935	3.4207	3.7426	10.8915	1.7871	12.8855	0.4744	1.2426	1.3364	1.0162	2	6.113	2.284	1.1934	2.2476	1.5924	0.6658
499	2.4425	1.2354	2.3777	2.6901	-14.458	0.9518	9.4801	0.2387	1.2123	1.3101	1.0548	2	2.2631	0.8219	0.7972	0.7792	1.0894	-0.3272
500	3.5531	1.2272	3.6339	4.0373	42.7999	1.6276	13.6986	0.4318	1.1041	1.3143	0.8311	2	5.9145	3.3051	0.4718	3.977	0.931	2.5314
501	3.7564	1.2543	3.9471	4.3741	33.8441	2.3942	14.8019	0.6384	1.1235	1.3324	0.9192	2	9.4501	4.6543	0.9534	5.0634	1.5839	3.1983
502	3.2468	1.1324	2.9105	3.4016	-7.464	2.5419	11.5508	0.6405	1.1386	1.2507	0.9547	2	7.3982	2.0557	2.9912	2.1532	2.7316	-0.5522
503	5.9532	1.1101	5.3376	6.3443	20.9187	1.3124	20.7616	0.3374	1.0325	1.1793	0.7841	2	7.0052	2.2791	0.2334	2.9069	1.0379	1.4654
504	3.4685	1.2425	3.5927	3.9783	-9.4261	1.5187	13.5389	0.403	1.224	1.3384	1.0568	2	5.4561	1.2418	1.4414	1.1751	1.6618	-0.5143
505	2.6992	1.3507	2.9887	3.2542	11.297	1.4998	11.4532	0.3914	1.2389	1.3362	1.0796	2	4.4826	1.9426	1.033	1.7995	1.3304	0.5064
506	3.3626	1.1881	3.2886	3.6921	7.0862	1.4139	12.5504	0.3705	1.16	1.2497	0.9344	2	4.6499	1.5571	1.1971	1.6664	1.3138	0.3295
507	2.715	1.1477	2.4211	2.8332	-0.265	2.3115	9.7887	0.5717	1.1345	1.2513	0.9424	2	5.5964	2.1693	0.9777	2.3019	2.3177	-0.0148
508	3.5198	1.129	3.1404	3.7005	17.4605	1.7261	12.4846	0.4342	0.9813	1.2049	0.7942	2	5.4208	2.078	0.9067	2.6165	1.4248	0.9465
509	2.7804	1.1479	2.5019	2.909	12.789	1.5401	10.0272	0.3843	1.1838	1.2458	0.9007	2	3.8533	1.7026	0.5609	1.8903	1.3432	0.4928
510	2.4084	1.1688	2.0325	2.5217	-2.8336	2.3927	8.843	0.5499	1.109	1.248	0.8944	2	4.8631	2.0628	1.6616	2.3064	2.4605	-0.1378
511	2.8491	1.2276	2.8036	3.1742	3.6842	2.0602	10.9881	0.5257	1.168	1.2604	0.994	2	5.776	2.1853	0.9769	2.1984	1.9843	0.2128
512	3.6753	1.2077	3.6606	4.1257	18.514	2.0759	13.9443	0.545	1.0703	1.2858	0.8136	2	7.5991	2.7831	0.6521	3.4208	1.6916	1.4069
513	5.4895	1.2285	5.9034	6.4201	40.9592	1.322	21.1863	0.3684	0.9053	1.3453	0.6418	2	7.8041	3.6974	0.6188	5.7615	0.7805	3.1965
514	3.2375	1.1839	3.0952	3.5321	10.5201	2.1077	12.0411	0.5418	1.1639	1.2762	0.9797	2	6.5237	2.534	1.5261	2.5865	1.886	0.6863
515	4.1215	1.2557	4.46	4.8371	42.18	1.79	16.2591	0.491	0.879	1.3702	0.6889	2	7.9834	4.0805	0.7668	5.9228	1.035	3.3674
516	3.8164	1.2532	4.0912	4.4456	26.1069	2.1453	15.0249	0.5842	1.0906	1.3382	0.8302	2	8.777	3.6076	1.3869	4.3452	1.5853	2.2914
517	2.8853	1.3184	3.1756	3.431	3.7379	0.8038	11.9507	0.2136	1.2346	1.3644	0.9641	2	2.5525	0.8414	0.6612	0.8727	0.7738	0.0954
518	4.9383	1.1665	4.7875	5.4686	31.7981	1.707	18.0973	0.4516	0.9641	1.2665	0.6912	2	8.1725	3.4034	1.1566	4.9237	1.1642	2.5987
519	3.1814	1.2627	3.3886	3.6752	4.1544	2.7235	12.6209	0.7312	1.2115	1.3203	0.9768	2	9.2287	2.933	2.3683	3.0028	2.6103	0.3834
520	2.9882	1.3059	3.1991	3.5363	-3.3489	1.2909	12.2591	0.3369	1.1922	1.2972	0.9604	2	4.1297	1.1429	1.4324	1.1901	1.3341	-0.1383
521	2.9799	1.2982	3.1624	3.5068	-8.0941	1.9319	12.153	0.5027	1.2036	1.2816	1.046	2	6.1094	1.6898	2.557	1.6155	2.0883	-0.4945
522	4.987	1.1726	4.8403	5.5528	17.7131	1.7562	18.3714	0.4627	0.803	1.2832	0.552	2	8.5005	2.3035	0.6526	4.1726	1.4451	1.5057
523	2.3784	1.3622	2.618	2.8417	3.7518	1.3123	10.1782	0.3376	1.2571	1.3802	1.0628	2	3.4357	1.4713	0.453	1.3844	1.2631	0.1289
524	2.5401	1.3122	2.6053	2.9638	-11.2097	1.4929	10.4716	0.3714	1.177	1.2763	1.0063	2	3.8895	1.2347	1.2974	1.227	1.6603	-0.436
525	2.8506	1.2413	2.9205	3.2079	-22.3951	1.0914	11.1166	0.2867	1.2169	1.3222	1.0698	2	3.1873	0.7153	1.3528	0.6686	1.3358	-0.7138
526	2.6915	1.2646	2.7485	3.0606	4.1066	1.7799	10.6931	0.4575	1.2422	1.3365	1.0778	2	4.8921	2.0405	1.1736	1.8932	1.7068	0.2009
527	3.7664	1.1584	3.4713	4.0752	20.6085	2.6646	13.707	0.6748	0.9643	1.2227	0.6893	2	9.2496	3.3644	1.5394	4.8808	2.1154	1.9062
528	3.0639	1.3236	3.4979	3.6794	35.7851	1.917	12.74	0.5263	1.2434	1.3686	1.116	2	6.7053	3.7733	0.6492	3.381	1.231	2.3995
529	4.0518	1.172	3.8485	4.454	44.3396	2.0949	14.9186	0.5404	1.061	1.2227	0.7495	2	8.0621	4.4486	0.5527	5.9357	1.166	3.5747
530	3.1587	1.2384	3.1398	3.5826	26.7118	1.3373	12.2888	0.3417	1.1832	1.2482	0.8969	2	4.1989	2.0007	0.5581	2.2306	0.9801	1.1216
531	4.0737	1.1566	3.8739	4.4246	16.2999	2.4642	14.8018	0.6449	1.0284	1.2506	0.7411	2	9.5461	3.0845	1.8541	4.1622	2.0626	1.556
532	3.0168	1.1957	2.851	3.3005	13.8724	3.3803	11.3327	0.8504	1.1425	1.2493	0.8457	2	9.6371	3.7992	2.3642	4.4921	2.9113	1.3369
533	3.3453	1.1923	3.2154	3.6836	47.9738	0.6454	12.5308	0.1656	1.1049	1.2724	0.9216	2	2.0753	1.3051	0.2692	1.4161	0.3358	0.9956
534	3.3949	1.1864	3.3211	3.7257	46.8119	1.0295	12.6535	0.2702	1.1557	1.3281	0.8694	2	3.419	2.0765	0.2294	2.3884	0.5476	1.6005
535	4.5168	1.1474	4.2204	4.9003	23.7797	1.0117	16.2822	0.2622	0.9282	1.277	0.6796	2	4.2696	1.5393	0.4038	2.265	0.7711	1.0153
536	2.9797	1.2602	3.0685	3.4142	-3.968	2.3654	11.7965	0.6153	1.2164	1.3115	1.0615	2	7.2581	2.3224	1.3189	2.1879	2.4592	-0.288
537	4.1182	1.1948	4.1095	4.614	36.6323	1.311	15.4575	0.3485	0.8312	1.3589	0.6482	2	5.3876	2.5121	0.7639	3.8755	0.8308	1.9736
538	3.0858	1.254	3.2045	3.5321	7.0647	2.4891	12.1563	0.6561	1.1575	1.2969	1.0014	2	7.9763	2.8799	1.2853	2.876	2.3132	0.5635
539	3.7468	1.2266	3.8226	4.273	5.3037	1.5266	14.4382	0.4042	1.1844	1.2678	0.9884	2	5.8356	1.7383	0.7779	1.7587	1.4456	0.3095
540	3.1638	1.1977	3.1677	3.4816	-3.1773	2.1203	11.9047	0.5642	1.2142	1.3533	0.9774	2	6.7164	1.9248	1.4153	1.9693	2.1876	-0.2134
541	3.1994	1.2637	3.3269	3.7005	9.1854	2.1699	12.7019	0.5683	1.1434	1.273	0.9767	2	7.2191	2.5877	1.5307	2.6496	1.9706	0.6631
542	3.3684	1.2255	3.5685	3.8057	15.8299	3.0022	12.9683	0.8261	1.2139	1.3426	1.0832	2	10.7133	4.433	2.1686	4.0926	2.5269	1.6959
543	2.595	1.3809	3.135	3.1742	-15.7277	1.7115	11.2576	0.4766	1.2767	1.4425	1.1701	2	5.3657	1.4738	2.0311	1.2595	1.9807	-0.8439
544	4.2122	1.0149	3.087	4.0541	32.2916	2.4078	13.4307	0.5534	0.65	1.2338	0.3852	2	7.4329	3.0281	1.0319	7.8613	1.6303	2.4002
545	2.7679	1.2723	2.8776	3.1742	6.7349	3.4757	11.0632	0.9041	1.1725	1.3048	0.9569	2	10.0017	3.7753	2.7556	3.9455	3.2416	0.6736
546	3.5237	1.2463	3.7391	4.0583	13.7368	1.3913	13.7965	0.3771	1.1756	1.3203	0.9179	2	5.2021	1.8162	0.5862	1.9786	1.2001	0.7146
547	3.0684	1.2211	3.001	3.4268	-6.9249	2.6745	11.7707	0.6819	1.1218	1.2454	0.9303	2	8.0261	2.1044	3.5759	2.2622	2.8597	-0.5558
548	3.2001	1.2872	3.4714	3.7636	23.1144	1.5648	12.9407	0.4198	1.2395	1.3001	1.0678	2	5.4321	2.5403	0.7027	2.3789	1.2031	1.2556
549	4.4545	1.1272	4.0708	4.7487	25.7179	0.5603	15.7751	0.1446	0.9099	1.2459	0.6281	2	2.2809	0.848	0.1494	1.3502	0.4162	0.5866
550	3.4452	1.2106	3.4804	3.8562	27.6443	2.2405	13.1026	0.5951	1.2016	1.3153	0.984	2	7.798	3.7509	0.8581	3.812	1.6212	2.1557
551	2.8828	1.2692	2.9945	3.3132	-5.0109	3.5808	11.4944	0.9329	1.2298	1.2753	0.9534	2	10.7226	3.0476	2.3691	3.1966	3.7602	-0.5373
552	2.7459	1.0763	2.1951	2.7069	-13.5924	2.0022	9.285	0.4734	1.0706	1.1841	0.7704	2	4.3951	1.1548	1.3494	1.499	2.2744	-0.5974
553	2.802	1.2829	2.9442	3.2416	-1.6549	2.8035	11.2932	0.7309	1.2042	1.3247	1.061	2	8.2542	2.8873	2.763	2.7213	2.85	-0.1366
554	3.5351	1.2444	3.7594	4.0667	27.3778	2.1708	13.8198	0.5905	1.1344	1.3394	0.8615	2	8.161	3.5924	1.1121	4.1701	1.5765	2.2343
555	2.7038	1.2749	2.8576	3.0985	-5.3549	1.1789	10.8298	0.3111	1.2332	1.2987	1.0956	2	3.3689	1.1805	1.1729	1.0774	1.2421	-0.1804
556	2.5565	1.189	2.3728	2.7364	-12.8736	2.2801	9.5497	0.5665	1.1754	1.2439	0.9857	2	5.4103	1.8405	1.8951	1.8671	2.5737	-0.6965
557	3.178	1.0017	2.2732	2.968	-10.5339	2.21	10.0004	0.5024	1.0398	1.1646	0.7108	2	5.0238	1.2071	1.2484	1.6983	2.4428	-0.5292
558	3.3109	1.2357	3.4225	3.7636	4.386	1.4356	12.8531	0.3823	1.1748	1.3045	1.0121	2	4.9134	1.6048	1.0604	1.5856	1.3727	0.2155
559	3.4503	1.0847	2.8328	3.49	3.6709	1.828	11.7571	0.4405	0.9981	1.1845	0.7864	2	5.1785	1.5749	1.4303	2.0027	1.7609	0.1901
560	3.4422	1.2872	3.7185	4.0752	-2.7006	0.9379	13.9193	0.2506	1.1382	1.3092	0.9695	2	3.4877	0.8397	1.0658	0.8661	0.9633	-0.0942
561	4.5777	1.1334	4.1651	4.9129	41.233	2.82	16.3002	0.7206	0.6876	1.2657	0.4593	2	11.7457	5.6042	1.3362	12.202	1.6572	4.8431
562	3.2699	1.2805	3.584	3.8352	12.7931	1.665	13.1539	0.4537	1.2405	1.3541	0.9947	2	5.9673	2.2076	1.2342	2.2195	1.452	0.7634
563	4.2171	1.222	4.4128	4.8329	41.764	1.7081	16.1896	0.4656	1.1037	1.3455	0.8578	2	7.5376	4.0013	0.7996	4.6646	0.9947	3.148
564	2.9355	1.326	3.2906	3.5152	11.27	1.6303	12.2288	0.4387	1.2243	1.3681	1.0905	2	5.3647	2.1821	1.1341	2.001	1.4466	0.6046
565	3.5283	1.3321	4.1548	4.3193	38.5744	2.3744	14.7657	0.6681	1.1901	1.4112	1.0033	2	9.8651	5.2687	0.6805	5.2513	1.4585	3.8054
566	2.8056	1.2455	2.8418	3.1616	17.7432	2.6891	10.9782	0.6961	1.1796	1.303	1.0082	2	7.6418	3.586	1.2092	3.5567	2.2119	1.3559
567	2.8397	1.1927	2.6445	3.0816	-11.7401	2.3107	10.6401	0.5743	1.1452	1.2286	0.9256	2	6.1107	1.6724	2.5474	1.8069	2.582	-0.7174
568	2.8177	1.2279	2.7396	3.1364	-1.4025	1.6453	10.8695	0.4147	1.168	1.2725	0.9687	2	4.5076	1.5529	1.5719	1.6031	1.6684	-0.0632
569	5.7873	0.9947	4.1513	5.5444	6.9418	2.3919	18.085	0.5491	0.5238	1.1523	0.3577	2	9.9297	1.4854	1.2103	4.1533	2.2259	0.6893
570	4.9565	0.9773	3.5042	4.6393	28.7495	2.0515	15.2185	0.4724	0.6482	1.1557	0.3891	2	7.189	2.6356	0.5151	6.7728	1.4618	2.0668
571	4.536	1.2235	4.7148	5.2287	23.8193	1.7443	17.4352	0.4717	0.922	1.3407	0.7019	2	8.224	2.8916	1.0327	4.1198	1.3288	1.9589
572	2.4396	1.0621	1.7316	2.3491	-16.3496	3.6883	8.1404	0.7846	0.9603	1.1286	0.7576	2	6.3867	2.2069	2.67	2.9131	4.2914	-1.0442
573	2.747	1.2844	2.8734	3.1742	-6.8199	1.7488	11.0843	0.4533	1.2002	1.307	0.9982	2	5.025	1.522	1.3315	1.5248	1.8681	-0.3427
574	3.5606	1.0991	3.0248	3.6542	20.8901	2.938	12.2941	0.7229	1.0043	1.184	0.6844	2	8.887	3.4473	1.2538	5.0367	2.3243	1.8565
575	3.4384	1.2452	3.6543	3.9489	9.128	1.3817	13.4508	0.3754	1.2142	1.3889	0.9606	2	5.0493	1.667	0.8649	1.7355	1.2556	0.4609
576	4.8696	0.8965	2.9017	4.193	30.3407	3.2301	13.7144	0.6834	0.6447	1.1129	0.4218	2	9.3729	3.7929	1.2953	8.9922	2.2501	2.8438
577	3.5659	1.0646	2.7854	3.5531	16.0664	2.452	11.9265	0.5727	0.9087	1.1624	0.5795	2	6.8298	2.29	1.4816	3.9515	2.0581	1.0973
578	3.3653	1.1869	3.1912	3.6921	15.0317	2.3738	12.5485	0.6037	1.114	1.3022	0.9458	2	7.5753	3.0464	1.6964	3.2209	2.017	1.1387
579	3.7701	1.2829	4.2562	4.4835	40.92	1.5119	15.1947	0.4235	1.1716	1.342	0.9263	2	6.435	3.4606	0.5059	3.7358	0.8932	2.6332
580	5.0744	1.1769	5.0978	5.6749	7.0422	1.6619	18.7616	0.4515	0.6804	1.342	0.4815	2	8.4718	1.3405	1.3946	2.7839	1.5448	0.5966
581	5.1819	1.1481	4.7944	5.6665	12.9478	1.1919	18.6901	0.3058	0.9115	1.2829	0.6231	2	5.7145	1.3863	0.3833	2.2251	1.0376	0.7399
582	3.2361	1.3392	3.6883	3.9489	8.6095	3.8684	13.6146	1.048	1.2125	1.3313	1.0421	2	14.2679	4.9125	2.5443	4.7142	3.5354	1.2284
583	6.1262	1.1911	6.3891	6.9926	11.8782	1.9379	22.9241	0.5401	0.8	1.3207	0.5582	2	12.3815	2.424	1.322	4.3423	1.7077	1.4707
584	2.8994	1.2996	3.1708	3.4058	5.4585	1.441	11.8382	0.386	1.2554	1.3459	1.0286	2	4.569	1.6506	1.0336	1.6048	1.3623	0.2494
585	2.5548	1.1327	2.2143	2.6185	-43.6248	1.5464	9.0913	0.3766	1.1503	1.2353	0.9558	2	3.4242	0.6289	1.7069	0.658	2.221	-1.4938
586	2.8825	1.2263	2.9058	3.2121	-6.4731	2.3616	11.105	0.6179	1.219	1.3002	0.9528	2	6.8622	1.9514	1.4432	2.0482	2.5144	-0.4442
587	2.9593	1.2413	2.9501	3.3426	22.9085	1.1487	11.5397	0.2937	1.1419	1.2555	0.9629	2	3.3887	1.629	0.5626	1.6918	0.8855	0.7763
588	4.2804	0.9849	2.9821	4.0078	37.0269	3.6336	13.2447	0.8181	0.721	1.159	0.4677	2	10.8359	5.0823	1.421	10.8672	2.2882	4.0122
589	3.3603	1.1713	3.1099	3.6415	36.8259	2.6957	12.3649	0.678	1.0473	1.2497	0.8463	2	8.3835	4.5286	0.638	5.351	1.703	3.0873
590	3.0954	1.2988	3.3595	3.6584	12.7852	3.0902	12.6303	0.822	1.1728	1.3064	1.0043	2	10.3815	4.0341	2.1096	4.0166	2.6951	1.3273
591	4.8519	1.2471	5.2856	5.717	8.1781	2.2715	19.0086	0.6316	1.1378	1.3177	0.8645	2	12.0065	2.785	1.4722	3.2216	2.0858	0.9819
592	3.6253	1.2735	3.8095	4.2688	27.8021	1.7382	14.504	0.4565	1.043	1.3222	0.8191	2	6.6218	2.8689	0.8868	3.5027	1.255	1.841
593	2.5509	1.3327	2.8096	3.0185	14.7997	2.4828	10.6801	0.6532	1.2423	1.367	1.1245	2	6.9758	3.4112	1.7676	3.0335	2.1154	1.0324
594	5.4655	1.0803	4.6217	5.6539	44.3176	1.8892	18.5486	0.4707	0.7109	1.2514	0.4287	2	8.7313	4.3205	0.4394	10.0779	1.0519	3.8695
595	2.3939	1.2068	2.2487	2.5764	-18.6929	2.3128	9.0758	0.5731	1.1907	1.2757	0.9191	2	5.2009	1.5508	1.7882	1.6874	2.7452	-0.9722
596	2.9644	1.2769	3.1706	3.4353	-2.9131	2.4642	11.8912	0.657	1.2411	1.3195	1.0925	2	7.813	2.543	1.7783	2.3277	2.536	-0.2276
597	2.8701	1.2166	2.7866	3.1742	-12.6525	2.1771	10.97	0.553	1.1831	1.2818	0.9037	2	6.0668	1.449	2.2346	1.6033	2.4526	-0.7676
598	2.3936	1.1846	2.1754	2.5343	-30.3651	2.3277	8.9079	0.5685	1.1695	1.2782	0.9028	2	5.0637	1.2018	1.9987	1.3313	3.0345	-1.5376
599	2.917	1.1215	2.539	3.0016	2.4619	2.5437	10.2778	0.6284	1.1045	1.2333	0.8614	2	6.4585	2.2963	1.3759	2.6657	2.4811	0.159
600	4.9428	1.1995	5.0256	5.6202	8.6734	1.6651	18.6261	0.4493	0.672	1.3377	0.4569	2	8.3681	1.4206	0.963	3.1093	1.5207	0.7258
601	2.9732	1.2445	3.1365	3.3679	-7.7428	1.9329	11.6246	0.5215	1.2449	1.3485	1.1126	2	6.0624	1.8476	2.2121	1.6606	2.0825	-0.4694
602	3.0468	1.2701	3.2548	3.5237	-1.3964	2.2773	12.1573	0.6097	1.2112	1.322	0.9839	2	7.412	2.1683	2.1312	2.2038	2.3091	-0.1035
603	4.3058	1.3107	5.0506	5.275	4.8231	1.9389	17.7296	0.5523	1.1894	1.3512	0.9288	2	9.7924	2.1863	1.2357	2.3538	1.8453	0.4723
604	3.0844	1.2447	3.0975	3.5068	-11.4893	1.4589	12.0614	0.3747	1.1692	1.3131	1.0058	2	4.519	1.1168	1.3172	1.1103	1.6266	-0.5192
605	2.8537	1.3533	3.2322	3.4689	5.5325	1.4036	12.1325	0.3739	1.2351	1.3406	1.098	2	4.5368	1.7068	1.3578	1.5545	1.326	0.251
606	3.0784	1.2942	3.3894	3.6247	-2.7544	2.8696	12.5164	0.7771	1.2423	1.363	1.1185	2	9.7263	3.0302	2.6511	2.7092	2.9487	-0.2679
607	2.8311	1.2998	3.1097	3.3174	6.546	2.5427	11.5607	0.684	1.2327	1.3252	1.0717	2	7.9071	3.0643	2.1996	2.8593	2.3763	0.5176
608	3.8197	1.2429	3.9308	4.4162	43.8402	1.982	14.9151	0.5223	1.0606	1.3088	0.7895	2	7.7908	4.2942	0.4556	5.4393	1.1131	3.4155
609	2.9258	1.2007	2.7232	3.2037	-14.1045	2.1713	11.0366	0.5358	1.136	1.2478	0.9434	2	5.913	1.5033	1.7438	1.5936	2.4776	-0.834
610	3.5714	1.2447	3.7125	4.113	17.6561	2.4774	13.9658	0.6586	1.0773	1.2815	0.8831	2	9.1974	3.4254	0.8103	3.8788	2.04	1.6239
611	3.4377	1.2195	3.4028	3.8731	23.6663	2.1754	13.1701	0.5621	1.1343	1.2534	0.8469	2	7.4025	3.1582	1.5208	3.7292	1.6606	1.7519
612	4.0913	1.1955	4.1189	4.5846	19.4645	1.8072	15.3662	0.4844	1.0511	1.3244	0.8073	2	7.4438	2.6239	0.8809	3.2503	1.4555	1.4489
613	3.2212	1.2581	3.3748	3.7131	-4.0162	1.7537	12.7321	0.4648	1.2154	1.2999	1.0313	2	5.9185	1.6435	1.4215	1.5937	1.8242	-0.2377
614	5.0237	1.2238	5.3741	5.8265	44.1292	4.0648	19.3138	1.131	1.0791	1.3503	0.8859	2	21.8447	11.6518	0.6609	13.1527	2.271	9.6399
615	3.3185	1.1394	3.0343	3.5026	9.2261	3.3167	11.8789	0.8472	1.1052	1.2354	0.9144	2	10.0638	3.6816	2.7951	4.0261	3.0107	0.9285
616	2.8919	1.34	3.2209	3.49	-13.34	1.7579	12.1746	0.4651	1.2345	1.3158	1.0026	2	5.6619	1.2422	2.5864	1.239	1.9924	-0.7553
617	2.9537	1.232	2.9842	3.3132	-4.8041	1.5478	11.4317	0.4041	1.1936	1.3169	1.0137	2	4.619	1.4224	1.7183	1.4032	1.6222	-0.2219
618	5.3994	1.1392	5.2027	5.8728	33.29	2.0106	19.3245	0.5413	0.7411	1.2726	0.5715	2	10.4608	4.2489	0.3796	7.435	1.3413	3.4824
619	2.3968	1.2027	2.2366	2.5722	-13.8224	1.6005	9.056	0.3953	1.2035	1.2724	0.9196	2	3.5797	1.1804	1.1316	1.2836	1.8217	-0.4948
620	3.9832	1.0712	3.2332	4.0204	15.1986	2.5342	13.4039	0.6113	1.0391	1.2129	0.7603	2	8.1935	2.8791	1.6273	3.787	2.149	1.2453
621	3.6883	1.2347	3.7899	4.2267	15.9364	3.8222	14.3062	1.0125	1.1428	1.2905	0.8716	2	14.4857	5.1088	2.2434	5.8618	3.2131	2.3085
622	3.9774	1.1161	3.4871	4.172	31.4754	3.0391	13.9462	0.7599	1.0755	1.215	0.8214	2	10.5978	5.0462	0.8735	6.1437	2.0826	3.3357
623	4.2408	1.204	4.3154	4.795	28.7434	1.7386	16.0413	0.4677	1.0508	1.3062	0.8309	2	7.5026	3.1858	0.8767	3.8343	1.2388	2.1565
624	2.499	1.2471	2.3977	2.7827	-12.289	3.498	9.7905	0.8567	1.1764	1.2484	0.8804	2	8.3872	2.4272	2.9044	2.7571	3.9278	-1.0307
625	3.6335	1.2947	4.1128	4.3446	17.6	3.1613	14.7787	0.8798	1.1708	1.3927	0.9533	2	13.0017	4.7714	2.5976	5.0054	2.6049	2.2883
626	3.8518	1.042	2.9347	3.7805	28.4544	2.4575	12.6085	0.572	0.9198	1.2031	0.6337	2	7.2119	3.1663	1.1392	4.9965	1.7582	2.0521
627	5.5903	1.0164	4.2701	5.4602	4.3585	2.1191	17.85	0.5069	0.5506	1.1617	0.3262	2	9.0489	1.0556	1.217	3.2355	2.0268	0.3944
628	2.849	1.3007	2.9997	3.3426	-0.1208	3.5035	11.6416	0.9028	1.1915	1.2736	1.0071	2	10.5095	3.52	4.0395	3.4951	3.5077	-0.0127
629	3.3249	1.2446	3.4293	3.8057	10.3458	2.0663	13.0001	0.5451	1.1875	1.2881	0.9875	2	7.086	2.5626	1.4279	2.5949	1.8525	0.7331
630	2.8748	1.2035	2.8201	3.149	-6.2361	2.225	10.8691	0.5773	1.2022	1.256	0.9365	2	6.2748	1.8224	1.9392	1.9459	2.3638	-0.3913
631	3.3793	1.2326	3.4061	3.8394	27.5337	1.52	13.0859	0.3956	1.1399	1.255	0.8619	2	5.1773	2.3749	0.6222	2.7554	1.1015	1.4255
632	3.6812	1.2709	4.0271	4.332	32.0165	3.8652	14.698	1.059	1.227	1.3148	0.9426	2	15.5657	7.4606	2.1666	7.9148	2.6277	4.9836
633	4.7246	1.0134	3.4639	4.5677	39.9337	3.8763	15.0421	0.8926	0.7242	1.214	0.4476	2	13.427	6.4041	1.0955	14.307	2.3283	5.3619
634	5.9058	1.037	4.7986	5.8938	27.4622	3.3601	19.2404	0.838	0.9218	1.3036	0.6186	2	16.1236	5.9357	2.042	9.595	2.4373	4.4279
635	4.115	1.197	4.0772	4.6182	27.0562	3.6604	15.4744	0.9644	0.8568	1.2906	0.7208	2	14.9241	5.9626	2.6327	8.2717	2.67	4.0379
636	2.8123	1.2014	2.7006	3.069	12.8446	3.5943	10.6144	0.9145	1.1788	1.2926	1.0164	2	9.7068	4.4308	2.1555	4.3593	3.1326	1.2468
637	4.3189	1.1915	4.3011	4.8414	28.6571	2.2245	16.1665	0.5918	1.0695	1.3079	0.7758	2	9.5676	3.973	0.7743	5.1212	1.587	2.7418
638	3.0242	1.2681	3.2789	3.49	15.2555	2.0575	12.0482	0.56	1.2468	1.3692	0.9993	2	6.7464	2.7716	1.1137	2.7736	1.7436	1.0292
639	2.9313	1.3106	3.2294	3.4731	-6.47	0.8208	12.0691	0.2196	1.2324	1.3727	1.1528	2	2.6507	0.8359	1.0392	0.7251	0.8739	-0.1715
640	4.0347	1.1563	3.8095	4.3783	22.392	2.2843	14.6558	0.5938	1.103	1.235	0.8054	2	8.7022	3.3764	0.8809	4.1923	1.7729	1.9486
641	2.9771	1.2684	3.2919	3.431	-0.8171	1.9054	11.8634	0.5287	1.2995	1.3888	1.2152	2	6.2724	2.2832	1.4962	1.8788	1.921	-0.0512
642	2.8482	1.2445	2.8653	3.2121	-6.4777	1.6831	11.1352	0.4331	1.2016	1.2818	1.0162	2	4.8227	1.5087	1.6676	1.4847	1.7922	-0.3124
643	2.5587	1.2728	2.5968	2.909	-4.7944	2.2201	10.231	0.5635	1.1992	1.2987	1.0345	2	5.7651	2.1302	1.5904	2.0593	2.3265	-0.2764
644	3.9641	1.2336	4.0912	4.5635	37.3281	1.527	15.3622	0.4067	1.0533	1.2821	0.8444	2	6.2473	3.1401	0.899	3.7186	0.957	2.332
645	4.6281	1.0943	4.1006	4.8077	25.0408	1.7168	15.9108	0.4425	0.9771	1.2436	0.7254	2	7.0401	2.6964	0.7003	3.7171	1.2869	1.7629
646	4.6999	1.1576	4.5329	5.1529	43.5195	2.5795	17.0914	0.6841	0.8805	1.3205	0.5991	2	11.6927	5.9615	1.4986	9.9503	1.4569	5.0886
647	3.6174	1.2412	3.8113	4.1594	26.3617	1.5136	14.1055	0.409	1.1005	1.3504	0.9234	2	5.7686	2.5498	0.7291	2.7614	1.1146	1.5207
648	3.0271	1.2819	3.236	3.5279	6.1406	2.6244	12.191	0.6966	1.2074	1.3108	0.9484	2	8.4927	2.8577	2.5289	3.0131	2.4633	0.5215
649	4.7002	1.0797	3.979	4.8245	33.1859	2.5221	15.9423	0.6295	0.8438	1.2121	0.5072	2	10.0353	4.1849	0.9355	8.2512	1.6851	3.3303
650	6.3065	1.1599	6.1526	7.0263	37.5767	2.1373	22.9805	0.5722	0.9263	1.2634	0.686	2	13.1499	5.8565	1.3324	8.5374	1.3342	4.9413
651	3.0684	1.2526	3.2038	3.5068	1.4436	2.1271	12.0746	0.5644	1.2089	1.2953	1.0443	2	6.8148	2.2876	1.4558	2.1906	2.0964	0.0984
652	4.2033	1.2037	4.2093	4.7487	8.5345	2.6372	15.8951	0.6984	1.1464	1.277	0.8709	2	11.1008	3.0482	1.27	3.5	2.4121	0.9474
653	2.6692	1.2759	2.8416	3.0564	2.8024	2.2629	10.6992	0.601	1.241	1.3605	1.1117	2	6.4302	2.6253	1.6081	2.3616	2.1995	0.1802
654	2.7341	1.0968	2.1579	2.7406	-11.0627	3.138	9.4207	0.7188	1.0577	1.1398	0.7405	2	6.7714	1.8316	2.6771	2.4735	3.4852	-0.7491
655	2.6941	1.2749	2.7309	3.0858	15.3535	2.3657	10.79	0.5987	1.204	1.2812	1.0095	2	6.4604	3.0132	1.2302	2.985	2.0024	0.9919
656	4.9926	1.0945	4.3235	5.2076	25.1992	2.7138	17.1677	0.6834	0.705	1.2506	0.4434	2	11.7329	3.8567	1.2253	8.6977	2.0299	2.9566
657	3.354	1.2631	3.5582	3.8941	35.0794	3.3608	13.3093	0.8985	1.0853	1.3229	0.9309	2	11.9583	6.226	1.4267	6.688	2.1818	4.1949
658	2.8235	1.2653	3.0017	3.229	7.2903	3.149	11.2234	0.8422	1.2567	1.3523	1.0976	2	9.4523	3.8936	1.6629	3.5472	2.9194	0.6891
659	2.7646	1.2194	2.6283	3.0522	3.9146	1.8632	10.591	0.4624	1.1141	1.2219	0.8569	2	4.8971	1.7258	1.5169	2.014	1.7903	0.1917
660	2.5203	1.1126	1.9711	2.5386	-23.4496	3.6952	8.8096	0.8268	1.0586	1.1721	0.7549	2	7.2837	1.7357	3.3836	2.2993	4.5617	-1.708
661	5.204	1.0688	4.301	5.3171	2.6718	2.6872	17.4739	0.6614	0.6214	1.3132	0.4286	2	11.5577	1.4298	2.781	3.3359	2.6154	0.3088
662	3.2194	1.2889	3.4315	3.7931	17.2674	1.1934	13.0362	0.3141	1.1599	1.3079	0.9879	2	4.095	1.6824	0.5212	1.703	0.9873	0.7071
663	3.3649	1.23	3.5764	3.8141	25.8014	2.6945	13.0023	0.7412	1.2527	1.3535	1.0927	2	9.6367	4.6711	1.6734	4.2746	1.9993	2.4864
664	3.2473	1.26	3.4016	3.751	23.5049	3.2715	12.8543	0.8657	1.1702	1.2361	0.9078	2	11.1283	4.8875	2.21	5.3839	2.5025	2.6157
665	2.7154	1.2507	2.7456	3.0606	-2.1709	2.8739	10.6697	0.7395	1.2142	1.2666	1.0433	2	7.8906	2.8922	2.1843	2.7721	2.9363	-0.1713
666	5.1281	1.1578	4.965	5.6497	35.7063	2.2985	18.6524	0.6118	0.7941	1.2892	0.5195	2	11.412	4.8425	0.693	9.3217	1.4778	4.0748
667	2.6662	1.1852	2.5182	2.8585	19.3071	2.6926	9.927	0.683	1.1927	1.2807	1.0014	2	6.7804	3.485	1.0889	3.48	2.1727	1.3091
668	3.7147	1.104	3.1796	3.8394	-6.1629	2.3516	12.8833	0.5804	1.1015	1.2177	0.875	2	7.477	1.7236	1.7614	1.9698	2.4965	-0.4608
669	3.5992	1.3245	4.2496	4.3909	20.2057	1.9032	14.977	0.54	1.2704	1.3918	1.1169	2	8.0878	3.3303	1.287	2.9818	1.5187	1.6342
670	2.8558	1.1612	2.5436	3.0269	11.7196	3.0684	10.4182	0.7492	1.1244	1.1946	0.8772	2	7.8049	3.291	1.5473	3.7516	2.7088	0.9147
671	3.6561	1.1576	3.284	3.9447	29.2267	2.794	13.2957	0.6901	0.9264	1.2522	0.6414	2	9.1755	3.9501	1.5005	6.1582	1.9774	2.6817
672	3.2241	1.1913	3.1238	3.5363	23.3209	2.7702	12.0661	0.7172	1.2328	1.2336	1.0071	2	8.6536	4.1573	1.1956	4.1282	2.1242	2.0181
673	5.3243	1.1169	4.8663	5.6791	29.5687	1.7373	18.6822	0.4525	0.7329	1.2619	0.463	2	8.4542	3.0664	0.4449	6.6223	1.2236	2.4998
674	3.8235	1.131	3.4586	4.0499	32.9814	4.0417	13.5852	1.029	1.0622	1.2147	0.7485	2	13.9785	6.6379	1.6959	8.8677	2.7087	4.6103
675	3.6728	1.1462	3.3711	3.9278	21.6907	2.6396	13.225	0.6728	1.0248	1.3066	0.8369	2	8.8983	3.6601	0.8557	4.3732	2.067	1.9301
676	3.182	1.1566	2.8747	3.3932	-9.8726	1.0268	11.5616	0.2553	1.0911	1.2272	0.8762	2	2.9516	0.6971	0.6592	0.7956	1.1281	-0.2914
677	3.3894	1.2489	3.5363	3.8983	1.1468	2.7272	13.2984	0.7252	1.1994	1.3236	0.9208	2	9.6441	2.5928	2.5595	2.8159	2.6959	0.1106
678	3.5172	1.2321	3.5415	4.0078	32.6771	2.0295	13.6143	0.5279	1.0996	1.2566	0.808	2	7.1873	3.4526	0.8578	4.2729	1.3663	2.3486
679	5.46	1.3448	6.2867	6.9547	2.7546	3.0472	23.0678	0.8305	1.1122	1.5856	0.8914	2	19.1568	3.1692	1.9037	3.5552	2.9633	0.5277
680	3.5461	1.2092	3.5247	3.9741	34.2202	2.5367	13.4706	0.6638	1.0886	1.2844	0.8243	2	8.9412	4.4352	1.2409	5.3804	1.6686	3.0597
681	3.2673	1.2323	3.3185	3.7005	28.1615	3.8296	12.649	1.0047	1.1561	1.2583	0.8915	2	12.7085	6.0317	2.0626	6.7654	2.7511	3.5789
682	3.174	1.0974	2.7343	3.2248	-1.226	2.3358	10.9427	0.5837	1.1068	1.2348	0.8624	2	6.3868	1.9608	1.3949	2.2736	2.3644	-0.0783
683	4.3793	1.2877	5.0447	5.2834	32.7443	1.1733	17.7159	0.3341	1.0819	1.416	0.9082	2	5.9189	2.6548	0.314	2.9231	0.7891	1.9381
684	5.7756	1.1203	5.3325	6.2011	15.3355	3.8906	20.3273	1.0206	0.6102	1.2637	0.449	2	20.7466	4.6607	1.8708	10.3794	3.294	3.1816
685	4.2988	1.1878	4.1789	4.8035	11.6866	2.3744	16.0414	0.6186	1.0866	1.2659	0.8445	2	9.9225	2.9305	0.6936	3.4701	2.097	1.1596
686	2.9359	1.2236	2.8768	3.2711	17.5038	1.5432	11.2856	0.3934	1.1312	1.2612	0.9218	2	4.4396	1.9507	0.8266	2.1161	1.2731	0.7771
687	3.1819	1.2371	3.2796	3.6079	5.2395	1.9297	12.3661	0.5118	1.1992	1.3093	1.0219	2	6.3288	2.2002	0.8927	2.1531	1.8286	0.3316
688	3.0217	1.2609	3.2305	3.4689	-15.4602	3.0728	11.9697	0.8293	1.1905	1.3396	1.0266	2	9.9268	2.1076	3.5389	2.0529	3.5479	-1.5347
689	2.5753	1.3291	2.8736	3.0437	-16.5563	2.4762	10.753	0.6617	1.2716	1.384	1.1728	2	7.1157	2.2068	2.3852	1.8816	2.8862	-1.1781
690	3.155	1.2642	3.3446	3.6458	5.0487	1.8252	12.5308	0.4872	1.1878	1.3319	0.9484	2	6.1045	1.9518	0.7435	2.058	1.733	0.3082
691	2.8965	1.3084	3.0691	3.4226	3.1886	1.7964	11.9066	0.4631	1.1809	1.2594	0.9101	2	5.5134	1.7586	1.4498	1.9323	1.7392	0.1758
692	4.0122	1.2202	4.1435	4.5761	31.3625	2.2495	15.3799	0.6061	1.1279	1.3091	0.8781	2	9.321	4.2792	1.6679	4.873	1.544	2.9233
693	2.7699	1.3034	2.9365	3.2458	24.8464	2.1169	11.3423	0.5481	1.1971	1.3148	0.9474	2	6.2162	3.0518	1.2048	3.2212	1.5909	1.5445
694	2.9581	1.2662	3.1325	3.4016	-7.3074	1.8436	11.7671	0.4908	1.2344	1.3371	1.1012	2	5.775	1.7564	1.9383	1.5951	1.9783	-0.422
695	3.0426	1.2169	3.0142	3.3847	18.7756	2.9458	11.6317	0.7634	1.1832	1.2541	0.9071	2	8.8791	3.8374	1.8022	4.2306	2.3927	1.6671
696	2.8516	1.2481	2.8658	3.2248	4.9996	1.9794	11.1809	0.5073	1.1792	1.2528	1.002	2	5.6725	2.1678	1.3203	2.1635	1.8805	0.2836
697	2.7133	1.2694	2.7469	3.0985	13.5231	1.4545	10.8203	0.3693	1.1725	1.2729	0.9687	2	3.9954	1.7588	1.0595	1.8156	1.2578	0.5403
698	3.5728	1.0595	2.8459	3.5447	6.8966	1.9178	11.8927	0.4589	0.9088	1.1852	0.7192	2	5.4578	1.6606	0.9249	2.3089	1.7855	0.3764
699	3.0168	1.1773	2.7169	3.2542	4.6131	1.9899	11.1578	0.4845	1.1212	1.1879	0.8129	2	5.4064	1.7924	1.1567	2.2049	1.8981	0.2494
700	3.145	1.3293	3.6713	3.8015	1.0921	2.8258	13.134	0.7899	1.2872	1.3722	1.0462	2	10.3745	3.0374	3.2023	2.9033	2.795	0.1133
701	3.8992	1.2599	4.1581	4.5719	25.1661	2.1718	15.4329	0.5851	1.132	1.2798	0.8348	2	9.0304	3.6294	1.2195	4.3474	1.6252	2.2726
702	5.1262	0.8923	2.9861	4.4035	14.4051	2.7098	14.3706	0.5631	0.5935	1.1537	0.3277	2	8.0916	1.9257	1.5877	5.8765	2.3194	1.1656
703	2.4048	1.1291	1.9993	2.4417	-13.1943	2.9265	8.5302	0.6859	1.1317	1.2104	0.8565	2	5.851	2.0653	2.3897	2.4113	3.3126	-0.772
704	3.6325	1.2555	3.8281	4.2225	39.2746	1.2993	14.3279	0.3471	1.1161	1.2855	0.9247	2	4.9737	2.683	0.5579	2.9014	0.789	1.9534
705	3.7772	1.2281	4.104	4.3151	5.984	2.7376	14.5729	0.771	1.2329	1.3625	0.9725	2	11.235	3.1754	2.6957	3.265	2.5738	0.6723
706	2.4304	1.3809	2.6889	2.9469	-8.8423	2.6194	10.5434	0.668	1.2502	1.3247	1.0868	2	7.0434	2.4757	2.365	2.278	2.851	-0.6228
707	3.2652	1.1643	2.9226	3.511	17.584	2.1428	11.944	0.5243	1.0702	1.2086	0.7689	2	6.2625	2.4592	1.0343	3.1982	1.766	1.1012
708	4.199	1.2407	4.4636	4.8792	27.0376	2.6907	16.3661	0.7339	1.067	1.3362	0.786	2	12.0103	4.7903	1.284	6.0947	1.9632	3.2473
709	3.9123	1.1595	3.5905	4.2478	12.2473	2.8365	14.2508	0.7146	0.9492	1.2599	0.6777	2	10.1843	2.9342	1.5446	4.3295	2.4891	1.2473
710	2.9013	1.2735	3.0442	3.3468	6.5041	2.9606	11.6077	0.7765	1.2263	1.3228	0.9595	2	9.0128	3.2422	2.6015	3.3791	2.7681	0.5862
711	2.4791	1.2512	2.4761	2.7659	-15.8553	0.5716	9.7446	0.1452	1.189	1.303	0.9578	2	1.4153	0.4099	0.4868	0.4279	0.6622	-0.2244
712	2.8002	1.2653	2.8311	3.1995	-5.9284	1.9191	11.1308	0.4881	1.2012	1.3141	1.0088	2	5.4332	1.7288	1.6306	1.7136	2.0329	-0.3221
713	3.909	1.2002	3.9849	4.3825	29.5007	3.0735	14.7389	0.831	1.0971	1.3076	0.8353	2	12.2475	5.4231	1.3691	6.4921	2.1668	3.6131
714	5.052	1.073	4.2626	5.1739	28.5428	2.7009	17.0304	0.676	0.782	1.2452	0.5804	2	11.5129	4.4062	0.8953	7.5918	1.93	3.2861
715	2.8348	1.2261	2.7752	3.1532	4.2956	2.1022	10.9194	0.5343	1.1606	1.2413	0.9515	2	5.8339	2.1649	1.5857	2.2752	2.0118	0.2506
716	3.8964	1.2122	3.9228	4.4077	48.3231	1.9656	14.8378	0.5197	1.0981	1.2931	0.8212	2	7.7106	4.5601	0.3739	5.5531	1.0157	3.726
717	3.3677	1.2779	3.5853	3.9531	19.3643	3.2277	13.5196	0.856	1.1829	1.2985	0.9865	2	11.5723	4.8085	1.8685	4.8742	2.6027	2.2409
718	6.7097	1.0754	5.7798	6.9673	3.9164	1.794	22.6675	0.4574	0.6859	1.2505	0.4502	2	10.3692	1.1823	1.181	2.6259	1.7238	0.4061
719	3.4696	1.1622	3.1735	3.7426	20.2491	1.8041	12.6681	0.4519	1.0198	1.2528	0.8822	2	5.7252	2.4286	0.7769	2.7528	1.4387	1.1593
720	2.6999	1.1823	2.4629	2.8922	-10.5001	2.6183	10.0284	0.643	1.169	1.2418	0.977	2	6.4485	2.1496	2.7247	2.2001	2.8931	-0.6771
721	2.2794	1.1683	2.0098	2.3702	1.6427	2.2881	8.3662	0.5497	1.1351	1.247	0.9633	2	4.5986	2.2434	1.141	2.3289	2.2505	0.0755
722	3.2825	1.2776	3.4892	3.8436	8.1405	1.2322	13.1753	0.3263	1.1924	1.271	0.9215	2	4.2995	1.3931	0.9967	1.5117	1.1319	0.35
723	4.0001	1.1966	4.0481	4.4793	40.3284	2.0398	15.0372	0.5491	1.1431	1.2784	0.936	2	8.2572	4.4693	0.6438	4.7749	1.2172	3.33
724	3.1781	1.0771	2.587	3.1742	7.808	3.0654	10.7541	0.7374	1.0619	1.1938	0.7437	2	7.9303	2.721	2.2087	3.6586	2.8261	0.6192
725	3.4064	1.1296	3.0423	3.5742	26.8099	2.9584	12.0888	0.7445	0.939	1.2889	0.721	2	9.0004	3.9743	1.2009	5.5119	2.1652	2.413
726	2.9726	1.3073	3.2441	3.5195	28.5152	2.4183	12.2087	0.6426	1.1957	1.3352	1.0379	2	7.8453	4.0314	1.0367	3.8842	1.7288	2.2371
727	3.5137	1.2096	3.5246	3.9362	16.7895	1.6404	13.3523	0.433	1.1311	1.2578	0.8433	2	5.7816	2.1217	0.8565	2.5161	1.3649	0.9707
728	3.3295	1.2651	3.5058	3.8689	18.685	2.7709	13.2333	0.7341	1.167	1.2957	0.9759	2	9.7142	4.0139	2.6971	4.1131	2.2531	1.8151
729	3.3033	1.2118	3.3432	3.6878	8.0371	1.4984	12.5756	0.3983	1.1907	1.4112	0.9568	2	5.0093	1.7211	0.9469	1.7987	1.3779	0.4026
730	3.761	1.2708	4.1336	4.433	25.8372	1.8717	15.0152	0.5153	1.1869	1.3404	1.0052	2	7.7369	3.3943	0.6596	3.3767	1.3881	1.999
731	3.2276	1.213	3.3252	3.5994	4.3053	1.6848	12.2999	0.4555	1.2208	1.336	1.0847	2	5.6024	1.9901	1.7239	1.8346	1.6123	0.2412
732	2.9986	1.0654	2.3864	2.9511	5.1243	1.7663	10.0363	0.42	1.0813	1.1769	0.7839	2	4.2152	1.5297	0.6754	1.9513	1.6758	0.216
733	5.8452	1.116	5.3923	6.2559	6.7981	2.6131	20.4927	0.6876	0.6668	1.3152	0.4054	2	14.0908	1.9453	0.9058	4.7984	2.4355	0.9579
734	2.9515	1.1588	2.6987	3.1321	0.6995	1.1888	10.7451	0.2986	1.14	1.2588	0.9357	2	3.2081	1.127	0.473	1.2044	1.1805	0.0224
735	3.4219	1.2305	3.5927	3.8857	18.1026	1.2067	13.2279	0.3277	1.2161	1.3165	0.9523	2	4.3353	1.7259	0.6314	1.8123	0.9882	0.7848
736	2.4022	1.2238	2.121	2.6185	-0.2601	2.5283	9.2361	0.5806	1.1182	1.197	0.8811	2	5.3625	2.2194	1.9099	2.519	2.5349	-0.014
737	5.193	1.0971	4.6459	5.4392	31.5707	2.0006	17.8989	0.5193	0.7807	1.2475	0.5206	2	9.2947	3.6471	0.7499	7.0053	1.369	2.9344
738	4.5515	1.1563	4.3093	4.9761	32.6983	1.6626	16.5338	0.4333	0.822	1.2643	0.5402	2	7.1646	2.9471	0.2327	5.4558	1.119	2.3427
739	4.3397	1.0552	3.3541	4.3404	24.6528	2.5566	14.3862	0.5961	0.9084	1.1894	0.5408	2	8.5751	3.1557	1.772	5.8353	1.9263	2.114
740	3.1534	1.2925	3.4377	3.7173	29.681	2.336	12.8044	0.6272	1.1931	1.3448	0.9519	2	8.0304	3.9471	1.119	4.1466	1.6427	2.3835
741	3.0748	1.2844	3.3096	3.5952	11.5818	2.2311	12.4068	0.5952	1.2239	1.3263	1.065	2	7.384	2.956	1.7845	2.7757	1.9727	0.8552
742	3.2778	1.1274	2.7346	3.4226	25.7389	3.6648	11.6091	0.8633	1.0362	1.2304	0.7237	2	10.0218	4.5492	1.4758	6.2857	2.7215	2.5795
743	2.7703	1.1364	2.2819	2.8711	16.3601	2.4397	9.8905	0.5629	1.0301	1.182	0.7651	2	5.5672	2.4721	1.3766	3.2309	2.0406	0.9108
744	2.7212	1.2243	2.6877	3.0101	-7.8929	1.8889	10.4667	0.485	1.2064	1.3116	1.0534	2	5.0767	1.7462	1.6855	1.6576	2.038	-0.4007
745	2.8798	1.2313	2.8683	3.2206	6.6891	1.4609	11.1396	0.3762	1.1768	1.2702	0.9148	2	4.1904	1.5273	1.0668	1.6697	1.3632	0.2803
746	4.5892	1.0944	3.903	4.7656	48.3067	2.6123	15.7788	0.6462	0.8851	1.288	0.5585	2	10.1959	5.6795	0.5577	10.1691	1.3504	4.9253
747	3.9526	1.163	3.7978	4.3067	39.9904	1.5339	14.4416	0.4034	1.1128	1.2785	0.8095	2	5.8254	3.0748	0.2859	3.7983	0.9205	2.3296
748	2.9526	1.1962	2.884	3.2248	0.8512	0.895	11.0954	0.2326	1.2331	1.2477	1.0096	2	2.5812	0.9179	0.7062	0.9091	0.8874	0.022
749	4.7928	1.1472	4.549	5.216	28.0126	1.8337	17.2737	0.4829	0.7547	1.3889	0.6033	2	8.3416	3.1331	0.5921	5.1932	1.3201	2.3367
750	3.6284	1.0476	2.6943	3.5658	18.5008	1.3403	11.942	0.3024	0.9116	1.139	0.6563	2	3.6112	1.385	0.9537	2.1103	1.0923	0.6681
751	4.4435	1.2169	4.5437	5.0897	24.4751	2.6301	16.988	0.7035	1.1533	1.3019	0.8674	2	11.9505	4.648	1.3488	5.3582	1.9864	2.9249
752	3.3368	1.2981	3.5957	3.9699	38.8835	1.7675	13.6077	0.467	1.2273	1.3023	1.0365	2	6.3554	3.5908	0.7804	3.4644	1.0802	2.4712
753	2.6717	0.9483	1.5775	2.3407	-23.8172	1.8423	7.9597	0.3651	0.8314	1.1051	0.6678	2	2.9063	0.831	1.1492	1.2445	2.2811	-0.6922
754	3.0829	1.2405	3.185	3.4942	-7.1934	2.7432	12.0147	0.7272	1.2505	1.3206	1.069	2	8.7372	2.5151	2.6481	2.3526	2.9406	-0.6285
755	4.4957	1.0146	3.3487	4.3404	39.2853	3.3166	14.3294	0.7751	0.7567	1.2865	0.4997	2	11.1062	5.3694	0.9731	10.7444	2.0136	4.3631
756	4.3464	0.9705	2.914	4.0162	33.1996	2.5496	13.2522	0.5606	0.6098	1.1459	0.3706	2	7.4296	3.0977	0.6873	8.3593	1.7032	2.4666
757	4.0347	1.1705	3.907	4.4288	36.4278	2.2379	14.837	0.5893	0.9354	1.3178	0.6604	2	8.7436	4.1247	1.0748	6.2456	1.4227	3.1851
758	3.4096	1.1949	3.3513	3.7678	21.7919	2.1865	12.7994	0.5725	1.1707	1.3116	0.8782	2	7.3275	3.0985	1.2264	3.5282	1.71	1.5968
759	3.1655	1.2256	3.2244	3.5573	11.2303	1.3791	12.1883	0.3648	1.1544	1.2968	0.9206	2	4.4469	1.6264	0.9544	1.7667	1.2243	0.4994
760	2.6159	1.1437	2.2614	2.7112	-6.7935	1.3136	9.3991	0.316	1.0558	1.2624	0.8631	2	2.9705	1.0089	0.9594	1.1689	1.4028	-0.2018
761	2.8519	1.1811	2.6824	3.069	2.9676	2.3529	10.5818	0.5964	1.1085	1.2456	0.9421	2	6.3115	2.3381	1.3217	2.482	2.2831	0.1873
762	2.8614	1.2211	2.8124	3.1742	26.8649	1.9261	10.9773	0.4935	1.206	1.2663	0.9433	2	5.4171	2.7841	0.5416	2.9516	1.4087	1.4553
763	4.6267	1.1587	4.5042	5.0729	37.6144	2.0791	16.8418	0.556	1.0218	1.2824	0.7797	2	9.3645	4.5337	0.5711	5.8148	1.297	3.5224
764	3.1124	1.2264	3.1023	3.4942	27.9835	1.8343	11.9911	0.4746	1.1882	1.2572	0.9926	2	5.6905	2.9035	0.7784	2.9253	1.321	1.5924
765	2.5996	1.2638	2.6192	2.9427	-3.7959	1.1919	10.3214	0.3025	1.22	1.2835	0.9772	2	3.1218	1.0904	0.8421	1.1159	1.2371	-0.1185
766	3.4399	1.2446	3.5233	3.9489	33.884	1.7404	13.4498	0.4559	1.1242	1.3066	0.8806	2	6.1321	3.0911	0.5437	3.5102	1.1507	2.0778
767	3.0246	1.0546	2.2628	2.9511	-3.9764	1.7326	10.0209	0.3912	0.9327	1.1707	0.6329	2	3.9206	0.9843	1.0461	1.5552	1.8015	-0.1559
768	3.1185	1.23	3.2294	3.511	-1.7224	1.75	12.05	0.469	1.2373	1.3063	0.9919	2	5.6515	1.6684	1.3274	1.682	1.7801	-0.0973
769	3.3672	1.2216	3.4233	3.7931	4.9933	2.5817	12.9222	0.6839	1.1501	1.3386	0.9765	2	8.8378	2.8364	2.5159	2.9046	2.4527	0.4413
770	3.8718	1.095	3.2604	3.9825	29.2285	2.3021	13.3197	0.5635	0.9664	1.1717	0.7024	2	7.5057	3.3382	1.0716	4.7526	1.6292	2.1938
771	2.6174	1.3182	2.8413	3.0774	-0.8511	1.0649	10.8394	0.2791	1.2552	1.3325	1.0305	2	3.0256	1.0809	1.1797	1.049	1.0739	-0.0257
772	2.7705	1.2481	2.7932	3.1237	8.065	3.2876	10.8636	0.8453	1.1977	1.303	0.9488	2	9.1829	3.6083	2.2471	3.803	3.0224	0.7406
773	3.4698	1.1863	3.402	3.8141	32.3359	2.6464	12.931	0.6962	1.1327	1.2914	0.9541	2	9.003	4.6196	1.5511	4.842	1.7906	2.9112
774	3.1449	1.2272	3.1114	3.5363	5.6209	1.6548	12.1249	0.4246	1.1379	1.259	0.8564	2	5.1486	1.6268	1.4961	1.8997	1.5617	0.2894
775	4.3503	1.207	4.3943	4.9382	21.9164	2.0752	16.4956	0.5528	0.9879	1.3075	0.7822	2	9.1192	3.2661	0.9833	4.1755	1.6204	1.9986
776	3.3588	1.2296	3.3922	3.8057	14.1471	2.0663	12.9751	0.5402	1.1614	1.3102	1.0066	2	7.0092	2.7773	2.0571	2.7591	1.774	0.9916
777	3.6283	1.2491	3.8385	4.1972	-5.0524	1.8382	14.2377	0.4956	1.2257	1.3202	1.0599	2	7.056	1.6902	2.4045	1.5947	1.9311	-0.3565
778	4.7046	1.1483	4.4344	5.1192	38.1115	2.3135	16.971	0.6045	0.8547	1.2825	0.5818	2	10.2591	4.743	0.7278	8.1516	1.4318	3.9099
779	2.8088	1.3146	3.0931	3.3216	12.6454	1.9006	11.6	0.5068	1.2115	1.3773	1.1383	2	5.8788	2.6333	0.9195	2.3134	1.6603	0.7434
780	3.3874	1.1676	3.1789	3.6626	22.764	1.5626	12.4253	0.3998	1.112	1.2569	0.8228	2	4.9675	2.1239	1.088	2.5813	1.2069	1.1308
781	4.432	1.1326	4.1358	4.7445	21.1779	1.8926	15.77	0.4964	0.9086	1.3545	0.611	2	7.8275	2.5691	1.5548	4.205	1.4918	1.6577
782	5.1361	1.0439	4.1919	5.1276	36.2365	2.3838	16.8434	0.5933	0.845	1.2343	0.5847	2	9.9927	4.5098	0.5254	7.7127	1.52	3.621
783	2.4893	1.3076	2.5694	2.888	-19.5907	1.3674	10.2253	0.3436	1.2203	1.3295	0.9809	2	3.5134	0.9157	1.4503	0.9336	1.6353	-0.6883
784	2.5345	1.2862	2.6463	2.9048	-18.4942	2.756	10.2409	0.7122	1.2728	1.3399	1.1059	2	7.2931	2.2627	2.6027	2.046	3.2657	-1.3488
785	4.0312	1.1123	3.5108	4.2183	-9.3593	2.2819	14.086	0.5687	1.033	1.3242	0.8206	2	8.0113	1.2979	1.8767	1.5817	2.4955	-0.7498
786	2.7407	1.189	2.4909	2.9553	18.8404	1.612	10.2374	0.3922	1.1618	1.2395	0.878	2	4.0153	1.9052	0.9035	2.1698	1.3083	0.7565
787	4.2504	1.2428	4.6087	4.9508	32.1416	1.6314	16.5944	0.4531	1.0445	1.3751	0.8508	2	7.5186	3.3585	0.6534	3.9472	1.107	2.4166
788	4.5308	1.1842	4.464	5.0645	15.7833	2.3334	16.8556	0.618	0.8009	1.2998	0.616	2	10.4161	2.8545	1.3214	4.6339	1.9651	1.644
789	3.4354	1.2031	3.3125	3.8226	27.927	1.9903	12.9846	0.5077	1.0709	1.2467	0.7943	2	6.5929	2.9807	0.805	3.7525	1.4345	1.8412
790	3.1866	1.2159	3.3304	3.5573	17.087	2.1572	12.1723	0.5902	1.233	1.2979	1.1071	2	7.1844	3.2078	1.0156	2.8974	1.7886	1.2276
791	2.9024	1.1092	2.4087	2.9553	6.0814	2.6065	10.1138	0.6208	1.1305	1.2058	0.8053	2	6.2782	2.3532	1.4229	2.9221	2.4479	0.3818
792	4.2512	1.1894	4.1911	4.7529	32.8471	1.8828	15.8854	0.4967	1.0024	1.2839	0.7679	2	7.8908	3.5628	0.8702	4.6396	1.2643	2.5919
793	3.0265	1.2129	2.9385	3.3553	10.3211	2.0548	11.5325	0.5236	1.1582	1.2335	0.8596	2	6.0381	2.2072	1.5156	2.5678	1.8428	0.6232
794	2.814	1.2966	2.9404	3.2879	11.0267	1.4912	11.4625	0.3825	1.2002	1.3003	1.0288	2	4.3848	1.8485	0.8375	1.7967	1.3268	0.4835
795	2.7269	1.0594	2.0181	2.648	7.1877	2.8782	9.0755	0.64	0.9314	1.1393	0.66	2	5.8085	2.1804	1.5119	3.3039	2.6713	0.4175
796	2.6479	1.301	2.7775	3.0816	11.6225	1.7344	10.8221	0.4451	1.2374	1.2986	0.9747	2	4.8174	2.054	1.3007	2.1073	1.5329	0.5599
797	3.1898	1.2176	3.1245	3.5658	0.0924	2.719	12.2016	0.6963	1.1186	1.2456	0.9429	2	8.4955	2.5693	2.4844	2.7248	2.7165	0.0078
798	4.3295	0.8986	2.5495	3.7173	25.7832	2.3587	12.2225	0.492	0.7331	1.1602	0.4469	2	6.0136	2.3329	0.7616	5.22	1.7506	1.5505
799	4.7411	1.2509	5.1579	5.5949	34.1661	2.6749	18.6316	0.7405	1.1017	1.3425	0.8679	2	13.7967	6.2421	0.9992	7.1925	1.761	4.7138
800	3.7281	1.1279	3.2915	3.932	46.0541	1.61	13.2103	0.4011	1.081	1.1863	0.8266	2	5.2992	3.1584	0.6285	3.821	0.8685	2.4405
801	2.5764	1.1736	2.2648	2.728	-16.0258	1.6892	9.4987	0.4028	1.1605	1.2271	0.922	2	3.8257	1.1938	1.1681	1.2949	1.9599	-0.6131
802	2.8372	1.2559	2.9828	3.2248	-1.6301	2.542	11.1942	0.6774	1.2579	1.3214	1.0944	2	7.5824	2.7037	1.9413	2.4705	2.5834	-0.1236
803	2.6299	1.1481	2.2587	2.7364	-6.1429	1.3874	9.4852	0.3304	1.1016	1.2315	0.7949	2	3.1337	0.9781	1.0116	1.2305	1.4727	-0.1925
804	2.5955	1.1169	2.1061	2.6312	12.4863	1.4294	9.1069	0.3306	1.0248	1.1428	0.8082	2	3.0105	1.387	0.6745	1.7161	1.251	0.3759
805	5.1889	1.1544	4.9544	5.7044	20.2658	2.4799	18.819	0.6529	0.6918	1.2736	0.4744	2	12.2862	3.428	1.1553	7.2256	1.9773	2.4899
806	2.7605	1.359	3.1453	3.3553	-6.9161	1.2931	11.786	0.3451	1.311	1.3602	1.0612	2	4.0673	1.1859	1.2678	1.1175	1.3826	-0.2813
807	2.8821	1.1361	2.4864	2.9974	-4.7468	2.1063	10.2867	0.5091	1.0885	1.2441	0.8121	2	5.2372	1.5432	1.5046	1.9003	2.2063	-0.2486
808	3.3454	1.276	3.659	3.9194	0.7018	2.9564	13.4107	0.8066	1.2754	1.3605	1.1271	2	10.8175	3.3846	2.1975	3.003	2.9356	0.0759
809	3.8912	1.2303	4.1316	4.4625	31.7139	3.5427	15.0395	0.9732	1.144	1.3241	0.9424	2	14.6371	6.9219	2.243	7.3448	2.4192	4.642
810	3.8282	1.1939	3.7105	4.2646	50.053	1.4993	14.3583	0.3875	0.9846	1.2558	0.7271	2	5.5633	3.3291	0.3079	4.5785	0.7489	2.7846
811	4.3627	1.1398	3.9732	4.694	47.4674	1.7634	15.6223	0.4485	0.8266	1.2622	0.6343	2	7.0065	3.9135	0.4166	6.1696	0.9264	3.3258
812	3.7033	1.1707	3.4951	4.0415	-2.4813	2.8608	13.6205	0.7341	1.1346	1.2582	0.955	2	9.9987	2.5517	2.8062	2.672	2.9318	-0.2481
813	3.3918	1.2155	3.5704	3.8057	-0.602	1.6385	12.9519	0.4517	1.2331	1.3757	1.0509	2	5.8501	1.697	1.027	1.6149	1.6484	-0.0352
814	3.3808	1.229	3.4526	3.831	0.99	1.6445	13.0536	0.435	1.2131	1.2929	0.934	2	5.6779	1.5769	0.783	1.6884	1.6282	0.0562
815	3.7289	1.1199	3.2606	3.9068	38.6984	1.2342	13.1187	0.3068	1.0426	1.2042	0.7808	2	4.0242	2.148	0.2343	2.7511	0.7566	1.5573
816	2.8107	1.1857	2.6022	3.0311	2.6832	2.4233	10.4703	0.6023	1.1871	1.2426	0.9743	2	6.3058	2.4669	1.0793	2.5319	2.3583	0.1692
817	4.0828	1.2957	4.562	4.9298	43.1487	2.1428	16.6189	0.5882	1.0961	1.3403	0.8367	2	9.7755	5.2373	0.4717	6.2593	1.2182	4.218
818	3.655	1.2021	3.5931	4.0836	40.5673	1.7426	13.8029	0.4536	1.0234	1.2549	0.7534	2	6.2612	3.3203	0.4746	4.4069	1.0356	2.54
819	3.1995	1.2653	3.3398	3.7047	10.616	2.3497	12.7177	0.6171	1.1806	1.3154	1.0018	2	7.8476	2.9371	1.226	2.9319	2.1003	0.8331
820	3.3247	1.2462	3.4045	3.8099	27.4306	1.8281	13.0161	0.4782	1.1688	1.3218	0.9884	2	6.2237	3.0184	1.7814	3.0538	1.3266	1.7072
821	5.3872	1.1343	5.0686	5.8349	18.2637	2.844	19.198	0.7509	0.7994	1.275	0.5907	2	14.4149	4.0058	1.0957	6.7815	2.3245	2.6327
822	3.5847	1.2393	3.695	4.113	17.4607	1.9553	13.9568	0.5177	1.0787	1.3046	0.9325	2	7.2248	2.7665	1.0901	2.9667	1.6139	1.2615
823	5.1578	1.1558	4.8969	5.6749	33.58	3.3863	18.7285	0.8854	0.7449	1.2727	0.547	2	16.5822	6.7986	1.54	12.4288	2.2491	5.5683
824	2.586	1.3576	2.9107	3.1153	-14.7102	1.4048	11.0295	0.3707	1.2697	1.3446	1.1587	2	4.089	1.2656	0.881	1.0923	1.6114	-0.6015
825	4.6333	1.1071	4.1933	4.8666	25.5166	2.8159	16.1151	0.7327	0.7859	1.2583	0.6078	2	11.808	4.2878	0.8057	7.0544	2.0974	3.013
826	2.796	1.2564	2.8292	3.1742	7.4675	1.9217	11.0363	0.4926	1.2047	1.2754	1.0131	2	5.4369	2.2076	1.3316	2.179	1.7782	0.406
827	4.7541	1.0975	4.0668	4.9592	34.0774	2.1239	16.3917	0.5269	0.7379	1.262	0.5035	2	8.6374	3.6484	1.0607	7.2461	1.4001	2.9434
828	2.9486	1.2818	3.0378	3.4268	-7.6928	2.208	11.8732	0.5649	1.1667	1.2554	0.9965	2	6.7076	1.8537	2.5705	1.8601	2.3779	-0.516
829	3.6895	1.2102	3.6139	4.1509	39.4165	2.7003	14.0278	0.6957	1.1128	1.2213	0.7932	2	9.7586	5.1442	0.9503	6.4854	1.6359	3.8465
830	2.5945	1.2017	2.472	2.808	-2.5639	1.5603	9.795	0.3938	1.2083	1.2982	1.0256	2	3.857	1.5423	0.9897	1.5038	1.6003	-0.0989
831	4.2863	1.2376	4.5755	4.9761	39.6407	1.8699	16.6651	0.5134	0.9941	1.3367	0.741	2	8.5556	4.2278	0.8173	5.7055	1.1286	3.3915
832	5.1877	1.1314	4.7969	5.5949	41.0494	3.1055	18.4398	0.8079	0.798	1.2842	0.5967	2	14.8967	7.2074	1.4486	12.0779	1.8307	6.115
833	2.7962	1.358	3.205	3.4016	36.3019	1.833	11.9296	0.4925	1.2608	1.346	1.1246	2	5.8749	3.4458	0.6697	3.0639	1.1676	2.1327
834	3.6157	1.2173	3.7573	4.0836	32.2378	2.4003	13.8278	0.6522	1.143	1.3387	0.9535	2	9.0186	4.4583	1.3636	4.6756	1.6265	2.9074
835	2.873	1.2999	2.9994	3.3721	16.8501	0.7513	11.7328	0.1921	1.1738	1.314	0.9448	2	2.2534	0.9699	0.3627	1.0265	0.6247	0.3797
836	3.327	1.1956	3.1876	3.671	10.0691	2.4592	12.4963	0.6273	1.1468	1.2359	0.9059	2	7.8388	2.7927	1.1279	3.0829	2.2115	0.7893
837	4.7603	1.1077	4.2682	5.0098	40.0053	1.4897	16.5656	0.3838	0.8473	1.3302	0.6016	2	6.3584	3.0814	0.7518	5.1219	0.8938	2.5437
838	4.8082	1.2028	5.0035	5.4728	6.5633	2.1514	18.1685	0.5925	1.1719	1.2971	0.9119	2	10.7644	2.5395	1.7681	2.785	2.0101	0.7065
839	4.7078	1.1384	4.3551	5.0813	19.5794	2.4435	16.8369	0.6321	1	1.2402	0.7214	2	10.6418	3.5012	0.5066	4.8534	1.9651	2.0836
840	2.7039	1.2302	2.7326	3.0016	5.2339	1.9934	10.4501	0.5213	1.2423	1.3146	1.0646	2	5.4472	2.2962	1.2377	2.1569	1.8891	0.2851
841	3.1175	1.1129	2.6147	3.2037	-15.4844	1.8213	10.8996	0.4369	1.1206	1.1952	0.7949	2	4.7622	0.9345	0.9657	1.1756	2.1033	-0.7374
842	3.0247	1.2105	2.8898	3.3468	13.6174	2.1171	11.5021	0.5319	1.1131	1.2631	0.8598	2	6.1179	2.4055	1.2725	2.7976	1.8287	0.8331
843	3.0874	1.2714	3.2699	3.5784	26.0418	1.4934	12.3314	0.396	1.2471	1.2993	1.1078	2	4.8833	2.4952	0.533	2.2525	1.1045	1.2717
844	5.3526	1.0639	4.3469	5.4518	25.0917	1.7062	17.8901	0.4146	0.7615	1.243	0.463	2	7.4168	2.4528	1.2704	5.2973	1.2781	1.861
845	2.7633	1.1585	2.4389	2.9132	-7.077	0.6182	10.0568	0.1499	1.0911	1.2299	0.817	2	1.5077	0.4341	0.561	0.5314	0.6619	-0.1067
846	2.7945	1.0468	2.1366	2.6901	0.3118	2.7722	9.1899	0.6445	1.047	1.1887	0.8272	2	5.923	2.3045	1.5186	2.7859	2.7635	0.0185
847	5.163	1.0925	4.5124	5.3844	8.2514	1.5534	17.7202	0.3956	0.6391	1.2875	0.4602	2	7.0097	1.2343	1.1157	2.6822	1.4253	0.5784
848	5.2993	1.2078	5.5787	6.0875	15.2181	3.6598	20.1076	1.0154	0.7917	1.3625	0.8448	2	20.4172	5.7283	1.9823	6.781	3.1029	3.1071
849	4.4975	1.1561	4.2182	4.9129	24.0769	2.3133	16.3353	0.5974	0.9451	1.2963	0.6716	2	9.7579	3.5289	1.5139	5.2548	1.7563	2.3494
850	3.7538	1.1681	3.5914	4.092	41.8154	3.2231	13.775	0.8403	1.1209	1.2583	0.9157	2	11.5754	6.5575	1.3169	7.1615	1.8753	4.8403
851	5.1906	1.1298	4.8163	5.5907	18.4097	3.8153	18.4241	0.9974	0.7867	1.363	0.5753	2	18.3756	5.1738	2.4464	8.9928	3.1129	3.3829
852	3.9889	1.1702	3.7657	4.3741	18.1385	1.7604	14.6645	0.452	0.9297	1.251	0.7302	2	6.629	2.2547	0.8982	3.0877	1.4411	1.2024
853	3.4656	1.1397	3.0911	3.671	27.9619	3.2573	12.4083	0.8114	1.0608	1.2334	0.8064	2	10.0687	4.7075	1.358	5.8379	2.3465	2.8154
854	5.2467	1.0479	4.1362	5.2623	-0.1548	2.1911	17.2722	0.5247	0.5494	1.2634	0.3728	2	9.0627	0.804	1.2111	2.1568	2.1945	-0.014
855	2.7305	1.2594	2.7088	3.0985	0.9479	1.5174	10.8032	0.3805	1.1841	1.2502	0.8811	2	4.1102	1.3632	0.821	1.5472	1.503	0.039
856	3.4562	1.1305	3.0141	3.6331	24.5386	1.956	12.2752	0.4803	0.9879	1.1907	0.7771	2	5.8956	2.5937	0.5683	3.3377	1.476	1.4467
857	3.285	1.2672	3.4262	3.8184	13.0177	2.2271	13.0781	0.5834	1.1577	1.2932	0.8857	2	7.6304	2.709	1.0884	3.0587	1.9372	0.9933
858	2.5024	1.2406	2.3943	2.7743	-12.7876	3.3514	9.7533	0.8227	1.2049	1.2879	0.9592	2	8.0242	2.5997	3.3829	2.7102	3.7799	-1.0261
859	3.3865	1.3349	3.9769	4.1383	32.4572	1.9861	14.2019	0.5562	1.3104	1.3697	1.0875	2	7.8984	4.0223	1.0303	3.6988	1.3414	2.5636
860	3.0847	1.2977	3.2949	3.6415	11.8953	2.9681	12.5753	0.7777	1.1694	1.2815	0.9627	2	9.7795	3.6807	2.9802	3.8235	2.615	1.1633
861	3.1017	1.238	3.1749	3.511	34.5432	1.9655	12.0633	0.5173	1.1521	1.2975	0.9799	2	6.2403	3.4164	0.8967	3.4863	1.2866	2.1556
862	2.9359	1.1818	2.6662	3.17	13.7725	2.4744	10.9005	0.6052	1.0432	1.2536	0.8605	2	6.5972	2.7446	1.3608	3.1894	2.1336	0.9086
863	4.3996	1.1431	4.0232	4.7487	28.0409	1.9008	15.7993	0.484	0.8826	1.2427	0.6658	2	7.6474	3.055	1.3143	4.5888	1.3678	2.1444
864	2.6321	1.1567	2.3486	2.7575	13.3972	1.912	9.5648	0.4695	1.1468	1.2355	0.8848	2	4.4905	2.0666	1.1922	2.3358	1.6558	0.6016
865	2.9693	1.1539	2.6965	3.1406	-1.5488	3.3259	10.7639	0.8332	1.1546	1.2401	0.9451	2	8.9682	3.0529	2.8031	3.2304	3.3774	-0.1389
866	5.0198	1.1241	4.4943	5.3718	29.1489	2.187	17.7276	0.5545	0.8529	1.2445	0.5818	2	9.8292	3.7666	1.288	6.4744	1.5495	2.8651
867	4.0004	1.1484	3.6257	4.3109	26.8015	2.3815	14.432	0.5983	1.0819	1.2084	0.8348	2	8.6346	3.7694	1.6715	4.5152	1.7432	2.3142
868	2.6789	1.2016	2.5021	2.909	13.6863	2.7289	10.1122	0.6752	1.1199	1.2422	0.9005	2	6.828	3.0557	2.0849	3.3932	2.3554	0.9345
869	3.4187	1.2391	3.4756	3.9068	32.176	2.8052	13.3084	0.7326	1.1242	1.2821	0.853	2	9.7498	4.7601	1.5766	5.5802	1.9026	3.1371
870	2.8179	1.2278	2.7967	3.1364	-0.8462	2.1646	10.8693	0.557	1.198	1.2927	1.017	2	6.0538	2.1689	1.5315	2.1326	2.183	-0.0512
871	4.8462	1.1496	4.6717	5.2876	34.4784	2.487	17.5021	0.6638	1.0388	1.2527	0.7317	2	11.6183	5.1981	0.6869	7.1042	1.6295	4.0058
872	3.199	1.2607	3.3831	3.6921	18.4956	2.0615	12.6703	0.5504	1.1969	1.2995	1.019	2	6.9741	3.0019	1.004	2.9461	1.6802	1.2899
873	2.8523	1.3172	3.1188	3.3847	27.3375	4.0592	11.803	1.0726	1.2216	1.3162	1.0657	2	12.6599	6.6042	2.1832	6.1971	2.9495	3.4609
874	4.3105	1.1565	4.1148	4.6982	35.2798	1.8095	15.6614	0.4754	0.9929	1.2736	0.7013	2	7.4459	3.4482	0.7415	4.9171	1.1711	2.6269
875	4.553	1.1756	4.5944	5.0561	34.9723	1.6038	16.8155	0.4382	1.0808	1.2942	0.7949	2	7.3684	3.4059	0.6198	4.2849	1.0429	2.5769
876	3.2479	1.2148	3.2624	3.6289	13.9371	1.8791	12.3954	0.4946	1.2175	1.2819	0.956	2	6.1304	2.4006	1.0136	2.5109	1.6172	0.8544
877	3.7287	1.2652	3.9897	4.3741	29.1781	2.2636	14.8204	0.6094	1.1561	1.2826	0.9225	2	9.0311	4.1141	1.1758	4.4594	1.6031	2.6351
878	4.9129	1.1246	4.4004	5.2539	13.3951	2.9642	17.3582	0.7514	0.722	1.3402	0.5451	2	13.0436	3.1466	2.5816	5.7724	2.5672	1.7472
879	3.4953	1.2199	3.5153	3.9447	6.701	2.6961	13.3956	0.7075	1.1929	1.2908	0.9772	2	9.4777	3.0932	3.0603	3.1653	2.5154	0.6351
880	2.9008	1.2684	3.0783	3.3342	11.6203	3.3435	11.5593	0.8904	1.248	1.3132	1.0138	2	10.2923	4.1917	2.5524	4.1347	2.9549	1.196
881	3.0103	1.2276	2.9584	3.3721	8.6111	3.0665	11.6096	0.7814	1.1378	1.2464	0.8611	2	9.072	3.1945	2.1464	3.7096	2.8024	0.7812
882	3.7736	1.2048	3.8273	4.2351	14.7325	3.2505	14.2835	0.871	1.0227	1.3402	0.7926	2	12.4405	4.0295	1.5716	5.084	2.7716	1.8328
883	3.7832	1.1987	3.7087	4.2267	35.9035	3.6819	14.247	0.9585	1.0128	1.2747	0.7446	2	13.6552	6.6601	1.3938	8.9442	2.36	4.9027
884	4.8402	1.0932	4.1888	5.035	7.6196	3.522	16.6235	0.8875	0.7725	1.2492	0.4957	2	14.7528	2.7371	3.1369	5.5211	3.2536	1.1241
885	4.1693	1.0957	3.5409	4.3109	37.373	2.5547	14.3524	0.6303	0.9941	1.1625	0.7098	2	9.0461	4.5165	0.9205	6.3628	1.5999	3.3808
886	4.2582	1.1524	3.9576	4.6224	22.4501	2.1932	15.417	0.563	1.0834	1.2517	0.8607	2	8.6797	3.4125	1.1488	3.9648	1.7008	1.9486
887	3.4121	1.2332	3.563	3.8815	-9.3651	2.6687	13.2192	0.7193	1.1781	1.322	0.9098	2	9.5087	1.765	3.0716	1.9399	2.9187	-0.8905
888	3.257	1.2123	3.2192	3.6331	-1.1188	3.1292	12.4044	0.8121	1.1639	1.2789	0.8913	2	10.0734	2.7074	2.6442	3.0377	3.1642	-0.1127
889	3.1057	1.1581	2.7667	3.309	31.4722	2.5137	11.2995	0.6155	1.1022	1.1774	0.8791	2	6.9547	3.7031	1.296	4.2125	1.7226	2.1888
890	3.4952	1.1551	3.1122	3.751	22.2247	2.4189	12.6835	0.5935	1.0631	1.2139	0.8111	2	7.5281	3.1991	1.2699	3.9441	1.8813	1.6731
891	3.7762	1.1936	3.7651	4.2015	19.32	2.9293	14.1595	0.7789	1.1558	1.267	0.8753	2	11.029	4.1994	1.8467	4.7977	2.3633	2.1308
892	2.7496	1.3348	3.0899	3.2879	11.5154	1.4418	11.5303	0.3864	1.2466	1.3438	1.013	2	4.4549	1.8053	1.1503	1.7821	1.2757	0.513
893	2.7642	1.2253	2.7478	3.0648	13.0291	2.1399	10.6404	0.5526	1.1831	1.27	0.9297	2	5.8799	2.4964	1.3404	2.685	1.8611	0.7661
894	3.9543	1.1661	3.732	4.3193	2.7909	1.9855	14.4861	0.5115	1.1437	1.2655	0.863	2	7.4098	1.8724	1.1541	2.1697	1.9301	0.2068
895	3.6954	1.2906	4.1568	4.4119	15.3467	2.7462	14.9833	0.7619	1.2395	1.3255	0.9666	2	11.4155	3.999	2.3861	4.1372	2.3248	1.7519
896	4.7651	1.0957	4.027	4.9634	-0.0173	1.7986	16.4023	0.4416	1.0077	1.1946	0.7754	2	7.2431	1.3937	0.5876	1.7974	1.799	-0.0013
897	3.7772	1.1623	3.5026	4.1004	21.8223	1.9186	13.7924	0.4872	1.0386	1.2678	0.719	2	6.7202	2.545	1.1595	3.5394	1.4999	1.4665
898	5.763	1.1007	5.2005	6.0833	4.8058	2.1618	19.9276	0.5642	0.6708	1.2718	0.4588	2	11.2427	1.4845	1.0926	3.2357	2.058	0.5403
899	3.0047	1.2747	3.1246	3.4816	18.1916	2.2603	12.033	0.5869	1.1859	1.2582	0.9208	2	7.0626	2.9876	1.5189	3.2444	1.8491	1.2848
900	3.6985	1.236	3.8123	4.2436	29.384	2.0572	14.3612	0.5461	1.1794	1.3205	0.8939	2	7.8427	3.6031	0.9003	4.0308	1.4527	2.3045
901	4.5257	1.1355	4.1862	4.8624	31.5098	3.9776	16.1446	1.0314	0.745	1.2618	0.5452	2	16.651	6.732	2.7319	12.3474	2.7243	5.2467
902	3.7083	1.1062	3.1215	3.8394	0.3896	3.1714	12.8866	0.7682	1.0484	1.1602	0.7883	2	9.8996	2.529	1.2502	3.208	3.1591	0.0386
903	5.2228	1.108	4.629	5.5234	1.8297	3.4772	18.1795	0.8854	0.7325	1.3256	0.455	2	16.0958	1.8477	3.8743	4.0608	3.4136	0.2945
904	2.8673	1.2342	2.8121	3.2121	5.1166	2.2907	11.1181	0.5794	1.1562	1.2219	0.8865	2	6.4418	2.2564	1.6873	2.5453	2.1736	0.3296
905	5.3008	1.1442	5.0163	5.7844	34.7167	2.0486	19.0545	0.5393	0.9923	1.2676	0.7414	2	10.2766	4.5593	0.5388	6.1493	1.3374	3.5677
906	3.0341	1.3055	3.3455	3.5952	8.5313	2.9942	12.4436	0.805	1.2553	1.3181	1.0089	2	10.0172	3.6177	2.9034	3.5858	2.7388	0.8546
907	4.0234	1.1564	3.7045	4.3656	20.0864	1.531	14.6164	0.388	1.033	1.2396	0.7851	2	5.6715	2.0998	1.0471	2.6745	1.2235	1.1392
908	3.3693	1.3115	3.7976	4.0499	23.5256	2.8067	13.8826	0.7678	1.1897	1.3541	1.0325	2	10.6586	4.7237	1.6128	4.5749	2.1464	2.5075
909	4.9779	1.1938	5.016	5.637	21.3284	2.3937	18.6699	0.6431	0.9539	1.3389	0.681	2	12.007	3.8433	2.4771	5.6438	1.8832	2.5609
910	4.492	1.1957	4.4845	5.0645	40.9088	1.7814	16.8742	0.4734	0.8596	1.3051	0.6758	2	7.9885	3.9794	1.3688	5.8882	1.0526	3.268
911	2.955	1.2609	3.0717	3.3847	20.1027	1.4905	11.7051	0.3912	1.1691	1.3184	1.0041	2	4.5785	2.1162	0.6361	2.1075	1.1909	0.9204
912	4.4086	1.134	4.027	4.7235	51.913	1.9329	15.706	0.4956	0.8956	1.2212	0.6936	2	7.7836	4.6854	0.3318	6.7548	0.9295	4.0407
913	3.427	1.237	3.6834	3.911	9.1756	2.0729	13.3182	0.5733	1.2333	1.3028	0.9892	2	7.6355	2.5631	1.6109	2.591	1.8827	0.7006
914	3.2973	1.1465	2.9573	3.4984	26.7326	3.2602	11.8766	0.8118	1.0275	1.2654	0.8261	2	9.6414	4.5507	1.9349	5.5087	2.3887	2.5774
915	2.8363	1.4126	3.6102	3.5784	-2.0509	2.2042	12.5868	0.6322	1.3788	1.4423	1.3113	2	7.9576	2.7864	1.693	2.1249	2.2494	-0.1632
916	3.8891	1.1823	3.721	4.2983	31.0628	1.6216	14.4458	0.4177	1.0185	1.2623	0.8128	2	6.0339	2.7829	0.629	3.4239	1.1179	1.8743
917	4.5803	1.1574	4.4193	5.014	23.3	1.9939	16.6546	0.5291	1.0086	1.2571	0.7073	2	8.8116	3.1347	1.0762	4.4322	1.5293	2.0531
918	3.859	1.1791	3.801	4.252	46.1541	2.9751	14.295	0.7911	1.1212	1.292	0.8798	2	11.3082	6.6286	1.0814	7.5341	1.6019	5.2192
919	2.467	1.2525	2.4933	2.7533	-7.6735	2.4979	9.7071	0.6416	1.2395	1.316	1.0994	2	6.2279	2.4789	1.4885	2.2548	2.6895	-0.4779
920	3.1112	1.2628	3.3443	3.5868	20.9718	2.2622	12.3432	0.6129	1.1989	1.3239	1.0791	2	7.5654	3.5157	1.4887	3.258	1.7877	1.5866
921	2.7624	1.2056	2.6407	3.0185	5.2704	1.4945	10.4626	0.3772	1.1123	1.2423	0.8765	2	3.9466	1.4489	0.9957	1.653	1.4158	0.208
922	3.0909	1.2449	3.1619	3.5152	20.8023	2.7979	12.0882	0.7318	1.1236	1.3168	1	2	8.8466	4.0561	2.1257	4.0561	2.2158	1.8403
923	3.599	1.261	3.8038	4.1972	17.75	3.09	14.2579	0.8244	1.1905	1.3289	1.0024	2	11.7538	4.6339	2.6635	4.6229	2.5415	2.0863
924	3.7917	1.2472	4.07	4.3951	21.905	2.0884	14.8561	0.5721	1.1905	1.3338	0.9083	2	8.4999	3.3433	0.6672	3.6809	1.6309	1.8619
925	2.7921	1.3093	3.0544	3.2879	35.6743	3.2503	11.4849	0.8644	1.2257	1.301	1.076	2	9.9276	5.7913	1.2405	5.382	2.0907	3.5416
926	4.6998	1.1056	4.085	4.934	6.8419	4.0663	16.3244	1.0176	0.6072	1.2362	0.417	2	16.611	2.716	3.6758	6.5136	3.7881	1.1365
927	3.1441	1.2582	3.2342	3.6163	-0.6466	3.3549	12.4281	0.8731	1.1496	1.2799	0.9004	2	10.8505	2.9703	4.0921	3.2987	3.3767	-0.0702
928	4.0477	1.0554	3.2528	4.0331	26.4751	1.8914	13.421	0.4584	0.7913	1.2815	0.5464	2	6.1522	2.3886	0.6792	4.3717	1.3906	1.6288
929	5.8896	1.1465	5.631	6.4706	4.5537	2.5988	21.2138	0.6898	0.6944	1.2682	0.4625	2	14.6341	1.8136	1.9877	3.9213	2.4805	0.6664
930	2.9351	1.1909	2.8245	3.1911	26.2288	2.8141	10.9811	0.7238	1.1645	1.2706	0.9908	2	7.9485	4.1417	1.2997	4.1802	2.076	2.0848
931	4.0641	1.1964	3.9668	4.5551	40.3668	2.6034	15.275	0.6761	1.0208	1.2649	0.7309	2	10.3273	5.3036	0.7658	7.2559	1.5525	4.1688
932	3.3076	1.2813	3.5977	3.8857	-2.1292	2.9516	13.3139	0.7976	1.2432	1.3218	0.9886	2	10.6191	2.754	1.9775	2.7857	3.0145	-0.2261
933	2.8309	1.2944	3.0984	3.3048	9.8241	1.4235	11.5115	0.3831	1.2606	1.3565	1.1576	2	4.4106	1.9192	0.6638	1.658	1.2837	0.4333
934	3.3409	1.1512	2.9999	3.5616	25.1548	1.5933	12.0822	0.3956	1.0676	1.2672	0.8336	2	4.7796	2.1963	0.5719	2.6347	1.1925	1.2023
935	4.2571	1.0516	3.2313	4.2393	32.4617	2.7624	14.0636	0.6347	0.7632	1.1838	0.5122	2	8.9262	3.8532	0.806	7.5231	1.8657	2.8976
936	3.3245	1.1937	3.2533	3.6626	16.8662	2.9427	12.4668	0.7679	1.1693	1.3082	1.0171	2	9.5736	4.1029	0.8487	4.034	2.4464	1.6147
937	5.1912	1.1871	5.2638	5.8601	25.6268	2.4125	19.36	0.6559	0.8847	1.3121	0.6847	2	12.6988	4.4827	1.5807	6.5474	1.7942	3.2543
938	5.1757	1.1388	4.872	5.616	30.9065	2.6898	18.5172	0.7077	0.7979	1.3058	0.5759	2	13.1047	5.1205	1.314	8.8913	1.8585	4.0502
939	3.9728	1.25	4.2212	4.6309	19.5607	1.5617	15.6015	0.4225	1.1353	1.3493	0.9305	2	6.5923	2.4584	0.5994	2.6421	1.2562	1.2895
940	3.2847	1.1668	2.9742	3.5405	9.5654	1.8784	12.0405	0.464	1.0583	1.1834	0.7726	2	5.5868	1.8468	1.8886	2.3904	1.6987	0.5344
941	2.7584	1.3006	2.9843	3.2248	-9.4137	2.2856	11.2712	0.6052	1.2551	1.3248	1.0221	2	6.8209	1.9138	2.6409	1.8725	2.5008	-0.6421
942	2.9667	1.3018	3.1695	3.4984	1.1136	2.0226	12.1329	0.5284	1.1462	1.3236	0.9866	2	6.4107	2.0446	1.5564	2.0725	2.0001	0.0714
943	4.3473	1.1739	4.2236	4.8077	26.5845	2.0635	16.0327	0.5436	0.9862	1.2542	0.7032	2	8.7156	3.3823	1.4429	4.8097	1.515	2.317
944	3.3842	1.3781	4.0741	4.2562	22.0704	2.4465	14.6513	0.6803	1.2243	1.3855	0.9809	2	9.9672	4.07	1.6187	4.1491	1.9065	2.1998
945	3.1724	1.2767	3.3848	3.7005	22.8302	1.1761	12.7241	0.3128	1.2343	1.3091	0.9842	2	3.9807	1.802	0.5796	1.8309	0.9076	0.9088
946	4.4461	1.0999	3.9706	4.6309	24.9472	3.2703	15.3636	0.8452	0.8263	1.3018	0.5793	2	12.985	4.6612	2.9951	8.0465	2.4545	3.2394
947	3.4587	1.319	3.9042	4.1888	24.2955	2.035	14.3323	0.5543	1.1678	1.3382	1.0027	2	7.9451	3.4749	1.6269	3.4657	1.5406	1.9303
948	3.5201	1.2365	3.5572	4.0246	36.998	1.1962	13.6744	0.3112	1.1045	1.242	0.8017	2	4.2551	2.1785	0.6473	2.7174	0.7536	1.5743
949	4.3107	1.1742	4.1695	4.7656	33.1452	0.8415	15.9007	0.2207	0.8892	1.2608	0.6172	2	3.5088	1.5102	0.2464	2.4469	0.5626	1.163
950	4.7565	1.158	4.5319	5.2202	19.2791	2.6992	17.3036	0.7069	0.8068	1.3381	0.6443	2	12.2324	3.7621	0.9575	5.839	2.1788	2.3583
951	3.0254	1.2438	3.1885	3.431	2.0929	2.2852	11.8218	0.6164	1.2387	1.3422	1.0027	2	7.2864	2.3959	1.1138	2.3895	2.2374	0.1525
952	3.3432	1.1739	3.1982	3.6289	35.8014	2.7982	12.3295	0.7258	1.1727	1.2381	0.9614	2	8.9491	4.931	0.7959	5.1289	1.7964	3.2039
953	5.3788	1.1587	4.981	5.9443	-1.5927	2.8071	19.5796	0.7141	0.9307	1.3841	0.6369	2	13.9822	1.5937	3.7266	2.5022	2.8518	-0.2227
954	4.6102	1.1603	4.4162	5.0603	17.6232	2.5231	16.8046	0.6631	0.6807	1.2642	0.524	2	11.1427	3.0528	1.6035	5.8258	2.0785	1.9637
955	4.9633	1.0979	4.3394	5.1908	18.6885	2.2217	17.1197	0.5631	0.8202	1.2545	0.5475	2	9.6407	2.7906	1.0094	5.0975	1.8065	1.8017
956	2.5537	1.2217	2.4675	2.7996	28.6723	2.5609	9.8012	0.6447	1.2198	1.3025	1.0568	2	6.319	3.7422	0.8298	3.541	1.8266	1.8118
957	4.7633	1.2344	5.0056	5.5528	27.8195	1.8024	18.4718	0.4884	1.0477	1.3456	0.7942	2	9.0221	3.5432	0.9511	4.4612	1.301	2.5099
958	4.5511	1.1357	4.2162	4.8919	22.7813	1.9327	16.2375	0.5019	0.9116	1.2624	0.633	2	8.1488	2.8011	1.5873	4.4252	1.4924	1.8564
959	5.6779	1.0235	4.4156	5.5865	6.638	3.9869	18.2564	0.9643	0.5058	1.2188	0.3913	2	17.6047	2.625	2.7315	6.7089	3.7223	1.1686
960	5.0709	1.1723	4.9963	5.6497	20.8675	2.1563	18.6752	0.5769	0.9439	1.295	0.6579	2	10.7737	3.3708	1.487	5.1239	1.7064	2.2482
961	3.1132	1.252	3.3338	3.5616	2.5861	1.6065	12.2456	0.4373	1.2377	1.3747	1.1391	2	5.3556	1.9211	1.2914	1.6865	1.5649	0.1385
962	3.5001	1.096	2.8752	3.5784	26.9571	1.5928	12.0515	0.38	1.0505	1.2325	0.7709	2	4.5795	2.1314	1.1679	2.7647	1.1634	1.2345
963	2.6787	1.2309	2.6396	2.9722	8.5245	2.0248	10.3588	0.5159	1.2345	1.2696	1.0294	2	5.3446	2.3622	0.9062	2.2948	1.8522	0.4556
964	2.8137	1.2172	2.7145	3.1069	-6.673	1.9631	10.7593	0.4953	1.1801	1.2443	0.9574	2	5.3289	1.6492	2.1696	1.7227	2.0942	-0.3556
965	2.6709	1.3408	3.0031	3.1953	-14.3119	2.449	11.2502	0.6537	1.272	1.3668	1.1745	2	7.3547	2.2356	3.0445	1.9034	2.7996	-1.0526
966	3.1702	1.2633	3.3812	3.6626	25.0073	2.8429	12.5821	0.764	1.2007	1.34	0.966	2	9.6124	4.4634	1.1872	4.6203	2.1319	2.4038
967	4.9814	1.1835	4.0366	5.5949	8.0931	4.0292	18.521	0.8782	0.7324	1.2721	0.5882	2	16.2644	3.4945	0.9722	5.941	3.7032	1.3163
968	2.7111	1.2687	2.8021	3.0943	22.5202	3.3629	10.806	0.872	1.231	1.3085	1.0552	2	9.4231	4.8714	2.0848	4.6167	2.6055	2.1221
969	3.5678	1.1951	3.5088	3.9573	8.7398	1.9859	13.3949	0.5202	1.1773	1.2676	0.8781	2	6.9681	2.2003	1.457	2.5058	1.8123	0.609
970	4.7355	1.1617	4.5198	5.2118	35.4423	2.1733	17.2832	0.5684	0.8164	1.2733	0.594	2	9.823	4.3149	0.7397	7.2645	1.403	3.4815
971	3.1833	1.1748	2.9493	3.4437	17.71	2.6752	11.749	0.6715	1.0723	1.2517	0.9014	2	7.8899	3.3816	1.4632	3.7515	2.2014	1.3973
972	2.76	1.1713	2.527	2.9385	5.8469	1.9675	10.1564	0.4895	1.1576	1.2531	0.8848	2	4.9719	1.9298	1.3065	2.181	1.8525	0.2907
973	5.4958	1.022	4.2545	5.3928	9.9603	2.6593	17.6461	0.6412	0.6821	1.2141	0.4573	2	11.3139	2.2218	0.9193	4.8587	2.3944	1.1269
974	4.9922	1.2314	5.4096	5.8223	16.7887	1.9942	19.3134	0.5586	0.6621	1.3728	0.4762	2	10.7876	2.6013	1.6375	5.4625	1.6594	1.8111
975	3.7878	1.1893	3.6452	4.2015	36.5289	1.7247	14.1527	0.4442	0.9684	1.3084	0.7186	2	6.2868	3.0832	0.857	4.2904	1.0947	2.2965
976	3.6896	1.1903	3.5936	4.0878	10.4725	2.0776	13.7972	0.5411	1.0313	1.2687	0.7821	2	7.4662	2.2367	1.7107	2.8598	1.86	0.7819
977	3.5271	1.1443	3.1686	3.7552	20.5135	2.263	12.68	0.5655	1.0507	1.2956	0.7803	2	7.1704	2.8745	1.8798	3.6838	1.7987	1.4709
978	5.059	1.0842	4.3744	5.2329	22.3263	2.1523	17.232	0.5464	0.6235	1.2697	0.4952	2	9.4149	2.9299	0.9568	5.9165	1.6717	2.102
979	3.4967	1.1996	3.3005	3.8857	33.2031	2.1551	13.1773	0.5398	1.052	1.2456	0.8283	2	7.1129	3.554	0.6439	4.2908	1.4395	2.3617
980	3.8466	1.1646	3.6153	4.1888	24.4506	0.8496	14.0739	0.2182	1.0207	1.2535	0.8101	2	3.0715	1.271	0.3815	1.5689	0.6419	0.751
981	3.3225	1.0581	2.7062	3.2753	6.7298	2.26	11.0443	0.5538	1.0741	1.2364	0.8647	2	6.1161	2.2343	0.6418	2.5839	2.1079	0.4116
982	2.7626	1.0339	1.952	2.627	-5.2771	3.158	8.9735	0.687	0.8565	1.1259	0.6549	2	6.1644	1.8518	2.3036	2.8278	3.3246	-0.3253
983	2.8521	1.1079	2.3368	2.8964	-10.0692	3.2525	9.9267	0.7657	1.0234	1.1964	0.8247	2	7.6004	2.1869	2.4183	2.6519	3.58	-0.7653
984	3.9535	0.9427	2.4894	3.5363	26.3271	3.1336	11.7086	0.6662	0.8445	1.0387	0.4767	2	7.8007	3.1541	0.8482	6.6171	2.3085	2.0537
985	4.1372	1.1688	3.5726	4.5425	26.2118	2.4571	15.1912	0.5778	0.792	1.2337	0.6486	2	8.7781	3.4768	1.3472	5.3604	1.813	2.3009
986	3.7544	1.1304	3.2919	3.9699	19.5116	1.2228	13.3331	0.3019	1.0521	1.2234	0.8216	2	4.0253	1.5941	0.6054	1.9402	0.9842	0.7854
987	3.5398	0.9745	2.3403	3.2458	22.0778	3.7696	10.8372	0.814	0.8639	1.1097	0.5048	2	8.822	3.4304	2.1306	6.7958	2.9374	1.9477
988	2.6015	1.1336	2.2734	2.6733	3.3474	0.7698	9.2646	0.1889	1.1633	1.2791	0.9043	2	1.75	0.7313	0.3129	0.8088	0.744	0.0586
989	4.2556	1.1443	3.8292	4.5888	49.6293	2.6137	15.2986	0.6542	0.9018	1.2629	0.6752	2	10.0084	5.856	0.9434	8.6734	1.3165	4.9671
990	4.7649	1.1075	4.1639	5.014	25.1791	3.1611	16.5786	0.7939	0.7139	1.2305	0.5065	2	13.1625	4.5122	1.4802	8.9082	2.3652	3.3142
991	3.1013	1.2088	2.9572	3.4353	19.9144	2.1805	11.7771	0.5475	1.1545	1.2284	0.9361	2	6.4481	2.9187	1.2498	3.1181	1.7463	1.2841
992	3.2449	1.2254	3.1886	3.6542	18.5664	1.8721	12.4921	0.4779	1.2156	1.2805	0.9472	2	5.9694	2.5522	1.1318	2.6946	1.5245	1.1083
993	3.1242	1.2728	3.2365	3.6289	49.3691	1.3517	12.4926	0.3502	1.1566	1.2522	0.86	2	4.3748	2.7484	0.1408	3.1957	0.6844	2.1598
994	3.7954	1.1584	3.5012	4.1088	12.0023	2.7116	13.8128	0.6873	1.0098	1.2455	0.7701	2	9.494	2.9771	1.5502	3.8658	2.3862	1.1395
995	2.4885	1.1682	2.112	2.6143	-14.112	2.8066	9.1331	0.649	1.0005	1.2057	0.7804	2	5.9276	1.6629	2.1869	2.1308	3.2027	-0.8365
996	3.2806	1.1504	2.9619	3.49	4.5119	2.0593	11.8561	0.5145	1.1318	1.2862	0.8196	2	6.0994	1.8868	1.3018	2.3022	1.9664	0.2752
997	2.981	1.3202	3.2557	3.5616	23.2324	1.6916	12.3638	0.4454	1.2202	1.3043	1.042	2	5.5074	2.6326	0.9565	2.5266	1.2986	1.2795
998	2.6491	1.2862	2.8015	3.0522	7.7857	1.5405	10.7037	0.4032	1.1775	1.3449	0.9764	2	4.3156	1.723	1.2922	1.7646	1.4206	0.336
999	3.3863	1.2503	3.5989	3.8983	24.1154	2.1052	13.3007	0.5696	1.2192	1.3435	0.9594	2	7.5765	3.3598	1.2368	3.5019	1.5975	1.8271
1000	3.1666	1.2731	3.4105	3.6836	11.0285	2.2782	12.6651	0.6135	1.2577	1.3672	1.0209	2	7.7699	2.9262	1.2209	2.8664	2.027	0.8569
1001	3.5971	1.1538	3.2284	3.8647	-4.4703	2.2776	13.0384	0.5639	1.0973	1.1657	0.8713	2	7.353	1.7445	1.8895	2.0021	2.3794	-0.3287
1002	2.9869	1.2651	3.0972	3.4353	4.5455	0.6439	11.871	0.168	1.1813	1.293	1.0103	2	1.9943	0.7116	0.4136	0.7044	0.6146	0.0906
1003	3.7984	1.1919	3.7248	4.2225	30.2997	1.9109	14.223	0.5004	1.1081	1.296	0.8382	2	7.1179	3.2731	0.4911	3.9049	1.3319	2.1567
1004	4.2147	1.2023	4.2579	4.7572	28.2882	2.3966	15.9192	0.641	1.0081	1.3183	0.7212	2	10.2046	4.1262	0.9293	5.7211	1.7187	2.8867
1005	4.5989	1.1614	4.3973	5.0518	21.2495	1.3832	16.7799	0.3625	0.7825	1.3063	0.505	2	6.0825	1.8426	0.6247	3.6485	1.0893	1.2925
1006	3.352	1.1217	2.8708	3.49	20.2063	1.7084	11.8122	0.4152	0.9733	1.2138	0.7904	2	4.9044	2.0685	0.7335	2.617	1.3632	0.991
1007	5.3281	1.0382	4.1942	5.3002	35.7926	2.9356	17.3775	0.7085	0.7936	1.1917	0.4673	2	12.3126	5.2878	0.7215	11.3154	1.8849	4.407
1008	3.8632	1.1065	3.3447	4.012	51.56	1.5601	13.4294	0.3886	0.8708	1.2221	0.6604	2	5.218	3.1895	0.1261	4.8293	0.7557	2.6904
1009	3.0975	1.2056	2.3826	3.4226	6.943	3.8495	11.7322	0.7818	0.84	1.1743	0.7035	2	9.1718	3.1569	2.2796	4.4874	3.5823	0.6368
1010	3.3934	1.2707	3.5916	3.9657	13.9338	1.8444	13.5471	0.489	1.1806	1.2889	0.9295	2	6.6242	2.3985	1.7208	2.5803	1.5874	0.923
1011	4.3985	1.2528	4.7586	5.1739	41.6715	1.2645	17.3123	0.3476	1.0121	1.3236	0.8189	2	6.0173	3.1114	0.1883	3.7997	0.7376	2.5075
1012	3.369	1.0542	2.6375	3.3132	7.0072	2.6264	11.1578	0.6208	1.0387	1.1427	0.7728	2	6.9272	2.373	1.1479	3.0705	2.4424	0.4854
1013	2.8636	0.9996	1.831	2.648	20.5892	2.3099	8.9925	0.4703	0.8123	1.0898	0.5258	2	4.2294	1.8353	0.7273	3.4906	1.8343	0.8708
1014	4.111	1.21	4.1343	4.6603	8.6503	1.6176	15.6277	0.4279	1.1354	1.2672	0.933	2	6.6876	1.9572	1.2242	2.0976	1.4777	0.5785
1015	2.5253	1.1949	2.2147	2.7112	14.7579	1.8498	9.4799	0.4322	1.1045	1.1746	0.8143	2	4.0968	1.8887	0.991	2.3193	1.5769	0.6046
1016	4.672	1.1069	4.1373	4.9087	54.2325	1.8163	16.247	0.4625	0.9115	1.2647	0.6604	2	7.5145	4.6243	0.2786	7.0019	0.8313	4.0753
1017	2.8035	1.2393	2.7297	3.1448	1.3717	0.8573	10.9148	0.2144	1.1588	1.2605	0.9644	2	2.3401	0.8475	0.5646	0.8788	0.8455	0.0321
1018	4.2005	1.0562	3.3537	4.1972	33.0644	2.0514	13.9379	0.4936	0.8767	1.2094	0.5594	2	6.8799	3.043	1.268	5.4396	1.3731	2.2748
1019	3.4804	1.0864	2.7937	3.5279	27.7822	2.072	11.8787	0.4873	1.001	1.186	0.7989	2	5.7886	2.8037	0.623	3.5094	1.4963	1.6082
1020	4.0692	1.041	3.1902	4.0036	33.6312	2.1467	13.3082	0.5146	0.9884	1.1855	0.6947	2	6.8484	3.2929	0.6432	4.7402	1.4247	2.3032
1021	3.4273	1.2675	3.6375	3.9994	26.9766	1.5898	13.6472	0.4237	1.1413	1.3205	0.8439	2	5.7828	2.5396	0.8632	3.0095	1.1609	1.56
1022	3.1224	1.2884	3.3086	3.6668	18.8706	1.7288	12.6386	0.4526	1.1231	1.3034	0.9053	2	5.72	2.3491	1.2009	2.595	1.4026	1.0794
1023	3.1934	1.1626	2.9574	3.4226	10.2144	2.0845	11.6635	0.5286	1.1872	1.2526	0.9654	2	6.1648	2.4366	0.8279	2.5238	1.8716	0.6297
1024	4.1563	1.1892	4.0406	4.6393	42.1772	2.7736	15.5279	0.7217	1.0209	1.288	0.7392	2	11.207	5.9124	1.0406	7.9979	1.6038	4.7268
1025	5.0646	1.1379	4.6029	5.4855	8.6993	1.7539	18.1057	0.4459	0.5528	1.2846	0.3466	2	8.0731	1.2574	0.8043	3.6276	1.6013	0.7023
1026	3.3815	1.291	3.7525	4.0078	20.8096	2.5219	13.7143	0.69	1.2157	1.3473	0.9697	2	9.4634	3.9059	1.2261	4.0278	1.9971	1.9693
1027	2.8663	1.2619	2.9526	3.2753	-8.03	0.9304	11.363	0.2418	1.1932	1.2872	0.935	2	2.7472	0.7192	0.6666	0.7692	1.0051	-0.2206
1028	3.1168	1.0925	2.5673	3.149	19.7256	3.0747	10.6974	0.7379	1.0564	1.2036	0.8011	2	7.8938	3.5345	0.9633	4.4119	2.4682	1.5571
1029	2.9766	1.1201	2.4327	3.0648	33.4754	2.5362	10.474	0.5891	1.019	1.2053	0.7608	2	6.1699	3.3491	0.9177	4.4019	1.6872	2.0654
1030	2.8588	1.1633	2.1849	3.0353	32.3731	3.2299	10.448	0.6754	0.9362	1.0924	0.6269	2	7.0571	3.6539	1.3763	5.8288	2.1843	2.2846
1031	5.3881	1.0094	4.0461	5.2202	6.9525	1.1646	17.0866	0.2758	0.5974	1.2039	0.4057	2	4.712	0.7672	0.7895	1.8909	1.0836	0.3276
1032	3.046	1.2219	2.9529	3.4016	6.9011	2.3412	11.6928	0.5913	1.1575	1.2361	0.8556	2	6.9134	2.3421	1.18	2.7373	2.1797	0.4771
1033	3.2357	1.2405	3.3301	3.6836	33.6617	1.817	12.6097	0.4799	1.188	1.2979	0.9965	2	6.0508	3.238	0.6412	3.2493	1.2054	2.0368
1034	3.2913	1.2537	3.4353	3.7889	9.6729	2.1725	12.9625	0.5757	1.1414	1.2952	0.8797	2	7.4631	2.4482	1.4504	2.7829	1.9624	0.7219
1035	4.0836	1.0531	3.1927	4.0625	35.8578	2.146	13.5103	0.5071	0.7772	1.1571	0.5113	2	6.8515	3.1606	0.8886	6.1811	1.3765	2.4568
1036	3.2495	1.2218	3.3257	3.65	50.0864	1.4971	12.4729	0.3992	1.1732	1.2775	0.8787	2	4.9788	3.1503	0.3235	3.5851	0.7472	2.4937
1037	4.823	1.114	4.2154	5.1066	37.4833	2.1981	16.8792	0.549	0.9443	1.2853	0.6342	2	9.266	4.3447	0.5177	6.8511	1.3742	3.4732
1038	3.5481	1.1654	3.4853	3.8436	6.6342	2.1568	12.9907	0.5787	1.1679	1.2983	0.883	2	7.5171	2.2768	1.7808	2.5784	2.0137	0.4987
1039	4.6265	1.1506	4.4	5.0392	12.753	2.0321	16.7234	0.5347	1.0436	1.2351	0.8275	2	8.9414	2.6075	1.3877	3.1509	1.7729	1.1403
1040	4.5835	1.1534	4.3799	5.0013	28.8915	2.8257	16.6088	0.7452	0.7935	1.3016	0.5524	2	12.3763	4.6856	1.7647	8.4829	2.0093	3.5757
1041	2.7343	1.1641	2.4476	2.8922	-10.1344	3.2679	9.9995	0.7999	1.1499	1.245	0.8839	2	7.9985	2.3706	2.588	2.682	3.5991	-0.8106
1042	4.6395	1.1582	4.5577	5.0855	38.3653	1.8238	16.8807	0.4924	0.9084	1.2983	0.7128	2	8.3122	3.9903	1.0052	5.5977	1.1241	3.189
1043	3.2477	1.3728	3.8555	4.0541	5.1649	2.3487	14.0067	0.6465	1.2053	1.3537	0.9825	2	9.0554	2.6562	2.1868	2.7034	2.2274	0.4677
1044	3.8818	1.0586	3.0549	3.8689	19.7278	2.0301	12.9098	0.4804	0.9547	1.2357	0.743	2	6.2019	2.4343	1.0788	3.2764	1.6296	1.2235
1045	3.3125	1.2169	3.2039	3.7131	6.4348	2.173	12.6631	0.5498	1.102	1.2888	0.9574	2	6.9621	2.3946	1.9209	2.5011	2.0331	0.448
1046	2.761	1.2611	2.7411	3.1406	-14.8393	2.752	10.9384	0.6896	1.1651	1.2502	0.8843	2	7.5435	1.6752	2.904	1.8945	3.1604	-1.1194
1047	4.6358	1.1562	4.3504	5.0729	51.3332	1.3129	16.8379	0.3392	0.7778	1.2584	0.5751	2	5.7117	3.2994	0.2794	5.7375	0.639	2.932
1048	3.8026	1.0573	3.0115	3.7805	21.3242	2.9495	12.6301	0.7033	0.9167	1.1721	0.6767	2	8.8824	3.4644	1.6502	5.1198	2.3206	1.8941
1049	3.0391	1.1371	2.7446	3.1785	-0.1494	1.9709	10.8571	0.4982	1.1871	1.2733	0.9053	2	5.4092	1.7787	1.3944	1.9649	1.9738	-0.0081
1050	3.6371	1.2184	3.6845	4.113	17.6316	1.5757	13.9221	0.417	1.087	1.3135	0.841	2	5.8055	2.1151	0.593	2.5151	1.2979	1.0236
1051	3.4576	1.1754	3.2479	3.7678	11.2973	1.518	12.7683	0.3861	1.1256	1.2493	0.8962	2	4.9304	1.7638	1.015	1.9681	1.3466	0.557
1052	3.2476	1.0008	2.2805	3.0353	-18.2447	2.4582	10.2109	0.549	0.9279	1.1295	0.7212	2	5.606	1.0736	1.8469	1.4886	2.9067	-1.0228
1053	5.74	1.176	5.8471	6.4537	28.9386	1.9375	21.2071	0.5342	0.8384	1.3016	0.6414	2	11.3288	4.1616	0.8971	6.4879	1.3768	3.2784
1054	3.3316	1.1906	3.2341	3.6626	29.0174	2.6398	12.4619	0.6851	1.1037	1.2337	0.9083	2	8.5373	4.1792	1.6264	4.6012	1.8738	2.4773
1055	3.8851	1.185	3.9196	4.3025	48.531	1.465	14.4632	0.397	1.0409	1.3049	0.8637	2	5.7421	3.4379	0.354	3.9805	0.754	2.7867
1056	3.3241	1.1105	2.7614	3.4268	29.9455	3.0917	11.597	0.7362	1.0414	1.2178	0.7645	2	8.5375	4.2124	1.406	5.5101	2.1659	2.5566
1057	3.4222	1.2581	3.237	3.9657	11.7898	2.5501	13.5255	0.6103	1.1348	1.2554	0.8692	2	8.2546	2.9284	1.1114	3.3691	2.2495	0.9732
1058	4.7795	1.0627	3.9045	4.8371	33.2464	2.8197	15.9575	0.6899	0.7289	1.1907	0.5148	2	11.0096	4.6292	1.9317	8.9928	1.8822	3.6603
1059	3.0624	1.1269	2.5745	3.1785	-10.8372	2.0118	10.8413	0.4777	1.0594	1.1857	0.8368	2	5.1794	1.3047	1.5703	1.5591	2.2299	-0.5613
1060	5.1954	1.1995	5.3535	5.9233	7.3717	1.7041	19.5783	0.466	0.7261	1.3409	0.481	2	9.1227	1.4317	0.9108	2.9765	1.5784	0.6725
1061	2.3582	1.146	2.0068	2.4207	-8.8257	3.2606	8.49	0.7707	1.1335	1.2649	0.8661	2	6.5434	2.4958	2.0843	2.8817	3.5485	-0.5775
1062	2.6581	1.3632	3.082	3.2248	4.1239	1.0016	11.3836	0.2712	1.2556	1.3738	1.0696	2	3.0869	1.1544	0.7956	1.0793	0.9603	0.1273
1063	2.938	1.2417	2.9444	3.3174	16.8749	1.8182	11.4612	0.4671	1.1816	1.2818	0.9538	2	5.3535	2.3449	0.8683	2.4586	1.5114	0.9034
1064	4.3417	1.0731	3.5026	4.4119	27.2377	1.4284	14.6366	0.3418	0.8496	1.2094	0.4941	2	5.003	1.8762	0.5804	3.7973	1.0393	1.3627
1065	4.7025	1.1099	4.2087	4.955	18.4327	2.6484	16.397	0.6798	0.6498	1.2842	0.4205	2	11.1465	2.9629	1.1193	7.0468	2.1603	2.0546
1066	3.3142	1.2041	3.2078	3.6794	13.1714	0.9815	12.5366	0.2511	1.1329	1.2531	0.9019	2	3.1485	1.1834	0.5889	1.312	0.8522	0.4147
1067	4.3801	1.1196	3.8484	4.6351	48.0528	1.6454	15.4064	0.411	0.8551	1.2485	0.6379	2	6.3322	3.588	0.3871	5.6246	0.8547	3.0428
1068	3.7954	1.0734	3.0938	3.8268	26.9156	1.8915	12.7988	0.4572	0.8765	1.1709	0.6009	2	5.852	2.4058	0.6258	4.0036	1.3824	1.5751
1069	3.4009	1.2044	3.2226	3.7847	31.0688	2.1281	12.8676	0.533	1.0202	1.2308	0.7279	2	6.858	3.1986	0.8628	4.394	1.4669	2.1307
1070	3.3576	1.1224	2.9733	3.4984	-10.4938	2.347	11.8398	0.5894	1.1504	1.2242	0.9244	2	6.9784	1.665	2.3365	1.8011	2.5933	-0.7323
1071	5.1648	1.0446	4.0197	5.1613	10.83	1.35	16.9502	0.3201	0.916	1.1255	0.6498	2	5.4266	1.3699	1.5649	2.1084	1.2038	0.5877
1072	5.1084	0.9681	3.557	4.7445	36.5121	3.6736	15.5371	0.841	0.6891	1.2101	0.3762	2	13.0669	5.6483	1.1261	15.0158	2.3323	4.771
1073	3.1485	1.1347	2.7758	3.2963	-4.2119	3.3803	11.2236	0.836	1.0831	1.2089	0.801	2	9.383	2.4264	2.2203	3.0292	3.5227	-0.3952
1074	3.1298	1.1876	2.8961	3.4142	22.6244	2.0272	11.6767	0.5028	1.1417	1.2411	0.8467	2	5.8711	2.6564	0.5946	3.1373	1.5686	1.3283
1075	2.7075	1.2708	2.7743	3.0943	-6.1575	1.5068	10.8095	0.3867	1.2431	1.3228	1.0825	2	4.1803	1.4741	1.1907	1.3618	1.5996	-0.2574
1076	2.8292	1.189	2.5998	3.0606	-13.8415	3.248	10.5681	0.799	1.1116	1.2623	0.9277	2	8.4442	2.2615	2.6783	2.4378	3.6976	-1.1688
1077	3.0858	1.0829	2.5827	3.09	-0.7458	2.8327	10.4982	0.6969	1.0623	1.2328	0.9174	2	7.3161	2.5635	1.4854	2.7944	2.8539	-0.0546
1078	4.8509	1.1175	4.3453	5.1529	34.226	2.0651	17.0299	0.5269	0.7047	1.2672	0.4745	2	8.9736	3.7158	1.4017	7.8311	1.3583	3.0713
1079	3.0572	1.0495	2.2821	2.9722	15.1857	3.1808	10.0798	0.7201	1.0082	1.083	0.7161	2	7.2588	3.034	1.4692	4.2371	2.6977	1.1023
1080	2.577	1.163	2.2497	2.7069	-17.2325	2.5962	9.416	0.6203	1.1176	1.1835	0.8925	2	5.8407	1.71	2.3934	1.9159	3.0436	-1.0065
1081	4.3985	1.1294	3.9935	4.694	13.4909	1.4275	15.6063	0.3653	0.9513	1.2863	0.8483	2	5.7009	1.8167	0.8655	2.1416	1.235	0.7691
1082	5.4687	1.1344	5.0942	5.9275	9.6575	3.0985	19.489	0.8099	0.6661	1.2548	0.4654	2	15.7846	2.8271	1.8504	6.0749	2.7993	1.5244
1083	3.7147	1.2615	4.0332	4.3446	31.7182	1.795	14.7216	0.4918	1.1266	1.3286	0.9918	2	7.2397	3.5119	0.8853	3.541	1.2257	2.2963
1084	2.6618	1.108	2.036	2.6859	-7.4158	3.1328	9.2656	0.6884	0.9345	1.1586	0.7701	2	6.3783	2.1185	2.3439	2.7509	3.3651	-0.473
1085	3.5959	1.1109	3.1112	3.7299	27.6246	1.7895	12.5498	0.4436	1.1055	1.2059	0.8764	2	5.5675	2.673	0.9303	3.0501	1.2952	1.538
1086	5.5234	1.2303	5.7685	6.4706	-3.5994	1.8976	21.348	0.5128	0.9315	1.3546	0.8118	2	10.9464	1.202	1.9712	1.4806	1.9659	-0.394
1087	3.577	1.1778	3.3775	3.9152	35.9389	1.3208	13.2349	0.3371	1.0678	1.2656	0.8138	2	4.4609	2.2917	0.6897	2.8161	0.8461	1.6032
1088	3.1463	1.2896	3.452	3.7005	7.6487	2.0009	12.7463	0.5419	1.2188	1.3367	0.9799	2	6.9071	2.339	1.797	2.387	1.8478	0.5283
1089	3.8628	1.2496	4.109	4.4919	30.3044	1.7901	15.1644	0.4851	1.0663	1.3022	0.8792	2	7.3557	3.326	0.9122	3.7831	1.2477	2.2291
1090	2.7181	1.2012	2.563	2.9553	-2.3099	1.4871	10.257	0.3716	1.1436	1.2723	0.9518	2	3.8114	1.3601	1.0232	1.4289	1.5214	-0.088
1091	3.0598	1.2619	3.1511	3.5195	1.9192	2.0322	12.13	0.5279	1.1664	1.3068	0.95	2	6.4037	2.0164	1.7979	2.1226	1.9932	0.1229
1092	4.481	1.1187	4.0391	4.7445	25.2344	1.344	15.7489	0.3447	0.983	1.238	0.7603	2	5.4287	2.134	0.711	2.8066	1.0049	1.3699
1093	5.014	1.0496	4.0037	5.0266	25.6412	3.7948	16.5339	0.9189	0.6088	1.2012	0.4423	2	15.1931	5.1437	2.6105	11.6295	2.8217	3.8957
1094	3.5427	1.1275	3.1339	3.7215	21.8369	1.6968	12.5484	0.4238	1.1005	1.2105	0.7666	2	5.3176	2.178	1.1156	2.841	1.3263	1.1612
1095	3.4404	1.0954	2.8414	3.511	16.6233	1.962	11.8389	0.4709	0.9622	1.1768	0.7241	2	5.5747	2.1112	0.9978	2.9155	1.6358	0.9267
1096	2.8226	1.2861	2.9465	3.2753	27.1997	1.8549	11.4046	0.4792	1.1503	1.2843	1.006	2	5.4655	2.8451	0.9863	2.8281	1.3504	1.4866
1097	4.9697	1.1677	4.8423	5.5107	19.8326	2.7331	18.2315	0.7259	0.7405	1.3164	0.5163	2	13.2343	3.7558	2.4007	7.2752	2.191	2.6247
1098	5.2756	1.0364	4.038	5.2371	23.2146	3.1012	17.1766	0.7291	0.7297	1.2276	0.4984	2	12.5227	4.094	1.1715	8.2141	2.3813	2.9071
1099	2.9635	1.2721	3.0635	3.4226	-0.3972	2.0547	11.8433	0.5315	1.1934	1.2984	1.0024	2	6.2947	2.0428	1.548	2.0379	2.0629	-0.025
1100	4.9222	1.1138	4.4251	5.216	26.9488	1.6713	17.2227	0.4294	0.7862	1.2632	0.577	2	7.3955	2.6974	0.9214	4.6751	1.2209	1.993
1101	4.7338	1.0889	4.113	4.9003	11.6424	2.5407	16.1938	0.6453	0.7869	1.2527	0.5747	2	10.4497	2.5068	1.2469	4.3617	2.2448	1.2166
1102	4.2752	1.1384	3.8601	4.5888	32.1246	2.0511	15.2894	0.5178	0.9393	1.2133	0.6945	2	7.9176	3.5104	0.7673	5.0545	1.3922	2.5435
1103	5.2164	1.1549	5.0121	5.7381	13.2963	2.8588	18.9255	0.7571	0.7178	1.2593	0.5105	2	14.3288	3.1707	2.827	6.2104	2.4787	1.9052
1104	2.6911	1.2688	2.7845	3.069	0.859	2.2132	10.7267	0.5745	1.1998	1.2966	1.0436	2	6.1627	2.3429	1.8998	2.245	2.1942	0.0529
1105	4.0959	1.1343	3.6221	4.3698	24.8733	2.1682	14.5955	0.5381	0.8143	1.1928	0.6191	2	7.8534	2.9619	2.0249	4.7838	1.6289	1.9534
1106	4.3902	1.1124	3.7782	4.6182	23.9174	2.7864	15.3426	0.6862	0.8609	1.2627	0.6116	2	10.5275	3.8144	1.2454	6.2372	2.1199	2.5179
1107	4.4668	1.1683	4.3425	4.9256	33.3128	2.4669	16.3939	0.6535	0.983	1.2944	0.6898	2	10.7127	4.7035	0.6509	6.8187	1.6451	3.5687
1108	3.9961	1.2271	4.1091	4.5803	19.2905	2.056	15.4045	0.5484	1.0854	1.3509	0.8698	2	8.4482	3.0731	0.9535	3.533	1.6594	1.6297
1109	4.5081	1.2078	4.5061	5.1318	27.6457	1.8953	17.1053	0.4993	0.9316	1.2526	0.7262	2	8.5402	3.3568	0.5524	4.6225	1.3713	2.361
1110	3.9343	1.1337	3.5319	4.1846	23.6512	3.6011	14.0128	0.9076	1.0903	1.2494	0.7756	2	12.7186	5.1406	1.6276	6.6275	2.7493	3.0081
1111	4.6262	1.1619	4.3672	5.0855	40.4023	1.7723	16.8866	0.4583	0.8982	1.3069	0.6669	2	7.7399	3.8315	0.592	5.7455	1.0562	3.1271
1112	3.9246	1.1553	3.6864	4.2478	44.566	2.3126	14.2444	0.5985	1.0198	1.2571	0.717	2	8.5251	4.7185	0.5747	6.5806	1.2819	3.7993
1113	3.7391	1.244	3.9661	4.3193	34.8399	3.4285	14.6126	0.9306	1.1168	1.3173	0.9825	2	13.5979	6.9325	1.375	7.0558	2.234	4.7375
1114	4.9748	1.0671	4.12	5.0645	4.2845	2.3385	16.678	0.5777	0.6956	1.2491	0.4566	2	9.6348	1.4348	1.6929	3.1424	2.2384	0.4128
1115	4.5969	1.0954	3.9072	4.7782	31.0621	1.3068	15.82	0.3227	0.9428	1.1946	0.642	2	5.1059	2.1644	0.4355	3.3711	0.9009	1.586
1116	3.1684	1.3109	3.6151	3.7847	5.0911	3.1563	13.0481	0.8745	1.2621	1.3742	1.0512	2	11.4102	3.7299	2.108	3.5482	2.9956	0.5809
1117	3.7613	1.3114	4.3897	4.5635	12.9881	1.5163	15.4959	0.4295	1.2505	1.3695	1.08	2	6.6561	2.2894	1.0099	2.1198	1.3194	0.8645
1118	3.2727	1.2653	3.5548	3.7973	-12.0645	1.5865	13.0087	0.4335	1.2507	1.3414	1.0102	2	5.6397	1.1156	1.6222	1.1044	1.7779	-0.6804
1119	3.2409	1.204	3.2187	3.591	29.4897	2.058	12.2588	0.5403	1.1808	1.3	0.9653	2	6.624	3.3541	0.6925	3.4747	1.4511	1.9534
1120	4.5694	1.2321	4.88	5.3044	35.9137	2.2159	17.6876	0.6114	0.9844	1.3715	0.6982	2	10.8137	4.875	0.6921	6.9827	1.4201	3.8836
1121	5.1603	1.1453	4.9117	5.6286	24.37	2.3122	18.5668	0.6117	1.0503	1.2364	0.8141	2	11.3566	4.1913	0.4038	5.1481	1.7487	2.7676
1122	3.6439	1.2306	3.7889	4.1594	25.9556	2.4907	14.0878	0.6699	1.1723	1.2932	0.8839	2	9.4369	4.0795	1.4342	4.6152	1.8442	2.4494
1123	3.707	1.2274	3.7524	4.2267	0.5785	1.0364	14.294	0.2721	1.0599	1.3431	0.8606	2	3.8891	0.9093	1.6409	1.0566	1.0304	0.0225
1124	5.3615	1.149	5.2587	5.877	4.7453	1.9115	19.3528	0.5194	0.7178	1.2989	0.491	2	10.052	1.371	1.8117	2.7923	1.8208	0.477
1125	2.6041	1.2184	2.4813	2.8543	17.9104	1.9669	9.9677	0.4896	1.1906	1.269	0.9096	2	4.8804	2.3427	0.9434	2.5756	1.6146	0.8741
1126	3.7459	1.2322	3.8418	4.2899	26.5081	1.5823	14.5002	0.4192	1.1411	1.2961	0.9427	2	6.0789	2.7076	0.4666	2.8723	1.1629	1.6114
1127	4.7299	1.0171	3.5598	4.5888	24.2404	2.5417	15.1132	0.5987	0.8336	1.1611	0.5331	2	9.0481	3.2198	1.695	6.0403	1.9256	2.1933
1128	3.6163	1.2772	3.9156	4.2688	25.5015	1.7759	14.5105	0.4792	1.0572	1.3105	0.9063	2	6.9537	2.9724	1.4316	3.2795	1.323	1.7733
1129	4.3741	1.205	4.5035	4.9592	30.8215	1.4015	16.5585	0.3812	0.9051	1.3238	0.7699	2	6.3115	2.6917	0.4211	3.4962	0.9695	1.9453
1130	2.5067	1.2786	2.5648	2.8543	-31.189	0.6437	10.0691	0.164	1.2348	1.3049	0.9856	2	1.6509	0.3174	0.9699	0.322	0.8444	-0.5149
1131	4.1297	1.2003	4.0162	4.6477	32.6767	2.9323	15.5722	0.7563	0.8429	1.3111	0.6778	2	11.7766	5.1863	1.2211	7.6515	1.9741	3.8482
1132	3.5589	1.2415	3.6382	4.0878	20.8029	1.2611	13.8812	0.3305	1.1087	1.261	0.8197	2	4.5883	1.7732	0.7263	2.1633	0.9988	0.9545
1133	3.8298	1.1971	3.8507	4.2772	0.4968	1.276	14.4033	0.3411	1.1283	1.288	0.9658	2	4.9135	1.2507	1.0694	1.2949	1.2697	0.0244
1134	3.5869	1.3523	4.3831	4.4583	22.4973	1.4771	15.2387	0.4248	1.2296	1.4319	1.0976	2	6.4741	2.713	0.7222	2.4718	1.1448	1.4565
1135	2.5993	1.4306	3.1784	3.2795	0.2688	1.3999	11.6825	0.3809	1.3077	1.3702	1.1129	2	4.4494	1.5657	0.9604	1.4069	1.3961	0.012
1136	3.3706	1.2379	3.4854	3.8436	17.3995	2.5104	13.1079	0.6675	1.107	1.2962	1.0036	2	8.7497	3.6035	1.7807	3.5904	2.0736	1.5224
1137	2.8281	1.35	3.2044	3.4268	3.8283	1.5692	11.9942	0.4192	1.2477	1.3143	1.1154	2	5.0284	1.8758	0.9703	1.6818	1.5091	0.1925
1138	2.6957	1.3172	3.0238	3.1785	-14.0772	2.3789	11.1549	0.6448	1.278	1.3897	1.1786	2	7.1932	2.1858	3.1125	1.8546	2.7137	-1.0126
1139	4.2412	1.1746	4.098	4.6856	40.7952	1.8073	15.6501	0.4733	0.8713	1.2751	0.6914	2	7.4065	3.7613	0.3905	5.4402	1.07	3.0215
1140	4.0165	1.1874	3.8622	4.4667	47.5023	1.4793	14.9828	0.3813	1.0781	1.2479	0.8225	2	5.7132	3.3526	0.2294	4.0763	0.7766	2.7139
1141	2.8485	1.2352	2.7969	3.1911	-0.3617	2.9391	11.0535	0.7437	1.1274	1.303	0.9363	2	8.2203	2.7321	2.7203	2.918	2.9497	-0.0297
1142	3.5081	1.2955	3.8143	4.1846	28.2122	2.602	14.2776	0.6951	1.1773	1.2848	0.9038	2	9.9248	4.4881	0.8003	4.9661	1.8679	2.8
1143	3.6829	1.2541	3.9337	4.2814	33.9004	1.1133	14.5107	0.3018	1.1611	1.3078	0.8923	2	4.3793	2.1412	0.3083	2.3997	0.7359	1.4846
1144	6.0539	1.1399	5.7899	6.6221	2.9342	2.4128	21.6798	0.6444	0.9114	1.2734	0.817	2	13.9697	2.3233	1.485	2.8437	2.342	0.4099
1145	3.4185	1.2334	3.5703	3.8899	19.1682	1.5812	13.2459	0.4262	1.1731	1.3439	0.9287	2	5.6453	2.269	0.9688	2.4434	1.2781	1.0821
1146	2.5486	1.4051	3.0007	3.1574	-0.5343	2.6168	11.2502	0.698	1.2725	1.3589	1.1683	2	7.8521	3.0315	2.6748	2.5949	2.6308	-0.042
1147	2.8585	1.3008	3.1134	3.3553	-11.8484	1.7986	11.6815	0.4794	1.2499	1.3424	1.022	2	5.5999	1.3925	1.1994	1.3625	2.0118	-0.6635
1148	6.0915	1.133	5.6982	6.6263	39.5171	3.2451	21.6825	0.8528	0.9118	1.261	0.6939	2	18.491	8.669	1.1439	12.4931	1.9627	7.3071
1149	2.6733	1.2873	2.8094	3.0858	-11.5514	2.7332	10.8116	0.7102	1.2443	1.3161	1.0931	2	7.6787	2.4459	2.3523	2.2375	3.049	-0.887
1150	3.2774	1.3218	3.7448	3.9573	17.5086	2.271	13.61	0.6249	1.2442	1.3604	1.0116	2	8.5044	3.3842	1.4935	3.3453	1.8734	1.489
1151	2.9976	1.332	3.4695	3.6121	8.6445	2.6374	12.5435	0.7295	1.2696	1.3717	1.0787	2	9.1503	3.3901	1.8491	3.1426	2.4094	0.791
1152	2.9371	1.2861	3.0937	3.4226	0.1602	2.5282	11.8676	0.6591	1.1795	1.3043	1.0461	2	7.8214	2.6531	2.1567	2.5361	2.5241	0.0125
1153	2.9794	1.1662	2.7086	3.1827	-16.1745	2.4955	10.9153	0.6193	1.0152	1.2381	0.8777	2	6.7594	1.4513	3.6638	1.6535	2.8991	-1.0933
1154	5.2575	1.1308	4.8152	5.6707	19.2646	2.3349	18.6769	0.602	0.7043	1.2358	0.4936	2	11.2429	3.0964	1.5795	6.2728	1.8851	2.1659
1155	3.2715	1.2643	3.4954	3.7931	-12.8298	2.3597	12.9938	0.6348	1.2264	1.3114	0.9837	2	8.248	1.5607	2.7364	1.5866	2.6624	-1.0582
1156	3.6327	1.231	3.6743	4.1467	35.12	3.0212	14.0488	0.7902	1.1481	1.2867	0.8352	2	11.1008	5.5358	1.5912	6.6278	1.9601	3.8986
1157	3.5457	1.2652	3.7657	4.1425	37.113	1.0841	14.0931	0.2897	1.1609	1.2925	0.8813	2	4.0824	2.116	0.313	2.4009	0.6817	1.5151
1158	5.5944	1.1733	5.5172	6.2685	13.1682	2.073	20.6208	0.5547	1.0945	1.2235	0.7894	2	11.4374	2.9271	1.5345	3.708	1.8001	1.5061
1159	2.9843	1.3761	3.5511	3.7005	-10.7164	2.4176	12.902	0.6654	1.3241	1.3975	1.1394	2	8.585	2.1298	2.3782	1.8692	2.6766	-0.92
1160	3.0058	1.2349	2.9758	3.3847	-4.1055	1.7737	11.6615	0.4526	1.176	1.2684	0.9066	2	5.2783	1.4574	1.5272	1.6075	1.8465	-0.2167
1161	3.4953	1.2469	3.5741	4.0246	12.684	0.9388	13.6918	0.2451	1.1454	1.3089	0.9324	2	3.3554	1.1899	0.6932	1.2762	0.8197	0.4256
1162	4.7724	1.0265	3.6321	4.673	41.1957	3.3235	15.3907	0.7843	0.7641	1.1624	0.5168	2	12.0714	5.983	1.2552	11.5763	1.9544	4.9729
1163	2.6507	1.3437	2.9713	3.1742	-2.0271	1.8911	11.1892	0.5022	1.2693	1.3739	1.0483	2	5.619	1.9087	2.2688	1.8207	1.9294	-0.1139
1164	2.4797	1.2529	2.4592	2.7701	-7.8301	2.0799	9.7608	0.524	1.2061	1.2953	0.9642	2	5.1149	1.7619	1.5388	1.8274	2.2428	-0.4005
1165	3.9883	1.2762	4.3261	4.7403	27.753	2.4436	15.9899	0.6611	1.0945	1.305	0.8827	2	10.5711	4.4921	1.1112	5.0892	1.7654	2.9338
1166	3.0752	1.2195	3.087	3.431	8.6301	2.9121	11.7814	0.763	1.1333	1.3044	0.9695	2	8.9895	3.3553	2.6395	3.4609	2.6607	0.7758
1167	2.9597	1.295	3.1213	3.4731	24.6273	1.5926	12.0417	0.4128	1.1475	1.3369	0.93	2	4.9709	2.3406	1.1059	2.5167	1.2004	1.2242
1168	4.3102	1.0578	3.441	4.3193	35.0456	2.1838	14.3238	0.5246	0.8126	1.1931	0.5094	2	7.5145	3.3562	1.0216	6.5878	1.4184	2.6335
1169	3.9783	1.2468	4.2056	4.6267	31.0505	1.7415	15.5828	0.47	1.0922	1.3738	0.8985	2	7.3242	3.3532	0.5765	3.7318	1.2008	2.2742
1170	3.2091	1.1419	2.8119	3.3847	27.9936	1.9361	11.5124	0.4729	1.0627	1.2323	0.7941	2	5.4441	2.631	0.813	3.3133	1.3941	1.524
1171	3.239	1.1249	2.9085	3.3721	6.1834	2.5494	11.4467	0.6478	1.1109	1.3022	0.9099	2	7.415	2.6349	1.4544	2.8957	2.3918	0.4585
1172	4.5937	1.1629	4.3907	5.0518	6.3109	2.8507	16.7823	0.7458	0.7149	1.2846	0.5439	2	12.5165	2.2426	2.1078	4.1229	2.6708	0.7899
1173	4.1272	1.2326	4.3133	4.7614	28.36	1.9115	15.9825	0.5159	0.9924	1.2986	0.7962	2	8.2447	3.4285	1.3695	4.3061	1.3693	2.3382
1174	4.0406	1.165	3.972	4.4162	3.6259	1.1575	14.7885	0.3109	1.1682	1.2983	0.9217	2	4.5975	1.1949	0.728	1.2964	1.1155	0.1667
1175	2.5013	1.2285	2.4728	2.749	10.0626	1.1297	9.6537	0.2894	1.2328	1.2977	0.9706	2	2.7935	1.2673	0.8376	1.3056	1.016	0.2811
1176	5.4426	0.944	3.6429	4.9466	15.9263	3.1266	16.1409	0.7057	0.5968	1.2078	0.388	2	11.39	2.834	2.4598	7.3038	2.6287	1.814
1177	4.2496	1.1742	4.1374	4.694	34.4119	2.0959	15.6759	0.5532	1.035	1.2967	0.7858	2	8.6717	4.0643	1.0184	5.1723	1.3747	2.9841
1178	2.7111	1.2823	2.8653	3.1237	3.0355	1.7419	10.9219	0.457	1.2334	1.3015	1.0573	2	4.991	1.9373	1.2619	1.8323	1.689	0.1515
1179	2.4604	1.27	2.486	2.7785	-5.551	1.5348	9.8162	0.3887	1.2102	1.2918	1.0397	2	3.8155	1.4725	1.1226	1.4163	1.62	-0.2118
1180	2.8619	1.3706	3.3219	3.5195	10.626	2.6879	12.323	0.7246	1.2682	1.3538	1.0457	2	8.929	3.461	2.5029	3.3097	2.4023	0.9488
1181	4.488	1.1547	4.2288	4.8961	47.6829	2.48	16.2801	0.6442	0.7544	1.2658	0.6147	2	10.4874	5.7983	0.8333	9.4326	1.2975	5.0007
1182	2.9578	1.1816	2.6453	3.1953	-8.2155	2.8602	10.9794	0.6891	1.0525	1.1761	0.8277	2	7.5662	1.9404	2.3838	2.3443	3.0952	-0.6216
1183	3.3987	1.2817	3.6924	4.0036	1.33	1.7318	13.685	0.4673	1.2052	1.3526	0.9566	2	6.3946	1.7196	1.1994	1.7977	1.7088	0.0851
1184	3.0246	1.1188	2.5565	3.1153	-4.7918	1.6889	10.6307	0.4062	1.0997	1.2142	0.8238	2	4.3178	1.2511	1.5666	1.5187	1.7698	-0.2069
1185	4.6212	1.1694	4.3798	5.1108	41.5246	2.1242	16.9778	0.548	0.9174	1.253	0.6796	2	9.3034	4.7073	0.2562	6.9269	1.2421	3.8632
1186	2.9073	1.1959	2.6891	3.17	4.4936	2.4107	10.923	0.5935	1.1066	1.2289	0.8204	2	6.4826	2.18	1.7089	2.6574	2.3023	0.2913
1187	3.0541	1.3034	3.2669	3.6163	21.0015	1.4738	12.5061	0.385	1.1871	1.2574	0.9932	2	4.8149	2.1677	0.7256	2.1825	1.1643	1.0112
1188	3.4348	1.2048	3.4199	3.8268	-0.287	1.8627	13.0006	0.49	1.1531	1.301	0.9172	2	6.3704	1.6952	1.7482	1.8482	1.8681	-0.0183
1189	2.9832	1.1745	2.7378	3.2079	-9.6841	1.8613	11.0079	0.4629	1.1688	1.2351	0.9436	2	5.096	1.433	1.7658	1.5186	2.0417	-0.4935
1190	5.2194	1.0955	4.4782	5.4602	15.8073	2.5599	17.9624	0.6382	0.6686	1.2302	0.4122	2	11.4637	2.7005	2.052	6.5512	2.1553	1.8121
1191	4.1889	1.2602	4.6282	4.9382	40.9655	1.9752	16.5841	0.5512	1.1843	1.3352	0.8846	2	9.1416	4.7764	0.6778	5.3995	1.166	3.7449
1192	4.8154	1.1773	4.8032	5.3718	18.8032	1.6533	17.8103	0.4459	0.7302	1.3231	0.5484	2	7.9412	2.2294	0.7995	4.0652	1.3425	1.4932
1193	5.1295	1.1847	5.1292	5.7759	30.9424	0.9377	19.0918	0.2519	0.9283	1.2981	0.7156	2	4.8099	1.9517	0.6951	2.7275	0.6476	1.4883
1194	6.5743	1.0352	5.3085	6.5758	23.863	2.4417	21.3807	0.6062	0.6476	1.2806	0.3975	2	12.9619	3.8321	1.1521	9.641	1.8591	3.0931
1195	2.9849	1.2489	3.028	3.3932	18.1252	1.9155	11.7112	0.4953	1.1619	1.3184	1.0124	2	5.8002	2.6391	1.292	2.6067	1.5683	1.0513
1196	3.3441	1.056	2.4669	3.2921	26.7364	3.0097	11.0941	0.6692	1.0158	1.1214	0.7592	2	7.4247	3.6591	1.28	4.8198	2.205	1.9851
1197	4.0202	1.1359	3.4995	4.2899	24.8631	2.6195	14.3467	0.639	0.9216	1.2115	0.6749	2	9.167	3.6076	1.5147	5.3452	1.9682	2.2792
1198	2.6013	1.1777	1.8364	2.7659	7.4587	2.9897	9.6241	0.5705	0.8927	1.0741	0.5949	2	5.4902	2.0553	1.3138	3.4551	2.7666	0.4095
1199	6.2529	1.0751	5.3496	6.4748	6.9596	1.8793	21.1199	0.476	0.6012	1.2368	0.3582	2	10.0537	1.326	1.5935	3.7018	1.7485	0.6997
1200	4.8184	1.156	4.6893	5.2834	25.7357	1.0804	17.4988	0.2895	0.9374	1.2645	0.621	2	5.0665	1.8022	0.419	2.902	0.8024	1.3039
1201	4.9718	1.0418	3.9562	4.9466	30.9066	2.8495	16.2717	0.6928	0.7879	1.2108	0.4821	2	11.273	4.4333	1.1171	9.1957	1.9688	3.4841
1202	3.8807	1.2391	4.0493	4.4793	44.3474	1.5468	15.1071	0.4146	1.1302	1.3101	0.9168	2	6.2635	3.5669	0.3566	3.8908	0.8609	2.7777
1203	3.4685	1.0697	2.8335	3.4647	19.5734	2.0039	11.656	0.4871	0.9256	1.188	0.7586	2	5.6781	2.334	1.0587	3.0768	1.6117	1.1114
1204	3.4801	0.9935	2.4328	3.2458	12.7383	2.9303	10.8623	0.6563	0.8453	1.1742	0.6851	2	7.1289	2.6598	1.1598	3.8826	2.557	0.9081
1205	3.3533	1.2395	3.4938	3.8268	17.6993	1.6386	13.0576	0.4384	1.2035	1.3327	1.0444	2	5.7251	2.4217	0.5151	2.3188	1.3486	1.0133
1206	4.4405	1.1153	3.9823	4.6856	24.9386	2.0043	15.5586	0.513	0.9311	1.2628	0.5969	2	7.9816	2.8886	0.7359	4.839	1.5044	1.9905
1207	3.291	1.2906	3.7145	3.8899	12.3866	1.3799	13.3433	0.3841	1.3098	1.3774	1.0871	2	5.1257	1.9492	0.8754	1.793	1.209	0.6349
1208	4.4892	1.1997	4.6062	5.0771	40.3784	1.5984	16.9204	0.4351	0.9792	1.3173	0.7652	2	7.3626	3.7021	0.4934	4.8383	0.953	2.9729
1209	4.6962	1.1455	4.4442	5.0982	36.1925	3.1846	16.9007	0.8374	0.7746	1.2759	0.5321	2	14.1532	6.2036	1.2175	11.6597	2.032	5.1224
1210	3.6373	1.186	3.5854	4.012	19.9458	1.7598	13.5522	0.4656	1.1635	1.2644	0.8745	2	6.3096	2.4906	0.3025	2.8478	1.4088	1.2585
1211	3.997	1.1363	3.6231	4.2646	36.5845	1.9396	14.2678	0.4925	0.9637	1.2322	0.7181	2	7.0273	3.4542	0.7019	4.81	1.23	2.5709
1212	2.77	1.1717	2.3877	2.9511	0.6942	2.7854	10.1967	0.6522	1.0261	1.2172	0.7557	2	6.6506	2.1363	2.0334	2.8271	2.766	0.0462
1213	4.9844	1.0621	4.1397	5.0518	41.4952	3.6325	16.6311	0.9042	0.738	1.341	0.4054	2	15.0374	7.1013	1.6893	17.518	2.1252	6.2398
1214	2.7192	1.212	2.6971	2.9806	-2.6175	2.3853	10.3541	0.6213	1.241	1.3118	1.0587	2	6.4335	2.4229	1.4579	2.2887	2.4478	-0.1684
1215	5.3729	1.1075	4.713	5.6875	14.1339	2.0643	18.6944	0.5204	0.7765	1.2991	0.4931	2	9.7291	2.2491	1.4735	4.5612	1.7726	1.3751
1216	3.2684	0.9683	2.1305	2.9638	16.5486	3.9025	9.9428	0.8362	0.926	1.1633	0.5916	2	8.3143	3.3027	1.1248	5.5823	3.2567	1.3759
1217	4.3109	1.184	4.2802	4.8035	37.1129	2.4748	16.0354	0.6606	0.97	1.3433	0.703	2	10.5928	5.0255	0.9933	7.1484	1.5564	3.9313
1218	4.139	1.1486	3.7578	4.4709	41.0771	2.2265	14.9349	0.5602	0.9519	1.2164	0.6912	2	8.3667	4.3435	0.6067	6.2844	1.3119	3.4368
1219	4.1919	1.164	4.073	4.5888	28.4858	2.5562	15.3292	0.6792	0.9408	1.2836	0.6568	2	10.4115	4.1665	1.2458	6.3435	1.8281	2.9658
1220	4.9275	1.2505	5.4291	5.8265	-1.1902	1.2467	19.3585	0.3496	1.2154	1.3038	1.0302	2	6.7685	1.2191	1.1246	1.1834	1.2616	-0.0806
1221	3.0628	1.2188	3.0869	3.4142	-13.6001	2.0804	11.7273	0.5476	1.2207	1.3086	1.0436	2	6.422	1.5929	1.9845	1.5264	2.3633	-0.8734
1222	4.3509	1.2101	4.4833	4.9508	47.3163	2.4555	16.5403	0.6656	0.9442	1.3481	0.7602	2	11.0089	6.1924	0.72	8.1461	1.2936	5.209
1223	4.1915	1.2099	4.2776	4.7572	12.297	1.2049	15.9316	0.3235	0.9352	1.2866	0.6989	2	5.1541	1.3724	1.0341	1.9636	1.0567	0.6338
1224	2.5389	1.2854	2.6196	2.909	-7.335	2.1515	10.2528	0.5497	1.2054	1.2927	1.0432	2	5.636	1.9956	1.2745	1.913	2.3093	-0.4134
1225	4.0085	1.1517	3.7329	4.332	30.5718	3.3528	14.5033	0.863	1.0734	1.2251	0.8339	2	12.5158	5.7675	0.7252	6.9163	2.3278	3.8263
1226	3.8033	1.1991	3.7805	4.252	48.7692	0.749	14.327	0.1976	1.1246	1.2851	0.8281	2	2.8315	1.6987	0.1035	2.0512	0.3837	1.3809
1227	3.7748	1.2161	3.8989	4.273	10.6309	1.6456	14.4209	0.4449	1.0735	1.3375	0.8379	2	6.4162	1.9143	0.9262	2.2848	1.4707	0.6821
1228	2.7054	1.2043	2.7202	2.9469	-28.3651	1.4404	10.2357	0.3828	1.2465	1.3629	1.1453	2	3.9182	1.0062	1.2241	0.8786	1.849	-1.1114
1229	2.9417	1.3528	3.3999	3.5868	-3.8009	2.1744	12.5019	0.5913	1.2399	1.3652	1.1014	2	7.3929	2.2049	2.358	2.002	2.2571	-0.281
1230	3.4678	1.2313	3.5115	3.9447	51.116	2.007	13.4144	0.5254	1.1351	1.2932	0.9201	2	7.0475	4.5051	0.7639	4.8963	0.9811	3.6024
1231	3.5483	1.2069	3.4783	3.9699	37.7565	2.0585	13.4537	0.5322	1.0949	1.3018	0.8134	2	7.1601	3.7456	1.3017	4.6048	1.2813	2.7034
1232	3.6986	1.1975	3.5473	4.1215	30.899	2.6457	13.9147	0.6745	0.9867	1.2877	0.6976	2	9.3851	4.1752	0.7877	5.9854	1.8282	2.8999
1233	3.2817	1.2826	3.6501	3.8562	20.5783	1.1465	13.2237	0.3165	1.2407	1.3626	1.0278	2	4.185	1.7971	0.5118	1.7485	0.9106	0.8612
1234	2.4752	1.2952	2.5189	2.8459	-4.0719	2.3263	10.0713	0.5818	1.2021	1.2691	0.9214	2	5.8597	1.9921	2.2409	2.1621	2.4211	-0.2386
1235	2.9095	1.2744	3.1204	3.3595	-7.3012	1.2505	11.6489	0.335	1.2472	1.3259	1.0148	2	3.9021	1.0768	0.9243	1.0611	1.3419	-0.2849
1236	3.4976	1.2502	3.6534	4.0373	24.6806	1.7201	13.737	0.4575	1.1869	1.3088	0.976	2	6.2843	2.8155	0.9095	2.8847	1.2956	1.551
1237	2.8938	1.3462	3.2743	3.5068	5.4164	1.9273	12.2386	0.5156	1.2612	1.336	1.0112	2	6.3105	2.1851	1.8806	2.1609	1.8229	0.3418
1238	2.6961	1.0327	1.9595	2.5554	-8.9048	2.8735	8.7469	0.6437	1.0098	1.1454	0.7628	2	5.6307	1.8858	1.9822	2.4722	3.1294	-0.5014
1239	3.3828	1.1054	2.8547	3.4774	2.0606	1.8802	11.7481	0.4569	1.0938	1.191	0.7864	2	5.3674	1.5587	1.1447	1.9822	1.8415	0.1106
1240	3.959	1.2403	4.1695	4.5803	22.2881	2.4278	15.4265	0.6562	1.1273	1.2989	0.8395	2	10.1229	3.8401	2.518	4.5743	1.8867	2.2562
1241	2.9621	0.9132	1.7467	2.5259	9.8508	2.4136	8.4974	0.4961	0.7699	1.03	0.5881	2	4.2159	1.6949	1.2444	2.8821	2.1759	0.4153
1242	3.3145	1.2386	3.4587	3.7763	5.7236	2.3671	12.8976	0.6348	1.209	1.2901	1.0101	2	8.1871	2.7227	1.3575	2.6955	2.2316	0.4686
1243	3.6611	1.1971	3.6692	4.0752	30.0116	1.5023	13.7684	0.4004	1.1684	1.2981	0.8557	2	5.5122	2.554	1.112	2.9848	1.0514	1.6543
1244	3.9376	1.2667	4.3554	4.6435	16.8525	1.6826	15.6694	0.4677	1.1905	1.3708	0.955	2	7.3283	2.571	0.8376	2.6922	1.399	1.235
1245	2.6186	1.174	2.3107	2.7785	2.7249	2.0329	9.6581	0.4864	1.1075	1.2083	0.789	2	4.6975	1.6883	1.5814	2.1398	1.9775	0.128
1246	3.3847	1.2525	3.5329	3.9026	13.7314	0.6755	13.3177	0.1792	1.1681	1.3116	0.8705	2	2.3865	0.835	0.3839	0.9592	0.5828	0.3277
1247	2.9933	1.1799	2.8042	3.2332	0.6493	1.8817	11.0958	0.4755	1.0634	1.234	0.8482	2	5.2766	1.62	1.0638	1.9099	1.8695	0.0343
1248	3.2161	1.1824	3.1059	3.5026	16.898	1.5565	11.9461	0.4047	1.1683	1.2697	0.9791	2	4.8343	2.0833	0.7826	2.1278	1.2934	0.8169
1249	2.9949	1.3144	3.3096	3.5658	-6.1919	3.1211	12.3667	0.8353	1.2265	1.4033	0.9988	2	10.3297	2.6709	4.3768	2.674	3.3144	-0.6396
1250	3.3332	1.321	3.7808	4.0288	32.6251	2.1711	13.8333	0.5934	1.1047	1.3836	0.9357	2	8.2084	4.0466	1.0594	4.3249	1.4628	2.678
1251	3.1193	1.2949	3.4888	3.6794	10.5439	1.7553	12.6895	0.4826	1.294	1.3624	1.0766	2	6.1239	2.3362	1.2449	2.17	1.5703	0.6457
1252	2.7281	1.0904	2.1338	2.7196	-9.5054	2.0155	9.3452	0.4602	0.9002	1.173	0.6988	2	4.3007	1.1336	1.7812	1.6221	2.207	-0.4088
1253	3.0402	1.2921	3.3165	3.57	15.0427	2.2875	12.3409	0.6147	1.2408	1.3324	0.9691	2	7.5864	3.0246	1.8048	3.1209	1.9434	1.1412
1254	2.9478	1.2716	3.0743	3.4016	10.672	2.4179	11.7764	0.6312	1.2101	1.3198	1.0574	2	7.4335	3.0772	1.5448	2.9102	2.1599	0.7933
1255	6.3133	1.2173	6.7634	7.3673	4.2325	2.1128	24.1437	0.5918	0.947	1.3344	0.8353	2	14.2894	2.2948	1.2545	2.7474	2.0233	0.6048
1256	5.2655	1.2342	5.6867	6.1717	16.4467	1.8935	20.4154	0.5274	0.8509	1.3526	0.6764	2	10.7675	2.841	1.9253	4.2001	1.5821	1.7709
1257	2.8869	1.2562	3.0377	3.2879	1.6243	0.7697	11.393	0.2052	1.2754	1.3694	1.0575	2	2.3382	0.8388	0.5662	0.7931	0.7572	0.038
1258	4.6918	0.8729	2.622	3.932	34.7851	3.0561	12.8663	0.6228	0.6057	1.0582	0.3088	2	8.0132	3.4029	0.979	11.0195	1.993	2.7874
1259	3.3104	1.2602	3.5198	3.831	7.9541	2.1856	13.1059	0.587	1.2136	1.3318	0.9713	2	7.6929	2.5658	2.2678	2.6417	2.0117	0.6119
1260	3.1077	1.1993	3.107	3.4184	-12.8409	2.1029	11.7087	0.558	1.2068	1.3032	1.0401	2	6.5338	1.6292	1.8314	1.5664	2.373	-0.839
1261	2.8256	1.2752	2.978	3.2542	-6.5238	2.1896	11.3195	0.5761	1.2407	1.3126	1.0664	2	6.5207	2.0619	1.9373	1.9336	2.3325	-0.4254
1262	3.801	1.0779	3.0465	3.8478	15.599	1.8718	12.8714	0.443	0.8456	1.2016	0.6767	2	5.7023	1.9585	0.6714	2.8943	1.5797	0.8895
1263	3.7574	1.141	3.4131	4.0078	39.4024	1.9619	13.4684	0.4972	0.9847	1.2163	0.7349	2	6.6963	3.5122	0.5361	4.7792	1.1889	2.6385
1264	3.2759	1.2515	3.5562	3.7636	5.0323	2.8247	12.8795	0.7799	1.2303	1.3072	0.9982	2	10.0451	3.1832	2.3372	3.1889	2.6825	0.5055
1265	3.284	1.2585	3.391	3.7931	6.2065	1.7086	12.9841	0.4462	1.245	1.3099	1.0104	2	5.7939	1.9788	0.9101	1.9585	1.6026	0.3596
1266	3.8402	1.1832	3.6514	4.2436	40.8741	1.3209	14.2752	0.3379	0.9754	1.3108	0.7424	2	4.8231	2.5512	0.312	3.4364	0.781	1.9714
1267	3.0085	0.9163	1.7542	2.5764	15.3124	3.326	8.66	0.6737	0.7361	1.0832	0.4955	2	5.8345	2.2892	1.3568	4.6196	2.8166	0.8934
1268	4.3597	1.067	3.6174	4.4077	40.9573	2.4996	14.6147	0.6187	0.821	1.2143	0.5847	2	9.0421	4.5663	0.8638	7.8102	1.4759	3.7034
1269	2.8669	1.1843	2.737	3.0943	-9.6201	1.8659	10.6663	0.4788	1.0232	1.2804	0.8469	2	5.107	1.2409	1.6548	1.4653	2.0454	-0.4913
1270	7.6897	1.1072	7.0403	8.2514	8.3536	2.2909	26.7485	0.603	0.8026	1.2841	0.5047	2	16.1283	2.4069	1.8646	4.769	2.0995	1.3473
1271	4.3166	1.2011	4.3422	4.875	28.9185	2.2163	16.2877	0.5909	0.9735	1.2977	0.6919	2	9.6236	3.8731	0.8045	5.5973	1.5754	2.783
1272	2.4911	1.1943	2.2893	2.6691	16.9196	3.4456	9.3467	0.8439	1.1363	1.2537	0.896	2	7.8879	3.8995	1.7894	4.3519	2.8625	1.3346
1273	6.0525	1.1705	5.9287	6.7905	23.6531	3.2836	22.2566	0.8747	1.0411	1.2402	0.7763	2	19.4676	6.5508	1.9881	8.4386	2.5069	4.6047
1274	3.7709	1.2396	4.0281	4.3446	24.5469	0.9971	14.6846	0.2735	1.0527	1.3456	0.8415	2	4.0164	1.619	0.4017	1.9239	0.7524	0.9859
1275	5.521	1.1678	5.3733	6.1548	8.7634	1.7801	20.2551	0.4722	0.7134	1.275	0.544	2	9.5648	1.7216	1.1966	3.1649	1.6241	0.8382
1276	3.1794	1.1655	2.9092	3.4142	17.657	2.0264	11.6418	0.5064	1.1374	1.2358	0.8679	2	5.8951	2.4891	1.0116	2.8679	1.6686	1.0409
1277	2.8025	1.2232	2.8039	3.1069	6.9395	1.3131	10.7691	0.3419	1.2108	1.2973	1.0673	2	3.6818	1.5598	0.6633	1.4614	1.222	0.2555
1278	4.6091	1.2449	4.9733	5.4055	36.1655	2.3443	18.0264	0.6468	0.8615	1.358	0.6576	2	11.6589	5.2006	0.9912	7.9084	1.4965	4.2165
1279	4.9774	1.1667	4.8596	5.5149	25.1849	2.3567	18.243	0.6278	0.9735	1.2983	0.7063	2	11.4525	4.1296	0.967	5.8469	1.7632	2.8843
1280	3.8104	1.1646	3.6178	4.1467	42.933	2.6771	13.9416	0.6947	1.0138	1.2899	0.7529	2	9.6851	5.3083	0.8189	7.0507	1.5277	4.1581
1281	2.7747	1.2571	2.8641	3.149	-11.1186	2.2333	10.9579	0.5837	1.2745	1.344	1.042	2	6.3965	1.8746	1.5237	1.7991	2.4816	-0.7112
1282	2.7053	1.1223	2.3296	2.7659	-1.9446	0.9613	9.5384	0.2348	1.1352	1.2502	0.9395	2	2.2395	0.8772	0.6166	0.9336	0.98	-0.0435
1283	3.3205	1.2844	3.594	3.911	33.969	1.3058	13.3987	0.3503	1.2319	1.336	1.0359	2	4.6931	2.4874	0.2959	2.4012	0.8623	1.5942
1284	3.9445	1.2148	4.0801	4.4751	32.4697	1.6478	15.0536	0.4466	1.041	1.3023	0.7452	2	6.7232	3.0122	0.8212	4.042	1.1128	2.183
1285	3.6017	1.1915	3.5057	3.9868	23.9195	2.4255	13.4817	0.6307	1.1306	1.2836	0.9288	2	8.5031	3.7478	1.3029	4.0352	1.8453	2.0339
1286	4.3685	1.2089	4.5694	4.9677	31.404	1.5567	16.5914	0.4287	1.1825	1.3015	0.9988	2	7.1131	3.3004	0.9157	3.3043	1.0678	2.2338
1287	5.2149	0.973	3.64	4.8708	5.2802	2.7102	15.9401	0.6189	0.6715	1.2044	0.3677	2	9.8651	1.4647	0.5464	3.9838	2.5671	0.5209
1288	6.7047	1.0103	5.0843	6.5548	33.3544	2.7111	21.2803	0.6477	0.6924	1.2835	0.4347	2	13.7838	5.383	0.8333	12.3829	1.8068	4.5975
1289	3.7109	1.1222	3.1225	3.8941	34.5245	1.8775	13.0825	0.4481	0.9869	1.1694	0.6993	2	5.8625	2.8836	0.4997	4.1238	1.2293	2.024
1290	3.5209	1.0693	2.7412	3.5195	21.7828	1.3559	11.8273	0.3142	0.9604	1.1754	0.6302	2	3.7167	1.4779	0.5399	2.3452	1.0605	0.8096
1291	3.2236	1.279	3.5035	3.772	4.5942	1.7098	12.9529	0.4625	1.2135	1.3492	1.0241	2	5.9902	1.9457	1.4324	1.9	1.6312	0.2752
1292	4.483	1.1953	4.4488	5.0518	35.12	1.6112	16.8338	0.4258	0.8719	1.3666	0.6412	2	7.168	3.1877	0.6575	4.9715	1.0454	2.5174
1293	3.6061	1.067	2.9431	3.6037	6.9383	1.7331	12.0886	0.4219	1.0388	1.2282	0.7651	2	5.1007	1.5879	1.0275	2.0754	1.6129	0.3539
1294	2.8202	1.2727	2.9893	3.2416	19.5249	1.939	11.2756	0.514	1.2379	1.3365	1.0822	2	5.7962	2.8203	0.5372	2.6062	1.5604	1.1317
1295	3.4231	1.2126	3.3733	3.8352	-7.2403	2.0136	13.0397	0.5209	1.151	1.3095	0.9522	2	6.7925	1.5644	1.8863	1.6429	2.1594	-0.4918
1296	4.5302	1.1114	4.0295	4.7698	39.0108	1.6708	15.8172	0.4256	0.8017	1.2472	0.6028	2	6.7325	3.2407	0.5714	5.3759	1.019	2.6264
1297	4.1033	1.1997	4.199	4.614	23.0969	1.0261	15.4655	0.2786	1.0252	1.326	0.8162	2	4.3088	1.6393	0.4947	2.0084	0.7892	0.9952
1298	2.6831	1.2775	2.7394	3.0774	7.9402	1.5346	10.7681	0.3904	1.2102	1.28	1.0389	2	4.2039	1.8016	1.0168	1.7341	1.4128	0.3338
1299	5.2222	1.1321	4.7668	5.637	25.0047	1.9056	18.573	0.4891	0.7171	1.2379	0.4636	2	9.0835	2.9338	0.7279	6.3281	1.4291	2.2713
1300	2.7389	1.2911	2.9067	3.1785	-9.4284	2.3648	11.1091	0.6188	1.1813	1.2972	0.9269	2	6.8739	1.7504	2.1939	1.8886	2.5878	-0.6481
1301	3.591	1.2657	3.7106	4.2015	26.0182	2.437	14.2791	0.6333	1.0737	1.3276	0.8813	2	9.0429	3.9416	2.2477	4.4728	1.803	2.3528
1302	2.7037	1.1917	2.4894	2.9174	-32.2908	2.1166	10.1228	0.5205	1.1663	1.2627	0.9775	2	5.269	1.0358	2.4216	1.0596	2.8001	-1.7014
1303	2.9721	1.2192	2.8635	3.3048	-19.0339	1.3014	11.3842	0.3273	1.1446	1.2237	0.924	2	3.7265	0.722	1.3203	0.7814	1.5491	-0.7093
1304	5.1536	1.0132	3.829	5.0013	39.5143	2.3059	16.404	0.5382	0.733	1.1739	0.5032	2	8.8292	4.1906	1.0047	8.3279	1.3947	3.4888
1305	2.5147	0.7494	0.9526	1.7639	-13.566	3.4319	5.92	0.5522	0.6486	0.8993	0.4044	2	3.2692	1.1325	1.2066	2.8006	3.8973	-0.4435
1306	2.8707	1.3377	3.2551	3.4563	13.8833	1.9304	12.0647	0.5208	1.2546	1.3629	1.0366	2	6.2838	2.5957	1.287	2.504	1.6625	0.8724
1307	2.96	1.2339	2.9987	3.3258	-22.7487	3.2711	11.4746	0.8548	1.2017	1.3166	1.0503	2	9.8089	1.9856	2.4209	1.8905	4.0151	-2.2314
1308	2.6024	1.1972	2.4203	2.808	8.4115	1.2599	9.7876	0.3116	1.1774	1.2569	0.8983	2	3.0494	1.2931	0.6978	1.4395	1.154	0.2565
1309	3.4848	1.2814	3.722	4.113	37.8452	2.1316	14.0284	0.5656	1.1519	1.2929	0.9325	2	7.9339	4.2381	0.5003	4.5449	1.3249	3.0026
1310	4.2541	1.2438	4.5912	4.9592	47.7774	0.514	16.6226	0.142	1.0448	1.3562	0.8702	2	2.3599	1.3611	0.2526	1.5641	0.2684	1.1275
1311	3.0752	1.1067	2.5113	3.1406	-17.8394	1.3531	10.692	0.3178	0.9865	1.2077	0.7824	2	3.3981	0.6414	1.3139	0.8197	1.5945	-0.6062
1312	4.5546	1.1814	4.5226	5.0813	31.8163	1.4969	16.9042	0.4005	1.0196	1.3129	0.7267	2	6.7698	2.8956	0.6667	3.9845	1.0206	2.1539
1313	3.0414	1.339	3.4867	3.6878	4.0525	1.7056	12.7944	0.4648	1.2918	1.4089	1.0776	2	5.947	2.0045	1.1796	1.8601	1.6365	0.241
1314	4.379	1.1839	4.3354	4.8835	40.2105	1.4703	16.2865	0.3914	0.9019	1.3081	0.6843	2	6.3742	3.1646	0.8158	4.6244	0.8791	2.5631
1315	3.0881	1.2743	3.335	3.5868	0.892	1.4273	12.363	0.385	1.2393	1.3726	1.0986	2	4.7602	1.5966	0.7066	1.4533	1.4146	0.0425
1316	2.8353	1.3271	3.3146	3.3847	-17.4105	2.6006	11.8207	0.7292	1.3661	1.3893	1.2572	2	8.6201	2.338	4.4312	1.8597	3.0534	-1.5008
1317	2.5861	1.3407	2.9884	3.0816	-3.5418	2.0181	10.893	0.5536	1.2805	1.3941	1.214	2	6.0308	2.3231	1.6549	1.9136	2.0896	-0.2136
1318	5.2015	1.1881	5.2602	5.877	16.8073	0.9826	19.4145	0.2662	0.8481	1.3418	0.5837	2	5.1686	1.3458	0.5525	2.3059	0.8174	0.8687
1319	4.7436	1.1754	4.6573	5.2792	41.9333	1.0997	17.516	0.2924	0.8717	1.2877	0.6801	2	5.1217	2.582	0.2071	3.7963	0.6386	2.1477
1320	4.4913	1.2129	4.6937	5.1318	26.9404	1.7681	17.1138	0.4849	0.888	1.3693	0.6852	2	8.2987	3.1207	0.9052	4.5547	1.2917	2.2357
1321	3.3781	1.3224	3.8646	4.092	28.9926	2.2936	14.0342	0.6316	1.2006	1.3637	0.9763	2	8.864	4.16	0.9169	4.2609	1.6287	2.5699
1322	3.5348	1.2347	3.6003	4.0373	25.1173	1.6457	13.711	0.4321	1.0991	1.2842	0.8384	2	5.925	2.5214	0.6599	3.0075	1.2323	1.4882
1323	2.9175	1.2755	3.0422	3.3721	-7.2409	1.7677	11.6904	0.46	1.2027	1.305	0.9624	2	5.3778	1.4351	1.2696	1.4911	1.8957	-0.3894
1324	3.9254	1.3716	4.9032	4.9803	21.0283	1.2233	16.914	0.3546	1.2306	1.3985	1.0073	2	5.9981	2.2344	0.9199	2.2183	0.9661	1.2613
1325	3.1901	1.2554	3.3242	3.6668	12.161	1.2824	12.582	0.3388	1.1939	1.3205	0.9864	2	4.2628	1.6295	0.86	1.6519	1.1264	0.5184
1326	4.1914	1.1562	3.9155	4.5593	38.7051	1.6579	15.2245	0.4264	1.0366	1.2864	0.7315	2	6.4914	3.2558	0.7193	4.4511	1.0162	2.5125
1327	2.7911	1.3213	3.049	3.3132	11.6365	1.75	11.5855	0.4606	1.2338	1.3494	1.0092	2	5.3358	2.1816	1.1027	2.1616	1.5464	0.6209
1328	5.6344	1.1289	5.2912	6.0875	35.6911	2.3026	19.9833	0.6097	0.8374	1.3094	0.5981	2	12.1837	5.2341	0.905	8.7518	1.4808	4.3485
1329	3.2253	1.2578	3.3596	3.7173	4.6521	1.8606	12.7447	0.4905	1.1566	1.2951	0.9771	2	6.251	2.0243	2.2369	2.0717	1.7741	0.2908
1330	2.8801	1.3689	3.4246	3.5405	2.1106	1.8816	12.3859	0.5202	1.2894	1.3873	1.0822	2	6.4437	2.1293	1.9305	1.9675	1.8418	0.136
1331	3.1494	1.2783	3.4946	3.6752	27.3198	1.4805	12.6475	0.4091	1.2831	1.3941	1.0758	2	5.1739	2.5711	0.8648	2.3899	1.0761	1.4135
1332	3.9405	1.2693	4.325	4.6561	19.7229	2.0361	15.7137	0.5604	1.144	1.316	0.8806	2	8.806	3.176	1.8186	3.6068	1.6345	1.7368
1333	5.036	1.1321	4.7337	5.4265	24.4517	1.1173	17.9118	0.2953	0.9034	1.3086	0.6416	2	5.2888	1.8348	1.813	2.8597	0.8441	1.2932
1334	3.2449	1.3143	3.7644	3.8941	17.0837	1.1221	13.3981	0.3153	1.2699	1.3889	1.1699	2	4.2239	1.8101	0.9304	1.5472	0.9304	0.7216
1335	3.2184	1.3211	3.8649	3.8773	-11.9272	1.307	13.3574	0.3782	1.3627	1.4646	1.3049	2	5.0515	1.3065	0.8715	1.0012	1.4629	-0.6025
1336	4.1286	1.2357	4.3714	4.774	29.2906	1.6831	16.0271	0.4591	1.0218	1.3503	0.8649	2	7.3573	3.1843	0.8891	3.6817	1.1901	2.155
1337	3.4829	1.2922	3.9012	4.1425	26.4915	1.0041	14.1398	0.277	1.1851	1.3916	1.0294	2	3.9171	1.7975	0.52	1.7461	0.7381	1.0377
1338	4.9637	1.2469	5.3621	5.8559	16.4257	1.2396	19.4449	0.3418	0.8958	1.363	0.6228	2	6.6469	1.7371	1.0749	2.789	1.036	1.0918
1339	4.6199	1.1821	4.6138	5.1613	32.6384	2.1459	17.1565	0.5771	0.9551	1.3102	0.7059	2	9.9009	4.2519	1.2058	6.0232	1.4455	3.2315
1340	5.0245	1.2338	5.5055	5.8728	31.7933	1.308	19.4758	0.3698	0.8279	1.3705	0.6957	2	7.2012	2.9101	0.9676	4.183	0.8922	2.2895
1341	4.1871	1.2655	4.7355	4.955	19.4223	1.1982	16.646	0.3409	1.1146	1.3743	0.9105	2	5.6739	1.9811	0.9523	2.1757	0.9655	1.102
1342	2.7488	1.3937	3.3554	3.4142	-11.1653	1.4715	12.0354	0.4103	1.3267	1.4165	1.1628	2	4.9376	1.3509	1.9089	1.1618	1.6359	-0.5513
1343	3.4445	1.2832	3.8004	4.0667	6.7726	1.4228	13.8859	0.3894	1.234	1.3756	1.1548	2	5.4071	1.8979	1.0742	1.6436	1.3264	0.3662
1344	4.5404	1.2432	5.0502	5.3129	27.5852	1.8425	17.7325	0.5247	1.0927	1.3657	0.9136	2	9.305	3.7857	0.7462	4.1439	1.3342	2.5668
1345	4.9437	1.2392	5.4452	5.797	5.6134	1.4804	19.2469	0.4188	0.7935	1.3812	0.5672	2	8.0611	1.2451	0.8727	2.195	1.3973	0.4525
1346	3.0929	1.3501	3.5319	3.7847	-3.0246	1.7337	13.1187	0.4667	1.2745	1.3474	1.1137	2	6.1231	1.804	1.852	1.6198	1.7861	-0.1852
1347	2.8866	1.3944	3.4656	3.6079	-9.6039	1.3767	12.6451	0.3773	1.3078	1.3917	1.0964	2	4.771	1.1962	1.5654	1.091	1.5089	-0.4582
1348	2.9772	1.3415	3.4319	3.6079	18.3679	1.8867	12.5477	0.516	1.2802	1.361	1.1267	2	6.4749	2.9246	1.0281	2.5956	1.5401	1.1893
1349	4.5657	1.1864	4.6184	5.115	18.5304	2.1152	17.0179	0.574	0.904	1.3283	0.6158	2	9.7688	2.8714	0.8559	4.6626	1.7232	1.8102
1350	4.1316	1.2604	4.5745	4.8666	28.7412	1.3793	16.3597	0.3857	1.216	1.3506	1.0293	2	6.3094	2.825	0.8241	2.7447	0.9828	1.8134
1351	4.5694	1.2739	5.2378	5.4728	39.6453	1.6792	18.2872	0.481	0.9779	1.4266	0.7525	2	8.7955	4.2496	0.6256	5.6476	1.0135	3.487
1352	3.0757	1.4291	3.9544	3.9573	26.013	1.2289	13.8088	0.3519	1.3509	1.4293	1.2729	2	4.8595	2.4214	0.4945	1.9024	0.9092	1.2641
1353	3.6633	1.231	3.9196	4.1846	28.2823	2.7382	14.1678	0.7575	1.2279	1.3699	0.9688	2	10.7325	4.9379	1.4632	5.0969	1.9638	3.0354
1354	3.6476	1.3024	4.1149	4.3867	17.5616	1.6885	14.9246	0.4655	1.2202	1.3933	1.0131	2	6.9481	2.6304	0.9253	2.5965	1.392	1.2202
1355	2.9597	1.3656	3.493	3.6415	-5.4766	1.2368	12.6973	0.3402	1.2837	1.3829	1.1567	2	4.3202	1.2724	1.2945	1.1	1.3045	-0.2366
1356	3.9469	1.2423	4.1644	4.5719	18.1809	1.589	15.4033	0.4296	1.1079	1.3306	0.8271	2	6.6174	2.2784	1.9551	2.7547	1.3001	1.2031
1357	2.9056	1.3052	3.2984	3.4268	5.279	1.7585	11.914	0.4868	1.331	1.3821	1.1056	2	5.8003	2.1478	1.3969	1.9427	1.6657	0.3062
1358	4.5757	1.2333	4.8534	5.3171	38.7734	1.8816	17.7293	0.5151	0.8811	1.3342	0.6379	2	9.1323	4.2758	0.7447	6.7029	1.1521	3.5409
1359	3.6871	1.2458	3.9386	4.2604	38.1499	1.8332	14.4306	0.5003	1.1829	1.3363	0.9157	2	7.2202	3.7928	0.6512	4.1418	1.1338	2.7545
1360	4.3292	1.2647	4.8844	5.1318	35.0611	1.4749	17.2001	0.4188	1.1786	1.3807	0.9112	2	7.204	3.3986	0.5628	3.7297	0.9578	2.5258
1361	4.5865	1.2176	4.7951	5.2666	24.0097	1.2551	17.5447	0.343	1.0284	1.3519	0.753	2	6.0184	2.1632	0.6944	2.8728	0.9538	1.445
1362	5.752	1.1982	6.0103	6.5842	23.8906	1.2785	21.6527	0.3549	0.9166	1.349	0.6321	2	7.6842	2.4509	0.3975	3.8772	0.9731	1.8358
1363	5.4704	1.1958	5.7925	6.2348	24.6556	2.148	20.5511	0.6054	0.8449	1.345	0.6016	2	12.4422	4.0414	0.7498	6.7174	1.6184	3.0677
1364	3.0051	1.3678	3.5538	3.7089	29.0956	1.6275	12.913	0.4479	1.2904	1.3633	1.0572	2	5.7837	2.9027	1.0807	2.7457	1.1539	1.6828
1365	4.7193	1.1592	4.4986	5.1824	27.2414	1.3414	17.1865	0.3511	0.9318	1.2582	0.6205	2	6.0342	2.2493	0.8303	3.6251	0.9759	1.6438
1366	4.8404	1.2926	5.6503	5.898	8.9798	1.5927	19.6552	0.4578	1.1529	1.4042	0.9943	2	8.9991	2.2495	0.6922	2.2624	1.4496	0.8081
1367	4.0403	1.3212	4.8645	4.9634	35.497	1.7853	16.7697	0.5179	1.084	1.417	0.8604	2	8.6844	4.0735	1.1749	4.7345	1.1515	3.0827
1368	3.9388	1.2576	4.2587	4.614	38.2086	2.3348	15.5615	0.639	1.0859	1.3334	0.8394	2	9.9433	5.0102	0.8506	5.9688	1.4427	3.7992
1369	2.8295	1.323	3.1797	3.3679	-11.3088	1.0323	11.7604	0.2791	1.2621	1.3795	1.1954	2	3.2824	1.0023	0.9281	0.8385	1.149	-0.3712
1370	3.1705	1.3519	3.9652	3.8941	-12.128	0.989	13.4657	0.2912	1.3691	1.4998	1.2286	2	3.9215	0.8868	1.4454	0.7218	1.1089	-0.4756
1371	3.3219	1.0996	2.7666	3.3932	-1.4544	2.1855	11.4749	0.5269	1.066	1.2582	0.8457	2	6.0463	1.7872	1.4012	2.1133	2.2172	-0.0879
1372	3.474	1.2316	3.6296	3.9531	0.2742	0.749	13.4414	0.2022	1.2438	1.3619	1.0703	2	2.7184	0.8069	0.5962	0.7539	0.7469	0.0075
1373	5.9636	1.108	5.4357	6.3443	10.892	1.4107	20.7585	0.3694	0.7789	1.2981	0.5456	2	7.668	1.5211	0.972	2.7878	1.257	0.8352
1374	3.8093	1.1358	3.3699	4.0499	24.8918	2.5649	13.5927	0.6359	0.9211	1.2513	0.6669	2	8.6434	3.4362	1.1615	5.1527	1.9264	2.1515
1375	2.5886	1.3245	2.7701	3.0522	-15.2384	1.1449	10.7713	0.2944	1.2501	1.3244	1.1049	2	3.1716	0.9745	1.4823	0.882	1.3194	-0.4833
1376	3.4655	1.3159	3.9264	4.1888	54.0349	3.0178	14.3268	0.8271	1.1347	1.3435	1.0127	2	11.8492	7.8074	0.6884	7.7097	1.3872	6.4027
1377	5.0148	1.1822	5.0457	5.6286	22.7277	2.221	18.6248	0.6017	1.0068	1.3525	0.7802	2	11.2066	3.886	1.1223	4.9806	1.7162	2.547
1378	3.7687	1.2613	4.0058	4.4119	32.5656	1.5499	14.9328	0.4158	1.1369	1.3283	0.8633	2	6.2087	2.9242	0.4135	3.3872	1.0452	2.0219
1379	3.9624	1.244	4.3394	4.5972	36.7677	1.3689	15.4856	0.3836	1.1506	1.3408	0.997	2	5.94	3.047	0.5066	3.0562	0.8656	2.184
1380	2.6067	1.3771	2.9937	3.1827	-3.4106	1.8276	11.2769	0.4852	1.2462	1.3653	1.0523	2	5.4712	1.8021	1.9024	1.7126	1.8899	-0.1866
1381	4.6422	1.2124	4.78	5.3129	30.933	1.5273	17.6816	0.4129	0.9236	1.31	0.6931	2	7.3003	2.9893	0.337	4.3132	1.0548	2.2582
1382	3.4907	1.2374	3.6392	3.991	38.4486	1.8913	13.5701	0.5072	1.1543	1.3014	0.9688	2	6.8827	3.7741	0.9398	3.8956	1.1641	2.6463
1383	4.9603	1.2479	5.5324	5.8559	29.7301	1.1203	19.4465	0.3187	0.9506	1.3463	0.7743	2	6.1981	2.4523	0.6942	3.1671	0.7873	1.8427
1384	3.8853	1.2903	4.4017	4.6561	45.1855	1.4895	15.75	0.4163	1.1122	1.4333	0.9506	2	6.5563	3.7386	0.3656	3.933	0.8165	2.9625
1385	4.968	1.1861	5.0264	5.5907	0.2339	0.8615	18.5119	0.2339	0.7503	1.3371	0.5248	2	4.33	0.4612	0.4664	0.8787	0.8594	0.0101
1386	2.2888	1.4496	2.6942	2.8669	5.3464	1.1733	10.4233	0.3033	1.2811	1.3872	1.1686	2	3.161	1.4667	0.7611	1.2552	1.1105	0.169
1387	4.8313	1.1322	4.4565	5.195	15.9829	2.1649	17.1843	0.5614	0.8073	1.2617	0.5557	2	9.6478	2.5528	1.3718	4.5935	1.8188	1.542
1388	4.4931	1.258	5.0387	5.3129	29.5005	2.2681	17.7576	0.6436	0.8696	1.3643	0.7688	2	11.4283	4.6007	1.4516	5.9843	1.599	3.3714
1389	3.0918	1.228	3.0385	3.4731	15.921	2.5606	11.9276	0.6523	1.1556	1.2582	0.9476	2	7.7803	3.2789	1.2807	3.4601	2.1529	1.2387
1390	4.0592	1.1802	3.9505	4.4919	18.802	1.8805	15.0506	0.4936	1.0609	1.2783	0.7502	2	7.429	2.5423	1.4599	3.3888	1.527	1.3968
1391	4.3751	1.2605	4.8156	5.1739	33.3839	1.0945	17.3253	0.3042	1.0591	1.3377	0.8684	2	5.2705	2.3926	0.2627	2.7552	0.7291	1.7595
1392	4.4493	1.2269	4.7083	5.136	51.2953	1.2642	17.15	0.3471	0.958	1.3575	0.7016	2	5.9522	3.4852	0.1552	4.9672	0.6157	3.0532
1393	3.443	1.2679	3.8153	4.0204	28.1798	2.1827	13.7142	0.6072	1.2462	1.357	1.0952	2	8.3276	4.0637	1.239	3.7103	1.5676	2.3467
1394	5.4817	1.2245	5.802	6.3906	28.6285	1.6174	21.0872	0.445	0.8127	1.3277	0.5705	2	9.384	3.3451	0.743	5.863	1.1544	2.6865
1395	2.9758	1.2535	3.0875	3.3932	-6.0869	1.0924	11.719	0.2878	1.2118	1.3298	1.0592	2	3.3728	1.0222	1.309	0.9651	1.1589	-0.2053
1396	2.9686	1.2694	3.1447	3.4226	3.3946	1.8463	11.8387	0.4904	1.2485	1.3378	1.0882	2	5.8062	2.1381	1.2808	1.9648	1.7837	0.1971
1397	4.6299	1.2622	5.0681	5.5023	30.4954	2.1875	18.3599	0.6038	0.9292	1.3672	0.7166	2	11.0866	4.4704	1.28	6.2387	1.5204	3.3809
1398	5.5111	1.2544	6.1469	6.5758	27.3012	1.6219	21.7192	0.459	1.1201	1.3567	0.8404	2	9.9699	3.7128	0.4236	4.418	1.1791	2.7219
1399	4.3805	1.2774	4.9532	5.2455	52.4362	2.4476	17.5789	0.6897	0.9779	1.3579	0.8332	2	12.1233	7.327	0.7146	8.7934	1.1642	6.357
1400	3.3671	1.2796	3.7421	3.9573	9.6758	0.9537	13.536	0.2636	1.2433	1.3476	1.1215	2	3.5687	1.3113	0.6022	1.1693	0.8614	0.3453
1401	4.4668	1.2119	4.586	5.0982	39.7835	1.1705	17.0062	0.3156	0.9727	1.3524	0.7131	2	5.3678	2.6381	0.4371	3.6997	0.7048	2.1355
1402	3.6574	1.2038	3.678	4.092	27.8423	1.6226	13.8322	0.4314	1.135	1.3201	0.8633	2	5.9679	2.6724	0.9597	3.0954	1.1708	1.6616
1403	4.8296	1.2222	5.0319	5.5823	31.1263	1.251	18.5441	0.3395	0.938	1.3422	0.6625	2	6.295	2.5302	0.5546	3.8193	0.8616	1.9594
1404	3.1936	1.2284	3.1877	3.5994	15.4325	1.5335	12.3251	0.3966	1.1664	1.2796	0.9775	2	4.8884	2.0221	1.1249	2.0686	1.2969	0.7544
1405	4.2396	1.2248	4.3939	4.8708	31.3973	2.411	16.3134	0.6494	1.0966	1.2932	0.8643	2	10.5939	4.7559	1.4531	5.5023	1.654	3.3262
1406	4.8454	1.2754	5.5649	5.8307	28.0225	1.2738	19.4139	0.3651	1.05	1.3892	0.7642	2	7.0886	2.687	0.7716	3.5163	0.9169	1.9864
1407	4.4844	1.162	4.3061	4.9213	26.5023	1.6189	16.3709	0.4258	0.916	1.294	0.6987	2	6.9711	2.6788	0.8936	3.8342	1.1898	1.8475
1408	4.4141	1.2565	4.9399	5.2076	31.3465	1.3616	17.4243	0.386	1.0706	1.3816	0.83	2	6.7261	2.8843	0.6353	3.4751	0.9348	2.1084
1409	4.4754	1.2146	4.5811	5.1192	25.1169	1.6438	17.0767	0.441	1.064	1.2816	0.7577	2	7.5304	2.8241	0.9421	3.7271	1.2309	1.8914
1410	4.7101	1.1498	4.5114	5.1318	31.7663	1.6036	17.0131	0.4252	0.7922	1.3169	0.5547	2	7.2347	2.9052	0.4055	5.2371	1.0942	2.2982
1411	4.3767	1.2732	4.9845	5.2245	16.9611	1.5056	17.5057	0.4287	1.0121	1.3902	0.9086	2	7.5048	2.4089	1.0943	2.6513	1.2502	1.2729
1412	5.3278	1.2568	5.8965	6.3569	14.2744	1.5	21.0354	0.4205	0.8843	1.4052	0.6257	2	8.8445	2.067	0.9443	3.3037	1.2858	1.2625
1413	4.5983	1.2711	5.1118	5.4981	49.2874	1.6801	18.3618	0.4677	1.0531	1.3761	0.7932	2	8.5882	4.9087	0.6015	6.1885	0.852	4.2329
1414	5.7775	1.1653	5.7511	6.4411	0.3558	1.2957	21.1505	0.3523	0.7781	1.306	0.5728	2	7.4515	0.7661	0.6012	1.3373	1.291	0.0265
1415	2.6311	1.279	2.6875	3.0143	12.3735	1.1253	10.5724	0.286	1.1829	1.2659	0.9211	2	3.0242	1.2824	0.585	1.3923	0.986	0.3742
1416	3.5683	1.2766	3.8676	4.2057	41.3199	1.0452	14.311	0.2825	1.1851	1.3117	0.9689	2	4.0426	2.2647	0.3366	2.3373	0.6133	1.6704
1417	3.3969	1.3524	4.112	4.2015	17.3609	1.901	14.4321	0.5416	1.3067	1.4401	1.1227	2	7.817	3.1209	1.5899	2.7797	1.571	1.3571
1418	3.9473	1.3326	4.6156	4.8792	26.511	1.2561	16.5256	0.3508	1.1518	1.3397	0.8659	2	5.7976	2.3364	0.7759	2.6981	0.9231	1.537
1419	2.7455	1.2528	2.7464	3.1027	8.7748	2.2652	10.8054	0.5757	1.1945	1.2609	0.9199	2	6.2212	2.4468	1.2682	2.6598	2.0664	0.5459
1420	4.8347	1.2874	5.5893	5.8686	37.8176	0.7204	19.5537	0.2059	1.1236	1.3385	0.8562	2	4.0267	1.9063	0.161	2.2265	0.448	1.5228
1421	4.793	1.2208	4.9838	5.5318	38.688	1.4973	18.3831	0.4059	0.9262	1.3046	0.7428	2	7.462	3.5688	0.7632	4.8046	0.918	2.8869
1422	4.437	1.1408	4.1001	4.7824	38.6339	1.1548	15.9015	0.2978	0.9523	1.3107	0.6208	2	4.7347	2.2691	0.4286	3.6551	0.7086	1.8292
1423	4.3153	1.0619	3.3953	4.3404	15.5204	2.318	14.3957	0.5467	0.7822	1.2282	0.4669	2	7.8703	2.1358	1.2135	4.5744	1.9583	1.2215
1424	3.7151	1.1442	3.3839	3.9699	35.7942	1.2341	13.3543	0.3127	1.055	1.2756	0.8756	2	4.1761	2.1886	0.3423	2.4995	0.7924	1.4948
1425	4.3111	1.2395	4.6484	5.014	49.154	1.443	16.7875	0.3996	1.0835	1.3728	0.8227	2	6.7077	3.9008	0.1244	4.7413	0.7337	3.2971
1426	3.3053	1.3468	3.9143	4.0625	26.5893	1.5082	13.9856	0.4221	1.2717	1.4038	1.027	2	5.9035	2.7067	1.3472	2.6356	1.1072	1.5697
1427	6.1408	1.1298	5.7702	6.6642	2.1391	2.4864	21.7967	0.6582	0.7544	1.3525	0.4884	2	14.3472	1.4954	1.3578	3.0615	2.4332	0.3069
1428	4.7961	1.1944	4.8396	5.4223	11.9739	1.2245	17.9962	0.3293	0.783	1.3443	0.5856	2	5.9262	1.3409	0.9225	2.2896	1.0779	0.7096
1429	4.083	1.273	4.4948	4.8498	52.3832	1.2757	16.3283	0.3512	1.0309	1.3633	0.7889	2	5.7339	3.4828	0.4081	4.4148	0.6074	3.0036
1430	4.9813	1.224	5.2981	5.7759	42.1082	1.3419	19.1554	0.3711	1.013	1.3455	0.7585	2	7.1093	3.5828	0.2811	4.7236	0.7768	2.9936
1431	2.7946	1.2163	2.7081	3.0816	-11.0499	1.0797	10.6785	0.2738	1.2057	1.2795	1.025	2	2.924	0.9059	0.7784	0.8838	1.199	-0.3231
1432	3.7469	1.2803	4.1834	4.4456	19.5108	1.3319	15.0712	0.3697	1.2315	1.3243	1.0765	2	5.5718	2.2411	0.6407	2.0819	1.072	1.0871
1433	4.314	1.2809	4.9412	5.1739	26.1165	0.7527	17.3603	0.2142	1.1946	1.385	0.9634	2	3.7191	1.507	0.5419	1.5643	0.5561	0.9713
1434	5.3794	1.2494	6.0642	6.3864	8.1509	1.2729	21.1155	0.3656	0.8871	1.4067	0.6339	2	7.7194	1.3703	1.5761	2.1618	1.1692	0.6292
1435	3.7946	1.2966	4.3226	4.5593	35.2644	1.2176	15.4565	0.3405	1.1307	1.3712	0.8927	2	5.2631	2.5596	0.4039	2.8674	0.7882	1.856
1436	3.2334	1.2384	3.3666	3.6752	6.5337	1.0306	12.5798	0.2758	1.2062	1.3148	1.0288	2	3.4697	1.2177	0.7231	1.1836	0.9633	0.2267
1437	4.0043	1.2484	4.268	4.6645	24.3503	0.8763	15.7045	0.2381	1.0899	1.3337	0.9046	2	3.74	1.5104	0.7275	1.6697	0.6629	0.9107
1438	3.3154	1.2761	3.1709	3.8815	13.6767	1.9049	13.2918	0.4544	1.0601	1.4375	0.9406	2	6.0402	2.3728	0.767	2.5226	1.6444	0.8261
1439	4.497	1.1721	4.4057	4.9761	33.4545	1.2109	16.5587	0.3222	0.971	1.2956	0.7425	2	5.335	2.3831	0.3495	3.2096	0.8058	1.7848
1440	4.6422	1.2134	4.8828	5.3171	44.4387	1.4649	17.6964	0.4042	1.1043	1.373	0.8926	2	7.153	3.9053	0.1181	4.375	0.8139	3.1787
1441	3.3802	1.1808	3.2079	3.6921	42.3671	1.4739	12.5387	0.3771	1.1423	1.2283	0.8521	2	4.7282	2.727	0.5312	3.2003	0.8495	2.0032
1442	2.7697	1.2883	2.878	3.2121	8.4994	2.2035	11.2101	0.5657	1.1802	1.2755	0.9275	2	6.3416	2.409	1.7502	2.5974	2.0162	0.539
1443	3.0065	1.2125	2.9347	3.33	3.8953	1.5781	11.4525	0.4044	1.1652	1.2679	0.9014	2	4.6312	1.5474	1.2796	1.7168	1.5166	0.1804
1444	5.1132	1.1506	4.7647	5.5991	33.5807	1.3659	18.4824	0.3521	0.7253	1.2374	0.4842	2	6.5079	2.6247	0.9471	5.4205	0.9072	2.1854
1445	3.3689	1.2416	3.4364	3.852	30.9794	2.655	13.1406	0.6943	1.1324	1.2628	0.9171	2	9.1238	4.5071	1.2489	4.9146	1.8325	2.8265
1446	2.2992	1.1415	1.9408	2.3449	16.2483	2.2413	8.2451	0.5276	1.1065	1.1963	0.8894	2	4.35	2.3763	0.8232	2.6719	1.8771	0.7068
1447	4.4883	1.1409	4.0769	4.8414	49.5391	1.8279	16.0868	0.4633	0.9003	1.2094	0.6613	2	7.4523	4.3017	0.8665	6.5053	0.9224	3.6918
1448	2.6323	1.2481	2.5906	2.9511	0.0186	1.8698	10.3213	0.4693	1.2021	1.2862	0.9291	2	4.8438	1.7377	1.4792	1.8704	1.8694	0.0009
1449	2.5593	1.1587	2.2266	2.6775	4.1944	1.2357	9.3166	0.2953	1.1385	1.2094	0.9025	2	2.7513	1.1838	0.7183	1.3117	1.1838	0.1154
1450	4.2902	1.1195	3.8012	4.534	32.0455	1.7085	15.0888	0.4304	0.9246	1.2257	0.6005	2	6.4942	2.7782	0.4536	4.6264	1.161	2.0811
1451	3.6706	1.0863	3.0474	3.7342	26.8111	0.8815	12.5266	0.2144	0.9292	1.2233	0.6191	2	2.6862	1.1196	0.4823	1.8084	0.6451	0.7202
1452	3.4164	1.1129	2.9818	3.5363	18.3343	1.4879	11.9444	0.3714	1.0532	1.2094	0.7609	2	4.4365	1.7379	0.9013	2.2841	1.2151	0.8134
1453	5.3155	1.1625	5.2099	5.8896	17.5061	1.8125	19.4135	0.4864	0.7303	1.3063	0.5414	2	9.443	2.4625	0.8841	4.5488	1.4952	1.6531
1454	3.3415	1.1731	3.2848	3.6247	-16.0661	1.214	12.315	0.3238	1.1877	1.3179	0.9704	2	3.9879	0.7267	1.2374	0.7489	1.4091	-0.6407
1455	5.2305	1.0356	4.1659	5.1866	39.4287	2.638	17.0168	0.6458	0.7671	1.2305	0.4506	2	10.9897	5.0531	0.6651	11.2148	1.5979	4.3331
1456	2.7779	1.2029	2.6252	3.0311	17.4952	1.7127	10.4979	0.4283	1.1155	1.2605	0.8628	2	4.4961	2.0058	1.1423	2.3247	1.413	0.7866
1457	4.9408	1.1337	4.5093	5.3255	38.5848	1.3899	17.5968	0.3562	0.7997	1.2443	0.507	2	6.2675	2.851	0.247	5.6238	0.8536	2.4183
1458	3.3873	1.1749	3.0792	3.6836	33.6461	2.5891	12.5031	0.6376	1.0508	1.2493	0.7539	2	7.9724	3.9776	1.0494	5.2759	1.718	2.6824
1459	2.6577	1.2115	2.4851	2.9048	-0.3944	1.0571	10.1151	0.2597	1.162	1.2508	0.892	2	2.6271	0.9363	0.7038	1.0497	1.0613	-0.0104
1460	3.1433	1.1751	2.8968	3.3974	39.4002	1.7311	11.6039	0.4322	1.0743	1.238	0.7541	2	5.0147	2.7669	0.373	3.6692	1.049	1.9758
1461	2.8231	1.2213	2.7176	3.1279	22.5319	1.3746	10.8323	0.3449	1.1812	1.2733	0.9709	2	3.7356	1.8755	0.5493	1.9318	1.0649	0.8417
1462	5.6684	1.1183	5.1235	6.0706	13.1976	1.2926	19.9144	0.3325	0.7754	1.2562	0.5498	2	6.6224	1.4908	0.9823	2.7118	1.122	0.874
1463	6.1101	1.0904	5.304	6.4074	33.6268	2.9425	20.9309	0.7456	0.8826	1.1969	0.545	2	15.6069	6.3125	1.8344	11.5825	1.953	5.2481
1464	3.742	1.171	3.552	4.0878	35.7675	2.6097	13.7665	0.6733	1.0745	1.2654	0.8392	2	9.2696	4.7221	0.8294	5.6272	1.6763	3.3155
1465	2.7537	1.184	2.5006	2.9595	12.7681	1.7915	10.2426	0.4374	1.1142	1.1962	0.829	2	4.4799	1.8676	0.9413	2.2528	1.5628	0.572
1466	3.7689	1.137	3.4467	4.0078	16.7662	2.0693	13.4622	0.5298	1.1013	1.2322	0.7974	2	7.1322	2.5692	1.1573	3.222	1.7223	1.1958
1467	3.0398	1.1915	2.8777	3.3174	19.7515	2.3885	11.3788	0.6041	1.134	1.2629	0.8249	2	6.8734	2.9387	0.9687	3.5625	1.9167	1.3576
1468	2.8744	1.193	2.7999	3.1237	-2.1837	1.871	10.7728	0.4863	1.2328	1.298	0.954	2	5.2387	1.7096	1.272	1.792	1.9119	-0.1144
1469	3.6148	1.2368	3.7798	4.1425	39.2405	1.0234	14.0451	0.2754	1.0234	1.3434	0.8707	2	3.8682	2.0593	0.3099	2.3652	0.6218	1.5179
1470	5.7175	1.1231	5.2218	6.1506	27.0105	1.9734	20.1728	0.5108	0.7515	1.2498	0.4795	2	10.3049	3.474	1.657	7.2457	1.4404	2.7834
1471	3.8818	1.1849	3.7036	4.2983	21.9674	1.3117	14.4497	0.3362	1.0055	1.2837	0.7309	2	4.8581	1.8153	0.5989	2.4837	1.0236	1.0672
1472	6.1935	1.1201	5.6897	6.6684	31.5214	2.3787	21.7951	0.621	0.88	1.2176	0.6261	2	13.534	5.2859	1.329	8.4424	1.6289	4.2661
1473	4.321	1.149	4.0699	4.6814	20.6305	1.1692	15.5967	0.3051	0.8729	1.2471	0.6191	2	4.7585	1.5562	0.8312	2.5137	0.928	0.9817
1474	3.2636	1.2155	3.2484	3.65	4.2634	1.7004	12.4625	0.4432	1.1516	1.2676	0.8673	2	5.5237	1.6473	1.0873	1.8994	1.6279	0.2355
1475	2.8577	1.2921	3.0269	3.3342	-13.7773	2.4003	11.6002	0.6263	1.2087	1.2893	0.9439	2	7.2656	1.5768	2.8784	1.6705	2.731	-1.001
1476	3.9113	1.1426	3.5098	4.1888	29.2371	1.0939	14.0395	0.2735	0.9599	1.2074	0.671	2	3.8393	1.6419	0.5853	2.4468	0.7741	1.1225
1477	3.7163	1.237	3.8821	4.2688	24.105	1.3146	14.4423	0.3534	1.1409	1.2847	0.9495	2	5.1035	2.1776	0.4556	2.2934	0.9977	1.2302
1478	2.7841	1.1333	2.4166	2.8796	9.2601	1.1471	9.9121	0.2797	1.1223	1.1975	0.8186	2	2.7721	1.1088	0.7349	1.3545	1.0409	0.2567
1479	4.4858	1.1279	4.0898	4.7866	29.258	2.0069	15.8952	0.5164	0.9378	1.2875	0.6908	2	8.208	3.3824	0.684	4.896	1.4198	2.4015
1480	2.6815	1.2098	2.5204	2.9301	-6.9211	1.9743	10.1918	0.4882	1.156	1.2397	0.9391	2	4.9761	1.638	1.9048	1.7442	2.111	-0.3444
1481	2.9602	1.1993	2.7962	3.2416	35.1194	1.9543	11.1533	0.4899	1.0983	1.2495	0.8758	2	5.4645	3.0296	0.5476	3.4592	1.2679	1.9191
1482	4.1955	1.1424	3.8678	4.513	48.9441	1.9417	15.0577	0.4988	0.8641	1.2423	0.5676	2	7.5102	4.2385	0.3639	7.4671	0.9913	3.6758
1483	4.1711	1.189	4.0775	4.6561	38.2026	1.5036	15.5804	0.3935	0.9676	1.2571	0.6822	2	6.131	2.9761	0.4518	4.3623	0.9292	2.3422
1484	5.0637	1.1446	4.827	5.5149	11.652	1.5287	18.2088	0.4052	0.779	1.2665	0.5275	2	7.379	1.5722	0.4835	2.9805	1.3506	0.8598
1485	3.8304	1.1956	3.7063	4.273	37.3184	1.5487	14.3876	0.3989	0.9864	1.2548	0.6789	2	5.7398	2.8011	0.7693	4.1257	0.9707	2.142
1486	4.8195	1.1509	4.4944	5.2623	24.2034	2.0278	17.4248	0.523	0.8622	1.24	0.662	2	9.1136	3.2233	0.5994	4.8691	1.537	2.2058
1487	5.7727	1.1328	5.4797	6.2643	16.4983	2.0832	20.5447	0.5556	0.7889	1.2758	0.5831	2	11.4151	2.8975	0.6652	4.9695	1.7395	1.8833
1488	5.4476	1.1988	5.648	6.2222	42.7454	2.859	20.5162	0.7871	0.8206	1.308	0.6451	2	16.1477	7.9584	0.8461	12.3361	1.6369	6.9024
1489	4.4503	1.2438	4.8574	5.2034	32.0293	2.6376	17.3897	0.7367	0.9115	1.3768	0.6676	2	12.8117	5.3003	1.6429	7.9396	1.7928	4.1035
1490	3.621	1.1773	3.4641	3.9657	24.6722	1.4971	13.393	0.3872	0.9781	1.2391	0.7971	2	5.186	2.1784	0.9675	2.733	1.1277	1.2795
1491	3.8483	1.1039	3.2908	3.9868	38.3068	1.7965	13.346	0.443	1	1.1873	0.7451	2	5.912	3.0906	0.5607	4.1477	1.1083	2.2647
1492	3.1544	1.2196	3.174	3.5279	22.565	2.0417	12.0857	0.5362	1.2099	1.2746	0.9246	2	6.4804	2.9242	0.972	3.1625	1.581	1.4623
1493	4.1241	1.1672	3.9179	4.5214	33.9018	2.2465	15.1227	0.582	0.9337	1.2818	0.7564	2	8.8016	4.1071	0.716	5.4295	1.4849	2.9839
1494	4.858	1.0582	3.806	4.9003	18.152	1.7571	16.1494	0.4141	0.7802	1.1213	0.4769	2	6.6874	1.8997	1.0508	3.9835	1.4381	1.2139
1495	3.7818	1.1864	3.6791	4.1846	19.8375	1.4415	14.0951	0.3763	1.1043	1.2536	0.8124	2	5.3036	1.9909	0.9023	2.4506	1.1556	1.0521
1496	3.0609	1.2814	3.3542	3.57	19.5408	2.4036	12.3223	0.6543	1.1777	1.3698	1.1115	2	8.0621	3.7249	1.1887	3.3513	1.9339	1.5754
1497	4.6882	1.0618	3.8409	4.7361	27.7395	2.4924	15.6388	0.6121	0.7462	1.2232	0.4898	2	9.573	3.5376	1.3071	7.2231	1.801	2.6555
1498	5.3748	1.2393	5.896	6.3317	17.0416	1.7415	20.9265	0.4907	1.1488	1.3302	0.8966	2	10.2678	3.0451	1.0451	3.3963	1.4447	1.7498
1499	4.6927	1.225	4.8835	5.4265	14.3451	1.1669	18.0593	0.3156	0.8154	1.3097	0.5591	2	5.6988	1.3763	1.034	2.4617	0.9996	0.8175
1500	5.9357	1.0898	5.2703	6.2138	20.5403	1.9204	20.3214	0.4981	0.6493	1.1865	0.4971	2	10.1211	2.8374	0.8045	5.7084	1.5259	2.0789
1501	4.1741	1.2041	4.216	4.7151	26.9042	1.8164	15.7901	0.485	1.0532	1.3118	0.7604	2	7.6579	3.0699	0.7051	4.0373	1.3277	2.0603
1502	4.2526	1.1206	3.7316	4.4961	38.7383	2.2119	14.9715	0.5513	1.0382	1.2379	0.7725	2	8.2541	4.2443	0.3983	5.4943	1.3551	3.1975
1503	2.4166	1.199	2.2517	2.5891	-16.1627	1.5217	9.103	0.3764	1.1841	1.2508	0.9864	2	3.4264	1.1899	1.2861	1.2062	1.7676	-0.5538
1504	5.3597	1.1243	4.9755	5.7549	11.7439	2.2609	18.9316	0.5942	0.6864	1.2715	0.5392	2	11.2492	2.3971	1.5337	4.4452	1.9954	1.3211
1505	4.4716	1.2136	4.6206	5.1108	32.8961	2.3427	17.0487	0.6349	0.8738	1.2965	0.6386	2	10.8247	4.5648	1.4991	7.148	1.572	3.5609
1506	4.2515	1.1736	4.1924	4.694	7.0563	1.5435	15.675	0.4128	1.1682	1.2338	0.929	2	6.4708	1.7893	0.879	1.926	1.4346	0.4566
1507	3.2327	1.1705	3.0676	3.49	8.6649	1.6478	11.8876	0.4252	1.1864	1.2607	0.9514	2	5.0549	1.8699	0.6499	1.9655	1.5051	0.438
1508	4.4669	1.1874	4.3963	5.0013	10.7537	1.5255	16.6624	0.4025	0.7309	1.2717	0.543	2	6.7065	1.4605	1.005	2.6896	1.3614	0.7212
1509	3.5366	1.2606	3.7486	4.1173	40.5163	2.2443	14.006	0.6007	1.1036	1.3003	0.8376	2	8.4129	4.5268	1.3913	5.4043	1.335	3.4086
1510	4.2541	1.2178	4.3706	4.8624	32.9233	2.2412	16.2753	0.6018	0.853	1.3674	0.6578	2	9.7952	4.2137	1.7136	6.4059	1.5033	3.2249
1511	5.5157	1.0987	5.0029	5.8012	13.7914	1.5896	19.0386	0.4177	0.714	1.2834	0.4755	2	7.9528	1.7485	0.5754	3.6771	1.3704	1.0968
1512	4.5229	1.1551	4.2683	4.9382	28.6429	0.9221	16.4132	0.2398	0.946	1.278	0.7038	2	3.9357	1.5904	0.6461	2.2597	0.658	1.1273
1513	3.7822	1.1811	3.5933	4.1678	37.3444	1.9316	14.0337	0.4946	1.0801	1.2405	0.763	2	6.9408	3.5154	0.368	4.6075	1.2102	2.592
1514	2.9855	1.2693	3.096	3.4437	-8.3912	1.5443	11.9046	0.4016	1.2064	1.3129	0.9285	2	4.7812	1.1531	1.5974	1.2418	1.6739	-0.4012
1515	5.1691	1.1269	4.6829	5.5528	4.5346	1.5154	18.3005	0.3878	0.6574	1.233	0.5182	2	7.0966	1.0715	0.8293	2.0676	1.4467	0.3218
1516	5.0625	1.1394	4.7167	5.4897	33.69	2.9188	18.1214	0.7597	0.8139	1.2528	0.567	2	13.7673	5.7357	1.734	10.1154	1.9355	4.6382
1517	3.8568	1.1875	3.6853	4.2772	48.8369	1.4161	14.3878	0.3627	0.9217	1.294	0.7289	2	5.2186	3.0767	0.7505	4.2211	0.7245	2.5486
1518	3.4267	1.2299	3.4691	3.8899	34.3778	1.3919	13.2401	0.3647	1.1258	1.2931	0.8452	2	4.8287	2.432	0.6317	2.8775	0.9134	1.66
1519	5.0854	1.1731	4.9706	5.6707	11.7584	1.2678	18.7426	0.3362	1.0799	1.2207	0.7799	2	6.3019	1.6135	0.7325	2.0688	1.1188	0.741
1520	3.6553	1.1792	3.5724	4.012	13.0542	0.7293	13.5414	0.1924	1.1033	1.3004	0.7855	2	2.6053	0.8382	0.6799	1.0671	0.6341	0.3401
1521	4.0746	1.2177	4.0883	4.6435	37.5244	1.5063	15.5873	0.3951	1.0581	1.2661	0.7798	2	6.1584	3.0447	0.6776	3.9045	0.9411	2.3109
1522	3.1787	1.1392	2.9261	3.3426	9.5568	1.0964	11.376	0.282	1.1498	1.2376	0.9021	2	3.2082	1.2011	0.6703	1.3314	0.9916	0.3066
1523	4.2364	1.1761	4.126	4.6856	21.9322	0.9593	15.6525	0.2529	0.9883	1.2565	0.7574	2	3.9581	1.4354	0.721	1.895	0.7489	0.8681
1524	3.4706	1.1973	3.4331	3.8478	25.6227	1.7133	13.0545	0.4506	1.145	1.2876	0.917	2	5.8819	2.6756	0.6015	2.9179	1.2743	1.5071
1525	5.8049	0.9329	3.7883	5.2287	17.3035	2.1194	17.0129	0.4719	0.5459	1.1079	0.3313	2	8.029	1.97	1.0231	5.9465	1.7527	1.3893
1526	4.1617	1.1208	3.7773	4.3951	45.3098	2.2468	14.6543	0.5791	0.9974	1.2988	0.6583	2	8.4869	4.6544	0.3736	7.07	1.2288	3.8454
1527	3.1986	1.2199	3.227	3.5826	17.6744	2.1781	12.2582	0.5734	1.1594	1.2811	0.9427	2	7.0288	2.9326	1.3381	3.111	1.7931	1.2423
1528	3.9381	1.259	4.2496	4.6182	28.3821	1.495	15.577	0.4079	1.1039	1.3441	0.8291	2	6.3533	2.6909	0.8857	3.2457	1.0707	1.8032
1529	5.2667	1.0295	4.0571	5.195	41.9843	2.1526	17.0348	0.5127	0.6836	1.194	0.4545	2	8.7335	4.2342	0.3312	9.3172	1.2489	3.6667
1530	4.4484	1.1184	3.9599	4.7066	34.4061	1.6368	15.6294	0.4147	0.8449	1.2345	0.5865	2	6.4817	2.8598	0.6405	4.8762	1.0737	2.2301
1531	4.5956	1.1747	4.5472	5.1024	50.7138	1.6437	16.9595	0.4407	0.8333	1.2981	0.596	2	7.4743	4.2733	0.3303	7.1703	0.8101	3.7905
1532	2.4748	1.2955	2.553	2.8459	12.8582	1.2481	10.0719	0.3164	1.2234	1.3276	0.9651	2	3.1863	1.4594	0.729	1.5121	1.0876	0.4097
1533	5.9501	1.1407	5.5646	6.5085	-2.1682	2.4119	21.3239	0.6294	0.8965	1.2454	0.6233	2	13.4211	1.2449	1.5932	1.9973	2.4642	-0.291
1534	3.6257	1.1419	3.3183	3.8605	30.6134	2.0405	13.0069	0.5206	0.9522	1.2465	0.7356	2	6.7709	3.1143	0.9166	4.2338	1.4158	2.0728
1535	3.3434	1.1192	2.9435	3.4731	-5.3181	1.5319	11.7555	0.3836	1.0399	1.2351	0.8624	2	4.5091	1.1515	1.531	1.3353	1.6133	-0.2398
1536	4.0447	1.0963	3.5175	4.1762	38.1337	1.6223	13.93	0.4097	1.0314	1.2152	0.7069	2	5.7065	2.8857	0.4689	4.0819	1.0037	2.1761
1537	3.5903	1.1468	3.1902	3.8352	34.2296	2.6964	12.9351	0.665	0.9721	1.2494	0.7661	2	8.6019	4.3031	1.1363	5.6165	1.7734	2.9444
1538	4.7446	1.2179	4.9389	5.4602	22.3424	2.1515	18.1536	0.5853	1.0984	1.2799	0.8867	2	10.626	3.8556	0.939	4.3481	1.6708	2.3741
1539	2.859	1.1972	2.7215	3.1153	-12.5389	1.3682	10.7533	0.3463	1.1679	1.2346	0.8641	2	3.7236	0.8636	1.4748	0.9995	1.5398	-0.4669
1540	4.3148	1.1475	3.9164	4.6688	18.294	1.5835	15.555	0.3987	0.9871	1.2565	0.676	2	6.2015	2.0091	1.2846	2.9721	1.2938	1.1345
1541	2.6317	1.1648	2.4315	2.7743	-15.1031	2.0894	9.6303	0.5275	1.2335	1.2989	0.9311	2	5.0804	1.4719	2.0052	1.5809	2.405	-0.7673
1542	3.5725	1.1261	3.1424	3.751	29.839	2.1569	12.6389	0.5363	1.0156	1.2298	0.8032	2	6.7777	3.2379	0.8454	4.0313	1.5133	2.0224
1543	5.0627	1.1485	4.86	5.5318	11.1352	1.4533	18.2676	0.3867	0.7184	1.3134	0.4849	2	7.0632	1.4127	0.5832	2.9133	1.2915	0.7865
1544	3.0754	1.3058	3.4172	3.65	22.3653	1.4933	12.616	0.4045	1.2118	1.3138	1.0444	2	5.103	2.3521	1.0612	2.2521	1.1593	1.1413
1545	3.541	1.1931	3.4534	3.9194	24.7218	2.2015	13.2727	0.5728	1.1007	1.2815	0.8054	2	7.6026	3.2142	1.008	3.991	1.6572	1.8795
1546	3.5873	1.1902	3.5999	3.9657	-8.3618	1.2096	13.4135	0.3246	1.1523	1.3384	0.9463	2	4.3543	0.8763	0.8285	0.926	1.3107	-0.3641
1547	4.4638	1.1257	3.9934	4.7529	11.7646	1.5843	15.7858	0.4008	1.0225	1.2075	0.7359	2	6.3266	1.7731	1.1094	2.4093	1.3979	0.7443
1548	4.4751	1.2051	4.5462	5.0813	46.2643	2.12	16.9423	0.5689	0.823	1.3413	0.5698	2	9.6381	5.1081	0.7666	8.9652	1.1392	4.459
1549	4.0819	1.2591	4.5214	4.7993	42.3445	0.9707	16.1458	0.2718	1.1241	1.3705	0.8753	2	4.389	2.3483	0.4711	2.683	0.5597	1.8585
1550	4.9242	1.1769	4.8325	5.4981	14.1502	1.2476	18.2062	0.3311	0.7053	1.2781	0.5398	2	6.0289	1.4313	0.4544	2.6516	1.071	0.8531
1551	5.1898	1.1794	5.332	5.8223	26.3469	1.1373	19.2286	0.3154	0.7801	1.3042	0.6203	2	6.0641	2.1173	1.015	3.4134	0.8377	1.5977
1552	2.6815	1.0489	1.9744	2.5764	-31.0204	0.8453	8.8357	0.1889	0.9792	1.4389	0.8638	2	1.6689	0.4389	0.6495	0.5081	1.1075	-0.5177
1553	4.1102	1.1986	4.1504	4.6182	54.6054	1.75	15.4769	0.4693	1.0008	1.2872	0.8327	2	7.2632	4.6276	0.1176	5.5575	0.7944	3.9661
1554	4.0624	1.2171	4.2088	4.6267	48.1059	1.1384	15.5335	0.3084	1.0499	1.2912	0.7762	2	4.7911	2.7634	0.3051	3.5602	0.5907	2.3048
1555	4.6786	1.1937	4.7907	5.2792	43.8196	1.252	17.5455	0.3419	0.9166	1.3135	0.6257	2	5.998	3.0684	0.1995	4.9042	0.7034	2.6283
1556	3.9085	1.2041	3.9034	4.3951	46.3071	2.1492	14.7848	0.5674	0.9558	1.2771	0.7005	2	8.389	4.693	0.8548	6.6998	1.1539	3.8847
1557	3.4461	1.3307	4.0161	4.2057	12.9917	1.0179	14.406	0.2838	1.3036	1.382	1.1859	2	4.088	1.5814	0.5228	1.3335	0.8856	0.5311
1558	2.4889	1.3122	2.6515	2.8964	1.6662	1.4645	10.26	0.3785	1.253	1.3202	1.0087	2	3.883	1.5173	1.0798	1.5042	1.4401	0.0647
1559	4.0859	1.1832	3.9832	4.534	37.8117	0.8639	15.1877	0.2266	1.0459	1.243	0.8098	2	3.441	1.7362	0.3889	2.1439	0.5372	1.3011
1560	3.0935	1.2125	3.0223	3.4353	41.6338	1.4594	11.7832	0.3743	1.1426	1.2513	0.945	2	4.4106	2.6413	0.5958	2.7949	0.8518	1.8363
1561	4.9855	1.2059	5.2275	5.7002	39.964	1.6903	18.8878	0.4678	0.8086	1.3395	0.5571	2	8.8362	4.0967	0.4295	7.3531	1.0148	3.5313
1562	4.2559	1.1442	3.9218	4.5888	36.0664	1.5167	15.2984	0.3888	0.8024	1.3061	0.6296	2	5.9482	2.7558	0.6499	4.377	0.9697	2.1453
1563	2.6167	1.2961	2.7321	3.0311	-7.7369	0.7068	10.655	0.1812	1.1808	1.2751	0.9331	2	1.931	0.5611	0.5109	0.6013	0.7615	-0.1494
1564	2.7798	1.1982	2.5679	3.0227	-18.286	0.9788	10.4639	0.2402	1.1535	1.2366	0.8548	2	2.5134	0.5301	0.6418	0.6201	1.1578	-0.4596
1565	3.949	1.2329	4.2537	4.5425	33.0697	1.5814	15.2951	0.4398	1.0632	1.3889	0.8266	2	6.727	3.0996	0.5292	3.7497	1.0585	2.2246
1566	6.1446	1.191	6.4276	7.0137	-7.4645	1.8187	22.9898	0.5085	1.2258	1.3511	0.9485	2	11.69	0.9811	1.3759	1.0344	1.9545	-0.8726
1567	4.7926	1.1355	4.4203	5.1655	50.4069	1.1898	17.0971	0.3076	0.9172	1.2562	0.6823	2	5.2594	3.0537	0.1176	4.4757	0.5901	2.6511
1568	2.9717	1.3096	3.353	3.5237	0.8115	1.3665	12.226	0.3748	1.2788	1.3499	1.1448	2	4.5818	1.5888	1.1605	1.3879	1.3554	0.0372
1569	3.616	1.2376	3.8136	4.1467	24.4707	1.1433	14.0597	0.3101	1.1865	1.3248	1.0025	2	4.3599	1.9325	0.4631	1.9278	0.8635	1.0669
1570	2.842	1.2314	2.7538	3.1742	-19.1002	2.6741	10.9943	0.6698	1.1716	1.2434	0.9404	2	7.3638	1.5884	2.415	1.6891	3.1848	-1.4065
1571	2.6972	1.1915	2.5145	2.909	5.1848	1.5141	10.0959	0.3771	1.1524	1.2131	0.9259	2	3.8073	1.5267	1.1251	1.6488	1.4356	0.1974
1572	3.0545	1.1962	2.8871	3.3468	20.2375	0.8022	11.4791	0.2018	1.0645	1.2529	0.8897	2	2.316	1.038	0.3534	1.1666	0.6398	0.4687
1573	3.4735	1.0303	2.647	3.3511	30.1255	1.6523	11.2431	0.389	1.0005	1.1322	0.7395	2	4.3737	2.1713	0.5889	2.9363	1.1545	1.3176
1574	3.8397	0.9752	2.5519	3.5405	28.9231	1.2718	11.7638	0.2759	0.8513	1.0393	0.563	2	3.2455	1.4476	0.4399	2.5713	0.9039	0.9387
1575	2.8025	1.2232	2.7718	3.1069	14.8762	1.4726	10.7691	0.379	1.2239	1.2935	1.0376	2	4.0817	1.9079	0.764	1.8387	1.2535	0.6072
1576	3.3279	1.1922	3.0946	3.6626	26.5586	2.0375	12.4644	0.5059	1.041	1.2549	0.7906	2	6.3053	2.8575	1.1434	3.6146	1.4964	1.6746
1577	6.8849	1.0886	6.0771	7.241	2.6125	1.9923	23.5468	0.5142	0.5079	1.2571	0.3114	2	12.1072	0.9205	0.7743	2.9561	1.9402	0.3163
1578	4.5152	1.05	3.5641	4.5046	26.6686	1.1665	14.8946	0.2791	0.7033	1.1961	0.4956	2	4.1577	1.5328	0.6402	3.0926	0.8554	1.1088
1579	3.0873	1.1729	2.7796	3.3258	5.8458	1.7121	11.3756	0.4184	1.0785	1.1965	0.8552	2	4.759	1.6567	0.8576	1.9373	1.612	0.2782
1580	2.9252	1.1161	2.3639	2.9974	38.9041	1.6792	10.2564	0.387	0.9719	1.1507	0.7081	2	3.9695	2.2708	0.5191	3.2069	1.0259	1.5443
1581	2.979	1.2038	2.8638	3.2753	21.4239	1.7176	11.2665	0.4366	1.1762	1.2388	0.939	2	4.9188	2.3211	0.9204	2.4719	1.3496	1.0538
1582	4.2322	1.0396	3.1902	4.1678	36.4529	2.0726	13.8219	0.4784	0.8116	1.0833	0.5506	2	6.6121	3.1355	0.7151	5.6945	1.3171	2.4103
1583	2.7542	1.0395	1.9752	2.6312	26.581	1.5171	8.9945	0.3331	0.9844	1.0903	0.6824	2	2.9965	1.5566	0.3996	2.2811	1.1138	0.7965
1584	2.838	1.1917	2.7067	3.0774	-6.5724	2.1288	10.6254	0.5423	1.1561	1.2714	0.9725	2	5.762	1.8278	2.1554	1.8794	2.2688	-0.3787
1585	3.9019	1.1506	3.5551	4.2057	42.7481	1.5079	14.1049	0.3801	0.8805	1.2978	0.5643	2	5.3607	2.7788	0.2944	4.9244	0.8633	2.2916
1586	2.8906	1.162	2.5138	3.069	-18.8769	2.3215	10.5516	0.5531	1.0693	1.1728	0.7514	2	5.8357	0.9719	2.1214	1.2936	2.7596	-1.1016
1587	4.4368	1.1217	4.0163	4.7066	42.0289	1.6388	15.6343	0.421	0.9811	1.2541	0.646	2	6.5819	3.38	0.3321	5.2323	0.95	2.7663
1588	3.3114	1.1021	2.8136	3.3889	25.6412	2.0704	11.4654	0.5081	1.0326	1.1974	0.8016	2	5.8254	2.7278	0.7749	3.4029	1.5396	1.4937
1589	3.9728	1.1769	3.7803	4.3783	43.2436	0.9279	14.6882	0.2388	0.9998	1.253	0.7621	2	3.5078	1.9183	0.307	2.517	0.5267	1.5169
1590	2.5535	1.0969	2.0354	2.5428	1.51	1.0285	8.7993	0.2379	1.0552	1.1544	0.819	2	2.0934	0.8613	0.3275	1.0516	1.013	0.0316
1591	4.9426	1.0607	4.027	5.0013	20.0867	1.7007	16.4704	0.4158	0.7539	1.1908	0.4826	2	6.8488	2.0316	0.6354	4.2098	1.3591	1.3757
1592	3.1755	1.1877	3.0306	3.4689	15.0811	2.0311	11.8489	0.5195	1.1473	1.229	0.8438	2	6.1554	2.3837	1.7748	2.8249	1.7248	0.9283
1593	4.2499	1.1662	4.0438	4.6645	11.4021	1.0538	15.5708	0.2737	0.8879	1.257	0.6796	2	4.2615	1.1205	0.732	1.6487	0.9337	0.4859
1594	4.3093	1.0145	3.1435	4.1509	41.7468	2.2728	13.7342	0.5202	0.8685	1.1165	0.5356	2	7.1445	3.6917	0.7419	6.893	1.324	2.9826
1595	2.8972	1.039	2.0954	2.7785	-15.858	2.0684	9.4566	0.4583	0.9471	1.1699	0.693	2	4.3341	0.9733	1.0976	1.4046	2.3965	-0.6873
1596	4.3624	1.0674	3.5366	4.4119	33.0069	2.4603	14.6284	0.5948	0.6976	1.1702	0.482	2	8.7012	3.6664	1.2623	7.6069	1.6482	2.872
1597	4.2345	1.153	3.9274	4.5972	43.4898	1.0814	15.3385	0.2769	0.9168	1.2937	0.6793	2	4.2472	2.2622	0.1698	3.3304	0.6111	1.8471
1598	3.5795	1.174	3.3998	3.9068	2.5174	1.7479	13.2025	0.4501	1.0909	1.2495	0.8695	2	5.9426	1.6311	1.7225	1.876	1.7039	0.1496
1599	4.7636	1.0794	3.9526	4.8919	12.0758	1.353	16.1535	0.3311	0.7367	1.1657	0.5208	2	5.3479	1.2653	0.5499	2.4298	1.1896	0.6458
1600	3.4736	1.0735	2.7082	3.4816	-1.7084	2.0206	11.7144	0.4671	0.9519	1.1833	0.6789	2	5.4723	1.3018	1.5668	1.9175	2.0552	-0.0935
1601	3.6051	1.1211	3.1113	3.772	26.8984	1.3261	12.6974	0.3249	1.0025	1.2098	0.7495	2	4.1259	1.8363	0.5531	2.4502	0.9694	1.1098
1602	3.2439	1.094	2.6913	3.2921	27.0314	1.7162	11.1492	0.4143	1.0484	1.1639	0.7902	2	4.6187	2.238	0.8905	2.8323	1.2522	1.2485
1603	4.1098	1.1137	3.6325	4.3109	29.0268	2.8146	14.3791	0.711	1.0715	1.2107	0.8332	2	10.224	4.6321	0.8856	5.5594	1.9976	2.9677
1604	2.3939	0.9687	1.5063	2.1176	-13.4881	3.0949	7.285	0.6399	0.9264	1.0439	0.5923	2	4.6619	1.4516	2.0153	2.4507	3.5123	-0.6288
1605	3.0817	1.0959	2.6355	3.1195	7.7195	1.8334	10.6098	0.4554	1.1033	1.2329	0.8375	2	4.8319	1.79	1.3114	2.1373	1.6919	0.373
1606	3.3776	0.954	2.0822	3.0269	38.0956	1.7154	10.1226	0.3529	0.7568	1.0799	0.4108	2	3.5718	1.7969	0.8131	4.3743	1.0619	1.3607
1607	4.2074	1.115	3.5656	4.4246	21.5379	1.7674	14.7382	0.4276	0.738	1.2181	0.4758	2	6.3019	2.0171	1.0543	4.2394	1.3868	1.3573
1608	3.4154	1.1319	3.0415	3.591	4.13	1.3311	12.1452	0.3333	1.0715	1.2087	0.7568	2	4.0484	1.1329	1.0271	1.497	1.2761	0.1672
1609	2.974	1.2303	2.8464	3.3342	52.3419	1.6945	11.4951	0.4196	1.1022	1.2389	0.8963	2	4.8231	3.2483	0.6578	3.6242	0.8076	2.5245
1610	3.0034	1.1315	2.5928	3.1237	-5.7777	2.0967	10.6765	0.5092	1.0527	1.1877	0.7661	2	5.4364	1.3849	1.5716	1.8078	2.2179	-0.3141
1611	3.9267	1.2088	3.9592	4.433	22.1571	1.7442	14.9115	0.4631	1.0644	1.2723	0.7984	2	6.9057	2.6142	0.5658	3.2741	1.3577	1.5301
1612	4.842	1.1082	4.2998	5.1024	37.0383	1.9861	16.8572	0.5066	0.7782	1.2227	0.4927	2	8.5398	3.7791	0.3913	7.6708	1.2505	3.163
1613	2.4132	1.1351	2.0435	2.4628	-9.2937	1.4828	8.6056	0.3521	1.1405	1.2097	0.9053	2	3.03	1.1856	1.0549	1.3095	1.6206	-0.2816
1614	4.0507	1.2607	4.451	4.7656	27.0965	0.9192	16.0427	0.255	1.171	1.3788	0.911	2	4.0913	1.7191	0.3036	1.887	0.6701	1.1086
1615	6.59	1.0614	5.5735	6.7526	7.6212	2.1824	21.9731	0.5536	0.6049	1.1825	0.4469	2	12.1634	1.8279	0.6947	4.0903	2.0161	0.927
1616	3.9812	1.1426	3.5851	4.2688	41.1382	2.6584	14.2908	0.6669	1.0168	1.1696	0.7747	2	9.5308	5.1331	0.4978	6.6259	1.5648	3.9208
1617	2.6155	1.2098	2.495	2.8501	12.2643	1.7961	9.9403	0.4508	1.177	1.2643	0.9166	2	4.4813	1.9941	0.7983	2.1754	1.5758	0.5496
1618	2.7536	1.2577	2.6999	3.1237	31.1292	2.3761	10.8796	0.5897	1.1578	1.2305	0.8706	2	6.4152	3.4217	0.9098	3.9303	1.6364	1.997
1619	4.3677	1.0595	3.482	4.3867	36.4877	1.7211	14.5377	0.4122	0.8235	1.2077	0.5444	2	5.9927	2.7816	0.8072	5.1098	1.0931	2.1866
1620	2.9703	1.1043	2.5254	3.0185	20.1585	1.7094	10.3049	0.4189	1.1035	1.1695	0.8473	2	4.3168	2.0266	0.8229	2.3917	1.3648	0.8702
1621	4.2141	1.1186	3.7395	4.4456	37.66	2.2566	14.8098	0.5698	0.9079	1.2112	0.6093	2	8.4384	4.0351	1.1249	6.6221	1.4067	3.1779
1622	3.2766	1.146	2.9834	3.4731	35.1637	1.5529	11.7965	0.3927	1.07	1.2743	0.758	2	4.6329	2.3923	0.431	3.1559	1.0068	1.6291
1623	3.4839	1.1061	2.945	3.591	34.2816	1.9409	12.1062	0.4721	1.0464	1.1683	0.7851	2	5.7159	2.9609	0.7767	3.7714	1.2755	1.9595
1624	3.7547	1.1561	3.4722	4.0541	12.1906	1.4114	13.6374	0.3593	1.0844	1.2166	0.8436	2	4.9005	1.6429	1.0815	1.9474	1.2393	0.5974
1625	4.7284	1.0804	3.974	4.8582	13.3923	1.9885	16.0492	0.4924	0.723	1.1847	0.4593	2	7.9023	1.8492	1.4384	4.0264	1.7222	1.0583
1626	3.0443	1.0922	2.5311	3.069	-2.9615	1.2282	10.4456	0.2976	1.1068	1.1802	0.7982	2	3.1086	0.9174	0.7608	1.1492	1.2646	-0.0921
1627	4.7275	1.0955	4.0093	4.9213	26.7944	1.9672	16.2696	0.4848	0.8966	1.1846	0.5635	2	7.8871	2.9248	0.8761	5.1901	1.4401	2.1133
1628	4.5726	1.0906	3.9389	4.7319	57.8804	1.5401	15.6675	0.3872	0.7857	1.216	0.5018	2	6.0663	3.8367	0.2947	7.6454	0.6487	3.5112
1629	4.537	1.0764	3.7998	4.6351	49.0963	1.3235	15.3424	0.3278	0.7656	1.1786	0.5659	2	5.0291	2.8503	0.2227	5.0371	0.6737	2.4691
1630	5.3701	1.1513	5.0631	5.898	17.5179	1.7909	19.4225	0.4668	0.9242	1.2473	0.6774	2	9.0673	2.5891	0.8934	3.822	1.4771	1.5884
1631	3.7255	1.1444	3.4786	3.9825	19.2539	1.5852	13.3943	0.4117	1.1282	1.2332	0.9442	2	5.5142	2.2702	0.818	2.4045	1.28	1.0617
1632	3.8044	1.0957	3.1983	3.911	46.4404	1.1195	13.0959	0.2734	0.9815	1.1648	0.6416	2	3.5805	2.0475	0.2376	3.1912	0.5996	1.6628
1633	4.4151	1.1375	4.0389	4.7445	38.6686	1.75	15.7775	0.448	0.9622	1.2053	0.6354	2	7.068	3.415	0.4301	5.3745	1.0733	2.7331
1634	2.6067	1.1887	2.3015	2.7954	-1.8356	2.3519	9.7343	0.5561	1.0955	1.2036	0.7912	2	5.4129	1.7955	1.5795	2.2694	2.395	-0.0994
1635	4.6424	1.133	4.1681	4.9845	40.7363	1.5419	16.5244	0.3889	0.7882	1.2443	0.5821	2	6.4267	3.1498	0.3195	5.4115	0.9138	2.618
1636	4.2501	1.1158	3.7006	4.4751	50.3126	1.6079	14.8982	0.3994	0.7338	1.252	0.5482	2	5.9502	3.4316	0.4451	6.26	0.7989	2.9937
1637	2.4304	1.2345	2.3891	2.6733	-18.6535	2.3413	9.4257	0.5934	1.2405	1.2826	1.032	2	5.5936	1.8236	2.0341	1.767	2.778	-1.0434
1638	3.544	1.1023	3.0824	3.6458	26.4204	2.0979	12.2724	0.5269	1.0384	1.2357	0.728	2	6.4666	2.8322	0.5634	3.8906	1.5436	1.7085
1639	2.8929	1.1784	2.6324	3.1111	4.9177	0.808	10.7099	0.1986	1.1103	1.2272	0.8322	2	2.127	0.7439	0.425	0.894	0.7682	0.1046
1640	8.0269	1.1174	7.4437	8.7018	28.0932	1.1562	28.1787	0.3054	0.8397	1.2165	0.5767	2	8.6067	2.8974	0.9512	5.0244	0.8314	2.4179
1641	3.9135	1.083	3.3319	3.9868	37.9006	1.9865	13.3154	0.4971	1.0392	1.2298	0.6758	2	6.6189	3.3422	0.6053	4.9459	1.2336	2.5086
1642	2.6098	1.2535	2.668	2.9343	10.5077	1.9091	10.2774	0.4956	1.2564	1.2987	1.0255	2	5.0934	2.2873	1.0154	2.2304	1.7085	0.5352
1643	4.3859	1.1893	4.2775	4.9129	39.5006	1.9547	16.3877	0.5102	0.9371	1.2734	0.701	2	8.3614	4.1318	0.531	5.8941	1.1826	3.3028
1644	5.5995	1.1152	4.9676	5.978	25.8723	1.77	19.6188	0.4482	0.7244	1.2166	0.4504	2	8.7928	2.8658	1.1346	6.3631	1.3121	2.2749
1645	4.7339	1.1146	4.1622	5.0098	40.8943	1.8859	16.5759	0.4735	0.7698	1.2425	0.4902	2	7.8495	3.7564	0.6472	7.6631	1.1147	3.21
1646	3.4712	1.0883	2.8751	3.5237	13.1323	0.7728	11.8683	0.1872	1.0431	1.2187	0.752	2	2.222	0.7967	0.5208	1.0594	0.6714	0.2918
1647	4.5294	1.1064	3.919	4.7487	36.676	1.9181	15.7437	0.4775	0.9734	1.1695	0.6952	2	7.5169	3.6013	0.6554	5.1801	1.2146	2.7569
1648	4.3909	1.1068	3.8691	4.5972	31.0885	2.3856	15.2682	0.6045	0.7144	1.2528	0.56	2	9.2301	3.7901	0.9855	6.7682	1.6439	2.8695
1649	4.6819	1.1625	4.6536	5.1529	10.3984	2.5381	17.099	0.6908	0.9734	1.34	0.6786	2	11.8114	2.7715	2.6612	4.084	2.2742	1.2282
1650	2.5567	1.0791	1.9519	2.5091	-5.5703	1.7015	8.6675	0.3832	1.0671	1.1375	0.7892	2	3.3212	1.2326	1.045	1.5619	1.7963	-0.185
1651	4.0091	1.1276	3.565	4.2478	8.5269	2.5028	14.2017	0.6283	0.7472	1.2329	0.5757	2	8.9224	2.0787	1.3344	3.6109	2.2894	0.7608
1652	4.1175	1.2207	4.1587	4.7066	10.5626	1.4545	15.7908	0.3831	1.1126	1.2367	0.8908	2	6.0487	1.7977	1.1251	2.018	1.3008	0.6389
1653	5.078	1.2824	5.8494	6.159	4.117	1.443	20.4575	0.4126	0.7998	1.4114	0.5787	2	8.4406	1.1481	1.7817	1.984	1.3836	0.3475
1654	5.2031	1.101	4.6365	5.4686	4.4449	2.2	17.9973	0.5668	0.6647	1.2428	0.4136	2	10.2005	1.323	1.1373	3.1984	2.1023	0.4534
1655	2.6235	1.2172	2.4842	2.8753	5.5277	1.932	10.0319	0.4784	1.1475	1.2414	0.8756	2	4.7995	1.8635	1.2221	2.1282	1.8252	0.2653
1656	3.2641	1.1527	2.9768	3.4774	21.0342	1.0271	11.8201	0.2587	1.1004	1.2551	0.787	2	3.0574	1.2814	0.4226	1.6282	0.8111	0.6431
1657	2.6242	1.2328	2.539	2.909	-1.7297	3.509	10.1634	0.8766	1.2085	1.2579	0.9071	2	8.9093	3.0839	2.8568	3.3997	3.5697	-0.1541
1658	4.231	1.1812	4.146	4.6982	37.8669	0.8867	15.7003	0.2342	0.9772	1.3115	0.7756	2	3.6763	1.8194	0.3481	2.3458	0.5509	1.3921
1659	5.9104	1.0662	4.8342	6.058	42.2241	1.8696	19.798	0.4565	0.8557	1.1508	0.5752	2	9.0382	4.4376	0.5367	7.7149	1.0802	3.8163
1660	4.4924	1.1713	4.3279	4.9677	34.8232	1.8006	16.5311	0.4714	0.9309	1.2537	0.7438	2	7.7928	3.5866	0.5952	4.8222	1.1736	2.7137
1661	2.8354	1.1804	2.5657	3.0479	-4.4515	2.2957	10.5146	0.5602	1.0513	1.2435	0.8916	2	5.8901	1.8759	2.3472	2.1039	2.3979	-0.2622
1662	3.4312	1.1358	2.9905	3.6205	14.8523	1.6298	12.2437	0.3981	1.0508	1.1773	0.7551	2	4.874	1.7718	1.2316	2.3464	1.3878	0.7239
1663	4.5717	1.1186	4.1257	4.8456	33.3054	1.5352	16.0662	0.3942	0.7365	1.2632	0.5204	2	6.3338	2.6423	0.6242	5.0778	1.0239	2.1095
1664	5.0178	1.1367	4.6452	5.4265	30.599	1.6633	17.9188	0.4312	0.6942	1.2721	0.5262	2	7.7264	2.9717	0.8968	5.647	1.1544	2.3642
1665	3.2512	1.155	2.9924	3.4689	3.1269	1.2258	11.7972	0.3109	1.1137	1.2372	0.846	2	3.6682	1.1193	1.0794	1.3231	1.1875	0.1147
1666	4.2236	1.2017	4.2424	4.7656	24.1751	1.9967	15.9448	0.5313	1.0608	1.269	0.8559	2	8.4707	3.3436	1.0589	3.9065	1.514	2.0478
1667	2.8461	1.2238	2.7336	3.1616	12.3745	2.0921	10.942	0.5227	1.1237	1.2436	0.8959	2	5.719	2.3501	1.1413	2.6231	1.8332	0.7077
1668	5.0839	1.1488	4.8555	5.557	26.6957	1.7338	18.3475	0.4588	0.8721	1.2763	0.5983	2	8.4186	3.0078	0.7846	5.027	1.271	2.2474
1669	3.3034	1.1861	3.1795	3.6163	31.4579	2.1399	12.3092	0.5527	1.1394	1.2517	0.8209	2	6.8037	3.3444	0.6751	4.074	1.4667	2.1403
1670	4.3686	1.1067	3.8153	4.5719	13.7838	1.6254	15.1887	0.4083	0.7185	1.2315	0.5272	2	6.2015	1.5936	0.956	3.0229	1.4014	0.8548
1671	4.4612	1.1625	4.1917	4.8961	26.4968	0.914	16.2922	0.2352	0.7253	1.2406	0.5061	2	3.8314	1.3553	0.5487	2.6777	0.6718	1.0152
1672	3.4584	1.2109	3.4237	3.8731	10.9399	1.5696	13.156	0.4085	1.1343	1.2692	0.9276	2	5.3739	1.8846	1.2156	2.0317	1.3979	0.5879
1673	3.7111	1.2232	3.7999	4.2183	21.4349	0.9148	14.2606	0.2438	1.0826	1.3063	0.9014	2	3.4761	1.3929	0.8744	1.5453	0.7187	0.7451
1674	3.194	1.1921	3.0654	3.5026	28.024	2.7473	11.9617	0.7041	1.177	1.2693	0.9595	2	8.4217	4.2575	0.849	4.4372	1.9775	2.3601
1675	3.427	1.2022	3.3882	3.8099	27.8398	1.2609	12.9435	0.3301	1.145	1.2958	0.8369	2	4.2723	1.9509	0.7459	2.331	0.9099	1.1894
1676	3.0553	1.286	3.2195	3.5742	5.5475	1.6248	12.3434	0.4238	1.1851	1.281	1.0069	2	5.2312	1.8355	1.2007	1.8229	1.5347	0.2902
1677	4.3034	1.0805	3.6028	4.3993	41.5448	1.6836	14.6078	0.4152	0.7838	1.2348	0.5044	2	6.0655	3.0163	0.4145	5.9798	0.9841	2.5199
1678	4.1006	1.1165	3.6673	4.3109	15.2222	1.5228	14.3834	0.3883	0.8793	1.2314	0.65	2	5.5846	1.6892	0.5139	2.5989	1.291	0.8501
1679	4.7234	1.0817	3.9885	4.8582	6.2194	2.8743	16.0511	0.7142	0.7794	1.1807	0.5103	2	11.4642	2.0884	1.9098	4.0929	2.6955	0.713
1680	4.8195	1.145	4.5279	5.2371	20.6486	1.5935	17.3363	0.4162	0.7352	1.2891	0.477	2	7.215	2.093	0.8911	4.3875	1.2644	1.4898
1681	7.812	1.1301	7.4659	8.5545	13.4679	1.7946	27.7351	0.4831	0.7138	1.2347	0.5066	2	13.3985	2.5913	1.1985	5.1147	1.5529	1.8045
1682	2.8026	1.126	2.3818	2.8838	24.8826	3.0401	9.9143	0.7303	1.1109	1.1794	0.8686	2	7.2408	3.7853	1.2474	4.3579	2.2836	1.8017
1683	3.7459	1.1411	3.3853	3.9952	26.0536	1.2518	13.4288	0.3156	1.0491	1.2243	0.8098	2	4.2378	1.8537	0.7444	2.2891	0.9257	1.1041
1684	4.8278	1.1418	4.48	5.2329	25.2235	2.6365	17.3182	0.682	0.7991	1.2468	0.5216	2	11.8116	4.0076	1.9663	7.6836	1.9715	2.9793
1685	4.4509	0.807	2.0887	3.4521	21.2071	3.2746	11.2839	0.6061	0.5711	0.9622	0.2374	2	6.8397	2.063	0.9492	8.6902	2.5803	1.4505
1686	2.447	1.2568	2.4388	2.7364	-16.1099	1.0924	9.6615	0.2758	1.2345	1.2607	1.035	2	2.6642	0.8836	0.8598	0.8537	1.2684	-0.4292
1687	3.7147	1.2099	3.7264	4.1804	8.2428	1.6675	14.1199	0.4401	1.1639	1.277	0.953	2	6.2139	1.9703	0.9753	2.0675	1.5301	0.5122
1688	2.5881	1.1268	2.15	2.6438	-16.5253	1.8979	9.1616	0.4454	1.1096	1.1956	0.8818	2	4.0804	1.2758	1.3401	1.4468	2.2115	-0.6743
1689	4.7001	1.0906	3.9217	4.8708	35.1681	1.5946	16.1037	0.3883	0.7786	1.1738	0.491	2	6.2534	2.7068	0.7131	5.513	1.0338	2.1992
1690	2.832	1.2845	2.9686	3.2837	-11.2884	1.9609	11.4282	0.5094	1.1985	1.3114	1.0243	2	5.821	1.5782	1.7132	1.5407	2.1822	-0.6571
1691	2.9606	1.2043	2.7783	3.2542	20.8494	0.8772	11.2011	0.2176	1.1071	1.2315	0.8773	2	2.437	1.1172	0.3815	1.2734	0.6943	0.5081
1692	4.7658	1.1151	4.2561	5.0476	33.4643	1.4706	16.6958	0.3749	0.7973	1.2105	0.601	2	6.2592	2.6827	1.2042	4.4637	0.9785	2.0946
1693	3.8592	1.1967	3.8357	4.3109	25.7511	1.968	14.5084	0.5203	1.0128	1.2991	0.8098	2	7.5488	3.1272	1.2283	3.8617	1.4612	1.9439
1694	3.8535	1.171	3.7346	4.2183	33.9707	1.2533	14.1765	0.3302	1.0897	1.2883	0.8631	2	4.6805	2.3043	0.3453	2.6697	0.8275	1.59
1695	4.3299	1.0894	3.6313	4.4625	43.2686	1.8318	14.8191	0.4489	0.7227	1.1948	0.4494	2	6.6517	3.3451	0.3614	7.4438	1.0392	2.8781
1696	4.7378	1.1363	4.3289	5.1066	31.8765	1.4012	16.913	0.3586	0.7797	1.2342	0.5318	2	6.0656	2.441	0.5899	4.5905	0.9545	1.9335
1697	6.0326	1.0746	5.1479	6.2348	20.8082	2.5419	20.3656	0.6425	0.6566	1.2212	0.4212	2	13.0857	3.5708	1.1733	8.4782	2.013	2.7229
1698	4.7048	1.1552	4.5335	5.1487	33.1584	1.8408	17.0746	0.4888	0.8922	1.29	0.5799	2	8.3454	3.4808	0.9906	6.0022	1.2304	2.7672
1699	4.6705	1.1053	4.1731	4.9003	25.5917	1.1593	16.2182	0.2983	0.6835	1.2484	0.5172	2	4.8379	1.6842	0.5927	3.2565	0.8626	1.2381
1700	3.4979	1.1793	3.3403	3.8268	35.1686	1.5507	12.9596	0.3997	1.0971	1.2346	0.8838	2	5.1799	2.7103	0.7472	3.0665	1.0053	1.8217
1701	3.0324	1.1834	2.8197	3.2879	5.9418	1.5692	11.2732	0.3925	1.116	1.2242	0.8237	2	4.4246	1.4787	1.0279	1.7951	1.4759	0.2629
1702	3.3441	1.1307	2.8833	3.5068	25.2878	1.8015	11.8787	0.4373	1.0463	1.2053	0.798	2	5.1942	2.3876	0.9273	2.9918	1.3459	1.3135
1703	5.1793	1.1111	4.6061	5.4897	18.5698	1.9414	18.0784	0.4947	0.5871	1.2357	0.4306	2	8.9425	2.3414	1.5136	5.4374	1.5809	1.6606
1704	4.581	1.1038	3.9898	4.795	35.4036	1.8725	15.8852	0.4703	0.8205	1.2099	0.5297	2	7.471	3.2857	0.5322	6.2028	1.2096	2.645
1705	2.7215	1.1955	2.6788	2.9469	-16.7132	1.0295	10.2214	0.2698	1.2328	1.2989	1.0503	2	2.7577	0.801	0.805	0.7626	1.2015	-0.4609
1706	3.7276	1.1723	3.4444	4.0752	19.9175	1.6391	13.7288	0.4112	1.0482	1.2331	0.8051	2	5.6458	2.1813	0.777	2.7094	1.3127	1.1245
1707	5.3404	1.0925	4.6801	5.5781	36.7633	2.5227	18.3284	0.6442	0.7891	1.1848	0.4968	2	11.8066	5.1331	1.6159	10.332	1.5953	4.3405
1708	4.687	1.14	4.3527	5.0645	16.0008	2.1448	16.7865	0.5561	0.7248	1.3114	0.5017	2	9.3358	2.3977	0.9612	4.7791	1.8016	1.4938
1709	5.5707	1.0646	4.7006	5.6875	8.0511	1.5793	18.6317	0.3984	0.5992	1.214	0.4511	2	7.4238	1.2527	0.6995	2.7771	1.4522	0.5977
1710	2.2992	1.0746	1.73	2.2228	-33.3092	2.7157	7.7616	0.6053	1.1003	1.1689	0.8456	2	4.6981	1.4963	2.0999	1.7695	3.6201	-1.5649
1711	2.6107	1.2085	2.4181	2.8417	-2.9018	1.7373	9.9118	0.4238	1.1679	1.1693	0.8351	2	4.2009	1.3709	1.1318	1.6417	1.7877	-0.1219
1712	4.5922	1.1984	4.6779	5.195	30.1652	1.5726	17.2886	0.4255	0.8833	1.337	0.6499	2	7.3565	2.9328	0.6595	4.513	1.0982	2.2191
1713	2.9208	1.1596	2.7201	3.0985	-4.1744	0.6205	10.6405	0.1586	1.1776	1.2588	0.9875	2	1.6879	0.5679	0.3354	0.5751	0.6464	-0.0705
1714	3.0614	1.2062	2.9791	3.3805	6.8118	1.4709	11.6009	0.3777	1.1532	1.258	0.9278	2	4.3821	1.5702	0.9346	1.6925	1.3708	0.2985
1715	3.5567	1.1621	3.3428	3.8436	29.953	1.9788	12.9854	0.5094	1.1011	1.2709	0.7907	2	6.6147	3.0773	0.5454	3.8918	1.386	1.9813
1716	3.2219	1.2078	3.0703	3.5784	17.9554	1.5337	12.2252	0.3852	1.1326	1.2564	0.8825	2	4.7089	1.9559	1.2016	2.2164	1.2583	0.8455
1717	3.9487	1.1863	3.8612	4.3825	27.8862	1.2267	14.7166	0.3218	1.0396	1.2977	0.741	2	4.7364	1.9763	0.5765	2.6669	0.8846	1.3208
1718	5.018	1.1627	4.8434	5.5444	39.4538	1.4643	18.3294	0.3869	0.9691	1.2731	0.7182	2	7.0921	3.4349	0.6504	4.7823	0.8866	2.7981
1719	5.361	1.1301	5.0539	5.7844	4.2186	1.4789	19.0329	0.3927	0.7164	1.2995	0.466	2	7.4741	0.9754	1.5583	2.0931	1.4165	0.3153
1720	4.696	1.1807	4.7242	5.2455	29.0782	1.1445	17.4188	0.3104	0.7787	1.3047	0.5498	2	5.4068	2.0184	0.611	3.6714	0.8117	1.5722
1721	5.4269	1.1918	5.5652	6.1633	29.029	1.2915	20.3197	0.3537	0.9193	1.2965	0.717	2	7.1873	2.7436	0.3599	3.8263	0.9166	2.0864
1722	3.9034	1.2809	4.3466	4.6477	20.9781	1.7175	15.707	0.4753	1.2245	1.3312	0.9741	2	7.4654	2.8881	0.8155	2.965	1.3573	1.5661
1723	2.9696	1.1401	2.7039	3.1069	4.9589	0.8584	10.6368	0.2182	1.1692	1.2341	0.9662	2	2.3211	0.9034	0.3394	0.935	0.8159	0.1151
1724	7.368	1.1737	7.5487	8.3524	40.8651	1.6921	27.1681	0.4701	0.9207	1.2985	0.6923	2	12.773	5.9124	0.5511	8.5406	1.0006	5.2197
1725	2.9295	1.2269	2.8643	3.2711	-5.867	2.2124	11.291	0.5613	1.117	1.2884	0.9921	2	6.3371	1.952	1.7986	1.9675	2.3423	-0.3718
1726	3.7724	1.1435	3.4397	4.0331	11.8827	1.1303	13.5515	0.2869	1.0219	1.2425	0.7072	2	3.888	1.1664	1.3108	1.6494	0.996	0.462
1727	3.7733	1.1265	3.4062	3.9783	55.5137	1.6445	13.3536	0.4195	0.9818	1.2465	0.6931	2	5.6015	3.6167	0.1838	5.2179	0.7316	3.1096
1728	5.3312	1.2146	5.5727	6.159	32.2889	1.1333	20.3435	0.3105	0.8399	1.3216	0.5937	2	6.3158	2.4948	0.3799	4.2024	0.7674	2.0393
1729	3.5845	1.0879	2.9856	3.6458	31.1984	1.6918	12.2513	0.4123	1.0198	1.1789	0.8013	2	5.0509	2.5085	0.3698	3.1306	1.1639	1.5758
1730	5.0356	1.2009	5.1338	5.7381	-1.7655	1.8336	18.9986	0.4955	1.1676	1.3252	0.9913	2	9.4135	1.6835	1.7797	1.6984	1.866	-0.1662
1731	2.941	1.3461	3.357	3.57	26.0293	1.9174	12.4367	0.5175	1.2078	1.3255	1.0651	2	6.4366	3.186	1.0169	2.9912	1.4183	1.6754
1732	5.1348	1.1325	4.8023	5.5402	4.8306	1.3066	18.2694	0.3434	0.7993	1.2481	0.5958	2	6.2746	1.044	0.5475	1.7522	1.2435	0.3031
1733	3.0481	1.191	2.9669	3.3258	40.7447	0.5359	11.4045	0.1394	1.2064	1.2734	0.924	2	1.5899	0.9412	0.0744	1.0186	0.3176	0.6478
1734	2.7401	1.1723	2.4553	2.9174	5.1575	1.2272	10.0918	0.2986	1.0943	1.2156	0.8306	2	3.0131	1.1222	0.7341	1.351	1.1639	0.1554
1735	4.9527	0.9958	3.6052	4.7193	30.9415	1.5447	15.4944	0.3594	0.679	1.1219	0.4146	2	5.5689	2.1654	0.3815	5.2228	1.0667	1.7231
1736	3.512	0.952	2.0166	3.149	16.8781	3.2321	10.5037	0.6205	0.7415	1.0596	0.4833	2	6.5179	2.3986	1.1036	4.9627	2.6866	1.1001
1737	4.3187	1.085	3.568	4.433	23.286	0.858	14.7201	0.208	0.8841	1.1966	0.6006	2	3.0615	1.1082	0.3322	1.8453	0.6582	0.7129
1738	2.8585	1.1137	2.3158	2.9174	25.3652	1.2239	10.0016	0.2834	0.9789	1.1731	0.6628	2	2.8342	1.3243	0.6002	1.9981	0.9135	0.7189
1739	2.7503	1.0413	1.977	2.6312	11.3805	1.1849	8.9969	0.2604	1.0214	1.087	0.6843	2	2.3426	0.9852	0.5774	1.4397	1.0501	0.2666
1740	2.9397	0.9493	1.7678	2.5975	0.2472	1.1496	8.7677	0.2318	0.8492	0.9695	0.5376	2	2.0323	0.6215	0.6657	1.1561	1.1467	0.005
1741	4.3738	0.9511	2.8439	3.9657	25.1214	1.4483	13.0682	0.3152	0.8461	1.0384	0.5198	2	4.1188	1.5983	0.5737	3.0751	1.0845	1.0347
1742	3.7457	1.0704	3.0457	3.7636	36.2822	2.6146	12.5961	0.6322	0.985	1.1871	0.6911	2	7.9634	4.0407	0.7887	5.8467	1.666	2.8893
1743	3.963	1.0821	3.2729	4.0373	18.3407	1.4005	13.4727	0.3402	0.9325	1.1646	0.6822	2	4.5838	1.6209	0.5457	2.3759	1.1437	0.8407
1744	3.1938	1.1018	2.667	3.2584	5.8026	1.7621	11.0549	0.4251	1.1036	1.1736	0.8094	2	4.6996	1.6162	0.8954	1.9968	1.6599	0.2727
1745	3.1928	1.1022	2.5608	3.2584	43.3165	2.5445	11.0555	0.5894	0.9527	1.1185	0.693	2	6.516	3.8221	0.7945	5.5152	1.4423	2.8225
1746	2.0745	1.1069	1.6236	2.0334	-26.44	2.022	7.214	0.4551	1.1014	1.1797	0.8515	2	3.2829	1.3089	1.4195	1.5371	2.5565	-0.868
1747	3.0544	1.0993	2.5053	3.0985	30.2954	1.8714	10.5487	0.4445	1.0377	1.1688	0.7585	2	4.6885	2.4098	0.5004	3.1773	1.3045	1.4204
1748	3.9029	1.1294	3.3976	4.1341	41.413	0.5153	13.8473	0.1264	1.0112	1.1668	0.6713	2	1.7509	0.9277	0.1037	1.382	0.3019	0.7251
1749	3.1612	1.1152	2.6892	3.2584	5.8536	1.2928	11.075	0.3139	1.0686	1.1689	0.764	2	3.4765	1.1333	0.6835	1.4835	1.2171	0.2035
1750	2.9391	1.1097	2.4427	2.9974	11.5089	2.1076	10.2468	0.5024	1.0642	1.1704	0.8293	2	5.1482	2.1392	1.0611	2.5794	1.8651	0.5925
1751	2.2652	1.1849	2.053	2.3828	-26.5487	1.2935	8.4321	0.3149	1.1708	1.2359	0.9777	2	2.6555	0.8955	1.0011	0.9158	1.6369	-0.705
1752	4.1673	1.1043	3.4922	4.3404	31.4621	2.1276	14.4577	0.5139	0.8467	1.1629	0.5639	2	7.4299	3.1598	0.7347	5.6038	1.4582	2.3376
1753	4.5047	1.0631	3.6751	4.5467	41.9255	2.3124	15.0456	0.5648	0.7934	1.1853	0.5353	2	8.4984	4.2819	0.7905	7.9989	1.3429	3.563
1754	3.5718	1.0761	2.9487	3.5952	42.2722	1.2084	12.0752	0.2951	1.0024	1.1699	0.7561	2	3.5631	2.0336	0.2444	2.6896	0.6976	1.5062
1755	4.7568	1.0137	3.5297	4.6014	35.8632	1.8676	15.1483	0.4352	0.691	1.1714	0.4558	2	6.592	2.9101	0.7213	6.3847	1.1978	2.3641
1756	3.4017	1.1445	3.0096	3.6121	18.8744	1.8763	12.2306	0.4617	1.0336	1.2051	0.6985	2	5.6468	2.1291	0.9959	3.048	1.5221	1.0658
1757	4.6166	1.0842	3.8747	4.7529	32.5922	1.2745	15.7241	0.3141	0.7873	1.1895	0.5253	2	4.9383	2.0607	0.3911	3.9233	0.8591	1.6095
1758	3.9048	1.1029	3.3355	4.0457	18.3799	0.8794	13.5298	0.2168	0.9986	1.18	0.6974	2	2.9331	1.0397	0.6419	1.4908	0.7177	0.5391
1759	2.6183	1.1902	2.3555	2.8122	14.964	2.0316	9.7896	0.4888	1.1036	1.1716	0.7832	2	4.7855	2.0692	1.1664	2.6419	1.7277	0.7161
1760	3.5	1.0683	2.8137	3.4942	19.3042	1.1054	11.7466	0.2648	0.9947	1.146	0.7207	2	3.1102	1.2432	0.5707	1.7251	0.892	0.6004
1761	4.4124	1.0051	3.1463	4.2183	22.4543	2.1275	13.933	0.4804	0.6198	1.1304	0.3612	2	6.6936	2.0988	1.2596	5.8111	1.6498	1.503
1762	2.9867	1.1105	2.3658	3.0522	-2.1918	1.512	10.42	0.3433	1.0137	1.1	0.6773	2	3.577	0.968	0.972	1.4293	1.5451	-0.0784
1763	4.6557	1.1253	4.1937	4.9677	39.0718	1.5177	16.4599	0.3867	0.9084	1.2358	0.6627	2	6.3647	3.0995	0.45	4.6773	0.9247	2.4868
1764	2.834	1.1325	2.4188	2.9343	31.4427	1.6721	10.0828	0.4011	1.0608	1.1729	0.8269	2	4.0445	2.2196	0.805	2.6844	1.1463	1.2717
1765	2.5228	1.2576	2.4635	2.8332	-0.3222	1.7827	9.9669	0.4406	1.2033	1.2393	0.9105	2	4.3917	1.6143	1.5922	1.7729	1.7884	-0.0141
1766	2.9844	1.0282	2.13	2.8417	22.0094	1.8654	9.6399	0.4122	0.9635	1.0754	0.6737	2	3.9733	1.8546	0.7932	2.7529	1.4548	0.8745
1767	3.6943	1.1622	3.4068	4.0036	14.4691	1.868	13.488	0.4718	1.0127	1.2171	0.6851	2	6.3639	2.0154	1.1503	2.9417	1.5977	0.9208
1768	3.2187	1.121	2.7383	3.3384	33.7936	1.423	11.3349	0.3438	1.093	1.1637	0.8243	2	3.8966	2.0934	0.6245	2.5397	0.9421	1.3168
1769	5.2405	1.0106	3.9983	5.0771	10.0375	3.1386	16.6385	0.7542	0.6489	1.1697	0.3891	2	12.549	2.3583	1.0938	6.0606	2.8235	1.2596
1770	4.7741	1.0817	3.9705	4.9129	30.1849	2.0972	16.2229	0.5133	0.8132	1.1563	0.5526	2	8.327	3.3226	0.8055	6.0123	1.4642	2.5135
1771	3.1417	1.1487	2.9453	3.3258	-11.9435	3.1208	11.3378	0.8107	1.1742	1.2402	0.8996	2	9.1916	2.0449	4.2842	2.2731	3.4935	-1.0978
1772	4.2889	1.0956	3.6492	4.4414	17.95	1.5236	14.7621	0.3766	0.7109	1.2342	0.4548	2	5.5599	1.5666	0.4965	3.4445	1.2501	0.998
1773	2.7503	1.214	2.5291	3.0227	7.8366	2.1332	10.4896	0.5143	1.105	1.1662	0.805	2	5.3952	2.0056	1.6883	2.4913	1.9661	0.4228
1774	4.4897	1.0556	3.5883	4.5004	10.4832	1.7912	14.8894	0.4317	0.7257	1.171	0.5077	2	6.4274	1.4879	0.6888	2.9305	1.6035	0.6738
1775	6.3639	1.1077	5.7009	6.7863	39.8262	1.4597	22.1468	0.3757	0.9305	1.1874	0.5818	2	8.3214	3.8252	0.5378	6.5742	0.8783	3.3141
1776	2.6105	1.1526	2.2273	2.7238	-6.3683	1.9169	9.4525	0.4517	1.0751	1.1495	0.7579	2	4.2696	1.2736	1.5631	1.6803	2.039	-0.2719
1777	3.9391	1.046	3.1074	3.8857	22.1062	1.7388	12.9448	0.4174	0.9853	1.1584	0.6551	2	5.403	2.0817	0.7922	3.1775	1.3544	1.1944
1778	4.9924	1.0528	4.0385	5.0182	27.9695	2.5089	16.512	0.6136	0.7022	1.22	0.5339	2	10.1321	3.7987	0.8976	7.1152	1.8071	2.8339
1779	3.0456	1.2137	2.9215	3.3805	18.4703	2.264	11.6132	0.5696	1.1277	1.2494	0.8416	2	6.6144	2.7752	1.4585	3.2974	1.8459	1.2217
1780	3.6087	1.0916	3.0517	3.6836	-0.5331	2.1395	12.3758	0.5276	1.0954	1.1714	0.8615	2	6.5292	1.8181	1.3608	2.1105	2.1509	-0.0348
1781	3.6995	1.1747	3.3937	4.0499	25.9615	1.7285	13.6534	0.4296	0.9892	1.2119	0.7463	2	5.866	2.4779	1.0585	3.3205	1.2798	1.5229
1782	2.702	1.1316	2.3144	2.7827	-8.9622	1.9829	9.6054	0.4778	1.1272	1.2052	0.8954	2	4.5893	1.5233	1.3962	1.7013	2.1607	-0.4113
1783	3.023	1.1327	2.6238	3.149	7.3332	2.4926	10.7577	0.6079	1.1093	1.1903	0.7953	2	6.5401	2.3167	1.7805	2.9129	2.3098	0.4796
1784	3.225	1.0863	2.5787	3.25	28.6871	1.3696	11.0056	0.3209	0.9574	1.1257	0.7004	2	3.5319	1.6973	0.2836	2.4234	0.9767	1.0132
1785	3.9834	1.1431	3.6314	4.273	34.187	1.0226	14.3048	0.2596	0.9219	1.2445	0.6839	2	3.7134	1.7298	0.2134	2.5292	0.673	1.2695
1786	3.4806	1.1101	3.0291	3.5994	52.761	1.7559	12.1386	0.4382	1.0381	1.2136	0.746	2	5.3187	3.425	0.267	4.5909	0.8295	2.8062
1787	4.5851	1.0863	3.7859	4.7277	43.5983	1.82	15.6478	0.4403	0.7208	1.1964	0.4449	2	6.8904	3.4608	0.6439	7.7796	1.0265	3.0041
1788	2.9767	1.078	2.3109	2.9595	38.0401	2.1731	10.0811	0.4981	1.0074	1.1585	0.7344	2	5.0218	2.8991	0.7134	3.9477	1.3464	1.9103
1789	3.201	1.1407	2.801	3.3721	12.871	2.6137	11.4709	0.6382	1.0788	1.1905	0.8196	2	7.3211	2.8088	1.3072	3.427	2.2773	0.9423
1790	3.1688	1.0653	2.495	3.1321	36.411	2.7313	10.6049	0.6426	1.052	1.122	0.7087	2	6.8147	3.7121	0.6346	5.2381	1.7369	2.4813
1791	2.4645	1.2041	2.3131	2.6564	-1.9045	1.305	9.3228	0.3238	1.1972	1.2516	1.0079	2	3.0186	1.2829	0.7676	1.2729	1.3299	-0.0575
1792	4.0537	1.1382	3.7262	4.3362	53.6639	1.8821	14.4958	0.4838	0.9234	1.2469	0.6259	2	7.0131	4.3094	0.2541	6.8847	0.8721	3.7635
1793	3.1233	1.0898	2.624	3.149	-4.0379	1.7394	10.6935	0.4268	1.103	1.1699	0.7446	2	4.5642	1.1631	1.182	1.5621	1.8096	-0.1843
1794	5.0382	1.1409	4.6522	5.4686	24.7029	1.7204	18.0574	0.4432	0.8731	1.2397	0.6318	2	8.0035	2.7956	0.9731	4.4247	1.2954	1.9771
1795	5.3833	1.0436	4.3	5.3844	39.1041	2.2875	17.6496	0.5573	0.8484	1.1773	0.4907	2	9.8363	4.5299	0.5934	9.2321	1.393	3.8464
1796	2.3904	1.2634	2.3303	2.6775	18.8135	1.8786	9.4874	0.4614	1.191	1.2552	0.902	2	4.3777	2.1992	0.8175	2.4382	1.5251	0.8236
1797	2.8217	1.1421	2.5005	2.9427	-22.0838	2.4143	10.124	0.5963	1.1694	1.2475	0.9338	2	6.037	1.4192	2.5554	1.5198	2.9475	-1.3332
1798	2.8909	1.118	2.4573	2.9638	8.2108	2.039	10.1534	0.4935	1.0761	1.2083	0.7618	2	5.0105	1.8373	1.2697	2.4116	1.8716	0.4114
1799	3.4229	1.1147	3.0767	3.5489	22.3126	2.4464	11.9868	0.6279	1.1031	1.2328	0.8114	2	7.5267	3.2214	1.138	3.9703	1.9005	1.6794
1800	3.1929	1.1456	2.7927	3.3763	43.9648	2.346	11.4917	0.5701	1.0317	1.1733	0.7954	2	6.5516	3.9261	0.5491	4.9357	1.3146	2.8804
1801	3.0925	1.208	3.0369	3.4226	-6.2458	1.6481	11.7362	0.4265	1.1856	1.2693	1.0079	2	5.005	1.4523	1.2645	1.4409	1.751	-0.3126
1802	4.9443	1.1252	4.6236	5.2918	24.3159	1.0322	17.4779	0.2731	0.7861	1.2771	0.5381	2	4.7726	1.5809	0.9015	2.9378	0.7812	1.1605
1803	4.9728	1.0919	4.2718	5.1739	25.0128	2.0508	17.0578	0.5136	0.866	1.1944	0.553	2	8.7607	3.0417	1.4866	5.5004	1.5379	2.1913
1804	5.5047	1.0344	4.3485	5.4644	7.616	1.6299	17.888	0.3962	0.5489	1.1708	0.341	2	7.0877	1.0533	0.9313	3.0888	1.5058	0.5398
1805	4.9283	1.1198	4.3525	5.2497	31.963	1.5285	17.3375	0.3837	0.8049	1.208	0.582	2	6.6527	2.7316	0.4249	4.6936	1.0399	2.1264
1806	3.5487	1.1887	3.457	3.9152	5.8603	1.9364	13.2524	0.5051	1.1433	1.2536	0.8364	2	6.6942	1.917	1.2042	2.2919	1.8229	0.3923
1807	4.6866	1.0602	3.9221	4.7277	35.4289	2.4642	15.6101	0.6192	0.7689	1.208	0.4678	2	9.665	4.1685	1.5064	8.911	1.5912	3.4242
1808	3.5318	1.1814	3.4742	3.8731	13.6202	1.6936	13.1084	0.4489	1.1573	1.2719	0.8684	2	5.8839	2.0717	1.4564	2.3857	1.4629	0.8014
1809	3.2726	1.1613	3.0109	3.511	11.223	2.3559	11.9393	0.5941	1.1057	1.2016	0.8211	2	7.0935	2.5136	1.0265	3.0611	2.0915	0.7961
1810	3.5571	1.1565	3.2228	3.8268	44.4496	1.1318	12.9237	0.2822	1.0135	1.1944	0.7164	2	3.6475	2.0717	0.1503	2.8919	0.6287	1.6213
1811	2.7402	1.3038	2.8564	3.2079	8.632	0.9523	11.2238	0.2424	1.1806	1.2866	0.9209	2	2.7201	1.036	0.6515	1.125	0.8701	0.2348
1812	3.1638	1.2344	3.1263	3.5784	-14.4101	1.4914	12.2688	0.38	1.1521	1.2388	0.8621	2	4.6627	0.7992	1.594	0.927	1.7063	-0.6719
1813	3.6481	1.0609	2.8624	3.6289	52.6467	0.8982	12.1593	0.2115	0.9949	1.158	0.6581	2	2.5711	1.6335	0.0711	2.4822	0.4254	1.3536
1814	4.1367	1.1482	3.7781	4.4667	25.4396	2.0319	14.9211	0.5145	0.9559	1.2173	0.7117	2	7.6766	3.0311	1.534	4.259	1.515	1.9529
1815	4.9351	1.138	4.5635	5.3381	18.3717	1.6873	17.643	0.4364	0.7843	1.2409	0.5025	2	7.6999	2.1067	0.7987	4.1922	1.3773	1.4146
1816	3.5618	1.1273	3.17	3.7426	25.1205	1.1779	12.6142	0.296	0.991	1.2137	0.6902	2	3.734	1.5468	0.6649	2.241	0.882	0.938
1817	2.5003	1.2121	2.3306	2.7154	-8.7261	2.0913	9.521	0.5119	1.1671	1.2187	0.8739	2	4.8739	1.5617	1.8133	1.7871	2.2737	-0.4253
1818	5.1987	1.078	4.3896	5.355	25.9805	2.4656	17.6064	0.6147	0.6812	1.1697	0.4489	2	10.8231	3.6311	1.2418	8.0895	1.825	2.8119
1819	3.9131	1.1839	3.6855	4.332	21.5972	2.5496	14.5539	0.6456	0.9404	1.2265	0.6512	2	9.3966	3.3311	1.6544	5.1156	1.999	2.0294
1820	4.3938	1.1168	3.8282	4.6393	16.2666	1.7573	15.4153	0.4364	0.7792	1.2089	0.6414	2	6.7273	2.0381	0.9166	3.1777	1.4715	1.0943
1821	3.3055	1.1912	3.2436	3.6331	20.5646	1.2221	12.3703	0.3205	1.1778	1.2587	0.8635	2	3.9641	1.6535	0.7861	1.9149	0.9708	0.8152
1822	2.1665	1.1895	1.937	2.2733	-31.3919	2.1894	8.0956	0.5239	1.1822	1.2558	0.9994	2	4.2409	1.5437	1.5437	1.5447	2.8768	-1.3313
1823	4.0547	1.1533	3.702	4.3909	40.2302	1.9408	14.691	0.4891	0.9422	1.214	0.638	2	7.1849	3.6306	0.6908	5.6903	1.16	2.8905
1824	6.4572	1.1271	6.0003	7.0052	42.188	1.2623	22.8638	0.3313	0.8178	1.2199	0.5635	2	7.5742	3.6067	0.6466	6.4003	0.7298	3.1954
1825	5.3192	1.1329	5.0316	5.7507	24.1187	2.0368	18.9312	0.5414	0.6911	1.2884	0.4791	2	10.2485	3.2122	2.3565	6.7049	1.5456	2.4718
1826	3.466	0.976	2.3431	3.1785	17.3707	3.8402	10.6274	0.8467	0.9272	1.0271	0.6294	2	8.9979	3.56	1.7083	5.6566	3.173	1.563
1827	3.516	1.1083	3.0732	3.6331	10.6924	1.86	12.2417	0.4669	1.0581	1.1971	0.7675	2	5.7162	1.8862	1.3336	2.4575	1.6611	0.6112
1828	2.923	1.1499	2.6142	3.0774	1.9614	2.0185	10.5593	0.4997	1.1075	1.1797	0.8928	2	5.2768	1.8704	1.3392	2.0949	1.9789	0.1035
1829	4.7064	0.9607	3.1779	4.3235	31.5825	1.6248	14.2049	0.3635	0.6793	1.0939	0.3825	2	5.1633	2.0559	0.5628	5.3753	1.1116	1.6307
1830	4.7052	1.0873	3.9144	4.8624	36.7455	2.5049	16.0726	0.61	0.8623	1.1827	0.5533	2	9.805	4.4795	1.6751	8.0966	1.5845	3.6029
1831	3.1085	0.9104	1.8401	2.6522	-10.8812	3.3702	8.8908	0.6975	0.8032	1.0779	0.5933	2	6.2015	1.5422	2.7808	2.5994	3.7369	-0.6748
1832	2.32	0.9975	1.5418	2.1007	-40.0305	2.8063	7.2703	0.5951	0.8816	1.1348	0.7053	2	4.3267	1.0394	2.4096	1.4738	3.9296	-1.732
1833	4.4572	1.0652	3.728	4.5046	9.9726	1.6246	14.9163	0.406	0.6583	1.2431	0.4076	2	6.0566	1.2002	0.695	2.9444	1.4626	0.604
1834	2.7627	1.2148	2.6386	3.0395	-9.544	1.7163	10.5438	0.4295	1.1863	1.2418	0.8688	2	4.5285	1.2011	2.2268	1.3826	1.88	-0.4322
1835	4.2974	1.0987	3.6631	4.4625	5.7119	2.9503	14.8327	0.7286	0.678	1.2218	0.4497	2	10.8072	1.8681	2.5989	4.1546	2.7818	0.6173
1836	3.9969	1.1399	3.5921	4.2772	36.443	1.8295	14.313	0.4592	0.8741	1.2423	0.6334	2	6.5719	3.1315	0.5026	4.9437	1.1628	2.395
1837	4.7912	1.1212	4.3307	5.1024	44.4536	1.5621	16.8769	0.4008	0.8217	1.2426	0.6158	2	6.7648	3.5415	0.2794	5.7515	0.8676	3.0072
1838	2.7003	1.1438	2.3713	2.808	-11.4484	1.7173	9.7035	0.4197	1.1556	1.2222	0.9481	2	4.0722	1.3484	1.3684	1.4221	1.9139	-0.4662
1839	2.7887	1.2455	2.7145	3.1406	1.6624	1.2295	10.9122	0.3058	1.176	1.2443	0.8976	2	3.3374	1.1408	1.0084	1.2709	1.209	0.0555
1840	4.1277	1.1394	3.7487	4.4246	27.4202	1.8239	14.7753	0.4628	0.9979	1.2108	0.7522	2	6.8373	2.8705	0.5537	3.8163	1.3238	1.8748
1841	4.9094	1.1075	4.318	5.1739	18.5522	1.6604	17.0808	0.4197	0.6993	1.2318	0.5257	2	7.1695	2.0411	1.6186	3.8825	1.3523	1.3301
1842	3.2787	1.2287	3.3232	3.7047	-3.7096	1.057	12.6562	0.2775	1.1497	1.2771	0.8669	2	3.5125	0.82	1.3313	0.9459	1.0962	-0.1303
1843	4.4732	1.1759	4.285	4.9634	36.8469	1.4579	16.525	0.378	0.874	1.2348	0.5722	2	6.2472	2.8287	0.7404	4.9439	0.9207	2.3019
1844	4.2722	1.1049	3.6615	4.4583	23.9762	2.821	14.8288	0.6965	0.6901	1.2452	0.5178	2	10.329	3.587	0.9893	6.9271	2.1446	2.4765
1845	3.1886	1.1866	3.048	3.4816	17.0115	3.4929	11.8868	0.8956	1.1689	1.2354	0.9533	2	10.6463	4.5744	1.8934	4.7984	2.8987	1.8111
1846	4.0492	1.1812	3.8821	4.4835	29.8521	2.0571	15.0258	0.5315	1.0285	1.2335	0.7232	2	7.9857	3.4275	0.4987	4.7393	1.443	2.3839
1847	5.3347	1.0549	4.315	5.3886	39.1623	3.2162	17.6787	0.785	0.8255	1.1649	0.5164	2	13.8779	6.4454	0.5445	12.4804	1.9567	5.4349
1848	2.7995	1.1112	2.3478	2.8459	15.6125	2.2654	9.7729	0.5442	1.0946	1.185	0.8519	2	5.3188	2.4591	0.9791	2.8865	1.9117	0.8304
1849	3.7973	1.1757	3.652	4.1678	25.4517	0.8987	14.0251	0.234	1.0005	1.2966	0.707	2	3.2819	1.3089	0.4888	1.8514	0.6699	0.8353
1850	4.6835	1.06	3.7377	4.7235	5.7104	1.6225	15.5966	0.3888	0.6886	1.1672	0.4197	2	6.0644	0.9883	1.1471	2.355	1.5298	0.3463
1851	2.9731	1.2618	3.0634	3.41	17.6014	1.8939	11.786	0.4923	1.2053	1.2641	1.0138	2	5.8018	2.6033	0.6964	2.5679	1.5605	1.0212
1852	2.5036	1.2164	2.3678	2.728	5.4728	2.7241	9.5678	0.6741	1.1787	1.2029	0.8753	2	6.4501	2.6069	1.6043	2.9783	2.575	0.353
1853	3.4692	1.2121	3.3283	3.8899	19.0546	2.3657	13.2109	0.596	1.0688	1.2216	0.8095	2	7.8737	3.0504	1.5198	3.7683	1.9149	1.5003
1854	4.0426	1.2432	4.2958	4.694	38.9291	1.3534	15.7884	0.3682	1.1443	1.3148	0.8513	2	5.8139	2.9669	0.4173	3.4853	0.8265	2.2633
1855	4.7836	1.0802	4.2041	4.9171	35.7326	1.194	16.2342	0.3092	0.848	1.2442	0.6381	2	5.0195	2.2833	0.4258	3.578	0.7673	1.7936
1856	3.902	1.1865	3.6507	4.3278	43.0792	1.1684	14.5449	0.2933	0.9317	1.2211	0.6387	2	4.2654	2.2623	0.2977	3.5419	0.6651	1.8375
1857	5.6411	0.9806	4.0448	5.3255	9.4916	2.8715	17.3787	0.6683	0.5193	1.1639	0.3269	2	11.6145	1.9519	1.5323	5.9712	2.5989	1.1024
1858	3.3047	1.2081	3.0384	3.6794	27.5647	1.7658	12.5431	0.4277	1.0425	1.2377	0.7979	2	5.3652	2.4994	0.9611	3.1327	1.2791	1.4789
1859	2.83	1.2857	3.0008	3.2837	15.5168	1.7727	11.4303	0.4654	1.2147	1.3128	1.0493	2	5.3194	2.3968	1.2277	2.2842	1.4976	0.8254
1860	7.647	1.1115	7.0068	8.2345	-0.6331	2.6916	26.7019	0.7063	0.5908	1.2506	0.4334	2	18.8593	1.0544	1.0007	2.4332	2.7086	-0.1194
1861	5.5266	1.0722	4.6473	5.6791	28.8964	1.0831	18.6162	0.2704	0.6491	1.1731	0.5274	2	5.0335	1.8607	0.3145	3.5282	0.7701	1.4545
1862	2.8406	1.1293	2.4254	2.9343	13.6808	1.8043	10.078	0.4342	1.1052	1.201	0.8612	2	4.3762	1.9399	1.0891	2.2526	1.5575	0.5987
1863	4.5586	1.0759	3.9066	4.6561	37.0223	1.964	15.4078	0.498	0.7211	1.2364	0.4761	2	7.6724	3.4294	0.4845	7.2028	1.2369	2.8405
1864	6.0838	1.1022	5.4133	6.4453	30.984	2.0428	21.0672	0.5249	0.7835	1.2162	0.5194	2	11.0583	4.1586	1.557	8.0069	1.4098	3.4263
1865	4.55	1.0946	3.8643	4.7235	28.9058	1.2482	15.6467	0.3083	0.7167	1.1691	0.4663	2	4.8236	1.8081	0.4296	3.8778	0.8874	1.3943
1866	3.3379	1.1125	2.8205	3.4479	17.8045	0.8559	11.6661	0.2069	1.0333	1.1802	0.7953	2	2.414	0.9893	0.3318	1.2439	0.7035	0.4298
1867	4.8257	1.0853	4.1358	4.9845	1.1313	1.4675	16.453	0.3689	0.637	1.2551	0.4578	2	6.0693	0.7329	1.2513	1.6009	1.4509	0.0687
1868	4.8574	1.0803	4.0249	4.9971	13.5643	1.5036	16.4855	0.3671	0.611	1.1792	0.3823	2	6.0519	1.3178	1.2302	3.4467	1.2996	0.8209
1869	3.4566	1.1446	3.1655	3.6752	18.0236	1.8155	12.4291	0.4624	1.0509	1.2362	0.8308	2	5.7469	2.2722	0.5952	2.7349	1.4883	1.0358
1870	2.6143	1.2488	2.6128	2.9301	1.2044	2.4822	10.2563	0.6323	1.1863	1.3105	0.9278	2	6.4855	2.3532	1.6387	2.5365	2.4523	0.0781
1871	2.8333	1.1688	2.6091	3.0185	8.8439	1.6152	10.4037	0.4051	1.1633	1.2317	0.956	2	4.2142	1.7803	1.3248	1.8622	1.4723	0.3727
1872	2.9094	1.1879	2.8039	3.1532	-16.7055	1.1161	10.8571	0.2882	1.2123	1.2781	0.9386	2	3.1295	0.6998	1.492	0.7456	1.3026	-0.5228
1873	4.5104	1.1419	4.1004	4.8708	40.6108	1.7447	16.181	0.4421	0.6816	1.2546	0.5116	2	7.154	3.4353	0.3241	6.7155	1.0362	2.9053
1874	6.1384	1.1609	5.9803	6.8368	29.3526	1.2067	22.3866	0.3224	0.7712	1.2331	0.5264	2	7.2164	2.5669	0.2609	4.8768	0.8525	2.1182
1875	3.8402	1.1442	3.4876	4.113	23.1356	1.6913	13.8039	0.4273	1.0085	1.2438	0.7535	2	5.8987	2.3442	1.1714	3.1113	1.3	1.3647
1876	4.6716	1.053	3.7927	4.6814	31.0793	1.8224	15.4543	0.4473	0.6714	1.1953	0.4917	2	6.912	2.7658	0.4394	5.6251	1.256	2.1482
1877	3.4607	1.1147	3.0089	3.591	33.9926	1.6955	12.1191	0.421	1.0661	1.2021	0.8179	2	5.1017	2.6496	0.6423	3.2396	1.1192	1.7342
1878	4.4034	1.1194	3.8048	4.6603	35.3253	1.7574	15.4854	0.4318	0.7235	1.1914	0.5603	2	6.6867	2.9989	0.5993	5.3523	1.1366	2.3621
1879	3.2347	1.1175	2.7854	3.3468	38.7169	1.5149	11.3562	0.3716	1.0494	1.2024	0.8276	2	4.2196	2.402	0.6165	2.9024	0.9284	1.6337
1880	4.8625	1.0925	4.1794	5.0561	41.6335	1.0411	16.6883	0.2607	0.7502	1.2031	0.4925	2	4.3513	2.1108	0.4106	4.286	0.6077	1.8116
1881	4.962	1.0291	3.8575	4.8792	32.3873	1.9391	16.0424	0.4663	0.7457	1.1899	0.4608	2	7.4801	3.0268	1.1086	6.5681	1.3111	2.4226
1882	2.769	1.2208	2.6651	3.0606	28.4775	0.7302	10.6197	0.1833	1.1841	1.2587	0.8735	2	1.9461	1.0104	0.2997	1.1567	0.5223	0.5542
1883	4.0119	1.1195	3.5332	4.2225	47.9815	1.4786	14.1102	0.3702	1.0272	1.198	0.7694	2	5.2241	3.0984	0.3185	4.0271	0.7691	2.5066
1884	4.5494	1.1165	3.9613	4.8119	16.9098	1.175	15.9571	0.2917	0.7577	1.2207	0.475	2	4.6547	1.2508	0.4004	2.6336	0.9764	0.7871
1885	5.0464	0.8887	2.9603	4.3151	7.8415	2.8462	14.0886	0.5981	0.4687	1.1276	0.2763	2	8.4257	1.3853	2.0056	5.0147	2.6231	0.6607
1886	3.8363	1.012	2.7643	3.6626	9.7968	2.8252	12.1967	0.6403	0.8446	1.1789	0.5641	2	7.8097	2.2027	1.549	3.9048	2.5484	0.7651
1887	3.492	1.1409	3.1449	3.7047	26.3667	1.0883	12.516	0.2734	1.0742	1.2078	0.8692	2	3.4225	1.5989	0.2919	1.8395	0.8013	0.9024
1888	3.8897	1.1449	3.5058	4.172	35.3275	2.4941	13.9902	0.625	0.9418	1.2648	0.7196	2	8.7439	4.2497	0.4254	5.9056	1.613	3.089
1889	2.4521	1.1685	2.1862	2.5722	-22.5805	1.7081	9.0013	0.4149	1.1228	1.2498	0.9389	2	3.7342	1.1226	1.5357	1.1957	2.0938	-0.8432
1890	4.2156	1.1216	3.8042	4.4583	16.9166	1.9913	14.854	0.51	0.9097	1.2349	0.6182	2	7.5754	2.3043	0.7923	3.7273	1.6545	1.2815
1891	3.4381	1.1575	3.0776	3.6921	0.5029	1.771	12.5019	0.436	1.1031	1.2052	0.8375	2	5.4504	1.5032	1.046	1.7948	1.7621	0.0274
1892	4.1104	1.1228	3.6298	4.3446	47.703	1.1484	14.4987	0.2875	0.977	1.1979	0.7249	2	4.1685	2.4239	0.1227	3.3439	0.6006	1.9885
1893	2.5092	1.2899	2.524	2.8796	-1.6987	1.5836	10.168	0.3931	1.1843	1.2589	0.9134	2	3.9971	1.4032	1.4281	1.5362	1.6106	-0.0679
1894	4.0025	1.0975	3.3524	4.1341	40.2296	1.1382	13.7995	0.2765	0.9625	1.2358	0.668	2	3.8156	1.9894	0.3639	2.9783	0.6803	1.535
1895	4.8745	1.1393	4.5384	5.275	32.6479	1.2215	17.4466	0.3178	0.8059	1.2699	0.5963	2	5.5437	2.3005	0.4463	3.858	0.8227	1.8099
1896	2.4369	1.259	2.3158	2.728	-12.3587	1.3221	9.6389	0.3177	1.1313	1.1998	0.9326	2	3.0618	1.007	1.047	1.0798	1.4855	-0.3784
1897	3.3311	1.1789	3.1131	3.6289	18.5906	1.2503	12.3374	0.3155	1.1249	1.2028	0.8986	2	3.8923	1.6382	0.4072	1.8231	1.0179	0.7236
1898	5.1491	1.2106	5.1021	5.9191	-2.3017	0.7634	19.5831	0.1989	0.8046	1.4126	0.6181	2	3.8949	0.3931	0.4194	0.6359	0.781	-0.0896
1899	3.2343	1.2225	3.2278	3.6331	20.5974	1.5941	12.4211	0.4142	1.1685	1.2339	0.9545	2	5.1453	2.2679	0.618	2.376	1.2657	1.0598
1900	5.8029	1.1177	5.2294	6.218	-1.0291	1.873	20.3764	0.4807	0.8231	1.2297	0.6132	2	9.7945	1.0595	1.0679	1.7279	1.8922	-0.1008
1901	3.8559	1.1002	3.2746	3.9825	28.5639	0.8695	13.3274	0.2136	0.9625	1.209	0.718	2	2.8473	1.2593	0.5019	1.7538	0.6212	0.8133
1902	3.2288	1.2483	3.3333	3.6963	31.455	1.1526	12.6626	0.3034	1.1597	1.2914	0.9757	2	3.842	1.9794	0.6211	2.0286	0.7901	1.2085
1903	2.4808	1.2501	2.4586	2.7659	-3.2148	1.1926	9.7428	0.301	1.1796	1.2887	0.9406	2	2.9321	1.0636	0.9426	1.1307	1.2309	-0.0943
1904	4.8233	1.0936	4.1376	5.0182	5.3859	1.2345	16.5711	0.3082	0.6698	1.2273	0.3983	2	5.1078	0.7403	1.1119	1.8588	1.168	0.2751
1905	2.9878	1.2149	2.8281	3.3132	6.3221	1.0666	11.4035	0.2645	1.124	1.2492	0.8452	2	3.0164	1.0352	1.0417	1.2248	0.9991	0.1907
1906	4.7491	1.0174	3.4927	4.6098	24.8772	2.14	15.1798	0.4924	0.6603	1.1283	0.4149	2	7.4743	2.5263	1.0296	6.0895	1.6076	1.8594
1907	4.5982	0.9856	3.3178	4.3235	36.1259	1.7345	14.2375	0.4042	0.8042	1.1256	0.4453	2	5.7546	2.5722	0.3941	5.7767	1.1078	2.0789
1908	3.9562	1.0554	3.1905	3.9362	26.8037	1.0491	13.1168	0.2552	0.9087	1.1684	0.6367	2	3.3473	1.3861	0.2657	2.1771	0.7679	0.8972
1909	4.352	1.1484	4.0538	4.7151	42.4698	1.2984	15.7017	0.3352	0.9959	1.206	0.7536	2	5.2635	2.7983	0.4776	3.7135	0.747	2.2354
1910	2.7261	1.0468	2.1085	2.6185	-16.2217	2.6398	8.9649	0.6209	1.0515	1.1707	0.8388	2	5.566	1.6706	1.8532	1.9916	3.068	-0.9029
1911	4.4224	1.0153	3.2406	4.2688	38.7372	0.5606	14.1056	0.1288	0.8219	1.1174	0.4889	2	1.8166	0.8716	0.1051	1.7826	0.3434	0.7037
1912	4.2907	0.9411	2.7451	3.8478	10.9516	1.6645	12.6853	0.3602	0.59	1.106	0.3278	2	4.5692	0.9863	0.9964	3.0084	1.4822	0.5004
1913	4.7111	0.9548	3.1351	4.3025	41.9091	1.3016	14.131	0.2888	0.6891	1.1224	0.3814	2	4.0805	1.9985	0.1417	5.2399	0.7561	1.7101
1914	5.7912	1.0183	4.4271	5.6749	43.8599	1.5692	18.527	0.375	0.6922	1.1083	0.4675	2	6.9469	3.4588	0.6074	7.3981	0.8809	3.0469
1915	3.0604	1.0064	2.2182	2.8627	9.1377	2.5551	9.6763	0.5857	1.0271	1.1122	0.7499	2	5.6677	2.2588	1.1624	3.0123	2.3216	0.5179
1916	3.6483	1.0503	2.8552	3.5952	36.1884	0.7831	12.0383	0.1857	0.8789	1.2264	0.5307	2	2.2358	1.0743	0.1948	2.0245	0.4997	0.8091
1917	3.5446	1.0788	2.8564	3.5742	37.867	1.4618	12.013	0.3476	1.0076	1.1434	0.6671	2	4.1754	2.187	0.449	3.2782	0.9082	1.5811
1918	2.3519	1.0602	1.6413	2.2523	4.9947	1.1547	7.8334	0.2419	0.9574	1.0897	0.659	2	1.8952	0.8176	0.5486	1.2407	1.0971	0.0947
1919	4.9429	0.9199	3.064	4.3656	36.6407	2.0601	14.2855	0.4419	0.5322	1.0542	0.3165	2	6.3121	2.7259	0.3732	8.6133	1.3052	2.3128
1920	3.6276	1.0333	2.6988	3.5195	17.3681	1.6095	11.7764	0.3688	0.7278	1.1565	0.5229	2	4.3436	1.4498	0.712	2.7725	1.3299	0.7544
1921	3.9928	1.1029	3.378	4.1425	13.402	1.8228	13.8339	0.4451	0.9599	1.1409	0.6965	2	6.1573	1.9246	1.0446	2.7632	1.5785	0.8252
1922	2.8265	1.0895	2.2376	2.8248	25.1391	1.3335	9.6746	0.3084	1.0618	1.135	0.7798	2	2.9838	1.5286	0.7037	1.9602	0.9982	0.7501
1923	3.4576	1.1513	3.1231	3.6963	11.3889	1.9596	12.5056	0.4894	1.0916	1.1912	0.8633	2	6.12	2.196	0.5695	2.5438	1.7364	0.697
1924	3.8545	1.0103	2.7211	3.6752	28.6282	1.8594	12.2339	0.4136	0.9184	1.0494	0.6011	2	5.0597	2.2462	0.4326	3.7369	1.3271	1.4485
1925	2.7199	1.1583	2.2944	2.8627	14.8529	1.0846	9.8979	0.2514	1.0722	1.1718	0.802	2	2.4884	1.1103	0.5427	1.3843	0.9235	0.3696
1926	5.7538	0.8884	3.3927	4.9424	-0.9767	3.5037	16.0588	0.7402	0.7122	1.2013	0.4609	2	11.887	1.5145	3.3701	3.2861	3.5379	-0.1161
1927	4.9651	0.9616	3.4714	4.5761	46.5704	1.0369	14.9996	0.24	0.7711	1.106	0.4146	2	3.5995	1.906	0.1143	4.5975	0.554	1.6763
1928	2.4846	1.0656	1.8799	2.4038	-9.6428	1.3565	8.3172	0.3066	1.0616	1.1525	0.7388	2	2.5501	0.853	0.7439	1.1545	1.4873	-0.2459
1929	5.6746	1.0177	4.3181	5.5528	30.0836	1.8469	18.1426	0.4396	0.7704	1.1227	0.5289	2	7.9751	3.0822	0.4015	5.8274	1.2913	2.3992
1930	2.9716	0.9952	1.9978	2.7448	7.0503	2.935	9.2907	0.6311	0.9188	1.0549	0.6074	2	5.8636	2.0704	1.5356	3.4088	2.7281	0.4134
1931	3.1623	1.1006	2.6626	3.2206	23.8049	1.9947	10.9341	0.4857	1.0092	1.195	0.7179	2	5.3111	2.3554	0.551	3.281	1.5199	1.2643
1932	3.5876	0.8454	1.8426	2.8796	13.514	2.3509	9.528	0.4546	0.7204	0.971	0.4148	2	4.3318	1.4288	1.0782	3.4446	2.0333	0.5854
1933	3.6964	1.0296	2.7036	3.5784	35.9027	2.1133	11.9563	0.4779	0.9191	1.1027	0.5665	2	5.7135	2.8187	0.5148	4.9754	1.3545	2.0513
1934	2.5007	1.0613	1.874	2.4123	10.5298	1.388	8.3375	0.312	1.0376	1.1138	0.7136	2	2.6012	1.1601	0.565	1.6257	1.2419	0.2739
1935	4.4119	1.0423	3.4092	4.3656	34.1954	1.6957	14.4472	0.4001	0.8112	1.1474	0.5413	2	5.7809	2.5809	0.5261	4.7676	1.1158	1.9768
1936	3.0828	1.0809	2.4255	3.0816	11.1704	0.7411	10.4688	0.1717	1.043	1.1328	0.7531	2	1.7976	0.6965	0.3742	0.9249	0.6583	0.2008
1937	5.7635	1.0173	4.4249	5.6412	30.2837	1.9875	18.4199	0.4774	0.921	1.1454	0.5664	2	8.7945	3.4481	0.8873	6.0877	1.3856	2.6633
1938	3.1175	1.0494	2.4072	3.0353	-3.2633	2.0546	10.278	0.4812	1.0549	1.1228	0.6952	2	4.9459	1.3135	1.1433	1.8895	2.1217	-0.1614
1939	3.5246	1.1522	3.2055	3.7763	8.8086	1.3582	12.7583	0.3412	1.1209	1.2057	0.8372	2	4.3537	1.4205	0.9093	1.6966	1.2386	0.3835
1940	4.714	1.0406	3.6732	4.673	40.9475	1.7969	15.4104	0.4283	0.8037	1.1451	0.5	2	6.6004	3.2332	0.2457	6.4666	1.0611	2.7027
1941	3.5019	1.0967	2.9208	3.5826	27.1236	1.1584	12.0658	0.2804	0.9738	1.1713	0.7154	2	3.3834	1.5216	0.9414	2.127	0.8442	0.9177
1942	3.8971	1.1054	3.2916	4.0457	47.1047	2.5151	13.5334	0.6117	0.7344	1.2157	0.4833	2	8.2788	4.5426	0.4596	9.3998	1.3304	3.8997
1943	2.7188	1.157	2.3364	2.8585	1.217	1.2742	9.8827	0.3012	1.0625	1.1781	0.8244	2	2.9771	1.0739	1.0943	1.3027	1.2587	0.0362
1944	2.7033	1.1309	2.2416	2.7827	9.5596	1.6552	9.6043	0.3863	1.1032	1.1706	0.8204	2	3.7104	1.5828	0.9037	1.9294	1.4971	0.3547
1945	2.9563	1.148	2.6768	3.1111	10.0053	1.6974	10.6622	0.4261	1.1679	1.2347	0.9047	2	4.5436	1.8365	1.0257	2.0301	1.5276	0.4546
1946	3.9569	1.0888	3.2917	4.0541	31.7778	0.9986	13.5355	0.2429	0.9869	1.1824	0.6642	2	3.2872	1.4972	0.3233	2.2539	0.6813	1.0446
1947	4.0064	1.0819	3.3216	4.0836	33.4747	2.5056	13.618	0.6112	0.9492	1.1887	0.6789	2	8.3227	3.9177	0.5495	5.7703	1.6669	2.786
1948	4.3264	1.01	3.1909	4.1509	40.5956	1.3501	13.7281	0.3138	0.7834	1.1266	0.4751	2	4.3081	2.1299	0.5195	4.4828	0.802	1.7489
1949	5.0051	1.0194	3.8011	4.8792	0.9226	1.9184	16.0289	0.4549	0.6491	1.1705	0.4466	2	7.2921	0.9161	1.2049	2.0514	1.9007	0.0673
1950	4.7551	0.9771	3.29	4.4414	19.9128	3.3802	14.5965	0.7619	0.5898	1.146	0.3794	2	11.121	3.2417	1.5745	8.5434	2.7071	2.2145
1951	2.7975	1.1321	2.3325	2.8922	3.375	1.9791	9.9501	0.4639	1.043	1.1513	0.8042	2	4.6163	1.6937	1.1457	2.106	1.9124	0.1558
1952	2.8106	1.2244	2.6883	3.1195	6.7415	1.348	10.8108	0.3352	1.1564	1.2239	0.9334	2	3.6238	1.4177	0.6991	1.5188	1.2571	0.2443
1953	5.3194	1.0495	4.249	5.3465	25.2535	1.8524	17.539	0.4488	0.7024	1.1936	0.4364	2	7.871	2.592	0.5572	5.939	1.3846	1.9877
1954	3.3509	1.0535	2.5437	3.2921	4.9207	1.7856	11.0906	0.4095	0.9758	1.1235	0.6977	2	4.542	1.408	1.1394	2.0181	1.6977	0.2235
1955	5.3068	1.015	4.0309	5.1655	29.9847	0.7947	16.9222	0.1893	0.7845	1.1112	0.519	2	3.2033	1.2493	0.1428	2.407	0.5564	0.9605
1956	3.7717	1.154	3.3164	4.0667	31.8605	2.7148	13.6735	0.6584	0.9839	1.1437	0.6396	2	9.0033	4.0517	0.8653	6.3347	1.8498	2.8685
1957	3.2587	1.1671	2.9565	3.511	3.5422	1.7417	11.9485	0.431	1.0406	1.2092	0.7327	2	5.1493	1.4133	1.0879	1.929	1.68	0.1824
1958	4.5721	1.0703	3.8637	4.6477	63.7287	1.2378	15.3732	0.3111	0.844	1.1764	0.5189	2	4.7823	3.2807	0.0976	6.3227	0.4489	3.0477
1959	2.7277	0.9618	1.7	2.4249	30.7252	3.0094	8.2415	0.6208	0.917	1.0175	0.5456	2	5.116	2.7094	0.8196	4.9659	2.0848	1.5719
1960	4.8626	0.9933	3.4537	4.6182	1.4938	0.824	15.1735	0.1876	0.5126	1.1274	0.3129	2	2.8458	0.2965	1.0326	0.9475	0.8117	0.0425
1961	4.3194	1.0629	3.4882	4.3488	31.8361	2.1414	14.4236	0.5179	0.788	1.237	0.4776	2	7.4695	3.0752	0.6538	6.4383	1.4596	2.378
1962	2.4453	1.0867	1.9165	2.4038	19.3336	2.3663	8.3479	0.5433	1.0835	1.1517	0.8061	2	4.5351	2.4156	1.0628	2.9965	1.9089	0.8768
1963	3.8602	1.1374	3.3928	4.113	40.5698	1.7267	13.7935	0.4247	0.8482	1.2104	0.6331	2	5.8583	3.0264	0.4103	4.7803	1.0262	2.3767
1964	2.446	1.1226	1.9416	2.4754	-12.8558	1.9579	8.6262	0.4407	1.0327	1.1227	0.7813	2	3.8014	1.2376	1.4132	1.5841	2.2095	-0.4887
1965	3.0783	1.1966	2.9164	3.3763	15.273	1.7505	11.5723	0.4411	1.0918	1.2303	0.862	2	5.1051	2.0581	1.2607	2.3876	1.4831	0.7797
1966	4.9727	1.0518	3.9279	4.9929	30.1244	2.4307	16.4313	0.581	0.6822	1.133	0.4082	2	9.5474	3.5695	0.7155	8.7438	1.6984	2.8761
1967	5.335	1.0608	4.3019	5.4181	36.1013	1.7622	17.7799	0.4264	0.6628	1.1471	0.4215	2	7.5809	3.2115	0.4778	7.6186	1.1261	2.7368
1968	2.7095	1.2464	2.6058	3.0437	17.664	1.4263	10.6094	0.3503	1.1691	1.2384	0.9251	2	3.7166	1.7429	0.7241	1.884	1.1743	0.6565
1969	2.603	1.0873	2.0527	2.5764	-25.19	2.3082	8.891	0.5329	1.0737	1.1381	0.7527	2	4.738	0.9815	2.3638	1.3039	2.8896	-1.1935
1970	6.0919	1.0685	5.0919	6.2643	34.3071	1.512	20.4492	0.3765	0.9256	1.16	0.6323	2	7.699	3.2693	0.8754	5.1708	0.9933	2.6413
1971	2.6121	1.2016	2.372	2.829	-2.8062	1.1962	9.861	0.2877	1.104	1.2361	0.8032	2	2.8373	0.908	0.9982	1.1306	1.2297	-0.0796
1972	2.6456	1.0277	1.8386	2.4922	-11.5202	2.3446	8.5415	0.5047	0.9576	1.0889	0.6523	2	4.3107	1.209	1.4931	1.8533	2.6147	-0.4966
1973	4.4015	1.0504	3.4603	4.3867	23.8569	2.3075	14.5249	0.5497	0.6626	1.1851	0.4298	2	7.9847	2.6601	1.541	6.1887	1.757	1.9049
1974	4.587	1.043	3.6378	4.5509	48.6268	1.4353	15.0302	0.3474	0.768	1.2066	0.4861	2	5.2214	2.8974	0.1547	5.9606	0.7374	2.539
1975	3.8982	1.1137	3.3721	4.0752	25.8914	2.3013	13.6385	0.569	1.03	1.1831	0.6952	2	7.7601	3.1948	0.8835	4.5953	1.7054	2.0092
1976	4.568	1.0376	3.5885	4.5088	2.6097	2.9813	14.8904	0.7185	0.656	1.1684	0.4191	2	10.6985	1.4962	1.4871	3.5696	2.9035	0.2792
1977	3.5672	1.1226	3.1364	3.7342	33.5559	1.447	12.5806	0.3607	1.0026	1.2015	0.6643	2	4.5384	2.1616	0.4024	3.2539	0.9615	1.5229
1978	3.4824	1.0955	2.8684	3.5573	23.1382	2.1061	11.9847	0.5041	1.0007	1.1589	0.7391	2	6.0411	2.5942	0.8026	3.5099	1.6188	1.3978
1979	3.669	0.9902	2.5622	3.4226	25.0263	1.9695	11.4134	0.4421	0.8368	1.1015	0.5156	2	5.0463	2.0242	0.5218	3.926	1.4767	1.2629
1980	2.319	1.1383	1.9541	2.3617	-10.3812	0.9761	8.2931	0.23	1.1063	1.2089	0.8923	2	1.9073	0.7633	0.6222	0.8555	1.0774	-0.198
1981	4.5497	1.134	4.1255	4.8835	39.1806	1.6169	16.2086	0.4115	0.8166	1.2078	0.5222	2	6.6704	3.127	0.6517	5.988	0.9834	2.6135
1982	3.5477	1.1215	3.129	3.7089	7.184	1.549	12.4997	0.3878	1.0616	1.2002	0.7543	2	4.8469	1.4327	1.1239	1.8993	1.4377	0.3482
1983	4.3261	1.0393	3.2811	4.2646	44.6596	2.4052	14.1258	0.5587	0.6924	1.1619	0.4362	2	7.8917	4.105	1.0069	9.4104	1.331	3.5244
1984	2.4388	1.2467	2.4572	2.7069	8.9172	0.7626	9.5519	0.1962	1.2489	1.3155	1.0745	2	1.8739	0.9135	0.4435	0.8501	0.6946	0.1671
1985	3.2067	1.1197	2.6825	3.3216	36.0064	2.1328	11.2802	0.5072	0.9731	1.1835	0.708	2	5.7212	3.0264	0.4752	4.2745	1.3649	2.06
1986	2.9459	1.1701	2.6202	3.1532	9.5807	2.324	10.8289	0.5623	1.1031	1.1932	0.8483	2	6.0893	2.366	0.8957	2.789	2.1013	0.5834
1987	2.8844	1.1649	2.588	3.069	32.0352	1.5031	10.5564	0.3685	1.0709	1.2034	0.7615	2	3.8901	2.0242	0.593	2.6581	1.0216	1.2462
1988	2.4144	1.2115	2.1233	2.6101	-10.5437	2.3562	9.1894	0.5444	1.0954	1.1632	0.8659	2	5.003	1.728	2.0512	1.9955	2.6047	-0.5275
1989	2.4765	1.1989	2.1872	2.6606	11.9769	1.9686	9.3275	0.4616	1.1085	1.187	0.7861	2	4.3058	1.878	1.0786	2.3888	1.7329	0.5157
1990	3.1024	1.1145	2.6258	3.1911	10.9489	1.8654	10.8623	0.4509	1.0917	1.1934	0.8645	2	4.8982	1.9724	1.1033	2.2816	1.6612	0.5363
1991	3.4382	1.166	3.1595	3.7173	21.3658	2.0754	12.5947	0.5206	1.0832	1.2062	0.7623	2	6.5572	2.6451	1.3793	3.4697	1.632	1.401
1992	2.5933	1.2451	2.4891	2.8964	-17.1358	3.1799	10.1444	0.7802	1.1479	1.2025	0.9271	2	7.915	2.097	3.3711	2.2618	3.7247	-1.3563
1993	3.4552	1.1054	2.8426	3.5573	9.615	1.9483	11.9994	0.4615	0.9358	1.1816	0.6884	2	5.5382	1.7447	1.2964	2.5345	1.7609	0.5325
1994	3.5804	1.1778	3.4157	3.9194	27.5331	1.6031	13.2481	0.4133	1.0517	1.2736	0.7961	2	5.4756	2.4324	1.4864	3.0555	1.1617	1.5076
[truncated: 468 more rows]

## Sheet: XL36deltaFtsE + FtsEWT aPBP4
Medium is TY 30oC expression was induced with 30𝜇M IPTG
n	Axis	Dia	Volume	Area	MinDiaCenter	MaxDia	VolCenter	FlChannel	FluorTotal	FluorCenter	FluorPole	ConcCenter	ConcOffCenter	FCPlus	RingFraction	ConcTotal	WallArea	ConcWall
count	2588	2588	2588	2588	2588	2588	2588	2588	2588	2588	2588	2588	2588	2588	2588	2588	2588	2588
mean	3.8372	1.1847	3.6804	4.2144	1.065	1.2779	0.8354	2	8.4891	2.6605	1.5331	3.4044	2.1201	0.9013	9.3922	2.3327	14.1915	0.5963
stdev	0.9422	0.0927	0.9621	1.0401	0.1616	0.0779	0.1903	0	3.4108	1.128	0.7475	1.7922	0.8349	1.2017	13.1423	0.8083	3.2563	0.1903
---	---	---	---	---	---	---	---	---	---	---	---	---	---	---	---	---	---	---
1	3.5702	1.201	3.5603	3.9783	1.2328	1.3015	1.008	2	9.0965	3.6651	1.3488	3.6358	2.1281	1.5198	16.7075	2.555	13.4706	0.6753
2	3.7103	1.024	2.6888	3.5742	0.9794	1.1238	0.6986	2	4.4765	1.3939	0.988	1.9953	1.5489	0.3119	6.9675	1.6649	11.9354	0.3751
3	4.051	1.2738	4.4028	4.8119	1.234	1.3068	0.9671	2	11.2568	3.4285	2.1057	3.545	2.2785	1.2248	10.8805	2.5567	16.2106	0.6944
4	2.6389	0.8741	1.3541	2.1428	0.7915	0.9529	0.4695	2	5.8202	1.7399	1.4422	3.7061	4.6125	-0.4255	-7.3107	4.2982	7.247	0.8031
5	4.9757	0.9033	2.9576	4.3193	0.8472	1.0294	0.5348	2	9.5948	1.9083	2.0857	3.5681	3.1726	0.2115	2.2043	3.2441	14.1195	0.6795
6	3.0666	1.2919	3.2651	3.6037	1.1953	1.3196	1.0174	2	4.6825	1.0661	1.0811	1.0479	1.6089	-0.5708	-12.1901	1.4341	12.4462	0.3762
7	3.965	1.2051	3.9488	4.4667	1.0611	1.3323	0.8764	2	11.5843	4.8984	1.375	5.5891	2.1762	2.9912	25.8212	2.9336	15.0113	0.7717
8	4.2006	1.2103	4.2756	4.7698	1.056	1.3063	0.7809	2	8.1642	2.4328	1.0317	3.1152	1.6401	1.152	14.1104	1.9095	15.9721	0.5112
9	3.0397	1.2907	3.322	3.5658	1.2457	1.332	1.0132	2	5.1375	2.1881	1.0474	2.1596	1.2775	0.8937	17.3956	1.5465	12.3251	0.4168
10	2.9315	1.3158	3.3548	3.4858	1.3013	1.3673	1.2115	2	4.7391	2.2006	1.1917	1.8164	1.1844	0.7656	16.155	1.4126	12.1179	0.3911
11	3.9693	1.0682	3.2575	3.9952	1.0096	1.2064	0.7909	2	8.5667	2.1249	1.7506	2.6867	2.6117	0.0594	0.6931	2.6298	13.3202	0.6431
12	2.4289	1.1411	1.9378	2.4922	0.9671	1.1591	0.7915	2	6.2963	2.6755	1.7539	3.3804	3.1585	0.1756	2.7889	3.2492	8.7074	0.7231
13	3.561	1.2434	3.7499	4.0962	1.1945	1.3235	0.9579	2	11.1698	3.8275	1.974	3.9958	2.6297	1.3085	11.7146	2.9787	13.9108	0.803
14	3.666	1.1739	3.4428	4.0078	1.0356	1.2698	0.7348	2	7.8155	2.4186	2.8285	3.2913	1.9929	0.9541	12.2078	2.2701	13.5197	0.5781
15	3.0233	1.0062	2.0682	2.8248	0.9848	1.0985	0.6676	2	8.3821	3.8763	1.6483	5.8063	3.2171	1.7286	20.6225	4.0528	9.5568	0.8771
16	2.7863	1.2413	2.7978	3.1279	1.2007	1.2939	0.962	2	9.3321	2.6031	2.727	2.7059	3.6654	-0.923	-9.8906	3.3355	10.8653	0.8589
17	3.0476	1.1829	2.8926	3.3048	1.1791	1.2824	0.9248	2	5.0704	1.4309	1.1978	1.5473	1.8495	-0.2795	-5.5124	1.7529	11.3254	0.4477
18	3.2267	1.3265	3.6953	3.9026	1.2342	1.3682	1.1049	2	6.2248	2.9638	1.0423	2.6823	1.2589	1.5727	25.2651	1.6845	13.4463	0.4629
19	5.2502	1.0893	4.454	5.4644	0.7521	1.2475	0.4245	2	7.3654	2.0961	0.6835	4.9373	1.3077	1.5409	20.9208	1.6537	17.9668	0.4099
20	2.9025	1.2213	2.8549	3.2248	1.1846	1.2946	0.972	2	4.7869	1.6661	1.1504	1.7141	1.6574	0.0551	1.1515	1.6767	11.1363	0.4298
21	5.8974	1.0564	4.7447	5.9907	0.8775	1.1961	0.5594	2	8.0471	2.3683	1.1112	4.2333	1.3569	1.6092	19.9973	1.696	19.5723	0.4111
22	4.7709	1.0065	3.4442	4.5846	0.715	1.1584	0.4225	2	12.4807	4.0351	1.6464	9.5497	2.795	2.8541	22.8681	3.6237	15.0856	0.8273
23	3.1112	1.3138	3.3593	3.7173	1.2047	1.2832	1.0271	2	5.2364	2.1501	0.817	2.0934	1.3234	0.7909	15.1039	1.5588	12.8419	0.4078
24	4.3501	1.1917	4.3421	4.8792	1.0233	1.3085	0.7993	2	7.6053	2.6271	1.3195	3.2869	1.4052	1.504	19.7757	1.7515	16.2858	0.467
25	4.0972	1.1129	3.4769	4.2941	1.0004	1.2108	0.7567	2	6.8309	1.748	1.2614	2.3101	1.8686	0.3341	4.891	1.9647	14.325	0.4769
26	2.9497	1.2532	2.917	3.3595	1.1776	1.2446	0.9581	2	7.7352	2.816	2.3766	2.9393	2.5112	0.4101	5.3017	2.6518	11.6127	0.6661
27	3.2948	1.0521	2.4521	3.229	0.9827	1.0765	0.6445	2	3.6402	1.2622	0.7698	1.9585	1.3156	0.4143	11.3812	1.4845	10.8902	0.3343
28	3.3661	1.1733	3.2446	3.6542	1.172	1.2835	0.9976	2	9.4067	2.831	2.7204	2.8379	2.9264	-0.0883	-0.9392	2.8992	12.4078	0.7581
29	4.8096	1.0515	3.8895	4.8203	0.8288	1.2629	0.5792	2	9.9422	2.1252	1.4508	3.6693	2.3614	0.7575	7.619	2.5562	15.8886	0.6257
30	3.3922	1.2506	3.6749	3.9068	1.2365	1.3566	0.9746	2	6.176	1.9757	1.4327	2.0273	1.5555	0.4598	7.4449	1.6806	13.3277	0.4634
31	3.2245	1.2331	3.0443	3.65	1.118	1.2581	0.9241	2	10.7318	3.1766	2.8593	3.4375	3.5635	-0.1164	-1.0846	3.5252	12.4916	0.8591
32	3.4436	1.2084	3.3674	3.8478	1.1244	1.2659	0.9294	2	8.5456	2.6472	2.0723	2.8483	2.4193	0.3987	4.6656	2.5377	13.0725	0.6537
33	2.66	1.2437	2.5374	2.9764	1.1219	1.2874	0.9645	2	7.5527	2.8759	1.5031	2.9818	2.9733	0.0082	0.108	2.9766	10.3933	0.7267
34	5.0208	1.1054	4.3213	5.2876	0.7691	1.2063	0.508	2	14.4626	4.1167	2.5583	8.1041	2.7131	2.7385	18.935	3.3468	17.4349	0.8295
35	2.3498	1.2452	2.331	2.5933	1.2404	1.3376	1.0052	2	6.6518	2	2.5405	1.9896	3.5086	-1.5268	-22.9532	2.8536	9.1922	0.7236
36	4.2546	1.1457	3.8926	4.593	1.0164	1.259	0.7515	2	9.6271	3.4601	1.3495	4.6044	1.9633	1.9848	20.6168	2.4732	15.314	0.6286
37	2.9454	1.1497	2.5374	3.1027	1.1074	1.1797	0.8668	2	8.2048	3.6505	2.0727	4.2115	2.7261	1.2875	15.692	3.2335	10.6383	0.7713
38	2.6994	1.1845	2.3867	2.8964	1.0288	1.2425	0.8939	2	7.635	2.4464	2.0266	2.7367	3.4759	-0.6607	-8.6536	3.199	10.045	0.7601
39	5.3933	1.1604	5.3375	5.9696	0.7244	1.2949	0.5672	2	10.0817	2.0024	1.4614	3.5303	1.6937	1.0417	10.3326	1.8888	19.6616	0.5128
40	2.5643	1.3216	2.7974	3.0143	1.2401	1.3656	1.109	2	11.7391	4.1934	4.155	3.7814	4.4691	-0.7627	-6.4971	4.1964	10.6471	1.1026
41	3.2082	1.2155	3.133	3.5826	1.102	1.2455	0.9588	2	6.4385	2.1445	1.8531	2.2367	1.975	0.2509	3.8969	2.0551	12.251	0.5255
42	4.1367	1.205	4.2668	4.673	1.171	1.2989	0.9429	2	7.1417	3.2992	0.7029	3.4991	1.156	2.2092	30.9338	1.6738	15.6592	0.4561
43	4.9723	1.1737	4.8773	5.5402	0.7992	1.2743	0.5616	2	9.2123	2.3469	1.7979	4.1788	1.5908	1.4535	15.7778	1.8888	18.3334	0.5025
44	4.6952	1.2374	5.0888	5.4813	0.8435	1.344	0.6091	2	10.587	1.516	1.6236	2.489	2.0249	0.2827	2.6703	2.0805	18.2518	0.5801
45	5.4778	0.8779	3.0631	4.6435	0.7643	1.0601	0.3971	2	5.5236	1.2758	0.7921	3.2126	1.5933	0.643	11.641	1.8033	15.1072	0.3656
46	2.5224	1.1383	1.8324	2.5933	0.9294	1.1693	0.7064	2	5.3335	1.352	2.2939	1.9139	3.5359	-1.1458	-21.4831	2.9107	9.0205	0.5913
47	3.8866	1.305	4.5602	4.7066	1.2807	1.4226	1.1555	2	16.5301	5.5453	3.3275	4.7989	3.2264	1.8171	10.9927	3.6249	15.9342	1.0374
48	3.0908	1.1534	2.7938	3.2795	1.1446	1.2488	0.9205	2	6.5601	1.701	1.6338	1.8479	2.5938	-0.6866	-10.4663	2.3481	11.1995	0.5857
49	3.3997	1.2503	3.66	3.9152	1.2166	1.3448	0.9783	2	8.481	4.1347	1.0139	4.2262	1.6208	2.549	30.0554	2.3172	13.3537	0.6351
50	3.4221	1.2318	3.4804	3.8899	1.15	1.2737	0.8895	2	2.0689	0.5595	0.3371	0.629	0.5826	0.0413	1.9948	0.5944	13.2434	0.1562
51	3.9981	1.2288	4.2937	4.5888	1.1555	1.3473	0.9825	2	6.2259	2.6904	0.9069	2.7383	1.0677	1.6414	26.3641	1.45	15.4338	0.4034
52	2.8849	1.193	2.6631	3.1364	1.1454	1.2573	0.8627	2	6.7365	3.0912	1.4062	3.5833	2.0247	1.3445	19.9584	2.5296	10.8125	0.623
53	2.9587	1.3079	3.1674	3.5026	1.2067	1.3059	1.0318	2	9.8026	4.4751	2.3214	4.3373	2.4946	1.9012	19.3949	3.0948	12.1569	0.8063
54	4.7833	1.1262	4.3258	5.115	0.909	1.2264	0.7632	2	6.9543	1.3839	1.0882	1.8133	1.5636	0.1906	2.7408	1.6076	16.9241	0.4109
55	5.9341	1.0724	5.0392	6.1169	0.6819	1.2314	0.4986	2	8.4942	1.9461	1.4706	3.9028	1.4421	1.227	14.4452	1.6856	19.992	0.4249
56	4.1321	1.1115	3.5773	4.3278	0.9035	1.2216	0.6818	2	10.5864	3.2755	1.733	4.8039	2.5249	1.5539	14.6783	2.9593	14.4287	0.7337
57	2.9514	1.4025	3.5575	3.7173	1.2818	1.3852	1.1431	2	11.1616	3.8201	2.5524	3.3418	3.0407	0.3442	3.0838	3.1375	13.0042	0.8583
58	2.7315	1.0039	1.9865	2.5259	0.9732	1.1685	0.7349	2	4.643	1.7626	0.9041	2.3984	2.3014	0.0713	1.5354	2.3373	8.6148	0.539
59	2.7456	0.8314	1.3562	2.1344	0.7852	0.9785	0.4378	2	8.0319	2.0322	3.3691	4.6414	6.5329	-0.8282	-10.3114	5.9224	7.1713	1.12
60	2.4057	1.2801	2.513	2.728	1.257	1.3721	1.0628	2	6.1536	1.7699	2.9004	1.6654	3.0226	-1.4424	-23.4399	2.4487	9.6749	0.636
61	3.5535	1.2703	3.8337	4.1678	1.1787	1.3052	0.9318	2	10.0672	2.4923	1.6782	2.6748	2.6103	0.06	0.5965	2.626	14.1812	0.7099
62	2.6138	1.2047	2.3599	2.8375	1.0791	1.2066	0.8308	2	4.4053	1.5235	1.43	1.8338	1.8846	-0.0422	-0.9584	1.8667	9.8924	0.4453
63	4.973	1.2481	5.5348	5.8728	0.9351	1.3727	0.6555	2	11.5704	3.8318	1.6461	5.846	1.586	2.7923	24.1331	2.0905	19.4998	0.5934
64	4.6243	1.1237	4.1676	4.9256	1.0423	1.2385	0.8028	2	12.3214	3.1505	1.4853	3.9243	2.7256	0.9624	7.8108	2.9565	16.3251	0.7548
65	4.5789	1.2261	4.8262	5.2918	0.9886	1.3332	0.7328	2	15.6009	5.6804	1.1154	7.752	2.4235	3.9045	25.0274	3.2325	17.6381	0.8845
66	3.7266	1.2449	3.974	4.3067	1.1627	1.3157	0.9748	2	5.8283	3.2333	0.4744	3.3169	0.8652	2.3899	41.0051	1.4666	14.5744	0.3999
67	3.8896	1.2409	3.9996	4.4961	1.0931	1.2866	0.9227	2	8.9956	1.8094	1.4843	1.961	2.3355	-0.3455	-3.8408	2.2491	15.1629	0.5933
68	2.8233	1.2139	2.7403	3.1111	1.1643	1.302	1.0118	2	8.6204	2.9596	3.1836	2.9252	3.2749	-0.3537	-4.1031	3.1458	10.7671	0.8006
69	3.0684	1.2426	3.192	3.4816	1.2344	1.3421	1.0915	2	5.9059	2.033	1.2506	1.8626	1.8438	0.0206	0.3486	1.8502	11.9785	0.493
70	2.8041	1.3136	3.0899	3.3132	1.2087	1.3552	1.123	2	5.4771	1.721	1.0898	1.5324	1.9098	-0.4237	-7.7358	1.7726	11.5718	0.4733
71	2.6205	1.2249	2.5074	2.888	1.1451	1.2635	0.8706	2	9.6337	3.6535	2.7812	4.1966	3.6535	0.4728	4.9078	3.8421	10.0842	0.9553
72	4.7323	1.1895	4.6135	5.3255	0.8049	1.2328	0.5531	2	10.9219	2.5087	1.1546	4.5359	2.072	1.3627	12.4768	2.3674	17.6841	0.6176
73	3.295	1.2489	3.542	3.7805	1.233	1.3626	0.9918	2	7.2493	2.3093	1.6983	2.3284	1.9371	0.388	5.3522	2.0467	12.9282	0.5607
74	4.4493	1.1149	3.9425	4.694	0.9694	1.2735	0.6427	2	13.0977	3.7916	2.1782	5.8999	2.8202	1.9791	15.1103	3.3222	15.5845	0.8404
75	3.7284	1.1904	3.6084	4.1341	1.0777	1.2847	0.9182	2	6.891	2.6214	0.944	2.8549	1.5871	1.1641	16.893	1.9097	13.9428	0.4942
76	4.6758	1.1632	4.4272	5.1487	0.9456	1.2808	0.642	2	11.6516	3.3092	1.2028	5.1543	2.204	1.8942	16.257	2.6318	17.087	0.6819
77	2.9821	1.3827	3.615	3.7131	1.2733	1.3733	1.1636	2	12.1695	3.7978	3.3648	3.2638	3.415	-0.176	-1.4462	3.3664	12.9539	0.9394
78	4.615	1.1375	4.3808	4.9719	0.8933	1.304	0.682	2	12.1537	3.2453	1.543	4.7585	2.4084	1.6027	13.1869	2.7743	16.4916	0.737
79	4.4829	1.1667	4.4081	4.9382	1.1011	1.2901	0.8937	2	15.1285	5.5138	1.6411	6.1696	2.7358	3.0688	20.2849	3.432	16.4313	0.9207
80	5.5645	1.1105	5.0965	5.9149	0.7811	1.3095	0.563	2	14.3949	3.9208	1.3533	6.9646	2.3103	2.6202	18.2023	2.8245	19.4133	0.7415
81	7.4473	1.1809	7.6287	8.4955	1.0241	1.2624	0.7915	2	15.9696	2.8475	0.8548	3.5977	1.9192	1.3285	8.3189	2.0934	27.6291	0.578
82	2.9663	1.288	3.2001	3.4647	1.2105	1.3468	1.0782	2	8.9924	2.8078	2.1663	2.6042	2.9146	-0.3346	-3.7209	2.81	12.0031	0.7492
83	3.6242	1.2303	3.8598	4.1341	1.2046	1.3332	1.032	2	8.1858	2.2624	1.787	2.1922	2.0947	0.1006	1.229	2.1208	14.0079	0.5844
84	3.5464	1.3	4.0608	4.2478	1.1998	1.3438	1.0155	2	11.1043	3.6718	1.7719	3.6156	2.4407	1.1932	10.7454	2.7345	14.484	0.7667
85	5.9814	1.2134	6.4162	6.9421	0.844	1.372	0.601	2	22.1061	6.7813	1.4538	11.2833	2.6353	5.1974	23.5112	3.4454	22.8014	0.9695
86	4.1432	1.3314	5.0329	5.136	1.2977	1.4073	1.1514	2	9.7341	3.3145	1.217	2.8788	1.6539	1.4103	14.4882	1.9341	17.3302	0.5617
87	5.0862	1.0234	3.914	4.9803	0.6223	1.2176	0.3745	2	12.8752	2.5873	1.608	6.9093	2.9066	1.4989	11.6418	3.2895	16.3519	0.7874
88	2.7841	1.3579	3.2741	3.3847	1.321	1.471	1.2156	2	3.431	1.5491	0.7305	1.2744	0.9142	0.4377	12.7572	1.0479	11.8764	0.2889
89	2.8635	1.2129	2.7891	3.1574	1.2329	1.2888	0.9303	2	6.1091	1.7228	2.2994	1.8518	2.3597	-0.4725	-7.7344	2.1903	10.9109	0.5599
90	5.1243	1.2217	5.4367	5.9401	1.0733	1.3633	0.9655	2	15.1523	3.3089	2.8246	3.4273	2.6488	0.7516	4.9603	2.787	19.6675	0.7704
91	4.949	1.2007	5.0436	5.6328	0.8132	1.3038	0.5431	2	12.7417	3.4672	2.2856	6.3837	2.0608	2.3479	18.4269	2.5263	18.6676	0.6826
92	5.0856	1.2737	5.7705	6.1296	1.1638	1.3461	0.905	2	12.4464	2.245	1.6428	2.4806	2.0967	0.3474	2.7912	2.1569	20.3501	0.6116
93	2.8732	1.3089	3.0809	3.3932	1.2229	1.3149	0.9803	2	12.0007	4.6604	2.8914	4.7541	3.4944	1.2349	10.2902	3.8952	11.8148	1.0157
94	3.2963	1.2376	3.3994	3.751	1.1746	1.342	0.9366	2	8.9797	3.1691	2.3634	3.3838	2.3593	0.9595	10.6852	2.6416	12.8166	0.7006
95	2.7196	1.2426	2.7331	3.0479	1.2088	1.3238	1.0404	2	8.5593	3.3042	1.7594	3.176	3.1046	0.0743	0.8679	3.1317	10.6162	0.8062
96	3.5616	1.2752	3.9319	4.193	1.2424	1.3657	1.0275	2	6.8246	2.0882	1.4005	2.0322	1.6308	0.4124	6.0428	1.7357	14.269	0.4783
97	3.0735	1.1907	2.8986	3.3553	1.1585	1.2587	0.9495	2	6.306	2.0786	1.8723	2.1891	2.1689	0.0192	0.3048	2.1755	11.4965	0.5485
98	3.9374	1.1976	3.832	4.4077	1.1103	1.221	0.7915	2	9.0057	2.5135	1.6299	3.1757	2.1352	0.8235	9.1442	2.3501	14.814	0.6079
99	2.4864	1.2681	2.3344	2.808	1.0791	1.1891	0.8038	2	4.7848	1.2438	1.9429	1.5474	2.3135	-0.6158	-12.8699	2.0497	9.9056	0.483
100	2.9724	1.2987	3.2818	3.4984	1.2433	1.35	1.1424	2	7.1225	2.5366	1.9417	2.2205	2.1435	0.0879	1.2347	2.1703	12.1276	0.5873
101	3.5484	1.2753	3.9162	4.1762	1.2606	1.3408	1.0413	2	9.3691	2.7398	2.2876	2.6311	2.3059	0.3386	3.614	2.3924	14.2161	0.659
102	3.1795	1.2893	3.4636	3.7426	1.2088	1.377	1.1231	2	15.0395	3.5492	5.4548	3.1603	4.9094	-1.9643	-13.0609	4.3422	12.8781	1.1678
103	3.7489	1.2717	4.171	4.4204	1.1931	1.3356	1.0546	2	9.7147	4.0517	1.0949	3.8422	1.8171	2.1355	21.9822	2.3291	14.977	0.6486
104	3.3451	1.1865	3.3176	3.6668	1.1687	1.2991	0.9794	2	6.131	2.3387	1.7119	2.388	1.6219	0.7503	12.2378	1.848	12.4685	0.4917
105	3.2913	1.399	4.0942	4.1846	1.2855	1.3872	1.0782	2	13.085	3.4321	4.5775	3.183	3.2007	-0.019	-0.1453	3.196	14.4657	0.9046
106	2.9494	1.2098	2.821	3.2542	1.1883	1.2915	1.0062	2	12.7684	4.4795	3.0311	4.452	4.5672	-0.1159	-0.9077	4.5262	11.2101	1.139
107	4.7427	1.1429	4.4403	5.1403	0.8651	1.2533	0.6695	2	8.0039	2.4008	0.7762	3.5859	1.4859	1.406	17.5664	1.8026	17.0289	0.47
108	6.3686	1.1914	6.4511	7.2831	0.9821	1.3221	0.6615	2	13.6366	4.1935	1.3407	6.3392	1.6311	3.1145	22.8393	2.1138	23.837	0.5721
109	4.4913	1.2023	4.4728	5.0897	1.0126	1.3139	0.7676	2	10.9097	3.4458	2.0199	4.4892	2.0144	1.8995	17.4111	2.4391	16.9642	0.6431
110	2.7789	1.1838	2.6339	2.989	1.1683	1.2978	0.9078	2	7.3782	2.7825	1.583	3.0651	2.6625	0.3655	4.9538	2.8012	10.3349	0.7139
111	3.6566	1.2068	3.6391	4.1004	1.0759	1.2675	0.8003	2	7.3463	2.6372	1.2939	3.2952	1.6588	1.3096	17.8267	2.0187	13.8635	0.5299
112	3.7447	1.1726	3.5293	4.0962	1.0975	1.275	0.865	2	9.6343	4.5829	1.2248	5.2979	1.8959	2.9428	30.545	2.7298	13.7955	0.6984
113	4.0585	1.3227	4.8195	4.9929	1.1987	1.3839	0.9438	2	6.8711	2.3131	0.7266	2.4509	1.176	1.2032	17.511	1.4257	16.865	0.4074
114	5.336	1.1246	5.0469	5.7296	0.7868	1.2925	0.5356	2	11.6003	3.278	1.0776	6.1206	1.8448	2.29	19.7409	2.2985	18.8527	0.6153
115	2.8111	1.1947	2.5905	3.0522	1.1038	1.2354	0.9342	2	4.5468	1.348	1.4568	1.4429	1.9313	-0.4564	-10.0378	1.7552	10.5507	0.4309
116	3.5774	1.2465	3.7813	4.1257	1.1778	1.3114	0.9904	2	5.4123	1.735	1.2552	1.7518	1.3176	0.43	7.9449	1.4313	14.0085	0.3864
117	3.9518	1.1584	3.6497	4.2899	1.1102	1.2052	0.8323	2	12.4043	4.2651	2.1204	5.1244	2.8889	1.8606	14.9996	3.3987	14.3815	0.8625
118	3.6148	1.2272	3.8125	4.113	1.1977	1.351	1.0024	2	9.7578	3.2869	1.5514	3.2789	2.3027	0.9785	10.0279	2.5594	13.9367	0.7002
119	3.2206	1.3152	3.6196	3.8647	1.2343	1.3411	1.0872	2	9.0269	4.4137	1.5662	4.0597	1.8217	2.4332	26.955	2.4939	13.3072	0.6783
120	4.9737	1.2186	5.2088	5.7423	0.8802	1.2982	0.6258	2	12.7405	3.1173	1.288	4.9816	2.0997	1.8033	14.1541	2.446	19.0406	0.6691
121	2.8373	1.2229	2.7777	3.149	1.1811	1.2905	0.9762	2	6.8849	1.8449	2.7693	1.8898	2.7978	-0.8865	-12.876	2.4786	10.9009	0.6316
122	3.3541	1.1033	2.7703	3.4395	1.0306	1.1548	0.7488	2	7.4468	3.287	1.0903	4.3895	2.0578	1.746	23.4463	2.6881	11.626	0.6405
123	6.4508	1.0958	5.6694	6.8116	0.9807	1.233	0.702	2	12.3797	4.1205	0.9377	5.8697	1.6627	2.9533	23.856	2.1836	22.2083	0.5574
124	4.5925	1.0997	4.016	4.7908	0.91	1.185	0.6075	2	6.7652	2.5335	0.8188	4.1702	1.2415	1.7792	26.2993	1.6846	15.8659	0.4264
125	3.0828	1.3086	3.4341	3.6668	1.2595	1.3323	1.0995	2	8.3638	2.577	2.1329	2.3438	2.4788	-0.1484	-1.7743	2.4355	12.6741	0.6599
126	4.9123	1.1744	4.7615	5.4728	0.8306	1.3192	0.6039	2	7.4969	1.6971	1.6667	2.8101	1.395	0.8547	11.4007	1.5745	18.1231	0.4137
127	4.6658	1.2248	4.9209	5.3928	0.9137	1.3421	0.7315	2	8.6114	2.8269	1.1349	3.8643	1.3807	1.8168	21.0976	1.75	17.9533	0.4797
128	5.793	1.1794	5.7857	6.5337	0.875	1.3071	0.6864	2	15.2681	3.1801	1.5443	4.6331	2.3705	1.553	10.1715	2.6389	21.4638	0.7113
129	4.4072	1.198	4.5243	4.9719	1.1676	1.3263	0.9642	2	9.021	2.2577	1.1403	2.3415	1.8998	0.4259	4.7212	1.9939	16.5868	0.5439
130	3.9021	1.3116	4.5747	4.7487	1.2038	1.4035	0.9472	2	5.4033	1.9254	0.9872	2.0327	0.9588	1.0172	18.8255	1.1811	16.0781	0.3361
131	3.0544	1.2312	3.0215	3.4353	1.1919	1.2585	1.0139	2	9.2428	2.8982	2.4941	2.8584	3.1603	-0.3061	-3.3118	3.059	11.8139	0.7824
132	3.5487	1.2541	3.739	4.113	1.1684	1.3342	0.9317	2	4.617	1.4109	0.8828	1.5143	1.142	0.3468	7.5114	1.2348	13.9817	0.3302
133	3.2416	1.2037	3.1095	3.591	1.1477	1.2203	0.9304	2	7.3377	2.8168	1.6096	3.0275	2.0747	0.8865	12.0814	2.3598	12.2582	0.5986
134	3.1571	1.2008	3.058	3.4816	1.178	1.2623	0.9092	2	5.5738	1.4404	1.5842	1.5843	1.9236	-0.3085	-5.5348	1.8227	11.9096	0.468
135	3.2757	1.1995	3.2425	3.6205	1.1759	1.3021	0.9388	2	5.811	2.3578	1.1065	2.5116	1.4989	0.9506	16.3586	1.7921	12.3439	0.4708
136	3.3193	1.2154	3.3419	3.7173	1.1119	1.3042	0.9524	2	8.6269	3.2445	1.6718	3.4068	2.2524	1.0994	12.7439	2.5814	12.6741	0.6807
137	4.3337	1.2598	4.7795	5.1192	1.1131	1.374	0.8526	2	5.9174	2.5208	0.6469	2.9566	0.865	1.7834	30.1382	1.2381	17.1523	0.345
138	3.5235	1.1666	3.2421	3.8184	1.1337	1.2138	0.8225	2	5.1747	1.7384	0.9687	2.1135	1.4202	0.5703	11.0209	1.5961	12.913	0.4007
139	2.5771	1.2551	2.5854	2.8964	1.2283	1.3071	1.0887	2	3.7468	1.2951	1.3433	1.1897	1.638	-0.4881	-13.0271	1.4492	10.1611	0.3687
140	3.3558	1.3285	3.8452	4.0794	1.2492	1.3575	1.1043	2	9.812	2.7803	2.5742	2.5176	2.5656	-0.0529	-0.5395	2.5518	14.0053	0.7006
141	3.7714	1.1477	3.4372	4.0457	1.0425	1.23	0.7492	2	8.0746	3.3629	1.5054	4.489	1.7528	2.0498	25.3858	2.3492	13.5977	0.5938
142	8.5165	1.1479	8.4709	9.4933	1.0411	1.304	0.8785	2	19.907	2.0537	1.8872	2.3376	2.3515	-0.0122	-0.0611	2.35	30.712	0.6482
143	4.3401	1.281	5.0308	5.2076	1.1729	1.3853	0.9075	2	9.8116	2.8662	1.2979	3.1582	1.6844	1.3375	13.6318	1.9503	17.4663	0.5617
144	2.9496	0.8684	1.5184	2.3996	0.6222	1.0419	0.4291	2	4.599	1.1418	1.5021	2.6612	3.1736	-0.2199	-4.7815	3.0288	8.047	0.5715
145	2.7745	1.1361	2.2526	2.8753	0.7824	1.1854	0.717	2	5.1976	1.5254	2.0264	2.1275	2.3913	-0.1892	-3.6401	2.3074	9.9032	0.5248
146	3.7031	1.1998	3.6598	4.1341	1.1562	1.2576	0.9393	2	7.0074	3.0073	0.4703	3.2017	1.4704	1.6262	23.2069	1.9147	13.9579	0.502
147	5.1135	1.1824	5.1255	5.7465	0.7129	1.3138	0.4741	2	11.8526	1.5784	2.0105	3.3289	2.2089	0.5311	4.4809	2.3125	18.9955	0.624
148	3.1051	1.2249	3.0683	3.4816	1.1522	1.2853	0.9811	2	7.4258	3.0389	1.5449	3.0973	2.1019	0.9767	13.1528	2.4202	11.949	0.6215
149	2.9388	1.2817	3.2132	3.4142	1.3021	1.3673	1.1617	2	8.9682	2.5358	2.7348	2.1829	3.1354	-1.1066	-12.3392	2.791	11.8335	0.7579
150	3.1874	1.1809	2.9364	3.4647	1.0986	1.2494	0.8981	2	3.9231	1.5526	0.6269	1.7287	1.163	0.5081	12.9515	1.336	11.8247	0.3318
151	4.0271	1.308	4.711	4.9003	1.2	1.3705	0.9425	2	8.7484	2.9937	1.0333	3.1764	1.527	1.5545	17.769	1.857	16.5478	0.5287
152	2.9755	1.2107	2.9717	3.2879	1.1777	1.2829	1.011	2	1.7625	1.0213	0.1812	1.0102	0.378	0.6391	36.261	0.5931	11.3173	0.1557
153	2.9403	1.1058	2.3041	2.989	0.7768	1.4972	0.6428	2	12.4282	2.3643	3.8983	3.6781	6.0579	-1.5297	-12.3083	5.3939	10.2145	1.2167
154	3.1537	1.2391	3.2415	3.5784	1.2438	1.3171	1.0024	2	8.3065	2.0476	1.9577	2.0428	2.7952	-0.7541	-9.0784	2.5625	12.2768	0.6766
155	3.0812	1.348	3.5491	3.7636	1.2224	1.3569	1.0929	2	10.648	4.3071	2.7435	3.941	2.5816	1.4857	13.9529	3.0002	13.0487	0.816
156	3.6181	1.2191	3.6914	4.092	1.1615	1.3735	0.9824	2	10.658	4.2526	2.1534	4.3289	2.3644	1.9298	18.1066	2.8873	13.8571	0.7691
157	3.3455	1.2775	3.6	3.9236	1.2191	1.2951	1.0381	2	4.9381	2.1177	0.8657	2.04	1.1009	0.9748	19.7404	1.3717	13.4264	0.3678
158	4.6747	1.1293	4.3912	5.0055	1.0691	1.2336	0.7895	2	8.0406	2.2519	0.9224	2.8522	1.6072	0.9829	12.2242	1.8311	16.5849	0.4848
159	3.4412	1.1434	1.9417	3.6542	0.3916	1.0247	0.3776	2	9.2366	2.2458	2.4378	5.9475	4.4697	0.558	6.0412	4.757	12.361	0.7472
160	3.1446	1.0264	2.3476	3.0016	1.0482	1.1685	0.7914	2	10.07	2.4995	4.5947	3.1584	4.8646	-1.3502	-13.4081	4.2895	10.1401	0.9931
161	3.8541	1.3128	4.4212	4.6898	1.171	1.3434	1.013	2	7.2131	2.7946	0.7677	2.7587	1.2965	1.4813	20.5362	1.6315	15.8951	0.4538
162	4.742	1.156	4.4633	5.195	0.8197	1.2617	0.6046	2	9.7573	1.604	1.7703	2.6531	2.1129	0.3266	3.3472	2.1861	17.2211	0.5666
163	2.8931	1.2173	2.931	3.2037	1.2133	1.314	1.0014	2	7.9072	2.1102	2.3828	2.1072	3.0042	-0.8982	-11.3593	2.6978	11.0636	0.7147
164	3.8732	1.065	3.0867	3.8815	0.8265	1.2599	0.8292	2	10.5866	1.2962	3.7227	1.5631	4.1154	-2.1165	-19.9923	3.4297	12.9586	0.817
165	3.8917	1.1653	3.6548	4.2436	1.0026	1.2485	0.7716	2	6.9198	3.4181	0.6907	4.4297	1.2146	2.4809	35.8522	1.8933	14.2467	0.4857
166	2.6571	1.1941	2.5392	2.8669	1.2171	1.3184	0.9829	2	5.1801	1.8588	1.2539	1.8911	2.1341	-0.2388	-4.6099	2.0401	9.9678	0.5197
167	3.5427	1.1661	3.2539	3.8394	1.0965	1.3071	0.8354	2	10.3528	4.0967	2.178	4.9036	2.5868	1.9356	18.6964	3.1817	12.9785	0.7977
168	3.1739	1.2456	3.3534	3.6205	1.2328	1.3596	1.0059	2	9.2651	2.6538	2.3893	2.6383	2.8163	-0.1791	-1.9331	2.7629	12.4199	0.746
169	4.3659	1.1259	3.9852	4.6435	0.961	1.283	0.7416	2	5.4577	1.5533	0.7147	2.0947	1.2037	0.6607	12.1058	1.3695	15.4423	0.3534
170	3.7872	1.3139	4.3295	4.6056	1.2014	1.3375	0.995	2	6.7352	2.7796	0.5979	2.7936	1.1863	1.5993	23.7454	1.5557	15.6325	0.4308
171	3.5025	1.2255	3.227	3.9699	0.9743	1.2551	0.7169	2	10.0173	3.2415	2.0596	4.5213	2.6995	1.3061	13.0384	3.1042	13.4841	0.7429
172	4.3183	1.2216	4.5154	4.955	0.9187	1.3347	0.6685	2	8.6574	3.8668	0.8108	5.7845	1.2453	3.0343	35.0486	1.9173	16.5725	0.5224
173	6.204	1.1837	6.3143	7.0431	0.9472	1.2856	0.7461	2	16.3153	5.9597	1.2997	7.9882	1.8597	4.5722	28.024	2.5839	23.0709	0.7072
174	3.4961	1.0213	2.543	3.3468	0.9205	1.1101	0.6483	2	5.752	1.4424	1.4209	2.2248	2.2746	-0.0323	-0.561	2.2619	11.2176	0.5128
175	3.4236	1.2123	3.4077	3.8352	1.1723	1.2685	0.9089	2	3.8075	0.9558	0.6194	1.0516	1.1412	-0.0815	-2.14	1.1173	13.0392	0.292
176	5.081	1.2121	5.3224	5.8433	0.8454	1.3363	0.6135	2	11.7428	2.8883	1.2053	4.7076	1.8804	1.7346	14.7716	2.2063	19.3475	0.6069
177	3.0005	1.2495	3.0309	3.4142	1.1824	1.2549	0.9262	2	4.7558	1.0196	0.9088	1.1009	1.7752	-0.6245	-13.1313	1.5691	11.7784	0.4038
178	2.7674	1.3317	3.0746	3.3048	1.2514	1.3196	1.0141	2	5.8911	1.8632	1.4981	1.8373	1.9549	-0.1192	-2.0234	1.9161	11.5777	0.5088
179	4.4849	1.2234	4.7165	5.1655	1.0778	1.3397	0.8506	2	6.3812	2.6401	0.7319	3.1036	0.9677	1.8169	28.4727	1.353	17.2368	0.3702
180	3.2934	1.2664	3.4748	3.8268	1.185	1.3459	0.9853	2	7.4794	2.8815	1.4656	2.9245	1.8469	1.0618	14.1963	2.1525	13.1034	0.5708
181	2.5507	1.0964	2.0238	2.5386	1.0904	1.1657	0.8383	2	4.8532	1.5627	1.9962	1.864	2.7758	-0.7643	-15.7484	2.3981	8.7854	0.5524
182	3.2339	1.2867	3.4745	3.8057	1.2331	1.2989	1.0246	2	7.6506	2.4861	1.5247	2.4263	2.108	0.3261	4.2624	2.2019	13.072	0.5853
183	2.9631	1.1465	2.6452	3.1153	1.1199	1.247	0.9096	2	2.7065	0.7631	0.5698	0.8389	1.1198	-0.2554	-9.4365	1.0232	10.6731	0.2536
184	2.4995	1.3311	2.6132	2.9469	1.2072	1.3149	0.979	2	5.1752	1.7804	1.7955	1.8185	2.0774	-0.2535	-4.8984	1.9804	10.4525	0.4951
185	3.8779	1.1414	3.5422	4.1467	1.0176	1.2845	0.7808	2	6.3326	1.8295	0.9267	2.3432	1.6307	0.5563	8.7847	1.7878	13.9054	0.4554
186	3.8773	1.2065	3.9947	4.3656	1.2153	1.3435	1.1358	2	6.6361	1.3489	1.3973	1.1877	1.8494	-0.7516	-11.3259	1.6612	14.6962	0.4516
187	4.2314	1.2037	4.279	4.7824	1.1505	1.291	0.9162	2	10.5752	3.3894	1.3763	3.6996	2.1368	1.4317	13.5383	2.4714	16.0009	0.6609
188	3.8185	1.1125	3.3307	3.9825	0.9885	1.2353	0.7147	2	8.7884	2.2353	1.9454	3.1278	2.505	0.4451	5.0646	2.6386	13.3457	0.6585
189	3.336	1.3303	3.9173	4.0583	1.3162	1.3941	1.2163	2	6.8866	3.3695	1.1226	2.7703	1.3021	1.7857	25.9301	1.758	13.9427	0.4939
190	2.9806	1.2168	2.9192	3.309	1.1606	1.2675	0.9598	2	4.0736	1.6776	0.5647	1.7478	1.2229	0.5038	12.3674	1.3955	11.3934	0.3575
191	2.8252	1.2625	2.9689	3.2248	1.2501	1.3775	1.1192	2	7.1238	1.4759	3.4842	1.3187	3.0534	-1.9415	-27.2537	2.3995	11.2053	0.6358
192	3.8901	1.2119	3.9142	4.3993	1.0028	1.2753	0.7947	2	8.2624	2.901	1.0225	3.6505	1.7187	1.5352	18.5806	2.1109	14.8109	0.5579
193	2.5182	1.1636	2.1296	2.6396	1.0866	1.1667	0.7818	2	1.4795	0.8331	0.1622	1.0657	0.4796	0.4582	30.9699	0.6947	9.2051	0.1607
194	2.8769	1.3214	3.1611	3.4268	1.2287	1.3542	0.9757	2	8.0517	2.34	2.4569	2.3982	2.6136	-0.2101	-2.6094	2.5471	11.9428	0.6742
195	5.297	1.1872	5.182	5.9864	0.877	1.3997	0.6317	2	9.7572	1.8405	1.7866	2.9135	1.7398	0.7414	7.5985	1.8829	19.7569	0.4939
196	4.1872	1.1188	3.7093	4.4162	1.0335	1.2166	0.7227	2	5.8213	1.6789	0.5446	2.3229	1.387	0.6764	11.6194	1.5694	14.7174	0.3955
197	3.353	1.2921	3.6362	3.9741	1.1547	1.3319	0.9471	2	3.2139	1.5778	0.2526	1.666	0.6084	1.0016	31.1646	0.8839	13.6104	0.2361
198	4.706	1.2675	5.4213	5.6202	1.2362	1.3855	0.9716	2	12.4415	4.0866	1.6467	4.2062	1.8776	2.2624	18.1843	2.2949	18.7392	0.6639
199	5.0767	1.0864	4.3312	5.2623	0.8216	1.2103	0.5083	2	8.6977	2.4701	0.6097	4.8592	1.629	1.642	18.8786	2.0082	17.3276	0.502
200	2.9813	0.8225	1.3027	2.307	0.6369	0.8736	0.3678	2	5.1619	1.2789	1.5388	3.4771	4.1533	-0.2487	-4.818	3.9625	7.7037	0.6701
201	3.1787	1.2817	3.3491	3.7215	1.1711	1.2946	0.9169	2	8.1457	3.494	1.1489	3.8107	1.9126	1.7404	21.3659	2.4322	12.7988	0.6364
202	2.9461	1.2743	3.1722	3.4058	1.2552	1.364	1.157	2	3.9691	1.0739	1.1618	0.9282	1.4367	-0.5883	-14.822	1.2512	11.7942	0.3365
203	4.1883	1.0788	3.5614	4.2688	1.0382	1.2995	0.7021	2	7.4057	1.8194	1.6475	2.5913	1.9537	0.4477	6.0453	2.0794	14.1954	0.5217
204	2.7663	1.3266	2.9932	3.2921	1.2332	1.2982	0.9928	2	6.8687	2.0698	2.3719	2.0847	2.399	-0.312	-4.5423	2.2948	11.5288	0.5958
205	4.0023	1.0713	3.2784	4.0415	1.0314	1.1549	0.7965	2	8.3274	1.7434	1.9556	2.1888	2.6528	-0.3696	-4.4384	2.5401	13.4702	0.6182
206	3.306	1.1579	3.0644	3.5405	1.1692	1.2339	0.8713	2	7.7467	2.2847	1.9129	2.6223	2.4905	0.1148	1.4819	2.528	12.0266	0.6441
207	3.9406	1.1585	3.8111	4.2772	1.2356	1.3491	1.0045	2	5.1657	0.7715	1.1398	0.768	1.5657	-0.8012	-15.51	1.3554	14.3419	0.3602
208	3.7153	1.2071	3.8088	4.172	1.1767	1.3127	0.9834	2	5.6626	2.286	0.8467	2.3245	1.1951	1.1107	19.6147	1.4867	14.0888	0.4019
209	5.3644	1.0673	4.4321	5.4813	0.6336	1.2112	0.3806	2	14.463	3.5073	2.4715	9.2154	2.7041	2.4781	17.1341	3.2632	17.9877	0.804
210	6.9304	1.0699	5.879	7.1694	0.8339	1.2347	0.593	2	13.8625	1.2735	0.3762	2.1476	2.3816	-0.1387	-1.0005	2.358	23.2948	0.5951
211	5.009	1.0277	3.847	4.9213	0.8229	1.2364	0.5263	2	9.7679	2.6588	2.0522	5.0521	2.1408	1.5321	15.6851	2.5391	16.1728	0.604
212	4.4926	1.0945	3.7642	4.6603	0.823	1.2051	0.5778	2	11.6241	5.1351	1.4524	8.8873	2.0365	3.9584	34.0534	3.0881	15.4483	0.7525
213	4.3908	1.1543	4.1474	4.7824	1.1004	1.2375	0.8461	2	6.0923	1.8391	1.2057	2.1736	1.2883	0.749	12.2942	1.4689	15.9225	0.3826
214	2.4679	1.3156	2.5306	2.8753	1.1993	1.307	0.9508	2	3.9152	1.0141	1.721	1.0666	1.8364	-0.732	-18.6964	1.5471	10.1999	0.3838
215	4.3394	1.2458	4.6112	5.0729	0.9196	1.3282	0.6778	2	8.9241	2.955	1.1863	4.3595	1.5176	1.9264	21.5865	1.9353	16.983	0.5255
216	2.692	1.2565	2.7005	3.0437	1.2282	1.2947	1.0517	2	5.293	1.8604	1.0172	1.7689	2.0819	-0.3292	-6.2195	1.96	10.6264	0.4981
217	2.6839	0.9285	1.5324	2.307	0.8534	1.0092	0.5081	2	4.5629	2.2487	1.0986	4.4257	2.2592	1.1008	24.125	2.9776	7.8288	0.5828
218	2.8797	1.3435	3.2459	3.4816	1.2388	1.3497	1.0024	2	7.761	3.364	1.8938	3.3561	1.9599	1.3995	18.0325	2.391	12.1544	0.6385
219	5.3286	1.1463	5.2302	5.8265	0.6619	1.3031	0.4587	2	10.4869	2.6576	0.9859	5.7934	1.6409	1.9049	18.1646	2.0051	19.1901	0.5465
220	3.4012	1.1577	3.1651	3.65	1.1523	1.2338	0.8615	2	4.7454	1.7538	0.7763	2.0358	1.2986	0.635	13.3814	1.4993	12.3701	0.3836
221	2.8328	1.2217	2.8452	3.1406	1.2329	1.2988	1.0311	2	5.6065	2.4622	1.425	2.3879	1.7332	0.675	12.0396	1.9705	10.8725	0.5157
222	4.478	1.1122	3.8953	4.7151	0.9504	1.2939	0.6791	2	10.3576	2.9792	1.685	4.3871	2.2941	1.4213	13.7223	2.659	15.6465	0.662
223	4.4013	1.1179	4.03	4.6519	0.9161	1.2863	0.6481	2	5.376	1.8676	0.6316	2.8816	1.0374	1.1952	22.2321	1.334	15.4566	0.3478
224	3.5068	1.2761	3.848	4.1257	1.1911	1.3269	0.9574	2	13.3926	4.9755	2.4925	5.1971	2.9118	2.1878	16.3359	3.4804	14.0588	0.9526
225	4.0352	1.2254	4.211	4.6224	1.0868	1.3429	0.8065	2	6.4861	3.1755	0.6821	3.9373	0.9724	2.3912	36.8665	1.5403	15.534	0.4175
226	4.7281	1.1449	4.4286	5.1318	0.9747	1.2354	0.6404	2	8.3549	3.0956	0.971	4.8337	1.3884	2.2065	26.4097	1.8866	17.0056	0.4913
227	5.3883	1.2316	5.8575	6.3106	1.1598	1.2912	0.9379	2	14.231	1.945	1.9771	2.0738	2.4974	-0.3973	-2.7918	2.4295	20.8475	0.6826
228	4.3476	1.1968	4.3208	4.8961	0.982	1.2693	0.749	2	15.7142	6.9376	1.6934	9.2626	2.4572	5.0972	32.4369	3.6369	16.347	0.9613
229	2.7356	1.2814	2.8844	3.1532	1.2546	1.3709	1.0382	2	6.8114	2.4821	1.9296	2.3909	2.3449	0.0477	0.7007	2.3615	11.013	0.6185
230	4.0901	1.3013	4.7263	4.9592	1.2014	1.3823	1.0654	2	12.3622	4.4805	2.2388	4.2056	2.1529	2.1869	17.6902	2.6156	16.7213	0.7393
231	4.5257	1.2288	4.7405	5.2371	1.1032	1.3435	0.8821	2	11.1237	2.7464	1.6728	3.1136	2.1712	0.8313	7.4732	2.3465	17.4706	0.6367
232	4.3071	1.1311	4.0209	4.5972	1.1059	1.3071	0.8099	2	9.7576	2.9135	1.3859	3.5973	2.1315	1.1872	12.1669	2.4267	15.3047	0.6376
233	4.7345	1.2018	4.7949	5.3802	0.9289	1.3238	0.6524	2	8.2437	1.8514	1.6257	2.8378	1.5431	0.8447	10.2466	1.7193	17.876	0.4612
234	5.8701	1.245	6.5458	6.9758	0.6533	1.3579	0.5501	2	9.4509	1.28	0.9199	2.3269	1.3628	0.5303	5.6111	1.4438	22.9596	0.4116
235	4.2215	1.2605	4.5855	4.9803	1.1391	1.2956	0.9518	2	13.764	5.404	1.9842	5.6775	2.3007	3.2141	23.3515	3.0016	16.7169	0.8234
236	3.635	1.2301	3.8139	4.1467	1.1223	1.3371	0.8449	2	3.2277	0.9209	0.6501	1.09	0.777	0.2644	8.1916	0.8463	14.0473	0.2298
237	4.891	1.0153	3.6729	4.7445	0.8277	1.2122	0.5701	2	10.7088	3.0776	2.0851	5.3988	2.4594	1.6756	15.6469	2.9156	15.6002	0.6865
238	3.063	1.3207	3.4818	3.671	1.2463	1.3745	1.1193	2	6.5152	2.5315	1.6439	2.2616	1.6863	0.644	9.8846	1.8712	12.7085	0.5127
239	3.6567	1.3054	4.2184	4.4077	1.1946	1.3963	0.9486	2	9.2922	3.3225	1.5872	3.5025	1.8257	1.5906	17.1176	2.2028	14.9959	0.6196
240	3.1214	1.2955	3.5015	3.6836	1.3014	1.3555	1.0555	2	5.1261	1.5401	1.0622	1.4592	1.466	-0.0072	-0.1401	1.464	12.7037	0.4035
241	3.6585	1.0838	3.0125	3.7131	1.0572	1.1873	0.7389	2	7.0803	2.9391	0.9584	3.9778	1.8214	1.5933	22.5033	2.3503	12.4568	0.5684
242	3.2595	1.3259	3.7619	3.9447	1.25	1.3723	1.0348	2	4.821	1.5457	0.83	1.4937	1.201	0.3029	6.2829	1.2815	13.5776	0.3551
243	2.4898	1.2832	2.5824	2.8417	1.1925	1.3169	0.9874	2	4.6715	1.7415	1.5007	1.7638	1.837	-0.0723	-1.5468	1.809	10.0374	0.4654
244	3.0782	1.1868	2.9591	3.3511	1.1364	1.2729	0.9811	2	9.573	3.9777	2.311	4.0544	2.8287	1.2025	12.5614	3.2351	11.4771	0.8341
245	3.7207	1.2591	4.05	4.3446	1.1922	1.3388	1.0822	2	7.4606	2.4909	1.1016	2.3018	1.6745	0.6788	9.0985	1.8421	14.7175	0.5069
246	6.4166	1.2074	6.8204	7.4346	0.7438	1.3787	0.526	2	18.918	2.6432	2.1717	5.0253	2.5856	1.2832	6.783	2.7737	24.339	0.7773
247	3.377	1.1865	3.3515	3.7047	1.2101	1.3213	0.9508	2	6.6659	1.8929	1.8117	1.9908	1.9882	0.0025	0.037	1.9889	12.5876	0.5296
248	3.5626	1.097	3.0559	3.65	0.9959	1.2391	0.705	2	7.8851	3.1998	1.581	4.5387	1.9929	1.7948	22.7619	2.5803	12.2778	0.6422
249	3.1179	1.3567	3.7389	3.8352	1.2978	1.4306	1.0463	2	7.8923	2.879	1.3128	2.7516	1.8619	0.9309	11.795	2.1109	13.2894	0.5939
250	2.6725	1.2759	2.7495	3.0606	1.2333	1.3125	1.0815	2	5.1697	2.1413	1.2558	1.9799	1.8156	0.1778	3.4393	1.8802	10.7125	0.4826
251	3.562	1.1313	3.2546	3.7552	1.1144	1.2598	0.8729	2	6.0239	2.0948	0.8605	2.3998	1.6497	0.6548	10.87	1.8509	12.6601	0.4758
252	3.2757	1.1903	3.1873	3.5952	1.1815	1.2779	0.896	2	9.8275	2.101	3.7187	2.3449	3.372	-0.9203	-9.3645	3.0833	12.2499	0.8023
253	5.1005	1.1565	5.0292	5.6118	0.9733	1.2987	0.6792	2	12.7571	3.7815	1.1905	5.5678	2.0633	2.3802	18.6578	2.5366	18.5314	0.6884
254	5.9884	1.1727	6.0582	6.7274	0.8184	1.3556	0.5137	2	12.9284	3.1959	1.4754	6.221	1.7553	2.2941	17.7447	2.134	22.0614	0.586
255	4.0511	1.1663	3.8489	4.433	1.0574	1.2576	0.763	2	7.7799	3.0362	1.2403	3.9795	1.5372	1.8634	23.9515	2.0213	14.8435	0.5241
256	2.7485	1.3549	3.1804	3.33	1.2946	1.3826	1.0834	2	6.3191	1.6725	2.1393	1.5437	2.2159	-0.7282	-11.5238	1.9869	11.6991	0.5401
257	2.8082	1.33	3.1976	3.3553	1.2935	1.3491	1.1761	2	11.8152	4.0913	2.5895	3.4789	3.8209	-0.4022	-3.4041	3.695	11.7332	1.007
258	4.9911	1.1509	4.6874	5.4602	0.8267	1.3073	0.5474	2	11.3318	1.9669	1.6835	3.5933	2.262	0.7287	6.4306	2.4175	18.0465	0.6279
259	3.2153	1.2186	3.2583	3.5994	1.1619	1.2932	1.0036	2	8.4718	2.9761	1.9487	2.9655	2.4374	0.5299	6.2549	2.6001	12.309	0.6883
260	3.5553	1.2486	3.7722	4.1046	1.2031	1.336	0.9815	2	3.4663	1.2626	0.387	1.2864	0.7896	0.4876	14.0669	0.9189	13.9459	0.2486
261	3.7121	1.1754	3.4072	4.0667	1.0477	1.2277	0.8853	2	13.3881	4.6672	2.4844	5.2716	3.4581	1.6056	11.9927	3.9294	13.7072	0.9767
262	3.3087	1.1553	3.0579	3.5363	1.118	1.1951	0.8265	2	9.8877	3.61	2.409	4.3676	2.8134	1.2846	12.9919	3.2335	12.0093	0.8233
263	4.5917	1.1954	4.6675	5.1824	1.0012	1.2948	0.6999	2	11.6207	2.6376	2.157	3.7686	2.2641	1.053	9.0614	2.4897	17.244	0.6739
264	2.4505	1.2877	2.6018	2.7996	1.2979	1.376	1.1818	2	4.9075	1.2585	2.1201	1.0649	2.5698	-1.7785	-36.2404	1.8862	9.9128	0.4951
265	3.0669	1.2003	2.9351	3.3721	1.1846	1.2544	0.9695	2	5.8611	2.4857	1.2521	2.5638	1.7173	0.8207	14.0025	1.9969	11.5649	0.5068
266	3.8473	1.1946	3.8684	4.2899	1.1066	1.2984	0.9023	2	7.0022	3.0285	1.1202	3.3562	1.3397	1.8196	25.9861	1.8101	14.4388	0.485
267	3.201	1.2031	3.2154	3.5405	1.2335	1.3032	1.0104	2	7.9897	2.6335	1.8744	2.6063	2.4291	0.179	2.2404	2.4848	12.0985	0.6604
268	3.4092	1.2726	3.7163	3.991	1.2438	1.3352	0.9998	2	7.9953	2.1803	1.832	2.1808	2.1406	0.0402	0.5024	2.1514	13.6296	0.5866
269	2.7356	1.293	2.7854	3.1785	1.1782	1.2579	0.9189	2	4.2446	1.34	1.4896	1.4583	1.5562	-0.0899	-2.1177	1.5239	11.1125	0.382
270	3.4189	1.223	3.494	3.8605	1.1879	1.2995	0.9312	2	5.5262	2.1761	0.8709	2.3369	1.3072	0.9589	17.3519	1.5816	13.1362	0.4207
271	2.82	1.2267	2.7989	3.1364	1.1989	1.2556	1.0154	2	6.2062	2.8009	0.8625	2.7583	1.9094	0.862	13.8893	2.2174	10.8675	0.5711
272	6.2608	1.1793	6.2569	7.0852	0.9699	1.2863	0.6637	2	20.2612	5.3922	1.7521	8.1241	2.6584	3.6277	17.9047	3.2382	23.1963	0.8735
273	4.7095	1.199	4.7805	5.3381	1.068	1.3076	0.7741	2	11.4865	3.8885	1.4782	5.0234	1.8964	2.4205	21.0726	2.4028	17.7391	0.6475
274	3.2694	1.2529	3.4707	3.7594	1.2696	1.3352	1.0287	2	6.1682	2.47	1.0016	2.4012	1.5144	0.9122	14.7888	1.7772	12.8686	0.4793
275	3.2033	1.327	3.632	3.8731	1.2667	1.3575	1.1241	2	10.4545	3.8086	2.2598	3.3882	2.6499	0.8298	7.9373	2.8784	13.3547	0.7828
276	4.7041	1.1885	4.7003	5.2876	1.128	1.318	0.8456	2	12.2794	2.7956	2.703	3.3059	2.4603	0.7151	5.8236	2.6125	17.5635	0.6991
277	4.6081	1.0793	3.9885	4.7235	0.9308	1.2371	0.6584	2	6.7767	3.1737	0.2006	4.8203	1.082	2.4613	36.32	1.6991	15.6243	0.4337
278	2.5588	1.3614	2.8489	3.0858	1.2547	1.3303	1.0857	2	7.3739	3.802	1.6303	3.5018	2.0258	1.6025	21.7321	2.5883	10.9438	0.6738
279	3.0207	1.3194	3.2636	3.6121	1.1886	1.3481	0.9392	2	3.4549	1.178	0.8172	1.2542	0.9796	0.2579	7.4648	1.0586	12.5211	0.2759
280	5.1536	1.2504	5.831	6.1085	1.1971	1.3585	1.0823	2	15.6891	3.2981	2.3532	3.0475	2.6093	0.4742	3.0225	2.6906	20.2442	0.775
281	2.9636	1.2028	2.83	3.2542	1.1477	1.2966	0.9573	2	9.2669	4.086	1.7259	4.2683	2.7666	1.4376	15.5133	3.2745	11.1987	0.8275
282	2.8199	1.3493	3.2526	3.4142	1.2712	1.3655	1.15	2	9.0077	2.8553	2.5973	2.483	2.9261	-0.5096	-5.6574	2.7694	11.9533	0.7536
283	4.748	1.1742	4.6323	5.2792	0.9765	1.3429	0.7416	2	13.5648	4.3516	2.6695	5.8675	2.368	2.5953	19.1326	2.9283	17.5142	0.7745
284	2.9325	1.3295	3.3132	3.5195	1.2571	1.3878	1.1339	2	6.0886	2.1114	1.0913	1.8621	1.825	0.0421	0.6919	1.8377	12.2481	0.4971
285	3.4562	1.1461	3.1991	3.6794	1.1359	1.2582	0.9622	2	8.6473	3.3516	1.559	3.4833	2.3674	1.0737	12.4166	2.703	12.4447	0.6949
286	3.8175	1.2656	4.1116	4.4877	1.1282	1.3245	0.8667	2	15.3686	2.2356	5.6075	2.5794	4.0473	-1.2722	-8.2779	3.7379	15.1783	1.0125
287	4.9791	1.1954	5.1761	5.6454	0.7943	1.3757	0.5506	2	16.3585	5.0827	2.6184	9.2311	2.4378	3.7404	22.8652	3.1604	18.6988	0.8748
288	6.725	1.1455	6.3659	7.422	1.0055	1.2215	0.7449	2	12.2716	3.8178	0.5136	5.1255	1.5039	2.6976	21.9825	1.9277	24.2011	0.5071
289	3.9584	1.2491	4.1295	4.6098	0.9919	1.298	0.6969	2	7.8258	1.5112	1.8431	2.1685	1.8396	0.2292	2.9288	1.8951	15.5338	0.5038
290	6.7203	1.1187	6.1074	7.2494	0.9353	1.2348	0.6707	2	12.8174	4.2485	0.7792	6.3347	1.5761	3.1915	24.8997	2.0987	23.6179	0.5427
291	5.62	1.2698	6.1289	6.7905	0.9722	1.4852	0.6794	2	15.7494	1.519	1.7335	2.2359	2.6113	-0.255	-1.6191	2.5697	22.4197	0.7025
292	4.5405	1.2537	4.7165	5.355	0.9737	1.2734	0.7203	2	15.6344	3.6603	3.9283	5.082	2.9963	1.5022	9.6083	3.3148	17.8825	0.8743
293	3.4866	1.252	3.7948	4.0288	1.2779	1.346	1.1096	2	9.3452	3.6169	1.4179	3.2596	2.1333	1.2497	13.3726	2.4626	13.7135	0.6815
294	4.6258	1.2873	5.3284	5.5991	1.007	1.3911	0.846	2	10.6927	4.2599	1.2033	5.0351	1.4351	3.0458	28.4849	2.0067	18.707	0.5716
295	3.6909	1.2296	3.8412	4.2141	1.1222	1.3127	0.8887	2	11.059	3.9417	1.856	4.4354	2.4106	1.7994	16.2709	2.879	14.2582	0.7756
296	3.0887	1.2857	3.381	3.6163	1.261	1.3467	1.1293	2	4.5057	1.7774	0.9211	1.5739	1.2117	0.409	9.0774	1.3327	12.4751	0.3612
297	3.5443	1.1946	3.4057	3.9278	1.0603	1.2495	0.805	2	9.2794	4.0792	1.4441	5.067	1.9996	2.4694	26.6116	2.7247	13.3015	0.6976
298	3.1215	1.2188	3.0285	3.4858	1.1395	1.25	0.853	2	13.5468	4.5784	4.2077	5.3675	4.1224	1.062	7.8395	4.4731	11.9521	1.1334
299	2.9918	1.1739	2.8396	3.2163	1.195	1.3115	0.9622	2	9.381	2.4061	3.9088	2.5006	3.7153	-1.1687	-12.4582	3.3036	11.0333	0.8502
300	3.9371	1.1206	3.4554	4.1425	0.9685	1.2802	0.6812	2	11.5164	4.9353	1.0734	7.2453	2.3722	3.3194	28.8232	3.3329	13.8605	0.8309
301	3.9085	1.1484	3.6488	4.2057	1.1239	1.2393	0.8209	2	4.762	1.6437	0.924	2.0023	1.1027	0.7385	15.5082	1.3051	14.1014	0.3377
302	3.8609	1.1684	3.4513	4.2183	1.0817	1.2428	0.8028	2	9.8679	3.237	2.1061	4.0319	2.5037	1.2269	12.4332	2.8592	14.1723	0.6963
303	3.4845	1.2244	3.6289	3.9447	1.1683	1.2989	1.0355	2	10.6098	3.9763	3.0463	3.8399	2.5579	1.3275	12.512	2.9237	13.4029	0.7916
304	3.0907	1.1941	2.9501	3.3847	1.1734	1.2589	0.9672	2	4.4456	1.1578	1.5677	1.197	1.6581	-0.446	-10.0324	1.5069	11.5946	0.3834
305	4.6213	1.0224	3.4452	4.5004	0.8513	1.1526	0.6388	2	12.3413	3.7626	1.9416	5.8902	3.0568	1.8099	14.6654	3.5822	14.8428	0.8315
306	5.1587	1.1746	5.1633	5.7633	1.0114	1.3013	0.7634	2	13.2219	3.3575	1.2208	4.3984	2.242	1.6461	12.4498	2.5607	19.036	0.6946
307	2.9874	1.3254	3.4186	3.5826	1.2749	1.3632	1.0505	2	10.6566	3.7605	2.0551	3.5799	2.912	0.7016	6.5837	3.1172	12.4392	0.8567
308	3.9832	1.1927	3.8819	4.4456	0.8149	1.3017	0.6587	2	13.7177	6.5832	1.8221	9.9947	2.2135	5.1252	37.3619	3.5338	14.9252	0.9191
309	3.6728	1.0085	2.585	3.4858	0.82	1.108	0.6712	2	7.3163	2.1241	2.3231	3.1648	2.7129	0.3033	4.1455	2.8303	11.6365	0.6287
310	2.9019	1.2216	2.9093	3.2248	1.1915	1.302	0.9269	2	4.284	1.6142	0.84	1.7415	1.3468	0.3658	8.5387	1.4725	11.1367	0.3847
311	5.2737	1.1366	4.8529	5.717	0.6397	1.2737	0.4844	2	13.3242	2.2511	1.9263	4.6473	2.5348	1.0233	7.68	2.7456	18.8313	0.7076
312	3.1147	1.1557	2.7802	3.3132	1.0849	1.1948	0.7936	2	3.8486	1.368	0.8365	1.7239	1.2486	0.3771	9.7984	1.3843	11.309	0.3403
313	3.4729	1.3227	4.0612	4.2183	1.2808	1.3875	1.1568	2	9.5313	3.4594	2.0361	2.9904	2.0906	1.0409	10.9209	2.3469	14.4315	0.6605
314	3.0309	1.1591	2.7361	3.2248	1.1403	1.2058	0.8625	2	5.8063	2.6051	1.2248	3.0203	1.7087	1.1313	19.484	2.1221	11.0365	0.5261
315	4.8422	1.1477	4.5933	5.275	0.7418	1.3038	0.5036	2	13.321	5.4746	0.7976	10.871	1.9186	4.5084	33.8443	2.9001	17.4597	0.763
316	2.7563	1.0513	2.1136	2.6606	1.0339	1.1455	0.7425	2	10.5982	3.6684	3.1884	4.9405	5.0541	-0.0843	-0.7957	5.0143	9.1038	1.1642
317	3.1415	1.224	2.9653	3.5237	1.1508	1.2236	0.8446	2	8.4172	3.6711	1.6904	4.3463	2.2381	1.7807	21.1555	2.8386	12.0797	0.6968
318	3.2164	1.2415	3.2794	3.6626	1.1947	1.3062	1.0281	2	7.5725	3.3139	1.3112	3.2234	1.8916	1.3692	18.0812	2.3091	12.5454	0.6036
319	3.2359	1.2497	3.3382	3.7089	1.1818	1.3007	1.0137	2	8.3531	2.5652	2.3014	2.5306	2.4899	0.0413	0.4944	2.5023	12.7046	0.6575
320	3.3596	1.0954	2.8556	3.4226	1.0557	1.2966	0.8667	2	9.4658	2.7832	1.8174	3.2113	3.36	-0.1288	-1.3607	3.3148	11.5613	0.8187
321	5.1417	1.2692	5.7621	6.1801	1.0491	1.3546	0.8083	2	12.0683	4.3093	1.3681	5.3313	1.5663	3.0433	25.2173	2.0944	20.5009	0.5887
322	2.8974	1.1219	2.3798	2.9806	0.9789	1.1641	0.6558	2	15.0326	6.2192	2.9957	9.4836	5.1121	2.8668	19.0706	6.3167	10.2122	1.472
323	2.6127	1.1019	2.0498	2.6185	1.0732	1.1593	0.7714	2	3.0788	1.2541	0.8398	1.6258	1.4273	0.1532	4.976	1.502	9.0449	0.3404
324	5.1246	1.0627	4.1715	5.2034	0.8152	1.1901	0.4778	2	8.878	1.7182	1.136	3.5963	1.9384	0.7921	8.9221	2.1283	17.108	0.5189
325	3.1957	1.2039	3.1315	3.5363	1.169	1.3026	0.996	2	7.4633	2.5018	1.5878	2.5118	2.3233	0.1877	2.515	2.3833	12.0865	0.6175
326	5.4367	1.1315	5.0182	5.877	0.7604	1.2792	0.7427	2	12.6218	2.4936	2.1336	3.3573	2.3689	0.7341	5.8161	2.5152	19.3259	0.6531
327	5.3244	1.0787	4.4725	5.4939	0.9266	1.2409	0.6377	2	8.5249	2.431	0.622	3.8123	1.5891	1.4177	16.6301	1.9061	18.0439	0.4725
328	5.4095	1.1583	5.2264	5.978	1.0525	1.3158	0.8219	2	10.2283	3.1532	0.5379	3.8364	1.6063	1.8329	17.9199	1.957	19.6846	0.5196
329	5.4056	1.0474	4.3824	5.4265	0.7257	1.1787	0.5323	2	13.6618	3.2205	2.3293	6.0498	2.712	1.7768	13.0056	3.1174	17.7873	0.7681
330	6.3904	1.1655	6.3832	7.1568	0.8261	1.3124	0.5391	2	12.5867	2.9439	1.4987	5.4611	1.65	2.0544	16.322	1.9718	23.3992	0.5379
331	4.8227	1.1209	4.2679	5.136	0.9481	1.256	0.6431	2	12.8779	2.8688	1.736	4.4611	2.7612	1.0931	8.4882	3.0174	16.982	0.7583
332	2.4011	1.1094	1.8912	2.3996	0.998	1.2065	0.8577	2	3.9762	1.8319	1.0078	2.1358	2.0747	0.0524	1.3178	2.1025	8.3683	0.4752
333	4.251	1.0977	3.6691	4.4077	1.0862	1.2195	0.8404	2	10.3021	1.386	2.6816	1.6493	3.152	-1.2629	-12.2587	2.8078	14.6595	0.7028
334	3.6665	1.1405	3.3156	3.9026	0.9767	1.2456	0.7016	2	6.3486	1.8459	0.9897	2.631	1.7225	0.6374	10.04	1.9148	13.137	0.4833
335	3.7847	1.2667	4.1922	4.4498	1.2388	1.3768	0.9643	2	5.6171	2.0794	0.7032	2.1563	1.096	1.0225	18.2033	1.3399	15.0612	0.373
336	4.8481	1.1288	4.3598	5.1992	0.9194	1.2996	0.6948	2	17.9635	4.8898	3.06	7.038	3.5672	2.4114	13.4239	4.1203	17.1925	1.0448
337	3.3074	1.207	3.1846	3.6794	1.0708	1.235	0.868	2	13.2712	6.0511	2.3088	6.9714	3.1167	3.3459	25.2117	4.1673	12.5413	1.0582
338	4.1018	1.1429	3.7153	4.4077	1.0019	1.2594	0.7609	2	6.9242	2.1671	1.258	2.848	1.6101	0.9419	13.603	1.8637	14.7278	0.4701
339	3.7153	1.0804	3.056	3.7636	1.0421	1.2368	0.7555	2	5.8622	2.5599	0.6222	3.3882	1.4355	1.4753	25.1663	1.9183	12.6105	0.4649
340	2.8106	1.0682	2.249	2.7575	1.1124	1.2074	0.9124	2	3.7221	1.1575	0.8704	1.2686	1.9188	-0.5933	-15.9399	1.655	9.432	0.3946
341	3.4939	1.2503	3.7724	4.0331	1.1965	1.3318	1.0026	2	12.9218	5.0815	3.036	5.0684	2.8306	2.2435	17.3621	3.4254	13.724	0.9415
342	3.9723	1.1504	3.6893	4.2857	1.0544	1.2447	0.828	2	6.0065	3.0267	0.5596	3.6555	1.0414	2.1644	36.0343	1.6281	14.3557	0.4184
343	2.5345	1.1131	2.0092	2.5554	0.926	1.1877	0.8054	2	4.1162	1.047	1.9106	1.2999	2.5496	-1.0065	-24.4522	2.0487	8.8632	0.4644
344	4.7006	1.1124	4.2237	4.9634	0.981	1.2783	0.6562	2	9.5043	3.3502	1.237	5.1051	1.7251	2.2181	23.3379	2.2502	16.4271	0.5786
345	3.9814	1.1462	3.7304	4.2814	1.082	1.2284	0.8633	2	11.9127	3.8646	1.3605	4.4767	2.8071	1.4413	12.0989	3.1934	14.336	0.831
346	2.3745	1.085	1.8482	2.3239	0.9822	1.1936	0.756	2	4.653	1.4418	1.7575	1.9073	2.9399	-0.7806	-16.7763	2.5176	8.0942	0.5749
347	4.6114	1.1743	4.5529	5.1192	0.9806	1.31	0.7845	2	9.9924	2.7669	1.3089	3.527	1.9174	1.2628	12.6376	2.1947	17.0118	0.5874
348	4.5195	1.1938	4.6154	5.0897	0.9644	1.3222	0.7522	2	10.0629	3.5331	1.544	4.6973	1.6902	2.2617	22.4756	2.1803	16.9505	0.5937
349	3.7116	1.1756	3.4561	4.0667	1.041	1.2802	0.8093	2	5.0277	1.6495	0.576	2.0381	1.2763	0.6165	12.2621	1.4547	13.7076	0.3668
350	2.9643	1.1392	2.6144	3.0985	1.143	1.2276	0.9371	2	3.3621	1.2001	0.9388	1.2807	1.289	-0.0077	-0.2302	1.286	10.6089	0.3169
351	3.2333	1.3723	3.8457	4.0331	1.2229	1.3462	1.0756	2	6.7249	2.0036	1.6683	1.8628	1.7043	0.1705	2.5354	1.7487	13.9398	0.4824
352	2.4323	1.2222	2.3466	2.6522	1.2063	1.2712	1.0321	2	9.3402	3.1826	2.9932	3.0836	4.6846	-1.6524	-17.6913	3.9803	9.3391	1.0001
353	4.8848	1.2183	5.1305	5.6328	1.1833	1.3309	1.0311	2	13.6592	2.9725	1.8635	2.8828	2.6069	0.2845	2.0828	2.6624	18.6964	0.7306
354	4.7034	1.1706	4.6267	5.2118	0.977	1.3127	0.6902	2	12.336	3.1429	1.2863	4.5538	2.3353	1.5311	12.4116	2.6663	17.297	0.7132
355	2.9885	1.2316	2.9651	3.3553	1.201	1.2733	0.9553	2	5.5737	2.3436	0.8333	2.4534	1.6071	0.8084	14.5038	1.8798	11.5634	0.482
356	2.9503	1.3461	3.4595	3.5826	1.311	1.4531	1.299	2	6.8844	1.9894	1.5454	1.5315	2.2656	-0.9536	-13.8516	1.99	12.4766	0.5518
357	3.4193	1.3255	3.8619	4.1551	1.1701	1.3293	0.9536	2	13.8026	4.1449	2.8047	4.3467	3.3207	0.9784	7.0885	3.574	14.238	0.9694
358	3.9593	1.1014	3.3541	4.1004	0.9955	1.1601	0.7193	2	4.9758	1.786	0.9224	2.483	1.2106	0.9152	18.393	1.4835	13.6994	0.3632
359	3.572	1.0571	2.8054	3.5363	1.0254	1.1471	0.7489	2	4.6066	1.381	0.8432	1.8442	1.5684	0.2065	4.4827	1.642	11.8628	0.3883
360	5.0255	1.2102	5.38	5.7675	0.9515	1.4188	0.7123	2	12.4716	5.7178	0.8686	8.0272	1.4469	4.6872	37.583	2.3181	19.1064	0.6527
361	3.5687	1.2444	3.716	4.1088	1.1678	1.2819	0.977	2	10.3315	4.396	1.426	4.4996	2.167	2.2788	22.0568	2.7803	13.9522	0.7405
362	3.2522	1.0516	2.5157	3.1827	0.9945	1.1433	0.7102	2	3.8006	1.1123	0.8299	1.5661	1.489	0.0548	1.4411	1.5108	10.7439	0.3537
363	4.9119	0.9683	3.4264	4.5551	0.7021	1.1668	0.4847	2	9.6153	2.4246	1.2182	5.0025	2.4444	1.2399	12.8951	2.8062	14.9421	0.6435
364	3.815	1.1897	3.7395	4.2351	1.1335	1.3006	0.8783	2	11.0741	3.5039	2.7449	3.9895	2.6458	1.1801	10.6564	2.9614	14.2591	0.7766
365	4.0256	1.2565	4.3977	4.7193	1.1883	1.3571	0.9517	2	8.1784	2.3037	1.6402	2.4205	1.7048	0.6812	8.3293	1.8597	15.89	0.5147
366	3.2053	1.2451	3.4369	3.6584	1.2423	1.3351	1.112	2	4.6562	1.499	0.7822	1.3481	1.3579	-0.011	-0.2356	1.3548	12.5382	0.3714
367	3.8458	1.0773	3.1151	3.8941	0.9995	1.112	0.7491	2	6.4086	2.1459	0.899	2.8646	1.8017	0.7963	12.4255	2.0573	13.0161	0.4924
368	3.5816	1.2116	3.5516	4.0246	1.1292	1.265	0.9406	2	7.726	2.9625	1.2464	3.1495	1.8245	1.2464	16.1325	2.1754	13.6333	0.5667
369	3.6495	1.3139	4.3246	4.4246	1.2841	1.391	1.0707	2	8.5044	4.0936	0.7131	3.8235	1.3555	2.6423	31.0698	1.9665	15.0637	0.5646
370	2.3829	1.2434	2.2519	2.6312	1.1648	1.2533	0.9106	2	3.1983	1.026	1.1679	1.1268	1.6196	-0.4488	-14.0325	1.4203	9.3083	0.3436
371	4.1265	1.0948	3.468	4.2604	1.0505	1.2165	0.7757	2	6.8787	1.5801	1.6891	2.037	1.9681	0.0535	0.7776	1.9835	14.1923	0.4847
372	3.474	1.0859	2.9232	3.5195	1.098	1.2713	0.8519	2	8.8708	3.1144	1.4879	3.6556	2.7792	0.7467	8.4175	3.0346	11.8515	0.7485
373	3.9753	1.1603	3.7107	4.3235	1.0388	1.286	0.7981	2	8.3067	2.7106	1.2723	3.3963	1.9213	1.1772	14.1717	2.2386	14.4902	0.5733
374	6.6529	1.0621	5.6366	6.8242	0.9966	1.2681	0.7268	2	15.1768	4.8583	1.3003	6.6842	2.1016	3.3307	21.946	2.6925	22.1991	0.6837
375	2.7931	1.1288	2.3887	2.8796	1.057	1.2381	0.9209	2	7.6669	2.7411	1.9862	2.9767	3.3559	-0.3492	-4.5546	3.2097	9.9053	0.774
376	3.9467	1.1357	3.5458	4.2057	0.9696	1.2572	0.6554	2	7.471	2.9174	0.9098	4.4515	1.5754	1.8849	25.2296	2.107	14.082	0.5305
377	5.7086	1.0751	4.7855	5.8896	0.7144	1.1956	0.5042	2	10.8509	1.9307	1.5428	3.8291	2.0835	0.8802	8.1118	2.2675	19.2818	0.5628
378	4.446	1.2001	4.4433	5.0266	1.0328	1.2648	0.7398	2	5.5557	1.6737	0.6918	2.2623	1.0482	0.8982	16.1672	1.2504	16.7622	0.3314
379	2.7276	1.1149	2.2506	2.7743	1.0409	1.1933	0.7807	2	4.0038	1.3018	1.1752	1.6675	1.8382	-0.1333	-3.3293	1.779	9.5537	0.4191
380	2.9011	1.1621	2.5545	3.0816	1.0721	1.2441	0.8112	2	5.639	2.557	0.8778	3.152	1.7679	1.1228	19.9113	2.2075	10.5916	0.5324
381	2.5176	1.0343	1.6815	2.3744	0.9342	1.0577	0.5937	2	1.9823	0.7113	0.6804	1.198	1.1685	0.0175	0.8838	1.1789	8.1804	0.2423
382	3.0538	1.1438	2.6688	3.2121	1.1087	1.2109	0.889	2	3.7207	1.2908	1.0354	1.4521	1.3652	0.0772	2.0746	1.3941	10.973	0.3391
383	2.9922	1.1014	2.4508	3.0353	1.075	1.1969	0.7827	2	8.0688	2.0009	2.0048	2.5565	3.6376	-0.8462	-10.4873	3.2923	10.3535	0.7793
384	3.9546	1.1575	3.6913	4.2899	1.1553	1.2416	0.8741	2	7.9129	2.2677	1.5767	2.5944	2.0038	0.5162	6.5235	2.1437	14.3802	0.5503
385	3.6426	1.1478	3.3292	3.8983	1.1299	1.2243	0.8375	2	5.5322	1.8561	0.5652	2.2162	1.4753	0.6205	11.2162	1.6617	13.1351	0.4212
386	2.7467	1.1614	2.3577	2.9006	1.1058	1.1728	0.8053	2	4.0646	1.3905	1.1747	1.7268	1.7225	0.0034	0.084	1.724	10.0218	0.4056
387	3.8715	1.2149	3.8694	4.3867	1.1354	1.2583	0.9244	2	6.4628	2.5769	1.0131	2.7876	1.3195	1.3572	21.0002	1.6702	14.7761	0.4374
388	3.0464	1.1355	2.6224	3.1827	1.0506	1.1942	0.7969	2	4.1157	1.7231	0.7993	2.1621	1.3107	0.6786	16.4881	1.5694	10.8678	0.3787
389	3.2119	1.1408	2.9055	3.3847	1.092	1.3002	0.9938	2	9.56	2.1365	2.3226	2.1499	3.8831	-1.7225	-18.0178	3.2903	11.5107	0.8305
390	3.3657	1.1105	2.8344	3.4731	1.0627	1.2068	0.8392	2	10.7293	3.6016	2.5522	4.2915	3.5725	0.6034	5.6239	3.7854	11.7425	0.9137
391	4.2308	1.2962	4.9999	5.1234	1.192	1.4373	1.0782	2	10.6441	3.0106	0.8995	2.7923	1.9465	0.912	8.5681	2.1289	17.2281	0.6178
392	3.5383	1.2486	3.6571	4.0836	1.1678	1.3362	0.8762	2	6.4763	2.5599	0.8576	2.9214	1.4084	1.3258	20.4716	1.7709	13.8799	0.4666
393	3.3514	1.172	3.1135	3.6331	1.1407	1.2763	0.9205	2	5.1715	1.7565	0.6812	1.9081	1.5573	0.323	6.2458	1.661	12.3397	0.4191
394	3.2943	1.1538	3.1256	3.5152	1.2328	1.309	0.9459	2	9.3405	3.3222	1.739	3.5124	2.761	0.7107	7.6088	2.9884	11.9407	0.7822
395	5.2029	1.0957	4.6825	5.4434	0.714	1.3	0.5283	2	9.8026	1.4075	1.3185	2.6642	2.0209	0.3399	3.4674	2.0935	17.9101	0.5473
396	2.6579	1.3471	2.9807	3.1911	1.2865	1.3478	1.0584	2	8.5977	3.2016	2.4476	3.0251	2.807	0.2308	2.6844	2.8845	11.2483	0.7644
397	4.0066	1.2185	4.0425	4.5635	1.1035	1.2829	0.878	2	11.4396	3.7328	2.2316	4.2512	2.4355	1.5943	13.9367	2.8298	15.3375	0.7459
398	2.6569	1.2159	2.4863	2.9132	1.1644	1.2643	0.8948	2	5.7827	1.7524	1.7626	1.9584	2.5324	-0.5136	-8.8817	2.3258	10.1487	0.5698
399	3.4175	1.1758	3.2129	3.7215	1.1068	1.2377	0.813	2	6.8418	3.3225	0.8678	4.0866	1.4665	2.1302	31.1351	2.1295	12.6233	0.542
400	3.1301	1.21	3.0194	3.4731	1.136	1.2555	0.8751	2	8.2466	3.4032	1.6887	3.8891	2.2587	1.4267	17.3005	2.7312	11.8982	0.6931
401	3.434	1.2529	3.5776	3.9657	1.194	1.2949	0.9527	2	8.8217	2.2456	2.2986	2.357	2.5053	-0.1412	-1.6006	2.4658	13.5168	0.6526
402	3.4399	1.2591	3.5368	3.991	1.1602	1.2487	0.9373	2	10.726	4.4134	1.5735	4.7086	2.4284	2.1373	19.9263	3.0327	13.6065	0.7883
403	2.7346	1.2878	2.9394	3.1658	1.2627	1.3832	1.0391	2	4.7157	1.2601	1.3445	1.2127	1.8184	-0.6293	-13.3448	1.6043	11.0636	0.4262
404	3.2024	1.1743	2.9396	3.4647	1.0918	1.2476	0.9291	2	4.6089	1.7195	0.9605	1.8508	1.4372	0.3843	8.3382	1.5679	11.8142	0.3901
405	3.1594	0.8514	1.539	2.5343	0.7651	0.9963	0.4752	2	6.1135	1.1506	2.3006	2.4212	4.6656	-1.0666	-17.4466	3.9724	8.4504	0.7235
406	3.4575	1.1599	3.2029	3.7215	1.0363	1.2749	0.8889	2	7.5974	2.1839	2.1974	2.457	2.3394	0.1046	1.3768	2.372	12.5982	0.6031
407	4.5018	1.2287	4.7643	5.2076	1.0045	1.3447	0.874	2	13.0599	4.0723	1.591	4.6597	2.3102	2.0533	15.7222	2.7412	17.3777	0.7515
408	2.8368	1.1941	2.772	3.0816	1.2335	1.3012	1.0767	2	5.2501	2.0675	1.2769	1.9203	1.8772	0.0464	0.883	1.894	10.6424	0.4933
409	3.9648	1.2505	4.3042	4.6224	1.2336	1.3273	1.0856	2	7.3304	2.0619	1.0897	1.8993	1.6369	0.2849	3.8866	1.7031	15.5759	0.4706
410	3.2406	1.0469	2.5072	3.1574	1.0982	1.1742	0.867	2	6.0558	1.3937	2.6288	1.6075	2.8425	-1.0707	-17.6806	2.4154	10.6581	0.5682
411	3.1601	1.2618	3.4051	3.6458	1.2705	1.3378	1.034	2	8.0744	3.0678	2.0077	2.9668	2.1115	0.8844	10.9531	2.3713	12.5268	0.6446
412	3.7393	1.2557	3.9663	4.3572	1.0894	1.3211	0.9041	2	7.4908	3.1051	1.0105	3.4344	1.4322	1.8102	24.1656	1.8886	14.7515	0.5078
413	3.3365	1.1028	2.8314	3.4184	1.1236	1.2543	0.9106	2	8.022	3.1563	1.7771	3.466	2.5332	0.8495	10.5896	2.8332	11.5589	0.694
414	3.2077	1.0441	2.4475	3.1153	1.0383	1.1687	0.7869	2	7.0362	1.9291	2.7524	2.4514	3.0755	-0.4911	-6.9796	2.8749	10.5219	0.6687
415	5.3832	1.0735	4.6246	5.5318	0.7793	1.2357	0.5059	2	8.951	1.9917	0.8278	3.9371	1.6897	1.1369	12.7014	1.9355	18.1554	0.493
416	5.7602	1.0504	4.3619	5.8138	0.8346	1.3607	0.8914	2	15.5552	2.2625	1.452	2.5382	3.8301	-1.1515	-7.4027	3.5662	19.0084	0.8183
417	3.5288	1.2133	3.4854	3.9657	1.1206	1.2703	0.8237	2	6.4308	3.777	0.469	4.5852	0.997	2.9557	45.9616	1.8451	13.451	0.4781
418	3.3893	1.218	3.3507	3.8099	1.1719	1.2797	0.8905	2	7.342	2.834	1.3861	3.1824	1.8324	1.2023	16.3756	2.1912	12.9693	0.5661
419	4.0385	1.0958	3.5163	4.1678	1.065	1.1686	0.7375	2	6.0739	2.0451	0.7141	2.7731	1.4498	0.9759	16.0671	1.7274	13.9028	0.4369
420	2.9656	1.2225	2.8727	3.3048	1.1585	1.2359	0.9619	2	7.5723	2.5286	2.3313	2.6287	2.6396	-0.0105	-0.1391	2.636	11.3896	0.6648
421	4.0987	1.1673	3.8845	4.4919	1.0507	1.3166	0.8544	2	5.9482	2.3195	0.9305	2.7149	1.1975	1.2964	21.7948	1.5313	15.0302	0.3957
422	3.2436	1.1063	2.7868	3.3258	1.1155	1.1901	0.8726	2	5.1334	1.5993	1.1001	1.8329	1.8461	-0.0115	-0.2248	1.842	11.2733	0.4554
423	4.3961	1.1043	3.8241	4.593	0.8802	1.265	0.5833	2	8.0966	2.7651	1.2061	4.7403	1.6451	1.8055	22.2995	2.1173	15.2512	0.5309
424	5.2155	1.0999	4.5564	5.477	0.6785	1.3178	0.4198	2	6.3053	1.7211	0.8392	4.0997	1.1082	1.2559	19.9182	1.3838	18.022	0.3499
425	3.6739	1.2403	3.8445	4.2267	1.1788	1.2935	0.9167	2	5.1581	1.8719	1.1882	2.042	1.1224	0.843	16.3432	1.3417	14.3156	0.3603
426	3.1748	1.3093	3.5557	3.7889	1.2522	1.3308	1.001	2	11.3262	3.8278	2.4134	3.8239	2.9351	0.8896	7.8544	3.1854	13.0585	0.8673
427	4.4706	1.1143	3.9836	4.7151	0.9074	1.2827	0.5687	2	10.2775	3.1105	1.6494	5.4694	2.0988	1.9169	18.6514	2.58	15.6496	0.6567
428	5.6515	1.1472	5.2779	6.2011	0.9075	1.3673	0.7838	2	6.008	2.0802	0.6395	2.6538	0.874	1.3951	23.2207	1.1383	20.3684	0.295
429	2.5171	1.3429	2.753	2.9932	1.2531	1.3439	1.028	2	6.2831	2.3366	2.0679	2.2729	2.2879	-0.0153	-0.2441	2.2823	10.6192	0.5917
430	3.694	1.2858	4.1355	4.3951	1.1718	1.359	0.907	2	7.3371	2.0775	1.7995	2.2905	1.6291	0.5999	8.1763	1.7742	14.9221	0.4917
431	4.7957	1.0928	4.2011	4.9845	0.7421	1.2888	0.5476	2	11.0179	2.9855	1.8256	5.452	2.1986	1.7816	16.1701	2.6226	16.4642	0.6692
432	2.9838	1.2857	3.1563	3.4816	1.1974	1.3321	1.055	2	4.422	1.8858	0.7806	1.7874	1.207	0.6124	13.8489	1.401	12.052	0.3669
433	5.4721	1.1785	5.4181	6.1506	0.8334	1.3065	0.5891	2	13.9978	2.4821	2.0674	4.2132	2.3847	1.0772	7.6955	2.5835	20.2587	0.691
434	3.7655	1.0997	3.1436	3.8815	1.0137	1.2389	0.7091	2	9.4498	3.234	1.3604	4.561	2.5532	1.4237	15.0659	3.006	13.0092	0.7264
435	5.0646	1.1933	5.1894	5.7381	0.9278	1.318	0.6595	2	7.6646	2.5896	0.6581	3.9264	1.1204	1.8507	24.1461	1.477	18.9863	0.4037
436	3.826	1.1959	3.8129	4.2688	1.1703	1.3007	0.8817	2	10.6621	4.5075	1.8571	5.1123	2.0997	2.6562	24.9125	2.7963	14.375	0.7417
437	3.393	1.3125	3.8583	4.0836	1.2113	1.3641	0.9751	2	11.1577	4.198	1.9471	4.3053	2.4139	1.8443	16.5294	2.8919	13.99	0.7975
438	4.6951	1.178	4.6212	5.2329	0.753	1.3008	0.51	2	8.4757	1.4403	1.3847	2.8241	1.7113	0.5676	6.6968	1.8341	17.3747	0.4878
439	2.1918	1.4293	2.7355	2.6943	1.2977	1.5573	1.3729	2	6.7394	2.7999	2.3284	2.0394	2.8912	-1.1695	-17.3532	2.4637	9.8415	0.6848
440	5.5552	1.0003	4.0529	5.3423	0.727	1.1598	0.4375	2	14.0765	2.4126	2.2505	5.514	3.2262	1.001	7.1111	3.4732	17.4578	0.8063
441	2.9742	1.2596	3.1398	3.4058	1.2412	1.3129	1.0675	2	5.8883	1.6114	1.9438	1.5096	2.0639	-0.5917	-10.0487	1.8754	11.7691	0.5003
442	3.9018	1.1891	3.8213	4.3362	0.991	1.2992	0.7111	2	7.1184	2.4016	0.5897	3.3775	1.5165	1.3233	18.5899	1.8628	14.5755	0.4884
443	3.0772	1.3183	3.3697	3.6836	1.2	1.3683	1.0658	2	7.2907	2.5736	1.5934	2.4147	2.0474	0.3914	5.3685	2.1636	12.7439	0.5721
444	3.1737	1.3131	3.5263	3.7973	1.1884	1.3144	0.9678	2	4.965	2.2722	0.7977	2.3477	1.0525	1.2535	25.2467	1.408	13.0918	0.3792
445	4.2223	1.2249	4.3317	4.8498	1.0312	1.2864	0.7762	2	7.069	2.1985	1.6915	2.8324	1.3699	1.1352	16.0588	1.6319	16.2473	0.4351
446	6.011	1.21	6.4065	6.9589	1.1982	1.336	0.9355	2	11.8314	1.9172	1.2166	2.0495	1.8121	0.222	1.8764	1.8468	22.8488	0.5178
447	3.2998	1.288	3.5757	3.8941	1.1986	1.3062	0.9439	2	7.3285	1.4179	2.6115	1.5021	2.2458	-0.702	-9.579	2.0495	13.352	0.5489
448	4.2393	1.217	4.4043	4.8414	1.1157	1.3184	0.8942	2	6.1693	2.2242	0.8255	2.4874	1.1239	1.2192	19.7624	1.4007	16.2078	0.3806
449	4.3665	1.1311	4.0968	4.6645	1.0421	1.2429	0.8095	2	9.7593	4.1843	0.5836	5.1689	1.6959	2.8114	28.8074	2.3822	15.5164	0.629
450	4.8417	1.1731	4.7226	5.3844	1.0571	1.2371	0.7514	2	10.1393	2.4219	1.4442	3.2233	1.9433	0.9617	9.4849	2.147	17.8432	0.5682
451	4.2976	1.2026	4.4231	4.8582	1.1231	1.3224	0.824	2	12.9148	4.8806	0.9735	5.9232	2.2323	3.0413	23.549	2.9199	16.2374	0.7954
452	4.404	1.1677	4.2222	4.8498	0.7777	1.2726	0.631	2	4.5922	1.6321	0.4592	2.5865	0.8243	1.112	24.215	1.0876	16.155	0.2843
453	1.8029	1.5011	2.2906	2.2228	1.294	1.5495	1.4627	2	2.6521	1.2079	1.2081	0.8258	1.7444	-1.3437	-50.6655	1.1578	8.5021	0.3119
454	2.9452	1.2276	2.9385	3.2921	1.2226	1.2871	1.0306	2	8.5627	3.8876	2.1633	3.7722	2.4503	1.3623	15.9097	2.914	11.3583	0.7539
455	2.8894	1.4111	3.5698	3.65	1.305	1.3957	1.1014	2	9.8202	2.0556	3.9004	1.8663	3.1456	-1.409	-14.348	2.7509	12.809	0.7667
456	3.1751	1.2594	3.3271	3.6584	1.1946	1.3064	0.9432	2	7.6569	3.0307	1.9043	3.2133	1.9406	1.2004	15.6774	2.3014	12.5623	0.6095
457	2.7735	1.1736	2.4626	2.9595	1.1085	1.2241	0.8427	2	7.5291	2.808	1.9389	3.332	2.9144	0.3519	4.6739	3.0574	10.2261	0.7363
458	3.4945	1.1694	3.2668	3.7931	1.1529	1.2748	0.9623	2	6.4425	1.5445	1.6854	1.605	2.1254	-0.5008	-7.7734	1.9721	12.838	0.5018
459	5.0363	1.1719	4.9636	5.6076	0.7801	1.3356	0.5995	2	15.3425	4.7597	1.7031	7.9397	2.425	3.306	21.548	3.091	18.5423	0.8274
460	3.0846	1.3227	3.4799	3.7047	1.2367	1.3025	1.103	2	8.6	4.4608	1.3737	4.0442	1.7415	2.5399	29.5337	2.4713	12.818	0.6709
461	3.2537	1.2959	3.6021	3.8562	1.2428	1.3632	1.0347	2	9.0578	2.7012	1.5616	2.6106	2.4759	0.1394	1.539	2.5146	13.2468	0.6838
462	3.9702	1.2228	4.0803	4.534	1.1445	1.2808	0.9497	2	11.1877	3.604	1.65	3.795	2.4224	1.3035	11.6512	2.7419	15.252	0.7335
463	5.2862	1.2155	5.3625	6.1085	0.8022	1.3035	0.6712	2	6.1501	0.7343	0.8061	1.094	1.1544	-0.0406	-0.66	1.1469	20.1863	0.3047
464	3.2652	1.1355	2.8822	3.431	1.0973	1.2719	0.7853	2	5.5711	1.8509	1.1056	2.357	1.7742	0.4577	8.2156	1.9329	11.6481	0.4783
465	4.5986	1.096	4.0027	4.7824	0.981	1.3043	0.6791	2	12.416	4.0028	2.4694	5.894	2.5314	2.2836	18.3924	3.1019	15.8341	0.7841
466	3.3709	1.3048	3.7713	4.0331	1.1822	1.3144	1.0274	2	11.1116	5.142	1.942	5.0047	2.1756	2.9067	26.1591	2.9464	13.8179	0.8041
467	3.8106	1.2941	4.413	4.5719	1.299	1.4032	1.1021	2	7.775	1.906	1.3082	1.7294	1.7726	-0.0477	-0.6134	1.7618	15.492	0.5019
468	2.6958	1.2738	2.8053	3.0858	1.2391	1.3134	1.0819	2	4.6711	1.0427	1.7408	0.9638	2.1053	-1.2349	-26.437	1.6651	10.7882	0.433
469	5.1003	1.2198	5.3296	5.9022	0.9335	1.342	0.5972	2	14.5483	5.0472	1.8977	8.4515	2.0076	3.8483	26.4519	2.7297	19.5453	0.7443
470	4.169	1.1954	4.1572	4.6772	1.0665	1.332	0.7555	2	7.2994	2.4879	0.9418	3.293	1.4145	1.4193	19.4441	1.7558	15.657	0.4662
471	2.9576	1.1543	2.6066	3.1279	1.1409	1.2435	0.9598	2	6.0032	3.2918	0.9431	3.4297	1.6464	1.7116	28.5115	2.3031	10.7248	0.5597
472	3.1776	1.1805	3.0587	3.4521	1.1755	1.2617	0.906	2	9.0068	1.502	3.8177	1.6578	3.4863	-1.6567	-18.3939	2.9446	11.7845	0.7643
473	3.1847	1.2707	3.4015	3.7005	1.2412	1.3182	1.0964	2	5.7476	1.812	1.4133	1.6527	1.7073	-0.0598	-1.0411	1.6897	12.7139	0.4521
474	2.798	1.1868	2.7176	3.0185	1.2331	1.3307	1.0329	2	2.815	0.9636	0.751	0.9329	1.0989	-0.1715	-6.0924	1.0358	10.4323	0.2698
475	4.0934	1.0353	3.0966	4.0078	0.9637	1.2245	0.6758	2	16.9627	5.0775	2.2676	7.5136	4.9095	1.7598	10.3745	5.4778	13.3132	1.2741
476	2.6263	1.6225	4.0408	3.6963	1.4838	1.6514	1.4716	2	7.1959	1.605	2.6193	1.0907	2.1761	-1.5973	-22.1974	1.7808	13.3867	0.5375
477	6.0017	1.1622	6.1167	6.6853	0.8556	1.2981	0.6132	2	22.8038	5.5206	2.6557	9.0033	3.1404	3.595	15.7649	3.7281	21.9125	1.0407
478	4.4373	1.2232	4.6509	5.1066	0.9787	1.2984	0.6926	2	7.1163	2.2057	1.0813	3.1844	1.2406	1.3464	18.9199	1.5301	17.0511	0.4174
479	4.2739	1.2349	4.4555	4.9508	1.0969	1.2958	0.8662	2	7.7183	2.5811	1.3164	2.9798	1.4313	1.3413	17.3782	1.7323	16.5813	0.4655
480	2.8082	1.2962	3.0825	3.2795	1.2897	1.3637	1.1863	2	6.0812	2.3934	1.4284	2.0175	1.9448	0.0862	1.4178	1.9728	11.4354	0.5318
481	3.8059	1.2161	3.8365	4.3109	1.1112	1.3049	0.8009	2	8.6961	4.0802	1.0355	5.0947	1.5206	2.8624	32.9159	2.2667	14.5399	0.5981
482	3.6333	1.2552	3.8013	4.2225	1.1406	1.2915	0.9541	2	10.7294	2.8622	1.9012	3.0001	2.7631	0.2261	2.1073	2.8226	14.3274	0.7489
483	3.2234	1.2149	3.2636	3.5994	1.1737	1.3095	1.0035	2	4.5708	2.4146	0.3522	2.4062	0.954	1.4572	31.8806	1.4005	12.3029	0.3715
484	4.091	1.2015	3.922	4.6056	1.1094	1.3803	0.9889	2	6.1441	1.3119	0.8956	1.3266	1.6475	-0.3173	-5.1643	1.5666	15.4419	0.3979
485	3.7387	1.0997	3.1613	3.852	0.9691	1.2531	0.7307	2	10.46	4.2125	1.0825	5.7648	2.5704	2.3342	22.3155	3.3088	12.9167	0.8098
486	2.9036	1.2048	2.8629	3.1869	1.235	1.3001	0.9948	2	4.8279	0.8952	1.3907	0.8999	2.1052	-1.1991	-24.8369	1.6864	10.9904	0.4393
487	4.275	1.1029	3.6706	4.454	0.9223	1.2312	0.6781	2	21.0185	6.8509	2.915	10.1027	4.7343	3.6404	17.32	5.7262	14.8126	1.419
488	4.0354	1.2301	4.1473	4.6393	1.0536	1.3293	0.7785	2	14.5472	6.2689	2.053	8.0523	2.4574	4.3558	29.9425	3.5076	15.5945	0.9328
489	3.5515	1.2488	3.7199	4.1004	1.1655	1.3371	0.8891	2	18.439	5.982	5.6909	6.7284	4.4005	2.0696	11.224	4.9569	13.9329	1.3234
490	2.4644	1.1977	2.293	2.6438	1.1599	1.285	1.009	2	9.2142	3.8104	3.0498	3.7764	4.2085	-0.436	-4.7318	4.0184	9.2727	0.9937
491	5.1216	1.1312	4.7355	5.5191	0.8615	1.2515	0.5348	2	10.1415	2.0774	0.806	3.8841	1.9197	1.0506	10.3594	2.1416	18.2014	0.5572
492	5.3015	1.056	4.3541	5.3592	0.9345	1.2198	0.6782	2	5.5463	1.5591	0.6997	2.2988	1.0847	0.8234	14.8459	1.2738	17.5878	0.3153
493	2.8307	1.313	3.1281	3.3468	1.2461	1.3178	1.0905	2	5.4793	1.862	1.6293	1.7075	1.7752	-0.0738	-1.3476	1.7516	11.6766	0.4693
494	3.4112	1.052	2.7445	3.3511	1.0902	1.2709	0.8224	2	7.4164	2.5088	1.9166	3.0506	2.5533	0.409	5.5148	2.7023	11.2735	0.6579
495	2.778	1.1658	2.5124	2.9469	1.1384	1.2156	0.8484	2	7.8689	2.2719	2.1272	2.6777	3.3638	-0.582	-7.3962	3.132	10.174	0.7734
496	4.8014	1.0381	3.7683	4.7529	0.8457	1.223	0.5212	2	11.8639	3.6173	1.9177	6.9407	2.5396	2.2937	19.3334	3.1483	15.6582	0.7577
497	3.1296	1.2979	3.3861	3.7005	1.1916	1.3043	0.9272	2	8.1132	3.329	1.5195	3.5905	1.9457	1.5251	18.7978	2.396	12.7609	0.6358
498	4.5499	1.2099	4.628	5.1908	0.9266	1.3207	0.6467	2	12.9627	3.6414	2.0889	5.6307	2.3413	2.1273	16.4109	2.8009	17.2939	0.7496
499	4.7208	1.1002	4.0829	4.934	0.9165	1.2542	0.5659	2	8.7398	2.8998	1.519	5.1241	1.6605	1.9601	22.4273	2.1406	16.3162	0.5357
500	2.9585	1.2191	2.8701	3.2879	1.1737	1.2462	0.9627	2	5.2138	1.8483	1.2764	1.92	1.7644	0.1497	2.8712	1.8166	11.3312	0.4601
501	2.5005	1.3195	2.7211	2.9259	1.2738	1.3376	1.0245	2	9.7628	3.795	2.4284	3.704	3.5177	0.1909	1.9554	3.5878	10.3655	0.9419
502	5.2982	1.1949	5.4513	6.0243	1.13	1.2779	0.8997	2	9.6495	1.6655	1.0056	1.8512	1.7541	0.0874	0.9054	1.7701	19.8884	0.4852
503	3.4517	1.1893	3.3535	3.8015	1.1041	1.3016	0.9289	2	8.8742	3.6939	1.0377	3.9766	2.1365	1.7093	19.2615	2.6463	12.8962	0.6881
504	4.1371	1.1688	3.9589	4.5425	1.0727	1.3047	0.8311	2	8.9896	3.259	1.0846	3.9211	1.8322	1.7362	19.3134	2.2707	15.1913	0.5918
505	5.5095	1.1453	5.083	6.0285	0.7246	1.252	0.5811	2	17.1429	1.8093	2.604	3.1136	3.406	-0.1699	-0.9911	3.3726	19.8233	0.8648
506	3.315	1.2082	3.2742	3.6921	1.1577	1.2968	0.9514	2	8.0147	2.9443	2.2469	3.0947	2.1828	0.8676	10.8251	2.4478	12.5829	0.637
507	3.0039	0.8569	1.5505	2.4165	0.8589	1.1227	0.6129	2	7.5628	2.1996	2.0569	3.5887	5.7205	-1.3066	-17.2767	4.8777	8.0865	0.9352
508	4.6948	1.1489	4.4049	5.1108	0.7403	1.3569	0.4917	2	13.843	3.9772	2.4472	8.0883	2.5212	2.7375	19.7753	3.1426	16.9457	0.8169
509	3.0359	1.2487	3.109	3.4563	1.1619	1.2749	0.8989	2	9.2259	2.5565	2.9409	2.8441	3.0177	-0.156	-1.6909	2.9675	11.9093	0.7747
510	3.8365	1.0454	2.9346	3.7763	1.0574	1.1841	0.8087	2	12.1033	4.2227	1.9789	5.2217	3.7069	1.225	10.1212	4.1243	12.6001	0.9606
511	3.9327	1.219	4.1058	4.4751	1.1792	1.3608	0.9361	2	8.839	2.4606	0.8729	2.6286	2.0123	0.577	6.5279	2.1528	15.0605	0.5869
512	4.61	1.0019	3.3283	4.4035	0.974	1.1679	0.6705	2	10.5068	2.6458	1.9014	3.9462	2.9576	0.6628	6.3083	3.1568	14.5107	0.7241
513	4.1313	1.2079	4.2145	4.6772	1.0806	1.3151	0.8867	2	9.0529	3.3479	1.2369	3.7758	1.7143	1.8279	20.1913	2.148	15.6773	0.5775
514	4.0183	1.2397	4.2652	4.6519	1.1044	1.3009	0.9238	2	9.1788	3.33	1.5134	3.6046	1.7504	1.7129	18.6615	2.152	15.6504	0.5865
515	2.5061	1.2876	2.4746	2.8711	1.194	1.2639	0.9283	2	4.8874	1.7717	1.7766	1.9086	2.0149	-0.0987	-2.0197	1.975	10.1376	0.4821
516	3.2807	1.2202	3.2589	3.6836	1.0039	1.3365	0.8771	2	10.4357	4.2164	1.4127	4.8073	2.6112	1.9261	18.4568	3.2022	12.576	0.8298
517	4.3505	1.1817	4.3104	4.8414	1.107	1.3172	0.8942	2	10.575	4.373	0.9902	4.8904	1.8155	2.7496	26.0009	2.4534	16.1508	0.6548
518	3.0325	1.2302	2.9968	3.4058	1.154	1.2847	0.899	2	12.7956	2.914	4.5895	3.2416	4.7103	-1.3203	-10.3184	4.2698	11.7197	1.0918
519	3.2739	0.8933	1.829	2.7533	0.6495	1.1398	0.451	2	10.8856	3.8436	2.326	8.5214	5.1104	1.5385	14.1334	5.9517	9.1875	1.1848
520	2.8464	1.3391	3.1589	3.4268	1.2291	1.3164	1.0702	2	5.9869	1.9372	1.4827	1.8102	1.9389	-0.1378	-2.3017	1.8952	11.9745	0.5
521	2.7966	1.2524	2.8462	3.1658	1.1561	1.2961	1.0181	2	3.1002	1.0779	0.6935	1.0587	1.1062	-0.0484	-1.5625	1.0892	11.003	0.2818
522	3.5428	1.2356	3.7432	4.0499	1.1783	1.3394	0.9723	2	10.3708	4.0604	1.3691	4.1759	2.2774	1.8459	17.799	2.7706	13.7522	0.7541
523	2.5807	1.3213	2.7695	3.0353	1.2504	1.3152	1.0686	2	5.2084	1.7083	2.0795	1.5987	2.0578	-0.4906	-9.4194	1.8806	10.7126	0.4862
524	3.3031	1.2925	3.6902	3.911	1.2755	1.3528	1.0442	2	7.5539	2.9214	1.5914	2.7977	1.7508	1.0932	14.472	2.047	13.4128	0.5632
525	3.0802	1.2155	3.0394	3.4268	1.1722	1.2402	0.9899	2	7.4911	2.2896	1.5587	2.3129	2.538	-0.2228	-2.9742	2.4647	11.7616	0.6369
526	4.4747	1.1988	4.5763	5.0561	0.9615	1.3411	0.7107	2	16.1433	5.4873	2.7181	7.7214	2.7566	3.5283	21.8561	3.5276	16.8527	0.9579
527	3.8398	1.1092	3.2913	3.9952	1.1011	1.2395	0.8545	2	8.4336	2.9598	1.2847	3.4637	2.2463	1.0403	12.3352	2.5624	13.3805	0.6303
528	2.6232	1.1556	2.2737	2.7448	1.1466	1.2257	0.8483	2	7.7849	2.7684	2.6143	3.2633	3.5196	-0.2174	-2.7926	3.4239	9.5233	0.8175
529	4.2778	1.2012	4.2249	4.8287	0.9757	1.3198	0.73	2	6.5456	2.4986	0.9428	3.4228	1.158	1.6533	25.2582	1.5493	16.1424	0.4055
530	4.7634	0.9743	3.185	4.4372	0.6857	1.2421	0.4561	2	12.6794	2.9533	3.016	6.4758	3.5641	1.3279	10.4729	3.981	14.5795	0.8697
531	2.9878	1.2115	2.8834	3.3048	1.1915	1.2484	0.9153	2	4.7158	1.2282	1.5056	1.3417	1.7722	-0.394	-8.3549	1.6355	11.3715	0.4147
532	4.3485	1.1517	4.1238	4.7235	1.0507	1.2975	0.7979	2	10.5553	2.8058	1.4759	3.5165	2.33	0.9467	8.969	2.5596	15.7333	0.6709
533	3.0603	1.2784	3.3318	3.5616	1.251	1.406	1.1822	2	9.236	2.5069	2.423	2.1205	3.1304	-1.1939	-12.9266	2.7721	12.2907	0.7515
534	4.9106	1.1167	4.416	5.216	0.7142	1.2634	0.5688	2	10.997	3.0486	1.2308	5.3594	2.0661	1.8734	17.0356	2.4903	17.227	0.6384
535	3.3908	1.2233	3.4267	3.8268	1.1875	1.3003	0.9267	2	13.4759	4.6948	2.4436	5.066	3.5125	1.4397	10.6835	3.9326	13.0309	1.0341
536	6.9955	1.2419	7.7845	8.3566	1.103	1.3156	0.8921	2	21.5996	5.5113	1.2638	6.1781	2.3342	3.429	15.8753	2.7747	27.2922	0.7914
537	4.0605	1.2404	4.4146	4.7066	1.1235	1.3734	0.887	2	12.6153	5.0118	1.3624	5.6502	2.1555	3.0999	24.5725	2.8576	15.8236	0.7972
538	3.544	1.1795	3.2336	3.8815	1.0233	1.2063	0.7207	2	7.9904	3.5962	0.9168	4.9901	1.7487	2.336	29.2351	2.4711	13.1319	0.6085
539	2.9426	1.208	2.7742	3.2416	1.1913	1.2468	0.9988	2	6.4029	2.6933	1.4761	2.6965	2.0894	0.6064	9.4707	2.308	11.1675	0.5734
540	3.8971	1.0894	3.1572	3.991	1.0015	1.145	0.6813	2	6.9749	2.3622	1.0298	3.467	1.863	1.0929	15.669	2.2092	13.3378	0.5229
541	4.3844	1.0229	3.2926	4.2604	0.8561	1.1846	0.5921	2	7.0278	2.1591	0.9267	3.6464	1.8029	1.0916	15.5326	2.1344	14.0897	0.4988
542	4.8179	1.0312	3.7272	4.7403	0.7786	1.2412	0.5018	2	16.5593	4.9795	1.9222	9.924	3.5901	3.1781	19.1922	4.4428	15.6088	1.0609
543	3.0671	1.133	2.6824	3.1995	1.1239	1.2332	0.9249	2	5.3256	1.7871	1.2323	1.9322	2.0134	-0.0751	-1.4096	1.9854	10.9168	0.4878
544	3.2677	1.2552	3.422	3.7636	1.1697	1.3126	0.9487	2	9.6464	2.971	2.4245	3.1317	2.6989	0.4106	4.2565	2.8189	12.8858	0.7486
545	4.8596	1.1461	4.5477	5.2876	0.5406	1.3008	0.3833	2	13.1494	2.295	1.9576	5.9875	2.6064	1.296	9.856	2.8914	17.4968	0.7515
546	3.4327	1.1596	3.0963	3.6921	1.0377	1.2741	0.7626	2	8.3953	2.4379	2.1206	3.1969	2.5527	0.4912	5.8509	2.7114	12.5053	0.6713
547	3.1479	1.2451	3.2816	3.5868	1.2108	1.2803	0.9432	2	5.0159	1.0717	1.839	1.1362	1.6867	-0.5191	-10.3491	1.5285	12.3134	0.4074
548	4.6915	1.1709	4.5978	5.1992	0.8635	1.3759	0.5936	2	13.5485	4.2573	1.553	7.1722	2.3203	2.88	21.257	2.9467	17.2578	0.7851
549	4.3547	1.1096	3.6879	4.5677	0.8918	1.2083	0.667	2	8.4712	4.0706	0.6097	6.1026	1.4567	3.099	36.5828	2.297	15.1798	0.5581
550	2.5882	1.2421	2.5136	2.8838	1.1792	1.2543	0.9866	2	13.1065	6.3177	3.428	6.4035	4.4458	1.9315	14.737	5.2142	10.0996	1.2977
551	3.9611	1.2089	3.9243	4.4751	1.0575	1.2472	0.8323	2	6.5383	1.8681	0.8874	2.2445	1.5104	0.611	9.3449	1.6661	15.044	0.4346
552	3.2867	1.2711	3.4577	3.831	1.1977	1.3449	0.9305	2	9.5135	2.9372	2.6492	3.1567	2.6021	0.516	5.4239	2.7514	13.1245	0.7249
553	4.9188	1.1783	4.8614	5.4981	1.0166	1.3031	0.8257	2	10.0805	2.8799	1.0555	3.4878	1.7843	1.4066	13.9537	2.0736	18.2086	0.5536
554	3.176	1.3312	3.6323	3.8478	1.2453	1.3587	1.0429	2	5.7525	1.0613	2.3449	1.0176	1.8117	-0.8282	-14.3972	1.5837	13.283	0.4331
555	5.4004	1.2233	5.6985	6.2853	0.7928	1.3347	0.6268	2	9.7558	2.875	0.9556	4.587	1.3567	2.0246	20.7528	1.712	20.7547	0.4701
556	3.648	1.1046	3.2301	3.7678	1.1039	1.2214	0.7996	2	3.9535	1.3842	0.6387	1.7312	1.0571	0.539	13.6335	1.224	12.6595	0.3123
557	2.7239	1.2056	2.5862	2.9722	1.2124	1.2805	1.0257	2	3.169	1.3381	0.7381	1.3047	1.1733	0.1348	4.2537	1.2253	10.3172	0.3072
558	3.2852	1.144	2.9796	3.4774	1.1685	1.2559	0.886	2	6.7675	2.1694	1.45	2.4484	2.1963	0.2233	3.2996	2.2713	11.8065	0.5732
559	4.8119	1.147	4.4651	5.2371	1.0181	1.2918	0.6987	2	8.1263	2.0336	1.1596	2.9106	1.6176	0.9034	11.117	1.82	17.3396	0.4687
560	3.7484	1.1817	3.6441	4.1299	1.1477	1.3282	0.9318	2	7.0602	2.6904	1.431	2.8873	1.6111	1.1892	16.8437	1.9374	13.9157	0.5074
561	3.0912	1.1695	2.8171	3.3216	1.1103	1.2731	0.9295	2	4.4685	1.6605	1.3019	1.7866	1.4876	0.2779	6.2191	1.5862	11.357	0.3935
562	5.1032	1.0739	4.2567	5.2329	0.7535	1.2667	0.4885	2	14.2093	2.583	2.7277	5.2878	3.0854	1.0758	7.5711	3.3381	17.2168	0.8253
563	4.7893	1.218	5.01	5.5149	0.8239	1.3178	0.6492	2	13.0754	4.0488	1.9298	6.2367	2.07	2.705	20.6877	2.6099	18.3256	0.7135
564	2.7221	1.18	2.3263	2.9132	1.0755	1.1977	0.8973	2	9.5678	4.1869	2.5978	4.6659	3.7657	0.8078	8.4429	4.1129	10.0907	0.9482
565	5.1509	1.004	3.5086	4.955	0.7161	1.1819	0.4588	2	14.4481	3.8838	1.7227	8.4657	3.464	2.2946	15.8817	4.1179	16.2461	0.8893
566	5.7646	1.153	5.6701	6.3611	0.8722	1.3174	0.5629	2	12.9642	2.4031	1.1236	4.2692	2.0679	1.2391	9.5579	2.2864	20.8801	0.6209
567	4.0812	1.2629	4.4374	4.8119	1.1218	1.3731	0.8494	2	8.3848	2.754	1.0489	3.2424	1.5694	1.4211	16.9485	1.8896	16.1919	0.5178
568	4.3432	1.1161	3.8352	4.5803	1.0654	1.2236	0.7386	2	6.6515	3.1181	0.5269	4.2214	1.1411	2.2753	34.2073	1.7343	15.2292	0.4368
569	2.0813	1.6105	3.148	2.7954	1.5603	1.6254	1.5596	2	5.8582	2.3835	2.1425	1.5283	2.1876	-1.0282	-17.5515	1.8609	10.5305	0.5563
570	3.4163	1.1445	3.0351	3.6289	1.0725	1.2251	0.7784	2	5.8081	1.913	0.869	2.4575	1.726	0.5693	9.8018	1.9136	12.2835	0.4728
571	4.9469	0.9711	3.4455	4.6014	0.7882	1.2886	0.3975	2	10.6549	2.5681	1.2595	6.4599	2.6532	1.5133	14.2029	3.0924	15.0913	0.706
572	3.5529	1.2287	3.6042	4.0415	1.1335	1.286	0.8795	2	9.2584	2.8218	2.2748	3.2082	2.3624	0.7439	8.0349	2.5688	13.7143	0.6751
573	4.024	1.1885	3.9606	4.4793	1.1122	1.2357	0.892	2	6.9146	2.1283	0.9014	2.3859	1.5598	0.7369	10.6572	1.7458	15.0242	0.4602
574	3.9943	1.2046	3.9908	4.5004	1.0839	1.3343	0.8578	2	14.3725	6.3306	1.8652	7.3802	2.5668	4.1288	28.7271	3.6014	15.1164	0.9508
575	3.1928	1.2494	3.3928	3.6542	1.247	1.3122	1.0751	2	9.1225	3.6385	1.4491	3.3845	2.3661	1.0948	12.0011	2.6888	12.5323	0.7279
576	4.8864	1.1314	4.267	5.2539	0.7296	1.2594	0.5096	2	9.6756	1.9694	1.5325	3.8643	2.051	0.9241	9.5508	2.2675	17.3685	0.5571
577	3.7009	1.1243	3.2367	3.8899	1.0697	1.192	0.7921	2	7.719	2.7284	1.1916	3.4444	2.0415	1.1113	14.3969	2.3848	13.0726	0.5905
578	3.783	1.159	3.4924	4.0962	1.0891	1.2332	0.7785	2	5.2185	2.2473	0.4266	2.8868	1.0948	1.395	26.7318	1.4942	13.774	0.3789
579	5.8304	1.0884	5.1373	6.0917	0.7178	1.2475	0.4917	2	10.933	0.9997	1.7633	2.0333	2.1382	-0.0515	-0.4715	2.1282	19.9358	0.5484
580	4.2611	1.1829	4.2024	4.7403	1.017	1.3232	0.8215	2	9.9881	4.2661	0.9382	5.193	1.6924	2.8757	28.7913	2.3768	15.8354	0.6307
581	3.3315	1.3082	3.7428	3.991	1.2592	1.3523	1.1308	2	6.0308	2.7821	1.3722	2.4604	1.2437	1.3757	22.8112	1.6113	13.6915	0.4405
582	3.388	1.131	3.0574	3.5573	1.1226	1.247	0.8373	2	3.4931	1.5357	0.377	1.8341	0.8817	0.7974	22.8279	1.1425	12.0379	0.2902
583	4.4258	1.0556	3.4954	4.433	0.9733	1.1679	0.6453	2	7.642	2.9366	0.7878	4.5507	1.651	1.8712	24.4857	2.1863	14.6777	0.5207
584	4.9774	1.0015	3.5942	4.7698	0.7786	1.1732	0.4482	2	7.3626	2.0256	0.5099	4.5192	1.6965	1.2652	17.1841	2.0485	15.6607	0.4701
585	6.4288	1.2234	6.7572	7.5441	0.8636	1.4503	0.7679	2	17.9871	2.6608	1.3465	3.4652	2.559	0.6959	3.8689	2.6619	24.7092	0.728
586	2.8229	1.1777	2.5397	3.0269	1.1391	1.2101	0.8963	2	4.6798	2.1764	1.0368	2.4282	1.5233	0.8111	17.3319	1.8427	10.4441	0.4481
587	3.2325	1.1892	3.0396	3.5405	1.1859	1.2966	0.9715	2	5.1538	1.6886	1.4405	1.7381	1.6756	0.0607	1.1784	1.6956	12.076	0.4268
588	4.9862	1.1832	4.908	5.5991	0.9852	1.2807	0.6726	2	11.9286	2.6403	1.8683	3.9252	2.193	1.1651	9.7673	2.4304	18.5337	0.6436
589	2.9514	1.1743	2.716	3.17	0.9105	1.268	0.8179	2	10.3854	4.3256	1.9883	5.2884	3.1926	1.7142	16.5059	3.8238	10.8885	0.9538
590	4.585	1.2482	5.0041	5.3886	1.1821	1.3689	0.9374	2	8.7649	1.3832	2.1228	1.4757	1.8151	-0.3182	-3.6304	1.7515	17.9791	0.4875
591	4.7988	1.2182	5.0651	5.5276	1.138	1.3227	0.9226	2	7.8505	1.5027	1.6084	1.6287	1.5324	0.0888	1.1318	1.5499	18.3656	0.4275
592	3.1989	1.2307	3.2555	3.6121	1.18	1.28	0.9864	2	6.7881	2.1041	1.8559	2.1331	2.0643	0.0678	0.9995	2.0851	12.3686	0.5488
593	5.2979	1.2214	5.7417	6.1506	0.9803	1.3607	0.787	2	10.7088	3.2498	1.0375	4.1293	1.5055	2.065	19.2832	1.8651	20.3281	0.5268
594	5.4555	1.1222	5.0278	5.8517	0.7601	1.2769	0.5138	2	15.1295	3.5205	1.3614	6.8524	2.5718	2.1992	14.5358	3.0092	19.2325	0.7867
595	2.9899	1.1951	2.8089	3.2669	1.1537	1.2573	0.8945	2	6.4821	1.7172	2.3033	1.9196	2.489	-0.5093	-7.857	2.3077	11.2259	0.5774
596	3.3961	1.036	2.5378	3.2879	0.986	1.131	0.6763	2	6.3321	1.1596	1.7235	1.7146	2.7788	-0.7197	-11.3659	2.4951	11.0526	0.5729
597	4.4069	1.1495	4.1783	4.7824	1.0526	1.2582	0.8241	2	8.4218	3.1373	0.7318	3.807	1.5755	1.839	21.8362	2.0156	15.9152	0.5292
598	4.6043	1.1815	4.4702	5.1403	0.9639	1.2735	0.6856	2	7.8616	3.4537	0.5253	5.0372	1.1647	2.6552	33.7743	1.7587	17.0893	0.46
599	3.6752	1.2237	3.7038	4.1762	1.1312	1.2926	0.8171	2	4.1442	1.8197	0.218	2.227	0.8052	1.1617	28.0319	1.1189	14.1293	0.2933
600	3.6262	1.0962	3.0999	3.7173	1.0798	1.2128	0.8201	2	4.8433	2.279	0.5985	2.779	1.1248	1.3566	28.0098	1.5624	12.4883	0.3878
601	3.9475	1.2989	4.461	4.7656	1.2279	1.3235	0.9686	2	10.032	2.1977	2.5795	2.2689	2.2433	0.0248	0.247	2.2488	16.1088	0.6228
602	3.2617	1.0886	2.7779	3.2963	1.1253	1.2134	0.8336	2	5.2633	1.9023	1.0536	2.282	1.7287	0.4613	8.7645	1.8947	11.1545	0.4719
603	4.9171	1.2065	5.1293	5.6202	0.8496	1.3457	0.6917	2	7.0669	2.4706	0.7948	3.5721	1.0357	1.7543	24.8242	1.3778	18.6375	0.3792
604	2.963	1.1671	2.6784	3.1658	1.1018	1.2153	0.9039	2	4.356	1.8004	0.8325	1.9919	1.4402	0.4987	11.4486	1.6263	10.8639	0.401
605	4.8295	1.0708	3.9974	4.9256	0.8028	1.2002	0.4753	2	11.9764	3.4997	1.212	7.3635	2.4067	2.3558	19.6704	2.996	16.2468	0.7372
606	5.0745	1.0359	3.8621	5.0266	0.7304	1.1704	0.4548	2	7.8131	1.7417	1.6867	3.8298	1.7819	0.9314	11.921	2.023	16.5148	0.4731
607	3.5706	1.0915	3.0363	3.6415	1.0467	1.2456	0.7322	2	5.6423	1.6997	0.7663	2.3214	1.7111	0.4469	7.9205	1.8583	12.2432	0.4609
608	2.5119	0.9264	1.4301	2.1428	0.745	1.0938	0.4373	2	6.4794	1.7139	2.7767	3.9194	4.7999	-0.385	-5.9419	4.5307	7.3104	0.8863
609	3.3598	0.9726	2.305	3.0648	1.0005	1.1706	0.767	2	7.7929	2.4424	2.0716	3.1843	3.4789	-0.226	-2.9001	3.3809	10.2659	0.7591
610	2.9413	1.2348	2.9075	3.3048	1.1739	1.2442	0.9929	2	7.3792	2.6322	2.0272	2.651	2.4794	0.1704	2.3092	2.538	11.41	0.6467
611	3.2392	1.1739	2.9865	3.5068	1.1061	1.2226	0.8723	2	6.3881	2.2244	1.0613	2.55	1.9694	0.5065	7.9288	2.139	11.9458	0.5348
612	4.9499	1.1947	5.0026	5.6076	0.9466	1.3016	0.6542	2	10.1024	2.9023	1.1926	4.4362	1.6558	1.819	18.0056	2.0194	18.5786	0.5438
613	3.7696	0.9204	2.2095	3.2879	0.7325	0.9915	0.4365	2	4.4088	1.8304	0.5921	4.1935	1.4543	1.1956	27.1185	1.9954	10.9003	0.4045
614	2.9682	1.2957	3.2159	3.4858	1.2683	1.3408	1.1206	2	6.7752	2.7546	1.6599	2.4581	1.9189	0.6043	8.9193	2.1068	12.0826	0.5607
615	5.7249	1.1046	5.0579	6.0622	0.7363	1.2357	0.4623	2	8.8508	2.8263	0.7029	6.1141	1.3109	2.2203	25.0859	1.7499	19.8674	0.4455
616	3.4367	1.1724	3.2611	3.7342	1.1096	1.2456	0.8191	2	8.507	3.0373	1.3215	3.7082	2.2398	1.2027	14.1378	2.6086	12.6577	0.6721
617	2.9792	1.1122	2.4568	3.0479	1.1037	1.1481	0.8363	2	4.3272	1.1064	1.4057	1.323	1.9875	-0.5557	-12.842	1.7613	10.4092	0.4157
618	3.4962	1.1899	3.4257	3.8562	1.1812	1.3026	0.9611	2	4.8427	1.9378	0.5508	2.0162	1.1786	0.805	16.623	1.4136	13.0691	0.3705
619	2.8632	1.0397	2.116	2.7448	1.0107	1.1861	0.703	2	6.664	1.9145	1.9463	2.7234	3.3612	-0.4484	-6.7287	3.1493	9.3518	0.7126
620	3.5843	1.1137	3.057	3.7257	0.9666	1.1827	0.7957	2	8.1016	2.8004	1.4528	3.5193	2.3443	0.935	11.5409	2.6502	12.5408	0.646
621	3.2693	1.0243	2.3431	3.1237	0.8827	1.2083	0.7459	2	4.4993	1.8971	0.558	2.5435	1.6292	0.682	15.1579	1.9202	10.5207	0.4277
622	3.5014	1.1976	3.4293	3.8857	1.1945	1.2736	0.9877	2	5.0804	1.5176	1.0819	1.5365	1.4592	0.0764	1.5028	1.4815	13.1742	0.3856
623	3.755	1.0508	2.8825	3.7089	0.9366	1.1968	0.6445	2	8.2913	3.8396	1.4795	5.9579	1.9891	2.5577	30.848	2.8764	12.396	0.6689
624	4.0922	1.0091	3.0018	3.911	0.8843	1.1828	0.6242	2	7.3019	2.2501	1.6592	3.6048	2.1247	0.9238	12.6515	2.4325	12.9729	0.5629
625	2.7212	1.1691	2.4584	2.888	1.1577	1.2654	0.978	2	2.0044	0.6683	0.5413	0.6834	0.9025	-0.2143	-10.6915	0.8153	9.9941	0.2006
626	3.109	1.0861	2.5719	3.1237	1.1164	1.2232	0.9035	2	6.3907	1.8448	1.7899	2.0419	2.7246	-0.6168	-9.6515	2.4848	10.6086	0.6024
627	4.4101	0.9635	3.0085	4.0499	0.7817	1.1679	0.5167	2	11.0574	3.5586	1.759	6.8867	3.0095	2.0035	18.1191	3.6754	13.3488	0.8283
628	3.2801	1.1024	2.7254	3.3553	1.0459	1.1583	0.7669	2	2.8961	0.5645	0.5924	0.736	1.1906	-0.3486	-12.0369	1.0626	11.3601	0.2549
629	2.8145	1.0415	2.0176	2.6985	1.0429	1.1384	0.7842	2	5.6374	2.4427	1.2573	3.1149	2.5901	0.4116	7.3012	2.7941	9.2089	0.6122
630	3.2514	1.2612	3.514	3.7594	1.2554	1.3033	1.0129	2	3.4598	1.2712	0.6538	1.255	0.875	0.3848	11.122	0.9846	12.8828	0.2686
631	3.5036	1.0823	2.9252	3.5405	1.1091	1.2482	0.9126	2	7.2495	2.5911	1.7156	2.8392	2.3146	0.4787	6.6032	2.4783	11.9124	0.6086
632	1.7838	1.5754	2.4431	2.2775	1.4405	1.6381	1.5763	2	6.6079	3.5625	2.5459	2.26	3.5133	-1.9757	-29.8991	2.7047	8.8283	0.7485
633	4.1434	1.1518	3.9139	4.4877	1.103	1.2328	0.8909	2	6.5718	3.0383	0.6048	3.4102	1.1689	1.9969	30.3859	1.6791	14.9928	0.4383
634	2.716	1.2581	2.7739	3.0774	1.1802	1.2904	1.0233	2	5.5863	1.9485	1.7142	1.9041	2.0781	-0.1781	-3.1882	2.0139	10.735	0.5204
635	5.655	1.1987	5.8837	6.4706	0.847	1.3338	0.6922	2	7.7943	2.0391	0.9658	2.946	1.1086	1.2718	16.3171	1.3247	21.2963	0.366
636	5.0061	1.0996	4.417	5.2455	0.7797	1.2347	0.5251	2	18.386	6.202	1.12	11.8113	3.1306	4.5582	24.7917	4.1626	17.2943	1.0631
637	3.2157	1.2639	3.354	3.7215	1.1513	1.2999	1.0017	2	7.4731	2.455	2.0876	2.4508	2.1333	0.318	4.2553	2.2281	12.7683	0.5853
638	3.5171	1.2703	3.9177	4.1215	1.3	1.36	1.0503	2	7.4512	2.4378	1.5222	2.3211	1.7484	0.6015	8.0725	1.9019	14.0356	0.5309
639	3.2133	1.1032	2.6258	3.2837	1.0062	1.1402	0.752	2	6.0248	2.3803	1.3734	3.1652	1.945	0.9176	15.2304	2.2945	11.1364	0.541
640	4.4928	1.1291	4.0915	4.7993	0.9307	1.2976	0.6517	2	9.5205	3.1943	1.3329	4.9018	1.8391	1.9959	20.9642	2.3269	15.9366	0.5974
641	3.5569	1.1869	3.4112	3.9194	1.0834	1.2961	0.793	2	5.1546	1.5346	1.4273	1.9353	1.3826	0.4382	8.5011	1.5111	13.2626	0.3887
642	2.688	1.2844	2.9209	3.0985	1.2786	1.3913	1.1471	2	4.6025	2.2989	1.1705	2.0041	1.2987	0.8092	17.5817	1.5757	10.8461	0.4243
643	4.0509	0.9962	2.8213	3.8226	0.8507	1.1071	0.5254	2	11.1665	3.1836	1.7713	6.0592	3.4771	1.3567	12.1497	3.9579	12.6779	0.8808
644	2.9042	1.1466	2.4898	3.0479	1.0417	1.1937	0.7441	2	9.1283	2.6248	2.7193	3.5276	3.7254	-0.1472	-1.6126	3.6663	10.4617	0.8725
645	4.3267	1.1935	4.332	4.8582	0.9917	1.3028	0.7227	2	9.6298	3.5969	0.9781	4.9767	1.6715	2.3888	24.8063	2.2229	16.2225	0.5936
646	3.3574	1.171	3.0852	3.6373	1.11	1.2409	0.869	2	7.2827	2.178	2.056	2.5062	2.3034	0.1762	2.4194	2.3605	12.3513	0.5896
647	3.0678	1.2065	2.9398	3.3889	1.1315	1.2207	0.9246	2	7.0967	1.9394	2.1814	2.0976	2.5592	-0.4268	-6.0141	2.414	11.6279	0.6103
648	5.615	1.1546	5.4451	6.1969	0.8076	1.2833	0.5027	2	10.2142	2.1247	0.7122	4.2266	1.6368	1.3019	12.746	1.8759	20.3666	0.5015
649	2.8309	1.3315	3.1766	3.3889	1.3048	1.368	1.1634	2	4.1765	2.1839	0.93	1.8771	0.9898	1.0323	24.7169	1.3148	11.8418	0.3527
650	4.2594	1.1064	3.7471	4.4498	1.112	1.2132	0.9017	2	10.4975	2.7853	1.4191	3.089	2.7104	0.3414	3.2522	2.8015	14.8046	0.7091
651	3.217	1.2617	3.4706	3.7173	1.2402	1.3502	1.093	2	6.065	1.7348	1.7949	1.5872	1.8212	-0.2558	-4.2176	1.7475	12.7514	0.4756
652	3.3241	1.1714	3.1924	3.5994	1.1921	1.2612	0.9857	2	3.9898	1.3075	0.641	1.3264	1.2155	0.1093	2.7395	1.2498	12.233	0.3262
653	3.669	1.2517	3.8438	4.2562	1.1559	1.281	0.8849	2	10.2385	4.3743	1.6308	4.9434	1.9819	2.6206	25.5955	2.6636	14.4272	0.7097
654	3.1766	1.1041	2.7977	3.2458	1.1683	1.2338	0.8371	2	2.2763	0.8391	0.4917	1.0024	0.733	0.2255	9.9064	0.8136	11.0188	0.2066
655	3.9062	1.2223	4.0714	4.454	1.1906	1.3242	0.9244	2	10.7897	2.8992	3.1582	3.1364	2.5073	0.5815	5.3894	2.6501	14.9999	0.7193
656	3.7891	1.1466	3.5225	4.0625	1.1137	1.3122	0.8036	2	8.7256	2.5732	2.0646	3.2021	2.2628	0.7548	8.6504	2.4771	13.649	0.6393
657	4.9573	1.2013	5.1272	5.6454	0.9144	1.3296	0.611	2	10.0132	2.0955	1.664	3.4294	1.7532	1.0242	10.2285	1.953	18.7082	0.5352
658	2.6225	1.2945	2.7249	3.0353	1.1952	1.3433	0.9771	2	4.8775	0.7517	2.637	0.7693	2.3607	-1.555	-31.8811	1.79	10.6654	0.4573
659	5.0023	1.149	4.8117	5.4644	0.9498	1.3189	0.7092	2	14.7406	5.0635	1.5747	7.1393	2.3589	3.3905	23.0011	3.0635	18.0566	0.8164
660	4.6486	1.1912	4.5889	5.2329	0.9425	1.272	0.7269	2	14.2276	4.9859	1.2922	6.8586	2.393	3.2463	22.8169	3.1004	17.3959	0.8179
661	2.4611	1.2019	2.2667	2.648	1.1676	1.3044	0.9768	2	2.9455	0.7784	1.4096	0.7968	1.6801	-0.8628	-29.2921	1.2995	9.2927	0.317
662	3.1433	1.236	3.1327	3.5573	1.164	1.2426	0.8837	2	8.7558	3.1247	2.0606	3.5361	2.5037	0.9123	10.4194	2.795	12.2056	0.7174
663	5.1448	1.0383	4.0131	5.1108	0.7359	1.2045	0.4878	2	6.9772	2.143	0.4046	4.3927	1.3713	1.474	21.126	1.7386	16.7827	0.4157
664	2.9356	1.0908	2.3906	2.9469	1.0519	1.2427	0.8487	2	5.4481	0.9121	2.4015	1.0747	2.9418	-1.5847	-29.0872	2.279	10.06	0.5416
665	6.7464	1.1127	6.1045	7.241	0.9465	1.278	0.6912	2	18.2404	4.2327	2.7612	6.1233	2.5877	2.444	13.3988	2.988	23.5825	0.7735
666	3.1316	1.1165	2.6264	3.229	1.076	1.1843	0.7868	2	3.5658	0.9502	1.0388	1.2077	1.4219	-0.1685	-4.7254	1.3577	10.9844	0.3246
667	3.6187	1.208	3.47	4.0583	1.0116	1.3617	0.8298	2	5.8593	2.4385	0.8198	2.9387	1.2956	1.3634	23.269	1.6886	13.7332	0.4267
668	6.7752	1.1766	6.8934	7.6746	0.8362	1.2681	0.6502	2	13.2964	2.3601	1.0556	3.6298	1.7517	1.2212	9.1844	1.9289	25.0433	0.5309
669	3.0767	1.2502	3.1854	3.511	1.2314	1.3688	1.0963	2	7.3719	2.5095	1.3267	2.2891	2.3275	-0.0421	-0.5707	2.3143	12.0837	0.6101
670	3.1116	1.2332	3.0369	3.511	1.1394	1.2884	0.9225	2	7.3675	2.2429	1.7835	2.4314	2.4237	0.0071	0.0969	2.426	12.0553	0.6111
671	6.366	0.9828	4.6641	6.0496	0.5813	1.2082	0.4035	2	15.5331	1.1715	1.1511	2.9032	3.3708	-0.1887	-1.2148	3.3304	19.6563	0.7902
672	3.125	1.3563	3.7359	3.8436	1.3389	1.4083	1.1653	2	6.46	1.7472	1.8089	1.4994	1.8334	-0.3892	-6.0248	1.7292	13.315	0.4852
673	4.8445	1.1211	4.4286	5.1613	0.8435	1.2398	0.5876	2	8.9786	2.2392	0.9862	3.8105	1.7546	1.2081	13.4553	2.0274	17.0618	0.5262
674	3.2816	1.1198	2.833	3.4058	1.0525	1.1947	0.7835	2	7.0319	2.9029	1.2638	3.705	2.0147	1.3244	18.8342	2.4821	11.5448	0.6091
675	5.5347	1.1788	5.6336	6.2264	0.8991	1.3198	0.6654	2	8.5803	2.0921	1.3848	3.1441	1.3059	1.2232	14.2559	1.5231	20.4974	0.4186
676	2.9842	1.1775	2.8499	3.2163	1.1839	1.2585	1.0012	2	6.4042	1.8201	1.3337	1.818	2.4795	-0.6623	-10.3417	2.2472	11.0391	0.5801
677	2.9203	1.0908	2.3471	2.9301	1.1174	1.2328	0.8263	2	7.0332	2.1891	1.9365	2.6494	3.1851	-0.4427	-6.2944	2.9965	10.0071	0.7028
678	5.6066	1.1367	5.3493	6.0959	0.9037	1.2859	0.6769	2	8.9478	2.4725	0.6556	3.6527	1.3859	1.5344	17.1483	1.6727	20.0217	0.4469
679	5.0398	1.0989	4.4094	5.2792	0.9748	1.2429	0.6776	2	14.8499	4.6606	1.5205	6.8779	2.7304	2.8104	18.9254	3.3678	17.399	0.8535
680	3.8522	1.1526	3.5618	4.1551	0.9999	1.2441	0.7883	2	6.7337	2.5326	1.2841	3.2125	1.5148	1.3384	19.8761	1.8905	13.9493	0.4827
681	3.4186	1.2421	3.6907	3.9152	1.2706	1.3478	1.0423	2	5.7653	1.8253	0.9576	1.7512	1.4877	0.2747	4.7647	1.5621	13.3398	0.4322
682	3.5252	1.1395	3.2148	3.7384	1.1212	1.2453	0.8566	2	9.5587	2.6531	1.467	3.0973	2.9283	0.1447	1.5138	2.9733	12.6196	0.7574
683	3.6129	1.2116	3.6948	4.0625	1.1719	1.2952	0.9985	2	6.375	1.9688	1.0697	1.9718	1.6342	0.3371	5.2878	1.7254	13.7524	0.4636
684	5.2978	1.0646	4.4017	5.3971	0.6888	1.1852	0.5152	2	13.9106	2.1874	1.8813	4.2454	3.0164	0.6333	4.5526	3.1603	17.7193	0.7851
685	3.5573	1.329	4.0733	4.3488	1.1536	1.3441	0.9686	2	6.9911	3.1498	0.7543	3.252	1.2372	1.9515	27.9141	1.7163	14.8527	0.4707
686	2.4528	1.2136	2.297	2.6606	1.1834	1.2598	0.9974	2	5.2799	1.3984	2.2959	1.4021	2.9866	-1.5803	-29.9305	2.2986	9.3515	0.5646
687	3.9721	1.2503	4.2137	4.6309	1.14	1.3092	0.9293	2	10.9097	3.3494	1.6514	3.6042	2.3019	1.2102	11.0929	2.5891	15.602	0.6993
688	3.0444	1.2344	3.1291	3.431	1.2046	1.3203	0.937	2	5.48	1.7512	1.24	1.869	1.701	0.1574	2.8723	1.7513	11.806	0.4642
689	2.8205	1.1917	2.5635	3.0564	1.104	1.2436	0.9175	2	5.4876	1.7869	1.6527	1.9475	2.2483	-0.276	-5.0295	2.1407	10.5591	0.5197
690	4.4982	1.2161	4.7081	5.1529	1.2433	1.3153	1.086	2	13.5005	2.9668	3.384	2.7318	2.9082	-0.1915	-1.4185	2.8675	17.1849	0.7856
691	3.4234	1.2371	3.6764	3.9068	1.2422	1.3722	1.0379	2	5.802	2.0592	1.7689	1.984	1.4185	0.5869	10.1155	1.5782	13.305	0.4361
692	3.6198	1.1629	3.3351	3.9194	1.0456	1.2323	0.8217	2	13.1477	5.8951	2.5096	7.1743	2.8856	3.524	26.8032	3.9422	13.2247	0.9942
693	2.984	1.1997	2.7744	3.2711	1.0898	1.2489	0.8907	2	4.5479	2.4644	0.6632	2.7669	1.106	1.4793	32.5271	1.6392	11.2465	0.4044
694	3.9834	1.2036	4.0741	4.4835	1.1771	1.275	1.0016	2	12.3405	4.3341	1.8961	4.327	2.6058	1.724	13.9703	3.029	15.0617	0.8193
695	2.9317	1.3192	3.2384	3.4942	1.2748	1.3779	1.1011	2	4.7937	2.3046	0.9216	2.093	1.1646	1.0223	21.3259	1.4803	12.1505	0.3945
696	3.7189	1.1546	3.3767	4.0078	1.0432	1.2383	0.8278	2	6.0677	2.3963	1.0979	2.8948	1.4404	1.2039	19.8411	1.7969	13.4893	0.4498
697	4.5955	1.1788	4.4249	5.1192	0.972	1.2689	0.6523	2	7.6816	2.156	1.2073	3.3054	1.4646	1.2007	15.6309	1.736	17.0191	0.4514
698	2.9566	1.2652	3.057	3.3974	1.1891	1.2973	0.9986	2	8.3698	2.972	2.5776	2.9762	2.6223	0.3534	4.2223	2.7379	11.7523	0.7122
699	3.9082	1.2253	4.0313	4.4667	1.111	1.2944	0.8267	2	11.0052	5.0538	0.9055	6.1135	1.8571	3.5186	31.9722	2.7299	15.0446	0.7315
700	2.9351	1.1874	2.7139	3.1827	1.1223	1.2026	0.9062	2	4.7221	2.2132	0.7255	2.4423	1.3879	0.9555	20.2346	1.74	10.9491	0.4313
701	2.7188	1.2894	2.8832	3.149	1.2287	1.2994	1.0937	2	4.9368	2.543	1.0761	2.3251	1.3377	1.08	21.8765	1.7123	11.0136	0.4482
702	4.1422	1.1453	3.7994	4.4625	1.0831	1.308	0.8453	2	13.7872	3.947	2.7858	4.6692	3.331	1.1312	8.2047	3.6288	14.9033	0.9251
703	3.1459	1.23	3.1858	3.5447	1.1869	1.2763	0.93	2	8.3215	2.1633	2.3846	2.3261	2.7299	-0.3755	-4.5124	2.6121	12.1558	0.6846
704	7.4628	1.165	7.4594	8.4029	0.9255	1.2834	0.6593	2	23.9464	5.2433	2.2038	7.9523	2.7504	3.4298	14.3228	3.2102	27.313	0.8767
705	3.4726	1.304	3.9916	4.1636	1.1682	1.3632	1.0505	2	5.091	2.2152	0.6048	2.1087	0.9778	1.1881	23.3373	1.2754	14.2265	0.3579
706	3.5754	1.2931	3.9755	4.2646	1.2056	1.3428	1.041	2	10.7447	3.7647	1.7738	3.6165	2.3786	1.2886	11.9929	2.7027	14.5247	0.7398
707	4.3803	1.1856	4.2405	4.8919	1.0466	1.2774	0.8326	2	16.0312	4.0646	2.4428	4.8821	3.5114	1.1411	7.118	3.7805	16.3158	0.9826
708	3.4342	1.1504	3.167	3.6668	1.1413	1.3384	0.875	2	7.6181	2.8905	1.2456	3.3035	2.0627	1.0857	14.2516	2.4055	12.4117	0.6138
709	4.7921	1.0441	3.6906	4.7698	0.7799	1.2475	0.5125	2	11.6996	4.2292	1.572	8.2529	2.3505	3.0247	25.853	3.1701	15.7194	0.7443
710	3.222	1.2265	3.2385	3.6289	1.1658	1.3183	0.9499	2	10.6264	5.7407	1.3261	6.0435	2.1348	3.7128	34.9394	3.2813	12.4144	0.856
711	2.8376	1.2265	2.7492	3.1574	1.1588	1.2377	0.9617	2	5.8654	1.8135	1.936	1.8858	2.2667	-0.3663	-6.2451	2.1335	10.9333	0.5365
712	3.8371	1.2364	4.0809	4.4162	1.1882	1.3178	1.0402	2	12.4013	4.0024	3.4373	3.8477	2.7622	1.1292	9.1055	3.0389	14.9041	0.8321
713	2.6522	1.3144	2.8443	3.1153	1.2423	1.3171	0.9833	2	7.2346	3.0058	1.7877	3.057	2.2723	0.7715	10.664	2.5435	10.9517	0.6606
714	3.3071	1.2253	3.2807	3.7299	1.1078	1.3503	0.846	2	9.5752	4.2796	1.7798	5.0588	2.175	2.4396	25.4783	2.9186	12.7299	0.7522
715	3.2243	1.2426	3.2638	3.6752	1.1504	1.2562	0.9496	2	5.4365	1.6687	1.0227	1.7573	1.6281	0.1226	2.2551	1.6657	12.5868	0.4319
716	4.1238	1.1964	4.0399	4.6267	0.9711	1.2891	0.75	2	9.7616	2.8478	1.7443	3.7969	2.1015	1.2716	13.0266	2.4163	15.4998	0.6298
717	3.4777	1.2443	3.6184	3.9952	1.1784	1.3185	1.0099	2	7.5863	1.873	1.2251	1.8547	2.1902	-0.3388	-4.4659	2.0966	13.5949	0.558
718	3.0112	1.2407	3.041	3.4058	1.1444	1.2779	0.9181	2	8.862	2.2736	2.8212	2.4764	3.1035	-0.5757	-6.4963	2.9142	11.7373	0.755
719	2.9654	1.2555	2.9979	3.3847	1.2029	1.2785	1.0162	2	12.7538	4.23	2.6652	4.1626	4.3012	-0.1409	-1.1048	4.2542	11.6959	1.0905
720	3.4171	1.173	3.1625	3.7131	1.1235	1.2391	0.8418	2	5.8569	1.0377	2.0431	1.2327	2.0766	-0.7103	-12.1276	1.852	12.5926	0.4651
721	2.5344	1.2969	2.6615	2.9259	1.2015	1.3393	1.08	2	5.773	1.7367	1.8638	1.6081	2.5523	-1.0197	-17.6633	2.1691	10.3256	0.5591
722	5.2176	1.0826	4.4186	5.3971	0.9389	1.324	0.5796	2	15.0138	3.8613	2.0848	6.6624	2.905	2.1777	14.5047	3.3979	17.7451	0.8461
723	2.6985	1.3214	2.9395	3.1911	1.2209	1.3274	1.0816	2	5.8938	1.7044	2.3772	1.5758	2.2549	-0.7345	-12.4622	2.005	11.2021	0.5261
724	3.9326	1.0383	3.062	3.852	0.9103	1.1907	0.6557	2	10.0593	2.597	2.4522	3.9604	3.1012	0.5634	5.6008	3.2852	12.8282	0.7842
725	3.1496	1.1121	2.5877	3.2374	1.0555	1.1652	0.7496	2	5.9873	1.8667	0.9959	2.4903	2.2417	0.1863	3.1116	2.3138	11.0042	0.5441
726	6.191	1.0654	5.234	6.3527	0.5642	1.2062	0.4728	2	16.855	3.3322	1.3869	7.048	2.8402	1.9894	11.803	3.2203	20.7225	0.8134
727	3.8708	1.1115	3.3523	4.0373	1.064	1.2082	0.8224	2	9.559	3.5069	1.5915	4.2644	2.3922	1.5396	16.1063	2.8515	13.5161	0.7072
728	2.7945	1.2591	2.8128	3.1785	1.1955	1.3188	1.036	2	7.9504	3.2317	2.1976	3.1195	2.6556	0.4806	6.045	2.8265	11.0541	0.7192
729	2.6861	1.1493	2.2217	2.8038	1.0516	1.1532	0.799	2	5.0166	1.947	1.4087	2.437	2.1574	0.2234	4.4532	2.258	9.6987	0.5172
730	5.2846	1.0841	4.6355	5.477	0.785	1.2353	0.5498	2	16.5644	5.584	1.4982	10.1562	2.6875	4.1064	24.7905	3.5734	17.9989	0.9203
731	2.5344	0.976	1.6272	2.2691	0.8615	1.1232	0.6864	2	3.7065	1.6342	1.0128	2.3809	2.2027	0.1223	3.2996	2.2778	7.7707	0.477
732	3.0944	1.0698	2.4541	3.0648	1.1442	1.2146	0.8921	2	8.0107	2.2203	2.8937	2.4887	3.7072	-1.0871	-13.5706	3.2642	10.3997	0.7703
733	4.838	1.175	4.7323	5.3886	0.8991	1.2918	0.5885	2	8.5441	3.5997	0.6828	6.1169	1.1932	2.8975	33.9123	1.8055	17.8594	0.4784
734	2.1994	1.3541	2.5183	2.5849	1.1508	1.4952	1.0756	2	5.2743	2.1284	1.5328	1.9787	2.1807	-0.2172	-4.1181	2.0944	9.3567	0.5637
735	4.4721	1.1244	4.0579	4.7572	0.9788	1.2455	0.6644	2	4.1437	1.5411	0.163	2.3195	0.7669	1.0315	24.8932	1.0211	15.7972	0.2623
736	2.9296	1.3008	3.2633	3.4479	1.2476	1.3554	1.1203	2	7.797	3.7522	1.2604	3.3493	1.8874	1.6378	21.0055	2.3893	11.9725	0.6512
737	3.3537	1.102	2.7294	3.4353	0.9599	1.1431	0.7559	2	10.2539	4.4117	1.4726	5.8363	2.9603	2.174	21.2017	3.7568	11.6108	0.8831
738	3.1036	1.2963	3.394	3.6626	1.2384	1.3051	1.0664	2	7.3806	2.6881	1.7683	2.5207	2.016	0.5381	7.2907	2.1746	12.6391	0.5839
739	3.5809	1.2574	3.8734	4.1636	1.189	1.3145	1.0477	2	10.2242	2.2637	2.2161	2.1607	2.8172	-0.6878	-6.7272	2.6396	14.146	0.7228
740	3.9385	1.1739	3.8939	4.3278	1.1363	1.269	0.9064	2	5.9102	1.6398	0.6575	1.809	1.4295	0.3441	5.8221	1.5178	14.5249	0.4069
741	3.474	0.9969	2.3982	3.25	0.9903	1.1072	0.7475	2	7.4051	2.6015	1.6453	3.4805	2.9099	0.4265	5.7595	3.0878	10.8802	0.6806
742	4.8478	1.2297	5.1137	5.637	0.8615	1.3346	0.604	2	11.9143	3.6204	1.3002	5.9936	1.8392	2.5094	21.0621	2.3299	18.7284	0.6362
743	5.3723	1.1568	5.2171	5.9275	0.9297	1.2778	0.6613	2	10.2262	2.5961	1.0106	3.9254	1.6749	1.4884	14.5548	1.9601	19.5237	0.5238
744	3.9582	1.2161	3.9098	4.4961	1.0478	1.2959	0.8078	2	13.285	3.9039	3.2046	4.8329	3.0241	1.4611	10.9981	3.3979	15.1218	0.8785
745	5.1894	1.1624	5.0526	5.7423	0.8075	1.2967	0.6203	2	14.5255	3.937	1.3324	6.3466	2.389	2.455	16.9013	2.8749	18.9506	0.7665
746	2.6424	1.0772	1.9292	2.5975	0.8865	1.0959	0.6105	2	6.8533	2.8048	1.9414	4.5944	3.07	0.9306	13.5789	3.5524	8.9425	0.7664
747	1.8695	1.5124	2.4512	2.3365	1.3984	1.5333	1.3656	2	10.2628	3.8467	5.0847	2.8168	5.9104	-4.2248	-41.1662	4.1868	8.8822	1.1554
748	3.4138	1.1067	2.8254	3.5152	1.0417	1.1232	0.67	2	7.9699	2.4676	1.2995	3.6829	2.5528	0.7571	9.4995	2.8208	11.869	0.6715
749	3.1218	1.2609	3.2561	3.5952	1.2149	1.3142	0.9643	2	5.9743	2.1879	1.6465	2.2689	1.6522	0.5947	9.9543	1.8348	12.3665	0.4831
750	3.9135	1.2545	4.2531	4.5719	1.1959	1.3377	0.946	2	8.9486	2.2655	1.554	2.3948	2.0209	0.3538	3.9537	2.104	15.424	0.5802
751	4.9759	1.1023	4.4538	5.2245	0.7637	1.2343	0.4912	2	7.2529	1.8481	1.0198	3.7623	1.364	1.1781	16.2432	1.6285	17.232	0.4209
752	3.5048	1.1864	3.4002	3.8562	1.1888	1.2531	0.8977	2	11.5486	2.7786	3.6678	3.0954	3.5044	-0.3671	-3.1787	3.3964	13.0635	0.884
753	3.0881	1.2479	3.3101	3.5195	1.3085	1.3565	1.1502	2	4.9564	1.3547	1.2747	1.1777	1.6675	-0.5634	-11.3671	1.4974	12.1063	0.4094
754	3.5729	1.156	3.2445	3.8436	1.1019	1.2465	0.8499	2	6.2965	2.1882	1.1351	2.5746	1.7157	0.73	11.5937	1.9407	12.9758	0.4852
755	2.6486	1.2604	2.8042	2.9974	1.2745	1.3593	1.0559	2	8.299	2.3471	3.4815	2.2228	3.4044	-1.2477	-15.0343	2.9595	10.4876	0.7913
756	4.9025	1.1798	4.7978	5.4855	1.1231	1.2169	0.8875	2	10.0172	3.4283	1.1724	3.8629	1.685	1.9328	19.2948	2.0879	18.1713	0.5513
757	3.453	1.3699	4.1116	4.3278	1.2474	1.3403	1.0829	2	8.4505	3.6561	0.7373	3.3762	1.583	1.9419	22.9797	2.0553	14.8611	0.5686
758	2.7567	1.254	2.7743	3.1195	1.2471	1.3132	0.9756	2	4.6468	0.9627	2.0023	0.9868	2.0482	-1.0354	-22.282	1.6749	10.8603	0.4279
759	4.0882	1.0901	3.4333	4.2015	1.0109	1.1916	0.758	2	7.0149	2.2199	1.0452	2.9286	1.7923	0.8613	12.2782	2.0432	14.0002	0.5011
760	3.5181	1.1952	3.3535	3.8983	1.103	1.2328	0.7572	2	7.2665	3.1465	1.237	4.1552	1.5869	1.9448	26.7639	2.1668	13.2099	0.5501
761	4.7834	1.1135	4.2229	5.0603	0.9164	1.2449	0.6515	2	14.289	4.8966	0.9908	7.5159	2.6299	3.1832	22.2773	3.3837	16.7329	0.8539
762	3.5366	1.3142	4.0778	4.2772	1.3089	1.3756	1.0843	2	14.3958	3.3308	5.1833	3.0719	3.6963	-0.6771	-4.7035	3.5303	14.6015	0.9859
763	5.2038	1.2468	5.7035	6.1548	1.0778	1.3317	0.7824	2	10.9744	3.4143	1.2243	4.364	1.5363	2.2123	20.1587	1.9242	20.3838	0.5384
764	4.6004	1.1456	4.2682	4.9887	0.7957	1.2916	0.5558	2	11.9182	1.7005	2.8874	3.0598	2.7523	0.1709	1.4339	2.7923	16.557	0.7198
765	4.0739	1.1966	4.0858	4.5677	1.1605	1.2866	0.8631	2	12.6587	2.417	2.5995	2.8005	3.178	-0.3258	-2.5737	3.0982	15.3149	0.8266
766	3.7292	1.1678	3.5911	4.0625	1.0926	1.2917	0.898	2	14.9317	6.4064	1.9177	7.1338	3.1656	3.5635	23.8653	4.158	13.6821	1.0913
767	3.0943	1.296	3.4591	3.65	1.2989	1.365	1.1883	2	10.5265	2.8247	2.9266	2.377	3.3917	-1.2057	-11.4539	3.0431	12.5989	0.8355
768	4.3157	1.2491	4.6565	5.0561	1.065	1.3661	0.8005	2	16.8672	4.843	2.2081	6.0498	3.1183	2.3467	13.9128	3.6223	16.9358	0.9959
769	6.1469	1.1949	6.3859	7.0389	1.0052	1.3414	0.7056	2	16.6774	3.6034	1.5823	5.1071	2.3016	1.9795	11.8694	2.6116	23.0756	0.7227
770	3.8339	1.2007	3.8369	4.2941	1.1733	1.2962	0.9586	2	10.6509	4.0417	1.7159	4.2163	2.2962	1.8406	17.2812	2.7759	14.462	0.7365
771	2.5977	1.265	2.6395	2.9427	1.221	1.3038	0.9931	2	3.5948	0.9019	1.3081	0.9082	1.6356	-0.7224	-20.0957	1.3619	10.3234	0.3482
772	2.7569	1.315	2.9353	3.2542	1.2361	1.2992	0.9729	2	10.4609	4.8098	1.994	4.9436	2.8797	2.0081	19.1962	3.5638	11.3891	0.9185
773	2.8394	1.3043	3.156	3.3384	1.269	1.3895	1.1433	2	7.6509	2.4214	2.2458	2.1178	2.5983	-0.5493	-7.1795	2.4242	11.6347	0.6576
774	5.5436	1.1542	5.3395	6.1127	0.8044	1.2988	0.7412	2	10.2444	1.8348	1.0524	2.4754	1.8289	0.4792	4.6777	1.9186	20.1015	0.5096
775	2.9081	1.185	2.6308	3.1448	1.1516	1.2137	0.8399	2	3.4344	1.0515	0.8588	1.2518	1.3306	-0.0662	-1.927	1.3055	10.8261	0.3172
776	4.0171	1.2498	4.2203	4.6856	1.1203	1.3285	0.9184	2	16.152	7.1788	1.9946	7.8167	2.7176	4.683	28.9933	3.8272	15.7732	1.024
777	3.593	1.1798	3.4287	3.9404	1.1558	1.2647	0.9703	2	10.0877	3.3775	1.5959	3.481	2.7295	0.7291	7.2276	2.9421	13.3176	0.7575
778	3.8064	1.23	3.9505	4.3572	1.1109	1.3432	0.8362	2	6.4216	2.3354	1.1269	2.7927	1.3121	1.2382	19.2818	1.6255	14.7083	0.4366
779	3.1447	1.149	2.7989	3.33	1.1183	1.1887	0.7978	2	6.4213	2.4872	1.2289	3.1178	1.9659	0.9189	14.3102	2.2942	11.3515	0.5657
780	3.1439	1.2486	3.1906	3.591	1.2311	1.294	0.9587	2	9.7478	4.5435	1.4297	4.7392	2.3318	2.308	23.6771	3.0552	12.3324	0.7904
781	2.8878	1.0258	2.0342	2.7364	1.0014	1.0773	0.6684	2	5.2205	1.3443	1.7777	2.0111	2.8382	-0.5529	-10.5909	2.5664	9.306	0.561
782	3.6951	1.2015	3.7086	4.1299	1.1023	1.2627	0.8391	2	8.2538	2.6424	1.5555	3.1491	1.9555	1.0016	12.135	2.2256	13.9473	0.5918
783	4.865	1.2384	5.2453	5.696	0.9693	1.3488	0.6926	2	15.9501	6.7946	1.7592	9.8102	2.011	5.4018	33.8669	3.0408	18.9281	0.8427
784	2.7007	1.1973	2.542	2.9259	1.137	1.2482	0.9578	2	5.0335	2.2543	1.1117	2.3536	1.7543	0.574	11.4036	1.9801	10.1581	0.4955
785	4.5626	1.1005	4.0124	4.7614	0.8435	1.233	0.5651	2	8.6915	1.3578	1.0076	2.403	2.1274	0.1558	1.7926	2.1662	15.7745	0.551
786	3.4983	1.2541	3.8503	4.0499	1.2636	1.3728	1.1508	2	8.8703	3.927	1.2483	3.4124	1.8312	1.8196	20.5134	2.3038	13.7833	0.6436
787	3.8192	1.2303	3.8663	4.3741	1.089	1.2692	0.824	2	7.3882	2.275	1.1582	2.7608	1.6807	0.89	12.0462	1.9109	14.7618	0.5005
788	3.8478	0.879	2.231	3.2163	0.7898	1.1032	0.5823	2	10.8173	2.3696	2.3212	4.0693	5.124	-0.6142	-5.6779	4.8486	10.6252	1.0181
789	3.5096	1.0045	2.4718	3.309	0.9309	1.1022	0.5893	2	4.7285	1.8992	0.896	3.2226	1.503	1.0134	21.4317	1.913	11.0755	0.4269
790	3.2019	1.1001	2.6416	3.2627	1.0749	1.2005	0.8757	2	4.3478	1.5511	0.8473	1.7713	1.5838	0.1642	3.7766	1.6459	11.0657	0.3929
791	4.8873	0.9821	3.4523	4.593	0.6749	1.2188	0.4074	2	13.1311	2.9075	2.4418	7.1371	3.3576	1.5397	11.7256	3.8036	15.0793	0.8708
792	3.2317	1.2517	3.3679	3.7089	1.2022	1.3094	1.0366	2	8.6195	2.6253	1.6716	2.5327	2.5711	-0.0398	-0.4616	2.5593	12.7079	0.6783
793	5.5547	1.1027	4.8778	5.8644	0.9857	1.269	0.7276	2	8.3144	1.4175	1.7597	1.9481	1.6618	0.2083	2.5053	1.7045	19.2428	0.4321
794	3.6018	1.0165	2.69	3.4395	0.9812	1.168	0.7463	2	5.5265	1.2448	1.3575	1.668	2.2029	-0.3992	-7.2234	2.0545	11.5018	0.4805
795	4.0796	1.2266	4.1994	4.6814	1.0727	1.3188	0.771	2	7.2933	2.7773	1.0439	3.6022	1.3172	1.7617	24.155	1.7367	15.7211	0.4639
796	3.0469	1.1932	2.8588	3.33	1.1117	1.2394	0.8397	2	5.3357	1.5292	1.2529	1.8211	1.8853	-0.0539	-1.0107	1.8664	11.4212	0.4672
797	4.4382	1.1308	4.1742	4.7445	0.9416	1.3211	0.6588	2	11.1282	4.0204	1.0576	6.1027	2.0219	2.6884	24.1584	2.6659	15.7673	0.7058
798	3.4481	1.1607	3.163	3.7131	1.0761	1.2373	0.8628	2	3.7444	1.5282	0.5236	1.7713	0.9635	0.697	18.6145	1.1838	12.5731	0.2978
799	4.2748	1.2088	4.3273	4.854	1.0594	1.2872	0.8453	2	9.3593	3.3147	1.7612	3.9212	1.736	1.8472	19.7365	2.1628	16.2342	0.5765
800	3.8773	1.1902	3.9853	4.3109	1.2449	1.3357	1.0583	2	8.3607	3.6811	1.0534	3.4782	1.5988	1.989	23.7899	2.0979	14.4981	0.5767
801	2.62	1.3494	2.9763	3.1448	1.3135	1.3884	1.1029	2	2.7474	1.3234	0.3109	1.2	0.7601	0.4852	17.6603	0.9231	11.1071	0.2474
802	1.904	1.6134	2.7664	2.5133	1.4662	1.6745	1.681	2	6.5246	3.0967	2.5456	1.8421	3.1584	-2.2127	-33.9132	2.3585	9.6505	0.6761
803	3.9192	1.1658	3.7088	4.2772	1.0596	1.2589	0.7811	2	4.9904	1.2189	0.8556	1.5605	1.2882	0.2127	4.2622	1.3456	14.3534	0.3477
804	2.8287	1.202	2.6994	3.09	1.1913	1.2493	0.9921	2	6.7969	2.7288	1.4897	2.7504	2.3829	0.3647	5.3657	2.5179	10.6815	0.6363
805	4.451	0.9371	2.7446	3.9825	0.8441	1.0748	0.5007	2	9.0475	2.3782	1.9217	4.7494	2.9723	0.8899	9.8359	3.2965	13.1034	0.6905
806	3.3427	1.2427	3.4203	3.8226	1.1969	1.2606	0.9768	2	6.1352	1.7613	1.252	1.8032	1.79	0.0129	0.2101	1.7938	13.0498	0.4701
807	2.9389	1.1943	2.8283	3.2037	1.1758	1.3003	1.0065	2	7.6253	3.4596	1.2942	3.4371	2.2867	1.1579	15.185	2.6961	11.0262	0.6916
808	2.8425	1.3192	3.1069	3.3763	1.2396	1.3415	1.1305	2	5.3418	2.0436	1.4289	1.8077	1.6688	0.157	2.9391	1.7193	11.7801	0.4535
809	2.9539	1.2059	2.8334	3.25	1.1611	1.3015	0.9774	2	6.4944	2.7329	1.409	2.7961	2.0267	0.752	11.5792	2.2921	11.1904	0.5804
810	2.9377	1.1636	2.6051	3.1279	1.0843	1.234	0.8698	2	7.7045	1.7207	3.143	1.9783	3.4482	-1.2786	-16.5955	2.9575	10.7394	0.7174
811	3.1133	1.221	3.0977	3.4816	1.1912	1.2598	1.0082	2	5.4348	2.6089	1.2602	2.5877	1.3525	1.2453	22.9134	1.7545	11.9427	0.4551
812	3.618	1.2546	3.8711	4.2015	1.1747	1.346	1.011	2	9.1541	4.2629	1.3718	4.2167	1.7101	2.5341	27.6827	2.3647	14.2603	0.6419
813	3.9235	1.3182	4.6008	4.7993	1.2812	1.3776	1.0325	2	4.4265	1.1189	0.7164	1.0837	0.9269	0.1619	3.6575	0.9621	16.2485	0.2724
814	4.4626	1.2089	4.5398	5.0813	0.9372	1.3147	0.6905	2	6.4265	0.9949	1.0781	1.4408	1.4111	0.0205	0.3198	1.4156	16.9485	0.3792
815	4.1844	1.1344	3.829	4.4709	0.9594	1.2601	0.7139	2	10.7195	3.0723	1.5146	4.3036	2.4549	1.3197	12.3112	2.7996	14.9132	0.7188
816	3.0413	1.2258	3.056	3.4058	1.2081	1.3135	0.9859	2	3.1306	1.1477	0.6516	1.1641	0.9578	0.2034	6.4972	1.0244	11.7125	0.2673
817	3.4729	1.168	3.2284	3.7636	1.1086	1.2367	0.9122	2	3.6685	1.3285	0.6656	1.4564	1.0103	0.407	11.0945	1.1363	12.7434	0.2879
818	4.8168	1.1701	4.667	5.3423	0.6589	1.2994	0.5326	2	11.3434	3.1947	1.4145	5.9983	1.971	2.145	18.9097	2.4306	17.706	0.6407
819	3.3164	1.1821	3.0998	3.6205	1.1125	1.2083	0.8805	2	2.9484	0.8657	0.7377	0.9832	0.9385	0.0394	1.335	0.9512	12.3161	0.2394
820	4.3001	1.1996	4.2364	4.8498	1.0269	1.239	0.7365	2	14.3848	3.5488	1.7448	4.8183	3.0961	1.2684	8.8176	3.3955	16.2059	0.8876
821	3.0921	1.1626	2.8088	3.3048	1.0382	1.2945	0.8807	2	8.5593	3.8619	1.3992	4.3849	2.4364	1.7161	20.0495	3.0473	11.2931	0.7579
822	3.8272	1.2057	3.8722	4.3025	1.2052	1.3677	1.023	2	7.711	2.0489	1.6739	2.0027	1.9873	0.0157	0.2041	1.9914	14.4966	0.5319
823	3.4886	1.2014	3.4152	3.8815	1.1398	1.2565	0.9589	2	6.0097	2.1719	0.9838	2.2649	1.5625	0.6736	11.2085	1.7597	13.167	0.4564
824	4.7797	1.1262	4.4605	5.1108	0.8813	1.3185	0.6501	2	10.3772	3.2699	0.7712	5.03	1.8652	2.0574	19.8262	2.3265	16.9107	0.6136
825	3.9888	1.186	3.8272	4.4288	1.074	1.2767	0.8053	2	7.423	3.2242	0.5263	4.0036	1.3895	2.1052	28.3605	1.9395	14.8614	0.4995
826	3.6569	1.1759	3.4523	4.0036	1.0819	1.223	0.7775	2	8.196	3.4866	0.7652	4.4846	1.7606	2.1178	25.8394	2.3741	13.5097	0.6067
827	6.0227	1.0765	5.0136	6.2348	0.9181	1.2361	0.6075	2	12.5076	3.5859	1.1692	5.903	2.0248	2.3559	18.8357	2.4947	20.3682	0.6141
828	4.7586	1.1268	4.2522	5.0897	0.8183	1.214	0.5714	2	5.6438	1.7866	0.6703	3.1266	1.0479	1.1878	21.0461	1.3273	16.8456	0.335
829	3.6607	1.2429	3.8014	4.2183	1.0959	1.2964	0.8132	2	7.7232	2.9588	1.042	3.6384	1.5944	1.6622	21.5222	2.0317	14.2934	0.5403
830	5.1446	1.1139	4.5452	5.4644	0.769	1.2416	0.4896	2	7.495	0.9545	0.84	1.9495	1.6127	0.1649	2.2001	1.649	18.0031	0.4163
831	4.204	1.158	4.0079	4.5803	0.8787	1.3093	0.6346	2	9.4087	1.8999	1.9724	2.9939	2.2259	0.4874	5.1803	2.3475	15.2935	0.6152
832	3.4467	1.2028	3.2859	3.8352	1.1042	1.2279	0.871	2	4.8754	1.3112	1.1972	1.5054	1.476	0.0256	0.5255	1.4837	13.0238	0.3743
833	3.6251	1.0077	2.6614	3.4353	0.9093	1.1036	0.695	2	5.2961	1.7181	1.2729	2.472	1.8195	0.4535	8.5629	1.99	11.4765	0.4615
834	2.9254	1.3085	3.2124	3.4605	1.2188	1.3386	1.0649	2	2.729	0.7224	0.8989	0.6783	0.9344	-0.2726	-9.989	0.8495	12.0257	0.2269
835	3.756	1.0403	2.856	3.6752	0.9877	1.1363	0.7149	2	4.8879	1.2951	0.9468	1.8116	1.678	0.0955	1.9548	1.7114	12.2755	0.3982
836	3.6478	1.0439	2.782	3.5742	1.0358	1.1303	0.6991	2	6.6498	1.5666	1.7038	2.241	2.4404	-0.1394	-2.0963	2.3903	11.9631	0.5559
837	6.143	0.9329	3.9227	5.5444	0.7292	1.053	0.3612	2	10.9373	1.7969	0.9991	4.9747	2.5665	0.8699	7.9535	2.7882	18.0047	0.6075
838	4.0252	1.1593	3.6424	4.3783	1.0087	1.2047	0.6945	2	8.3466	3.4468	1.0522	4.9631	1.6621	2.2925	27.4663	2.2915	14.6607	0.5693
839	6.4867	1.1566	6.3792	7.2157	0.8683	1.3085	0.6336	2	16.145	2.8025	1.5925	4.4232	2.3222	1.3312	8.2453	2.5309	23.5705	0.685
840	3.0172	1.27	3.1924	3.4858	1.2457	1.3558	1.0148	2	4.9122	1.6433	0.6514	1.6194	1.5011	0.12	2.4429	1.5387	12.0381	0.4081
841	4.5698	1.1946	4.6445	5.1529	1.1393	1.2982	0.8651	2	5.1267	1.6901	0.4214	1.9537	0.9093	0.9035	17.6234	1.1038	17.1502	0.2989
842	3.6843	1.2256	3.7848	4.193	1.1749	1.3191	0.9615	2	7.6743	3.252	1.1685	3.3823	1.5664	1.746	22.7513	2.0277	14.1852	0.541
843	6.6645	1.1888	6.8417	7.6199	1.0818	1.2903	0.7789	2	9.0403	3.706	0.2958	4.7582	0.8798	3.0208	33.4148	1.3214	24.8908	0.3632
844	4.7379	1.0967	4.1735	4.9382	1.042	1.2391	0.7741	2	10.9986	2.7597	0.9288	3.5652	2.4236	0.8837	8.0347	2.6353	16.3244	0.6738
845	3.081	1.0994	2.4565	3.1279	1.0474	1.1474	0.8063	2	4.6197	1.1572	1.8752	1.4351	2.0983	-0.5347	-11.5743	1.8806	10.6415	0.4341
846	5.0973	1.0989	4.3804	5.3423	1.0377	1.1597	0.7204	2	9.1057	2.8521	0.8708	3.959	1.7087	1.6211	17.8031	2.0787	17.5974	0.5174
847	4.0071	1.2147	4.0315	4.5509	1.1121	1.273	0.9024	2	10.5576	2.9044	1.584	3.2186	2.4458	0.6974	6.6057	2.6188	15.2915	0.6904
848	3.0452	1.1377	2.7621	3.1869	1.1681	1.2375	0.9006	2	5.1916	1.9276	1.097	2.1405	1.7533	0.3487	6.7166	1.8796	10.8844	0.477
849	5.2776	1.0577	4.4053	5.3423	0.9086	1.2065	0.611	2	6.6147	1.5429	0.4231	2.5253	1.3367	0.7263	10.9801	1.5015	17.5375	0.3772
850	7.31	1.1096	6.6178	7.8472	0.9373	1.23	0.6295	2	9.6113	2.0757	1.3927	3.2974	1.2584	1.2835	13.3541	1.4523	25.4824	0.3772
851	3.2301	1.198	3.146	3.5616	1.1623	1.2721	0.9614	2	4.2208	1.8573	0.8542	1.9319	1.0819	0.8172	19.3613	1.3416	12.1563	0.3472
852	2.9554	1.0233	2.0892	2.7996	0.9541	1.0809	0.6938	2	5.4172	1.864	1.5093	2.6867	2.5464	0.0974	1.7971	2.593	9.5009	0.5702
853	3.1449	0.8969	1.7476	2.648	0.9122	1.0144	0.5492	2	5.3569	1.7933	1.0886	3.2655	2.9736	0.1603	2.9924	3.0653	8.8611	0.6045
854	2.9419	1.2258	2.9414	3.2837	1.1696	1.3002	1.0099	2	2.8973	0.8486	0.9723	0.8402	1.0607	-0.2227	-7.6865	0.985	11.329	0.2557
855	2.6893	1.0208	1.8242	2.5217	0.9411	1.0691	0.671	2	4.7524	1.4511	1.6323	2.1626	2.8627	-0.4697	-9.8834	2.6052	8.6246	0.551
856	3.0397	1.2317	2.938	3.4184	1.1075	1.2269	0.8528	2	2.8326	0.8759	0.6269	1.0271	0.9384	0.0756	2.6703	0.9641	11.7619	0.2408
857	3.062	1.2125	2.9814	3.3974	1.1573	1.2857	0.9887	2	7.6234	2.0044	1.6488	2.0274	2.8197	-0.7834	-10.2763	2.557	11.6642	0.6536
858	3.5166	1.1205	3.0341	3.671	1.103	1.1904	0.7698	2	2.9452	0.5878	0.5862	0.7635	1.0411	-0.2137	-7.2559	0.9707	12.3791	0.2379
859	4.463	1.1048	3.8105	4.6688	0.8657	1.2045	0.5343	2	4.9865	1.403	0.3994	2.6256	1.0938	0.8185	16.4143	1.3086	15.4899	0.3219
860	2.8535	1.2872	3.0385	3.3174	1.2229	1.3161	1.0763	2	4.9475	2.0329	1.29	1.8889	1.4854	0.4342	8.7761	1.6283	11.5386	0.4288
861	5.1885	1.1509	5.036	5.6875	0.9095	1.2995	0.6963	2	8.7191	2.6595	0.8808	3.8194	1.3963	1.6872	19.3506	1.7314	18.7606	0.4648
862	3.9746	1.081	3.1964	4.0457	0.8058	1.2536	0.578	2	7.8858	2.2613	1.9459	3.912	2.1481	1.0196	12.9296	2.4671	13.4975	0.5842
863	3.3761	1.0344	2.3951	3.2627	0.9474	1.0678	0.5784	2	6.6424	1.5148	1.9888	2.619	2.8225	-0.1177	-1.7719	2.7733	10.9712	0.6054
864	3.961	1.1505	3.6973	4.273	0.9002	1.3228	0.6872	2	8.0921	3.2268	1.7687	4.6953	1.6164	2.1159	26.1477	2.1887	14.3162	0.5652
865	3.7758	0.9925	2.6872	3.5363	0.9453	1.1272	0.62	2	7.0603	2.5159	0.9065	4.0576	2.1984	1.1528	16.3279	2.6274	11.7736	0.5997
866	4.1122	1.0506	3.1908	4.0836	0.8248	1.2024	0.5795	2	7.4247	2.6026	1.2421	4.4912	1.8466	1.5325	20.6406	2.3269	13.5729	0.547
867	4.9507	1.1566	4.6629	5.4392	0.8879	1.2529	0.5749	2	10.9366	3.45	1.3877	6.0013	1.8314	2.3972	21.9191	2.3455	17.9891	0.608
868	4.6766	1.015	3.3547	4.5256	0.8437	1.0851	0.4981	2	8.0543	2.2143	0.5946	4.4453	2.0444	1.196	14.8492	2.4009	14.9118	0.5401
869	3.0672	1.3286	3.5963	3.6963	1.3591	1.436	1.2571	2	5.5722	0.8743	1.9489	0.6955	2.0083	-1.6502	-29.6149	1.5494	12.8019	0.4353
870	2.6218	1.0856	1.9892	2.5933	1.0451	1.1657	0.7279	2	4.1622	0.9655	1.965	1.3264	2.5345	-0.8794	-21.1282	2.0924	8.9414	0.4655
871	3.898	1.0683	3.1658	3.9194	1.0586	1.125	0.7296	2	9.4468	2.7926	2.214	3.8274	2.7314	0.7997	8.4653	2.984	13.0823	0.7221
872	4.0814	1.2747	4.5976	4.854	1.1682	1.3598	0.9073	2	9.5453	4.4114	0.9753	4.8621	1.3912	3.1492	32.9922	2.0761	16.3445	0.584
873	4.5718	1.2075	4.6624	5.2076	0.9356	1.34	0.6337	2	12.0061	4.2461	1.0145	6.7008	1.9262	3.0255	25.1997	2.5751	17.3429	0.6923
874	3.6977	1.2363	3.8485	4.2436	1.0617	1.3038	0.8557	2	6.3854	2.6261	1.0126	3.0689	1.2561	1.5513	24.2945	1.6592	14.3618	0.4446
875	2.8959	1.2105	2.9541	3.1911	1.2204	1.3764	1.0205	2	5.6656	1.4484	1.6691	1.4193	2.1809	-0.7771	-13.7161	1.9179	11.0128	0.5145
876	3.1678	1.316	3.5826	3.7973	1.2735	1.3755	1.0643	2	10.0895	2.4803	3.4264	2.3304	3.0216	-0.7356	-7.2907	2.8163	13.0971	0.7704
877	4.4498	1.2418	4.7942	5.195	0.9475	1.419	0.6676	2	11.1685	2.812	2.6496	4.2124	2.025	1.4602	13.0743	2.3296	17.3599	0.6434
878	2.8099	0.8975	1.5847	2.3491	0.9281	1.0572	0.6196	2	7.665	2.5326	2.4133	4.0878	5.3176	-0.7619	-9.94	4.8369	7.923	0.9674
879	3.8556	1.2371	3.9905	4.4414	1.0694	1.2977	0.8384	2	6.039	2.6483	0.7244	3.1588	1.0757	1.7465	28.9204	1.5133	14.9847	0.403
880	4.7446	1.1632	4.614	5.2287	0.8552	1.3003	0.6708	2	9.439	3.2964	1.3034	4.9139	1.5578	2.2514	23.8521	2.0457	17.3383	0.5444
881	4.0376	1.2847	4.635	4.8329	1.2332	1.3638	1.021	2	7.403	1.429	1.2587	1.3996	1.653	-0.2588	-3.4959	1.5972	16.2956	0.4543
882	3.7833	1.2116	3.8613	4.2688	1.1824	1.3114	0.9505	2	4.4171	1.4293	0.8706	1.5038	1.0264	0.4537	10.2714	1.1439	14.4003	0.3067
883	3.7354	1.1189	3.2363	3.911	1.062	1.1891	0.8018	2	7.8603	2.7379	1.6804	3.4146	2.1041	1.0508	13.3684	2.4288	13.1306	0.5986
884	4.6054	1.1729	4.5604	5.1066	1.0403	1.2892	0.763	2	10.1697	2.618	1.9785	3.4311	1.9887	1.1006	10.8223	2.23	16.97	0.5993
885	4.2485	1.2321	4.4664	4.9087	1.0602	1.3149	0.8638	2	8.6809	3.2167	1.2227	3.724	1.5167	1.9066	21.9632	1.9436	16.4443	0.5279
886	4.0311	1.2629	4.362	4.7487	1.1219	1.3025	0.8415	2	7.2045	3.7526	0.4901	4.4594	0.9805	2.9275	40.6343	1.6517	15.9936	0.4505
887	2.127	0.5668	0.4748	1.1367	0.4386	0.6626	0.1543	2	3.291	1.0085	1.4673	6.5361	7.1212	-0.0903	-2.7435	6.9313	3.7875	0.8689
888	5.0604	1.061	4.0925	5.1276	0.935	1.2342	0.6336	2	13.6122	4.0299	1.2301	6.3606	2.7703	2.2747	16.7107	3.3261	16.8677	0.807
889	2.737	1.3251	2.9794	3.25	1.2148	1.3154	0.977	2	5.2145	1.6626	1.5258	1.7018	1.7738	-0.0704	-1.3501	1.7502	11.3938	0.4577
890	2.6144	1.2731	2.6408	2.9806	1.1739	1.2871	0.9441	2	7.9927	2.6484	3.146	2.8052	3.1498	-0.3254	-4.0712	3.0266	10.4564	0.7644
891	5.3112	1.1697	5.2584	5.9191	0.6797	1.3039	0.5098	2	8.4942	0.841	0.9792	1.6496	1.6117	0.0193	0.2278	1.6154	19.5175	0.4352
892	5.1606	1.1236	4.7586	5.5276	0.7813	1.2586	0.5755	2	7.5379	1.951	0.8843	3.3899	1.3356	1.1823	15.6847	1.5841	18.2163	0.4138
893	3.2773	1.1806	3.0986	3.57	1.1407	1.2553	0.8934	2	7.372	2.6625	2.1893	2.98	2.1357	0.7544	10.2333	2.3791	12.1548	0.6065
894	3.7038	1.1679	3.5829	4.0331	1.104	1.2428	0.8787	2	6.4388	2.6822	0.7381	3.0524	1.3892	1.4615	22.6983	1.7971	13.5896	0.4738
895	3.1615	1.1591	2.8571	3.3763	1.0762	1.2247	0.7675	2	8.9756	2.8227	2.0816	3.6776	2.9446	0.5626	6.2681	3.1415	11.5126	0.7796
896	6.0401	1.2165	6.5027	7.0305	0.8933	1.3483	0.687	2	22.7142	5.2556	3.8267	7.6499	3.002	3.1932	14.0582	3.493	23.0842	0.984
897	3.9674	1.3086	4.4656	4.8245	1.1183	1.3333	0.9119	2	8.5832	3.4489	0.9314	3.7819	1.4448	2.1314	24.8322	1.9221	16.311	0.5262
898	3.9417	1.1033	3.3882	4.0878	1.0104	1.2228	0.6636	2	6.3885	2.4969	0.9607	3.7626	1.4283	1.5491	24.2483	1.8855	13.6626	0.4676
899	5.8446	1.113	5.2659	6.239	0.6186	1.2433	0.397	2	12.9836	1.737	1.2275	4.3753	2.3099	0.82	6.3157	2.4656	20.4352	0.6354
900	2.9198	1.3134	3.1791	3.4647	1.2528	1.3283	1.0659	2	8.4077	2.9125	2.2506	2.7324	2.6005	0.1406	1.6723	2.6447	12.0476	0.6979
901	3.0335	1.2956	3.3453	3.57	1.2475	1.3464	1.0196	2	5.4482	0.8806	2.1873	0.8637	1.9639	-1.1218	-20.5903	1.6286	12.3469	0.4413
902	4.2977	1.2629	4.8168	5.0855	1.1826	1.3482	0.9236	2	10.4424	2.4861	2.2122	2.6917	2.0437	0.5986	5.7324	2.1679	17.0517	0.6124
903	3.7103	1.2116	3.6858	4.1804	1.1704	1.2696	0.9558	2	7.2172	2.0071	1.7584	2.0999	1.9085	0.1829	2.5342	1.9581	14.1226	0.511
904	4.7797	1.1852	4.7924	5.3634	0.9863	1.3492	0.7571	2	9.8064	3.7277	1.2893	4.9233	1.5064	2.5871	26.3818	2.0462	17.7962	0.551
905	2.7827	1.2884	2.8757	3.229	1.2089	1.3079	0.9688	2	3.7051	1.4497	0.5042	1.4964	1.1828	0.3038	8.1995	1.2884	11.263	0.329
906	3.8967	1.1611	3.6864	4.2351	1.1074	1.2843	0.8163	2	10.7219	4.3545	1.7599	5.3342	2.2186	2.5434	23.7215	2.9085	14.2137	0.7543
907	2.9775	1.2578	3.2136	3.4058	1.245	1.3745	1.1266	2	9.0111	4.6173	1.3463	4.0985	2.1053	2.2455	24.9193	2.8041	11.7661	0.7659
908	3.885	1.2325	4.0719	4.4625	1.1323	1.3494	0.957	2	8.6261	3.1619	1.5471	3.304	1.7542	1.4831	17.1932	2.1184	15.0432	0.5734
909	2.9596	1.2811	3.1796	3.4395	1.2354	1.3042	1.0929	2	5.6011	2.9944	0.8555	2.7399	1.2492	1.6292	29.0871	1.7616	11.9117	0.4702
910	3.1237	1.2616	3.4075	3.5994	1.2438	1.3428	1.0388	2	5.4063	1.6337	0.999	1.5727	1.5927	-0.0208	-0.3855	1.5866	12.3808	0.4367
911	3.1946	1.2233	3.2715	3.5868	1.168	1.3042	0.9601	2	7.3348	2.1269	1.0083	2.2153	2.2531	-0.0363	-0.4954	2.242	12.277	0.5974
912	3.1999	1.3432	3.7103	3.911	1.2423	1.3461	1.11	2	7.0383	2.0867	2.6796	1.88	1.9042	-0.0269	-0.3823	1.897	13.5028	0.5212
913	3.5614	1.2461	3.7397	4.1046	1.2729	1.2759	0.9931	2	8.0243	2.42	1.3765	2.4367	2.0405	0.3935	4.9039	2.1457	13.9417	0.5756
914	5.1609	1.128	4.6847	5.5486	0.829	1.2916	0.6069	2	12.2412	3.1239	1.7635	5.147	2.2358	1.7669	14.434	2.613	18.2891	0.6693
915	3.2812	1.1381	2.8909	3.4563	1.0108	1.2407	0.7633	2	8.065	1.9264	3.0085	2.5239	2.8851	-0.2757	-3.4185	2.7898	11.7314	0.6875
916	3.5866	1.0683	2.8308	3.5868	0.9885	1.1595	0.76	2	5.501	1.7859	0.6119	2.35	1.7941	0.4225	7.6804	1.9433	12.0376	0.457
917	4.3505	1.185	4.198	4.854	1.0524	1.2452	0.7229	2	5.9926	1.7303	0.9615	2.3934	1.2265	0.8436	14.0774	1.4275	16.1956	0.37
918	2.9533	1.26	2.7985	3.3805	1.1369	1.4042	1.1073	2	7.2388	1.6728	2.2185	1.5107	3.291	-1.9712	-27.231	2.5867	11.6904	0.6192
919	2.6772	1.2652	2.73	3.0437	1.1896	1.3154	1.0674	2	10.2537	2.0837	4.9076	1.9522	4.9139	-3.1614	-30.8318	3.7559	10.6412	0.9636
920	3.8659	1.2219	3.9529	4.4035	1.0138	1.3284	0.8181	2	8.0256	3.564	1.218	4.3566	1.4232	2.3997	29.9006	2.0303	14.8405	0.5408
921	5.5782	1.1687	5.4968	6.2264	0.8012	1.3111	0.5109	2	12.3564	3.6291	1.4404	7.103	1.7504	2.7348	22.1327	2.2479	20.4814	0.6033
922	3.2488	1.2874	3.504	3.8268	1.2213	1.3198	0.9725	2	5.2013	1.5595	1.2419	1.6036	1.4386	0.1604	3.0838	1.4844	13.1393	0.3959
923	2.5262	1.4171	2.9436	3.149	1.2394	1.3377	0.9918	2	8.0544	2.1075	2.9858	2.1249	3.0468	-0.9144	-11.3528	2.7362	11.2465	0.7162
924	3.7245	1.137	3.3245	3.9573	1.0403	1.2361	0.791	2	6.6681	2.4302	1.5535	3.0723	1.6727	1.1071	16.6029	2.0057	13.3036	0.5012
925	5.0927	1.1649	4.8581	5.6412	0.8115	1.2639	0.5567	2	7.8901	0.4915	1.2982	0.8829	1.7201	-0.4661	-5.9074	1.6241	18.637	0.4234
926	8.6631	1.1845	9.1178	9.9606	0.7276	1.3009	0.5713	2	18.0333	3.564	0.5362	6.2387	1.693	2.5969	14.4006	1.9778	32.2375	0.5594
927	5.5471	1.1484	5.252	6.0875	0.6527	1.2853	0.4576	2	10.5902	1.4344	1.0609	3.135	1.9097	0.5606	5.2936	2.0164	20.0132	0.5292
928	4.9216	1.2695	5.6294	5.9022	1.1992	1.342	1.016	2	8.7933	2.1967	0.6007	2.1621	1.4299	0.744	8.461	1.562	19.6287	0.448
929	3.584	1.2479	3.8407	4.1383	1.2257	1.3169	1.0619	2	7.4308	3.2505	0.937	3.0611	1.5043	1.6531	22.2466	1.9348	14.0505	0.5289
930	4.2242	1.2219	4.3875	4.8414	1.0451	1.403	0.8103	2	9.9386	4.1842	0.9326	5.1637	1.6086	2.8807	28.985	2.2652	16.2159	0.6129
931	3.2738	1.3657	4.0635	4.0709	1.3346	1.4139	1.1443	2	8.2047	2.2728	2.207	1.9863	2.032	-0.0524	-0.6385	2.0191	14.0465	0.5841
932	2.874	1.1559	2.6416	3.0353	1.1693	1.2467	0.9168	2	7.2114	1.4382	3.3013	1.5687	3.3472	-1.6305	-22.61	2.7299	10.4364	0.691
933	3.3127	1.2652	3.523	3.8478	1.1837	1.3365	1.0447	2	6.8824	2.8739	1.2519	2.7509	1.6175	1.1841	17.2048	1.9536	13.1673	0.5227
934	2.9278	1.2752	3.1072	3.3847	1.1996	1.3298	1.0184	2	8.8527	3.4131	1.9337	3.3513	2.6042	0.7609	8.5951	2.8491	11.7297	0.7547
935	4.8156	1.1373	4.5185	5.1992	0.8391	1.3013	0.5716	2	11.9411	3.3217	1.5058	5.8117	2.1838	2.0736	17.3652	2.6427	17.2055	0.694
936	3.19	1.3145	3.6312	3.8226	1.2311	1.33	1.0912	2	11.9137	3.6082	2.6595	3.3066	3.2699	0.0401	0.3365	3.2809	13.1736	0.9044
937	3.8395	1.369	4.7414	4.854	1.1961	1.3796	1.0698	2	12.3053	3.9516	2.2319	3.6939	2.2752	1.5177	12.3337	2.5953	16.5125	0.7452
938	3.1148	1.1268	2.5925	3.2374	1.0898	1.1902	0.7786	2	7.2025	1.7645	1.7486	2.2662	2.998	-0.5698	-7.9111	2.7782	11.0264	0.6532
939	4.551	1.1752	4.4255	5.0518	0.9063	1.2838	0.6354	2	12.6286	4.3744	1.0777	6.8845	2.1778	2.9906	23.6812	2.8536	16.8016	0.7516
940	2.8269	1.3301	3.1402	3.3805	1.2192	1.3359	1.0891	2	5.9944	2.3022	1.7008	2.1139	1.8001	0.3417	5.7003	1.9089	11.8129	0.5074
941	4.2849	1.2235	4.3941	4.9213	0.9926	1.2902	0.703	2	9.9509	3.8511	1.2024	5.4779	1.6526	2.6893	27.0257	2.2646	16.4698	0.6042
942	4.0283	1.3075	4.5034	4.9003	0.7441	1.6674	0.7173	2	13.4609	2.4917	2.9096	3.4738	2.8972	0.4136	3.0726	2.9891	16.547	0.8135
943	4.5386	1.3006	5.3339	5.5402	1.1883	1.3917	0.9921	2	8.7208	3.5647	0.8235	3.5931	1.1875	2.3865	27.3656	1.635	18.5453	0.4702
944	3.1404	1.1652	2.9825	3.3679	1.1625	1.2633	0.9015	2	8.8394	1.863	3.2294	2.0665	3.3525	-1.1593	-13.1151	2.9638	11.4958	0.7689
945	3.6381	1.1361	3.3298	3.8562	1.091	1.223	0.808	2	7.9715	2.9718	1.6651	3.6778	1.9826	1.3698	17.1837	2.394	12.9847	0.6139
946	3.0593	1.3328	3.6345	3.6963	1.2875	1.4034	1.2453	2	5.0157	1.8799	1.0512	1.5096	1.3125	0.2454	4.8926	1.38	12.8096	0.3916
947	2.9034	1.2155	2.8271	3.2121	1.1749	1.2963	0.9	2	3.886	1.3923	1.0271	1.547	1.294	0.2277	5.8595	1.3746	11.0872	0.3505
948	3.0782	1.2395	3.1334	3.4858	1.2158	1.339	1.0982	2	8.9318	2.318	1.8327	2.1106	3.2497	-1.251	-14.0061	2.8505	11.9865	0.7452
949	2.9422	1.2274	2.9556	3.2879	1.2332	1.2978	1.0245	2	4.9478	1.4165	1.3892	1.3826	1.8287	-0.457	-9.2364	1.674	11.3447	0.4361
950	3.1573	1.3295	3.6262	3.8184	1.2728	1.3846	1.0371	2	10.9453	3.3256	2.8603	3.2065	2.943	0.2733	2.497	3.0184	13.1871	0.83
951	2.7321	1.272	2.8338	3.1279	1.2344	1.289	0.9611	2	7.5229	3.1957	1.6146	3.325	2.3107	0.9749	12.9591	2.6547	10.9172	0.6891
952	3.4739	1.2088	3.5186	3.8857	1.2328	1.2986	1.0074	2	8.7348	3.8481	1.2443	3.82	1.9459	1.8878	21.6124	2.4825	13.1922	0.6621
953	5.772	1.1721	5.7797	6.4706	1.0842	1.253	0.7852	2	21.2403	6.6732	1.9088	8.4982	2.9167	4.3829	20.6348	3.675	21.2536	0.9994
954	3.4818	1.3796	4.3604	4.3951	1.3321	1.4318	1.2318	2	12.2647	3.8028	3.8097	3.0871	2.7047	0.4711	3.8411	2.8127	15.0906	0.8127
955	2.468	1.3023	2.5386	2.8501	1.2327	1.3028	1.0781	2	4.3628	1.714	1.2471	1.5898	1.8137	-0.2414	-5.5331	1.7186	10.097	0.4321
956	4.7992	1.1759	4.7814	5.3465	0.8609	1.3091	0.6785	2	11.6925	2.7249	1.5838	4.0161	2.1857	1.2419	10.6213	2.4454	17.7286	0.6595
957	5.0656	1.1921	5.2589	5.7338	0.9699	1.3044	0.7002	2	15.4182	4.5501	1.5792	6.498	2.384	2.8807	18.6838	2.9318	18.9713	0.8127
958	3.5773	1.1626	3.4651	3.8689	1.1682	1.2519	0.9821	2	7.2677	2.9488	1.1731	3.0026	1.7394	1.2405	17.0687	2.0974	13.0654	0.5563
959	5.127	1.139	4.7584	5.5612	0.8051	1.2747	0.55	2	12.2891	3.4771	2.2049	6.3214	2.0939	2.3253	18.9216	2.5826	18.3454	0.6699
960	5	1.2246	5.2681	5.8012	0.9733	1.3351	0.7724	2	8.055	3.0999	0.9432	4.0135	1.1022	2.2486	27.9156	1.529	19.2358	0.4188
961	2.4381	1.1791	2.2147	2.5764	1.1626	1.2949	0.9933	2	5.5705	1.896	1.5984	1.9088	3.0085	-1.0923	-19.6087	2.5152	9.0314	0.6168
962	3.0617	1.2894	3.4258	3.591	1.2228	1.3942	1.1332	2	6.9787	1.9094	1.4959	1.6849	2.2112	-0.5964	-8.546	2.0371	12.4023	0.5627
963	4.0502	1.1725	3.9074	4.454	1.0211	1.2839	0.7422	2	8.4349	2.5623	1.4724	3.4522	1.8554	1.1852	14.0511	2.1587	14.9194	0.5654
964	4.9425	1.0936	4.2352	5.1487	0.8461	1.2055	0.5571	2	9.1692	3.3548	1.3641	6.022	1.5808	2.4741	26.9827	2.165	16.9812	0.54
965	3.4631	1.2419	3.559	3.9699	1.1739	1.2935	0.9658	2	14.1904	4.8194	2.6473	4.99	3.6138	1.3292	9.3669	3.9872	13.5116	1.0502
966	3.4284	1.3021	3.9125	4.1004	1.2328	1.3625	0.9544	2	10.1431	3.9217	1.8792	4.1093	2.1031	1.9146	18.8759	2.5925	14.0247	0.7232
967	4.1355	1.1763	3.9854	4.5677	1.1273	1.2342	0.8797	2	8.0025	2.6557	1.4657	3.0188	1.7216	1.1412	14.2605	2.008	15.2825	0.5236
968	4.8036	1.208	4.9895	5.4897	0.9824	1.337	0.6821	2	6.9062	2.3846	0.7169	3.496	1.0497	1.6686	24.1609	1.3841	18.2299	0.3788
969	4.9474	1.2058	5.1629	5.6539	0.7996	1.3687	0.5856	2	13.3606	1.6965	1.6929	2.8968	2.5483	0.2041	1.5276	2.5878	18.7422	0.7129
970	4.9189	1.205	5.096	5.616	0.9545	1.3512	0.719	2	10.7889	2.9493	1.6427	4.1018	1.7911	1.6615	15.4001	2.1171	18.6217	0.5794
971	4.0122	1.0719	3.3654	4.0541	1.1058	1.1713	0.8686	2	7.3762	2.2229	1.9571	2.5592	2.0639	0.4302	5.8323	2.1918	13.5108	0.5459
972	6.6085	1.2101	6.959	7.683	0.967	1.2926	0.7326	2	19.9325	5.5399	2.5887	7.5617	2.3115	3.8464	19.2971	2.8643	25.1237	0.7934
973	3.4893	1.1983	3.4436	3.8731	1.1212	1.2558	0.9613	2	6.0701	2.3344	0.7804	2.4285	1.5049	0.8877	14.6241	1.7627	13.1355	0.4621
974	4.7703	1.1404	4.5045	5.1613	0.7138	1.3009	0.5501	2	26.5228	11.158	2.2759	20.2842	3.8854	9.0207	34.0111	5.8881	17.0913	1.5518
975	3.7702	1.1404	3.3979	4.0204	1.0869	1.2582	0.7947	2	10.253	3.8575	1.6019	4.8539	2.4568	1.905	18.5799	3.0175	13.5072	0.7591
976	3.1227	1.228	3.1726	3.511	1.19	1.2998	0.944	2	5.0002	1.7793	0.6989	1.8847	1.4453	0.4148	8.2957	1.5761	12.0466	0.4151
977	3.8214	1.1355	3.5239	4.0625	1.1264	1.2497	0.8095	2	8.2504	2.0264	2.2095	2.5033	2.2929	0.1703	2.0641	2.3413	13.6319	0.6052
978	2.9825	1.3403	3.4276	3.6121	1.2854	1.3652	1.1123	2	9.3253	3.6853	1.8552	3.3132	2.436	0.9757	10.4629	2.7207	12.5587	0.7425
979	5.2075	1.1973	5.3464	5.9275	0.8668	1.3395	0.6122	2	14.376	2.891	3.9143	4.7225	2.4259	1.4059	9.7795	2.6889	19.5881	0.7339
980	4.4107	1.1732	4.2608	4.8792	0.915	1.2855	0.6826	2	5.5621	2.3838	0.4315	3.4921	0.8883	1.7774	31.9556	1.3054	16.2563	0.3422
981	3.5741	1.1269	3.1622	3.7552	1.1427	1.2481	0.9448	2	6.7761	2.8793	1.0146	3.0476	1.7573	1.219	17.9897	2.1428	12.6533	0.5355
982	2.8797	1.2439	2.9207	3.25	1.2328	1.3626	1.0459	2	6.3791	1.7069	1.5002	1.632	2.4921	-0.8996	-14.1023	2.1841	11.2532	0.5669
983	4.9869	1.0485	3.889	4.9929	0.8437	1.1762	0.4895	2	7.4844	2.8126	0.8582	5.7458	1.3743	2.1399	28.5915	1.9245	16.4266	0.4556
984	3.368	1.199	3.4251	3.7299	1.2189	1.3118	1.0479	2	8.1516	2.9075	1.6556	2.7745	2.206	0.5957	7.3078	2.38	12.687	0.6425
985	2.6337	1.2033	2.4039	2.8585	1.1343	1.2301	0.8293	2	10.8034	4.266	2.7647	5.144	4.1519	0.8227	7.6152	4.4941	9.9562	1.0851
986	3.5606	1.1937	3.4656	3.9447	1.1485	1.266	0.8698	2	8.6996	2.5512	2.8162	2.9331	2.3686	0.491	5.6439	2.5103	13.353	0.6515
987	2.4936	1.3068	2.5995	2.8922	1.2429	1.3143	1.0009	2	3.5796	0.835	1.3682	0.8343	1.7169	-0.8834	-24.6787	1.377	10.2373	0.3497
988	5.4132	1.1249	5.0714	5.818	0.7259	1.3123	0.5287	2	10.1096	2.3361	1.7487	4.4189	1.7112	1.4315	14.1598	1.9935	19.1308	0.5284
989	3.3417	1.2431	3.4271	3.8226	1.1351	1.2945	0.938	2	6.2131	3.2362	0.7555	3.45	1.196	2.1143	34.0297	1.8129	13.0506	0.4761
990	3.231	1.3544	3.8905	3.9825	1.2736	1.3817	1.1924	2	12.8535	4.0875	2.5054	3.4279	3.2489	0.2135	1.661	3.3038	13.7481	0.9349
991	3.5881	1.2614	3.8465	4.1846	1.1946	1.3221	0.9976	2	5.3123	1.7589	1.067	1.7632	1.2473	0.5147	9.6888	1.3811	14.2188	0.3736
992	2.9431	1.2234	2.7352	3.2795	1.0872	1.2016	0.8863	2	12.0017	3.1676	3.9494	3.5739	4.778	-1.0672	-8.8921	4.3879	11.3117	1.061
993	4.2034	1.2037	4.2185	4.7487	1.1166	1.2534	0.81	2	5.2108	2.7834	0.252	3.4361	0.7122	2.2065	42.3447	1.2352	15.8952	0.3278
994	4.0497	1.1703	3.8385	4.4456	0.9164	1.3201	0.626	2	11.8846	3.6336	1.9666	5.8048	2.5684	2.0259	17.0464	3.0962	14.8895	0.7982
995	3.5318	1.2965	4.0311	4.2183	1.2416	1.3731	1.0256	2	9.6759	3.0901	1.8375	3.0129	2.1913	0.8427	8.7093	2.4003	14.3853	0.6726
996	4.319	1.1893	4.2836	4.8329	1.1127	1.2572	0.8559	2	6.988	2.0945	0.649	2.4472	1.4276	0.8726	12.4871	1.6313	16.1363	0.4331
997	3.6951	1.2626	3.9875	4.3235	1.1651	1.3447	0.9068	2	4.3991	1.3066	0.7101	1.4409	1.0038	0.3964	9.0109	1.1032	14.6575	0.3001
998	5.2753	1.0827	4.5858	5.4602	0.7284	1.2402	0.5514	2	8.8157	3.2102	0.8422	5.8214	1.3894	2.444	27.7233	1.9224	17.9439	0.4913
999	2.9505	1.3018	3.1955	3.4774	1.2393	1.3051	1.0431	2	8.9362	3.6076	1.4878	3.4587	2.4756	1.0253	11.4736	2.7965	12.0669	0.7406
1000	2.6475	1.3173	2.8796	3.1153	1.2071	1.327	0.9842	2	5.0832	1.3048	1.7258	1.3257	1.9935	-0.6573	-12.9308	1.7652	10.9568	0.4639
1001	3.4021	1.3261	4.0512	4.1341	1.3064	1.3997	1.0998	2	13.5616	4.5511	2.7865	4.1383	3.0529	1.1936	8.8013	3.3476	14.1729	0.9569
1002	2.6684	1.1976	2.6033	2.888	1.2361	1.3001	1.0584	2	3.9891	1.3894	1.1398	1.3128	1.6828	-0.3916	-9.8168	1.5323	10.0396	0.3973
1003	4.9575	1.1407	4.5439	5.376	0.9847	1.2387	0.6461	2	8.6165	2.337	1.1707	3.6169	1.611	1.2961	15.0421	1.8963	17.7661	0.485
1004	4.0149	1.2289	4.0545	4.6098	0.965	1.3373	0.7824	2	11.5678	2.7918	2.41	3.5684	2.6821	0.6934	5.9942	2.8531	15.5001	0.7463
1005	4.1188	1.1248	3.8017	4.3614	1.1689	1.2542	0.9298	2	6.2964	1.606	0.8962	1.7272	1.6332	0.0874	1.3879	1.6562	14.5548	0.4326
1006	3.426	1.2623	3.7311	3.9825	1.2306	1.3363	0.995	2	12.1617	4.347	2.7371	4.3688	2.8562	1.5051	12.3757	3.2595	13.5856	0.8952
1007	4.7633	1.1177	4.2634	5.0561	0.9991	1.2554	0.7353	2	9.6262	3.4764	1.0978	4.728	1.7431	2.1947	22.7992	2.2579	16.7262	0.5755
1008	3.1861	1.2351	3.1645	3.6079	1.133	1.2825	0.9318	2	5.8743	2.2797	1.1147	2.4464	1.61	0.7794	13.268	1.8563	12.3628	0.4752
1009	3.9878	1.2959	4.6108	4.8077	1.2009	1.4127	1.1635	2	11.1942	2.8902	2.2006	2.4841	2.4088	0.0875	0.7819	2.4278	16.2358	0.6895
1010	4.8317	1.2148	4.9371	5.5528	1.1363	1.2571	0.8636	2	13.5911	3.0307	2.9546	3.5095	2.5924	0.792	5.8273	2.7529	18.4394	0.7371
1011	2.8198	1.2194	2.7085	3.1195	1.1823	1.2837	1.0117	2	5.8699	2.1617	1.3623	2.1368	2.1854	-0.0492	-0.8377	2.1672	10.8026	0.5434
1012	2.6553	1.1833	1.9507	2.8417	0.8962	1.2026	0.7248	2	8.204	2.4368	2.7973	3.3622	4.7044	-0.9727	-11.8564	4.2057	9.8713	0.8311
1013	6.2679	1.1283	5.9026	6.7989	0.6853	1.3294	0.4519	2	17.6852	2.6448	2.4556	5.8521	2.7594	1.3977	7.9032	2.9962	22.2175	0.796
1014	2.5144	1.3187	2.0085	2.9427	0.8601	1.5197	0.5044	2	8.7132	2.6929	3.6703	5.3389	4.0026	0.674	7.7354	4.3382	10.4171	0.8364
1015	5.4195	1.1851	5.455	6.1212	1.1148	1.2706	0.8857	2	8.7837	1.7594	1.2823	1.9865	1.5373	0.3978	4.5288	1.6102	20.1768	0.4353
1016	3.5966	1.188	3.5611	3.9699	1.1555	1.2691	1.0019	2	7.5235	3.2365	0.7151	3.2303	1.6752	1.5581	20.7098	2.1127	13.4233	0.5605
1017	3.5048	1.1935	3.4843	3.8773	1.2277	1.301	0.9575	2	10.6672	2.0955	2.9713	2.1886	3.3923	-1.1524	-10.8032	3.0615	13.1411	0.8117
1018	4.0259	1.1782	3.8314	4.4456	1.1133	1.2463	0.8167	2	10.4438	3.3411	2.0851	4.0911	2.356	1.417	13.5679	2.7258	14.9021	0.7008
1019	4.2767	1.206	4.32	4.8456	1.1553	1.2842	0.9847	2	10.9643	2.4601	2.3512	2.4984	2.5497	-0.0505	-0.4606	2.538	16.203	0.6767
1020	3.4154	0.977	2.2134	3.1321	0.8218	1.0891	0.6154	2	9.4375	1.7082	3.2485	2.7758	4.8367	-1.2683	-13.4389	4.2638	10.4832	0.9002
1021	2.8579	1.2447	2.8597	3.2248	1.1974	1.2937	0.9441	2	7.5664	2.7753	2.2539	2.9395	2.5011	0.4139	5.4702	2.6459	11.1753	0.6771
1022	4.2325	1.1064	3.6248	4.4204	0.9734	1.234	0.7305	2	9.8658	1.9416	1.3117	2.6578	2.7379	-0.0585	-0.5929	2.7218	14.7122	0.6706
1023	3.4802	1.3252	4.1047	4.2351	1.2685	1.4106	1.1511	2	9.7728	3.839	1.8552	3.3352	2.009	1.5265	15.6199	2.3809	14.4888	0.6745
1024	3.0086	1.0794	2.4399	2.9974	1.1385	1.2212	0.8308	2	7.1173	1.807	2.471	2.175	3.3001	-0.9348	-13.1342	2.917	10.202	0.6976
1025	3.9379	1.1729	3.8058	4.3235	1.0785	1.2954	0.8096	2	10.104	4.6458	0.7708	5.7383	1.8217	3.1709	31.3826	2.6549	14.5101	0.6963
1026	3.0176	1.2783	3.2305	3.5068	1.2975	1.3592	1.0599	2	4.1943	0.9748	1.1201	0.9197	1.4832	-0.5974	-14.2431	1.2983	12.1185	0.3461
1027	4.3877	1.0787	3.6444	4.4835	0.9512	1.1771	0.6793	2	5.8476	1.5857	0.5878	2.3345	1.4373	0.6094	10.4214	1.6045	14.8697	0.3933
1028	4.2109	1.1876	4.1482	4.6982	1.035	1.2842	0.7128	2	4.4828	1.0828	0.7913	1.5191	0.9897	0.3774	8.4188	1.0807	15.7105	0.2853
1029	4.6497	1.0105	3.5238	4.4793	0.8184	1.1757	0.5538	2	7.7227	2.5114	1.3649	4.5346	1.7547	1.5396	19.936	2.1916	14.7604	0.5232
1030	3.8278	1.2603	4.1118	4.4835	1.2009	1.3142	0.9134	2	12.8653	4.1005	2.136	4.4891	2.7404	1.5973	12.4156	3.1289	15.1561	0.8489
1031	2.8689	1.3059	3.2741	3.3805	1.3355	1.438	1.1667	2	4.7587	1.3242	1.3132	1.135	1.6298	-0.5773	-12.1315	1.4534	11.7698	0.4043
1032	3.7491	1.2676	4.1168	4.4077	1.2321	1.384	1.0589	2	6.8635	2.5989	1.1825	2.4544	1.3946	1.1222	16.3503	1.6672	14.9305	0.4597
1033	2.9739	1.179	2.732	3.2079	1.1853	1.2705	0.9638	2	6.8522	2.7645	1.9266	2.8682	2.3119	0.5362	7.8252	2.5081	11.015	0.6221
1034	4.9435	1.1594	4.6555	5.4434	0.8211	1.2558	0.5549	2	12.1285	2.8129	1.9672	5.069	2.2718	1.5522	12.798	2.6052	18.0068	0.6736
1035	3.2215	1.163	2.8215	3.4563	1.0561	1.1576	0.8217	2	7.313	3.2009	1.2753	3.8955	2.0563	1.5113	20.6659	2.5919	11.77	0.6213
1036	4.6709	1.1454	4.4483	5.0687	0.9695	1.2637	0.7494	2	10.4569	3.5927	1.0843	4.794	1.8558	2.2019	21.0569	2.3508	16.8081	0.6221
1037	3.4268	1.1619	3.1979	3.6921	1.111	1.2397	0.8225	2	5.4181	1.7455	1.0845	2.1223	1.5461	0.4739	8.7466	1.6943	12.5089	0.4331
1038	3.1929	1.1597	2.9799	3.4142	1.1306	1.2521	0.931	2	5.2751	2.741	0.7903	2.9441	1.2368	1.5895	30.1321	1.7702	11.6325	0.4535
1039	4.0774	1.2167	4.26	4.6435	1.1206	1.3152	0.8491	2	9.6641	3.471	1.4036	4.0877	1.8157	1.9292	19.9625	2.2686	15.5858	0.6201
1040	5.0026	1.2069	5.1731	5.7254	1.128	1.2816	0.9493	2	8.7683	2.3856	0.9958	2.513	1.5111	0.9511	10.847	1.695	18.9686	0.4623
1041	3.0575	1.2097	2.9583	3.3847	1.1564	1.2741	0.9886	2	3.0989	0.7799	1.0958	0.789	1.1773	-0.3839	-12.3883	1.0475	11.62	0.2667
1042	2.8071	1.1839	2.6357	3.0227	1.17	1.2382	0.943	2	4.1598	1.4601	1.1579	1.5484	1.5949	-0.0438	-1.0539	1.5783	10.4409	0.3984
1043	5.2047	1.1443	4.8247	5.6749	0.8196	1.2095	0.5463	2	10.8558	3.0743	0.7363	5.6279	1.8188	2.0808	19.1676	2.25	18.7108	0.5802
1044	3.8756	1.1484	3.6121	4.1678	1.1044	1.2029	0.8652	2	5.573	2.0089	1.1262	2.322	1.2975	0.8864	15.9053	1.5429	13.9824	0.3986
1045	3.2623	1.2592	3.427	3.7678	1.2162	1.336	0.943	2	5.6317	1.4076	1.6733	1.4926	1.7005	-0.1961	-3.4821	1.6433	12.9058	0.4364
1046	4.3147	1.2183	4.4636	4.9382	1.0163	1.2911	0.7247	2	5.1209	1.4515	0.8454	2.0029	0.9814	0.7403	14.4564	1.1473	16.5141	0.3101
1047	4.2982	1.1304	3.8431	4.5846	0.9881	1.1803	0.6596	2	6.6289	2.2912	0.5506	3.4736	1.3626	1.3924	21.005	1.7249	15.264	0.4343
1048	4.2821	1.1741	4.1674	4.7319	1.0948	1.2639	0.8688	2	6.4738	1.9542	0.8837	2.2494	1.3701	0.7639	11.7999	1.5534	15.7948	0.4099
1049	3.1273	1.2355	3.1116	3.5363	1.1476	1.2638	0.8787	2	5.8286	2.083	1.02	2.3705	1.6774	0.609	10.4485	1.8732	12.1385	0.4802
1050	3.2509	1.1689	3.0366	3.5068	1.1347	1.2438	0.8437	2	5.0795	1.7994	0.6524	2.1327	1.4958	0.5373	10.5778	1.6728	11.938	0.4255
1051	3.0723	1.2673	3.1934	3.5489	1.1952	1.2875	0.9941	2	6.3338	2.5125	0.6799	2.5273	1.7376	0.7852	12.397	1.9834	12.2318	0.5178
1052	3.5611	1.155	3.1726	3.8268	1.1081	1.2349	0.8281	2	7.4304	1.9525	1.8696	2.3578	2.3364	0.0177	0.2386	2.3421	12.9213	0.5751
1053	4.3978	1.1242	3.8879	4.673	0.9273	1.1957	0.671	2	4.9914	1.9461	0.4855	2.9003	0.9467	1.3109	26.2632	1.2838	15.5325	0.3214
1054	3.2396	0.9827	2.1536	2.9764	0.9558	1.0918	0.709	2	5.3331	1.1898	2.1101	1.6782	2.8681	-0.8436	-15.8182	2.4764	10.0016	0.5332
1055	4.5677	1.2535	4.9342	5.3886	0.9906	1.3131	0.7256	2	4.2877	1.6939	0.2802	2.3345	0.6163	1.2467	29.0762	0.869	17.9881	0.2384
1056	5.5786	1.0466	4.6035	5.6033	0.6729	1.3041	0.4112	2	15.8336	4.2122	1.9497	10.2432	2.7721	3.0722	19.403	3.4395	18.3416	0.8633
1057	4.4919	1.1504	4.2416	4.8835	1.0453	1.2402	0.7821	2	6.1133	2.3676	0.3353	3.0271	1.0827	1.5207	24.8753	1.4413	16.2338	0.3766
1058	3.1615	1.2691	3.4997	3.6668	1.3021	1.4161	1.1023	2	6.9921	1.8003	1.8994	1.6332	2.1656	-0.5868	-8.3923	1.9979	12.6053	0.5547
1059	4.3216	1.2427	4.6504	5.0392	1.1331	1.3777	0.8796	2	9.6145	2.692	1.8194	3.0605	1.8358	1.0772	11.2039	2.0675	16.872	0.5698
1060	4.6495	1.0576	3.6955	4.6772	0.9912	1.1797	0.7642	2	10.9702	3.3052	1.6146	4.3252	2.6149	1.307	11.9141	2.9685	15.4475	0.7102
1061	2.6802	1.3089	2.9421	3.1406	1.2665	1.3429	1.1365	2	3.8713	1.6406	0.6764	1.4435	1.2354	0.2365	6.1091	1.3158	11.0213	0.3513
1062	2.7016	1.2141	2.5512	2.9638	1.1689	1.2344	0.9727	2	4.0189	1.4436	1.2382	1.4841	1.6315	-0.1434	-3.5681	1.5753	10.3046	0.39
1063	3.8962	1.1886	3.7572	4.3278	1.0504	1.241	0.8038	2	8.6202	2.8437	2.0466	3.5377	1.9559	1.2715	14.7502	2.2943	14.5482	0.5925
1064	4.4359	1.1614	4.171	4.8624	1.0055	1.2093	0.6778	2	7.42	3.0856	0.9212	4.5523	1.2408	2.2446	30.2507	1.7789	16.1846	0.4585
1065	3.4164	1.2503	3.6039	3.9362	1.1895	1.332	0.9237	2	4.7989	2.1739	1.1314	2.3535	0.9794	1.2693	26.4498	1.3316	13.4197	0.3576
1066	2.7713	1.2139	2.5694	3.0479	1.0925	1.2021	0.7905	2	3.8291	1.0462	1.415	1.3235	1.5643	-0.1903	-4.9698	1.4903	10.5687	0.3623
1067	3.2602	1.3601	3.7472	4.0373	1.1672	1.3399	0.934	2	3.885	1.1285	1.1195	1.2083	0.9798	0.2134	5.4929	1.0368	13.9303	0.2789
1068	3.0397	1.2974	3.2797	3.5826	1.2229	1.3088	0.9587	2	3.189	1.6174	0.6478	1.6871	0.6771	0.9682	30.3606	0.9723	12.3898	0.2574
1069	2.9719	1.3322	3.3747	3.5784	1.2639	1.3373	1.1282	2	5.065	1.8221	1.4299	1.6151	1.4435	0.1936	3.8223	1.5009	12.4382	0.4072
1070	5.2138	1.202	5.3209	5.957	0.875	1.3004	0.5958	2	9.607	2.0968	1.8131	3.5195	1.5894	1.1499	11.9694	1.8055	19.6881	0.488
1071	4.1452	1.2463	4.4154	4.8329	1.1583	1.2951	0.9745	2	11.1238	3.9471	1.6666	4.0504	2.0857	1.9146	17.2117	2.5193	16.2301	0.6854
1072	3.171	1.2151	3.1089	3.5363	1.1529	1.3359	0.8883	2	5.3899	2.5717	0.751	2.8952	1.2691	1.4444	26.7983	1.7337	12.1048	0.4453
1073	2.9769	1.305	3.2671	3.5195	1.2098	1.3123	1.0466	2	6.62	2.5966	1.42	2.4811	1.8119	0.7003	10.5785	2.0263	12.2047	0.5424
1074	6.3665	1.1022	5.6194	6.7568	0.9516	1.2736	0.6021	2	18.5311	2.3639	2.0548	3.9261	3.2223	0.4238	2.287	3.2977	22.0459	0.8406
1075	4.7104	1.1497	4.3613	5.1318	0.901	1.2471	0.5931	2	8.5345	2.2678	1.3426	3.824	1.663	1.2816	15.0167	1.9569	17.013	0.5016
1076	3.4733	1.1537	3.1367	3.7215	1.1289	1.258	0.9591	2	9.5984	1.6745	3.95	1.7458	3.6389	-1.8157	-18.9167	3.06	12.5886	0.7625
1077	3.9943	1.0582	3.112	3.9868	0.9596	1.1644	0.6676	2	9.6155	2.7284	2.601	4.0872	2.8174	0.8477	8.816	3.0898	13.2795	0.7241
1078	4.6532	1.1371	4.4045	5.014	0.918	1.312	0.6966	2	9.1382	2.6951	0.5961	3.8688	1.7377	1.4846	16.2461	2.0747	16.6233	0.5497
1079	3.1946	1.1139	2.6591	3.2921	1.0488	1.2677	0.8575	2	6.6311	2.9714	1.1877	3.4653	2.0314	1.2296	18.5429	2.4937	11.1788	0.5932
1080	4.8446	1.1394	4.581	5.2413	0.9164	1.2616	0.6309	2	9.0314	3.1254	1.1087	4.9537	1.4952	2.1821	24.1613	1.9715	17.3409	0.5208
1081	4.3777	1.1333	3.948	4.6856	1.0047	1.2457	0.762	2	12.8218	6.0576	1.0654	7.9497	2.1231	4.4398	34.627	3.2477	15.5859	0.8227
1082	3.0831	1.2818	3.3023	3.5994	1.2108	1.307	1.0464	2	7.6773	2.202	2.5444	2.1043	2.4271	-0.3379	-4.4013	2.3248	12.4155	0.6184
1083	5.7143	1.0908	5.0753	5.978	0.8808	1.2635	0.5994	2	6.789	1.6716	0.8751	2.7887	1.1433	0.9862	14.5264	1.3377	19.5824	0.3467
1084	5.6125	1.0112	4.159	5.456	0.7415	1.1148	0.403	2	11.6009	3.1376	1.8219	7.7862	2.2533	2.2296	19.2192	2.7893	17.8295	0.6507
1085	4.3939	1.1189	3.8525	4.6477	0.9022	1.209	0.6523	2	6.3247	1.8366	1.3776	2.8156	1.4024	0.9218	14.5746	1.6417	15.445	0.4095
1086	3.4534	1.2101	3.4397	3.8647	1.1598	1.2977	0.9668	2	8.2135	2.6803	1.8743	2.7724	2.2375	0.5171	6.2957	2.3879	13.1282	0.6256
1087	3.384	1.2601	3.5975	3.9236	1.2347	1.3035	0.9663	2	5.4614	1.7274	0.8575	1.7876	1.4191	0.3561	6.5203	1.5181	13.3967	0.4077
1088	5.2465	1.3153	6.1515	6.5295	0.9084	1.5828	0.7484	2	18.0676	2.328	4.3934	3.1106	2.9131	0.1478	0.818	2.9371	21.679	0.8334
1089	4.4921	1.1661	4.3311	4.9466	0.7922	1.3085	0.6135	2	11.7472	4.2425	1.0332	6.9154	2.0187	3.004	25.5721	2.7123	16.4568	0.7138
1090	3.2677	1.2552	3.4928	3.7636	1.215	1.3301	0.9858	2	10.7865	6.0227	1.0843	6.1093	1.9002	4.1494	38.4685	3.0882	12.8858	0.8371
1091	3.9975	1.3107	4.6525	4.8708	1.0786	1.4088	0.9302	2	7.9154	2.3601	1.7514	2.5372	1.4924	0.9719	12.2786	1.7013	16.4601	0.4809
1092	4.747	1.1013	3.9953	4.9677	0.9185	1.202	0.5902	2	9.123	3.7021	0.6344	6.2725	1.592	2.7624	30.2795	2.2834	16.4238	0.5555
1093	3.7577	1.2918	4.2841	4.4961	1.2383	1.3692	1.1187	2	7.9567	2.0375	1.6552	1.8213	1.87	-0.0544	-0.6842	1.8573	15.2499	0.5218
1094	4.122	1.2262	4.2788	4.7319	1.0522	1.3075	0.8864	2	5.1355	1.862	1.0771	2.1005	0.965	1.0066	19.6008	1.2002	15.8792	0.3234
1095	5.3413	1.1494	5.0449	5.8559	0.778	1.2861	0.5294	2	15.0175	2.8153	2.2722	5.318	2.7023	1.3847	9.2206	2.9768	19.2875	0.7786
1096	4.7013	1.2073	4.9155	5.3634	1.058	1.3216	0.7793	2	10.2014	2.7819	1.4628	3.5698	1.7938	1.384	13.5668	2.0754	17.832	0.5721
1097	4.4847	0.981	3.0687	4.193	0.9136	1.1377	0.6371	2	9.7129	3.7397	1.3393	5.87	2.4565	2.1747	22.3898	3.1652	13.8215	0.7027
1098	5.0713	1.1934	5.1438	5.7465	0.8187	1.3166	0.5759	2	12.5513	2.5395	2.3811	4.4097	2.1918	1.2773	10.1766	2.4401	19.013	0.6601
1099	3.3923	1.2197	3.4342	3.8184	1.1346	1.3161	0.9132	2	3.2631	0.7451	0.5729	0.816	0.9988	-0.167	-5.1178	0.9502	12.9984	0.251
1100	5.7936	1.1467	5.6985	6.3611	0.8018	1.3027	0.5586	2	9.7816	3.3123	0.5538	5.9297	1.2587	2.6092	26.6746	1.7165	20.8702	0.4687
1101	4.0095	1.2308	4.1744	4.6098	1.1481	1.2916	0.9393	2	11.4242	4.0413	1.2137	4.3023	2.2822	1.8975	16.6095	2.7367	15.5032	0.7369
1102	2.7237	1.2885	2.8382	3.1532	1.1832	1.3002	0.9965	2	3.6163	0.9177	1.7319	0.9209	1.4653	-0.5425	-15.0015	1.2742	11.0251	0.328
1103	2.9477	1.2945	3.2024	3.4563	1.2696	1.345	1.1426	2	4.4981	1.4538	0.9595	1.2723	1.478	-0.235	-5.2244	1.4046	11.9879	0.3752
1104	4.2357	1.1729	4.1601	4.673	1.0397	1.2992	0.8205	2	8.6592	2.8832	1.7241	3.5142	1.7295	1.4642	16.9092	2.0815	15.6078	0.5548
1105	3.7076	1.251	3.8965	4.3025	1.1255	1.3026	0.9323	2	7.8113	3.9327	0.6294	4.2184	1.3085	2.7129	34.7305	2.0047	14.5716	0.5361
1106	3.4569	1.2966	3.9101	4.1215	1.2397	1.3783	1.0976	2	9.9243	3.5431	1.598	3.2281	2.2689	1.0529	10.6093	2.5381	14.0812	0.7048
1107	4.9121	1.1343	4.4804	5.296	0.8694	1.2696	0.6794	2	9.5892	3.4061	1.1695	5.0131	1.6267	2.3008	23.9937	2.1403	17.5052	0.5478
1108	3.6798	1.2796	3.9669	4.3572	1.1988	1.3456	0.934	2	9.6773	3.2313	2.1065	3.4598	2.1253	1.2464	12.8796	2.4395	14.7922	0.6542
1109	4.0422	1.2794	4.4869	4.8203	1.1057	1.3697	0.8706	2	13.1107	4.3235	1.4524	4.9659	2.4299	2.2079	16.8404	2.922	16.2468	0.807
1110	2.9444	1.314	3.3895	3.4984	1.3131	1.4274	1.2965	2	5.5915	1.5707	1.8607	1.2115	1.9211	-0.92	-16.4535	1.6497	12.1544	0.46
1111	2.9692	1.3039	3.1745	3.5068	1.1791	1.3305	0.9587	2	3.296	1.486	0.4131	1.5501	0.8168	0.7029	21.3258	1.0383	12.1631	0.271
1112	3.5954	1.2446	3.8364	4.1425	1.2206	1.3672	1.0977	2	10.2731	2.9528	3.1725	2.69	2.6729	0.0188	0.1829	2.6778	14.0583	0.7307
1113	4.7277	1.2288	5.0137	5.4855	0.9119	1.323	0.6315	2	11.8656	4.2045	1.3969	6.658	1.7482	3.1005	26.1302	2.3666	18.2509	0.6501
1114	3.0842	0.9218	1.5183	2.6606	0.4558	1.0092	0.4131	2	7.8568	1.9646	2.4145	4.7553	5.3315	-0.2381	-3.0305	5.1747	8.9314	0.8797
1115	3.071	1.3064	3.4045	3.6458	1.2492	1.3528	1.1512	2	9.4231	2.8445	2.1349	2.471	2.9195	-0.5163	-5.4791	2.7678	12.604	0.7476
1116	4.0524	1.1033	3.4981	4.2099	0.8259	1.3415	0.5442	2	13.6641	3.5392	2.0411	6.503	3.4277	1.6737	12.2489	3.9061	14.0463	0.9728
1117	3.7965	1.2828	4.1665	4.5172	1.1612	1.3178	0.8815	2	6.9632	2.2849	2.0325	2.5919	1.4241	1.0294	14.7834	1.6712	15.3004	0.4551
1118	4.6139	1.1174	3.9247	4.8877	0.8176	1.2445	0.6159	2	17.6755	5.2034	3.4117	8.4483	3.7694	2.8818	16.3039	4.5037	16.1966	1.0913
1119	3.5846	1.1625	3.3467	3.8773	1.1322	1.3278	0.8927	2	11.7426	4.5502	2.2006	5.0974	2.9309	1.9339	16.4691	3.5087	13.0919	0.8969
1120	2.4351	1.3004	2.6231	2.8038	1.2542	1.4091	1.1706	2	3.4007	1.2854	1.1972	1.0981	1.4563	-0.4194	-12.3328	1.2964	9.9483	0.3418
1121	5.0955	1.1413	4.766	5.536	0.9582	1.2981	0.6281	2	16.3642	4.9402	2.8823	7.8655	2.7608	3.2061	19.5922	3.4335	18.2697	0.8957
1122	2.6674	1.3189	2.8864	3.1448	1.2127	1.3429	1.0952	2	6.5407	2.3315	1.3666	2.1287	2.35	-0.2424	-3.706	2.266	11.0522	0.5918
1123	5.0657	1.0945	4.3716	5.2876	0.7817	1.2908	0.5117	2	13.1412	3.2054	1.0732	6.2646	2.5741	1.8883	14.3693	3.006	17.4188	0.7544
1124	3.5924	1.2762	4.0157	4.2351	1.2483	1.3181	1.0641	2	9.5391	4.0118	1.8032	3.7703	1.8726	2.0192	21.1676	2.3755	14.4028	0.6623
1125	4.4291	1.2733	5.0244	5.2918	1.2335	1.4038	0.9699	2	11.8587	3.5759	1.9065	3.687	2.0429	1.5946	13.4467	2.3602	17.7176	0.6693
1126	5.1496	1.1633	4.9551	5.7002	0.6888	1.255	0.4839	2	8.3733	1.7921	0.9164	3.7034	1.4719	1.0798	12.8958	1.6898	18.8197	0.4449
1127	2.7127	1.3797	3.1519	3.3342	1.3045	1.3801	1.1845	2	5.5615	1.7058	1.6413	1.4401	1.9598	-0.6155	-11.0672	1.7645	11.7578	0.473
1128	2.7549	1.1684	2.6003	2.9259	1.2036	1.2538	0.942	2	2.2782	0.7064	0.6237	0.7499	0.9479	-0.1865	-8.1863	0.8761	10.112	0.2253
1129	5.5167	1.1554	5.4005	6.0875	1.0454	1.3003	0.7426	2	18.4621	3.3072	3.4435	4.4537	3.2536	0.8912	4.8272	3.4186	20.0241	0.922
1130	2.8242	1.2797	2.9644	3.2627	1.1955	1.3349	1.0418	2	4.9387	1.41	1.132	1.3534	1.8354	-0.5022	-10.1687	1.666	11.3538	0.435
1131	4.0132	0.9855	2.7769	3.7468	0.9787	1.1078	0.6728	2	9.9896	2.7034	1.3414	4.018	3.463	0.3734	3.7379	3.5974	12.4256	0.804
1132	5.8194	1.1656	5.5935	6.4916	0.8801	1.3594	0.6592	2	12.4279	1.8336	1.4082	2.7813	2.1471	0.4181	3.3642	2.2218	21.3097	0.5832
1133	3.3001	1.2726	3.5306	3.852	1.2025	1.3067	0.9631	2	7.2022	2.3988	2.0251	2.4907	1.8708	0.597	8.2891	2.0399	13.1931	0.5459
1134	4.4268	0.9721	2.9417	4.1004	0.8996	1.0367	0.5429	2	10.4104	2.9965	1.0383	5.5191	3.0907	1.3185	12.6652	3.5389	13.5187	0.7701
[truncated: 1,454 more rows]

## Sheet: XL36deltaFtsE + FtsE D162A
n	Axis	Dia	Volume	Area	MinDiaCenter	MaxDia	VolCenter	FlChannel	FluorTotal	FluorCenter	FluorPole	ConcCenter	ConcOffCenter	FCPlus	RingFraction	ConcTotal	WallArea	ConcWall
[truncated: 558 more rows]

[truncated: 6 more sheets: XL36deltaFtsE +FtsE E163A aPBP4, XL36deltaFtsE + pFtsE K41Q, XL36deltaFtsE +pFtsE(ts )aPBP4, LMC500 aPBP4-Cy3, XL36 + mMG-FtsE 30uM aPBP4-cy3, XL36 + mMG-FtsE 30uM]
