# Supplementary material for: Early midcell localization of Escherichia coli PBP4 supports the function of peptidoglycan amidases
Source: PLoS Genet. 2022 May 23;18(5):e1010222. doi: 10.1371/journal.pgen.1010222 (PMC9166362; doi:10.1371/journal.pgen.1010222)
Supplement: S4 Data — (XLSX) [file pgen.1010222.s021.xlsx]

## Sheet: Information
Cells wer grown in TY medium at 37oC, fixed and labeled with anti PBP4
n	Number of cells
count	Number of cells
mean	average value
stdev	standard deviation of the average value
Axis	Length of the cell (µm)
Dia	Diameter of the cell (µm)
Area	2D surface of the cell (µm^2)
Volume	Volume of the cell (µm^3) (sum of disks)
WallArea	Calculated 3D surface (µm^2)
RingFraction	The fractio of fluorescent material in Volcenter compared to the rest of the cell
ConcTotal	Concentration of fluorescent material in the cell (au/µm^3)
ConcWall	Concentration of fluorescent material in cell envelope (au/µm^2)
MinDiaCenter	The miniumal diameter along the cell length (excluding the cell poles)
MaxDia	The maximun diamter ofound along the length axis.
VolCenter	Cell compartment ± 0.4 μm from cell center (µm^3)
FlChannel	Fluorescence Channel
FluorTotal	Total amount of fluorescent material per cell (au)
FluorCenter	Amount of fluorescent material in the VolCenter (au/µm^3)
FluorPole	Amount of fluorescent material in the cell pole defined haf of the sphere at the end of the cell with a dimater identaical to that of the cell (au)
ConcCenter	Contentration of the fluorescenc\t material in VolCenter (au/µm^3)
ConcOffCenter	Concentration of fluorescent material in the cell excluding that of the VolCenter (au/µm^3)
FCPlus	The extra amount of fluorescent material in the VolCenter compared to the rest of the cell (au/µm^3)
see also:
Vischer, N.O.E., Verheul, J., Postma, M., Saparoea, B. van den B. van, Galli, E., Natale, P., et al. (2015) Cell age dependent concentration of Escherichia coli divisome proteins analyzed with ImageJ and ObjectJ. Frontiers in microbiology 6: 586.

## Sheet: BW25113-1
n	Axis	Dia	Volume	Area	RingFraction	ConcTotal	WallArea	ConcWall	MinDiaCenter	MaxDia	VolCenter	FlChannel	FluorTotal	FluorCenter	FluorPole	ConcCenter	ConcOffCenter	FCPlus
count	1655	1655	1655	1655	1655	1655	1655	1655	1655	1655	1655	1655	1655	1655	1655	1655	1655	1655
mean	4.8725	1.1865	4.9959	5.4858	15.6071	9.0758	18.1034	2.4909	1.082	1.3441	0.8889	2	45.9505	14.6762	6.0563	17.5466	7.5586	7.9879
stdev	1.2214	0.0689	1.3343	1.4026	12.0257	3.8262	4.4087	1.0409	0.154	0.0785	0.1831	0	23.0609	8.2864	3.2331	11.4264	3.3288	7.5266
---	---	---	---	---	---	---	---	---	---	---	---	---	---	---	---	---	---	---
1	4.7534	1.026	3.6581	4.6557	3.326	2.7895	15.3217	0.666	0.9222	1.122	0.6133	2	10.2044	1.9933	2.9339	3.2501	2.6967	0.3394
2	5.5154	1.1267	5.3342	6.0305	23.9416	10.2274	19.5234	2.7943	0.9414	1.3315	0.6371	2	54.5549	18.0172	6.3882	28.2794	7.7787	13.0613
3	3.5881	1.2247	3.7438	4.116	20.6715	10.351	13.8057	2.8069	1.1307	1.3602	0.9969	2	38.7519	16.1966	7.267	16.2467	8.2112	8.0106
4	5.0235	1.2283	5.5844	5.902	25.0164	8.5557	19.3843	2.4648	1.2528	1.4557	1.0257	2	47.7782	18.5324	3.7776	18.0685	6.4153	11.9524
5	5.2934	1.1213	4.9182	5.6879	9.8805	9.54	18.6464	2.5163	1.0677	1.2594	0.7656	2	46.9195	11.2184	6.7705	14.6522	8.5973	4.6359
6	5.0769	1.2142	5.4351	5.8678	28.9591	8.698	19.3659	2.4411	1.1731	1.3923	0.9869	2	47.2746	19.7888	8.2405	20.0505	6.1792	13.6903
7	6.3775	1.184	6.6586	7.2855	32.0648	7.3037	23.7223	2.0501	1.1456	1.3776	0.9392	2	48.6325	20.2542	3.7026	21.5643	4.9618	15.5939
8	4.8296	1.2722	5.9116	5.9149	2.9734	8.9126	19.3033	2.7295	1.2946	1.4715	1.321	2	52.688	12.9898	12.177	9.8336	8.6476	1.5666
9	5.56	1.0854	4.9344	5.8592	26.746	4.3281	18.9587	1.1265	0.8719	1.2188	0.5602	2	21.3568	7.4882	4.7557	13.3674	3.1705	5.7121
10	4.3429	1.3245	5.2967	5.3238	6.1182	9.1414	18.0708	2.6794	1.3291	1.4422	1.1782	2	48.4194	13.0736	8.6595	11.0965	8.5821	2.9624
11	6.2346	1.1913	6.6272	7.1613	33.9615	8.761	23.3328	2.4884	1.0047	1.357	0.7677	2	58.0611	24.1599	3.6827	31.4717	5.7857	19.7184
12	6.6733	1.1343	6.4384	7.3283	32.6327	6.5129	23.7806	1.7633	1.0257	1.3491	0.7627	2	41.9325	17.03	2.6222	22.3291	4.3875	13.6837
13	6.8222	1.1013	6.498	7.4011	26.7456	10.7969	23.6041	2.9723	1.0052	1.3043	0.7084	2	70.1582	24.3674	4.563	34.3959	7.9092	18.7642
14	4.7343	1.1415	4.6114	5.1953	30.0238	10.3893	16.9774	2.8219	1.0593	1.301	0.7546	2	47.9093	19.8702	7.0913	26.3316	7.27	14.3842
15	3.7237	1.2226	3.9037	4.2402	4.4463	11.0036	14.3022	3.0034	1.1922	1.29	0.9649	2	42.9548	12.0552	7.767	12.4938	10.5144	1.9099
16	6.1702	1.1801	6.5059	7.0885	24.5127	11.2801	22.875	3.2082	1.0962	1.3049	0.8287	2	73.3873	25.046	7.9742	30.2217	8.5151	17.9892
17	5.8676	1.164	6.0641	6.6601	25.1195	7.1452	21.4557	2.0195	1.0898	1.29	0.8883	2	43.3293	15.6368	2.6328	17.603	5.3503	10.8841
18	4.7427	1.0719	4.0357	4.8527	31.887	11.1236	15.9707	2.8109	0.8287	1.2641	0.5698	2	44.8916	18.6318	3.5373	32.6988	7.5767	14.3146
19	5.4611	1.1651	5.4053	6.0905	26.7446	14.043	19.9898	3.7973	0.8495	1.3068	0.6414	2	75.9068	26.8992	5.6627	41.939	10.2874	20.301
20	5.896	1.1698	6.1334	6.6901	14.5306	11.3168	21.6682	3.2033	0.7119	1.3823	0.4755	2	69.4106	14.6855	8.7807	30.8814	9.6725	10.0858
21	4.6574	1.1745	4.9157	5.341	18.2562	8.6184	17.1854	2.4652	1.1624	1.3736	1.0083	2	42.3654	14.8379	6.7539	14.7155	7.045	7.7343
22	5.4527	1.2377	5.923	6.3218	5.6362	3.638	21.2025	1.0163	1.18	1.331	1.0016	2	21.5481	4.6532	2.988	4.6455	3.433	1.2145
23	6.1707	1.218	6.6481	7.1227	32.0666	10.079	23.6112	2.8379	0.9395	1.3311	0.7002	2	67.0064	26.281	5.6527	37.5337	6.847	21.4867
24	4.9515	1.1798	5.0743	5.5765	24.7364	12.8776	18.3534	3.5604	1.1499	1.3	0.9317	2	65.3446	25.1943	4.7268	27.0405	9.6921	16.1639
25	3.5061	1.2371	3.8618	4.0817	0.197	11.1253	13.6264	3.153	1.2034	1.367	1.1734	2	42.9638	13.1139	11.2837	11.1756	11.1035	0.0847
26	8.3625	1.1076	7.7556	9.0201	16.456	3.2037	29.0977	0.8539	0.9901	1.2234	0.7552	2	24.8468	6.11	2.3928	8.091	2.6765	4.0888
27	5.673	1.1969	6.0084	6.5017	24.6489	7.2988	21.3317	2.0558	1.1172	1.3646	0.8509	2	43.8539	15.4891	5.1227	18.2037	5.4997	10.8095
28	5.3409	1.1569	5.3344	5.9406	3.6277	10.5543	19.4117	2.9004	0.7728	1.3565	0.6377	2	56.3009	8.5289	8.3691	13.374	10.1714	2.0424
29	5.578	1.0779	5.0546	5.9235	10.1831	13.3804	18.8892	3.5805	1.1083	1.3552	0.9214	2	67.6324	17.9607	8.7203	19.4923	12.0179	6.8871
30	3.3066	1.0263	2.4307	3.1737	2.1451	13.8644	10.6616	3.1609	0.9814	1.1272	0.6874	2	33.7001	10.0484	9.0532	14.6184	13.5667	0.7229
31	6.4692	1.0027	4.9231	6.3004	25.0539	14.0095	20.3788	3.3844	0.7107	1.1621	0.4248	2	68.97	21.7403	8.4706	51.1735	10.4995	17.2797
32	4.2869	1.3024	4.9166	5.1097	21.0194	8.9764	17.54	2.5162	1.2738	1.4608	1.1614	2	44.1336	17.5107	6.5155	15.0768	7.0897	9.2766
33	4.644	1.2084	5.2286	5.4737	32.3043	10.5511	17.6302	3.1292	1.137	1.3731	0.8771	2	55.1676	24.0862	6.1366	27.4618	7.1427	17.8215
34	7.9364	1.1224	7.6273	8.6946	19.5401	13.5119	27.9847	3.6827	1.0716	1.287	0.8534	2	103.059	29.4152	9.3492	34.4699	10.8716	20.1378
35	6.2406	1.2515	7.2607	7.4868	40.8196	10.0408	24.5364	2.9712	0.828	1.408	0.6777	2	72.903	33.7855	3.3916	49.8557	5.9421	29.7587
36	8.2381	1.2526	9.7585	10.0438	32.1476	8.7249	32.4177	2.6264	0.9092	1.4271	0.7342	2	85.1422	31.7178	7.9103	43.199	5.9201	27.3712
37	4.9605	1.1166	4.3477	5.1782	14.067	10.8674	17.4	2.7154	1.0477	1.2609	0.7745	2	47.2482	13.879	4.0338	17.9202	9.3386	6.6464
38	4.207	1.2553	4.8081	5.0497	20.5053	9.7327	16.5913	2.8205	1.2364	1.4666	1.0662	2	46.7958	17.845	7.6997	16.7364	7.7369	9.5956
39	6.2255	1.1133	5.6672	6.6816	24.1294	8.458	21.773	2.2015	0.9185	1.3882	0.6966	2	47.9329	16.036	5.2631	23.0211	6.4171	11.5659
40	5.0511	1.2651	5.9677	6.0991	35.9089	9.8777	20.0747	2.9364	1.2153	1.4904	1.0436	2	58.9473	27.7741	5.3678	26.6135	6.3308	21.1673
41	3.3325	1.1451	3.2041	3.6277	1.1239	1.9533	11.989	0.522	1.1784	1.2936	0.8773	2	6.2587	1.7648	1.8362	2.0116	1.9314	0.0703
42	5.4372	1.1297	5.0136	5.8464	27.6732	11.6399	19.2971	3.0242	0.8691	1.1964	0.6657	2	58.3576	21.754	6.3448	32.6768	8.4188	16.1494
43	4.2406	1.1619	4.0662	4.6214	0.5111	2.4378	15.4794	0.6404	1.1548	1.2321	0.8604	2	9.9126	2.1373	2.2321	2.4842	2.4253	0.0507
44	6.9721	1.2204	7.6985	8.2106	31.9086	8.0525	26.7311	2.3191	1.1699	1.3894	0.9353	2	61.992	24.9088	3.5107	26.6331	5.4831	19.7808
45	6.5205	1.1099	6.0797	7.0456	39.7135	8.3925	22.7369	2.2441	0.8829	1.2875	0.6803	2	51.0237	23.7055	4.2732	34.8438	5.0595	20.2633
46	4.7626	1.1709	4.7018	5.281	6.8636	1.4691	17.5189	0.3943	1.1427	1.2643	0.8477	2	6.9075	1.634	1.0294	1.9276	1.3683	0.4741
47	8.0214	1.1023	7.2573	8.549	16.9988	6.3703	27.7789	1.6643	0.9469	1.2427	0.6285	2	46.2315	11.1819	4.0589	17.7919	5.2875	7.8588
48	7.2936	1.194	7.9441	8.4976	38.1894	10.1217	27.3597	2.9389	0.9632	1.4118	0.7747	2	80.408	35.5543	6.1019	45.8919	6.2563	30.7073
49	5.4072	1.1863	5.689	6.1547	10.0002	6.913	20.1526	1.9515	0.7239	1.3389	0.5266	2	39.3283	7.2095	7.3053	13.6897	6.2217	3.9329
50	3.0543	1.2153	3.2801	3.495	12.9643	8.9848	11.6611	2.5273	1.2141	1.3524	0.9926	2	29.4709	11.5829	6.4282	11.6689	7.8199	3.8207
51	3.5129	1.0861	2.9687	3.5892	11.8455	15.4566	11.9865	3.8281	1.0532	1.1781	0.8291	2	45.8859	16.7326	9.7942	20.181	13.6255	5.4354
52	5.9655	1.2061	6.3628	6.8743	19.3115	12.6572	22.6043	3.5628	1.1579	1.3406	0.9785	2	80.5351	25.5456	9.4254	26.1074	10.2129	15.5525
53	3.8711	1.2748	4.3168	4.5229	8.3578	6.5115	15.503	1.8131	1.1962	1.3748	1.1803	2	28.109	9.3927	4.2918	7.9577	5.9673	2.3493
54	5.2807	1.1611	4.9983	5.7222	8.1703	11.6893	19.2632	3.0331	1.1342	1.2398	0.8787	2	58.4265	14.2062	6.9991	16.1667	10.7343	4.7736
55	4.7942	1.0461	3.9439	4.8441	33.1256	11.7376	15.7552	2.9382	0.8971	1.2133	0.6931	2	46.292	20.7752	4.6394	29.9726	7.8494	15.3345
56	4.1761	1.1242	3.9861	4.5015	15.9654	3.4312	14.7493	0.9273	1.1201	1.2614	0.9123	2	13.6771	4.814	3.4617	5.277	2.8834	2.1836
57	5.9051	1.123	5.5959	6.3817	4.3471	9.1121	20.8327	2.4476	0.613	1.3406	0.4667	2	50.9902	6.2848	4.1225	13.4652	8.716	2.2166
58	5.0946	1.1447	4.9231	5.5851	20.2138	10.6807	18.3205	2.8701	1.0592	1.3147	0.8713	2	52.5824	18.0543	5.0625	20.7199	8.5217	10.6289
59	4.6029	1.2078	4.8485	5.2553	16.6743	10.8888	17.466	3.0227	1.229	1.3234	0.9913	2	52.7945	17.797	4.575	17.9538	9.0731	8.8031
60	5.0238	1.2228	5.525	5.8464	32.257	14.1474	19.2987	4.0502	1.1044	1.4195	0.896	2	78.1645	33.8011	6.0216	37.7227	9.5839	25.2135
61	3.8299	1.2124	3.9512	4.3087	34.8684	12.7669	14.5873	3.4581	1.1552	1.3406	0.9483	2	50.4446	25.4746	3.11	26.8635	8.3154	17.5892
62	5.7055	1.2363	6.4247	6.7715	36.3275	9.7236	22.1597	2.8191	1.1486	1.3906	0.97	2	62.4711	28.6999	4.5573	29.5867	6.1913	22.6942
63	3.5787	1.1988	3.6552	3.9961	9.8738	14.8445	13.4781	4.0258	1.199	1.3282	1.0262	2	54.2597	19.0865	10.1627	18.5997	13.3789	5.3575
64	4.108	1.1888	4.1109	4.5486	4.2775	12.1097	15.342	3.2448	1.1745	1.3337	0.9242	2	49.7819	12.8425	6.782	13.8958	11.5917	2.1294
65	5.9378	1.1726	6.2315	6.7544	33.7996	8.9347	21.8735	2.5454	0.8755	1.4062	0.6096	2	55.6764	22.4243	3.3719	36.7827	5.9147	18.8184
66	4.2069	1.1223	3.7816	4.4415	12.3216	15.6046	14.8325	3.9785	1.1128	1.1794	0.7763	2	59.0104	17.8926	12.451	23.048	13.682	7.271
67	7.0332	1.2013	7.619	8.1892	15.1547	3.0689	26.5436	0.8809	1.0141	1.368	0.9016	2	23.3822	5.8912	2.5575	6.534	2.6039	3.5435
68	5.6331	1.1878	5.6823	6.3004	1.1366	11.7609	21.0209	3.1792	0.8734	1.3687	0.6022	2	66.8287	7.7609	9.1849	12.8886	11.6271	0.7596
69	4.5248	1.1782	4.4731	4.994	25.2633	11.924	16.7481	3.1847	0.972	1.3107	0.8336	2	53.3371	20.9036	6.9565	25.0757	8.9116	13.4747
70	6.6988	1.0985	5.9784	7.1227	-3.4554	9.4701	23.1184	2.449	0.8772	1.3237	0.6461	2	56.6161	4.3739	4.652	6.7695	9.7973	-1.9563
71	3.8044	1.0868	3.1035	3.8119	6.9205	3.3793	12.9898	0.8074	1.0512	1.2013	0.7795	2	10.4877	3.1775	2.6609	4.0765	3.1454	0.7258
72	4.5827	1.0871	4.1608	4.857	5.9449	2.6969	15.6505	0.717	1.0407	1.2846	0.796	2	11.2214	2.6861	2.3941	3.3747	2.5366	0.6671
73	2.837	1.1364	2.6633	3.0367	-6.5243	7.794	10.1285	2.0494	1.2089	1.2832	1.0148	2	20.7578	7.0709	7.7237	6.968	8.3026	-1.3543
74	3.8885	1.2225	3.9906	4.3559	19.547	4.9055	14.934	1.3108	1.1307	1.3093	0.9764	2	19.5759	7.6799	4.0527	7.8657	3.9467	3.8265
75	4.27	1.1399	3.9858	4.5829	18.8071	7.1721	15.2919	1.8694	1.0673	1.2684	0.8538	2	28.5866	10.348	4.1025	12.1202	5.8232	5.3763
76	3.2681	1.1649	3.1234	3.5506	9.3209	1.9476	11.9599	0.5086	1.1387	1.2528	0.9564	2	6.0831	2.256	1.3449	2.3589	1.7661	0.567
77	3.6133	1.2246	3.9108	4.176	17.8655	9.7174	13.9012	2.7338	1.2187	1.3877	1.1374	2	38.0029	15.8675	7.9755	13.9506	7.9814	6.7894
78	3.5394	1.1941	3.5607	3.9447	-0.957	1.8169	13.2781	0.4872	1.1877	1.3207	0.8882	2	6.4693	1.5673	1.6744	1.7646	1.8343	-0.0619
79	5.22	1.2499	6.0679	6.2704	18.8978	10.8793	20.4981	3.2205	1.1281	1.4391	1.0984	2	66.0144	22.1673	8.8565	20.1806	8.8234	12.4753
80	5.2795	1.0792	4.6148	5.4909	2.428	9.6335	17.9001	2.4836	0.6765	1.2178	0.5274	2	44.4568	6.0364	8.7998	11.4465	9.3996	1.0794
81	3.9365	1.2509	4.3035	4.5529	15.9663	10.3061	15.4695	2.8671	1.2122	1.3254	0.9891	2	44.3521	15.6476	7.3842	15.8199	8.6605	7.0814
82	3.4325	1.2253	3.7298	3.9447	-0.5062	5.4399	13.2136	1.5355	1.2579	1.3999	1.0455	2	20.2897	5.6134	5.5365	5.3692	5.4675	-0.1027
83	4.462	1.1679	4.4609	4.9512	15.0036	10.8327	16.3714	2.9517	1.1251	1.3111	0.8902	2	48.3237	15.4463	5.9904	17.3524	9.2075	7.2503
84	5.1439	1.0822	4.4979	5.3624	10.0754	3.4289	17.4888	0.8819	0.9324	1.2206	0.654	2	15.4227	3.5704	2.4709	5.4596	3.0834	1.5539
85	3.66	1.2479	3.8576	4.176	10.5052	1.2859	14.3489	0.3457	1.202	1.2932	1.0352	2	4.9604	1.7124	1.0838	1.6542	1.1508	0.5211
86	4.2055	1.2581	4.679	4.9384	0.2599	10.3274	16.6223	2.9071	1.2054	1.3472	0.9665	2	48.3219	10.0815	9.3833	10.4305	10.3006	0.1256
87	5.5178	1.1923	5.8681	6.3218	29.4312	8.8349	20.6673	2.5085	1.0579	1.3779	0.8155	2	51.844	20.3428	5.0358	24.9446	6.2347	15.2583
88	4.8714	1.1572	4.9657	5.4523	35.6809	13.2933	17.7097	3.7274	1.0063	1.3959	0.745	2	66.0103	29.9226	7.2926	40.1661	8.55	23.5531
89	4.2408	1.0437	3.2918	4.1931	17.5073	14.9084	13.905	3.5293	0.9434	1.2207	0.6295	2	49.0754	16.3335	10.5307	25.947	12.2982	8.5918
90	4.7608	1.2247	5.1763	5.5166	17.2578	8.7605	18.3167	2.4757	1.1059	1.3556	0.8513	2	45.3471	13.9966	5.7527	16.4418	7.2487	7.8259
91	5.8971	1.177	6.0505	6.6473	31.1664	8.6476	21.8055	2.3995	1.0619	1.295	0.7652	2	52.3221	20.8616	2.2704	27.2631	5.9524	16.3069
92	3.8712	1.1378	3.6638	4.1717	15.8615	2.4215	13.8372	0.6412	1.1254	1.2468	0.9226	2	8.8718	3.2869	1.9792	3.5626	2.0374	1.4072
93	4.4515	1.1799	4.5589	5.0069	17.7951	8.0413	16.5004	2.2217	1.1802	1.312	0.8821	2	36.6595	12.3549	5.4347	14.0055	6.6103	6.5236
94	3.8362	1.2248	4.1496	4.4287	11.1443	6.8722	14.7612	1.9319	1.1943	1.4181	1.0421	2	28.5168	9.5412	6.6836	9.1559	6.1063	3.178
95	4.1344	1.1901	3.802	4.66	23.6709	13.2936	15.4582	3.2696	0.9168	1.4129	1.0185	2	50.5422	22.2988	6.7785	21.8928	10.1468	11.9638
96	4.2936	1.0773	3.5032	4.3216	17.2926	14.133	14.5309	3.4073	1.0535	1.2187	0.8742	2	49.5108	18.7806	6.0894	21.4828	11.6892	8.5617
97	5.7439	1.1986	6.0488	6.5574	31.1163	11.0767	21.6278	3.0979	1.0078	1.3426	0.7887	2	67.0006	26.8657	3.1988	34.0647	7.6301	20.8481
98	3.6516	1.1687	3.59	4.0132	1.7407	1.4294	13.4066	0.3828	1.1731	1.3019	0.9576	2	5.1317	1.4344	1.3567	1.4979	1.4046	0.0893
99	3.9715	1.2091	4.1859	4.5529	17.2819	7.738	15.0852	2.1472	1.178	1.3517	0.8898	2	32.3905	11.2932	5.0865	12.6914	6.4007	5.5977
100	4.5862	1.1202	4.2147	4.9041	8.0112	2.0104	16.1401	0.525	1.0608	1.1999	0.7621	2	8.4731	2.0882	1.9257	2.7401	1.8493	0.6788
101	3.3022	1.1996	3.3197	3.6706	17.2709	3.1808	12.4447	0.8485	1.1688	1.2844	0.934	2	10.5594	4.2816	1.9128	4.584	2.6315	1.8237
102	3.3511	1.2478	3.5631	3.8333	-2.7058	13.3366	13.1362	3.6175	1.0538	1.4253	1.0705	2	47.5196	13.3779	13.6321	12.4964	13.6974	-1.2858
103	6.5673	1.1496	6.5126	7.2769	12.9852	10.5969	23.7187	2.9096	1.0447	1.4332	0.7786	2	69.0131	16.141	7.9549	20.7305	9.2209	8.9615
104	2.9726	1.1816	2.8634	3.2166	7.5714	8.0342	11.0346	2.0848	1.1574	1.3319	1.0225	2	23.0051	9.3349	8.2056	9.1292	7.4258	1.7418
105	3.924	1.2863	4.4594	4.6171	20.8511	11.6266	15.8572	3.2697	1.3471	1.4841	1.3164	2	51.8477	22.9246	6.7503	17.4149	9.2023	10.8108
106	5.7627	1.1348	5.3803	6.2147	30.4482	12.1363	20.5436	3.1785	1.0198	1.2792	0.7125	2	65.2971	25.8957	5.0029	36.3466	8.441	19.8818
107	4.1411	1.1999	4.2787	4.6728	16.0042	11.8561	15.6098	3.2498	1.2146	1.3421	1.0577	2	50.7285	18.652	10.258	17.6342	9.9585	8.1187
108	3.4276	1.162	3.302	3.7391	-3.2552	8.842	12.5122	2.3334	1.0754	1.3246	0.9215	2	29.1964	7.4629	9.2405	8.0984	9.1297	-0.9504
109	3.9172	1.2196	4.2253	4.5229	17.172	11.1803	15.0088	3.1475	1.2462	1.3786	1.1244	2	47.2402	18.5244	7.7189	16.475	9.2603	8.1121
110	3.9671	1.3018	4.6603	4.7713	8.3738	12.9833	16.2243	3.7294	1.3232	1.4016	1.1721	2	60.5063	19.0105	7.4718	16.2188	11.8961	5.0667
111	3.642	1.1397	3.4425	3.9276	-3.4288	2.0036	13.0402	0.5289	1.1574	1.2756	0.9979	2	6.8975	1.8314	2.1828	1.8353	2.0723	-0.2365
112	3.8982	1.2254	4.2468	4.4972	7.4295	9.2959	15.0067	2.6307	1.3234	1.4668	1.2084	2	39.4778	13.3319	8.0387	11.0325	8.6054	2.933
113	5.7376	1.1495	5.5844	6.3047	29.7172	2.7624	20.7193	0.7445	0.909	1.3119	0.6783	2	15.4264	5.9012	1.4542	8.7005	1.9415	4.5843
114	4.7308	1.1988	4.9863	5.3795	12.2724	8.1541	17.8177	2.2819	1.2438	1.3778	0.9599	2	40.6588	11.8561	3.7379	12.3518	7.1534	4.9898
115	5.8721	1.0008	4.5087	5.735	8.8121	9.0083	18.4616	2.2	0.6378	1.2225	0.4624	2	40.6157	7.3776	5.149	15.9545	8.2145	3.5791
116	4.2346	1.2064	4.335	4.7756	1.1586	1.6398	16.0493	0.4429	1.1883	1.2598	0.9471	2	7.1086	1.6175	1.127	1.7078	1.6208	0.0824
117	3.1416	1.086	2.6617	3.208	4.7217	2.9409	10.7187	0.7303	1.0573	1.2267	0.7828	2	7.8277	2.563	2.4962	3.2742	2.802	0.3696
118	3.4811	1.147	3.1801	3.6877	1.4932	1.1551	12.5445	0.2928	1.0898	1.2784	0.9283	2	3.6734	1.1112	1.0258	1.197	1.1379	0.0549
119	5.7475	1.1955	6.1189	6.5916	15.2221	10.6528	21.5859	3.0197	1.2157	1.343	1.0407	2	65.1835	19.3215	7.7255	18.5651	9.0313	9.9223
120	4.9143	1.2168	5.4205	5.7264	37.5688	4.7081	18.7862	1.3584	0.9956	1.3978	0.8474	2	25.5201	12.0783	1.9678	14.2535	2.9393	9.5876
121	5.5022	1.2381	5.9482	6.386	24.3804	4.4349	21.4016	1.2326	1.0094	1.3979	0.7267	2	26.3798	8.8686	3.6982	12.204	3.3537	6.4315
122	5.334	1.1086	4.9176	5.6579	2.041	1.3291	18.5764	0.3518	1.0475	1.3029	0.8583	2	6.5361	1.2509	1.3596	1.4574	1.302	0.1334
123	3.5014	1.1857	3.5475	3.9104	5.3488	7.6481	13.0426	2.0802	1.1953	1.3073	1.0276	2	27.1315	8.8903	5.952	8.6511	7.239	1.4512
124	5.0608	1.1228	4.3078	5.4566	12.3433	13.2543	17.8516	3.1984	1.0678	1.3169	0.898	2	57.0967	17.4807	5.4618	19.4664	11.6182	7.0476
125	3.1064	1.21	3.1423	3.4564	15.9669	5.5297	11.809	1.4714	1.1981	1.2949	1.0557	2	17.376	7.6799	3.0505	7.275	4.6468	2.7744
126	4.7824	1.1732	4.9157	5.3709	17.4394	15.0407	17.627	4.1944	1.1109	1.3557	0.9116	2	73.9354	24.2142	9.36	26.5616	12.4178	12.8939
127	4.0637	1.2358	4.4766	4.7156	23.5488	3.3554	15.7774	0.952	1.2391	1.3791	1.0223	2	15.0207	6.1597	2.0542	6.0251	2.5652	3.5372
128	3.8482	1.2112	3.9644	4.3387	36.2062	8.6964	14.6425	2.3545	1.1655	1.3236	0.9184	2	34.4761	17.5774	3.1879	19.1399	5.5478	12.4825
129	4.2111	1.1891	4.2856	4.7242	30.4199	9.264	15.7317	2.5237	1.0638	1.2948	0.7863	2	39.7016	17.1453	5.4359	21.8063	6.4459	12.0772
130	3.6963	1.2717	3.9693	4.2574	16.2315	11.0094	14.7669	2.9593	1.2311	1.3256	0.9907	2	43.6997	16.2296	6.0749	16.3823	9.2225	7.0931
131	5.7235	1.2911	7.108	7.1056	19.3689	9.6903	23.2159	2.9669	1.2627	1.589	1.2678	2	68.8784	23.2467	9.0354	18.3363	7.8133	13.341
132	4.1157	1.1556	3.9647	4.4758	25.7421	7.0525	14.9411	1.8714	1.1238	1.2673	0.8244	2	27.9612	11.5151	4.1102	13.9682	5.2371	7.1978
133	3.9214	1.2905	4.6776	4.7328	18.331	9.0105	15.8984	2.6511	1.1844	1.5095	1.3201	2	42.1477	17.4401	9.9874	13.2117	7.3588	7.7261
134	4.5461	1.2742	5.4797	5.4952	15.1427	6.9062	18.1982	2.0795	1.2674	1.5089	1.2516	2	37.844	13.0652	4.8327	10.4392	5.8604	5.7306
135	3.6491	1.2353	3.8484	4.1588	9.4719	9.1379	14.1615	2.4832	1.1693	1.326	1.0565	2	35.1662	12.0703	6.9907	11.4253	8.2724	3.3309
136	5.0495	1.2491	5.869	6.0434	11.4059	9.4758	19.8153	2.8066	1.2538	1.4513	1.1495	2	55.6134	15.9936	7.1422	13.9129	8.395	6.3432
137	4.316	1.1823	4.3224	4.8013	28.3861	3.2626	16.0306	0.8797	1.1347	1.315	0.9534	2	14.1023	6.2308	1.7129	6.5352	2.3365	4.0031
138	5.693	1.2822	6.9803	7.0413	35.316	7.0382	22.9323	2.1423	1.2202	1.5007	0.9983	2	49.1284	21.8953	3.3637	21.9315	4.5526	17.3502
139	5.4591	1.2573	6.3358	6.5317	22.3006	4.7495	21.563	1.3955	1.2435	1.3768	1.0569	2	30.092	10.6111	3.5013	10.0397	3.6904	6.7107
140	5.5468	1.0944	4.8362	5.7564	19.9405	9.6193	19.0714	2.4393	0.9554	1.3884	0.7516	2	46.521	15.0645	6.2015	20.044	7.7011	9.2765
141	3.974	1.2678	4.4619	4.6814	0.137	8.9942	15.8278	2.5355	1.2133	1.371	1.0144	2	40.131	9.1657	7.6537	9.036	8.9818	0.055
142	5.6212	1.1443	5.5744	6.2404	25.8144	12.4521	20.208	3.4349	0.8949	1.383	0.7177	2	69.4131	24.5489	6.158	34.2029	9.2377	17.9186
143	5.2599	1.1081	4.8809	5.6365	29.881	10.815	18.3112	2.8828	1.1009	1.2868	0.7976	2	52.7871	21.8219	5.6872	27.359	7.5834	15.7733
144	3.9809	1.1796	3.9094	4.3773	24.1168	15.3455	14.7529	4.0664	1.2516	1.3161	0.9924	2	59.9917	26.0237	6.7912	26.2239	11.6445	14.4681
145	4.5917	1.2515	5.0047	5.3495	30.9409	9.4729	18.0534	2.626	1.124	1.3248	0.8883	2	47.4091	20.48	5.1998	23.0553	6.5419	14.6688
146	5.1866	1.2459	5.869	6.1205	3.8139	7.8015	20.3	2.2555	1.1966	1.4308	1.0382	2	45.7872	9.5369	9.4366	9.1861	7.504	1.7463
147	6.8303	1.1565	6.8812	7.6324	30.1652	11.6304	24.8174	3.2248	0.9079	1.3951	0.6358	2	80.0313	29.306	5.2283	46.0897	8.122	24.1416
148	4.4608	1.2255	4.8401	5.1868	19.2303	12.1061	17.1741	3.4118	1.1262	1.3934	0.8693	2	58.5949	19.7678	6.1521	22.7409	9.7782	11.268
149	4.9822	1.3221	6.208	6.2147	9.9908	9.897	20.694	2.969	1.3072	1.4619	1.1237	2	61.4404	16.1489	4.6676	14.3706	8.9081	6.1384
150	3.764	1.0942	3.2368	3.8762	14.9536	10.9325	12.9384	2.735	0.8625	1.3226	0.8192	2	35.3862	12.9086	6.1423	15.7567	9.2977	5.2915
151	2.747	1.1908	2.7709	3.0324	-5.4009	1.7233	10.2765	0.4647	1.2435	1.3119	1.0825	2	4.7751	1.7082	1.8899	1.5781	1.8163	-0.2579
152	4.0883	1.3052	4.7889	4.9341	22.553	9.0698	16.7644	2.5909	1.2705	1.4413	1.0336	2	43.4346	17.0564	5.2352	16.5015	7.0244	9.7958
153	4.2875	1.1735	4.2445	4.7456	25.2702	11.1008	15.8064	2.9809	1.091	1.3002	0.8858	2	47.1175	19.255	6.9905	21.7375	8.2957	11.9067
154	6.9557	1.0784	6.1334	7.2641	4.8284	9.9295	23.5639	2.5845	0.6419	1.3061	0.5091	2	60.9017	7.752	5.3799	15.2257	9.4501	2.9406
155	4.0406	1.0656	3.1687	4.0646	6.8908	13.6621	13.5262	3.2005	0.9571	1.2628	0.8742	2	43.2912	14.1033	10.1228	16.133	12.7205	2.9831
156	4.9481	1.1392	4.747	5.4223	27.8896	12.0917	17.7085	3.2413	0.9825	1.3667	0.9262	2	57.3991	24.0839	5.4753	26.0039	8.7193	16.0084
157	4.3692	1.2164	4.7822	5.0797	25.4693	6.5466	16.6969	1.875	1.1461	1.3815	0.9843	2	31.3071	12.7764	4.2069	12.98	4.8792	7.9737
158	4.1498	1.2644	4.504	4.7885	5.6211	10.6765	16.4835	2.9173	1.2313	1.3547	1.1156	2	48.087	13.9445	10.1284	12.4992	10.0763	2.703
159	5.82	1.2362	6.4965	6.8358	32.0976	8.7992	22.6033	2.529	0.9319	1.3872	0.6682	2	57.164	22.3408	2.282	33.4337	5.9749	18.3483
160	6.8395	1.1415	6.653	7.5296	20.9461	9.0452	24.5278	2.4534	0.7925	1.3104	0.507	2	60.1774	16.2303	6.7338	32.0111	7.1506	12.6048
161	5.8193	1.2216	6.3581	6.7544	23.8361	13.258	22.3339	3.7743	1.0814	1.3836	0.8119	2	84.2958	28.291	10.6121	34.8464	10.0979	20.0928
162	3.0128	1.1625	3.0776	3.3665	-7.0807	5.0006	11.0034	1.3986	1.2422	1.3414	1.0233	2	15.3898	4.3895	6.0782	4.2897	5.3546	-1.0897
163	4.2305	1.1856	4.3825	4.7885	3.1565	2.2323	15.7574	0.6209	1.1734	1.3204	0.9003	2	9.783	2.255	1.8304	2.5048	2.1618	0.3088
164	4.4457	1.3045	5.2962	5.4009	38.2093	6.5488	18.22	1.9036	1.2524	1.4035	1.1313	2	34.6837	17.8301	3.1951	15.7613	4.0466	13.2524
165	5.9946	1.0736	5.1839	6.2019	33.076	8.7322	20.2183	2.2389	0.7884	1.2466	0.6012	2	45.2669	18.4861	3.5021	30.7469	5.8439	14.9725
166	4.2932	1.2386	4.6787	4.9898	-0.2115	9.0332	16.7062	2.5298	1.2223	1.3902	1.1763	2	42.2635	10.5591	6.0997	8.9763	9.0523	-0.0894
167	3.1598	1.0241	2.5746	3.1395	-1.4383	12.3437	10.1657	3.1262	1.0732	1.2732	0.8203	2	31.78	9.8142	12.2278	11.964	12.5212	-0.4571
168	5.7429	1.2226	6.0881	6.6302	11.1635	8.8646	22.058	2.4467	1.1445	1.308	0.9839	2	53.9686	13.7731	6.8379	13.9985	7.875	6.0248
169	4.2588	1.1248	4.1337	4.6514	12.9482	9.0899	15.0497	2.4967	1.1291	1.2674	0.9046	2	37.575	12.0234	4.7209	13.2914	7.913	4.8653
170	2.9455	1.1609	2.9009	3.2209	12.8406	3.7185	10.7421	1.0042	1.1225	1.3539	1.0526	2	10.7869	4.7965	3.4018	4.5569	3.241	1.3851
171	3.4069	1.0593	2.7778	3.4007	1.9383	2.3178	11.338	0.5679	0.9827	1.1786	0.7674	2	6.4385	1.8689	1.9515	2.4355	2.2729	0.1248
172	4.1426	1.1504	3.8826	4.4758	6.9731	1.9399	14.9716	0.5031	1.1174	1.2858	0.8732	2	7.5318	2.101	1.0603	2.4061	1.8046	0.5252
173	3.5615	1.2288	3.7447	4.0732	-6.6761	6.0476	13.7487	1.6472	1.1924	1.3852	1.0275	2	22.6464	5.117	8.4926	4.98	6.4514	-1.5119
174	6.487	1.146	6.4147	7.2041	9.7855	1.3581	23.3553	0.373	1.0655	1.2465	0.9103	2	8.7119	1.9679	0.8956	2.1617	1.2252	0.8525
175	5.3775	1.1057	4.8392	5.6708	35.5638	3.5673	18.6801	0.9241	0.8901	1.2498	0.5876	2	17.2628	7.4899	1.6377	12.747	2.2986	6.1393
176	4.4117	1.2234	4.7079	5.1439	4.4338	6.7314	16.9556	1.8691	1.1451	1.3976	0.9814	2	31.6909	7.7181	6.0654	7.8648	6.433	1.4051
177	4.045	1.2248	4.4457	4.7156	21.3115	11.0981	15.5639	3.1701	1.1126	1.3747	0.8961	2	49.3387	18.3401	5.6569	20.4671	8.7328	10.5148
178	3.0504	1.2523	3.1211	3.405	0.166	9.6497	12.0009	2.5096	1.2119	1.3	0.9719	2	30.1178	9.4134	8.8573	9.6851	9.6336	0.05
179	3.8285	1.2844	4.3664	4.5272	7.6277	10.4213	15.4486	2.9455	1.2398	1.3964	1.002	2	45.5036	13.1162	9.1229	13.0904	9.6263	3.4709
180	6.4257	1.1412	6.2517	7.0842	14.5057	7.6334	23.0366	2.0716	1.0382	1.2692	0.7773	2	47.722	11.9951	8.283	15.4321	6.5261	6.9224
181	4.6262	1.156	4.6355	5.1354	18.9357	8.4595	16.8007	2.3341	1.0325	1.3154	0.731	2	39.2138	12.4386	4.2292	17.0147	6.8575	7.4254
182	4.0548	1.1442	3.9361	4.4287	1.2082	1.423	14.575	0.3843	1.1323	1.2506	0.9467	2	5.6009	1.3985	1.4854	1.4772	1.4058	0.0677
183	5.2057	1.1911	5.4723	5.932	23.8749	10.7163	19.4793	3.0105	1.0052	1.3651	0.8087	2	58.6428	20.5981	6.651	25.4706	8.1577	14.0009
184	3.7332	1.2326	4.0877	4.3344	15.7958	9.7972	14.4558	2.7704	1.2466	1.3529	1.1142	2	40.048	15.5175	6.1479	13.9273	8.2496	6.3259
185	4.151	1.2387	4.6168	4.8613	14.7797	10.8093	16.1536	3.0894	1.2388	1.3406	1.1109	2	49.9043	17.6089	5.0818	15.8512	9.2117	7.3757
186	3.7024	1.268	4.1453	4.3259	17.6159	9.3192	14.7486	2.6193	1.2243	1.3955	1.069	2	38.631	15.0125	6.5892	14.0436	7.6776	6.8052
187	5.6551	1.1246	5.3994	6.1205	6.7413	11.3171	19.979	3.0585	0.6697	1.3632	0.4502	2	61.1055	8.8709	11.2894	19.7042	10.5542	4.1193
188	6.1529	1.0817	5.3616	6.3689	4.3528	13.0781	20.9083	3.3537	0.6191	1.2767	0.4533	2	70.1198	8.7225	10.0796	19.2421	12.5088	3.0522
189	5.1728	1.1782	5.2943	5.8378	11.9543	8.5721	19.1461	2.3704	1.1195	1.3035	0.9231	2	45.3835	12.3927	6.3421	13.4245	7.5474	5.4253
190	4.3368	1.1501	4.0424	4.6471	-0.3661	1.8014	15.6694	0.4647	1.1127	1.2438	0.821	2	7.282	1.4577	1.7384	1.7755	1.808	-0.0267
191	5.8122	1.1494	5.9175	6.4931	9.4179	10.3229	20.9873	2.9106	0.6215	1.3746	0.4663	2	61.0859	10.1132	10.6773	21.6886	9.3507	5.753
192	4.3042	1.2167	4.6316	4.9469	15.2934	6.9387	16.4517	1.9534	1.0505	1.3836	0.9608	2	32.1373	10.5623	4.7154	10.9927	5.8775	4.9149
193	4.2039	1.2524	4.63	4.8912	29.3167	11.6285	16.5402	3.2551	1.207	1.4098	0.9545	2	53.8399	23.6298	3.9149	24.7555	8.2195	15.7841
194	5.5742	1.1442	5.3234	6.0905	9.4214	16.1124	20.0368	4.2808	1.0598	1.3427	0.9766	2	85.773	22.3345	8.9114	22.8685	14.5943	8.081
195	3.7278	1.2084	3.6244	4.1074	3.798	8.6556	14.1516	2.2168	1.1193	1.2664	0.8664	2	31.3715	8.4059	4.6489	9.7022	8.327	1.1915
196	3.1608	1.2945	3.6156	3.7434	-5.6496	6.6379	12.8539	1.8671	1.254	1.4049	1.0958	2	23.9999	6.3286	8.2049	5.7754	7.0128	-1.3559
197	4.2878	1.2301	4.6629	4.9469	30.0495	9.1212	16.5697	2.5668	1.1832	1.3782	0.9544	2	42.5311	18.8698	5.8669	19.7712	6.3803	12.7804
198	3.8433	1.1921	4.0696	4.373	13.1378	10.4218	14.3938	2.9466	1.1775	1.3909	1.0556	2	42.4127	15.1284	6.2694	14.331	9.0526	5.5721
199	3.9034	1.2364	4.19	4.4801	29.5027	12.1131	15.1623	3.3474	1.1743	1.4031	1.0752	2	50.7537	24.155	5.9416	22.4662	8.5394	14.9737
200	6.8109	1.2098	7.5071	7.975	24.8872	7.916	25.8854	2.2957	1.0583	1.3823	0.7991	2	59.4261	19.541	3.4413	24.4533	5.9459	14.7895
201	4.895	1.1079	4.509	5.2296	22.2934	15.2989	17.0377	4.0488	1.0162	1.2509	0.689	2	68.9827	23.5695	9.4733	34.2084	11.8882	15.3786
202	3.688	1.3088	4.1488	4.3302	-1.5604	8.9919	15.1641	2.4601	1.201	1.4512	1.1547	2	37.3055	9.9628	7.5259	8.6281	9.1322	-0.5821
203	3.0699	1.2658	3.5468	3.6406	10.7773	1.6076	12.2076	0.4671	1.2545	1.3933	1.1126	2	5.7018	2.2103	1.3801	1.9867	1.4343	0.6145
204	4.2502	1.0788	3.6395	4.3644	4.5257	3.6615	14.4042	0.9251	1.0795	1.2056	0.7792	2	13.326	3.3272	1.7088	4.2698	3.4958	0.6031
205	4.9142	1.1651	4.9563	5.4952	7.6588	10.4873	17.9868	2.8898	1.1745	1.2507	0.9893	2	51.9781	13.5612	7.1065	13.708	9.684	3.9809
206	3.7952	1.3023	4.3727	4.5101	4.4238	9.0696	15.528	2.554	1.3147	1.3941	1.2199	2	39.6586	12.3287	7.5135	10.1065	8.6683	1.7544
207	5.5946	1.1435	5.5295	6.189	3.0433	2.6307	20.0986	0.7238	1.0066	1.2543	0.8225	2	14.5466	2.5407	2.6058	3.0889	2.5507	0.4427
208	3.5985	1.2129	3.7937	4.0817	29.5679	9.0049	13.7123	2.4913	1.1893	1.3103	1.0267	2	34.1617	16.6122	4.3495	16.1809	6.3422	10.1009
209	3.9904	1.0426	3.2304	4.0261	20.3174	10.5875	13.0707	2.6167	0.9899	1.2257	0.7178	2	34.2018	13.0046	6.6793	18.1169	8.4362	6.9489
210	4.6398	1.2275	5.1662	5.4695	5.4116	9.5123	17.8928	2.7465	1.2206	1.4039	1.017	2	49.1427	11.8104	8.1658	11.6124	8.9977	2.6594
211	3.6788	1.2238	3.9389	4.2188	3.9339	12.6709	14.1444	3.5286	0.9978	1.3777	1.0147	2	49.9096	14.3143	9.3778	14.1076	12.1726	1.9634
212	4.1574	1.2241	4.5178	4.8099	8.4771	8.4005	15.9882	2.3737	1.243	1.3747	1.0915	2	37.9518	11.6094	6.4485	10.6359	7.6884	3.2172
213	3.9248	1.2462	4.3654	4.6	-2.1687	3.3896	15.3659	0.963	1.2616	1.3857	1.1916	2	14.7969	3.8056	3.5201	3.1938	3.4631	-0.3209
214	4.6481	1.1401	4.5345	5.0968	24.1098	5.4107	16.6482	1.4737	1.156	1.3314	0.9269	2	24.5348	9.7212	2.2136	10.4882	4.1062	5.9153
215	4.5749	1.1986	4.8021	5.2296	16.4717	11.7241	17.2264	3.2683	1.1658	1.3483	1.0396	2	56.3003	19.4542	6.9864	18.7134	9.793	9.2736
216	4.9279	1.2662	5.7786	5.932	18.9485	9.6426	19.6028	2.8425	1.1883	1.3783	1.0621	2	55.721	18.8591	8.0305	17.7567	7.8156	10.5583
217	3.3398	1.2574	3.6822	3.8976	4.701	9.7834	13.1935	2.7305	1.2801	1.3901	1.2073	2	36.0246	12.9493	8.3813	10.7263	9.3235	1.6935
218	5.3803	1.1825	5.6662	6.1762	32.9005	8.3522	19.9881	2.3677	1.0715	1.3752	0.8825	2	47.3254	20.5161	3.7687	23.2475	5.6043	15.5703
219	6.7841	1.2049	7.2375	7.8423	28.724	7.5396	25.679	2.125	1.016	1.3814	0.758	2	54.5677	19.7474	6.1712	26.0524	5.3739	15.674
220	3.7656	1.2209	3.9043	4.2445	25.8671	6.5119	14.4435	1.7603	1.2437	1.3097	1.0425	2	25.4246	11.6092	4.233	11.1362	4.8275	6.5766
221	5.224	1.1333	4.8863	5.6579	27.7641	10.5998	18.5998	2.7846	0.9662	1.2498	0.7578	2	51.7938	20.1823	4.2282	26.6337	7.6569	14.3801
222	3.5777	1.1665	3.5446	3.9533	7.2378	7.9158	13.1109	2.1401	1.2005	1.2904	0.9619	2	28.0582	9.094	6.9881	9.454	7.3428	2.0308
223	4.6258	1.1656	4.6552	5.1654	24.0844	12.2727	16.9383	3.373	1.1918	1.3137	0.9491	2	57.1321	22.6029	6.2279	23.814	9.3168	13.7599
224	7.8142	1.1494	7.7072	8.6689	2.7562	8.9278	28.2162	2.4386	0.9073	1.3472	0.927	2	68.8087	9.9447	9.8557	10.7275	8.6817	1.8965
225	4.3667	1.1124	3.7531	4.5358	17.0795	12.3873	15.2604	3.0465	0.8694	1.257	0.8039	2	46.4909	16.1974	8.598	20.1494	10.2715	7.9404
226	4.9151	1.1224	4.5889	5.2896	20.5002	7.2851	17.3307	1.929	0.9511	1.3202	0.8422	2	33.4304	11.731	5.614	13.9291	5.7916	6.8533
227	3.2376	1.124	3.0037	3.4693	-12.1609	3.283	11.4326	0.8625	1.1312	1.2647	0.9348	2	9.8611	2.243	2.5955	2.3994	3.6822	-1.1992
228	3.6019	1.0066	2.6368	3.4136	10.2848	3.5024	11.3899	0.8108	0.9956	1.1213	0.7583	2	9.235	3.3324	2.3914	4.3948	3.1422	0.9498
229	9.0338	1.0771	8.0613	9.5169	14.929	8.0515	30.5696	2.1232	0.9379	1.2661	0.6736	2	64.9057	14.3038	3.318	21.2344	6.8495	9.6898
230	7.6869	1.0855	6.9329	8.1592	0.8105	0.9432	26.2147	0.2494	0.9284	1.2361	0.7593	2	6.5391	0.7633	0.6983	1.0054	0.9356	0.053
231	4.7556	1.2058	5.1317	5.4909	29.2171	10.3635	18.0151	2.9521	1.1153	1.3323	0.8384	2	53.1826	21.6886	3.3351	25.8691	7.3356	15.5384
232	4.7369	1.2352	5.4071	5.6408	2.5364	1.3249	18.3822	0.3897	1.2343	1.3495	0.9859	2	7.1636	1.4548	1.2279	1.4755	1.2912	0.1817
233	3.47	1.1762	3.3654	3.7905	7.4379	11.122	12.8216	2.9193	1.1969	1.2542	0.9672	2	37.4299	12.7413	8.2762	13.1732	10.2948	2.784
234	3.5311	1.0767	3.0597	3.632	20.6887	5.9304	11.944	1.5192	0.8067	1.3089	0.8672	2	18.1452	7.8326	3.7052	9.0325	4.7034	3.754
235	3.8177	1.2054	3.8915	4.2702	16.0072	9.9509	14.4571	2.6785	1.178	1.3122	0.8792	2	38.7238	13.5467	3.3036	15.4083	8.3579	6.1986
236	3.3519	1.3321	4.2174	4.1803	17.8107	11.5888	14.0275	3.4842	1.3082	1.4507	1.2673	2	48.8745	20.7757	8.2774	16.3937	9.5248	8.7049
237	6.1122	1.2224	6.7499	7.1484	5.5674	12.9505	23.4716	3.7243	1.0845	1.3949	1.072	2	87.4148	17.9772	12.3783	16.7691	12.2295	4.8667
238	3.3533	1.2461	3.6001	3.8419	11.3179	1.7747	13.1277	0.4867	1.2742	1.384	1.1619	2	6.389	2.5518	1.3202	2.1961	1.5738	0.7231
239	4.2983	1.0065	3.166	4.1374	16.934	16.0328	13.5907	3.7349	0.8363	1.259	0.7107	2	50.76	18.0602	8.897	25.4135	13.318	8.5957
240	5.2565	1.1099	4.7499	5.5722	25.2579	13.6562	18.3286	3.539	1.1047	1.2509	0.8249	2	64.8657	24.8032	5.7128	30.0689	10.207	16.3837
241	4.7461	1.1581	4.8073	5.3238	30.8075	9.63	17.2679	2.681	1.1094	1.3393	0.8189	2	46.2945	19.7187	4.1105	24.0797	6.6632	14.2622
242	4.6885	1.2304	5.0281	5.3795	14.6744	9.7141	18.1231	2.6951	1.2277	1.3922	1.1206	2	48.8436	16.4561	4.4397	14.6846	8.2887	7.1675
243	4.1392	1.196	4.3186	4.6942	25.635	10.0998	15.5527	2.8045	1.1871	1.3194	1.0199	2	43.617	18.8414	4.1274	18.4739	7.5108	11.1812
244	4.438	1.2124	4.7645	5.1182	44.4338	10.9776	16.9034	3.0942	1.0704	1.3562	0.8718	2	52.3028	28.558	4.1047	32.757	6.0998	23.2401
245	3.8186	1.1878	3.8363	4.2488	2.4636	9.9637	14.2491	2.6825	1.1998	1.3124	0.9738	2	38.2239	10.4055	7.9174	10.6854	9.7184	0.9417
246	4.4629	1.2126	4.5889	5.0454	10.6799	6.4849	17.0007	1.7504	1.1496	1.2976	0.9284	2	29.7587	8.5559	5.7467	9.2155	5.7923	3.1782
247	5.4943	1.2507	6.1585	6.4931	20.1968	8.7225	21.5881	2.4883	1.1935	1.385	0.9931	2	53.7174	17.762	6.63	17.8854	6.9608	10.8492
248	5.6796	1.1204	5.3465	6.1033	4.5972	11.3638	19.9921	3.039	0.7213	1.2992	0.5001	2	60.7567	8.2147	9.8694	16.4266	10.8414	2.7931
249	3.7516	1.194	3.7189	4.1503	1.4502	8.5552	14.0728	2.2608	1.1532	1.2894	1.0041	2	31.816	8.9269	7.6545	8.8907	8.4312	0.4614
250	4.7001	1.1657	4.6607	5.1953	-0.8007	12.6459	17.2132	3.424	1.1363	1.2726	0.9865	2	58.9386	12.103	8.9781	12.2688	12.7472	-0.4719
251	4.534	1.1969	4.6705	5.1482	15.1916	12.3558	17.0487	3.3849	1.1611	1.2604	0.9499	2	57.7077	18.7207	6.404	19.7074	10.4787	8.7667
252	4.4413	1.2389	4.7775	5.1097	14.3744	13.222	17.2864	3.6542	1.2323	1.3905	1.0675	2	63.1679	21.1654	5.9322	19.8273	11.3213	9.08
253	4.5891	1.2228	4.9744	5.3195	20.9725	2.5228	17.6298	0.7118	1.2018	1.3283	0.96	2	12.5493	4.5458	0.993	4.7353	1.9937	2.6319
254	3.5747	1.2874	3.986	4.206	6.722	9.4421	14.4579	2.6032	1.2633	1.3254	1.0237	2	37.6363	11.5463	6.5245	11.2786	8.8074	2.5299
255	5.7695	1.1882	6.248	6.6987	19.1136	9.6033	21.5362	2.7861	0.9516	1.4256	0.7049	2	60.0014	16.9435	4.7848	24.0383	7.7678	11.4684
256	4.5473	1.2235	5.049	5.2724	11.2123	12.7537	17.4789	3.6841	1.2529	1.5012	1.2256	2	64.3933	21.0979	5.1502	17.215	11.3238	7.22
257	4.0969	1.2463	4.582	4.8099	26.6811	12.0582	16.0405	3.4445	1.2464	1.3848	1.0163	2	55.2508	23.7265	6.3907	23.346	8.8409	14.7415
258	4.3873	1.1748	4.4251	4.8955	2.4868	15.302	16.1921	4.1819	1.2039	1.4296	1.1074	2	67.7131	18.208	12.6225	16.442	14.9214	1.6839
259	3.7939	1.2717	4.4641	4.5743	4.1157	7.2384	15.157	2.1319	1.1899	1.454	1.2326	2	32.3129	9.885	8.2741	8.0193	6.9404	1.3299
260	8.2866	1.1008	7.684	8.9045	0.688	12.1614	28.6561	3.261	0.6941	1.2416	0.4776	2	93.4485	6.4108	8.3564	13.4241	12.0778	0.6429
261	3.7743	1.1205	3.5907	4.0689	7.8334	16.0733	13.2859	4.344	1.0619	1.3789	1.0446	2	57.7145	19.996	10.9797	19.1421	14.8142	4.521
262	3.4193	1.245	3.9252	4.0475	-0.2905	1.2613	13.3742	0.3702	1.3132	1.4169	1.1196	2	4.9509	1.4019	1.3344	1.2521	1.265	-0.0144
263	4.0519	1.1113	3.677	4.2831	21.4987	3.2004	14.147	0.8318	1.0748	1.2665	0.8734	2	11.7677	4.724	2.4362	5.409	2.5123	2.5299
264	6.6879	1.2214	7.2773	7.8508	27.8419	8.8244	25.6621	2.5024	1.196	1.435	0.9729	2	64.2176	24.0744	5.7638	24.7449	6.3675	17.8794
265	5.0976	1.2058	5.4672	5.8892	23.6779	9.2461	19.3104	2.6178	1.1149	1.3468	0.9108	2	50.5505	18.3967	5.7137	20.1983	7.0569	11.9693
266	4.8481	1.2059	5.2547	5.6279	14.5859	11.3965	18.3667	3.2605	1.26	1.4092	1.039	2	59.8854	18.8482	5.2945	18.1416	9.7342	8.7348
267	6.1044	1.1298	5.8004	6.6473	23.0377	8.2807	21.6674	2.2168	1.015	1.2907	0.8004	2	48.0313	16.1665	3.6725	20.1972	6.373	11.0653
268	3.2332	1.2181	3.2983	3.602	20.5797	1.0732	12.3724	0.2861	1.2435	1.3234	1.1188	2	3.5399	1.6822	0.627	1.5035	0.8524	0.7285
269	6.3565	1.2013	6.8133	7.3069	26.6151	6.4268	23.9889	1.8253	0.8971	1.4488	0.7019	2	43.7875	14.9644	3.1559	21.3204	4.7163	11.6541
270	5.4521	1.18	5.5878	6.159	35.7825	11.0875	20.2108	3.0654	0.9126	1.3116	0.738	2	61.9549	27.424	2.9653	37.1578	7.1202	22.169
271	3.7222	1.1946	3.7637	4.1674	14.3691	12.1244	13.9696	3.2666	1.1306	1.332	0.8413	2	45.6325	15.292	11.8501	18.1756	10.3821	6.557
272	3.7381	1.1664	3.7106	4.1374	31.0688	12.6036	13.6979	3.4142	1.1784	1.2799	0.9658	2	46.7671	22.921	7.5212	23.7318	8.6879	14.53
273	3.6163	1.2547	3.2782	4.2402	10.6195	11.0927	14.2545	2.5511	1.0523	1.3041	0.7889	2	36.3642	11.6831	8.725	14.81	9.9147	3.8617
274	4.9635	1.1733	4.8339	5.4609	30.2218	3.7451	18.2957	0.9895	1.1278	1.3107	0.927	2	18.1035	7.8937	1.085	8.5155	2.6132	5.4712
275	3.1855	1.2423	3.2838	3.602	17.1923	15.9921	12.4321	4.2241	1.1969	1.3038	0.9817	2	52.5149	22.0294	9.8354	22.4393	13.2428	9.0285
276	3.3331	1.2058	3.5364	3.8162	17.4197	8.9588	12.6265	2.5092	1.2451	1.3364	0.9948	2	31.682	12.8783	6.2403	12.946	7.3981	5.5189
277	4.4619	1.0766	3.9353	4.63	25.5637	11.7704	15.0909	3.0694	1.056	1.2705	0.7594	2	46.3199	18.4946	5.8168	24.3541	8.7614	11.8411
278	5.1251	1.1464	4.9376	5.5894	33.4439	9.8626	18.4575	2.6384	0.9581	1.3171	0.6263	2	48.6974	20.3977	5.3489	32.5665	6.5642	16.2863
279	4.1691	1.2131	4.2784	4.7156	5.4822	2.5658	15.8888	0.6909	1.1576	1.3181	0.9841	2	10.9774	2.9883	1.6259	3.0367	2.4251	0.6018
280	4.1551	1.1998	4.1502	4.6171	30.9038	14.4197	15.6623	3.8209	1.1398	1.2886	0.9197	2	59.8445	27.6581	4.7155	30.0716	9.9635	18.4942
281	3.0528	1.3363	2.9282	3.662	-7.9701	15.6555	12.8157	3.5771	1.1752	1.3697	0.9822	2	45.8424	12.9494	16.0218	13.1834	16.9032	-3.6537
282	4.74	1.1624	4.7175	5.251	15.7514	8.5176	17.3096	2.3214	1.178	1.3106	0.8942	2	40.1818	12.7459	4.4582	14.2542	7.176	6.3292
283	3.0494	1.1341	2.7913	3.2423	4.8196	2.7919	10.8649	0.7173	1.178	1.2441	0.8623	2	7.7931	2.667	2.6603	3.093	2.6573	0.3756
284	4.146	1.0465	3.3498	4.1289	5.5594	5.1534	13.6303	1.2665	1.04	1.1997	0.8042	2	17.2628	4.8738	3.0257	6.0603	4.8669	0.9597
285	4.6334	1.1892	4.7377	5.2082	24.3806	9.6365	17.3104	2.6374	1.1088	1.3432	0.8442	2	45.6548	17.2824	4.2381	20.4726	7.287	11.1309
286	4.9997	1.1796	5.2409	5.6879	19.4147	14.228	18.5275	4.0247	1.0628	1.4122	0.7654	2	74.5674	23.2528	11.4228	30.3802	11.4657	14.477
287	8.9682	1.0924	8.2054	9.5855	-2.212	10.487	30.7772	2.7959	0.797	1.31	0.601	2	86.0504	4.5387	6.3598	7.5519	10.719	-1.9034
288	3.9905	1.2132	4.38	4.6214	5.0833	12.0876	15.2094	3.481	1.2786	1.3536	1.0778	2	52.9435	15.0573	7.7064	13.97	11.4731	2.6913
289	4.8552	1.1338	4.5774	5.2553	26.0839	11.6887	17.294	3.0938	1.0537	1.2524	0.7286	2	53.5039	20.2505	6.7036	27.7952	8.6398	13.9559
290	3.8326	1.01	2.8476	3.6406	4.8156	3.5944	12.1615	0.8416	0.8409	1.1799	0.6817	2	10.2355	2.8253	1.8978	4.1444	3.4214	0.4929
291	4.9743	1.1462	4.8753	5.4609	24.4664	12.2083	17.9123	3.3228	1.0947	1.2907	0.7967	2	59.5191	21.9085	2.8897	27.5007	9.2215	14.5622
292	3.6283	1.0936	3.1702	3.7648	4.3134	12.2228	12.4656	3.1085	1.0831	1.2564	0.925	2	38.7488	12.4893	12.2413	13.5024	11.6954	1.6714
293	4.7628	1.1244	4.4893	5.1439	26.0333	6.7891	16.8238	1.8116	1.1093	1.3015	0.8205	2	30.4783	12.0546	4.7209	14.6922	5.0216	7.9345
294	4.2747	1.118	4.0043	4.6257	34.1721	8.404	15.014	2.2414	1.0928	1.2343	0.8164	2	33.652	16.0163	5.1455	19.6171	5.5321	11.4996
295	5.169	1.1434	5.0462	5.7179	31.4111	5.8916	18.5671	1.6012	1.0716	1.3932	0.8637	2	29.7303	12.8286	1.6644	14.8538	4.041	9.3386
296	4.3427	1.2134	4.5733	4.9426	14.2267	10.2423	16.5539	2.8296	1.2061	1.4074	0.9854	2	46.8409	15.3202	9.3063	15.548	8.785	6.6639
297	3.7948	1.1932	3.7019	4.146	27.3354	7.0984	14.2254	1.8472	1.1471	1.2898	0.9691	2	26.2776	12.1818	2.9907	12.5701	5.1581	7.1831
298	4.1948	1.1082	3.6919	4.4073	-7.8433	15.435	14.6045	3.9019	1.1038	1.2524	0.8778	2	56.9846	10.1414	9.5582	11.5538	16.6457	-4.4695
299	5.5367	1.111	5.2653	6.0177	2.4516	9.7178	19.3253	2.6477	0.7995	1.2928	0.5392	2	51.1672	6.3656	5.2777	11.8061	9.4796	1.2544
300	4.9665	1.2432	5.4781	5.8464	25.5235	8.856	19.398	2.501	1.2022	1.4569	1.0971	2	48.5138	19.6186	5.0027	17.882	6.5957	12.3824
301	4.4359	1.2384	4.7575	5.0883	21.2188	10.6719	17.2583	2.9419	1.1673	1.4012	1.1124	2	50.7715	20.1253	6.6432	18.0921	8.4074	10.7731
302	4.4308	1.1625	4.2884	4.8398	27.4631	8.4303	16.1814	2.2342	1.1617	1.2728	1.0105	2	36.1525	16.108	5.4279	15.9403	6.1151	9.9286
303	6.3147	1.1037	5.7217	6.733	30.6025	17.319	21.8958	4.5257	0.9341	1.256	0.6845	2	99.0942	38.5522	6.3561	56.3222	12.019	30.3253
304	5.4028	1.1947	5.7428	6.1976	23.1142	7.6513	20.2784	2.1668	1.1494	1.3194	0.9537	2	43.94	15.767	6.0337	16.5319	5.8828	10.1564
305	4.2983	1.0994	3.8046	4.4886	26.4828	3.8748	14.846	0.993	1.117	1.1944	0.8712	2	14.742	6.3856	1.427	7.3301	2.8486	3.9041
306	6.8634	1.1285	6.5795	7.5253	35.1133	9.5809	24.3323	2.5907	0.8839	1.3128	0.5884	2	63.0377	25.7923	2.7914	43.8374	6.2167	22.1346
307	6.2625	1.0644	5.3783	6.476	8.5874	8.1597	20.9413	2.0956	0.939	1.3951	0.7339	2	43.8854	9.2431	4.2457	12.5939	7.4591	3.7686
308	3.4904	1.2512	3.7256	4.0261	19.4505	11.2448	13.7204	3.0534	1.1806	1.3548	1.0314	2	41.8936	17.4901	6.4132	16.9583	9.0576	8.1485
309	5.2611	1.1775	5.4829	5.9791	23.7801	8.4655	19.4614	2.385	1.0762	1.3544	0.8584	2	46.4153	16.5764	3.6857	19.3103	6.4523	11.0376
310	4.1639	1.1034	3.7416	4.3987	24.7242	12.7283	14.4337	3.2995	0.9251	1.2382	0.6826	2	47.6241	18.3147	6.1403	26.8316	9.5813	11.7747
311	4.2929	1.2084	4.5208	4.8955	-0.1566	7.0014	16.297	1.9422	1.2329	1.3578	1.0779	2	31.6519	7.5091	6.3889	6.9664	7.0123	-0.0496
312	4.4561	1.1354	4.2197	4.8141	24.0474	11.6453	15.8942	3.0917	1.1575	1.2548	0.8843	2	49.1397	19.6383	5.7516	22.2081	8.845	11.8168
313	4.0852	1.1263	3.7806	4.3516	23.0863	4.195	14.4552	1.0972	1.0743	1.2332	0.8195	2	15.8596	6.3056	2.3695	7.6943	3.2266	3.6614
314	3.5532	1.235	3.653	3.9918	-2.3955	8.941	13.7864	2.3691	1.2886	1.3318	1.0514	2	32.6616	8.8437	6.4179	8.4111	9.1552	-0.7824
315	6.3339	1.1119	5.7055	6.7415	28.5576	10.2242	22.1248	2.6366	0.9606	1.2874	0.6564	2	58.3341	21.4531	3.1346	32.685	7.3043	16.6588
316	6.025	1.145	5.8339	6.6516	26.8766	10.8082	21.6723	2.9094	1.0995	1.2687	0.7896	2	63.0541	23.1871	5.2971	29.3665	7.9034	16.9468
317	4.5988	1.2221	5.0538	5.3281	-9.0325	1.8069	17.6567	0.5172	1.1737	1.6549	1.1789	2	9.1315	1.4977	1.5921	1.2704	1.9701	-0.8248
318	5.6874	0.9901	4.2357	5.4737	22.7353	14.6953	17.6908	3.5185	0.8899	1.1636	0.5437	2	62.2447	20.3254	6.3865	37.3805	11.3543	14.1515
319	3.5112	1.1035	3.0346	3.6192	12.8311	4.414	12.1722	1.1004	1.1063	1.1971	0.8683	2	13.3948	5.0596	2.2697	5.8269	3.8476	1.7187
320	3.6334	1.0996	3.2508	3.8376	28.5421	10.0232	12.5518	2.5959	1.0838	1.2277	0.9045	2	32.5835	15.7786	5.2084	17.4438	7.1623	9.3
321	4.6796	1.1965	4.9554	5.3581	1.7126	1.837	17.5901	0.5175	1.2437	1.3699	1.0589	2	9.1029	2.0678	2.3079	1.9527	1.8055	0.1559
322	3.6062	1.1547	3.42	3.8804	14.8783	11.1002	13.0821	2.9019	1.1086	1.3477	1.0269	2	37.9627	15.3509	6.9676	14.9491	9.4487	5.6482
323	5.14	1.1104	4.7292	5.5466	17.2787	10.143	17.9309	2.6752	1.0154	1.3049	0.7236	2	47.9684	14.3596	6.3389	19.8449	8.3905	8.2883
324	4.2622	1.1643	4.0424	4.6043	17.6291	1.3143	15.5901	0.3408	1.1486	1.2737	0.9253	2	5.3128	1.9383	1.0371	2.0947	1.0826	0.9366
325	5.3031	1.037	4.2911	5.3153	26.1	12.6877	17.2757	3.1515	0.9344	1.2052	0.6396	2	54.4444	20.2073	4.4376	31.5926	9.3763	14.21
326	5.5028	1.0676	4.6651	5.6408	21.5422	15.3591	18.4552	3.8825	0.6805	1.2231	0.4381	2	71.6518	20.7151	7.5066	47.2802	12.0504	15.4354
327	5.3255	1.1218	4.9281	5.6922	26.2552	11.7524	18.7692	3.0858	0.8017	1.2901	0.6168	2	57.9172	20.552	9.8015	33.3204	8.6669	15.2063
328	7.1701	1.0698	6.3262	7.5082	16.7097	9.7077	24.0974	2.5485	1.0479	1.1958	0.8271	2	61.4129	16.9497	3.066	20.4922	8.0856	10.2619
329	5.1328	1.2426	5.6578	6.0391	-4.0166	8.33	20.0372	2.3521	1.2187	1.3903	1.0157	2	47.1293	6.9075	9.5263	6.8008	8.6645	-1.893
330	3.2751	1.1554	3.0962	3.5421	1.4123	11.5375	11.888	3.0049	1.1549	1.2755	0.8903	2	35.7224	10.6314	13.0016	11.9411	11.3745	0.5045
331	5.1751	1.2447	5.8665	6.159	10.1602	9.7168	20.2367	2.8169	1.08	1.4056	1.0317	2	57.0038	14.7979	8.753	14.3433	8.7295	5.7917
332	4.3523	1.2075	4.5579	4.9512	9.0504	3.1245	16.5104	0.8626	1.2171	1.3092	0.9648	2	14.2413	4.0307	1.9379	4.1776	2.8418	1.2889
333	4.6505	1.2629	5.4838	5.6236	15.0756	13.3813	18.4514	3.977	1.1927	1.4449	1.0471	2	73.3806	22.9622	10.0866	21.9286	11.364	11.0626
334	3.9996	1.2662	4.6583	4.8056	12.5338	7.9151	15.9098	2.3175	1.2623	1.3814	1.1614	2	36.8707	12.6616	6.0315	10.9021	6.923	4.6213
335	5.3334	1.1313	5.0723	5.7821	2.5803	16.7241	18.9552	4.4753	1.1445	1.3106	0.9363	2	84.8296	17.4437	16.1934	18.6303	16.2924	2.1889
336	3.7486	1.273	4.4284	4.5015	15.1593	12.2152	14.991	3.6084	1.2652	1.4597	1.2007	2	54.0936	20.6437	9.2512	17.193	10.3635	8.2002
337	4.7547	1.1994	5.0717	5.478	26.541	12.5015	17.9158	3.539	1.1348	1.3526	0.8362	2	63.4037	24.5076	5.1263	29.3069	9.1835	16.828
338	4.9356	1.2131	5.3771	5.7222	14.4284	7.7973	18.8098	2.229	1.1812	1.4039	1.032	2	41.927	12.9351	7.4984	12.5342	6.6723	6.0494
339	5.3036	1.0933	4.7573	5.5894	7.3185	2.2722	18.2169	0.5934	1.0529	1.2391	0.8405	2	10.8096	2.5611	1.1876	3.0472	2.1059	0.7911
340	4.6107	1.1896	4.7391	5.1782	2.6261	1.3668	17.2312	0.3759	1.1547	1.2698	0.9201	2	6.4772	1.3946	1.1395	1.5158	1.3309	0.1701
341	5.4008	1.1555	5.1519	5.8978	9.9177	4.6547	19.6055	1.2231	1.1111	1.2274	0.8106	2	23.9804	5.777	3.203	7.1271	4.193	2.3783
342	6.5133	1.1187	6.0288	6.9728	6.9159	8.5611	22.8907	2.2548	0.6439	1.2599	0.5113	2	51.6129	7.6442	5.9824	14.9501	7.969	3.5695
343	4.7506	1.1467	4.6064	5.1996	17.4192	9.0945	17.1145	2.4478	1.0867	1.2726	0.8327	2	41.8928	13.5509	4.8643	16.2741	7.5102	7.2974
344	3.9536	1.2277	4.2522	4.5486	2.1572	1.9939	15.2482	0.556	1.2476	1.3499	1.0473	2	8.4786	2.2261	1.9082	2.1256	1.9509	0.1829
345	6.1371	1.1116	5.5875	6.5231	26.9651	13.2514	21.431	3.4549	0.858	1.2816	0.6256	2	74.0421	26.0198	4.5721	41.5939	9.6781	19.9655
346	3.5734	1.2399	3.8596	4.1074	10.4851	4.9888	13.919	1.3834	1.2189	1.3629	0.9913	2	19.2549	6.4457	4.7742	6.5023	4.4657	2.0189
347	4.7625	1.1831	4.9886	5.3881	11.6105	10.9207	17.7014	3.0777	1.1588	1.4064	0.9763	2	54.4792	15.7499	7.1647	16.1315	9.6529	6.3253
348	4.5446	1.1042	4.2706	4.8827	10.4402	5.7083	15.7649	1.5463	1.1381	1.2615	0.9496	2	24.3779	7.3998	4.2085	7.7926	5.1124	2.5451
349	4.2064	1.1462	4.1307	4.63	16.5884	13.2859	15.1469	3.6232	1.1866	1.3053	0.9082	2	54.88	19.1686	8.7461	21.1057	11.082	9.1037
350	3.9331	1.1336	3.6414	4.1931	9.2715	10.8458	14.007	2.8196	1.0881	1.2471	0.84	2	39.494	11.9271	6.7354	14.1994	9.8401	3.6617
351	4.4948	1.1807	4.4335	4.9812	1.5068	16.3617	16.6723	4.3509	1.1207	1.2917	0.8344	2	72.5398	14.5391	15.3203	17.4253	16.1153	1.093
352	4.6733	1.212	5.2189	5.4909	33.4354	5.7371	17.7945	1.6826	1.226	1.4404	1.0674	2	29.9413	14.0873	2.298	13.1977	3.8188	10.011
353	5.9781	1.1258	5.7274	6.5317	23.1348	10.093	21.1432	2.734	0.9048	1.3303	0.7357	2	57.8064	19.0812	5.9798	25.9348	7.758	13.3734
354	3.5723	1.1953	3.4187	3.9019	11.5291	13.3024	13.4146	3.3901	1.1289	1.2773	0.8447	2	45.4769	15.1847	11.4036	17.9757	11.7689	5.2431
355	6.799	1.0626	5.8141	7.0071	2.172	9.1913	22.6972	2.3544	0.7427	1.2527	0.5146	2	53.4392	5.7881	6.2031	11.2472	8.9917	1.1607
356	4.3494	1.1712	4.3034	4.797	26.8422	8.1154	16.0033	2.1823	1.1275	1.2957	0.8924	2	34.9238	14.6726	5.2031	16.4415	5.937	9.3743
357	3.8221	1.0748	3.1472	3.8547	14.9765	10.9709	12.906	2.6753	0.988	1.2183	0.7359	2	34.5275	12.0349	6.6806	16.3549	9.3278	5.171
358	3.2995	1.2007	3.2649	3.632	25.5895	5.7789	12.446	1.5159	1.1837	1.3164	0.9474	2	18.8675	8.902	3.5435	9.3962	4.3	4.8281
359	4.7475	1.315	5.8805	5.8849	28.7996	11.2503	19.613	3.3731	0.9191	1.5446	0.7062	2	66.1572	24.7099	6.7323	34.9892	8.0102	19.053
360	6.1814	1.1047	5.6535	6.5831	14.4454	13.7527	21.4524	3.6243	0.8606	1.2564	0.5612	2	77.7509	17.8343	5.2138	31.7802	11.7661	11.2314
361	4.953	1.1777	4.9107	5.508	34.1373	9.4742	18.3246	2.5389	1.0719	1.3092	0.8616	2	46.5248	21.2588	4.5307	24.6731	6.24	15.8823
362	6.1101	1.2101	6.5289	7.0413	24.0965	7.975	23.2277	2.2416	1.0292	1.3288	0.837	2	52.0677	17.613	3.6175	21.0435	6.0533	12.5465
363	4.7384	1.2107	5.0081	5.3881	19.4552	12.8475	18.0225	3.5701	1.1965	1.4162	1.0074	2	64.3416	22.9425	7.8581	22.7737	10.348	12.5178
364	4.5343	1.2406	5.114	5.3624	4.2918	1.2994	17.6727	0.376	1.2034	1.3549	1.0327	2	6.6452	1.5695	1.2178	1.5199	1.2437	0.2852
365	4.0608	1.2408	4.2417	4.6086	15.1036	8.7244	15.8294	2.3378	1.1529	1.304	0.9463	2	37.0063	12.5981	5.7897	13.3135	7.4068	5.5893
366	4.2518	1.2577	4.8345	5.0283	24.2118	9.5825	16.7991	2.7577	1.2749	1.4752	1.0673	2	46.3266	18.9677	5.6177	17.7714	7.2624	11.2165
367	3.6575	1.2479	4.084	4.2873	0.921	13.8965	14.3387	3.958	1.248	1.3878	1.1996	2	56.7532	17.0393	12.5395	14.2041	13.7683	0.5227
368	6.5907	1.0971	6.1404	7.0542	10.3605	11.2149	22.7161	3.0315	0.8227	1.3936	0.5925	2	68.8638	13.0912	5.3653	22.0939	10.0529	7.1346
369	3.9977	1.1488	3.7867	4.313	7.8531	12.3323	14.4279	3.2367	1.1297	1.283	0.9229	2	46.6987	14.1545	9.2599	15.3377	11.3639	3.6673
370	3.82	1.173	3.7375	4.1931	15.7538	2.9198	14.0768	0.7752	1.1112	1.3054	0.8104	2	10.9129	3.7127	1.9712	4.5812	2.4599	1.7192
371	4.7082	1.2349	5.0543	5.4352	28.1009	13.108	18.2659	3.6271	1.1802	1.3823	1.1146	2	66.2517	29.1219	7.6857	26.1275	9.4245	18.6173
372	4.6472	1.181	4.69	5.1911	15.8253	1.9045	17.242	0.518	1.1039	1.3024	0.9385	2	8.9319	2.918	1.0727	3.1092	1.6031	1.4135
373	5.9106	1.2449	6.6981	7.0071	13.5351	2.6659	23.1154	0.7725	1.1814	1.3777	0.9445	2	17.8566	4.5939	1.7743	4.8641	2.3051	2.4169
374	3.487	1.2412	3.8575	4.0689	2.4608	3.6682	13.5976	1.0406	1.233	1.373	1.1302	2	14.1501	4.3918	4.3368	3.886	3.5779	0.3482
375	3.4647	1.3024	4.0247	4.1074	6.6539	10.8944	14.1767	3.0929	1.3255	1.4162	1.1461	2	43.8465	14.5727	9.2086	12.715	10.1694	2.9175
376	4.3827	1.1566	4.2431	4.8141	17.2269	2.6687	15.9245	0.7111	1.0303	1.2888	0.7473	2	11.3236	3.6015	1.6833	4.8193	2.209	1.9507
377	3.3231	1.3614	3.9987	4.0175	3.2332	6.9481	14.2124	1.9549	1.3749	1.441	1.2624	2	27.7833	9.3861	6.6803	7.4351	6.7234	0.8983
378	3.1314	1.1585	3.0732	3.4222	15.3181	9.3562	11.3971	2.5229	1.1763	1.3237	1.0333	2	28.7536	12.5912	5.9713	12.1855	7.9229	4.4045
379	6.6688	1.1892	6.9831	7.611	32.4882	10.5944	24.9136	2.9695	1.0046	1.3589	0.7612	2	73.9817	29.4798	5.2933	38.728	7.1525	24.0353
380	6.62	1.122	6.2768	7.2041	23.229	10.7344	23.3354	2.8873	0.7935	1.2463	0.5851	2	67.3774	20.4728	6.3167	34.9906	8.2409	15.6511
381	4.0112	1.1953	4.1235	4.5186	21.9072	8.7934	15.0622	2.4073	1.1463	1.3042	0.9831	2	36.2597	14.6946	5.5665	14.9469	6.867	7.9435
382	4.1075	1.159	4.0585	4.5272	21.6161	10.9453	14.9558	2.9702	1.1104	1.2931	0.8383	2	44.4216	16.794	11.0825	20.0345	8.5794	9.6022
383	4.447	1.1569	4.3552	4.8698	5.5732	7.2811	16.162	1.9621	1.1728	1.3523	1.077	2	31.7108	9.1722	6.7857	8.5163	6.8754	1.7673
384	4.3119	1.1306	3.5768	4.5186	15.5291	11.8498	15.3147	2.7676	0.8498	1.2917	0.7236	2	42.3843	13.8251	6.0625	19.1052	10.0095	6.5819
385	5.0953	1.1175	4.6568	5.4138	0.4227	7.2551	17.8877	1.8888	0.7347	1.2499	0.5901	2	33.7855	4.4058	5.087	7.4664	7.2245	0.1428
386	4.1969	1.1377	3.8939	4.4801	25.2241	4.4924	15.0009	1.1661	1.162	1.2775	0.9051	2	17.4928	7.4529	1.8873	8.2342	3.3592	4.4124
387	3.112	1.1961	3.0773	3.4479	31.5425	3.5288	11.6944	0.9286	1.1201	1.2674	0.925	2	10.8593	5.6599	1.8215	6.1188	2.4158	3.4253
388	4.2895	1.1898	4.4704	4.8356	25.6937	7.746	16.0329	2.1598	1.1731	1.3834	1.0374	2	34.6276	14.8682	4.2085	14.3319	5.7557	8.8971
389	3.9942	1.128	3.644	4.2445	-8.1119	8.3782	14.1542	2.157	1.1928	1.2638	1.0106	2	30.5303	6.6774	5.8289	6.6073	9.058	-2.4766
390	4.9145	1.0823	4.4059	5.1525	30.2769	13.7323	16.7099	3.6208	1.0835	1.2742	0.9033	2	60.5033	26.967	4.8813	29.8545	9.5745	18.3185
391	6.2432	1.1754	6.3948	7.0114	11.091	7.5876	23.0538	2.1047	0.8232	1.3785	0.6064	2	48.5212	9.4724	2.892	15.6205	6.7461	5.3815
392	3.8734	1.1637	3.77	4.2531	18.3314	12.0687	14.1603	3.2131	1.1004	1.403	0.8529	2	45.4989	16.7472	7.6695	19.6351	9.8563	8.3406
393	5.5269	1.0202	4.3655	5.4737	17.155	14.253	17.7139	3.5126	1.0238	1.1539	0.7002	2	62.2214	18.9422	4.4778	27.0519	11.8079	10.6741
394	4.0235	1.2176	4.0689	4.5015	-11.8569	7.0118	15.3911	1.8537	1.1112	1.4479	1.1326	2	28.5303	5.5007	7.8538	4.8565	7.8431	-3.3828
395	3.8842	1.367	4.9041	4.8484	5.1635	11.0357	16.6814	3.2443	1.3094	1.4589	1.1548	2	54.12	14.8808	11.971	12.8856	10.4658	2.7945
396	4.0724	1.1372	3.8225	4.3816	3.7225	11.74	14.5496	3.0844	1.0556	1.2516	0.777	2	44.8762	10.4533	7.1979	13.4528	11.3029	1.6705
397	3.4133	1.0984	2.9864	3.5335	14.0982	10.5715	11.7785	2.6804	1.1232	1.2436	0.7975	2	31.5706	11.6929	5.9357	14.6621	9.081	4.4509
398	3.3258	1.2598	3.6306	3.829	1.4125	1.4912	13.1634	0.4113	1.2584	1.3484	1.0332	2	5.4139	1.5953	1.572	1.5441	1.4701	0.0765
399	3.6133	1.1736	3.4831	3.9361	1.7574	4.5024	13.3226	1.1771	1.173	1.2703	0.9946	2	15.6822	4.6749	2.8863	4.7003	4.4233	0.2756
400	2.9183	1.1967	2.7476	3.1395	-6.9751	2.5291	10.9715	0.6334	1.1423	1.2462	0.8783	2	6.949	1.8917	3.2021	2.1537	2.7056	-0.4847
401	3.0412	1.2995	3.5831	3.7434	7.3867	12.5325	12.4153	3.6169	1.1773	1.4252	1.0221	2	44.9053	15.1799	9.2215	14.8522	11.6068	3.317
402	3.9507	1.1533	3.6685	4.2574	21.8706	13.5936	14.3135	3.484	1.143	1.2148	0.8508	2	49.8683	19.9421	6.9081	23.4401	10.6205	10.9065
403	5.3845	1.0833	4.7056	5.6065	15.9159	12.5317	18.325	3.218	0.9389	1.3031	0.646	2	58.9692	16.1927	7.7748	25.065	10.5371	9.3855
404	3.332	1.335	4.1133	4.1246	19.9995	11.8017	13.9747	3.4737	1.2734	1.6122	1.3614	2	48.5441	22.5624	7.0631	16.5728	9.4416	9.7086
405	4.1112	1.1083	3.6143	4.2745	12.9559	8.8772	14.3152	2.2413	1.1126	1.244	0.7995	2	32.085	10.3346	6.3379	12.9267	7.7272	4.1569
406	5.1433	1.1319	4.757	5.5294	15.458	9.1144	18.2891	2.3707	1.0079	1.2658	0.7285	2	43.3574	12.3155	8.5837	16.9058	7.7055	6.7022
407	4.4327	1.224	4.6877	5.0583	1.7556	2.0438	17.0445	0.5621	1.2443	1.3113	1.0987	2	9.5806	2.3742	1.5651	2.161	2.0079	0.1682
408	3.1405	1.193	3.0519	3.3965	-10.9914	6.8655	11.7704	1.7801	1.069	1.4492	1.1478	2	20.9528	6.4432	6.7998	5.6136	7.6202	-2.303
409	3.2741	1.2204	3.2765	3.6192	-6.8213	11.8085	12.5532	3.0821	1.1993	1.3048	0.9805	2	38.6906	9.7294	13.6284	9.9226	12.6142	-2.6392
410	6.187	1.1201	5.738	6.6644	22.2631	14.7021	21.7707	3.875	0.9526	1.3534	0.7074	2	84.3604	26.8665	5.8737	37.9774	11.429	18.7812
411	4.2913	1.1202	3.985	4.6043	32.9365	10.6427	15.1022	2.8083	1.0527	1.3034	0.8871	2	42.411	20.3003	3.2705	22.8837	7.1374	13.9687
412	5.6658	1.1766	5.4857	6.4246	27.2824	12.4662	20.944	3.2652	1.1478	1.2996	0.9088	2	68.3861	26.8959	4.7938	29.5947	9.0652	18.6574
413	3.5903	1.1329	3.2478	3.7905	20.5792	16.7027	12.7784	4.2452	1.0871	1.2865	0.7873	2	54.247	21.6082	8.8158	27.4444	13.2656	11.1636
414	5.6018	1.032	4.4575	5.5722	24.7431	13.5943	18.1608	3.3367	0.843	1.2201	0.7616	2	60.5966	22.7851	4.3394	29.9175	10.2306	14.9935
415	4.8293	1.1874	5.0368	5.5209	31.5877	17.6129	18.0145	4.9245	1.0121	1.32	0.8237	2	88.7129	37.9473	8.5919	46.0708	12.0495	28.0224
416	5.459	1.1043	4.956	5.8035	27.5613	15.5811	18.9394	4.0772	1.033	1.2072	0.7845	2	77.2198	30.1372	4.5526	38.416	11.2867	21.2828
417	6.6378	1.0923	6.0361	7.0371	25.5356	13.8262	22.7775	3.664	0.7658	1.2845	0.5628	2	83.4561	27.105	6.2812	48.1638	10.2955	21.311
418	5.6491	1.1003	5.0327	5.9235	14.6579	8.4118	19.5264	2.168	0.7303	1.3146	0.4954	2	42.3342	9.7614	3.1577	19.7058	7.1788	6.2053
419	3.3844	1.2069	3.5119	3.8205	5.7023	2.8313	12.8321	0.7749	1.1571	1.3196	1.0322	2	9.9433	3.3227	3.2608	3.2192	2.6698	0.567
420	5.4084	1.104	4.9409	5.7693	29.6445	11.8693	18.7579	3.1264	0.9094	1.2845	0.626	2	58.6449	22.6126	8.0672	36.1214	8.3506	17.385
421	3.8375	1.2368	4.0356	4.3687	16.0527	12.9883	14.9113	3.5152	1.0805	1.3432	0.9662	2	52.4155	18.9488	12.2386	19.6116	10.9032	8.4141
422	3.7064	1.1796	3.6685	4.1032	15.8348	8.6511	13.7353	2.3106	1.1066	1.3527	0.8421	2	31.7365	11.1567	5.6558	13.2493	7.2813	5.0254
423	4.5544	1.0941	4.0348	4.7756	26.4867	11.7701	15.6549	3.0335	1.0335	1.2036	0.7728	2	47.4898	19.2651	4.4937	24.9292	8.6526	12.5785
424	5.8139	1.1459	5.6871	6.3903	15.4073	11.4938	20.9293	3.1232	0.9282	1.4092	0.6236	2	65.3663	16.1341	7.1633	25.8738	9.7228	10.0712
425	5.2206	1.0534	4.434	5.3324	10.1929	6.3586	17.2772	1.6319	0.7448	1.2471	0.518	2	28.1942	5.8318	3.9686	11.2585	5.7104	2.8738
426	3.9484	1.2546	4.3972	4.6343	2.0245	9.5851	15.5619	2.7084	1.2426	1.3671	1.0322	2	42.1477	10.5466	7.0547	10.2178	9.391	0.8533
427	4.0675	1.2836	4.5882	4.7799	11.9834	12.051	16.4023	3.371	1.2545	1.3996	1.0193	2	55.2922	17.437	11.5103	17.1075	10.6068	6.6259
428	3.6141	1.1977	3.7081	4.056	22.2257	12.1679	13.5983	3.3181	1.183	1.3679	1.029	2	45.1199	19.7661	8.6566	19.2092	9.4636	10.0282
429	3.3276	1.2326	3.5122	3.7734	13.056	8.4597	12.8858	2.3058	1.1373	1.4094	1.0842	2	29.712	11.8537	5.7093	10.9331	7.3552	3.8792
430	5.4423	1.1538	5.3521	5.992	18.6446	11.8467	19.728	3.2139	1.1247	1.3344	0.9298	2	63.4045	20.7826	8.5275	22.3522	9.6379	11.8215
431	2.8489	1.1679	2.687	3.0581	-0.1234	1.5886	10.453	0.4084	1.1805	1.2676	1.0072	2	4.2687	1.5968	1.4646	1.5854	1.5906	-0.0053
432	3.5273	1.2571	3.9491	4.1331	-16.4652	6.927	13.9302	1.9637	1.2909	1.3993	1.2402	2	27.3553	5.5013	6.8406	4.4358	8.0675	-4.5041
433	3.3031	1.1812	3.1508	3.5849	-1.3016	1.4733	12.257	0.3787	1.2043	1.2745	0.9212	2	4.642	1.3145	1.4126	1.4269	1.4925	-0.0604
434	4.6656	1.1052	4.1143	4.887	28.5622	12.5933	16.1997	3.1984	0.9909	1.259	0.7273	2	51.8128	21.3421	3.7346	29.3437	8.9965	14.7989
435	2.996	1.2392	3.267	3.4693	4.0303	1.3245	11.6639	0.371	1.2734	1.3372	1.1342	2	4.3272	1.6161	1.3311	1.4249	1.2711	0.1744
436	3.2819	1.3546	4.1675	4.0732	7.937	9.7852	13.9662	2.9199	1.395	1.5082	1.3147	2	40.7798	15.08	8.73	11.4705	9.0085	3.2367
437	3.8847	1.1187	3.4499	4.0603	7.5724	11.767	13.6528	2.9734	1.1007	1.2159	0.9068	2	40.595	12.9368	6.9228	14.266	10.8761	3.074
438	3.3297	1.1515	3.2062	3.5849	4.8832	12.9116	12.0452	3.4368	1.1661	1.306	0.9206	2	41.3973	13.3273	8.6904	14.4768	12.2809	2.0215
439	4.562	1.1411	4.4142	4.9855	-3.7409	1.9021	16.3539	0.5134	1.1198	1.3634	0.8906	2	8.3963	1.4432	1.2531	1.6206	1.9732	-0.3141
440	5.2976	1.0636	4.5145	5.4352	28.5457	14.3398	17.7022	3.657	0.7233	1.2521	0.4737	2	64.7369	23.3338	7.7473	49.2543	10.2464	18.4796
441	4.4235	1.0572	3.6988	4.4929	-3.8772	8.8042	14.6914	2.2166	0.7561	1.2586	0.7354	2	32.5648	5.4632	7.8092	7.4288	9.1456	-1.2626
442	3.899	1.1353	3.5011	4.116	-0.3493	1.6503	13.9063	0.4155	1.1165	1.1895	0.8995	2	5.7777	1.4695	1.6875	1.6336	1.6561	-0.0202
443	5.8017	1.1174	5.5731	6.3518	26.1452	2.4689	20.3663	0.6756	0.9719	1.3111	0.6857	2	13.7597	4.848	0.9946	7.0696	1.8234	3.5975
444	8.9892	1.1265	8.612	9.8382	16.0713	10.2575	31.8115	2.7769	0.8823	1.3188	0.7211	2	88.3375	20.4052	6.6032	28.2961	8.609	14.197
445	3.4106	1.2738	3.8475	4.0089	5.3916	10.1349	13.6487	2.857	1.1898	1.4217	1.143	2	38.9942	13.0618	8.3244	11.428	9.5886	2.1024
446	5.2489	1.1984	5.3171	5.932	19.4455	8.3476	19.7622	2.246	1.154	1.3054	0.8836	2	44.3851	14.5723	3.904	16.4926	6.7243	8.6309
447	6.1477	1.1488	6.1108	6.8272	30.4043	13.8157	22.1867	3.8052	0.7882	1.3127	0.5477	2	84.4247	30.9344	10.7917	56.4855	9.6152	25.6687
448	6.4118	1.1193	6.1049	6.9814	32.6059	8.0424	22.5474	2.1775	0.7889	1.3144	0.5883	2	49.0978	19.1972	2.744	32.6343	5.4201	16.0088
449	6.1723	1.1984	6.293	6.9642	4.2669	8.9712	23.238	2.4295	1.1267	1.3153	0.9043	2	56.456	10.1752	7.0769	11.2524	8.5885	2.4089
450	5.1672	1.1348	4.9638	5.6622	14.8126	12.9521	18.4214	3.4901	1.0583	1.2641	0.7836	2	64.2917	18.169	9.1412	23.187	11.0336	9.5233
451	3.7088	1.2888	4.407	4.4758	14.286	9.2974	15.0165	2.7286	1.3021	1.4645	1.1387	2	40.9738	14.9279	7.9834	13.1097	7.9692	5.8535
452	5.3636	1.2438	6.0313	6.3175	15.0661	10.2324	20.9577	2.9447	0.8858	1.4137	0.8272	2	61.7148	16.487	5.4801	19.931	8.6908	9.298
453	4.4576	1.0609	3.7623	4.5315	16.5974	10.6419	14.8564	2.695	0.9452	1.2731	0.6548	2	40.0382	12.4569	4.6702	19.0244	8.8757	6.6453
454	4.8905	1.1166	4.5678	5.2724	9.9997	8.4588	17.1559	2.2522	1.0789	1.2815	0.8218	2	38.6381	10.1201	4.0075	12.3144	7.613	3.8637
455	4.0634	1.2448	4.3035	4.6428	32.5025	7.7133	15.8903	2.089	1.171	1.3143	0.9894	2	33.1944	15.94	3.8602	16.111	5.2063	10.789
456	4.6968	1.2409	5.1049	5.4566	5.5932	12.8825	18.31	3.5917	1.044	1.443	1.0027	2	65.764	15.8731	13.5013	15.8305	12.1621	3.6783
457	4.6009	1.0445	3.8306	4.6814	19.758	5.0648	15.0968	1.2851	0.9787	1.204	0.6752	2	19.4013	6.5774	2.4931	9.7415	4.0641	3.8333
458	3.5183	1.185	3.5367	3.9104	23.3606	5.0637	13.0984	1.3673	1.1069	1.336	1.0165	2	17.9088	8.1286	3.5395	7.9963	3.8808	4.1836
459	7.2983	1.1201	6.9543	7.9322	11.3776	12.1044	25.6814	3.2778	0.7939	1.266	0.6068	2	84.1779	16.087	5.1873	26.5099	10.7273	9.5774
460	3.4145	1.2243	3.6061	3.8847	4.176	5.8409	13.1337	1.6037	1.1694	1.3572	1.0272	2	21.063	6.6289	5.6535	6.4534	5.5971	0.8796
461	5.5185	1.1623	5.6332	6.2061	22.0814	6.2872	20.1514	1.7576	0.9429	1.2988	0.6513	2	35.4171	11.0115	4.7184	16.9057	4.8989	7.8206
462	3.7797	1.1696	3.8172	4.1888	12.0223	2.0995	13.8885	0.577	1.2447	1.3384	1.0837	2	8.0143	2.9652	1.948	2.7362	1.8471	0.9635
463	5.5103	1.0901	5.0246	5.8506	17.1467	10.8329	18.8704	2.8845	0.8729	1.3163	0.5944	2	54.431	14.668	12.5731	24.6776	8.9755	9.3331
464	6.0397	1.1929	6.2353	6.8143	32.4468	7.7869	22.6346	2.1451	0.8749	1.3558	0.6737	2	48.5537	19.2977	3.4415	28.6464	5.2603	15.7541
465	4.9973	1.1636	4.871	5.5123	28.5983	16.1025	18.2673	4.2938	1.0122	1.2884	0.7373	2	78.4353	30.9078	8.637	41.9221	11.4974	22.4312
466	5.3481	1.1564	5.2707	5.902	10.1368	2.9595	19.429	0.8029	0.8818	1.3119	0.7273	2	15.5986	3.5156	2.8603	4.8335	2.6595	1.5812
467	4.7456	1.0974	4.3161	5.0369	13.5774	11.6268	16.3615	3.0671	1.1198	1.2611	0.8216	2	50.1826	15.069	5.4098	18.3413	10.0482	6.8135
468	4.7368	1.1674	4.6903	5.2467	25.6156	12.0272	17.3718	3.2473	1.1383	1.2865	0.8341	2	56.411	21.9125	7.3239	26.2698	8.9464	14.45
469	6.4663	1.1711	6.6713	7.3626	13.0272	12.6643	23.7912	3.5512	1.0572	1.4051	0.8295	2	84.4873	20.1433	11.4134	24.2823	11.0144	11.0063
470	5.3264	1.1505	5.2445	5.8721	12.6981	7.5333	19.2515	2.0522	1.07	1.3744	0.8668	2	39.5082	10.7177	6.0569	12.3643	6.5767	5.0168
471	4.7367	1.1299	4.5447	5.1654	31.5304	10.1448	16.8143	2.742	0.8837	1.3608	0.6072	2	46.105	18.7548	3.726	30.8879	6.9461	14.5371
472	4.8072	1.1454	4.6583	5.2596	17.7731	3.6465	17.2988	0.9819	1.0713	1.2156	0.8934	2	16.9863	5.6978	3.0221	6.3776	2.9984	3.019
473	5.7595	1.1177	5.4605	6.2575	9.0616	10.822	20.2242	2.9219	0.7632	1.3291	0.5063	2	59.0936	10.3378	6.4761	20.4171	9.8414	5.3548
474	4.0162	1.208	4.2589	4.5871	10.6784	4.0483	15.2418	1.1312	1.1562	1.3331	1.0189	2	17.2414	5.5255	3.0841	5.423	3.6161	1.8411
475	6.2622	1.2141	7.0348	7.3968	32.1472	8.9421	23.8856	2.6336	1.2054	1.4645	1.0559	2	62.9057	26.6292	2.7582	25.2189	6.0675	20.2224
476	4.2303	1.2278	4.4112	4.8056	1.8732	1.716	16.3176	0.4639	1.1595	1.3288	0.8979	2	7.5698	1.6539	1.8411	1.8418	1.6839	0.1418
477	5.4935	1.1187	5.282	5.9749	4.0455	13.7624	19.3077	3.765	0.7745	1.3241	0.5847	2	72.6929	10.6616	6.4679	18.2356	13.2057	2.9408
478	3.7787	1.1008	3.2397	3.9061	-9.9922	5.6867	13.0675	1.4099	0.887	1.2978	0.7059	2	18.4233	2.5745	4.4058	3.6471	6.255	-1.8409
479	5.2315	1.0684	4.3982	5.3752	28.853	17.4392	17.56	4.3679	0.9765	1.18	0.7667	2	76.7011	31.6435	8.4132	41.2716	12.4074	22.1306
480	5.8869	1.1866	6.0494	6.6387	1.743	1.3998	21.9452	0.3859	1.0952	1.3141	0.9678	2	8.468	1.4788	1.4	1.5279	1.3754	0.1476
481	3.8587	1.0789	3.2544	3.9104	11.9613	3.4907	13.0788	0.8686	1.1334	1.2145	0.8275	2	11.36	3.9018	2.3091	4.7152	3.0731	1.3588
482	5.4079	1.1317	5.0297	5.8078	27.6322	8.3991	19.2263	2.1972	0.9162	1.2457	0.6106	2	42.2449	15.3845	3.8425	25.1961	6.0782	11.6732
483	6.6321	1.0592	5.5345	6.7587	2.2155	3.4416	22.0679	0.8631	0.9935	1.2667	0.6884	2	19.0475	2.7388	3.0624	3.9783	3.3653	0.422
484	4.6407	1.0504	3.8785	4.7413	19.2601	9.7582	15.3143	2.4714	0.9522	1.1947	0.6278	2	37.8472	12.2357	4.231	19.4898	7.8788	7.2894
485	5.5595	1.1724	5.6193	6.2276	-7.6201	13.8255	20.4771	3.794	1.1316	1.3524	0.9062	2	77.6897	7.5637	13.2891	8.3464	14.8791	-5.92
486	5.4887	1.1264	5.2951	5.9877	23.0828	10.6816	19.4227	2.9121	0.9164	1.381	0.6852	2	56.5602	18.6852	6.2185	27.2703	8.216	13.0557
487	4.3745	1.0603	3.6325	4.3644	38.8889	17.9751	14.5716	4.4809	0.9408	1.293	0.6538	2	65.2945	32.5743	7.8935	49.8224	10.9848	25.3923
488	4.529	1.1777	4.6939	5.1311	3.045	7.0525	16.7564	1.9756	1.1827	1.3709	1.0289	2	33.1037	8.0432	5.3711	7.8175	6.8378	1.008
489	4.6716	1.1116	4.1553	4.8741	23.3932	6.5227	16.3146	1.6613	1.0488	1.3117	0.8085	2	27.1036	10.3802	4.1642	12.8391	4.9968	6.3404
490	4.8913	1.2159	5.3768	5.6836	33.3351	12.9297	18.6847	3.7207	1.245	1.4066	1.097	2	69.5205	32.6307	5.4737	29.7446	8.6197	23.1747
491	6.3474	1.1863	6.7688	7.3026	17.413	9.7266	23.6568	2.783	0.888	1.3183	0.7445	2	65.8372	17.445	7.0148	23.4305	8.033	11.4642
492	4.8211	1.0918	4.3065	5.0369	23.1927	7.4067	16.5362	1.9289	0.8911	1.3184	0.7	2	31.8971	11.3798	1.9692	16.2578	5.6888	7.3978
493	3.612	1.3285	4.2802	4.3387	-2.395	9.8868	15.0758	2.807	1.3031	1.4164	1.2387	2	42.3176	11.5261	9.9327	9.3053	10.1236	-1.0135
494	5.5782	1.2163	5.5198	6.356	12.2816	14.4647	21.3153	3.7458	0.8536	1.4474	1.0625	2	79.8422	23.2867	11.9521	21.9178	12.6883	9.8059
495	5.0693	1.2017	5.3936	5.8121	0.9395	2.6011	19.1382	0.733	1.1491	1.3282	1.0029	2	14.0292	2.7158	2.9192	2.7081	2.5767	0.1318
496	6.0676	1.1125	5.5522	6.4888	23.5516	8.9013	21.206	2.3306	1.0393	1.2438	0.7173	2	49.4217	16.5206	4.2952	23.0323	6.8049	11.6396
497	6.2732	1.0744	5.4258	6.5017	11.3966	13.7166	21.1741	3.5148	0.7432	1.2593	0.5543	2	74.4237	15.2189	12.673	27.4542	12.1535	8.4818
498	4.1482	1.1769	4.2514	4.6642	17.6296	3.596	15.3376	0.9968	1.1421	1.3052	1.0016	2	15.2879	5.6618	1.3928	5.653	2.962	2.6952
499	6.8633	1.2257	7.5334	8.0479	22.3226	7.0814	26.4282	2.0186	0.8522	1.3748	0.6174	2	53.3468	15.3042	4.9807	24.79	5.5006	11.9084
500	4.6517	1.1505	4.6237	5.1782	41.7644	5.3542	16.8124	1.4725	1.0161	1.3243	0.877	2	24.756	13.0736	2.6261	14.9076	3.118	10.3392
501	3.8827	1.1986	4.0272	4.3901	-14.2658	7.564	14.6209	2.0834	1.1438	1.403	1.1237	2	30.4616	5.3663	7.5034	4.7757	8.643	-4.3456
502	3.925	1.329	4.8445	4.8398	23.0505	2.5118	16.387	0.7426	1.3089	1.4401	1.2477	2	12.1685	5.2164	1.7513	4.1809	1.9328	2.8049
503	4.3222	1.1797	4.4059	4.8398	10.4007	3.0399	16.0186	0.8361	1.1461	1.2994	0.8752	2	13.3933	3.7769	1.0781	4.3152	2.7237	1.393
504	4.7931	1.0912	4.2759	5.0412	36.5433	8.7803	16.4315	2.2849	0.92	1.3138	0.6936	2	37.5437	17.5844	3.5207	25.3516	5.5717	13.7197
505	2.892	1.237	3.1295	3.3408	-8.3911	2.8976	11.2391	0.8068	1.2359	1.3287	1.0354	2	9.0679	2.4908	3.1973	2.4057	3.1407	-0.7609
506	3.675	1.1541	3.4754	3.979	-3.3026	12.7479	13.3249	3.3249	1.1065	1.218	0.8383	2	44.3041	9.5757	9.5268	11.4233	13.1688	-1.4632
507	7.2317	1.1344	6.8822	7.8894	23.9699	12.2443	25.7728	3.2696	0.8184	1.3803	0.581	2	84.2677	25.6074	7.6708	44.077	9.3094	20.1989
508	5.5919	1.0971	5.0175	5.9063	41.2402	9.6089	19.273	2.5016	0.8815	1.1821	0.6588	2	48.2127	23.6027	5.1338	35.8267	5.6462	19.883
509	7.2378	1.1798	7.7199	8.3263	29.2361	9.4375	26.8267	2.7158	0.9264	1.3473	0.6761	2	72.8569	25.8159	5.7999	38.182	6.6784	21.3005
510	5.0511	1.0531	4.2209	5.1182	7.45	12.5404	16.7104	3.1676	1.0111	1.3183	0.8644	2	52.9318	13.9754	11.0387	16.1684	11.6062	3.9434
511	4.415	1.1306	4.1094	4.7413	16.6241	10.7679	15.6818	2.8217	1.0007	1.2497	0.8117	2	44.2497	14.6433	6.1767	18.0406	8.9779	7.3561
512	4.0315	1.211	4.2397	4.6086	9.1906	10.6531	15.3374	2.9448	1.219	1.3122	1.034	2	45.1658	14.1537	8.5082	13.6885	9.6739	4.151
513	7.449	1.1002	6.8052	7.9451	1.4425	10.3286	25.7477	2.7299	0.678	1.2636	0.5555	2	70.2884	6.6685	6.9911	12.0048	10.1796	1.0139
514	5.014	1.1715	5.1695	5.6493	32.6603	6.0714	18.4539	1.7008	1.0509	1.3192	0.8064	2	31.3861	13.5479	3.8272	16.7997	4.0885	10.2508
515	3.3971	1.3891	4.5032	4.3045	33.2314	6.1622	14.8248	1.8718	1.3605	1.5652	1.3841	2	27.7497	14.9164	4.8931	10.7771	4.1145	9.2216
516	3.9753	1.2142	4.1246	4.4972	-7.324	10.3603	15.1634	2.8181	1.2313	1.4136	1.0247	2	42.7322	8.2644	8.8357	8.065	11.1191	-3.1297
517	4.3455	1.1865	4.3005	4.7885	15.777	12.9791	16.1978	3.4459	1.1272	1.3291	0.8866	2	55.8167	18.4976	6.5957	20.8646	10.9315	8.8062
518	4.2122	1.2476	4.7545	4.9469	-4.4563	1.0567	16.5098	0.3043	1.2932	1.4073	1.0701	2	5.0243	0.9573	1.1803	0.8946	1.1039	-0.2239
519	4.3697	1.0607	3.6626	4.4715	38.8134	3.9092	14.5611	0.9833	0.9091	1.1992	0.5983	2	14.318	6.9885	1.6251	11.6799	2.392	5.5573
520	8.3907	1.0923	7.5071	8.8916	-4.8549	11.3738	28.7939	2.9653	0.9846	1.2554	0.7019	2	85.3839	4.2253	9.5888	6.0199	11.9259	-4.1453
521	3.7637	1.3341	4.7392	4.7114	13.1016	6.4399	15.7749	1.9347	1.3038	1.4754	1.2586	2	30.52	11.0418	5.145	8.7733	5.5962	3.9986
522	4.622	1.0311	3.5988	4.5358	-5.6318	4.5935	14.9713	1.1042	0.8873	1.2164	0.6798	2	16.5312	2.3677	3.6346	3.4828	4.8523	-0.931
523	4.5019	1.2108	4.7473	5.1354	1.5671	6.6565	17.1243	1.8453	1.147	1.3314	0.9291	2	31.6002	6.583	4.5256	7.0851	6.5521	0.4952
524	4.4179	1.1611	4.4661	4.9298	19.1465	7.2573	16.1152	2.0113	1.2004	1.3152	1.0503	2	32.4117	12.3689	2.4406	11.7761	5.8678	6.2057
525	5.4395	1.2341	5.9748	6.3218	19.7805	3.4945	21.0891	0.99	0.9203	1.4086	0.7103	2	20.8792	6.1212	2.289	8.6179	2.8033	4.13
526	4.9917	1.1194	4.7354	5.4052	21.9656	7.298	17.5542	1.9687	1.0694	1.2941	0.7986	2	34.5591	12.1391	3.9703	15.2003	5.695	7.5911
527	3.7937	1.2004	3.892	4.2702	16.8756	4.634	14.306	1.2607	1.1592	1.3028	1.015	2	18.0355	6.9535	3.5044	6.8505	3.852	3.0436
528	4.5589	1.1326	4.1507	4.8356	23.9552	12.1492	16.2215	3.1087	1.06	1.2956	0.7883	2	50.4278	19.3627	7.0192	24.5637	9.2388	12.0801
529	5.2766	1.2362	5.956	6.2318	28.7231	5.2229	20.4921	1.518	1.1939	1.3865	0.9233	2	31.1077	12.3723	1.9675	13.4004	3.7227	8.9351
530	4.3893	1.1223	4.0759	4.7156	3.5033	1.3061	15.4755	0.344	1.0777	1.2537	0.837	2	5.3235	1.2415	1.1062	1.4832	1.2603	0.1865
531	4.8816	1.2465	5.5034	5.7693	24.2585	9.8881	19.1161	2.8467	1.2811	1.379	1.0573	2	54.4184	21.1195	7.9411	19.9754	7.4894	13.2011
532	4.5162	1.1766	4.6061	5.0711	32.222	7.4275	16.6942	2.0493	1.0601	1.385	0.8253	2	34.212	15.1788	3.2976	18.3909	5.0343	11.0238
533	4.5377	1.1732	4.6176	5.0925	25.9577	7.66	16.7249	2.1149	1.1234	1.3401	0.9231	2	35.371	14.417	3.7415	15.6179	5.6716	9.1815
534	4.4733	1.1844	4.5802	5.024	34.207	10.6099	16.6442	2.9197	1.0623	1.3624	0.7952	2	48.5953	22.1741	5.0225	27.8843	6.9806	16.623
535	5.2666	1.1285	4.9921	5.7222	31.285	9.7872	18.6712	2.6168	0.9618	1.3079	0.6729	2	48.8585	19.8111	2.7404	29.4394	6.7253	15.2854
536	4.9692	1.1052	4.189	5.2253	11.7672	8.7003	17.2541	2.1123	0.8142	1.3509	0.6469	2	36.4454	9.2543	7.3062	14.3062	7.6764	4.2886
537	5.3645	1.1364	5.0975	5.8121	26.1302	7.3649	19.1519	1.9602	1.0412	1.3393	0.7926	2	37.5424	14.1219	3.3262	17.8173	5.4404	9.8099
538	5.3779	1.1154	4.931	5.7607	13.4429	11.8936	18.8453	3.112	1.1084	1.2593	0.8423	2	58.6475	16.5549	7.5212	19.6548	10.2947	7.8839
539	5.1792	1.0939	4.6378	5.4866	24.2133	12.9011	17.7991	3.3616	1.0791	1.244	0.8299	2	59.8327	22.6012	4.0996	27.2349	9.7772	14.4875
540	4.5832	1.1344	4.3301	4.9641	19.5374	2.0048	16.3337	0.5315	1.0964	1.221	0.8034	2	8.6808	2.992	1.0976	3.7241	1.6131	1.696
541	3.933	1.3021	4.6885	4.7756	8.1856	12.1113	16.0886	3.5294	1.2092	1.4146	0.9978	2	56.7837	15.7437	13.6226	15.7782	11.1199	4.6481
542	5.2856	1.1066	4.7199	5.568	-3.0711	2.4028	18.3755	0.6172	1.0136	1.2622	0.7912	2	11.3412	1.6112	1.5929	2.0364	2.4766	-0.3483
543	5.9945	1.1631	6.0417	6.6901	22.0593	7.2612	21.9036	2.0029	1.0161	1.4204	0.8244	2	43.87	14.3433	4.8889	17.3977	5.6595	9.6774
544	3.5322	1.2748	4.0662	4.206	0.6841	2.0591	14.1461	0.5919	1.2437	1.3977	1.1178	2	8.3728	2.3432	2.7021	2.0963	2.0451	0.0573
545	3.7224	1.1732	3.7302	4.1289	10.9238	1.9397	13.7193	0.5274	1.1835	1.3049	0.9189	2	7.2356	2.3782	1.4545	2.588	1.7278	0.7904
546	8.8083	1.0979	8.1119	9.5041	0.9737	13.3362	30.3802	3.5609	0.7381	1.2751	0.5333	2	108.182	8.0963	8.1672	15.1816	13.2064	1.0534
547	3.7794	1.2826	4.4288	4.5614	1.2224	6.6883	15.2286	1.9451	1.2664	1.3891	1.1811	2	29.6213	8.165	8.0838	6.9132	6.6066	0.3621
548	4.2514	1.1367	4.041	4.5914	30.7732	10.996	15.1824	2.9267	1.1205	1.2526	0.833	2	44.4348	20.0153	5.2414	24.0268	7.6122	13.674
549	5.669	1.2122	6.1681	6.5745	14.4432	11.1959	21.5881	3.1989	1.2109	1.4114	0.9753	2	69.0573	19.3158	8.6177	19.806	9.5788	9.9741
550	6.3653	1.0961	5.7285	6.7587	31.5153	6.2156	21.9182	1.6245	0.8758	1.4138	0.7885	2	35.6062	14.5778	4.5102	18.4884	4.2567	11.2214
551	4.3818	1.1017	4.0406	4.6642	27.3545	13.1654	15.166	3.5076	1.0755	1.2714	0.7867	2	53.196	22.0756	5.4132	28.0608	9.564	14.5515
552	2.7261	1.175	2.5593	2.9125	3.8414	1.5115	10.0635	0.3844	1.1443	1.2624	0.9635	2	3.8684	1.549	1.3117	1.6076	1.4534	0.1486
553	3.6632	1.1412	3.5144	3.9661	32.0216	4.47	13.1337	1.1961	1.1794	1.2645	1.0059	2	15.7094	8.087	2.1103	8.0397	3.0387	5.0304
554	7.1035	1.1054	6.3398	7.4953	7.2461	8.0775	24.6689	2.0759	1.097	1.2092	0.7732	2	51.2096	9.504	7.8363	12.2911	7.4922	3.7107
555	5.038	1.2114	5.31	5.765	34.7576	12.1717	19.1735	3.3709	1.1325	1.3785	0.8531	2	64.6317	29.239	5.1646	34.2739	7.9412	22.4644
556	4.8542	1.2825	5.5241	5.7521	18.7046	6.7608	19.5579	1.9096	1.1619	1.4305	0.9196	2	37.3475	12.0402	2.6329	13.0925	5.4963	6.9857
557	3.9877	1.26	4.6268	4.7799	0.955	9.3042	15.7852	2.7272	1.308	1.3937	1.1376	2	43.0489	10.8941	9.8145	9.5768	9.2154	0.4111
558	3.186	1.1262	2.9904	3.4222	-4.159	2.3028	11.272	0.6109	1.1849	1.2502	0.8752	2	6.8862	1.8129	2.1127	2.0713	2.3986	-0.2864
559	3.0392	1.2679	3.2306	3.4907	-7.7303	9.2005	12.1057	2.4553	1.2444	1.305	0.9743	2	29.7232	7.3594	13.1747	7.5536	9.9119	-2.2977
560	4.2261	1.204	4.4869	4.8313	29.7037	14.7765	15.9848	4.1477	1.2223	1.3402	0.9724	2	66.3008	29.7949	8.6239	30.6393	10.3874	19.6938
561	5.2193	1.0936	4.6181	5.5423	29.4095	10.6051	17.9322	2.7312	0.9237	1.3589	0.7744	2	48.9756	20.2012	3.0144	26.0848	7.4862	14.4035
562	4.4582	1.2055	4.6789	5.1311	21.7935	9.4864	16.8841	2.6288	1.193	1.3743	0.992	2	44.3857	17.0326	8.3163	17.1705	7.419	9.6732
563	4.8391	1.1545	4.7951	5.3581	22.2469	5.7483	17.5516	1.5704	0.8977	1.3804	0.8398	2	27.5638	9.8854	3.3655	11.7716	4.4695	6.1321
564	4.471	1.1643	4.3291	4.8955	12.264	9.104	16.3536	2.41	1.0829	1.2634	0.8381	2	39.412	11.528	4.3584	13.7545	7.9875	4.8335
565	4.9388	1.1887	5.0129	5.5594	27.8966	11.3169	18.4431	3.076	1.1016	1.3332	0.8826	2	56.7306	23.0278	5.019	26.0913	8.1599	15.8259
566	3.2351	1.2077	3.2776	3.5978	8.4558	2.1721	12.2739	0.58	1.1485	1.4006	0.9952	2	7.1194	2.5809	2.1151	2.5934	1.9884	0.602
567	5.0149	1.137	4.9474	5.5722	20.068	5.5529	17.9126	1.5337	0.9543	1.3649	0.7809	2	27.4726	8.9795	4.1022	11.4984	4.4386	5.5132
568	4.5408	1.2018	4.6808	5.1225	15.8682	4.6694	17.1439	1.2749	1.1738	1.3487	0.9952	2	21.8563	7.3777	3.0346	7.4133	3.9284	3.4682
569	3.8686	1.2651	4.3244	4.5614	16.9878	8.0746	15.3759	2.271	1.2862	1.4125	1.2211	2	34.918	14.1166	5.8416	11.5607	6.7029	5.9318
570	4.5993	1.1352	4.461	5.0197	21.0653	10.272	16.4021	2.7937	0.8087	1.4539	0.8622	2	45.8233	16.6434	6.221	19.3041	8.1081	9.6528
571	4.7155	1.2222	5.0511	5.4395	27.6248	5.5999	18.1062	1.5622	1.1262	1.4199	0.8539	2	28.2858	11.2748	3.4911	13.2034	4.0529	7.8139
572	4.2596	1.2474	4.7467	4.9898	16.5209	11.5062	16.6935	3.2717	1.0747	1.4925	0.9413	2	54.6163	18.0642	6.5896	19.1914	9.6052	9.0231
573	10.0394	1.0481	8.3265	10.2279	-3.1646	10.8666	33.0567	2.7371	1.0084	1.2775	0.7833	2	90.481	5.9181	11.1894	7.5551	11.2105	-2.8634
574	6.1211	0.9914	4.58	5.8935	-2.2289	8.921	19.0652	2.1431	0.6498	1.2509	0.4564	2	40.8584	3.2512	7.3798	7.1242	9.1198	-0.9107
575	4.5043	1.1759	4.4414	4.994	26.6821	6.4188	16.6395	1.7133	1.0164	1.2696	0.7643	2	28.5086	11.2039	3.5679	14.6583	4.7062	7.6067
576	4.7276	1.128	4.377	5.0711	24.4884	3.3493	16.7528	0.8751	1.0473	1.2098	0.7657	2	14.66	5.5267	2.1345	7.2174	2.5291	3.59
577	3.9706	1.1731	3.8256	4.3559	-7.5132	13.5792	14.634	3.5499	0.9019	1.3215	0.9282	2	51.9487	9.6486	9.3473	10.3948	14.5996	-3.903
578	6.391	1.2075	7.0207	7.4782	15.202	6.1128	24.2442	1.7702	1.0841	1.4082	0.8885	2	42.9161	11.1298	3.0692	12.5263	5.1835	6.5241
579	4.5928	1.2141	4.9017	5.281	25.668	12.1735	17.5179	3.4063	1.1519	1.313	0.8805	2	59.6707	23.2839	7.3235	26.4431	9.0487	15.3163
580	4.2197	1.278	4.9737	5.084	-0.6431	10.414	16.9419	3.0573	1.2613	1.4007	1.096	2	51.7963	11.1544	11.0156	10.1771	10.481	-0.3331
581	3.627	1.1718	3.4295	3.9233	18.9337	8.7231	13.3525	2.2405	1.1605	1.2303	0.9069	2	29.9159	12.0777	5.6153	13.3169	7.0716	5.6642
582	3.7128	1.1933	3.938	4.2488	-0.6958	1.8966	13.9187	0.5366	1.2089	1.307	0.9594	2	7.4688	1.7804	1.9228	1.8556	1.9098	-0.052
583	3.532	1.2854	4.1932	4.2702	-5.8515	8.0284	14.2631	2.3603	1.3053	1.4412	1.2701	2	33.6647	8.8239	9.8571	6.9472	8.4982	-1.9699
584	4.7178	1.1219	4.5171	5.1482	26.0511	13.7243	16.628	3.7283	1.088	1.2566	0.7749	2	61.994	24.0149	7.5131	30.9896	10.149	16.1501
585	4.2519	1.1981	4.435	4.827	8.3437	7.4072	16.0041	2.0527	1.195	1.2975	0.9473	2	32.851	9.1726	4.6939	9.6825	6.7892	2.741
586	4.2446	1.2101	4.2654	4.7242	8.722	8.0607	16.1369	2.1307	1.1334	1.3657	0.9272	2	34.3822	9.8211	5.5788	10.5918	7.3576	2.9988
587	4.0077	1.2404	4.2047	4.5572	32.0136	11.237	15.6172	3.0254	1.1711	1.3134	1.01	2	47.2484	22.842	6.3401	22.6156	7.6396	15.1259
588	4.2545	1.1973	4.5164	4.8655	6.1612	12.8943	16.0029	3.6391	1.2198	1.319	1.0623	2	58.2358	16.4418	13.1437	15.4772	12.0997	3.588
589	3.5939	1.1882	3.5703	3.9618	4.6436	8.653	13.416	2.3028	1.193	1.2999	0.9568	2	30.8939	9.3293	7.0623	9.7506	8.2512	1.4346
590	4.081	1.1715	3.9822	4.4929	26.291	2.7129	15.0191	0.7193	1.1162	1.257	0.861	2	10.8033	4.562	1.2551	5.2986	1.9996	2.8403
591	4.1995	1.2718	4.7457	4.9384	8.3098	10.5388	16.779	2.9808	1.215	1.3938	0.9953	2	50.0142	13.774	9.166	13.8387	9.6631	4.1561
592	3.4143	1.2753	3.8984	4.0432	13.9042	3.2081	13.6792	0.9143	1.2876	1.4064	1.1028	2	12.5063	4.7847	2.3793	4.3388	2.762	1.7389
593	4.1627	1.2444	4.6348	4.8827	15.2072	8.1348	16.2735	2.3169	1.2515	1.4295	1.1082	2	37.7033	13.3778	6.9592	12.0715	6.8978	5.7336
594	5.149	1.1865	5.383	5.8549	24.1612	11.6696	19.1935	3.2729	1.0132	1.3855	0.7668	2	62.8177	21.964	5.605	28.6426	8.8501	15.1775
595	7.771	1.192	8.4844	9.0629	5.6521	10.0178	29.101	2.9207	1.1198	1.3823	1.0321	2	84.9951	14.559	4.6403	14.1062	9.4516	4.804
596	4.8885	1.1285	4.7092	5.3281	5.4396	8.2097	17.3309	2.2308	1.1984	1.3388	0.9954	2	38.6612	9.8301	6.3435	9.8758	7.7631	2.103
597	3.2896	1.2014	3.3597	3.6706	3.6778	12.044	12.4156	3.2591	1.178	1.3091	0.9278	2	40.4643	12.2519	13.0937	13.2049	11.6009	1.4882
598	4.5409	1.2277	5.0292	5.2981	-1.2385	6.3546	17.5143	1.8247	1.2044	1.3588	1.0394	2	31.9588	6.2911	3.7194	6.0526	6.4334	-0.3958
599	3.0439	1.3134	3.506	3.5935	-17.6042	10.8833	12.5597	3.038	1.4051	1.4967	1.3013	2	38.1569	9.938	16.1003	7.6372	12.7993	-6.7172
600	4.5829	1.1191	4.2609	4.9298	22.5321	17.2639	16.1122	4.5655	0.9817	1.2436	0.7114	2	73.5599	26.089	7.0237	36.6721	13.3739	16.5746
601	5.6518	1.2205	6.2295	6.6302	17.2635	11.591	21.6708	3.332	1.1703	1.3427	0.9228	2	72.2061	21.3151	6.6201	23.0978	9.5899	12.4653
602	5.0097	1.1645	5.0783	5.6108	11.8465	2.3516	18.3268	0.6516	1.1701	1.2763	0.8732	2	11.9419	3.2248	2.0912	3.6931	2.073	1.4147
603	5.0007	1.1587	4.8853	5.508	20.3905	14.7148	18.2031	3.9491	1.0283	1.2763	0.7523	2	71.8861	23.4705	7.2944	31.1986	11.7144	14.6579
604	4.0375	1.2628	4.7615	4.857	4.8518	6.012	16.0178	1.7872	1.1789	1.509	1.129	2	28.6263	7.8471	4.4542	6.9506	5.7203	1.3889
605	4.175	1.2735	4.6098	4.8484	26.8436	11.8759	16.7038	3.2774	1.2241	1.3554	1.0951	2	54.7453	24.2096	4.881	22.1076	8.6879	14.6956
606	5.2862	1.0648	4.5202	5.4181	15.5137	16.5088	17.6839	4.2198	0.6051	1.2224	0.4404	2	74.6229	17.7189	13.6444	40.2366	13.9476	11.5768
607	3.4321	1.3127	4.0554	4.1417	11.364	1.313	14.1537	0.3762	1.2812	1.3602	1.0831	2	5.3247	1.8656	1.4681	1.7224	1.1638	0.6051
608	6.5258	1.234	7.3179	7.7052	10.2805	5.8345	25.298	1.6877	0.9435	1.4368	0.818	2	42.6964	8.6715	2.7406	10.6006	5.2347	4.3894
609	4.9044	1.1965	5.0274	5.5337	30.1824	8.8226	18.4359	2.4059	1.0781	1.2884	0.8139	2	44.3546	18.4005	4.4695	22.6086	6.1597	13.3873
610	3.5054	1.3456	4.1955	4.2445	11.5325	7.049	14.818	1.9958	1.3208	1.4507	1.2779	2	29.5739	11.3795	5.1271	8.9049	6.236	3.4106
611	8.3308	1.2347	9.4413	9.9538	12.9299	11.1665	32.3144	3.2625	1.1462	1.4132	1.0927	2	105.426	24.2552	8.755	22.1981	9.7227	13.6315
612	4.7783	1.1203	4.5432	5.1696	12.9157	13.7189	16.8179	3.706	1.0472	1.3093	0.8374	2	62.3279	18.0549	9.777	21.5598	11.947	8.0501
613	4.8283	1.17	4.8511	5.3924	17.4848	7.4799	17.7466	2.0447	1.0747	1.2775	0.9026	2	36.2858	11.9153	4.6028	13.2013	6.1721	6.3445
614	3.2522	1.1911	3.1946	3.5763	1.4721	1.2871	12.1693	0.3379	1.1507	1.2887	0.9979	2	4.1117	1.3261	1.2703	1.3288	1.2681	0.0605
615	5.6657	1.1076	5.2305	6.052	55.4156	7.8847	19.714	2.0919	0.8772	1.2464	0.6084	2	41.2407	24.9926	2.4996	41.0769	3.5153	22.8538
616	3.2869	1.2557	3.6565	3.829	-1.7049	7.4272	12.967	2.0944	1.2452	1.3947	1.0534	2	27.1575	7.4938	6.8737	7.1142	7.5538	-0.463
617	3.3885	1.1949	3.647	3.9061	4.1285	8.1161	12.7202	2.327	1.2492	1.3555	1.1012	2	29.5993	9.7906	6.2425	8.8906	7.781	1.222
618	4.4667	1.1267	4.1008	4.7542	0.0112	13.1341	15.8103	3.4067	1.1832	1.3006	0.9215	2	53.8603	12.1076	13.1412	13.139	13.1325	0.0061
619	4.7987	1.2097	5.2507	5.5594	19.0065	7.5332	18.2369	2.1689	1.1955	1.3562	1.0286	2	39.5544	13.7936	4.1297	13.4105	6.1014	7.5179
620	4.4242	1.2238	4.8789	5.1482	19.7558	8.1089	17.0101	2.3258	1.2445	1.3532	1.1245	2	39.5626	15.1326	7.6091	13.4577	6.5069	7.8159
621	5.7241	1.1517	5.6111	6.3346	28.9846	13.7905	20.7109	3.7362	1.068	1.2908	0.839	2	77.3798	30.6445	9.3289	36.5265	9.7934	22.4282
622	5.3069	1.281	6.5145	6.5359	10.5621	8.3942	21.3563	2.5606	1.2653	1.5063	1.1708	2	54.684	14.5655	9.791	12.4409	7.5076	5.7758
623	3.0728	1.2258	3.362	3.5678	18.7701	7.6343	11.833	2.1691	1.2317	1.3268	1.013	2	25.6664	11.0993	6.3703	10.9573	6.2013	4.8176
624	4.875	1.2098	5.1327	5.5979	14.7939	5.1222	18.5281	1.419	1.0867	1.3843	0.8417	2	26.2906	7.5632	2.281	8.9851	4.3645	3.8894
625	4.816	1.1165	4.6073	5.2639	37.2869	10.5462	16.8933	2.8763	0.8697	1.3217	0.6943	2	48.5895	22.7095	2.8526	32.7082	6.6138	18.1175
626	4.7267	1.2131	5.2569	5.5423	-5.7035	1.5069	18.0138	0.4397	1.2527	1.3335	1.027	2	7.9214	1.184	2.1336	1.1529	1.5928	-0.4518
627	4.2733	1.1248	3.8551	4.5272	7.8986	10.9665	15.0998	2.7998	1.1302	1.2679	0.9164	2	42.2771	12.5952	7.0208	13.7444	10.1004	3.3393
628	4.0966	1.267	4.519	4.7842	10.9112	11.0287	16.3063	3.0564	1.2278	1.3638	0.9917	2	49.8389	15.1821	7.9504	15.3088	9.8254	5.438
629	6.8087	1.241	7.9451	8.202	24.1239	10.4526	26.5449	3.1285	1.1715	1.4472	0.8948	2	83.047	27.1312	5.5963	30.3199	7.931	20.0342
630	3.8752	1.2641	4.4182	4.6043	7.1326	11.1084	15.3893	3.1892	1.2688	1.4307	1.1667	2	49.0792	15.5361	9.6835	13.3165	10.316	3.5006
631	3.8217	1.2649	4.3928	4.5529	-8.8773	5.5875	15.1869	1.6162	1.2578	1.375	1.0524	2	24.5446	4.2232	6.8608	4.013	6.0835	-2.1789
632	4.2263	1.1745	4.2907	4.7199	-3.5831	10.4181	15.5944	2.8665	1.2559	1.4028	1.1043	2	44.7009	10.3147	4.326	9.3408	10.7913	-1.6017
633	5.2204	1.2323	5.7399	6.0948	32.0952	10.2544	20.2109	2.9123	0.8778	1.3888	0.7295	2	58.8592	23.9705	5.6473	32.8605	6.9632	18.891
634	6.096	1.2242	6.7754	7.1698	45.9033	7.8941	23.4451	2.2813	1.0592	1.3985	0.8608	2	53.4859	28.2278	3.3912	32.7935	4.2705	24.5518
635	3.6276	1.239	4.1415	4.2616	12.871	10.1403	14.1208	2.9741	1.2384	1.4398	1.2508	2	41.9961	16.456	5.9224	13.1568	8.8351	5.4053
636	3.7766	1.195	3.8834	4.2445	13.9991	9.4789	14.1778	2.5963	1.2233	1.3027	1.0511	2	36.8102	13.7218	8.757	13.0545	8.152	5.1531
637	5.1608	1.0826	4.6305	5.4309	8.9757	12.112	17.5523	3.1953	0.7276	1.2904	0.4872	2	56.0846	10.4052	7.6866	21.3576	11.0249	5.034
638	3.1158	1.161	2.9514	3.3579	0.9495	12.2178	11.3648	3.1729	1.2001	1.3401	1.0754	2	36.0597	13.3571	12.7228	12.4203	12.1019	0.3424
639	2.4699	1.2248	2.3414	2.6426	-15.7836	2.3328	9.5037	0.5747	1.0709	1.3479	1.0693	2	5.462	2.0261	2.5227	1.8948	2.701	-0.8621
640	3.7676	1.1683	3.6512	4.1203	2.7489	15.4265	13.8285	4.0731	1.1518	1.2783	0.9581	2	56.3251	15.9216	10.1337	16.6185	15.0025	1.5483
641	4.7981	1.1887	4.7896	5.3709	16.882	9.7819	17.9179	2.6148	1.1702	1.3877	0.9933	2	46.8512	15.9852	4.2696	16.0933	8.1304	7.9094
642	4.9118	1.1934	5.1562	5.6279	30.8754	13.0619	18.4157	3.6572	1.0432	1.3239	0.8774	2	67.3497	28.7164	8.5434	32.7291	9.029	20.7945
643	5.2523	1.2645	6.2462	6.3732	24.2599	12.4345	20.8644	3.7225	1.2548	1.4207	1.005	2	77.6682	28.3074	7.8987	28.1658	9.4179	18.8422
644	3.7795	1.1106	3.3931	3.9704	14.4814	14.7612	13.1864	3.7983	1.1063	1.2251	0.8907	2	50.0862	18.4967	10.4108	20.7668	12.6234	7.2532
645	4.8908	1.3011	6.0738	6.0905	18.5887	10.498	19.9912	3.1896	1.2939	1.4618	1.1261	2	63.763	21.4768	9.0887	19.0722	8.5466	11.8527
646	4.5464	1.2103	4.9582	5.281	36.2347	7.1675	17.2867	2.0558	1.1501	1.3828	0.9887	2	35.5378	17.396	5.5494	17.594	4.5704	12.877
647	6.2097	1.1841	6.3245	7.0071	28.7468	9.9354	23.0998	2.7202	1.1207	1.3368	0.8376	2	62.8363	23.9932	3.735	28.6441	7.0792	18.0634
648	4.1466	1.2592	4.6821	4.9127	17.9805	7.8421	16.4036	2.2384	1.2083	1.3817	1.0942	2	36.7176	13.6403	4.3639	12.4655	6.4321	6.602
649	5.2705	1.2449	5.9186	6.1933	21.1079	10.2627	20.6125	2.9468	0.9166	1.4435	0.7052	2	60.7408	18.531	8.1542	26.2766	8.0965	12.8211
650	3.5667	1.2809	4.12	4.2402	3.1718	7.6593	14.353	2.1986	1.2861	1.3999	1.085	2	31.5565	9.0475	9.0753	8.339	7.4165	1.0009
651	5.3611	1.1965	5.5626	6.0819	31.838	12.973	20.1526	3.5809	1.1074	1.3105	0.924	2	72.1638	31.1457	5.5856	33.7093	8.8427	22.9755
652	4.9681	1.2062	5.4336	5.7907	21.72	14.8346	18.8254	4.2817	1.1328	1.404	0.9308	2	80.6055	28.3164	9.6828	30.4217	11.6126	17.5075
653	4.6529	1.1582	4.4855	5.0968	16.2436	2.6463	16.93	0.7011	1.0758	1.2635	0.844	2	11.8699	3.7987	1.9644	4.501	2.2164	1.9281
654	6.0303	1.2092	6.6199	7.0371	14.0351	10.6235	22.9082	3.0699	1.1574	1.4149	0.9928	2	70.3266	18.9368	7.7002	19.0749	9.1325	9.8704
655	5.2963	1.1667	5.3555	5.9192	16.6149	7.1514	19.4132	1.9729	1.073	1.3118	0.7965	2	38.2994	11.113	4.9457	13.9525	5.9632	6.3634
656	7.0911	1.2025	7.8022	8.2791	29.6095	9.8694	26.7891	2.8744	0.8411	1.3726	0.6493	2	77.0034	27.3113	5.7295	42.0607	6.9471	22.8003
657	3.7308	1.2997	4.4668	4.5101	15.8579	9.1055	15.2329	2.67	1.2901	1.4466	1.1803	2	40.6724	15.4928	6.818	13.1262	7.6616	6.4498
658	3.8186	1.2598	4.3177	4.5143	8.0275	3.1379	15.1129	0.8965	1.2373	1.3802	1.0367	2	13.5484	4.0795	2.8782	3.9351	2.886	1.0876
659	3.7598	1.2181	3.8496	4.2317	22.2033	4.4122	14.3879	1.1805	1.1813	1.2881	1.005	2	16.9853	7.2209	3.0947	7.1852	3.4325	3.7713
660	3.7323	1.2693	4.1494	4.3601	6.1289	1.9087	14.8832	0.5321	1.2484	1.4003	1.137	2	7.9199	2.5226	1.6634	2.2186	1.7917	0.4854
661	4.5385	1.2664	5.366	5.4609	26.3192	13.2965	18.0569	3.9513	1.1999	1.499	1.0849	2	71.3488	29.4074	6.3852	27.1054	9.797	18.7784
662	5.0233	1.1104	4.6821	5.3881	8.599	15.5686	17.5243	4.1596	1.0904	1.2931	0.823	2	72.8936	17.9793	11.2423	21.8462	14.23	6.2681
663	3.819	1.2857	4.4723	4.5914	12.6784	12.2579	15.4253	3.554	1.2403	1.4478	1.0225	2	54.8209	17.8944	6.8415	17.5015	10.7037	6.9504
664	3.7097	1.2117	3.9381	4.2488	21.9524	16.8677	14.1219	4.7038	1.2458	1.4033	0.9981	2	66.4268	27.7221	11.0648	27.7748	13.1648	14.5823
665	3.6147	1.2766	4.2465	4.3302	6.5854	8.3622	14.4968	2.4495	1.3195	1.4469	1.2391	2	35.5102	12.0179	10.0709	9.6987	7.8115	2.3385
666	5.9173	1.2223	6.5342	6.9428	34.3955	9.6585	22.7229	2.7774	1.0523	1.3865	0.777	2	63.1105	26.6308	4.8619	34.2727	6.3364	21.7072
667	4.7599	1.1805	4.7659	5.2896	25.0144	9.2083	17.6528	2.4861	1.0475	1.3139	0.7914	2	43.8859	16.4426	4.8769	20.7757	6.9049	10.9778
668	3.0634	1.0988	2.7872	3.1994	7.1324	8.2991	10.5751	2.1873	1.2266	1.3013	0.983	2	23.1312	9.2259	7.3251	9.3853	7.7071	1.6498
669	4.1066	1.2376	4.3049	4.6728	-7.0752	1.5372	15.9665	0.4145	1.122	1.3207	0.9332	2	6.6175	1.0679	2.0458	1.1443	1.646	-0.4682
670	3.6798	1.1187	3.3161	3.8719	10.7342	14.2237	12.9324	3.6472	1.1161	1.2976	0.9275	2	47.1672	16.8388	10.9179	18.1558	12.6968	5.063
671	5.164	1.0931	4.3263	5.281	36.3065	10.892	17.7342	2.6571	0.8552	1.1903	0.5615	2	47.1219	21.0036	6.1569	37.4073	6.9375	17.1083
672	3.9796	1.3244	4.8483	4.8613	-1.0425	6.8062	16.5585	1.9928	1.2494	1.5163	1.0346	2	32.9986	6.7713	8.8858	6.5447	6.8772	-0.344
673	3.8379	1.1921	4.0508	4.3816	3.618	1.2718	14.3738	0.3584	1.1422	1.3283	0.8846	2	5.152	1.2707	1.2435	1.4366	1.2258	0.1864
674	4.1916	1.2524	4.823	5.0069	3.7328	11.4373	16.492	3.3448	1.1929	1.4365	0.9695	2	55.1622	12.7334	8.7144	13.1344	11.0105	2.0591
675	2.76	1.2375	2.9839	3.148	11.3686	9.2908	10.7298	2.5837	1.3259	1.3964	1.1528	2	27.7228	12.6444	7.8655	10.9686	8.2346	3.1517
676	4.0077	1.2377	4.1475	4.5101	1.3434	7.4215	15.5826	1.9753	1.1787	1.3318	1.0456	2	30.7805	8.0692	8.7306	7.7172	7.3218	0.4135
677	4.6554	1.151	4.6507	5.1654	28.3247	11.0523	16.8336	3.0535	1.1352	1.4472	0.9739	2	51.4008	22.2741	7.3063	22.8712	7.9218	14.5591
678	5.1158	1.2854	6.3363	6.3132	22.627	7.2026	20.6589	2.2091	1.287	1.4927	1.0735	2	45.6379	16.3089	3.3572	15.1925	5.5729	10.3265
679	3.5336	1.1143	2.9783	3.662	-8.8217	11.6196	12.3697	2.7977	1.1118	1.2878	0.9667	2	34.6066	9.1712	13.9612	9.4868	12.6448	-3.0529
680	4.181	1.1824	4.0879	4.6171	20.8534	3.4627	15.5306	0.9114	1.1542	1.243	0.9374	2	14.155	5.5207	2.2414	5.8897	2.7406	2.9518
681	3.9976	1.1754	4.04	4.4544	21.361	8.0369	14.7616	2.1996	1.1249	1.3301	0.9475	2	32.469	12.9242	5.2106	13.6398	6.3201	6.9357
682	2.4272	1.1929	2.2349	2.6255	-7.4016	3.7003	9.096	0.9092	0.9828	1.3656	0.852	2	8.2698	2.7737	4.2077	3.2557	3.9741	-0.6121
683	6.8993	1.2458	7.9994	8.232	23.7927	11.4501	27.0023	3.3921	0.9172	1.4249	0.7198	2	91.5939	28.0732	9.349	39.0035	8.7258	21.7927
684	4.1841	1.2143	4.3841	4.7542	12.6126	12.8106	15.9619	3.5186	1.1783	1.312	1.0346	2	56.1631	18.6663	7.0405	18.0413	11.1949	7.0836
685	4.3515	1.2329	4.9755	5.1525	18.9193	11.9542	16.8543	3.529	1.3139	1.5187	1.1156	2	59.4783	22.0664	5.6107	19.779	9.6925	11.2529
686	3.1165	1.1844	3.2086	3.4864	14.6602	3.4242	11.5963	0.9474	1.252	1.3873	1.1782	2	10.9869	5.0537	2.4639	4.2892	2.9222	1.6107
687	7.229	1.1673	7.3608	8.1549	15.893	3.4858	26.5088	0.9679	1.0819	1.274	0.8156	2	25.6584	6.469	1.6847	7.9318	2.9318	4.0779
688	5.5236	1.2366	6.1093	6.4717	13.2251	8.0616	21.4584	2.2952	1.2126	1.3636	0.9942	2	49.251	13.4686	3.926	13.5467	6.9954	6.5135
689	6.192	1.2234	6.8523	7.2812	31.2851	6.6032	23.7996	1.9012	1.0833	1.4188	0.8139	2	45.2471	17.8488	5.0685	21.9287	4.5374	14.1556
690	5.4599	1.1659	5.3283	6.0434	43.4817	10.9644	19.9993	2.9212	1.0109	1.2575	0.7766	2	58.4216	30.2151	3.2112	38.9078	6.1969	25.4027
691	6.1053	1.2685	7.2509	7.5253	24.0057	11.6516	24.3308	3.4723	1.2433	1.4577	1.1657	2	84.4844	30.6026	4.6747	26.2532	8.8546	20.2811
692	3.3657	1.1566	3.3085	3.7091	11.7016	1.5289	12.2291	0.4136	1.1779	1.2436	0.9894	2	5.0583	1.9276	1.1246	1.9482	1.35	0.5919
693	4.7671	1.155	4.7372	5.2939	23.4464	13.4815	17.2971	3.6922	1.0271	1.3614	0.7619	2	63.8644	22.8373	4.7597	29.9739	10.3206	14.9739
694	4.0218	1.1549	3.8803	4.3901	-6.1355	2.91	14.5926	0.7738	1.119	1.2565	0.9316	2	11.2916	2.1845	2.4645	2.3449	3.0885	-0.6928
695	7.6592	1.2291	8.7903	9.1572	38.8006	10.4038	29.5756	3.0922	1.1469	1.4438	0.9259	2	91.4524	41.3795	5.4618	44.6907	6.3671	35.4841
696	4.4547	1.2475	5.263	5.3709	15.7433	6.0239	17.4592	1.8159	1.1347	1.4868	0.9687	2	31.7036	9.9076	5.0889	10.2282	5.0755	4.9912
697	4.6812	1.2586	5.23	5.5209	21.5083	14.6253	18.5102	4.1323	1.1835	1.3154	1.0368	2	76.4901	28.3537	10.4391	27.3476	11.4796	16.4517
698	4.3033	1.2664	4.77	5.0583	2.5539	12.3271	17.1207	3.4345	1.3014	1.3913	1.1864	2	58.8002	15.7527	12.0996	13.2779	12.0122	1.5017
699	3.2088	1.2629	3.3514	3.6192	-1.4756	11.3319	12.7307	2.9832	1.2387	1.3382	1.1047	2	37.9778	12.1425	12.3369	10.992	11.4993	-0.5604
700	3.4859	1.2515	3.7083	3.9747	-4.0087	1.827	13.7051	0.4944	1.2311	1.3227	1.0476	2	6.7752	1.719	2.3374	1.641	1.9003	-0.2716
701	8.0795	1.2471	9.2111	9.6626	7.0262	13.7905	31.6537	4.013	1.1486	1.5226	1.0563	2	127.025	22.4682	14.7808	21.2711	12.8215	8.9251
702	3.6434	1.1268	3.2928	3.8376	-10.8801	1.6022	12.8972	0.4091	1.146	1.241	0.9104	2	5.2757	1.0433	1.835	1.146	1.7765	-0.574
703	3.1645	1.2427	3.3891	3.6277	-0.7051	1.073	12.3542	0.2944	1.2488	1.3443	1.0185	2	3.6366	1.0749	1.1975	1.0554	1.0806	-0.0256
704	4.3188	1.1504	4.1626	4.6771	-2.3539	10.7639	15.6085	2.8706	1.0838	1.3312	1.0393	2	44.8059	10.3955	8.766	10.0024	11.0172	-1.0547
705	3.8195	1.1323	3.5061	4.0518	13.0668	3.5452	13.5872	0.9148	1.1483	1.2451	0.8773	2	12.43	4.328	3.1784	4.9334	3.082	1.6242
706	5.1134	1.1784	5.3071	5.7821	12.4298	8.9549	18.9299	2.5106	1.0931	1.3829	0.8411	2	47.5246	12.5033	7.1794	14.8647	7.8418	5.9072
707	4.1219	1.134	3.9329	4.4758	11.2071	11.4488	14.6841	3.0664	1.1482	1.2815	0.8941	2	45.0268	14.1356	5.7713	15.8095	10.1657	5.0462
708	4.5551	1.1704	4.5891	5.0583	15.6742	6.1754	16.7484	1.6921	1.0424	1.3803	0.886	2	28.3395	9.0557	4.409	10.2211	5.2074	4.442
709	6.5811	1.1741	6.9101	7.521	25.8271	10.8427	24.2749	3.0865	0.8221	1.323	0.5997	2	74.9239	24.1735	6.4082	40.3113	8.0423	19.3507
710	5.9788	1.2884	7.4564	7.4525	24.5706	7.3539	24.1993	2.2659	1.2134	1.4182	1.0635	2	54.8334	19.3723	6.1594	18.2149	5.547	13.4729
711	3.9129	1.1744	3.9571	4.3816	12.7014	13.5637	14.4363	3.7179	1.1922	1.2621	0.978	2	53.6728	18.3974	9.9659	18.8114	11.8408	6.8172
712	4.5324	1.1522	4.3737	4.9255	17.3843	11.6011	16.4067	3.0926	1.1228	1.2901	0.9378	2	50.7399	17.8095	7.7241	18.9899	9.5844	8.8208
713	3.8395	1.2275	4.3397	4.5486	19.374	10.8425	14.8062	3.1779	1.2758	1.4553	1.0983	2	47.0532	18.7168	6.0212	17.0424	8.7418	9.1161
714	5.2177	1.2271	5.7085	6.0734	24.3763	11.466	20.1143	3.2541	1.1979	1.3352	1.0379	2	65.4538	24.9548	4.9889	24.0436	8.671	15.9552
715	3.0187	1.2248	3.1814	3.435	36.7133	3.2859	11.6156	0.9	1.1879	1.3134	0.9485	2	10.4537	5.8102	1.3756	6.126	2.0795	3.8379
716	4.8283	1.0506	3.9125	4.8698	23.5188	9.8087	15.9368	2.408	1.0554	1.2582	0.7886	2	38.3765	14.9417	4.0789	18.9466	7.5017	9.0257
717	6.9652	1.1661	6.9735	7.8594	5.8062	15.4158	25.5159	4.2132	0.8355	1.3977	0.6961	2	107.502	16.3491	5.8796	23.4882	14.5208	6.2418
718	4.0101	1.1799	4.057	4.4801	16.9594	7.9254	14.8646	2.1631	1.18	1.2958	0.9951	2	32.1532	12.0022	4.8182	12.0609	6.5812	5.453
719	4.0777	1.1896	4.1824	4.5786	3.0007	13.5314	15.2392	3.7137	1.1935	1.2955	0.922	2	56.5939	13.8	12.9355	14.9672	13.1254	1.6982
720	5.4141	1.1855	5.7131	6.1762	33.333	7.9152	20.1644	2.2426	0.9114	1.3863	0.6788	2	45.2201	18.6554	1.8698	27.4809	5.2768	15.0732
721	6.0516	1.1349	5.8198	6.5831	29.2794	8.4321	21.5756	2.2745	0.9452	1.3666	0.6718	2	49.0731	18.3745	4.2019	27.3509	5.9632	14.3683
722	3.8932	1.2372	4.3265	4.5443	2.6607	10.7233	15.1321	3.066	1.2167	1.4048	1.1887	2	46.3945	13.642	15.7833	11.4764	10.4379	1.2344
723	4.092	1.1897	4.0897	4.5486	15.5192	8.6203	15.2943	2.3051	1.1566	1.3336	0.9047	2	35.2543	12.0597	5.2046	13.3301	7.2825	5.4712
724	5.5066	1.186	5.6277	6.3047	6.8837	11.5913	20.518	3.1793	0.9242	1.4313	0.9219	2	65.2322	14.4408	7.2347	15.6641	10.7933	4.4904
725	5.9937	1.1269	5.8254	6.5616	21.0301	9.4485	21.2198	2.5939	0.771	1.3065	0.5844	2	55.0415	15.9356	7.1204	27.2697	7.4614	11.5753
726	4.5755	1.273	5.3398	5.5209	32.3375	8.4127	18.2991	2.4549	1.3128	1.421	1.2677	2	44.9221	21.7425	5.1321	17.1516	5.6922	14.5267
727	6.7557	1.0897	6.1052	7.1441	8.9613	8.3794	23.128	2.2119	0.6247	1.3129	0.4577	2	51.1577	8.0762	5.286	17.6438	7.6285	4.5844
728	3.879	1.3653	5.0076	4.8955	-0.2765	9.2019	16.6383	2.7695	1.3835	1.5084	1.3481	2	46.0794	12.3123	11.6679	9.1329	9.2274	-0.1274
729	6.1964	1.1572	6.384	6.9899	35.3838	7.5348	22.527	2.1353	0.9332	1.342	0.6444	2	48.1022	20.1579	2.2438	31.28	4.8687	17.0204
730	6.5729	1.2327	7.3638	7.748	24.0997	7.8485	25.4555	2.2704	0.9302	1.3749	0.7347	2	57.7946	18.3047	3.8001	24.9156	5.957	13.9283
731	5.0914	1.1594	5.1754	5.6836	13.5544	6.3357	18.5452	1.7681	1.1378	1.394	0.9443	2	32.79	9.6162	4.9792	10.1839	5.477	4.4445
732	4.2898	1.2055	4.5216	4.8955	28.6133	10.4315	16.2466	2.9032	1.0349	1.35	0.9548	2	47.1669	20.6061	4.907	21.5816	7.4467	13.496
733	2.8907	1.1367	2.7046	3.0838	-2.026	6.1228	10.3231	1.6041	1.1731	1.268	0.9468	2	16.5598	5.5791	5.6304	5.8926	6.2469	-0.3355
734	9.3296	1.0885	8.5585	9.9709	1.5393	12.9043	31.9047	3.4616	0.6466	1.2626	0.438	2	110.441	7.2651	7.509	16.5868	12.7057	1.7
735	6.836	1.1234	6.3684	7.3626	34.5148	16.0461	24.1265	4.2355	0.9357	1.3034	0.625	2	102.188	41.8371	7.281	66.9429	10.5079	35.2701
736	7.5992	1.1401	7.546	8.4719	2.5658	5.9371	27.2186	1.646	1.1246	1.2367	0.8494	2	44.8015	6.0633	4.2537	7.138	5.7848	1.1495
737	3.7664	1.2236	4.0535	4.3344	7.4225	4.4171	14.4785	1.2367	1.24	1.3673	1.1271	2	17.9049	5.938	3.1823	5.2684	4.0893	1.329
738	4.3549	1.2582	4.9593	5.1825	10.4879	9.4675	17.2139	2.7276	1.2132	1.4182	1.0528	2	46.9522	13.8464	5.6612	13.152	8.4746	4.9243
739	6.7532	1.2043	7.2482	7.8037	17.7382	8.0935	25.5504	2.296	1.065	1.3685	0.8552	2	58.6633	16.0995	5.1216	18.826	6.6579	10.4058
740	3.7599	1.2294	3.9514	4.2831	-13.6599	10.5262	14.5215	2.8643	1.2009	1.3536	1.0739	2	41.5933	7.1671	14.2773	6.6736	11.9641	-5.6816
741	4.4412	1.1902	4.6966	5.0626	28.1845	7.6883	16.6061	2.1744	1.066	1.3603	0.9068	2	36.1089	15.1841	5.3446	16.7441	5.5214	10.1771
742	5.209	1.1926	5.4701	5.9406	23.724	16.5327	19.517	4.6337	0.9856	1.3643	0.759	2	90.4354	31.0261	9.1412	40.8786	12.6105	21.4549
743	4.4484	1.1102	3.9621	4.6642	3.41	1.7993	15.5146	0.4595	0.9698	1.236	0.7055	2	7.1291	1.4692	1.5494	2.0825	1.738	0.2431
744	5.4469	1.1761	5.5191	6.1333	18.6402	12.9172	20.1246	3.5425	1.1566	1.2922	0.9548	2	71.2915	23.3234	5.1175	24.4272	10.5094	13.2889
745	6.3371	1.0985	5.7101	6.7501	24.9538	16.0528	21.8701	4.1913	0.7701	1.2221	0.5558	2	91.6631	29.5695	10.7685	53.1986	12.047	22.8734
746	6.4029	1.1947	6.7421	7.3197	34.145	11.987	24.0325	3.3628	1.0837	1.4235	0.8626	2	80.8175	34.4045	3.7445	39.8843	7.894	27.5951
747	6.3148	1.1669	6.3378	7.067	27.405	13.1018	23.1494	3.587	0.8319	1.3974	0.5779	2	83.0368	28.2523	8.4503	48.8919	9.5113	22.7562
748	5.8374	1.1139	5.4713	6.2875	22.2676	7.1608	20.4274	1.918	0.9574	1.272	0.7437	2	39.1789	12.8639	3.966	17.297	5.5663	8.7242
749	5.1612	1.1857	5.3285	5.8292	4.228	7.7407	19.2253	2.1454	1.1452	1.3019	0.8328	2	41.2461	7.9177	8.1154	9.5073	7.4133	1.7439
750	4.3717	1.1347	4.0854	4.7156	17.101	2.7905	15.5846	0.7315	0.9853	1.2505	0.6786	2	11.4005	3.5195	1.5223	5.1861	2.3133	1.9496
751	4.2586	1.3399	5.3256	5.2981	8.4501	11.6484	17.9261	3.4606	1.2512	1.4702	1.2056	2	62.0349	18.0987	10.6651	15.0122	10.6641	5.242
752	5.8781	1.2012	6.194	6.733	4.8868	1.6419	22.1816	0.4585	1.1916	1.2911	1.0248	2	10.1702	2.0974	1.3579	2.0466	1.5617	0.497
753	4.4896	1.1638	4.3518	4.9127	19.7695	8.1932	16.4148	2.1721	1.1156	1.2947	0.8399	2	35.655	12.57	4.0708	14.9657	6.5735	7.0488
754	6.7892	1.1506	6.7465	7.5596	37.7083	15.3258	24.5404	4.2133	0.9482	1.2641	0.7138	2	103.395	45.803	6.2354	64.1683	9.5467	38.9886
755	6.8815	1.1044	6.4549	7.4354	16.5377	10.5349	23.8749	2.8482	0.8092	1.3076	0.5849	2	68.0016	16.3891	7.9973	28.0185	8.7927	11.2459
756	6.9565	1.1069	6.4811	7.4868	3.2061	8.4998	24.1915	2.2772	0.7486	1.2605	0.4529	2	55.088	5.4923	4.9606	12.127	8.2273	1.7662
757	5.4997	1.2414	6.4814	6.6601	22.6201	8.329	21.4491	2.5168	1.2605	1.4445	1.0289	2	53.9834	18.8422	5.8567	18.3132	6.4449	12.2111
758	4.4054	1.2476	4.9838	5.2339	28.7316	6.5162	17.2665	1.8808	1.1465	1.3878	0.9776	2	32.4754	13.8706	3.3142	14.1885	4.644	9.3307
759	5.1103	1.185	5.1829	5.7307	27.1441	11.0512	19.0239	3.0108	0.9822	1.3207	0.7296	2	57.2772	21.4217	6.8652	29.361	8.0514	15.5474
760	4.4424	1.301	5.2302	5.4138	9.6513	11.12	18.1571	3.2032	1.0719	1.544	1.1971	2	58.16	17.6402	10.0581	14.7357	10.0468	5.6132
761	4.2247	1.2202	4.4274	4.797	20.8162	9.733	16.1953	2.6608	0.9121	1.4003	0.8233	2	43.092	15.3156	3.0723	18.6017	7.707	8.9701
762	2.8398	1.1151	2.3118	2.951	-19.3148	7.9871	9.9487	1.856	1.0809	1.2307	0.8739	2	18.4646	4.7618	7.1338	5.449	9.53	-3.5664
763	5.2529	1.1038	4.9256	5.7007	30.3688	11.0118	18.215	2.9778	0.9763	1.2885	0.7139	2	54.2399	21.9461	4.0572	30.7406	7.6677	16.472
764	4.0184	1.3146	5.0485	4.9512	7.8563	5.4646	16.5953	1.6624	1.3431	1.4724	1.2653	2	27.588	8.5384	7.3359	6.7482	5.0353	2.1674
765	4.6245	1.2013	4.7832	5.2039	6.023	1.0132	17.4526	0.2777	1.1612	1.3618	0.8918	2	4.8464	1.1411	0.8372	1.2795	0.9522	0.2919
766	5.1049	1.0863	4.4444	5.3024	20.2229	13.8929	17.4211	3.5443	0.7881	1.2603	0.5241	2	61.7458	18.2961	5.6463	34.9066	11.0835	12.4868
767	4.103	1.1917	4.2905	4.6385	26.6371	10.0259	15.3607	2.8004	1.2592	1.3544	1.0431	2	43.016	19.1307	4.0806	18.3397	7.3553	11.4582
768	6.0299	1.0269	4.861	6.0605	31.4578	15.4338	19.4539	3.8565	0.7369	1.1647	0.4729	2	75.0236	28.6032	6.1138	60.4875	10.5788	23.6008
769	4.377	1.1571	4.3332	4.8441	34.5957	4.7331	15.9117	1.289	1.1229	1.3072	0.8582	2	20.5095	9.7522	2.0426	11.3631	3.0957	7.0954
770	4.9206	1.1718	5.0396	5.568	15.4012	12.8731	18.1147	3.5814	0.9753	1.3258	0.8027	2	64.8755	18.7332	5.9381	23.3383	10.8905	9.9916
771	3.9129	1.14	3.6375	4.2145	-0.6307	6.3156	14.0141	1.6393	1.074	1.2706	0.989	2	22.973	6.1407	4.5145	6.209	6.3555	-0.1449
772	5.912	1.1716	5.9607	6.5873	15.9963	11.4079	21.7598	3.125	0.8035	1.3708	0.528	2	67.999	15.9372	12.061	30.1841	9.583	10.8773
773	4.9564	1.2197	5.2196	5.675	22.1172	15.2971	18.9922	4.2041	1.1352	1.3343	0.9163	2	79.8446	28.5761	8.6411	31.1862	11.9138	17.6594
774	3.6889	1.1057	3.2779	3.8633	20.153	11.1466	12.8136	2.8515	1.1139	1.2614	0.8509	2	36.5374	14.9371	9.3946	17.5534	8.9003	7.3634
775	5.0143	1.201	5.3568	5.7564	12.5994	14.5264	18.9187	4.1131	1.1062	1.3931	0.8976	2	77.8149	21.2006	9.9418	23.6186	12.6962	9.8042
776	3.1114	1.1334	2.809	3.2508	-4.1542	13.3259	11.0784	3.3789	1.1219	1.2416	0.9371	2	37.4324	11.4518	15.101	12.2201	13.8795	-1.555
777	6.6185	1.0987	6.1912	7.1184	23.1056	14.0278	22.8444	3.8018	0.7712	1.3269	0.5574	2	86.8489	26.0797	10.6383	46.7864	10.7866	20.067
778	3.2354	1.1568	3.0064	3.4479	5.4346	7.3072	11.7584	1.8683	1.1757	1.2443	0.9704	2	21.9685	7.8994	5.7142	8.1403	6.9101	1.1939
779	2.9875	1.1428	2.8477	3.2337	-9.74	14.3504	10.7262	3.8099	1.1865	1.2534	1.0022	2	40.8655	11.802	16.5954	11.7763	15.748	-3.9803
780	7.4292	1.1063	6.9411	8.035	23.9214	17.5057	25.8213	4.7058	0.9236	1.2964	0.6765	2	121.509	38.0767	7.7596	56.2815	13.318	29.0666
781	5.1521	1.134	4.8336	5.5594	10.4586	13.6921	18.3544	3.6058	0.8049	1.3155	0.5363	2	66.182	13.4968	16.9955	25.1664	12.26	6.9217
782	3.8459	1.1674	3.6362	4.1503	16.1308	3.9084	14.1051	1.0076	1.1438	1.2561	0.8512	2	14.2119	5.0826	1.4097	5.9713	3.278	2.2925
783	7.0068	1.1309	6.7032	7.6495	24.0601	14.0997	24.8941	3.7966	1.0488	1.4637	0.912	2	94.5128	32.5055	7.1161	35.6401	10.7073	22.7399
784	4.1946	1.0717	3.3678	4.2188	7.8792	14.1712	14.1221	3.3795	1.1211	1.2041	0.8188	2	47.7259	14.4502	10.0368	17.6471	13.0548	3.7604
785	3.5486	1.0653	2.7881	3.5035	-1.9514	9.2508	11.8764	2.1717	1.0194	1.176	0.7508	2	25.7922	6.578	8.8902	8.761	9.4313	-0.5033
786	5.0805	1.0457	4.1621	5.1268	13.7227	4.374	16.6902	1.0908	1.0178	1.1558	0.753	2	18.2049	5.3398	1.6978	7.0914	3.7737	2.4982
787	6.4196	1.2029	6.8942	7.4268	-1.2953	8.5888	24.259	2.4409	1.2585	1.3792	1.0767	2	59.2128	8.6007	5.5588	7.9877	8.7001	-0.767
788	5.4752	1.1571	5.3547	6.0434	17.7935	8.2644	19.9028	2.2235	0.8511	1.2558	0.6689	2	44.2532	12.4186	5.0759	18.5658	6.7939	7.8742
789	5.8295	1.1312	5.4927	6.3132	26.3358	8.9276	20.7165	2.367	0.9249	1.272	0.7012	2	49.0367	17.5255	5.8784	24.9941	6.5765	12.9142
790	2.3908	1.1084	1.9063	2.4199	8.6722	15.8531	8.3248	3.6302	0.8314	1.3407	0.6196	2	30.2207	11.5914	14.2696	18.708	14.4781	2.6208
791	4.2743	1.2004	4.239	4.8484	0.972	11.3849	16.1193	2.994	1.1817	1.3327	1.0667	2	48.2604	12.4955	11.8655	11.7139	11.2741	0.4691
792	4.6796	1.1674	4.5878	5.1482	36.5849	9.2089	17.1627	2.4617	1.0684	1.3087	0.8504	2	42.2488	20.423	3.5178	24.0151	5.8398	15.4567
793	5.5059	1.2317	6.0996	6.4803	1.4317	11.292	21.3049	3.2329	1.2019	1.3652	0.9633	2	68.8766	11.7081	9.504	12.154	11.1304	0.9861
794	4.8459	1.181	4.9408	5.4395	7.0469	6.2966	17.9799	1.7303	1.1432	1.301	0.8817	2	31.1102	7.3529	4.5816	8.3393	5.8529	2.1923
795	3.8064	1.2442	4.1434	4.4115	20.3233	10.1391	14.8787	2.8235	1.1912	1.4348	0.9478	2	42.0104	16.1944	5.9415	17.087	8.0786	8.5379
796	5.5228	1.1454	5.4139	6.0905	1.9843	11.0138	19.8733	3.0004	1.0583	1.3238	0.742	2	59.6278	9.1931	14.3886	12.39	10.7953	1.1832
797	4.2963	1.1841	4.2125	4.7242	42.4864	15.09	15.9816	3.9775	1.0453	1.3227	0.8237	2	63.5667	34.1562	5.2591	41.4653	8.6788	27.0072
798	3.9207	1.1615	3.7619	4.2574	12.4296	2.8688	14.3063	0.7544	1.1452	1.2621	0.9632	2	10.792	3.7612	2.0667	3.9048	2.5122	1.3414
799	5.477	1.1938	5.499	6.1633	35.8424	7.9388	20.5408	2.1253	1.0062	1.2575	0.7552	2	43.6553	19.4935	3.104	25.813	5.0934	15.6471
800	4.3276	1.252	5.0506	5.1996	25.8657	7.3313	17.0214	2.1753	1.2641	1.382	1.021	2	37.0274	15.1268	5.6752	14.815	5.435	9.5774
801	3.8078	1.1484	3.5429	4.0775	3.3642	11.0051	13.7378	2.8381	1.1576	1.2624	0.898	2	38.9898	10.8615	7.4127	12.0957	10.6349	1.3117
802	4.9347	1.0811	4.1417	5.0497	21.2276	11.4531	16.7603	2.8302	1.0179	1.1887	0.7732	2	47.4355	17.0451	5.7367	22.045	9.0219	10.0694
803	4.8915	1.1361	4.5706	5.2639	22.2439	9.8549	17.4584	2.58	1.0773	1.2314	0.7771	2	45.0429	15.9738	4.6052	20.5567	7.6628	10.0193
804	4.9016	1.134	4.7606	5.3838	1.9073	11.1909	17.4619	3.051	1.2004	1.3988	0.9845	2	53.2756	11.8235	6.6734	12.0097	10.9776	1.0161
805	6.3923	1.0683	5.178	6.5317	12.6794	11.3772	21.4533	2.746	0.9329	1.3079	0.698	2	58.9112	14.4043	4.9311	20.6355	9.9346	7.4696
806	4.3706	1.3619	5.6832	5.5423	17.1964	11.928	18.6992	3.6253	1.2208	1.4909	1.1198	2	67.7893	22.717	9.2576	20.2872	9.8768	11.6573
807	4.5049	1.2135	4.7436	5.1482	31.6142	9.5957	17.1746	2.6503	1.1058	1.3543	0.8619	2	45.5182	20.046	5.18	23.2584	6.5621	14.3902
808	4.4351	1.2196	4.6513	5.0412	8.6814	5.9711	16.9932	1.6344	1.1135	1.3103	0.9325	2	27.7733	7.496	6.8039	8.0382	5.4527	2.4111
809	6.3471	1.191	6.8306	7.3283	37.7971	10.7799	23.7493	3.1004	0.9719	1.4655	0.7756	2	73.6331	33.0321	6.2537	42.5877	6.7055	27.8312
810	1.807	1.2412	1.0859	1.7946	-10.3402	4.3176	7.0465	0.6654	0.7131	1.2901	0.663	2	4.6885	2.6738	2.8019	4.0328	4.764	-0.4848
811	5.4259	1.1008	4.9529	5.7564	28.9362	10.49	18.7637	2.769	0.7695	1.3039	0.5283	2	51.956	18.9726	3.4873	35.9102	7.4546	15.0341
812	4.2778	1.1899	4.2924	4.8056	0.8387	2.3871	15.9911	0.6407	1.1294	1.2726	0.916	2	10.2462	2.2541	1.8926	2.4608	2.367	0.0859
813	4.8086	1.1427	4.4776	5.1611	28.2102	13.3688	17.2625	3.4676	0.9437	1.2566	0.7159	2	59.86	23.7572	5.7589	33.1861	9.5975	16.8866
814	4.1053	1.1382	3.9674	4.4972	9.3218	11.2321	14.6803	3.0355	1.1404	1.2691	0.864	2	44.5621	12.9535	8.0929	14.9931	10.185	4.154
815	4.3782	1.1353	3.9218	4.7071	32.9565	11.7148	15.6149	2.9423	0.8946	1.2919	0.7956	2	45.943	21.3901	6.0762	26.8841	7.8539	15.1412
816	4.5165	1.1556	4.4972	5.0069	10.7655	4.3799	16.3964	1.2013	1.1464	1.3006	0.9415	2	19.6971	5.8001	3.1028	6.1607	3.9083	2.1205
817	5.3978	1.2638	6.1686	6.5188	9.7583	10.4731	21.4316	3.0145	0.9829	1.4565	0.9038	2	64.6046	14.8458	9.1155	16.4267	9.4511	6.3043
818	5.3311	1.1345	5.0613	5.8035	20.8788	11.1568	19.0004	2.9719	1.0103	1.262	0.8071	2	56.4677	18.9147	6.9142	23.4344	8.8274	11.7898
819	7.0044	1.1185	6.7516	7.6324	16.7341	10.9243	24.613	2.9966	0.7281	1.3092	0.553	2	73.7564	17.3723	7.0518	31.4169	9.0961	12.3425
820	6.6923	1.1024	6.1593	7.1827	26.3566	10.5748	23.1781	2.8101	0.9165	1.3209	0.5733	2	65.1332	21.6317	5.7017	37.7305	7.7876	17.1669
821	5.7766	1.0921	5.3052	6.1547	33.9419	5.4243	19.8188	1.452	0.8556	1.2591	0.5834	2	28.7771	11.8579	1.9874	20.3258	3.5832	9.7675
822	3.4181	1.2716	3.7071	3.9447	-11.7216	12.6757	13.6549	3.4413	1.2253	1.3658	1.0114	2	46.99	8.8148	16.0981	8.7155	14.1614	-5.508
823	4.4186	1.1397	4.3168	4.8441	21.0142	10.5995	15.8202	2.8923	1.0641	1.3567	0.8725	2	45.7561	16.9198	5.959	19.3927	8.3722	9.6153
824	5.5507	1.1314	5.3031	6.0391	24.1857	10.9764	19.7295	2.9503	0.8338	1.2718	0.5941	2	58.2087	19.0217	7.2418	32.0204	8.3217	14.0782
825	4.7974	1.1752	4.9432	5.4181	-0.502	8.173	17.7115	2.281	1.1943	1.3127	1.0187	2	40.4006	8.165	5.6564	8.015	8.2141	-0.2028
826	6.6278	1.173	6.8377	7.5082	9.4969	10.4598	24.4239	2.9283	0.945	1.3181	0.8432	2	71.5209	14.7744	9.0905	17.5217	9.4664	6.7923
827	2.7905	1.2706	2.8848	3.1266	6.4537	10.9272	11.1383	2.8301	1.2862	1.4123	1.1055	2	31.5229	13.3348	10.7017	12.0623	10.2221	2.0344
828	7.0907	1.2493	8.3683	8.5704	15.8356	6.4349	27.8284	1.935	0.9465	1.527	0.7045	2	53.849	12.3426	2.2405	17.5206	5.4159	8.5273
829	3.8458	1.1732	3.7326	4.2231	12.9541	2.3244	14.1741	0.6121	1.1418	1.2391	0.8753	2	8.676	2.8948	1.7781	3.3073	2.0232	1.1239
830	3.964	1.169	3.9132	4.3773	-4.8196	15.6745	14.5576	4.2134	1.1149	1.3173	0.839	2	61.3373	10.8285	11.6889	12.9064	16.4299	-2.9562
831	5.0063	1.1364	4.7375	5.4138	29.0762	10.5087	17.8724	2.7856	1.1081	1.3333	0.8166	2	49.785	20.5621	1.9428	25.1793	7.4532	14.4756
832	3.9147	1.1472	3.5916	4.146	15.65	13.0158	14.1085	3.3134	1.1233	1.2835	0.95	2	46.7477	17.7461	8.2872	18.6799	10.979	7.316
833	6.6938	1.1424	6.5281	7.4054	24.4509	14.1358	24.0229	3.8413	0.73	1.2825	0.6156	2	92.2801	29.1377	7.938	47.3311	10.6795	22.5633
834	3.9573	1.1643	3.8925	4.3644	4.1142	3.1184	14.4753	0.8386	1.1624	1.2767	0.8694	2	12.1384	3.099	1.4602	3.5645	2.9901	0.4994
835	4.7794	1.1779	4.9014	5.3795	24.3726	7.9333	17.6862	2.1986	1.1431	1.2923	0.942	2	38.8842	15.1288	3.4519	16.0606	5.9998	9.4771
836	6.4193	1.2329	7.319	7.641	7.5002	7.0219	24.8637	2.067	0.8681	1.5005	0.6827	2	51.3932	8.289	3.265	12.1412	6.4952	3.8546
837	5.4917	1.0919	4.9801	5.8292	41.4048	11.8563	18.8381	3.1344	0.9672	1.2367	0.6968	2	59.0455	29.2888	2.1104	42.031	6.9472	24.4477
838	4.1599	1.3009	4.807	5.0112	12.4658	9.0835	17.0016	2.5683	1.2678	1.4253	1.1786	2	43.6644	14.8143	10.9802	12.5694	7.9512	5.4431
839	4.9734	1.189	5.0974	5.6108	9.4995	2.8142	18.5779	0.7721	1.1722	1.2945	0.9061	2	14.3449	3.6704	2.8898	4.0507	2.5468	1.3627
840	6.3602	1.1111	5.8969	6.7972	6.1185	13.3398	22.2004	3.5433	0.6391	1.3057	0.5324	2	78.6632	11.48	8.9625	21.5647	12.5236	4.813
841	6.4884	1.1975	6.9503	7.5082	20.8755	7.4566	24.4098	2.1231	1.0585	1.4077	0.8256	2	51.8254	15.69	6.4509	19.0034	5.9	10.8188
842	3.8632	1.2367	4.2958	4.5101	8.4827	9.7072	15.0094	2.7783	1.1964	1.3901	1.1516	2	41.7	13.7677	9.7324	11.9555	8.8838	3.5373
843	5.1821	1.2037	5.6571	6.0477	6.7726	10.2554	19.5961	2.9606	1.1198	1.3861	0.9045	2	58.0157	12.5775	8.0004	13.9047	9.5609	3.9292
844	4.2168	1.2635	5.0504	5.0968	9.8285	7.4826	16.7387	2.2576	1.2529	1.5779	1.0732	2	37.79	10.9551	8.8309	10.208	6.7471	3.7142
845	4.258	1.1212	4.0031	4.5572	20.0474	11.2279	14.9978	2.9969	1.0714	1.3759	1.1148	2	44.9464	19.0182	6.5771	17.0597	8.9769	9.0106
846	3.8228	1.2818	4.4108	4.5358	24.9254	12.4517	15.3941	3.5677	1.2524	1.3858	1.0802	2	54.9218	23.787	6.0712	22.0213	9.3479	13.6895
847	4.6694	1.1865	4.8295	5.2981	29.0865	9.6968	17.4048	2.6907	1.1269	1.2727	0.9057	2	46.8307	19.849	5.4546	21.9167	6.8763	13.6214
848	4.8584	1.2443	5.6287	5.8378	8.9063	3.0658	18.992	0.9086	1.2763	1.3646	1.0616	2	17.2563	4.5016	2.3003	4.2405	2.7927	1.5369
849	6.9979	1.1188	6.5917	7.6324	22.5925	10.2054	24.5957	2.7351	0.91	1.3934	0.6543	2	67.271	20.367	5.8892	31.1281	7.8997	15.1982
850	5.2205	1.1779	5.2045	5.7864	13.6107	11.1727	19.3181	3.01	1.2104	1.4312	1.0539	2	58.1484	18.0872	3.38	17.1614	9.6521	7.9144
851	4.0394	1.1773	4.0097	4.4844	44.1872	6.5872	14.9407	1.7678	1.1078	1.2541	0.9023	2	26.4126	14.9883	2.7434	16.6111	3.6765	11.671
852	4.4898	1.157	4.5295	4.9983	7.7558	3.7666	16.3191	1.0454	1.1097	1.3728	0.8516	2	17.0608	4.282	1.7365	5.0282	3.4744	1.3232
853	5.8072	1.1835	5.9455	6.5531	40.1237	8.1303	21.5912	2.2388	1.0013	1.3568	0.7205	2	48.3388	22.903	2.2962	31.786	4.8682	19.3953
854	4.6431	1.2581	5.4536	5.5894	25.1567	6.6664	18.3524	1.981	1.1523	1.4069	0.9459	2	36.3557	13.8653	4.9223	14.6582	4.9893	9.1459
855	5.4703	1.1578	5.3904	6.0434	25.0369	10.9872	19.8978	2.9765	1.0579	1.3769	0.8397	2	59.2254	21.7446	4.6273	25.8946	8.2364	14.8282
856	5.4133	1.1936	5.58	6.1205	11.3946	10.4398	20.2989	2.8698	0.9273	1.3839	0.6882	2	58.254	13.0037	11.5856	18.8954	9.2502	6.6378
857	5.4149	1.1998	5.7973	6.2318	30.2344	8.417	20.4099	2.3908	1.1395	1.4266	0.8759	2	48.7957	19.8964	3.5553	22.7156	5.8721	14.7531
858	5.4193	1.2423	6.1369	6.4032	11.6849	9.5721	21.15	2.7775	1.2064	1.3553	0.9541	2	58.7432	14.9296	6.4277	15.6481	8.4536	6.8641
859	4.5321	1.2472	5.0836	5.3281	23.6039	7.6578	17.757	2.1923	1.1835	1.3747	1.083	2	38.9291	15.5244	4.6795	14.3352	5.8503	9.1888
860	7.8122	1.2033	8.6244	9.1657	2.9113	5.5771	29.5314	1.6287	0.8282	1.4269	0.6564	2	48.099	4.9545	3.5733	7.5481	5.4147	1.4003
861	5.9437	1.2097	6.3629	6.8315	15.1799	3.6511	22.5879	1.0285	1.0501	1.4665	0.7942	2	23.2314	5.9861	2.4555	7.537	3.0969	3.5265
862	6.7307	1.1513	6.862	7.5339	26.2105	10.1898	24.3445	2.8722	1.0068	1.4494	0.7393	2	69.9227	23.8863	3.9919	32.3073	7.519	18.3271
863	10.0231	1.1324	9.8479	11.1616	2.0296	4.57	35.6568	1.2622	0.8941	1.2957	0.8336	2	45.0048	4.6455	2.8512	5.573	4.4772	0.9134
864	3.749	1.2157	4.1332	4.3601	17.5017	7.0436	14.3183	2.0332	1.2326	1.376	1.131	2	29.1126	11.6671	5.6761	10.316	5.8108	5.0952
865	3.8293	1.2893	4.4228	4.5871	23.1543	6.5626	15.5103	1.8713	1.2223	1.3726	1.0086	2	29.0249	11.8071	5.0331	11.706	5.043	6.7205
866	5.3286	1.3124	6.6351	6.5873	7.2797	8.6174	21.9705	2.6024	1.2777	1.5468	1.3065	2	57.177	14.6015	7.6384	11.1758	7.9901	4.1623
867	3.6842	1.3636	4.676	4.5914	20.9561	11.4492	15.7829	3.3921	1.3739	1.5077	1.2649	2	53.5366	22.6662	8.0939	17.9198	9.05	11.2192
868	5.5867	1.2509	6.3662	6.6173	25.4032	13.1583	21.9552	3.8154	1.1817	1.3868	1.0143	2	83.7685	31.2364	7.0556	30.7947	9.8158	21.2799
869	5.2806	1.3546	6.9036	6.6944	22.5101	12.46	22.4721	3.8278	1.3186	1.5178	1.1322	2	86.0192	30.2948	8.1114	26.7572	9.6552	19.363
870	4.8714	1.2173	5.2345	5.6236	22.3224	9.8433	18.6296	2.7658	1.1317	1.3573	0.8605	2	51.5249	18.0812	5.2224	21.0119	7.6461	11.5016
871	4.635	1.3283	5.8281	5.7436	24.4463	9.0373	19.3411	2.7232	1.2581	1.4894	1.0491	2	52.6705	20.0394	6.4026	19.101	6.828	12.876
872	5.8125	1.2166	6.3638	6.7801	29.0895	14.398	22.215	4.1245	0.9759	1.3371	0.677	2	91.6259	33.5656	5.3741	49.5788	10.2096	26.6535
873	2.8887	1.2082	2.7849	3.1223	1.5886	10.5809	10.9651	2.6873	1.1793	1.3104	0.9604	2	29.4668	10.4683	9.9652	10.9003	10.4129	0.4681
874	5.4619	1.328	6.8237	6.7844	19.8798	10.7341	22.7872	3.2144	1.1953	1.523	1.0334	2	73.2462	23.4486	7.5335	22.6908	8.6002	14.5612
875	7.4538	1.2396	8.6687	8.9387	-3.0862	13.9894	29.0268	4.1779	1.325	1.4311	1.2341	2	121.27	14.0542	20.8897	11.3884	14.4211	-3.7426
876	3.9618	1.3008	4.8232	4.857	6.5176	9.4463	16.1898	2.8142	1.2835	1.4344	1.0756	2	45.5612	12.4679	10.8749	11.5912	8.8305	2.9695
877	4.6939	1.2632	5.2993	5.5423	21.9482	9.0726	18.6283	2.5809	1.1385	1.3768	0.9731	2	48.0783	17.4428	2.9227	17.9258	7.0813	10.5523
878	7.0325	1.2399	8.0543	8.3905	27.4882	10.8045	27.3929	3.1768	0.982	1.4054	0.7762	2	87.0224	30.0021	6.3201	38.6516	7.8345	23.9209
879	6.1786	1.1946	6.5576	7.0628	23.2146	12.5579	23.1889	3.5513	0.7974	1.3823	0.5862	2	82.35	24.7698	6.0803	42.2544	9.6427	19.1172
880	3.1789	1.2197	3.246	3.5592	17.1265	3.6874	12.1808	0.9826	1.2437	1.3094	0.9828	2	11.9692	5.0532	2.7141	5.1416	3.0558	2.0499
881	8.0327	1.1039	7.4648	8.656	34.5341	17.6918	27.8568	4.7409	0.9429	1.2567	0.6337	2	132.066	52.9469	6.0965	83.5585	11.5822	45.6078
882	11.5456	1.2285	13.0494	13.8	-2.6896	9.9989	44.5597	2.9282	1.0305	1.3568	0.8011	2	130.479	4.716	10.105	5.887	10.2678	-3.5094
883	5.3956	1.278	6.4599	6.5702	47.3733	9.0993	21.6627	2.7134	1.0812	1.448	0.8428	2	58.7804	31.8821	3.657	37.8289	4.7887	27.8462
884	6.4719	1.2519	7.3943	7.7223	14.2506	11.2954	25.4542	3.2812	1.2512	1.3942	1.0311	2	83.5213	21.8889	8.939	21.2294	9.6857	11.9023
885	5.7371	1.1906	5.9116	6.476	23.8398	9.6565	21.4592	2.6602	0.9747	1.3561	0.7664	2	57.0853	19.2453	4.7524	25.1119	7.3544	13.609
886	6.1501	1.2295	6.9092	7.2683	27.4099	12.7974	23.7556	3.7221	1.1401	1.4176	0.9822	2	88.4196	33.36	5.2682	33.9646	9.2897	24.2357
887	8.2675	1.1668	8.438	9.3156	-1.7068	10.004	30.3058	2.7854	0.7664	1.38	0.5359	2	84.4135	4.0114	5.9177	7.4859	10.1747	-1.4408
888	7.5725	1.2671	9.1846	9.3199	1.4992	1.0676	30.1443	0.3253	1.154	1.441	1.0499	2	9.8053	1.251	1.2366	1.1916	1.0516	0.147
889	5.1299	1.242	5.7372	6.0177	22.8525	8.3944	20.0162	2.4061	0.8721	1.4341	0.6444	2	48.1602	15.1788	8.2491	23.5559	6.476	11.0058
890	4.0577	1.2915	4.6685	4.8398	7.4968	12.9122	16.4638	3.6614	1.2564	1.3812	1.0557	2	60.2805	17.1284	9.4853	16.2248	11.9442	4.5191
891	6.4943	1.237	7.3635	7.7181	32.3037	9.1692	25.237	2.6753	1.0191	1.3526	0.8293	2	67.5173	26.9584	5.8672	32.5063	6.2072	21.8106
892	3.5401	1.2475	3.819	4.0903	21.8341	10.0124	13.8742	2.756	1.1547	1.3082	0.8789	2	38.2375	15.2278	6.1269	17.3251	7.8264	8.3488
893	4.295	1.1479	4.1176	4.6728	20.3072	9.0403	15.4882	2.4034	1.0855	1.3038	0.9222	2	37.2243	14.2034	4.7006	15.4012	7.2045	7.5592
894	4.41	1.0994	3.7693	4.54	9.1425	2.4004	15.2323	0.594	0.9581	1.2068	0.7327	2	9.0479	2.4252	1.4356	3.3099	2.1809	0.8272
895	3.7778	1.3368	4.8031	4.7371	2.8174	7.6927	15.866	2.3288	1.337	1.4958	1.2735	2	36.9489	10.5616	8.5438	8.2934	7.4759	1.041
896	3.0798	1.2654	3.4088	3.5935	21.4053	2.8245	12.2432	0.7864	1.2708	1.3509	1.1367	2	9.628	4.5841	1.8548	4.0329	2.2199	2.0609
897	5.2533	1.3028	6.5802	6.5317	11.0381	4.7524	21.501	1.4544	1.2898	1.4431	1.0668	2	31.2717	7.962	3.7833	7.4635	4.2278	3.4518
898	7.163	1.1762	7.5034	8.2149	10.0055	11.3974	26.4673	3.2311	0.8544	1.3309	0.7029	2	85.5196	15.7662	6.5628	22.431	10.2571	8.5567
899	3.8243	1.3325	4.7619	4.7285	-1.3514	9.2211	16.0096	2.7427	1.3822	1.4741	1.2427	2	43.9098	11.0202	10.9461	8.8681	9.3456	-0.5934
900	7.823	1.1748	8.0154	8.8488	-6.5577	12.1754	28.8739	3.3799	1.1575	1.3729	1.0864	2	97.591	7.6951	14.6101	7.0831	12.9738	-6.3997
901	5.8782	1.2124	6.4829	6.84	16.2075	4.1354	22.3884	1.1975	0.8555	1.4419	0.6894	2	26.8092	6.7339	4.3654	9.768	3.4651	4.3451
902	6.2231	1.1635	6.3052	6.9557	5.4138	12.3035	22.7474	3.4103	0.6712	1.3776	0.4962	2	77.576	9.9744	9.2423	20.1012	11.6375	4.1998
903	3.9576	1.2492	4.2988	4.5743	11.5391	12.9121	15.5316	3.5738	1.0749	1.3891	0.9656	2	55.5067	17.4347	8.8443	18.0552	11.4222	6.405
904	6.1761	1.213	6.7303	7.1741	31.7382	8.1574	23.536	2.3327	0.9322	1.3367	0.693	2	54.902	21.2841	6.2026	30.7108	5.5684	17.4249
905	7.0377	1.2019	7.54	8.1207	16.705	6.7269	26.5743	1.9087	0.8117	1.3665	0.6664	2	50.7212	12.2071	3.1493	18.3175	5.6032	8.473
906	5.215	1.214	5.6299	6.0091	27.7715	10.5654	19.8888	2.9907	0.9098	1.3848	0.7627	2	59.4823	22.3397	4.9191	29.2891	7.6313	16.5191
907	7.2805	1.1962	7.9958	8.5147	4.0042	11.7833	27.36	3.4436	1.0492	1.3773	1.1163	2	94.2166	16.3997	11.9716	14.691	11.3114	3.7726
908	6.5703	1.2152	7.1398	7.6238	23.1552	9.5331	25.0824	2.7136	0.935	1.3416	0.6322	2	68.0643	20.3915	5.6015	32.2561	7.3257	15.7604
909	4.6349	1.305	5.6716	5.7093	12.0629	7.841	19.0029	2.3402	1.2617	1.4568	1.0834	2	44.4712	12.8345	7.9363	11.8467	6.8951	5.3645
910	5.6794	1.108	5.0913	6.0134	24.2077	13.7236	19.7687	3.5344	0.9837	1.2609	0.673	2	69.8711	23.914	4.2485	35.5356	10.4015	16.9142
911	4.8632	1.2955	6.0187	6.0134	26.3865	6.217	19.7932	1.8904	1.2379	1.488	1.0656	2	37.418	14.7501	4.1032	13.8419	4.5765	9.8733
912	3.6804	1.1632	3.6666	4.0432	5.8727	7.7394	13.4486	2.11	1.1264	1.3177	0.9534	2	28.3772	8.6122	9.44	9.0327	7.2848	1.6665
913	5.452	1.207	6.014	6.3646	22.7337	13.7885	20.6739	4.011	1.0291	1.4611	0.9503	2	82.9239	28.9758	8.4847	30.4916	10.6538	18.8517
914	7.5151	1.2318	8.6889	9.0158	9.7982	7.5656	29.0827	2.2603	1.0251	1.445	0.8701	2	65.7367	12.3787	5.8858	14.227	6.8243	6.441
915	3.7507	1.3053	4.4447	4.5186	3.9194	8.3745	15.3801	2.4202	1.3048	1.4486	1.2884	2	37.2223	11.8255	8.9314	9.1787	8.0463	1.4589
916	6.3263	1.311	8.2612	8.065	36.3165	8.3568	26.0554	2.6496	1.1375	1.5378	0.9312	2	69.0369	30.0273	3.2883	32.2472	5.3219	25.0718
917	4.8833	1.2475	5.5704	5.8078	7.429	11.2441	19.1381	3.2728	1.2345	1.4118	1.0096	2	62.6344	15.162	7.9479	15.0176	10.4088	4.6531
918	6.1777	1.212	6.8254	7.2384	30.1338	9.5759	23.5222	2.7786	1.1411	1.3207	0.8612	2	65.3594	25.4572	7.9199	29.5596	6.6903	19.6953
919	4.8495	1.2262	5.4256	5.7179	5.8338	9.3492	18.6806	2.7154	1.0509	1.4369	0.9206	2	50.725	11.0636	5.9903	12.0182	8.8037	2.9592
920	6.6788	1.2406	7.8122	7.9879	4.8603	9.8571	26.0303	2.9583	0.7523	1.459	0.5292	2	77.0056	8.7056	7.4836	16.4504	9.378	3.7427
921	5.0938	1.1726	5.2492	5.7436	28.8491	6.222	18.7654	1.7405	0.9899	1.318	0.7754	2	32.6603	12.8547	2.3514	16.5791	4.427	9.4222
922	4.5352	1.2724	5.4013	5.5123	32.7087	6.0762	18.1293	1.8103	1.1889	1.4534	1.0885	2	32.8194	15.1854	3.1776	13.9508	4.0888	10.7348
923	5.4911	1.2594	6.2812	6.5317	9.2595	4.2857	21.7251	1.2391	1.2299	1.3905	1.0683	2	26.9193	6.6472	3.9231	6.222	3.8889	2.4926
924	5.0354	1.183	5.2589	5.7179	21.2226	8.9552	18.7142	2.5165	1.0573	1.3822	0.8292	2	47.0945	15.8443	3.8128	19.1083	7.0547	9.9947
925	6.4146	1.2827	7.5426	7.7737	20.4952	13.0217	25.8497	3.7996	1.0952	1.4447	0.89	2	98.2177	29.3435	6.7494	32.972	10.3529	20.1299
926	5.6146	1.1882	6.0122	6.476	1.115	9.8811	20.9591	2.8344	1.1442	1.3761	1.0685	2	59.4074	11.1024	6.0676	10.3909	9.771	0.6624
927	4.4163	1.2362	5.0404	5.2425	19.7113	10.4806	17.1516	3.08	1.1801	1.4109	1.0716	2	52.8265	19.4303	7.2463	18.1313	8.4147	10.4128
928	5.431	1.2063	5.8759	6.2918	8.5561	3.5541	20.5815	1.0147	0.9832	1.3673	0.8197	2	20.8833	4.4508	3.0122	5.4298	3.25	1.7868
929	4.2325	1.2703	4.8688	5.0583	7.4324	2.0228	16.8914	0.5831	1.2606	1.346	0.9943	2	9.8488	2.5939	1.6281	2.6087	1.8725	0.732
930	6.2769	1.196	6.8207	7.2726	24.253	11.4292	23.585	3.3053	0.8904	1.4175	0.6566	2	77.9552	24.5905	8.1407	37.4541	8.6573	18.9065
931	5.8227	1.217	6.3311	6.7672	38.4134	9.3014	22.2612	2.6453	0.8996	1.3589	0.6762	2	58.8883	26.4944	3.7475	39.1831	5.7284	22.621
932	5.4231	1.1805	5.7561	6.2104	25.097	9.6924	20.1117	2.774	0.8517	1.3777	0.6207	2	55.7903	18.5079	5.5786	29.8178	7.2599	14.0017
933	3.2966	1.2518	3.6467	3.829	10.347	9.2507	12.9639	2.6022	1.196	1.3822	0.9906	2	33.7344	11.7057	11.01	11.8173	8.2935	3.4905
934	6.0072	1.1756	6.095	6.7544	40.6502	8.977	22.1856	2.4662	0.9486	1.3247	0.7199	2	54.7146	26.0771	3.3882	36.223	5.3278	22.2416
935	6.9318	1.18	7.2362	7.8894	7.8632	9.4248	25.6971	2.654	0.8206	1.3819	0.6322	2	68.1997	10.8529	7.633	17.1659	8.6837	5.3627
936	7.5154	1.1362	7.5225	8.3691	2.646	8.1042	26.826	2.2726	0.7002	1.3316	0.4737	2	60.964	5.3508	6.208	11.2948	7.8898	1.6131
937	3.7225	1.2	3.9165	4.2231	5.1974	11.1708	14.0339	3.1175	1.1129	1.386	0.9575	2	43.7504	12.414	14.4579	12.965	10.5901	2.2739
938	5.9731	1.127	5.54	6.4331	26.8553	11.5091	21.1475	3.015	0.8731	1.3827	0.7335	2	63.7602	23.2976	4.5212	31.7634	8.4183	17.123
939	4.5281	1.2259	4.8136	5.1739	23.75	7.4682	17.4393	2.0614	1.1029	1.3722	0.9224	2	35.9491	13.7904	5.2658	14.9509	5.6945	8.5379
940	5.091	1.2762	5.9886	6.1505	24.4915	4.1941	20.4116	1.2305	1.1767	1.4136	1.0614	2	25.1165	9.5125	3.1937	8.9626	3.1668	6.1514
941	4.9439	1.1634	4.635	5.4395	27.6547	8.5138	18.0697	2.1839	1.0398	1.3768	0.8831	2	39.4616	16.3525	3.5018	18.5164	6.1594	10.913
942	5.2194	1.209	5.8183	6.129	15.1244	10.9709	19.8246	3.2198	1.1406	1.4751	1.1024	2	63.8318	19.9191	7.0494	18.0692	9.3116	9.6542
943	6.1604	1.1244	5.7451	6.6387	6.7198	13.25	21.7608	3.4982	0.7879	1.358	0.7183	2	76.1227	13.9935	7.8957	19.4806	12.3595	5.1153
944	4.5401	1.33	5.8559	5.7393	9.7893	7.7763	18.9702	2.4005	1.2259	1.5156	1.3067	2	45.5373	13.6244	8.3333	10.4266	7.0151	4.4578
945	5.0839	1.2244	5.5807	5.9449	21.9069	8.5976	19.5553	2.4536	1.1435	1.3385	0.9484	2	47.9807	16.8788	3.9054	17.7968	6.7141	10.5111
946	4.7336	1.2495	5.1517	5.4737	19.1793	7.1759	18.581	1.9896	1.1937	1.3468	0.9438	2	36.9679	12.5637	3.6947	13.3121	5.7995	7.0902
947	3.8115	1.2103	4.0325	4.3473	25.1574	7.6467	14.493	2.1276	1.2216	1.3383	0.9811	2	30.8355	13.3724	4.5851	13.6297	5.7231	7.7574
948	5.13	1.2344	5.6467	6.0048	15.8093	8.3131	19.8951	2.3594	1.1527	1.3286	0.9055	2	46.9414	13.7588	8.5311	15.1941	6.9988	7.4211
949	7.8815	1.1058	7.2836	8.4547	-0.4107	8.1276	27.3793	2.1622	0.7421	1.3053	0.5012	2	59.1983	3.8476	5.9635	7.6761	8.161	-0.2431
950	3.9694	1.2476	4.38	4.6171	8.1921	10.5328	15.5583	2.9652	1.237	1.4099	1.0307	2	46.1337	13.7465	11.9924	13.3366	9.67	3.7793
951	3.0973	1.1749	2.9431	3.3236	5.6772	2.877	11.4318	0.7407	1.2145	1.3389	1.0614	2	8.4672	3.3609	2.8161	3.1665	2.7136	0.4807
952	3.238	1.1852	3.0987	3.5078	2.7761	11.9853	12.0566	3.0804	1.1387	1.3126	0.9785	2	37.1387	12.4334	10.9253	12.7063	11.6526	1.031
953	4.7521	1.1549	4.7805	5.2981	20.4675	10.826	17.2423	3.0016	1.1448	1.3129	0.8828	2	51.7538	18.1935	6.0798	20.6096	8.6102	10.5927
954	5.6005	1.0785	4.8545	5.7993	44.0538	12.3628	18.975	3.1629	0.7856	1.2481	0.542	2	60.0153	30.1877	3.1233	55.6972	6.9165	26.439
955	5.9583	1.3275	7.4451	7.4482	25.2825	8.8873	24.848	2.6629	1.3128	1.4548	1.2276	2	66.1671	24.8802	7.9704	20.2681	6.6404	16.7287
956	4.3847	1.2818	5.2014	5.281	19.5556	8.8688	17.6569	2.6126	1.2505	1.4231	1.0636	2	46.13	16.609	4.3451	15.6162	7.1345	9.021
957	4.3435	1.311	5.2736	5.2896	17.5795	11.4566	17.8894	3.3773	1.2749	1.4398	1.0783	2	60.4175	20.8029	7.7625	19.2925	9.4426	10.6211
958	6.3859	1.226	6.8243	7.3883	36.6366	9.8844	24.5965	2.7424	0.895	1.3445	0.7461	2	67.4538	29.3855	4.9735	39.3872	6.263	24.7128
959	3.8587	1.1686	3.8665	4.2788	17.7296	8.6968	14.1664	2.3737	1.1897	1.3103	0.9587	2	33.6262	12.8211	5.5225	13.3739	7.155	5.9618
960	4.2362	1.2732	4.929	5.0925	1.247	6.4867	16.944	1.887	1.2817	1.4412	1.0937	2	31.973	7.405	4.8598	6.7703	6.4058	0.3987
961	4.3806	1.22	4.572	4.9855	14.6031	8.7302	16.79	2.3773	1.0756	1.3641	0.8765	2	39.9147	12.3634	5.1822	14.1056	7.4554	5.8288
962	4.4775	1.2828	5.0478	5.2939	13.1253	7.7541	18.0449	2.1691	1.2763	1.3757	1.06	2	39.1412	12.2777	5.593	11.583	6.7363	5.1374
963	4.2669	1.2047	4.2782	4.7542	0.2917	1.5711	16.1481	0.4162	1.1233	1.2891	0.9422	2	6.7216	1.4955	1.4729	1.5874	1.5666	0.0196
964	6.8112	1.0946	6.1649	7.2212	35.0166	10.0853	23.4228	2.6545	0.8644	1.2918	0.5756	2	62.175	25.544	7.0667	44.3771	6.5537	21.7716
965	3.268	1.1739	3.2152	3.5849	-3.9537	12.2922	12.052	3.2793	1.244	1.3095	1.0601	2	39.522	11.9842	12.393	11.3044	12.7784	-1.5626
966	5.558	1.2511	6.4101	6.6601	30.4736	11.6191	21.8458	3.4093	0.9824	1.4326	0.7376	2	74.4796	28.655	7.1963	38.8501	8.0783	22.6966
967	7.4674	1.1388	7.2483	8.1892	19.1222	13.8022	26.7161	3.7446	0.8521	1.316	0.5417	2	100.042	25.1775	6.0917	46.4762	11.1628	19.1303
968	2.824	1.245	2.9777	3.1866	-12.1072	7.9949	11.0453	2.1554	1.2336	1.3834	1.1405	2	23.8065	7.3398	9.0786	6.4357	8.9629	-2.8823
969	5.2896	1.1839	5.487	5.992	26.7173	10.7537	19.6745	2.9991	1.0557	1.3282	0.7238	2	59.0053	21.4682	3.4654	29.6623	7.8805	15.7646
970	2.4087	1.144	2.0105	2.4628	-29.2765	16.311	8.6571	3.788	0.9154	1.3694	0.7882	2	32.7932	7.02	20.9526	8.9062	21.0864	-9.6007
971	5.2136	1.2168	5.8038	6.1033	20.3029	8.6089	19.9306	2.5069	1.1784	1.4447	1.059	2	49.9644	17.4101	5.5502	16.4401	6.8611	10.1442
972	5.615	1.204	6.0379	6.4931	11.2135	6.1904	21.2393	1.7598	0.7634	1.4147	0.6373	2	37.3773	7.6939	7.5237	12.0734	5.4963	4.1913
973	3.4463	1.2838	3.7142	3.9575	14.3291	8.3839	13.8996	2.2403	1.2138	1.4135	1.1005	2	31.1395	12.3663	4.885	11.2373	7.1827	4.462
974	3.626	1.2823	4.1249	4.2959	4.7346	6.1287	14.6068	1.7307	1.3395	1.4637	1.2876	2	25.2801	8.7147	3.3697	6.7681	5.8385	1.1969
975	5.3608	1.2745	6.4816	6.5831	34.8481	11.0157	21.4643	3.3264	1.178	1.3937	0.9905	2	71.3994	31.9903	4.9699	32.2959	7.1769	24.8813
976	3.8859	1.2046	3.8799	4.313	16.3179	13.2361	14.7052	3.4923	1.1683	1.2822	0.9976	2	51.3547	19.4295	10.8173	19.4763	11.0761	8.38
977	3.1728	1.1945	3.1326	3.495	19.1695	2.5915	11.9062	0.6818	1.1902	1.2773	0.9298	2	8.1181	3.5039	2.0563	3.7684	2.0947	1.5562
978	4.9527	1.1456	4.7249	5.3838	5.9013	11.0135	17.8247	2.9194	1.1492	1.2566	0.9595	2	52.0379	13.0152	6.8744	13.5639	10.3635	3.0709
979	3.7022	1.215	4.0198	4.2659	1.0727	0.9608	14.1316	0.2733	1.2489	1.3855	1.0982	2	3.8621	1.0852	0.9681	0.9882	0.9504	0.0414
980	5.9027	1.2055	6.3898	6.8358	34.2314	7.4777	22.3546	2.1374	1.0328	1.4082	0.7929	2	47.7813	20.2559	2.7272	25.5455	4.918	16.3562
981	5.9232	1.1852	5.9174	6.6216	29.7551	8.3696	22.0541	2.2457	0.9573	1.3259	0.689	2	49.526	18.7871	7.3494	27.2681	5.8792	14.7365
982	4.4546	1.0622	3.8406	4.6	21.6768	4.0272	14.8651	1.0405	1.0384	1.2461	0.7602	2	15.4668	5.7504	1.9458	7.5646	3.1542	3.3527
983	6.62	1.1834	6.9093	7.5082	1.042	8.5158	24.6105	2.3908	0.7941	1.3587	0.5997	2	58.838	5.6669	6.0166	9.4495	8.4271	0.6131
984	5.8452	1.2111	6.2879	6.7287	37.3494	8.192	22.2403	2.3161	0.8545	1.3544	0.7085	2	51.5104	22.8752	5.4526	32.2858	5.1323	19.2388
985	3.8921	1.2386	4.2858	4.5529	6.2912	6.8164	15.1444	1.929	1.255	1.495	1.2342	2	29.2138	9.7212	5.5129	7.8768	6.3876	1.8379
986	3.6784	1.2762	3.9592	4.2959	2.9025	12.0312	14.7474	3.23	1.1517	1.3874	1.0472	2	47.6341	13.6164	8.1048	13.0023	11.6821	1.3826
987	9.2289	1.1357	9.1853	10.275	-2.295	2.1171	32.9282	0.5906	1.0386	1.4071	0.9026	2	19.4464	1.5085	2.303	1.6713	2.1657	-0.4463
988	4.5011	1.2249	4.8698	5.2082	21.7066	7.1976	17.3216	2.0235	1.1762	1.3618	0.9015	2	35.0507	12.6887	4.036	14.0746	5.6353	7.6083
989	5.0602	1.1942	5.0785	5.6579	13.8001	9.0323	18.9839	2.4163	1.0593	1.2644	0.8599	2	45.8706	13.0254	4.7188	15.1472	7.7858	6.3302
990	3.6412	1.2807	4.2744	4.3644	5.7711	8.3156	14.6504	2.4262	1.2558	1.451	1.2374	2	35.5444	11.7469	9.2828	9.4935	7.8357	2.0513
991	4.2663	1.2187	4.5198	4.8827	8.0597	14.3169	16.3346	3.9615	1.1596	1.3385	1.0656	2	64.7094	19.2411	11.713	18.0574	13.1629	5.2154
992	3.9153	1.3915	5.0764	4.9426	-5.5032	5.7123	17.1162	1.6942	1.3613	1.4883	1.3317	2	28.9979	6.4298	7.3937	4.8284	6.0267	-1.5958
993	5.0406	1.2874	6.0659	6.1462	23.9853	8.1203	20.3873	2.4161	1.2213	1.4132	1.0769	2	49.2569	18.4617	5.9874	17.1431	6.1726	11.8144
994	5.0283	1.2006	5.1739	5.7222	9.3606	13.5461	18.9657	3.6954	1.0916	1.3193	0.8288	2	70.0863	16.7365	10.7759	20.1937	12.2781	6.5605
995	3.1776	1.2675	3.5284	3.7006	17.2958	8.1324	12.6534	2.2677	1.297	1.3687	1.0997	2	28.6943	12.3595	5.0213	11.2387	6.7258	4.9629
996	3.6456	1.3207	4.2806	4.3816	-6.3447	9.6226	15.1263	2.7231	1.2816	1.4387	1.1732	2	41.1905	9.3918	7.9767	8.0054	10.2331	-2.6134
997	4.539	1.1101	4.1478	4.857	27.2415	14.4002	15.8297	3.7732	1.0534	1.2129	0.8473	2	59.7291	25.1489	3.3453	29.6801	10.4774	16.2711
998	4.8685	1.1846	4.9349	5.4352	17.4629	7.9108	18.119	2.1546	1.1861	1.3713	0.9176	2	39.0388	12.809	5.6612	13.9585	6.5293	6.8173
999	3.4566	1.2831	3.9741	4.0989	6.1478	8.2953	13.9332	2.366	1.2593	1.4126	1.143	2	32.9663	10.9252	9.5294	9.5586	7.7854	2.0267
1000	4.4761	1.2602	5.1331	5.3324	4.2055	13.3218	17.7204	3.859	1.2205	1.3908	0.994	2	68.3822	15.5603	12.0751	15.6547	12.7615	2.8758
1001	8.2531	1.1924	8.7711	9.5469	1.2172	13.3543	30.9173	3.7885	1.1419	1.2773	0.9173	2	117.132	13.5266	6.7516	14.7459	13.1917	1.4257
1002	5.1358	1.1049	4.8657	5.5765	33.1213	2.427	17.827	0.6624	0.984	1.2343	0.6933	2	11.809	5.0366	1.2463	7.2649	1.6231	3.9113
1003	5.6607	1.2472	6.424	6.733	8.3148	6.8566	22.1802	1.9858	0.8094	1.4102	0.6695	2	44.0465	7.8711	3.6214	11.757	6.2865	3.6624
1004	5.5546	1.1739	5.6997	6.2404	15.5802	10.5775	20.4846	2.9431	0.8684	1.3784	0.5987	2	60.2888	14.7396	7.1978	24.6177	8.9296	9.3931
1005	6.0123	1.0978	5.44	6.3817	24.0552	8.7801	20.7348	2.3036	0.9117	1.309	0.6721	2	47.7638	15.9711	5.0539	23.7642	6.668	11.4897
1006	5.6158	1.1786	5.8336	6.4074	25.5402	11.4119	20.794	3.2015	1.1655	1.2618	0.9811	2	66.5722	25.3393	7.052	25.8273	8.4972	17.0027
1007	6.4144	1.228	7.2351	7.6024	15.5977	7.7173	24.7456	2.2564	1.0742	1.3914	0.779	2	55.8352	13.7832	3.9099	17.6928	6.5135	8.709
1008	5.5567	1.3041	7.078	6.9857	9.3521	9.1434	22.765	2.8428	1.2788	1.4479	1.107	2	64.7171	15.2273	5.3734	13.7558	8.2883	6.0524
1009	3.6545	1.1665	3.6086	4.0389	10.6337	16.4701	13.3929	4.4377	1.1372	1.3686	0.9411	2	59.4339	20.1722	11.5269	21.434	14.7187	6.32
1010	6.9861	1.2527	8.0967	8.3819	40.4731	7.3237	27.4942	2.1567	1.1575	1.3979	0.8955	2	59.2977	27.9035	3.7078	31.1605	4.3596	23.9996
1011	5.4694	1.172	5.4996	6.1033	-0.246	3.2876	20.1384	0.8978	1.1638	1.263	0.9834	2	18.0803	3.1964	2.3435	3.2504	3.2956	-0.0445
1012	4.7375	1.0971	4.1914	4.9683	17.8463	8.5023	16.3287	2.1824	1.0953	1.2796	0.8005	2	35.6365	11.951	4.542	14.9302	6.985	6.3598
1013	7.583	1.2298	9.0077	9.1786	5.2965	7.0904	29.2971	2.18	1.1544	1.5085	1.1402	2	63.8686	11.0391	7.1033	9.6817	6.7149	3.3828
1014	4.2278	1.2462	4.6425	4.9298	-3.0611	10.9955	16.5526	3.0839	1.2689	1.3414	1.0567	2	51.0465	10.4124	10.4036	9.8533	11.3319	-1.5626
1015	5.6327	1.1683	5.8166	6.3432	16.0355	6.7023	20.674	1.8857	0.8449	1.3451	0.5509	2	38.9848	9.3514	3.3408	16.9761	5.6276	6.2514
1016	4.1944	1.2301	4.6735	4.9127	31.0581	9.772	16.2089	2.8175	1.244	1.3933	1.0268	2	45.6693	21.1012	5.8898	20.5513	6.737	14.184
1017	7.9867	1.1205	7.5363	8.6603	4.6987	8.0396	28.1146	2.1551	0.7904	1.2562	0.5028	2	60.5892	6.6995	6.3935	13.3236	7.6619	2.8469
1018	4.7188	1.1822	4.9487	5.3538	23.5393	16.0039	17.5249	4.5192	1.0494	1.3172	0.845	2	79.1985	28.983	8.7416	34.2986	12.2366	18.6428
1019	5.9803	1.1895	6.1771	6.7758	32.1981	8.8164	22.3489	2.4368	1.0234	1.4525	0.7886	2	54.4597	22.249	4.8464	28.2132	5.9776	17.535
1020	6.6698	1.1813	6.8908	7.5296	14.5275	15.8187	24.7527	4.4037	0.729	1.3533	0.5669	2	109.003	23.4999	11.0368	41.455	13.5205	15.8354
1021	6.9991	1.0859	6.2675	7.3711	16.3214	12.145	23.8776	3.1879	1.0148	1.2781	0.6894	2	76.119	19.4296	5.7795	28.1849	10.1628	12.4237
1022	4.4933	1.1905	4.7122	5.1225	12.7743	12.8803	16.8053	3.6116	1.1883	1.322	0.9056	2	60.6944	17.9271	8.0867	19.7969	11.235	7.7533
1023	4.7904	1.1086	4.4025	5.1354	9.3087	13.1064	16.6844	3.4584	1.065	1.2634	0.8083	2	57.7011	14.9787	6.5303	18.5316	11.8863	5.3712
1024	6.3809	1.1943	6.8939	7.3711	21.2847	7.1501	23.9401	2.059	0.8585	1.3989	0.6741	2	49.2922	14.2855	6.2681	21.1932	5.6283	10.4917
1025	4.9612	1.1602	4.9398	5.5123	16.7323	8.5203	18.0825	2.3276	1.0937	1.3073	0.8952	2	42.0886	13.3938	7.6921	14.961	7.0946	7.0424
1026	4.354	1.2922	5.1779	5.2682	15.0621	8.3736	17.6756	2.453	1.251	1.434	1.0081	2	43.3577	13.7008	7.9845	13.5902	7.1124	6.5306
1027	4.0452	1.3003	4.7206	4.8613	13.5416	12.48	16.5248	3.5651	1.3097	1.4403	1.2038	2	58.9133	20.9664	9.1199	17.4174	10.79	7.9778
1028	3.9151	1.1201	3.5079	4.1074	25.7567	9.8743	13.7771	2.5142	1.0814	1.27	0.8458	2	34.638	15.1224	5.4289	17.8785	7.331	8.9216
1029	5.827	1.2822	6.9816	7.1356	36.296	10.0131	23.4719	2.9783	1.197	1.5089	1.0269	2	69.9074	31.9239	3.8175	31.088	6.3787	25.3736
1030	3.9924	1.2296	4.4067	4.66	5.8125	2.6509	15.4215	0.7575	1.1978	1.3459	1.0387	2	11.6818	3.2725	3.3337	3.1505	2.4968	0.679
1031	5.094	1.2314	5.595	5.9449	36.4142	11.1138	19.706	3.1555	1.1248	1.411	0.9329	2	62.1815	29.2356	6.6223	31.3385	7.0668	22.6429
1032	3.6774	1.1533	3.5088	3.9875	14.3155	11.6109	13.3242	3.0576	1.1676	1.2718	0.8882	2	40.7404	14.6688	9.6944	16.5148	9.9487	5.8322
1033	9.4685	1.1067	8.955	10.3264	16.3371	11.6708	32.9189	3.1748	1.0587	1.2317	0.7832	2	104.512	24.7215	4.2039	31.5652	9.7642	17.0743
1034	4.8941	1.1938	5.3476	5.6922	31.094	9.054	18.3543	2.6379	1.0103	1.3963	0.7262	2	48.4171	19.5856	5.9571	26.9686	6.2387	15.0548
1035	7.1058	1.1894	7.6281	8.202	6.5637	9.8446	26.552	2.8283	0.8015	1.3505	0.5527	2	75.0958	10.0128	6.6097	18.117	9.1984	4.9291
1036	4.4649	1.164	4.418	4.9641	20.1896	9.8091	16.3279	2.6541	1.082	1.2997	0.8048	2	43.3366	15.0499	6.1753	18.7006	7.8287	8.7495
1037	2.6285	1.2631	2.9571	3.0709	-1.0815	1.1235	10.4302	0.3185	1.3249	1.393	1.1556	2	3.3222	1.2764	1.1969	1.1045	1.1356	-0.0359
1038	6.109	1.2528	7.0027	7.2983	19.9539	4.5284	24.0446	1.3188	1.0871	1.3834	0.9118	2	31.7111	9.6328	3.9744	10.5643	3.6248	6.3276
1039	5.192	1.139	5.0058	5.7179	8.0279	16.2666	18.5778	4.383	1.0472	1.2446	0.7644	2	81.4271	17.9726	5.8287	23.5126	14.9607	6.5369
1040	4.342	1.1596	4.205	4.7242	23.0671	13.0048	15.8173	3.4573	1.0908	1.334	0.8148	2	54.6853	20.7664	8.1053	25.4862	10.0049	12.6143
1041	4.6018	0.9676	3.3218	4.343	14.2093	6.6527	13.9888	1.5798	0.8682	1.1552	0.5533	2	22.0989	6.2981	3.9767	11.3827	5.7075	3.1401
1042	4.363	1.2566	4.8523	5.1011	5.5329	11.0152	17.2237	3.1032	1.1796	1.4378	0.972	2	53.4489	13.0712	8.0707	13.4483	10.4057	2.9573
1043	4.9384	1.1517	4.8563	5.4395	23.0405	6.5167	17.8677	1.7712	1.12	1.2969	0.9204	2	31.6469	11.9078	4.3416	12.937	5.0152	7.2916
1044	5.2468	1.3026	6.625	6.5616	7.9146	7.6935	21.4719	2.3738	1.314	1.445	1.139	2	50.9693	12.1033	9.4478	10.6263	7.0846	4.034
1045	6.1455	1.2193	6.7629	7.1955	22.6765	5.7397	23.5402	1.649	1.178	1.3108	0.959	2	38.8172	13.0587	4.0474	13.6164	4.4381	8.8024
1046	4.0062	1.2137	4.2192	4.5529	8.0489	12.053	15.2757	3.3291	1.1861	1.3463	1.0195	2	50.8539	15.3921	14.4196	15.0979	11.083	4.0932
1047	5.3286	1.2515	6.1593	6.3689	40.5542	9.3729	20.9514	2.7554	0.9366	1.4405	0.8137	2	57.7304	27.946	2.7187	34.3438	5.5718	23.4121
1048	8.3778	1.1278	7.9216	9.1101	2.6989	16.3428	29.6829	4.3615	0.6547	1.2662	0.4521	2	129.461	10.6834	11.1882	23.6298	15.9018	3.494
1049	7.0017	1.2761	8.2369	8.4976	14.9909	4.785	28.0695	1.4041	1.0873	1.3661	0.8239	2	39.4132	9.2598	3.1715	11.2388	4.0677	5.9084
1050	7.8848	1.1942	8.4372	9.1015	-2.53	1.8064	29.5817	0.5152	1.2087	1.3524	0.968	2	15.2413	1.4073	1.7154	1.4538	1.8521	-0.3856
1051	10.4381	1.2105	11.6432	12.3438	0.5922	10.4401	39.6949	3.0623	0.851	1.5134	0.8267	2	121.556	9.2994	8.2883	11.2489	10.3783	0.7198
1052	4.1746	1.2394	4.8187	4.9726	7.4299	9.9725	16.2552	2.9563	1.249	1.406	1.1314	2	48.0545	14.0147	8.3146	12.3875	9.2316	3.5704
1053	5.7698	1.1847	5.899	6.5017	31.159	13.295	21.4741	3.6522	0.9704	1.3049	0.6911	2	78.4272	30.7621	6.0901	44.5133	9.1524	24.4371
1054	5.6965	1.2668	6.8026	6.9428	30.8382	10.7326	22.6708	3.2204	0.9678	1.4153	0.8373	2	73.0098	28.73	4.3168	34.3133	7.4229	22.5149
1055	5.7767	1.1349	5.5994	6.3261	39.979	16.6563	20.596	4.5283	0.923	1.3293	0.6623	2	93.2652	43.908	5.3877	66.2932	9.9972	37.2865
1056	3.8465	1.2281	4.0865	4.403	14.2447	2.566	14.8404	0.7066	1.1976	1.3316	0.9846	2	10.486	3.6602	2.5575	3.7176	2.2005	1.4937
1057	5.8163	1.1679	5.9209	6.5188	35.1605	13.0959	21.3402	3.6335	0.928	1.3774	0.6759	2	77.5393	33.0022	5.8904	48.8288	8.4913	27.2632
1058	4.0784	1.2114	4.3262	4.6514	3.1479	2.0384	15.5212	0.5682	1.1882	1.3148	0.9348	2	8.8186	2.1232	1.5556	2.2712	1.9742	0.2776
1059	4.1783	1.1885	4.2975	4.7199	2.7386	1.4598	15.6008	0.4021	1.1782	1.309	0.936	2	6.2733	1.5007	1.3931	1.6033	1.4198	0.1718
1060	4.9996	1.178	5.1737	5.6451	29.9496	10.3921	18.5027	2.9058	1.0498	1.3495	0.7701	2	53.7657	21.7088	5.4554	28.1893	7.2798	16.1026
1061	5.2221	1.3039	6.454	6.4331	24.8553	12.2406	21.3912	3.6931	1.0799	1.5971	1.1063	2	79.0006	29.8113	6.0885	26.9478	9.1981	19.6358
1062	4.5711	1.276	5.455	5.568	9.465	1.7309	18.3238	0.5153	1.2523	1.4428	1.0948	2	9.4422	2.6094	1.6986	2.3834	1.5671	0.8937
1063	4.6296	1.379	6.4225	6.0562	8.4279	11.0598	20.0566	3.5416	1.345	1.608	1.2667	2	71.0316	18.8153	10.9808	14.8537	10.1277	5.9865
1064	4.1909	1.1605	4.0713	4.6086	13.3122	14.3509	15.2789	3.824	1.1128	1.2996	0.8577	2	58.4268	18.448	7.225	21.5092	12.4406	7.7779
1065	3.9272	1.2326	4.1905	4.5058	16.2292	2.8692	15.207	0.7906	1.1209	1.3818	0.8945	2	12.0234	4.1014	2.3579	4.585	2.4036	1.9513
1066	4.5903	1.2091	4.9339	5.2939	11.095	11.9123	17.4368	3.3707	1.1433	1.3738	0.8683	2	58.774	15.7168	5.1924	18.1006	10.5906	6.521
1067	7.9616	1.1385	7.844	8.8445	18.8698	13.4266	28.4769	3.6984	0.8393	1.2862	0.659	2	105.318	27.0521	9.6407	41.0481	10.893	19.8733
1068	3.821	1.2786	4.3556	4.5186	-0.7354	13.0786	15.3482	3.7115	1.2512	1.4099	1.0106	2	56.9651	12.8954	14.2349	12.7604	13.1749	-0.4189
1069	3.8329	1.2415	4.1243	4.4158	9.3986	11.8052	14.9499	3.2568	1.1792	1.3123	0.918	2	48.6882	14.3942	8.5932	15.6807	10.6957	4.576
1070	4.5103	1.2326	4.8844	5.2125	12.7288	9.104	17.4661	2.5459	1.18	1.3107	0.949	2	44.4675	13.2	11.7875	13.9097	7.9452	5.6602
1071	4.5496	1.2464	5.1776	5.4138	-1.2621	10.1768	17.814	2.9579	1.2536	1.3843	1.1447	2	52.6913	11.131	10.4653	9.7241	10.3051	-0.665
1072	5.6543	1.3048	7.0913	7.0756	9.3096	10.0464	23.1781	3.0737	1.2249	1.492	1.1198	2	71.2423	16.8347	7.4076	15.0342	9.1111	6.6324
1073	5.4573	1.2962	6.8048	6.8229	29.8047	7.5692	22.2221	2.3178	1.2073	1.4499	1.1268	2	51.5066	21.3382	3.8915	18.9371	5.3132	15.3514
1074	4.647	1.1516	4.6655	5.1611	16.6994	2.1744	16.8116	0.6034	1.1131	1.3147	0.8864	2	10.1447	3.2997	1.4285	3.7224	1.8113	1.6941
1075	4.6765	1.2276	5.1727	5.4652	26.0222	10.0735	18.0355	2.8892	1.1284	1.378	0.979	2	52.1074	20.8554	3.2729	21.3021	7.4521	13.5595
1076	5.6489	1.2436	6.4565	6.7244	7.4589	9.866	22.0692	2.8864	1.1826	1.3804	1.0159	2	63.7001	14.027	8.7549	13.8069	9.1302	4.7513
1077	9.5313	1.2117	10.6215	11.2473	11.2741	11.8431	36.2822	3.467	0.8474	1.5951	0.7372	2	125.792	21.9281	10.2185	29.7459	10.5079	14.1819
1078	5.3991	1.2736	6.4435	6.5745	30.2337	8.1618	21.6033	2.4344	0.9513	1.4626	0.7019	2	52.5904	19.8966	5.264	28.3476	5.6942	15.9
1079	6.4518	1.1651	6.6493	7.3069	35.2216	11.9075	23.6152	3.3528	0.872	1.3582	0.6433	2	79.1764	32.8495	5.8066	51.0619	7.7135	27.8872
1080	3.0419	1.2727	3.38	3.5421	12.3467	5.6249	12.1627	1.5632	1.2641	1.3884	1.088	2	19.0123	7.7117	4.3159	7.0881	4.9305	2.3474
1081	5.3635	1.1792	5.6434	6.0991	41.4662	12.905	19.8694	3.6653	0.8741	1.4305	0.6845	2	72.8278	35.3696	6.6541	51.671	7.5537	30.1989
1082	4.8688	1.2414	5.6075	5.8207	30.6533	9.3864	18.9877	2.772	1.0796	1.4349	0.8533	2	52.6341	21.6885	3.3457	25.4168	6.5091	16.1341
1083	4.7733	1.0306	3.7671	4.7285	15.6405	14.3239	15.4554	3.4913	0.9947	1.2742	0.6967	2	53.9594	16.8586	6.2675	24.1965	12.0837	8.4395
1084	4.7851	1.233	5.3862	5.6451	8.9552	7.8452	18.5352	2.2798	1.2482	1.3791	1.0805	2	42.2557	11.5021	5.68	10.6447	7.1426	3.7841
1085	3.7152	1.2336	4.0628	4.313	6.7751	1.6773	14.3981	0.4733	1.2621	1.3839	1.0133	2	6.8147	2.0462	1.3581	2.0194	1.5637	0.4617
1086	5.7367	1.207	6.2535	6.6601	12.4112	10.6994	21.7524	3.0759	1.1393	1.3722	0.993	2	66.9087	17.6102	7.8333	17.7343	9.3715	8.3042
1087	5.6873	1.1724	5.9429	6.4631	32.6323	15.4608	20.9477	4.3863	0.8614	1.3948	0.6381	2	91.8822	36.6295	6.8254	57.4034	10.4156	29.9833
1088	2.5806	1.3116	2.6733	2.921	0.5858	12.5099	10.6337	3.145	1.201	1.4279	1.0083	2	33.4428	12.7358	14.1775	12.6311	12.4368	0.1959
1089	5.1335	1.1565	5.2001	5.7307	6.5811	11.0278	18.6521	3.0745	0.8052	1.3882	0.5859	2	57.3457	9.8098	9.2622	16.7437	10.3021	3.774
1090	6.2428	1.1984	6.6995	7.2127	29.7249	10.4973	23.5027	2.9923	1.0577	1.3813	0.8752	2	70.3266	27.361	4.1144	31.2617	7.3769	20.9045
1091	5.2192	1.0985	4.8056	5.568	29.4098	4.9833	18.0116	1.3296	0.8583	1.309	0.6547	2	23.9478	9.3462	1.8683	14.2748	3.5177	7.043
1092	6.623	1.2328	7.4761	7.8551	24.9248	9.9945	25.6514	2.9129	0.8664	1.3869	0.6828	2	74.7196	23.7473	5.0665	34.7772	7.5034	18.6237
1093	6.0609	1.1139	5.7571	6.5317	11.1939	13.4414	21.2091	3.6486	0.6766	1.3246	0.5173	2	77.3835	14.837	9.7528	28.6821	11.9368	8.6622
1094	5.9925	1.1729	6.2989	6.8229	4.3158	12.7956	22.08	3.6503	0.7223	1.3787	0.5882	2	80.5985	10.6807	14.0882	18.1568	12.2434	3.4785
1095	4.779	1.0271	3.8078	4.7242	20.2364	17.1928	15.4199	4.2456	0.6799	1.2663	0.6796	2	65.4666	22.568	6.4019	33.2068	13.7134	13.2481
1096	5.5861	0.96	3.9857	5.2339	20.1336	9.4827	16.8472	2.2434	0.7865	1.1889	0.5343	2	37.795	11.6563	4.58	21.8144	7.5734	7.6095
1097	5.0727	1.2683	5.9784	6.129	27.5363	9.037	20.2124	2.673	1.2435	1.3776	1.0685	2	54.0268	21.8742	4.7403	20.4715	6.5485	14.877
1098	3.2043	1.1408	3.0259	3.4393	0.2638	1.4557	11.4843	0.3836	1.1896	1.2807	0.9121	2	4.4049	1.3358	1.3889	1.4646	1.4519	0.0116
1099	4.2868	1.1812	4.3777	4.7927	17.0757	10.0492	15.9071	2.7656	1.1315	1.3127	0.9642	2	43.9924	15.5467	7.685	16.1244	8.3332	7.512
1100	5.8048	1.1077	5.352	6.1933	0.7767	14.4225	20.2004	3.8212	0.7264	1.2601	0.488	2	77.1891	7.5827	17.4978	15.5391	14.3104	0.5995
1101	4.3096	1.1933	4.4921	4.887	28.0877	7.9241	16.1565	2.2032	0.9072	1.4257	0.9452	2	35.5957	15.3838	3.3584	16.2765	5.6983	9.998
1102	4.2218	1.269	5.1133	5.1482	2.0191	10.4664	16.8313	3.1797	1.4051	1.5052	1.3153	2	53.5179	14.5692	12.193	11.0766	10.2551	1.0806
1103	11.0966	1.2249	12.6883	13.3074	1.1857	7.7873	42.7014	2.3139	0.9817	1.5304	0.8086	2	98.8074	7.3933	5.793	9.1439	7.6949	1.1716
1104	7.7091	1.1442	7.7251	8.5875	1.9971	10.994	27.7111	3.0648	0.6907	1.3521	0.5594	2	84.9296	7.723	10.0763	13.8065	10.7744	1.6961
1105	3.7026	1.3533	4.8897	4.7156	2.9498	1.3499	15.7414	0.4193	1.3568	1.4855	1.2006	2	6.6005	1.7675	1.7136	1.4722	1.3101	0.1947
1106	5.4523	1.232	6.1072	6.4246	20.7008	11.0718	21.1031	3.2042	1.264	1.4203	1.1322	2	67.6176	23.9378	5.9419	21.1429	8.7798	13.9974
1107	4.3397	1.2298	4.7214	5.0283	26.6467	14.4932	16.7661	4.0813	1.196	1.3764	1.0257	2	68.4281	29.1384	8.0758	28.4079	10.6312	18.2338
1108	6.9506	1.2152	7.5528	8.0607	8.8988	8.7938	26.5354	2.503	0.7309	1.3626	0.4945	2	66.4177	9.872	6.9831	19.9636	8.0113	5.9104
1109	4.6416	1.2391	5.1616	5.448	0.9116	1.541	18.0679	0.4402	1.2092	1.3353	0.9729	2	7.9539	1.5581	1.5069	1.6015	1.5269	0.0725
1110	4.9748	1.2514	5.7305	5.9277	32.0557	10.2762	19.5571	3.0111	1.1619	1.4425	0.8986	2	58.8879	25.1507	2.5442	27.9903	6.9821	18.8769
1111	4.4298	1.2105	4.7694	5.0925	17.8982	2.827	16.8465	0.8003	1.188	1.3877	1.0321	2	13.4829	4.8087	2.5051	4.6591	2.321	2.4132
1112	4.9608	1.2316	5.5115	5.7864	20.5336	4.3676	19.1942	1.2541	1.1535	1.3839	0.9952	2	24.0718	8.397	2.4762	8.4371	3.4707	4.9428
1113	4.2107	1.2216	4.5112	4.8313	22.7062	8.6581	16.1602	2.417	1.2238	1.3285	0.9614	2	39.0585	15.3025	4.1318	15.9172	6.6923	8.8687
1114	4.5926	1.1695	4.5272	5.0754	31.5473	10.4518	16.874	2.8041	1.0293	1.3315	0.7728	2	47.3172	20.4564	3.8578	26.4703	7.1545	14.9273
1115	6.093	1.1783	6.4107	6.9514	12.2948	9.6225	22.5548	2.735	0.8514	1.324	0.6507	2	61.6872	13.076	6.3411	20.0949	8.4395	7.5843
1116	4.8463	1.0437	4.0749	4.9255	20.2441	10.3388	15.8906	2.6512	0.9545	1.3488	0.7267	2	42.1294	14.521	7.8807	19.9819	8.2458	8.5287
1117	5.5192	1.1448	5.3923	6.0862	31.7746	10.4437	19.8496	2.8371	1.0634	1.3258	0.7727	2	56.3155	23.3999	3.243	30.2824	7.1253	17.894
1118	6.1069	1.1645	6.0032	6.7886	12.1965	13.5619	22.3413	3.6441	0.9817	1.3619	1.0049	2	81.415	21.8956	8.0367	21.7898	11.9079	9.9298
1119	4.2555	1.1307	3.8152	4.5143	20.54	14.8269	15.1159	3.7423	0.9908	1.2352	0.7306	2	56.5676	20.2263	4.8341	27.685	11.7813	11.619
1120	6.0941	1.1608	6.1566	6.8101	41.5386	15.2561	22.2246	4.2262	0.9599	1.3381	0.666	2	93.9259	44.9558	3.5126	67.4973	8.9189	39.0155
1121	5.2051	1.1788	5.2741	5.8292	16.0003	10.4689	19.2761	2.8644	0.9586	1.3488	0.8824	2	55.2141	16.5943	8.4149	18.8055	8.7939	8.8344
1122	5.1721	1.1719	5.441	5.8592	13.676	11.5077	19.0413	3.2883	0.9219	1.4024	0.826	2	62.6134	16.768	8.2234	20.3013	9.9339	8.563
1123	4.4852	1.2674	5.2358	5.3838	21.7016	11.2194	17.8589	3.2893	1.2627	1.4374	1.1364	2	58.7426	22.7306	8.0397	20.0029	8.7846	12.7481
1124	6.0948	1.1599	6.3162	6.9214	16.7622	5.7123	22.2084	1.6246	1.1182	1.3351	0.9083	2	36.0799	10.3664	4.1172	11.4134	4.7548	6.0478
1125	5.1489	1.1075	4.5764	5.4095	26.7253	5.8682	17.9148	1.499	0.9907	1.2614	0.6869	2	26.8551	10.1308	3.1103	14.748	4.2999	7.1771
1126	3.546	1.2411	3.8776	4.1074	8.5055	11.0749	13.8254	3.1062	1.2466	1.3634	1.0489	2	42.9439	14.2811	8.7648	13.6153	10.133	3.6526
1127	3.8236	1.2088	3.7951	4.2959	-0.8468	7.07	14.5197	1.8479	1.0794	1.4172	1.0934	2	26.8315	7.5687	7.0208	6.9222	7.13	-0.2272
1128	4.634	1.0609	3.9634	4.7799	26.0516	10.9771	15.4452	2.8168	0.8161	1.2439	0.5675	2	43.5067	15.9408	2.9675	28.0893	8.1173	11.3342
1129	5.8175	1.1272	5.4646	6.2747	28.8018	13.2826	20.6017	3.5232	0.9222	1.2985	0.5945	2	72.5841	26.5277	5.8331	44.6217	9.4569	20.9055
1130	3.2152	1.1504	3.0964	3.4864	21.3502	11.6133	11.6201	3.0946	1.1824	1.2548	0.989	2	35.9593	16.7105	6.4295	16.8968	9.1338	7.6774
1131	4.0874	1.1318	3.6588	4.3087	8.5751	13.0402	14.5335	3.2829	0.964	1.2234	0.7387	2	47.7115	12.8981	10.1717	17.4606	11.922	4.0913
1132	4.8856	1.108	4.475	5.2082	22.0994	15.1026	17.0055	3.9743	1.009	1.2534	0.7364	2	67.5842	23.5993	5.2314	32.0474	11.7649	14.9357
1133	5.0732	1.112	4.6597	5.4181	22.3547	9.2565	17.7225	2.4338	0.9707	1.3442	0.7279	2	43.1323	14.8739	3.4274	20.4329	7.1872	9.6421
1134	3.9678	1.1941	4.0644	4.4415	20.2941	15.2001	14.8848	4.1505	1.218	1.3373	0.9614	2	61.7794	24.1849	10.2044	25.1571	12.1155	12.5376
1135	3.5909	1.1361	3.4519	3.919	15.8415	12.16	12.8161	3.2752	1.1554	1.2588	0.8805	2	41.9752	15.6606	4.9796	17.7854	10.2337	6.6495
1136	4.7064	1.1364	4.476	5.1097	2.8946	1.6525	16.8024	0.4402	1.0233	1.2634	0.8087	2	7.3966	1.5118	1.4381	1.8694	1.6047	0.2141
1137	7.5678	1.0546	6.331	7.7523	24.7306	9.0108	25.0731	2.2752	0.8643	1.2598	0.7763	2	57.0472	19.3731	3.2276	24.9563	6.7824	14.1081
1138	4.9152	1.06	4.1499	5.0112	28.3531	10.686	16.3686	2.7092	0.9611	1.3261	0.7188	2	44.3457	18.0767	5.2286	25.1484	7.6562	12.5734
1139	4.0468	1.1448	3.8624	4.3687	28.2197	11.6148	14.554	3.0824	1.1518	1.3028	0.9621	2	44.8609	20.6806	5.0796	21.4955	8.3371	12.6596
1140	5.983	1.1632	5.8051	6.5659	31.2951	9.3394	21.8636	2.4797	0.8627	1.3223	0.6531	2	54.2162	21.1574	3.5351	32.3977	6.4167	16.967
1141	4.2519	1.2352	4.8907	5.0626	11.2719	12.7251	16.4993	3.7719	1.2626	1.5648	1.0588	2	62.2345	18.9693	10.5563	17.9164	11.2908	7.015
1142	3.6495	1.1762	3.5342	3.9832	1.6277	8.3077	13.4852	2.1773	1.0563	1.3348	1.02	2	29.361	8.814	7.7759	8.6411	8.1725	0.4779
1143	4.6365	1.2106	4.8322	5.2981	3.0517	10.5179	17.6331	2.8823	1.168	1.332	0.9825	2	50.8244	11.5692	10.0717	11.7755	10.1968	1.551
1144	4.2867	1.139	4.0477	4.6214	3.2613	2.2075	15.3395	0.5825	1.104	1.2518	0.9203	2	8.9352	2.2566	1.9462	2.4521	2.1355	0.2914
1145	4.4018	1.1753	4.4824	4.9469	13.4645	15.5532	16.2523	4.2896	1.1752	1.3323	0.9915	2	69.7158	22.7312	10.5755	22.9268	13.4592	9.3869
1146	5.3177	1.1405	5.1979	5.8292	10.3289	10.9813	19.0536	2.9958	0.9261	1.3704	0.799	2	57.0799	13.7633	7.9324	17.2261	9.847	5.8957
1147	4.0875	1.1016	3.6645	4.3045	0.9962	1.654	14.1459	0.4285	1.1088	1.209	0.8105	2	6.0609	1.3875	1.3368	1.712	1.6375	0.0604
1148	6.1988	1.0952	5.5832	6.5359	22.0893	14.9317	21.3275	3.9089	0.7374	1.3463	0.4954	2	83.3665	24.1783	5.8138	48.8048	11.6333	18.4151
1149	4.5258	1.1929	4.4944	5.0883	-0.289	8.0067	16.9608	2.1217	1.0579	1.2942	0.975	2	35.9851	7.7254	9.6109	7.9232	8.0298	-0.104
1150	3.4716	1.0891	3.0399	3.5935	16.4306	9.0293	11.8776	2.3109	1.1123	1.2146	0.8935	2	27.4482	11.2522	6.4261	12.5931	7.5458	4.5099
1151	6.8871	1.1437	6.815	7.611	9.0631	7.4048	24.7456	2.0393	0.7221	1.3707	0.5547	2	50.4638	8.3088	4.8668	14.9787	6.7337	4.5736
1152	3.6569	1.184	3.6945	4.0689	7.3588	11.5224	13.6025	3.1295	1.2436	1.309	1.1278	2	42.5695	15.1715	8.8642	13.4521	10.6745	3.1326
1153	3.8644	1.1706	3.6996	4.2102	2.7192	2.9643	14.2116	0.7717	1.1472	1.2765	0.9454	2	10.9666	3.0244	2.3369	3.1991	2.8836	0.2982
1154	5.6831	1.1776	5.6713	6.3346	31.1473	4.7227	21.0244	1.2739	1.1014	1.394	0.8644	2	26.7837	11.1531	3.3366	12.9027	3.2517	8.3424
1155	4.8704	1.1396	4.6931	5.3538	11.7279	14.3288	17.4372	3.8565	1.0005	1.3787	0.8343	2	67.2466	18.4388	10.0167	22.1014	12.6483	7.8866
1156	5.4411	1.0273	4.3832	5.4309	19.112	5.8492	17.5598	1.4601	0.6428	1.1768	0.4695	2	25.6383	7.1213	5.2706	15.1683	4.7313	4.9
1157	4.484	0.987	3.237	4.2445	16.8585	4.1163	13.9031	0.9584	0.9035	1.1383	0.5591	2	13.3244	4.1599	1.8054	7.4399	3.4223	2.2463
1158	5.7607	1.1276	5.4593	6.2361	26.7635	9.6099	20.4073	2.5708	0.969	1.2815	0.6529	2	52.4636	18.636	3.4903	28.5446	7.038	14.0411
1159	6.1083	1.1774	6.2519	6.8786	14.9468	11.7384	22.5938	3.2481	1.0578	1.3645	0.9736	2	73.3876	20.6891	8.7949	21.2508	9.9839	10.9691
1160	4.2676	1.2848	4.7637	5.0283	9.5265	14.6719	17.2248	4.0577	1.1851	1.3834	1.0668	2	69.8925	20.8197	13.165	19.5153	13.2742	6.6583
1161	4.7333	1.2192	5.1167	5.4737	26.1208	6.6748	18.13	1.8838	1.1441	1.3744	0.8599	2	34.1529	13.1612	3.8629	15.306	4.9313	8.921
1162	4.4805	1.195	4.6121	5.0668	1.8256	6.335	16.8202	1.7371	1.1629	1.3379	0.9088	2	29.2178	6.1858	7.2073	6.8063	6.2194	0.5334
1163	4.3244	1.0908	3.7057	4.4844	24.3029	13.0916	14.8193	3.2737	1.0194	1.2153	0.7907	2	48.5135	19.6264	7.527	24.8205	9.9101	11.7902
1164	4.9469	1.1835	4.96	5.5166	20.4652	11.5938	18.3926	3.1266	1.1993	1.3233	1.0486	2	57.5054	21.4377	4.8258	20.4443	9.2211	11.7686
1165	3.6928	1.141	3.4857	3.9875	10.1115	15.3264	13.237	4.0359	1.1419	1.2389	0.8857	2	53.4233	17.6038	15.3949	19.8759	13.7768	5.4019
1166	5.0583	1.1342	4.7864	5.478	6.3745	2.8606	18.0232	0.7597	1.0519	1.304	0.8995	2	13.6921	3.282	2.0388	3.6485	2.6783	0.8728
1167	4.7966	1.0943	4.3138	5.054	19.5515	11.0308	16.4899	2.8857	1.0674	1.3073	0.9237	2	47.5845	17.5004	5.0443	18.9461	8.8741	9.3035
1168	5.4089	0.9999	4.193	5.3153	18.5857	9.6777	16.9913	2.3882	0.9114	1.2025	0.6021	2	40.5786	12.2854	4.1874	20.4059	7.8791	7.5418
1169	4.6203	1.1787	4.5391	5.1054	22.8551	9.0863	17.1096	2.4106	1.0571	1.302	0.7732	2	41.2437	14.8465	4.504	19.2003	7.0097	9.4263
1170	8.4818	1.1758	8.8331	9.6968	2.6831	2.781	31.3308	0.784	1.0567	1.3371	0.8575	2	24.5645	2.9798	1.9708	3.4749	2.7064	0.6591
1171	4.0863	1.1033	3.6285	4.2702	3.7419	7.3335	14.163	1.8788	1.0637	1.3355	0.9148	2	26.6095	7.4537	3.5634	8.1475	7.0591	0.9957
1172	4.5237	1.2624	5.1187	5.3238	20.8113	9.987	17.941	2.8494	1.1811	1.4431	1.0636	2	51.1203	19.0503	6.4967	17.9113	7.9086	10.6388
1173	5.2655	1.1077	4.7381	5.5594	28.8099	8.0364	18.3236	2.0781	0.9047	1.3369	0.7047	2	38.0775	15.0017	4.2891	21.2883	5.7211	10.9701
1174	4.612	1.103	4.1416	4.8741	3.3782	9.0922	15.9812	2.3563	1.1206	1.2328	0.8146	2	37.6564	8.4287	6.1947	10.3467	8.7852	1.2721
1175	4.5612	1.0937	4.0478	4.7799	17.3052	2.3078	15.6728	0.596	1.0286	1.2406	0.7822	2	9.3417	3.1094	0.8798	3.9751	1.9085	1.6166
1176	3.9834	1.206	4.0968	4.4929	-0.7778	15.4059	15.0925	4.1819	1.1806	1.3323	0.9843	2	63.1147	14.7918	17.7323	15.027	15.5257	-0.4909
1177	5.048	1.1068	4.6026	5.3709	42.8921	17.8649	17.5534	4.6843	1.0339	1.2345	0.8136	2	82.2249	43.5685	5.4027	53.5502	10.2022	35.268
1178	6.2913	1.1317	5.9031	6.8186	10.7603	12.1642	22.3672	3.2103	1.0772	1.2394	0.7542	2	71.8063	15.9133	5.7518	21.1006	10.8553	7.7266
1179	6.7033	1.2326	7.0499	7.8722	5.3176	9.5861	25.9569	2.6036	0.5725	1.4801	0.8364	2	67.5811	11.1856	10.6076	13.3728	9.0764	3.5937
1180	3.6247	1.2047	3.8294	4.116	7.0769	9.5874	13.7177	2.6764	1.1151	1.5255	1.1909	2	36.714	13.2076	10.1849	11.0905	8.9088	2.5982
1181	5.1218	1.2264	5.7199	5.9963	5.1444	11.1485	19.7344	3.2313	1.2717	1.4106	1.0745	2	63.7684	14.643	11.3479	13.6283	10.5751	3.2805
1182	3.77	1.2274	4.0561	4.3473	24.9445	8.3234	14.5367	2.3224	1.2199	1.3548	1.0823	2	33.7605	15.1825	4.6718	14.0284	6.2471	8.4214
1183	3.7916	1.2472	4.1747	4.4201	19.9282	12.1405	14.8558	3.4117	1.2274	1.3171	1.0719	2	50.683	20.5209	9.1656	19.1435	9.7212	10.1002
1184	5.7043	1.2245	6.5022	6.7715	18.3557	7.6337	21.9437	2.262	1.1215	1.4491	0.9582	2	49.6358	15.0832	6.2441	15.7405	6.2325	9.111
1185	3.7929	1.2153	4.0567	4.343	9.0996	11.6372	14.4808	3.2601	1.2058	1.3774	1.0648	2	47.2087	15.5593	11.3412	14.6126	10.5782	4.2958
1186	9.1603	1.1797	9.7053	10.532	7.494	11.276	33.9484	3.2236	0.7273	1.3323	0.506	2	109.436	13.479	10.187	26.6397	10.4309	8.2012
1187	6.3775	1.1623	6.3455	7.1013	28.2571	9.8482	23.2868	2.6836	1.0554	1.3402	0.8044	2	62.4919	23.342	4.0234	29.0167	7.0654	17.6584
1188	6.336	1.2126	6.8559	7.3369	26.5799	10.8643	24.1361	3.086	1.0129	1.4165	0.7169	2	74.4846	25.5165	6.188	35.5922	7.9766	19.7979
1189	4.7172	1.1402	4.6484	5.221	9.7189	7.9469	16.8972	2.1862	1.1612	1.2589	0.9305	2	36.9405	10.2664	4.3433	11.0327	7.1745	3.5902
1190	4.2338	1.2264	4.4725	4.827	4.2449	10.8341	16.3126	2.9704	1.2395	1.357	0.9958	2	48.4555	12.3874	8.9295	12.4398	10.3742	2.0569
1191	4.0985	1.1002	3.5519	4.2445	0.29	3.0775	14.1656	0.7717	1.0597	1.2067	0.7607	2	10.9311	2.3659	1.676	3.1103	3.0686	0.0317
1192	3.1369	1.1437	2.963	3.3793	-14.7597	5.7606	11.2705	1.5145	1.1552	1.2551	0.9481	2	17.0688	3.7482	5.0887	3.9536	6.611	-2.5193
1193	9.4462	1.1143	9.0256	10.2922	-1.3558	5.2169	33.0677	1.4239	0.5239	1.3077	0.4094	2	47.0859	1.5264	3.0184	3.7284	5.2877	-0.6384
1194	4.659	1.1922	4.6628	5.2125	12.9794	10.3717	17.4498	2.7714	1.1676	1.4258	1.1115	2	48.3611	16.3089	4.6059	14.6728	9.0255	6.277
1195	5.8571	1.1653	5.8917	6.5188	7.7375	8.5215	21.443	2.3414	0.7916	1.3203	0.5804	2	50.2061	8.4481	8.4098	14.5551	7.8621	3.8847
1196	6.8697	1.1153	6.5658	7.4739	5.7673	10.5515	24.0695	2.8783	1.0486	1.2988	0.8344	2	69.2791	12.2918	4.7671	14.7314	9.9429	3.9955
1197	5.0852	1.1204	4.5865	5.3752	-5.933	4.6311	17.8988	1.1867	1.0597	1.2401	0.835	2	21.2405	2.8362	4.7788	3.3966	4.9059	-1.2602
1198	3.8244	1.3098	4.5411	4.6343	3.5148	1.3853	15.7369	0.3997	1.2517	1.4336	1.083	2	6.2906	1.6686	1.4961	1.5407	1.3366	0.2211
1199	4.698	1.2367	5.1834	5.4737	24.0729	13.7121	18.2524	3.894	1.2894	1.4442	1.2072	2	71.0754	29.6783	7.0465	24.5844	10.4112	17.1099
1200	3.7447	1.2018	3.9148	4.2445	11.0319	12.5955	14.1385	3.4876	1.2297	1.3424	1.0811	2	49.3089	17.5551	10.1092	16.2375	11.2061	5.4397
1201	6.3903	1.1684	6.6408	7.2341	8.8496	12.2022	23.4559	3.4547	0.7091	1.3682	0.5644	2	81.0326	13.4482	11.1508	23.8288	11.1224	7.1711
1202	5.5227	1.2593	6.5211	6.6559	23.7685	13.9557	21.8497	4.1651	1.1938	1.4517	0.9721	2	91.0065	31.9728	8.0815	32.8901	10.6386	21.6309
1203	5.3705	1.1916	5.5518	6.0819	26.295	9.623	20.1042	2.6574	0.931	1.3464	0.6894	2	53.4249	18.9376	4.8042	27.4702	7.0926	14.0481
1204	4.7742	0.9887	3.4831	4.5229	8.3706	11.3134	14.8293	2.6573	0.8682	1.1927	0.6672	2	39.4058	10.2153	5.5421	15.3101	10.3666	3.2985
1205	4.8838	1.1458	4.8527	5.3966	28.345	9.6308	17.5804	2.6584	0.9817	1.342	0.7386	2	46.7356	18.3443	4.0471	24.8361	6.901	13.2472
1206	4.722	1.2594	5.6483	5.735	18.6257	11.0196	18.6831	3.3315	1.2231	1.4006	1.0268	2	62.242	20.8003	5.2862	20.2578	8.9672	11.593
1207	5.4024	1.2308	6.1543	6.3903	26.3921	11.5083	20.8899	3.3904	0.9855	1.4117	0.7063	2	70.8254	24.6755	4.8113	34.9359	8.471	18.6923
1208	6.1091	1.1873	6.4899	7.0199	29.1118	11.1617	22.7871	3.1789	0.9384	1.346	0.7646	2	72.4384	27.1382	6.5655	35.4914	7.9123	21.0881
1209	10.4506	1.2182	11.9776	12.5151	-4.8498	10.2142	39.9941	3.059	1.0878	1.4565	0.924	2	122.342	3.9628	4.3206	4.2886	10.7096	-5.9333
1210	5.5787	1.1233	5.1898	6.0134	18.1635	2.1521	19.6876	0.5673	1.0337	1.2267	0.8263	2	11.1691	3.484	1.5021	4.2164	1.7612	2.0287
1211	9.8962	1.1532	10.1047	11.1916	24.4985	13.4301	35.8546	3.7849	1.1215	1.3368	0.9289	2	135.707	42.6652	6.9381	45.9306	10.1399	33.2462
1212	4.2817	1.334	5.1194	5.2039	15.3571	12.7914	17.9437	3.6494	1.2458	1.4497	1.193	2	65.4845	22.9733	8.4032	19.2566	10.8271	10.0565
1213	6.5397	1.2552	7.364	7.8166	4.9259	10.6008	25.7883	3.0271	0.886	1.5513	0.9175	2	78.0645	13.093	5.7908	14.2697	10.0787	3.8454
1214	5.0846	1.1251	4.7431	5.4737	6.3185	2.4215	17.9717	0.6391	1.0779	1.2644	0.8483	2	11.4854	2.65	2.2747	3.124	2.2685	0.7257
1215	5.5652	1.2236	6.1348	6.5231	21.5816	11.7802	21.3932	3.3781	1.1385	1.3706	0.9545	2	72.2689	24.414	6.3595	25.5785	9.2378	15.5968
1216	5.8151	1.1545	5.8985	6.5231	24.9372	10.5267	21.0917	2.9439	1.1053	1.4017	0.8546	2	62.0919	22.2365	5.5953	26.0208	7.9017	15.484
1217	5.9826	1.2082	6.5436	6.9814	35.3919	7.1413	22.7083	2.0578	1.1186	1.358	0.9005	2	46.7296	20.6932	3.1217	22.9802	4.6138	16.5385
1218	4.2722	1.2216	4.7076	4.9683	33.1923	6.1569	16.3956	1.7678	1.2012	1.3689	1.0292	2	28.9844	13.8541	2.8377	13.4607	4.1133	9.6206
1219	4.894	1.3291	6.1058	6.0691	20.7931	11.7422	20.4346	3.5085	1.3284	1.4823	1.1534	2	71.6958	25.6352	5.2327	22.2256	9.3006	14.9078
1220	6.1427	1.2029	6.5796	7.0927	19.9173	6.8756	23.2126	1.9489	1.1577	1.3107	0.961	2	45.2385	14.3017	3.5277	14.8819	5.5061	9.0103
1221	4.9444	1.1619	4.9085	5.4695	7.0593	4.651	18.0473	1.265	1.0544	1.3521	0.9378	2	22.8295	5.6653	3.478	6.0412	4.3227	1.6116
1222	6.5319	1.17	6.3339	7.2169	17.5329	5.9623	24.0085	1.573	0.8401	1.3542	0.8421	2	37.7644	10.7619	4.67	12.7793	4.9169	6.6212
1223	5.0342	1.1355	4.7756	5.4737	15.4897	10.8194	17.9584	2.8772	1.065	1.2603	0.7719	2	51.6693	15.0615	7.0153	19.5118	9.1436	8.0034
1224	5.7641	1.1066	5.2865	6.1547	6.2807	2.0625	20.0397	0.5441	0.9936	1.2656	0.6738	2	10.9033	1.9873	1.7265	2.9493	1.933	0.6848
1225	3.515	1.2666	4.0446	4.1931	-1.6613	9.7511	13.9862	2.8199	1.2761	1.4221	1.1405	2	39.4393	10.6502	10.9842	9.3385	9.913	-0.6552
1226	3.614	1.0269	2.6738	3.4993	-20.8806	11.7599	11.6596	2.6968	0.9164	1.3239	0.9435	2	31.4435	6.8466	8.7129	7.2566	14.2154	-6.5656
1227	5.7719	1.1671	5.7722	6.4331	27.8904	14.2161	21.1628	3.8775	0.75	1.3538	0.4899	2	82.0579	27.9082	6.9641	56.9688	10.2511	22.8863
1228	4.1751	1.0336	3.2394	4.0646	-17.025	10.482	13.5571	2.5046	0.9913	1.2512	0.8971	2	33.9554	5.2235	6.0127	5.8226	12.2666	-5.7809
1229	5.7851	1.2039	6.306	6.733	26.1441	10.0134	21.8799	2.886	0.9762	1.3501	0.7308	2	63.1446	21.913	5.8666	29.9863	7.3954	16.5086
1230	4.7665	1.1733	4.7158	5.2724	38.2585	7.1328	17.5696	1.9145	1.0372	1.2878	0.7588	2	33.6367	16.2108	3.4284	21.3623	4.4039	12.8689
1231	5.0752	1.1186	4.5205	5.3367	26.9388	15.6859	17.835	3.9758	1.006	1.263	0.7395	2	70.9082	27.5771	6.2188	37.2896	11.4603	19.1018
1232	5.7603	1.1669	5.8147	6.4374	16.2088	7.1048	21.1168	1.9564	0.7791	1.3147	0.5576	2	41.3121	10.0155	8.742	17.9628	5.9532	6.6962
1233	6.3143	1.1031	5.6698	6.6687	4.6141	9.9056	21.8824	2.5666	0.716	1.266	0.5478	2	56.1627	7.767	7.5413	14.1796	9.4486	2.5914
1234	5.3073	1.0844	4.651	5.5337	26.596	12.3396	18.0808	3.1742	0.9886	1.2676	0.7823	2	57.3914	22.35	4.4387	28.5686	9.0578	15.2638
1235	3.7537	1.1573	3.4548	3.9961	20.2203	12.3382	13.6482	3.1232	1.0908	1.2271	0.8867	2	42.6259	17.3476	6.7636	19.5634	9.8433	8.6191
1236	4.4571	1.2347	5.14	5.281	0.3762	6.8617	17.2885	2.04	1.0868	1.4889	1.0644	2	35.2692	7.4087	6.4148	6.9606	6.8359	0.1327
1237	4.0483	1.1584	3.9311	4.4587	11.7275	14.222	14.7322	3.795	1.1076	1.2556	0.9039	2	55.908	17.9047	9.0383	19.8074	12.5541	6.5566
1238	4.1589	1.234	4.3712	4.7456	31.8706	9.4857	16.1224	2.5718	1.0472	1.3109	0.8856	2	41.4639	18.9379	5.0107	21.3845	6.4625	13.2148
1239	4.3298	1.1255	3.9964	4.6471	4.1142	16.7043	15.3097	4.3604	1.0368	1.2209	0.7795	2	66.7569	15.2313	15.4854	19.5403	16.0169	2.7465
1240	3.9595	1.0953	3.3621	4.0304	-7.3738	8.6888	13.624	2.1442	1.0065	1.2956	0.7983	2	29.2127	5.2932	8.9267	6.6309	9.3294	-2.1541
1241	4.9976	1.2188	5.36	5.7479	13.1605	8.7743	19.1347	2.4578	1.2213	1.3641	1.0226	2	47.03	13.9809	5.2049	13.6721	7.6195	6.1894
1242	5.5292	1.037	4.48	5.5423	9.9215	1.8487	18.0138	0.4598	0.884	1.2377	0.5899	2	8.282	1.8041	1.1231	3.0581	1.6652	0.8217
1243	5.9353	1.1157	5.5966	6.4374	14.5745	9.4961	20.8037	2.5546	1.0154	1.2558	0.7752	2	53.1457	14.0338	5.1925	18.1044	8.112	7.7457
1244	4.9743	1.1638	4.9114	5.4866	34.0428	4.7498	18.1876	1.2826	1.0597	1.2918	0.7673	2	23.328	10.3452	1.5925	13.4833	3.1328	7.9415
1245	3.3974	1.2731	3.8835	3.9961	3.9109	10.2396	13.588	2.9265	1.185	1.4416	1.1611	2	39.7654	12.9795	12.2521	11.1786	9.8392	1.5552
1246	4.0927	1.2241	4.5373	4.7842	12.7168	12.1954	15.7389	3.5158	1.2045	1.3633	0.9987	2	55.3341	17.6675	11.3809	17.6905	10.6446	7.0367
1247	4.6549	1.1685	4.6353	5.1739	38.684	11.4153	17.0877	3.0966	1.0679	1.3315	0.8813	2	52.9133	26.6374	4.7681	30.2255	6.9993	20.469
1248	2.9324	1.2187	3.1262	3.3493	15.8948	9.684	11.2273	2.6965	1.2647	1.3793	1.0223	2	30.274	13.1385	7.6184	12.8516	8.1447	4.812
1249	3.2837	1.2393	3.3607	3.6706	2.9042	14.8575	12.7851	3.9055	1.2372	1.3174	1.0156	2	49.9316	16.1016	11.5735	15.854	14.4262	1.4501
1250	3.7753	1.2145	4.0686	4.3901	30.2399	13.5216	14.4048	3.8192	1.1136	1.3096	0.9388	2	55.0141	25.492	8.345	27.1529	9.4328	16.6362
1251	4.2084	1.2532	4.7855	4.9512	8.3709	9.3383	16.569	2.6971	1.2842	1.402	1.076	2	44.6882	12.9475	6.9843	12.0332	8.5565	3.7408
1252	5.4927	1.0454	4.6038	5.6065	13.5565	6.1354	18.0394	1.5658	0.9639	1.2071	0.7548	2	28.2463	7.8324	2.0799	10.3768	5.3037	3.8292
1253	4.4478	1.1801	4.5978	5.0369	30.0324	9.5228	16.4896	2.6552	1.1016	1.3393	0.9235	2	43.7837	19.3026	3.3261	20.9008	6.6628	13.1493
1254	3.6998	1.182	3.8314	4.1845	10.0087	15.1735	13.7383	4.2317	1.1567	1.2933	0.9401	2	58.1357	18.6561	11.287	19.8439	13.6548	5.8186
1255	4.4188	1.228	4.7747	5.1182	16.2575	11.9471	17.0476	3.3462	1.1447	1.3135	0.9811	2	57.0439	19.0893	6.8224	19.4579	10.0049	9.2739
1256	4.5494	1.1104	4.2282	4.8912	5.2319	10.5572	15.8705	2.8126	1.1992	1.3104	1.0216	2	44.6379	12.5564	8.7821	12.2909	10.0048	2.3354
1257	3.5817	1.1632	3.4583	3.8547	29.2072	9.4007	13.0889	2.4838	0.932	1.5019	1.0371	2	32.5105	16.3971	4.4176	15.8111	6.6551	9.4954
1258	4.7961	1.1446	4.64	5.2339	32.1298	8.3927	17.2455	2.2581	0.959	1.3297	0.7346	2	38.9423	16.6964	5.2231	22.7287	5.6961	12.5121
1259	4.9683	1.2048	5.2568	5.6879	37.7152	11.7009	18.8048	3.2709	1.1619	1.3644	0.9717	2	61.5094	30.28	4.0785	31.1621	7.2879	23.1984
1260	5.7689	1.1366	5.446	6.249	33.5436	6.1663	20.5988	1.6303	0.9553	1.2799	0.655	2	33.5814	13.9483	3.6128	21.2962	4.0978	11.2644
1261	6.5514	1.1285	6.2256	7.1484	26.8834	12.0351	23.2262	3.2259	1.0116	1.2626	0.7059	2	74.9257	26.3545	5.3799	37.333	8.7996	20.1426
1262	3.3696	1.264	3.7017	3.8976	-2.7903	1.7882	13.3809	0.4947	1.2917	1.403	1.1986	2	6.6194	2.0184	1.7972	1.684	1.8381	-0.1847
1263	5.277	1.1404	5.0022	5.7179	18.8376	11.4065	18.9056	3.018	0.9655	1.2966	0.7175	2	57.0577	17.391	5.6034	24.2376	9.2579	10.7483
1264	4.542	1.1701	4.5131	5.0412	25.3618	8.8349	16.6972	2.388	1.0593	1.3032	0.872	2	39.8729	15.8626	3.8636	18.1912	6.5943	10.1125
1265	4.8609	1.1733	4.8305	5.4052	15.748	14.8483	17.9174	4.0031	1.1092	1.2882	0.8075	2	71.7248	21.397	10.938	26.498	12.51	11.2952
1266	3.7461	1.2076	3.9633	4.2873	25.3398	15.1644	14.2115	4.2291	1.2031	1.3074	1.0577	2	60.1012	27.2041	10.2532	25.7212	11.3219	15.2295
1267	3.6581	1.1719	3.5264	4.0047	15.0822	10.8911	13.4677	2.8517	1.1065	1.2497	0.95	2	38.4062	14.5786	8.0086	15.3458	9.2484	5.7925
1268	6.109	1.1259	5.8323	6.6644	32.8739	12.8496	21.6087	3.4682	1.0982	1.4069	0.9273	2	74.943	32.6347	8.9793	35.1949	8.6254	24.6367
1269	4.2145	1.3184	5.1704	5.1868	4.6494	10.0935	17.4565	2.9896	1.0521	1.4891	1.183	2	52.1874	13.8119	8.7865	11.6752	9.6241	2.4264
1270	4.5394	1.1917	4.8152	5.1868	14.8868	14.1514	16.9944	4.0097	1.126	1.3773	1.0318	2	68.1417	22.5721	13.2644	21.876	12.0448	10.1441
1271	5.1636	1.151	5.1154	5.705	32.8307	10.1904	18.6715	2.7918	0.8447	1.3676	0.5994	2	52.128	21.2166	5.0153	35.3976	6.8448	17.114
1272	5.4047	1.1974	5.7019	6.2019	23.7385	7.2937	20.3303	2.0456	1.1088	1.349	0.8223	2	41.5882	14.4462	4.7781	17.5682	5.5623	9.8724
1273	7.1427	1.133	6.9835	7.8851	33.526	10.5674	25.4233	2.9027	0.947	1.2975	0.7755	2	73.7971	30.1886	5.8806	38.9287	7.0246	24.7412
1274	4.6871	1.1354	4.403	5.0668	3.6478	15.4725	16.718	4.075	1.0636	1.2691	0.8225	2	68.1253	14.7462	12.4279	17.9295	14.908	2.4851
1275	5.2551	1.1663	5.3661	5.9063	19.416	10.792	19.2543	3.0077	1.121	1.3277	0.8196	2	57.911	18.3718	6.0426	22.4154	8.6966	11.244
1276	4.3068	1.1208	3.8974	4.5572	19.2306	11.3814	15.1654	2.9249	1.0873	1.2348	0.8687	2	44.3579	16.5156	4.8489	19.0129	9.1928	8.5303
1277	3.4716	1.2261	3.6484	3.9575	-1.2036	10.9357	13.3719	2.9837	1.1317	1.3586	1.0568	2	39.8979	11.2154	8.0496	10.613	11.0674	-0.4802
1278	3.0361	1.1705	2.4762	3.3151	12.2571	16.5961	11.1642	3.681	0.8345	1.2527	0.6383	2	41.0952	14.3318	11.0558	22.4534	14.5619	5.0371
1279	4.8727	1.1359	4.7921	5.3324	16.3213	14.396	17.3891	3.9673	1.0971	1.4757	0.9351	2	68.9872	22.5244	10.9228	24.0872	12.0463	11.2596
1280	3.5666	1.1178	3.0484	3.662	2.0928	3.0737	12.525	0.7481	1.0299	1.2728	0.7887	2	9.37	2.5696	2.9111	3.258	3.0094	0.1961
1281	5.2473	1.1674	5.2331	5.8164	12.9721	11.2978	19.245	3.0721	0.8862	1.4121	0.9284	2	59.1223	16.7974	6.9306	18.0931	9.8322	7.6694
1282	4.115	1.179	4.2164	4.5786	10.0308	11.806	15.2411	3.2661	1.2137	1.4068	0.9887	2	49.7787	15.4953	6.3861	15.6717	10.6217	4.9932
1283	5.9366	1.1085	5.5161	6.4246	19.7387	11.5991	20.6748	3.0947	1.0502	1.3463	0.8269	2	63.9818	20.3271	5.2098	24.5828	9.3095	12.6292
1284	4.4125	1.0573	3.5564	4.4073	17.89	10.5535	14.6558	2.5609	1.0045	1.1962	0.8046	2	37.5326	13.6871	5.6561	17.0104	8.6654	6.7146
1285	5.4695	1.1068	5.0145	5.8335	18.9799	10.552	19.018	2.7822	0.9664	1.3856	0.7894	2	52.9128	16.7918	6.9155	21.2707	8.5492	10.0428
1286	4.4342	1.0866	3.9287	4.6257	28.6327	15.0233	15.1363	3.8994	1.0866	1.244	0.8526	2	59.022	26.0413	9.669	30.5422	10.7217	16.8996
1287	5.5107	1.0279	4.3424	5.4395	18.4693	11.6991	17.7946	2.8549	0.7988	1.2276	0.5359	2	50.8022	14.4942	5.1619	27.0475	9.5384	9.3828
1288	4.8422	1.1422	4.6292	5.2853	31.617	10.0783	17.3755	2.6851	1.0564	1.3112	0.9036	2	46.6543	20.9779	4.9368	23.2167	6.8918	14.7507
1289	5.7069	1.0649	4.8408	5.8464	11.2641	8.8884	19.0921	2.2536	0.9019	1.3226	0.7519	2	43.0269	10.7767	5.8664	14.3333	7.8872	4.8466
1290	4.0922	1.0746	3.314	4.086	16.631	9.9556	13.8155	2.3881	0.8809	1.1886	0.6275	2	32.9927	10.6949	4.0919	17.0444	8.2997	5.487
1291	7.6914	1.074	6.6747	8.0136	-1.0649	8.9814	25.9515	2.31	0.7109	1.3985	0.549	2	59.9484	4.3453	6.8829	7.9144	9.0771	-0.6384
1292	3.9954	1.2127	4.4445	4.6814	-4.2683	10.9607	15.2215	3.2004	1.235	1.3831	1.1695	2	48.7147	11.2867	12.3607	9.6506	11.4285	-2.0793
1293	3.7276	1.1728	3.6688	4.1246	9.2718	3.6944	13.7344	0.9869	1.1714	1.273	0.9051	2	13.554	4.2903	3.2693	4.7404	3.3518	1.2567
1294	4.4669	1.2585	5.1138	5.3153	8.7621	8.5963	17.6606	2.4892	1.1784	1.36	1.0376	2	43.9599	11.9902	7.5617	11.5552	7.8431	3.8518
1295	6.0141	1.2074	6.5229	7.0028	33.5921	9.5866	22.8122	2.7412	0.9686	1.403	0.7677	2	62.5326	25.8934	5.2519	33.7279	6.3662	21.006
1296	3.4823	1.154	3.269	3.7305	-5.4214	2.7784	12.6247	0.7194	1.1447	1.263	0.9683	2	9.0825	2.3438	2.4696	2.4205	2.929	-0.4924
1297	2.2954	1.072	1.6551	2.1929	-22.0197	8.5664	7.7302	1.8341	0.8056	1.2043	0.6866	2	14.1782	4.0545	8.7334	5.9055	10.4528	-3.122
1298	3.017	1.2128	3.1201	3.3793	-1.1726	1.6407	11.4956	0.4453	1.2422	1.3407	1.0455	2	5.1193	1.6755	1.5351	1.6026	1.66	-0.06
1299	5.5182	1.1565	5.5016	6.1119	21.1914	9.6568	20.0493	2.6498	0.8845	1.3662	0.6407	2	53.1276	16.1344	4.8741	25.1829	7.6103	11.2585
1300	3.6858	1.3436	4.6461	4.5914	15.2878	7.1337	15.5583	2.1303	1.3412	1.4419	1.186	2	33.144	12.234	5.7318	10.3155	6.0431	5.067
1301	3.3671	1.2812	3.7537	3.9404	9.0091	12.6106	13.5523	3.4929	1.1923	1.4485	1.0697	2	47.3365	16.5392	9.8393	15.4612	11.4746	4.2646
1302	3.8662	1.2216	3.9645	4.3687	-0.8908	11.2418	14.838	3.0036	1.1853	1.3336	1.0468	2	44.5681	11.4762	8.7673	10.9628	11.342	-0.397
1303	4.2947	1.1452	4.0741	4.6814	11.5382	14.4869	15.4508	3.8199	1.0423	1.2495	0.8223	2	59.0212	17.3488	17.1188	21.0966	12.8155	6.81
1304	4.9834	1.2408	5.6573	5.8935	11.5113	10.419	19.4249	3.0344	1.2105	1.4368	1.0064	2	58.9436	16.064	7.3647	15.9616	9.2196	6.7852
1305	5.5845	1.1635	5.4192	6.1719	22.7246	11.9335	20.4121	3.1682	0.9359	1.3609	0.8168	2	64.6699	22.2286	3.8645	27.2129	9.2216	14.696
1306	4.5016	1.2339	4.9327	5.2425	13.7455	10.6167	17.45	3.0011	1.183	1.3496	0.9327	2	52.3692	15.7395	6.2039	16.8752	9.1574	7.1984
1307	4.561	1.1852	4.7294	5.1782	23.9499	11.5709	16.9827	3.2223	1.1821	1.3142	1.0162	2	54.7233	22.0486	9.1459	21.6968	8.7996	13.1062
1308	3.5897	1.2699	4.0631	4.2317	-1.4397	1.558	14.3216	0.442	1.291	1.3599	1.0732	2	6.3305	1.605	1.5933	1.4955	1.5805	-0.0911
1309	4.1957	1.2124	4.4506	4.7842	16.4158	7.5675	15.9812	2.1075	1.2261	1.4419	1.0061	2	33.6798	11.8923	4.3406	11.8207	6.3252	5.5288
1310	4.9892	1.0795	4.5107	5.2639	19.4377	12.1982	16.9199	3.2519	1.0997	1.2701	0.7919	2	55.0225	18.4769	10.2714	23.3334	9.8272	10.6951
1311	3.5847	1.1986	3.6429	4.0004	10.1834	15.2973	13.4983	4.1284	1.1923	1.3744	1.0185	2	55.7267	19.6685	10.1915	19.3113	13.7394	5.6749
1312	3.8066	1.2057	4.1531	4.4073	-4.8806	2.1116	14.4193	0.6082	1.1715	1.3834	0.9479	2	8.7695	1.6713	3.7426	1.7631	2.2146	-0.428
1313	5.2074	1.3108	6.5034	6.5274	42.7336	13.3647	21.4443	4.0531	1.231	1.5225	1.1635	2	86.9163	46.0477	4.9783	39.5755	7.6535	37.1425
1314	5.6212	1.2479	6.5353	6.7287	26.3743	13.2983	22.037	3.9438	1.1398	1.6001	1.1509	2	86.9087	34.19	3.9131	29.7073	9.791	22.9216
1315	5.405	1.3697	4.8863	7.0413	-3.7784	3.4346	23.2579	0.7216	0.9409	1.222	0.7035	2	16.7823	1.8734	2.0019	2.663	3.5643	-0.6341
1316	4.9766	1.2847	5.7531	5.9749	16.4752	12.4405	20.0848	3.5635	1.1529	1.4362	0.9204	2	71.5713	21.3557	9.1456	23.2015	10.3909	11.7915
1317	4.5503	1.0794	4.0892	4.7927	10.9199	6.1603	15.4308	1.6325	1.0162	1.2736	0.8253	2	25.1908	7.2799	4.8917	8.8206	5.4876	2.7508
1318	4.6221	1.2163	5.1505	5.4266	20.0389	11.8739	17.6609	3.4628	1.074	1.4354	0.9692	2	61.1566	21.4576	5.51	22.1386	9.4945	12.2551
1319	6.0857	1.1693	6.2072	6.8358	25.8528	15.6448	22.3551	4.344	0.8339	1.3528	0.5992	2	97.1101	32.057	9.8884	53.4955	11.6001	25.1057
1320	5.1993	1.2217	5.784	6.0819	23.6985	11.5506	19.9551	3.3479	1.1537	1.3955	1.0007	2	66.8084	24.6521	5.8778	24.6348	8.8133	15.8326
1321	4.7451	1.1755	4.8897	5.3538	28.0991	11.5348	17.5231	3.2187	1.1155	1.3032	0.8705	2	56.4019	23.068	7.9035	26.4999	8.2937	15.8484
1322	5.5474	1.1429	5.3157	6.0391	21.9734	12.7378	19.9184	3.3994	1.1447	1.3518	0.9079	2	67.7104	23.9016	5.4645	26.3268	9.9388	14.8783
1323	3.5729	1.2145	3.6863	4.0218	9.9305	5.7844	13.632	1.5642	1.1817	1.3374	0.9712	2	21.3232	7.1772	4.9158	7.3904	5.21	2.1175
1324	4.0599	1.1907	4.2203	4.6257	20.8647	12.9225	15.187	3.591	1.1695	1.3056	0.8831	2	54.537	20.4095	7.4265	23.1118	10.2262	11.379
1325	3.5914	1.1386	3.2744	3.8248	10.9019	2.4834	12.8463	0.633	1.1247	1.2529	0.8689	2	8.1316	2.8092	1.6915	3.2329	2.2127	0.8865
1326	3.8441	1.1083	3.3973	4.0218	20.1805	3.0066	13.385	0.7631	1.1044	1.2193	0.8117	2	10.2143	4.0093	1.6748	4.9394	2.3999	2.0613
1327	6.8249	1.1335	6.5	7.4397	-4.3493	11.0882	24.3027	2.9657	1.0863	1.294	0.8025	2	72.0735	6.1501	8.1474	7.6641	11.5705	-3.1347
1328	3.7077	1.117	3.3037	3.8762	9.5341	3.1139	13.0109	0.7907	1.084	1.2803	0.811	2	10.2873	3.2653	2.2259	4.0265	2.817	0.9808
1329	6.0992	1.1002	5.5702	6.506	25.3015	8.274	21.0814	2.1862	0.8511	1.2589	0.637	2	46.0881	15.5981	2.0908	24.4865	6.1806	11.661
1330	3.5994	1.0934	3.1642	3.7434	10.326	12.5763	12.3644	3.2184	1.1102	1.2269	0.8218	2	39.7938	13.3767	10.5691	16.2779	11.2776	4.1091
1331	7.3277	1.1544	7.2502	8.1292	27.0201	13.3283	26.5747	3.6363	0.9345	1.3144	0.635	2	96.633	32.2871	6.5176	50.8443	9.727	26.1103
1332	4.074	1.1972	4.1501	4.5529	10.455	11.2212	15.3227	3.0392	1.1587	1.3148	0.9202	2	46.5691	14.1146	10.2248	15.3392	10.0479	4.8688
1333	5.6294	1.1451	5.4013	6.1376	18.6179	11.8881	20.2515	3.1707	0.9743	1.2861	0.7271	2	64.2114	18.9898	5.7407	26.1157	9.6749	11.9548
1334	3.4887	1.1408	3.2393	3.7177	-11.1503	2.7462	12.5039	0.7114	1.1297	1.2334	0.9043	2	8.8957	1.7683	2.1948	1.9555	3.0523	-0.9919
1335	4.2677	1.1927	4.5163	4.857	28.103	9.9001	15.9908	2.7961	1.2529	1.3852	1.1491	2	44.7116	20.7441	6.2058	18.0532	7.1178	12.5653
1336	4.0414	1.1575	3.9933	4.4501	9.5856	14.794	14.6959	4.02	1.0904	1.3363	0.9819	2	59.077	18.797	10.8981	19.1433	13.3761	5.6629
1337	3.6583	1.2552	3.8907	4.1803	20.4353	12.8593	14.4261	3.4681	1.2122	1.3374	1.0898	2	50.0315	21.3748	9.6823	19.6127	10.2314	10.2241
1338	5.1705	1.2054	5.5881	5.992	33.5851	9.6037	19.5796	2.7409	1.1621	1.3493	0.9766	2	53.6666	24.2531	3.971	24.8341	6.3782	18.024
1339	4.4121	1.1178	4.0061	4.6899	12.1656	2.6557	15.4936	0.6867	1.0359	1.2757	0.8152	2	10.639	3.1959	1.4626	3.9203	2.3326	1.2943
1340	4.8637	1.1305	4.5306	5.221	35.9605	10.2095	17.2738	2.6778	0.8746	1.2461	0.6396	2	46.2552	20.8152	4.9205	32.5455	6.5381	16.6336
1341	5.9683	1.0892	5.3448	6.2832	9.9593	8.095	20.4217	2.1186	0.8001	1.3449	0.5635	2	43.2663	8.4159	3.6892	14.9362	7.2888	4.309
1342	3.7403	1.2429	4.1714	4.3858	-3.966	10.6196	14.6041	3.0333	1.217	1.3592	1.1428	2	44.2986	10.8609	9.948	9.5034	11.0406	-1.7569
1343	4.2641	1.2548	4.7908	5.0326	2.3685	1.262	16.8099	0.3597	1.2756	1.3492	1.1273	2	6.046	1.5321	1.1932	1.3591	1.2321	0.1432
1344	4.8622	1.2405	5.1725	5.6965	13.3096	11.4341	18.9487	3.1212	0.8916	1.427	0.8756	2	59.1429	16.5509	11.803	18.9022	9.9122	7.8717
1345	3.7562	1.139	3.6056	4.0732	-4.8572	9.2206	13.4408	2.4735	1.1107	1.3805	0.997	2	33.2457	8.0241	6.8703	8.0486	9.6684	-1.6148
1346	3.5437	1.1762	3.6263	3.979	11.7986	9.3444	13.0939	2.5879	1.2055	1.3098	0.9451	2	33.8855	11.7873	9.0838	12.4723	8.242	3.998
1347	5.5657	1.1759	5.8595	6.3646	27.3367	6.998	20.56	1.9944	1.0492	1.365	0.8203	2	41.0049	15.3804	5.919	18.7506	5.085	11.2094
1348	4.6104	1.24	5.1622	5.4223	35.1875	14.8758	17.9594	4.2759	1.1345	1.4629	1.0035	2	76.7918	36.6963	6.294	36.5683	9.6415	27.0211
1349	4.9931	1.2073	5.3122	5.7264	4.2298	9.094	18.9381	2.5509	1.2044	1.3522	0.9558	2	48.3094	10.3674	8.0137	10.8473	8.7093	2.0434
1350	3.2152	1.2458	3.2683	3.6149	3.3234	1.6655	12.5839	0.4326	1.1841	1.2823	1.028	2	5.4432	1.8361	1.3625	1.7861	1.6101	0.1809
1351	3.0857	1.2065	2.8624	3.4093	-5.0552	12.0408	11.6954	2.9469	0.8273	1.3043	0.9245	2	34.4656	9.9518	13.1487	10.7648	12.6495	-1.7423
1352	4.0229	1.1894	4.0985	4.5272	21.9045	15.5571	15.0325	4.2415	1.0789	1.3255	1.0085	2	63.7608	26.2197	9.3155	25.9975	12.1494	13.9665
1353	3.3579	1.196	3.3046	3.7006	-3.7844	2.5884	12.6173	0.6779	1.1614	1.2554	0.9557	2	8.5536	2.2436	2.9261	2.3476	2.6863	-0.3237
1354	3.822	1.1135	3.409	4.0132	3.4293	13.6001	13.3703	3.4676	1.0737	1.2508	0.8012	2	46.3628	12.1123	10.9569	15.1184	13.1338	1.5899
1355	3.7724	1.1092	3.4079	3.9704	16.0776	16.945	13.146	4.3927	1.1279	1.2778	0.9513	2	57.7467	22.8126	8.5087	23.9803	14.2208	9.2843
1356	4.5591	1.2196	5.0035	5.311	26.4922	7.4148	17.4679	2.1239	1.1873	1.3404	1.0502	2	37.1	15.5528	6.2586	14.8091	5.4505	9.8286
1357	6.0596	1.1342	5.9475	6.6987	13.1368	10.0888	21.5921	2.779	1.0755	1.2819	0.8134	2	60.0034	15.0108	6.0159	18.4542	8.7634	7.8825
1358	4.8357	1.3036	5.667	5.8592	17.2781	8.8299	19.8045	2.5266	1.187	1.4082	0.998	2	50.039	15.9354	6.7761	15.9674	7.3042	8.6458
1359	4.1656	1.1132	3.9188	4.5058	0.768	2.8268	14.5677	0.7604	1.0448	1.2854	0.8927	2	11.0777	2.5891	1.8828	2.9004	2.8051	0.0851
1360	3.3626	1.2161	3.5835	3.8419	1.3482	1.3574	12.8471	0.3786	1.2657	1.3095	1.1398	2	4.8641	1.5918	1.2682	1.3966	1.3391	0.0656
1361	3.7105	1.2632	4.1024	4.3302	3.364	1.5572	14.7253	0.4338	1.2718	1.3519	1.0257	2	6.3883	1.7584	1.4232	1.7144	1.5048	0.2149
1362	6.1541	1.0942	5.6971	6.5873	29.4248	9.1628	21.1551	2.4676	0.7487	1.3061	0.5097	2	52.2015	18.6562	3.3438	36.6028	6.4667	15.3602
1363	3.4382	1.2149	3.7293	3.9704	3.306	1.6619	13.1222	0.4723	1.229	1.3496	1.0211	2	6.1978	1.8458	1.7293	1.8076	1.607	0.2049
1364	4.6699	1.1693	4.6879	5.2039	11.8967	15.179	17.1542	4.1481	1.1884	1.2733	1.0262	2	71.1575	22.1888	12.5454	21.6223	13.373	8.4654
1365	4.0341	1.2345	4.2729	4.6171	22.9321	10.1897	15.646	2.7828	1.1207	1.3755	0.9878	2	43.5394	17.7416	8.6432	17.961	7.853	9.9845
1366	4.5094	1.143	4.3973	4.9212	16.7334	9.878	16.1929	2.6824	1.1675	1.3487	0.9062	2	43.4364	14.7221	4.113	16.2456	8.2251	7.2684
1367	4.8315	1.1128	4.5807	5.2467	34.5714	8.7744	16.8912	2.3795	1.0411	1.29	0.7999	2	40.193	18.4876	3.7885	23.1119	5.741	13.8953
1368	5.525	1.0681	4.7365	5.7007	18.5628	13.3062	18.5386	3.3997	0.8372	1.2674	0.5274	2	63.025	17.414	7.204	33.0202	10.8363	11.6992
1369	3.9588	1.1296	3.6997	4.2145	24.9794	9.5525	14.0488	2.5156	1.1494	1.2957	0.9137	2	35.3415	15.3763	6.2867	16.828	7.1664	8.8281
1370	5.7513	1.1739	5.6397	6.4074	16.62	13.6376	21.2096	3.6263	0.9185	1.3083	0.7731	2	76.912	21.5738	6.9945	27.9055	11.3711	12.7828
1371	5.0373	1.1195	4.6901	5.4138	27.0608	8.5917	17.7155	2.2746	1.0781	1.2691	0.7604	2	40.2959	15.6696	5.7807	20.6072	6.2667	10.9044
1372	3.7587	1.1118	3.3928	3.949	17.8382	13.2867	13.1285	3.4337	1.08	1.3009	0.9007	2	45.079	17.8741	7.5035	19.8444	10.9167	8.0413
1373	4.9119	1.1617	4.6366	5.3067	40.3845	10.4931	17.9261	2.714	1.0169	1.2504	0.7859	2	48.6523	24.5642	2.7309	31.256	6.2555	19.648
1374	4.2329	1.1629	4.0496	4.6128	-1.433	3.3757	15.4637	0.884	1.0743	1.2798	0.7894	2	13.6704	2.5069	1.9686	3.1759	3.4241	-0.1959
1375	5.4028	1.2314	6.0668	6.3518	28.6402	8.1509	20.9012	2.3659	1.1088	1.4082	0.8808	2	49.4498	19.2855	4.421	21.8961	5.8165	14.1625
1376	6.5703	1.1288	6.1819	7.1227	29.2817	10.554	23.2998	2.8002	1.0066	1.2693	0.6741	2	65.2439	24.1358	7.3858	35.804	7.4636	19.1045
1377	5.5319	1.2135	5.9295	6.3903	-2.1727	1.5726	21.0892	0.4422	1.2119	1.3055	0.9933	2	9.3246	1.3934	1.6325	1.4028	1.6068	-0.2026
1378	4.2648	1.1288	4.0574	4.6171	18.9797	14.2519	15.124	3.8234	1.1704	1.3524	0.9722	2	57.8255	22.2009	8.6345	22.8359	11.5469	10.9751
1379	5.285	1.1289	4.9967	5.7479	3.8501	1.391	18.7427	0.3708	0.994	1.2336	0.6933	2	6.9505	1.1948	0.9784	1.7235	1.3375	0.2676
1380	3.9523	1.16	4.0921	4.4629	-2.273	16.3019	14.4031	4.6316	1.2378	1.3563	1.0155	2	66.7089	15.415	11.8043	15.1792	16.6723	-1.5163
1381	3.9392	1.1786	3.9963	4.3987	29.2574	3.3911	14.5857	0.9291	1.2053	1.2951	0.9448	2	13.5518	6.2314	1.4354	6.5956	2.3989	3.9649
1382	6.4156	1.1232	6.1014	6.9514	27.2538	12.922	22.6381	3.4827	0.9291	1.3153	0.6237	2	78.8422	27.3508	5.5839	43.8499	9.4003	21.4875
1383	4.1446	1.2616	4.9216	5.0112	8.4955	11.94	16.4264	3.5774	1.271	1.418	1.1666	2	58.7638	17.7384	8.7555	15.2048	10.9256	4.9923
1384	5.2197	1.0978	4.631	5.4609	28.5208	13.3814	18.0017	3.4424	0.9814	1.2553	0.7429	2	61.9692	24.7804	4.735	33.3542	9.565	17.6741
1385	5.5779	1.0999	5.0389	5.8892	24.8831	9.8041	19.2742	2.5631	0.7379	1.3128	0.5447	2	49.4019	16.304	3.4248	29.9334	7.3646	12.2927
1386	3.3674	1.1702	3.2245	3.6534	11.9231	10.3616	12.38	2.6988	1.1475	1.2673	0.9829	2	33.4109	12.9541	7.1973	13.1788	9.1261	3.9836
1387	4.1709	1.186	4.292	4.7242	10.1401	2.5946	15.5402	0.7166	1.1781	1.3092	1.0069	2	11.136	3.4767	1.8251	3.4529	2.3315	1.1292
1388	7.5098	1.1918	7.913	8.6175	12.3187	10.7715	28.1177	3.0314	0.8765	1.3791	0.5672	2	85.2348	15.8565	9.1804	27.9571	9.4446	10.4998
1389	2.9591	1.1536	2.8478	3.2037	0.2815	1.2887	10.7245	0.3422	1.2009	1.3036	1.0426	2	3.6701	1.3502	1.1422	1.295	1.2851	0.0103
1390	4.3189	1.1417	3.9917	4.6257	19.8434	13.6999	15.4916	3.53	1.0281	1.2365	0.8183	2	54.6857	19.8376	5.8906	24.2424	10.9815	10.8515
1391	4.0209	1.14	3.7364	4.3302	34.7389	4.2501	14.4008	1.1027	1.1031	1.2819	0.877	2	15.8799	7.949	2.5684	9.0639	2.7736	5.5165
1392	4.3131	1.0922	3.7741	4.4801	34.7853	3.432	14.8	0.8752	1.0552	1.27	0.7903	2	12.9526	6.2743	2.0422	7.9395	2.2382	4.5056
1393	4.629	1.1981	4.9846	5.3324	4.5329	10.0489	17.4242	2.8747	1.0813	1.3861	0.9995	2	50.0895	11.8588	7.4887	11.8651	9.5934	2.2705
1394	6.8885	1.0839	6.079	7.2041	13.7945	10.6616	23.4563	2.7631	0.7646	1.2392	0.52	2	64.8121	13.72	5.542	26.383	9.1909	8.9405
1395	3.1356	1.0913	2.5605	3.1352	0.2871	15.9715	10.7505	3.804	1.0693	1.196	0.8802	2	40.895	14.1347	11.407	16.0593	15.926	0.1174
1396	3.2613	1.2207	3.4274	3.6877	10.0509	6.2937	12.5064	1.7248	1.2097	1.3732	1.1169	2	21.5711	8.4909	4.3384	7.6023	5.6611	2.1681
1397	3.1776	1.0883	2.7237	3.2637	-1.9225	2.5285	10.8641	0.6339	1.1081	1.1848	0.8145	2	6.8868	1.9667	1.7998	2.4145	2.5771	-0.1324
1398	4.0321	1.1638	3.9397	4.4287	14.0084	1.6735	14.7419	0.4472	1.1944	1.2677	1.0111	2	6.5932	2.3786	1.0714	2.3526	1.4391	0.9236
1399	5.277	1.1031	4.7726	5.6022	7.5443	9.1607	18.2882	2.3906	1.0726	1.2225	0.7924	2	43.7202	10.0098	6.4718	12.6321	8.4696	3.2984
1400	5.8136	1.146	5.8312	6.4974	30.9798	7.8648	20.9304	2.1911	1.0092	1.3076	0.7488	2	45.8615	18.2725	2.8314	24.4028	5.4283	14.2078
1401	4.5785	1.1985	4.7863	5.1825	3.2917	11.7544	17.2397	3.2634	1.2011	1.3336	1.0879	2	56.26	14.2179	4.8007	13.0697	11.3674	1.8519
1402	3.7864	1.2183	3.9483	4.2873	8.3059	11.7686	14.4918	3.2064	1.197	1.3331	1.1149	2	46.4658	15.8901	11.7151	14.253	10.7912	3.8594
1403	3.2658	1.2783	3.6101	3.8076	2.189	8.1557	13.1152	2.2449	1.2601	1.3344	1.1248	2	29.4428	9.6169	10.5067	8.55	7.9771	0.6445
1404	5.1369	1.1279	4.7255	5.4909	12.8342	13.723	18.2022	3.5626	1.0333	1.3011	0.744	2	64.848	17.2221	5.7777	23.1485	11.9618	8.3227
1405	5.076	1.1133	4.5749	5.3838	35.593	10.5128	17.7533	2.7091	0.9961	1.2339	0.7662	2	48.0948	22.3064	5.5188	29.1126	6.7709	17.1184
1406	4.3514	1.1057	4.0089	4.6428	11.822	8.1721	15.1155	2.1674	1.0748	1.2917	0.7676	2	32.761	9.4042	5.2507	12.2516	7.2059	3.873
1407	5.232	1.1267	4.896	5.6493	27.0476	12.0298	18.5203	3.1802	0.9371	1.275	0.7261	2	58.898	22.3028	3.7634	30.716	8.7761	15.9305
1408	4.291	1.1872	4.5206	4.8912	25.339	7.825	16.0047	2.2102	1.19	1.3498	1.009	2	35.3739	14.8581	4.9388	14.7258	5.8422	8.9634
1409	4.0047	1.2541	4.4902	4.6942	8.0646	3.9744	15.778	1.1311	1.3102	1.407	1.2398	2	17.8458	5.9693	4.205	4.8147	3.6539	1.4392
1410	7.7084	1.1271	7.5188	8.4633	8.4953	8.8096	27.2957	2.4267	0.6679	1.3592	0.5053	2	66.2379	9.7004	4.8705	19.1974	8.0613	5.6271
1411	5.4371	1.1968	5.781	6.2318	37.3218	8.1506	20.4421	2.305	0.954	1.362	0.7714	2	47.1186	21.5262	2.941	27.9065	5.1087	17.5855
1412	6.0569	1.1663	6.151	6.8529	-4.9996	8.7251	22.1935	2.4182	0.8082	1.3886	0.5975	2	53.6681	2.7905	5.4616	4.6705	9.1613	-2.6832
1413	4.5412	1.2125	4.9388	5.2767	26.0367	9.2912	17.2984	2.6527	1.2302	1.3271	1.0589	2	45.8872	19.224	5.9928	18.1555	6.8721	11.9475
1414	5.0269	1.1973	5.2375	5.7136	4.5591	1.6752	18.9089	0.464	1.1934	1.3136	0.933	2	8.7737	1.8916	1.0036	2.0275	1.5988	0.4
1415	3.1247	1.3122	3.7212	3.7605	-6.0999	15.1493	12.881	4.3765	1.3413	1.4299	1.255	2	56.3734	16.7338	17.6758	13.3336	16.0735	-3.4387
1416	5.7108	1.193	6.0527	6.5788	28.5436	8.1303	21.4035	2.2992	1.0136	1.5073	0.8757	2	49.21	19.1339	5.3046	21.8495	5.8096	14.0463
1417	4.0001	1.1454	3.8448	4.3516	16.8117	12.1817	14.3941	3.2539	1.1469	1.2703	0.9533	2	46.8363	17.5347	7.7545	18.3934	10.1338	7.874
1418	4.4845	1.1023	4.0274	4.7114	35.9369	10.5615	15.5298	2.739	0.8914	1.2739	0.6321	2	42.5354	19.5629	5.9741	30.9478	6.7661	15.2859
1419	5.9038	1.2033	6.2298	6.7458	38.2729	9.3108	22.3187	2.5989	0.7526	1.3287	0.5069	2	58.0047	25.1133	4.711	49.5446	5.7474	22.2001
1420	4.4946	1.1625	4.3459	4.9127	18.9643	15.3772	16.4149	4.0712	1.2424	1.319	0.9614	2	66.8278	24.6533	8.6652	25.6437	12.4611	12.6734
1421	7.1442	1.1292	6.863	7.7994	5.938	13.542	25.3434	3.6672	0.7318	1.3803	0.6592	2	92.939	13.9158	11.0905	21.1092	12.7378	5.5187
1422	5.2714	1.1068	4.7509	5.5765	5.1865	2.9407	18.3297	0.7622	0.9952	1.2593	0.6935	2	13.9709	2.6581	1.7966	3.833	2.7881	0.7246
1423	6.3666	1.2434	7.1933	7.5896	13.2935	6.5437	24.8701	1.8927	0.9077	1.4333	0.8387	2	47.071	11.016	5.1643	13.1348	5.6738	6.2574
1424	5.3662	1.1396	5.1677	5.8549	1.1073	1.6628	19.2127	0.4473	1.1403	1.3191	0.9113	2	8.5929	1.5938	1.5742	1.7488	1.6444	0.0951
1425	4.9214	1.3795	6.6298	6.3218	37.1819	8.6298	21.3287	2.6825	1.1881	1.5755	1.0454	2	57.2141	26.9406	3.9196	25.7706	5.4211	21.2733
1426	5.193	1.2417	5.8382	6.1333	32.8013	12.3828	20.2578	3.5687	1.0775	1.3944	0.8373	2	72.2934	30.6802	6.5938	36.6429	8.3211	23.7132
1427	6.1436	1.1229	5.714	6.5959	13.2545	14.5315	21.6728	3.8312	0.7354	1.2738	0.6216	2	83.0332	18.8413	11.7993	30.3103	12.6054	11.0056
1428	5.5599	1.3119	6.7258	6.8186	11.7222	8.8661	22.9156	2.6022	1.1934	1.4566	1.0154	2	59.6319	14.9375	8.683	14.711	7.8268	6.9902
1429	5.1569	1.1609	5.0534	5.6836	1.6247	13.521	18.8067	3.6331	1.0601	1.3491	0.8408	2	68.3268	12.2934	5.4666	14.6216	13.3012	1.1101
1430	3.8773	1.2949	4.4636	4.6128	3.6943	14.9595	15.7735	4.2332	1.245	1.3779	1.1588	2	66.7731	19.1607	17.1611	16.5356	14.4068	2.4668
1431	6.2571	1.2158	6.6775	7.1827	30.8324	9.4224	23.9003	2.6325	1.0508	1.3627	0.8477	2	62.9179	24.9236	4.2421	29.4019	6.5172	19.3991
1432	7.5166	1.2396	8.5908	9.0201	24.0988	13.0564	29.2713	3.8319	0.8766	1.3866	0.6361	2	112.165	33.3338	8.4227	52.4066	9.91	27.0304
1433	6.3484	1.1783	6.4033	7.1141	35.964	11.2728	23.4999	3.0716	1.0527	1.3048	0.7968	2	72.1833	31.7116	2.8057	39.8006	7.2187	25.96
1434	7.4685	1.1976	8.0684	8.6475	24.959	10.2207	28.0996	2.9347	0.8996	1.3765	0.6628	2	82.4646	25.6654	6.7443	38.7255	7.6697	20.5823
1435	3.7873	1.2087	3.9806	4.343	3.7703	14.8152	14.3806	4.1009	1.2027	1.2907	1.0132	2	58.9734	16.6681	8.928	16.4511	14.2566	2.2235
1436	4.8357	1.2632	5.7967	5.8849	37.7106	4.1178	19.1902	1.2438	1.1386	1.4354	0.9946	2	23.8697	11.5526	2.4655	11.6149	2.565	9.0014
1437	4.9592	1.2676	5.7717	5.9449	4.1186	8.284	19.7485	2.4211	1.1408	1.4488	1.0062	2	47.8128	9.9614	6.3141	9.8999	7.9429	1.9692
1438	4.4631	1.3037	5.472	5.4823	14.3953	12.6784	18.279	3.7954	1.2279	1.4705	1.0329	2	69.376	21.1975	11.512	20.5219	10.8533	9.9869
1439	8.5248	1.1401	8.0768	9.2814	14.5004	3.713	30.5344	0.9822	1.0662	1.2315	0.773	2	29.9895	6.8027	3.167	8.8	3.1746	4.3486
1440	4.1687	1.2517	4.5595	4.8527	30.2694	9.9761	16.3923	2.7748	1.2094	1.3331	1.054	2	45.4858	21.1005	4.9115	20.0186	6.9563	13.7683
1441	6.3689	1.2305	7.1916	7.5639	33.4003	9.5126	24.6201	2.7787	0.9606	1.4449	0.7637	2	68.411	27.6879	5.5949	36.2542	6.3354	22.8495
1442	4.3291	1.2177	4.5402	4.9384	5.9556	2.0592	16.5611	0.5645	1.1105	1.3254	0.8312	2	9.3492	2.1664	2.2561	2.6065	1.9366	0.5568
1443	4.0712	1.2125	4.4175	4.7028	12.1824	11.4842	15.5076	3.2714	1.1776	1.3704	0.8872	2	50.7314	15.1282	9.4194	17.051	10.0852	6.1803
1444	4.2882	1.2787	5.0849	5.1654	3.1831	13.2444	17.2258	3.9096	1.2662	1.469	1.2244	2	67.3462	17.8434	15.3698	14.5738	12.8229	2.1437
1445	7.3947	1.1174	6.9925	8.035	1.9368	10.8307	25.9595	2.9174	0.99	1.2838	0.8616	2	75.7339	10.6177	7.1788	12.3233	10.6209	1.4668
1446	6.5917	1.2156	7.1708	7.6581	14.335	8.2544	25.1737	2.3513	0.7979	1.3574	0.578	2	59.1907	12.5724	5.6481	21.7501	7.0711	8.485
1447	4.765	1.2806	5.7567	5.8078	9.9938	12.014	19.1705	3.6077	1.2344	1.4517	1.0707	2	69.1609	18.4893	8.3043	17.2689	10.8134	6.9118
1448	6.4777	1.2108	6.9579	7.5168	27.7305	12.287	24.6406	3.4696	0.8839	1.3065	0.6793	2	85.492	29.7398	7.4407	43.7777	8.8798	23.7074
1449	4.2088	1.3317	5.3825	5.2639	24.9734	5.4928	17.6086	1.679	1.2438	1.6052	1.1241	2	29.5651	12.0161	4.1556	10.6891	4.121	7.3834
1450	4.7686	1.2085	5.1378	5.4823	32.2114	12.0682	18.105	3.4247	1.0694	1.3994	0.8058	2	62.0042	26.5644	9.4565	32.9672	8.1809	19.9724
1451	6.3333	1.1528	6.2158	6.9857	6.8074	3.1964	22.9367	0.8662	1.1008	1.2546	0.8292	2	19.8682	3.8226	1.7724	4.6099	2.9788	1.3525
1452	4.2551	1.3766	5.5559	5.3881	14.7021	8.4726	18.4024	2.558	1.2172	1.5101	1.247	2	47.073	15.9331	6.786	12.7767	7.227	6.9207
1453	4.4985	1.2948	5.3597	5.4609	15.3953	11.0787	18.2981	3.2451	1.2688	1.3967	1.0887	2	59.3784	19.3456	10.375	17.7701	9.373	9.1415
1454	3.2413	1.2028	3.366	3.662	3.5022	14.1145	12.2478	3.879	1.2517	1.3186	1.096	2	47.5095	16.5919	14.2837	15.1385	13.6203	1.6639
1455	3.8468	1.1531	3.6168	4.1503	3.3053	1.8102	13.9356	0.4698	1.082	1.2724	0.7767	2	6.547	1.5758	1.4041	2.0289	1.7503	0.2164
1456	4.039	1.2532	4.4738	4.7328	26.5336	10.3516	15.9015	2.9124	1.1635	1.3818	1.0272	2	46.3111	20.1	6.0339	19.5672	7.6049	12.288
1457	3.8427	1.2896	4.4439	4.5743	-0.7404	1.1503	15.5683	0.3284	1.3139	1.3815	1.0663	2	5.112	1.1978	1.2849	1.1234	1.1589	-0.0379
1458	4.486	1.2532	5.0856	5.2896	13.0997	17.3798	17.6611	5.0046	1.2654	1.3645	1.0406	2	88.3868	27.2948	12.8244	26.2297	15.1031	11.5784
1459	3.8108	1.3283	4.566	4.6343	12.9652	9.7076	15.9022	2.7873	1.3176	1.4695	1.1959	2	44.3247	15.8512	10.1072	13.2541	8.4489	5.7468
1460	4.1425	1.189	4.3072	4.6771	3.6435	1.4662	15.4734	0.4081	1.1967	1.3216	1.0024	2	6.3154	1.6463	1.2439	1.6424	1.4128	0.2301
1461	4.4392	1.2834	5.3311	5.4223	25.7238	8.4641	17.8984	2.5211	1.2122	1.4221	1.1266	2	45.1232	18.69	4.5234	16.59	6.2868	11.6074
1462	3.4118	1.235	3.661	3.9233	4.0923	1.8849	13.2375	0.5213	1.1856	1.3184	0.9624	2	6.9007	2.0222	1.563	2.1012	1.8078	0.2824
1463	4.3573	1.2191	4.5646	4.9426	13.2098	9.622	16.6875	2.6319	1.1221	1.3617	0.8492	2	43.9204	12.8932	7.4169	15.1831	8.351	5.8018
1464	5.1965	1.2966	6.5265	6.476	24.2362	7.6046	21.1672	2.3447	1.1277	1.5606	1.0786	2	49.6312	18.2433	6.778	16.9135	5.7615	12.0287
1465	5.1606	1.2736	5.9262	6.129	12.1837	4.6534	20.6489	1.3355	1.1376	1.3976	0.8809	2	27.577	6.9596	3.3345	7.9006	4.0865	3.3599
1466	3.7331	1.1863	3.7777	4.146	11.4391	10.2017	13.913	2.77	1.1862	1.3421	1.0602	2	38.5388	13.9868	8.9603	13.193	9.0347	4.4085
1467	5.9337	1.2602	6.9466	7.1655	30.3969	9.0847	23.4923	2.6863	1.1513	1.4255	0.927	2	63.108	25.0444	4.8826	27.0173	6.3232	19.1829
1468	5.8484	1.2242	6.6281	6.9257	19.349	6.2345	22.4919	1.8372	1.1074	1.4158	0.9097	2	41.323	12.5699	5.6615	13.8173	5.0282	7.9956
1469	4.9996	1.238	5.5929	5.8592	23.05	6.3273	19.4449	1.8199	1.0478	1.4128	0.78	2	35.3878	11.9547	4.2486	15.3261	4.8688	8.1569
1470	5.7321	1.2338	6.4369	6.7929	25.2749	6.6344	22.2191	1.922	1.0687	1.4399	0.8219	2	42.7048	14.8681	3.5769	18.0903	4.9575	10.7936
1471	4.9455	1.2627	5.8627	5.9791	40.2795	8.788	19.6175	2.6263	1.012	1.4841	0.9485	2	51.5213	25.7303	5.0499	27.1282	5.2482	20.7525
1472	5.1528	1.1365	4.7794	5.5337	24.6989	13.4944	18.3978	3.5056	0.9916	1.2357	0.6827	2	64.4949	22.8663	9.2308	33.4957	10.1613	15.9295
1473	6.1066	1.1808	6.3103	6.8829	9.065	8.3466	22.6524	2.3251	0.6869	1.3762	0.5179	2	52.6698	8.7053	8.4148	16.8091	7.5901	4.7745
1474	3.5451	1.3224	4.3877	4.3901	19.6248	11.1228	14.7276	3.3138	1.2603	1.4522	1.0692	2	48.8036	19.1362	10.4543	17.8979	8.94	9.5776
1475	4.7413	1.3158	5.8739	5.8592	16.1575	8.6765	19.5993	2.6004	1.1671	1.464	1.0625	2	50.9651	15.964	6.4624	15.0247	7.2746	8.2347
1476	5.668	1.1673	5.852	6.3946	25.0891	9.5916	20.7865	2.7003	0.9892	1.3864	0.7734	2	56.1303	19.6394	5.5776	25.3945	7.1852	14.0826
1477	3.7415	1.1833	3.8993	4.2231	0.8131	13.8898	13.9085	3.8941	1.1587	1.4335	1.0543	2	54.1605	14.9651	11.4661	14.1946	13.7768	0.4404
1478	4.9027	1.2952	5.8935	5.9706	4.636	11.3263	19.9486	3.3462	1.2908	1.455	1.1062	2	66.7518	15.0428	12.1469	13.5987	10.8012	3.0946
1479	5.9455	1.1859	6.1915	6.7501	36.51	11.6716	22.1501	3.2625	1.0742	1.3776	0.8216	2	72.2645	32.4723	4.5428	39.5217	7.4102	26.3838
1480	4.9812	1.2072	5.3643	5.7007	13.938	5.7304	18.8921	1.6271	1.1424	1.4778	0.9668	2	30.7396	9.0526	5.5705	9.3633	4.9317	4.2845
1481	5.9244	1.2116	6.5882	6.96	24.667	10.985	22.5495	3.2095	1.0586	1.3879	0.7692	2	72.3717	24.2172	6.079	31.4842	8.2754	17.8519
1482	3.6296	1.2283	3.9169	4.1888	2.8866	1.3797	14.0066	0.3858	1.2137	1.3206	1.0596	2	5.4042	1.5757	1.326	1.4871	1.3399	0.156
1483	5.8261	1.028	4.5711	5.765	19.2745	12.6713	18.8149	3.0785	0.815	1.342	0.7438	2	57.9217	18.7726	6.4151	25.2383	10.229	11.1641
1484	6.4742	1.1622	6.3374	7.127	34.3263	14.0116	23.6386	3.7564	0.9389	1.3094	0.6671	2	88.7969	36.6193	4.375	54.8935	9.202	30.4807
1485	4.6987	1.2107	5.004	5.3838	-3.1885	10.105	17.8723	2.8293	0.9016	1.4329	1.0187	2	50.5654	9.0101	7.0586	8.8446	10.4272	-1.6123
1486	5.2057	1.3259	6.6858	6.5531	16.7926	10.8137	21.6844	3.3341	1.1903	1.5391	1.0522	2	72.2984	21.6086	8.3898	20.536	8.9978	12.1408
1487	4.9772	1.1822	5.0042	5.5722	28.8541	11.9777	18.4857	3.2424	1.0348	1.2662	0.7393	2	59.9387	23.5946	5.3198	31.9161	8.5217	17.2948
1488	4.594	1.1686	4.4307	5.0026	29.5689	15.7404	16.8651	4.1352	0.9674	1.3413	0.6551	2	69.7411	27.8847	5.5036	42.5632	11.0862	20.6217
1489	8.3578	1.1786	9.027	9.6883	-2.2321	11.7821	30.9474	3.4367	0.6632	1.3992	0.7866	2	106.357	7.1003	12.8818	9.0269	12.045	-2.374
1490	4.9156	1.1609	5.1127	5.5551	29.5032	11.2471	17.9267	3.2077	1.0382	1.3509	0.8429	2	57.5032	23.6484	6.7922	28.0564	7.9288	16.9653
1491	5.7788	1.1796	5.6029	6.3946	26.2774	14.8922	21.4151	3.8963	1.0222	1.3002	0.7225	2	83.4393	29.8575	8.2981	41.3278	10.9789	21.9257
1492	3.9046	1.2339	4.2495	4.5315	30.185	2.3669	15.1355	0.6646	1.198	1.3601	0.9922	2	10.0583	4.6758	1.2221	4.7123	1.6525	3.0361
1493	4.4996	1.2313	4.9231	5.251	15.2156	9.3125	17.406	2.6339	1.1533	1.3259	0.903	2	45.8463	14.1056	6.1478	15.6204	7.8955	6.9758
1494	5.9224	1.2014	6.4082	6.8529	33.3194	11.7457	22.3526	3.3673	1.0896	1.3826	0.81	2	75.2687	31.4229	5.1427	38.7952	7.8321	25.0791
1495	5.2037	1.2465	5.7703	6.159	6.8451	8.908	20.3775	2.5225	1.1192	1.4285	0.9853	2	51.4016	11.6946	5.9455	11.8692	8.2982	3.5185
1496	3.5071	1.221	3.7459	4.0218	32.825	3.4101	13.4528	0.9495	1.2421	1.3956	1.0702	2	12.7738	6.6445	1.5374	6.2087	2.2907	4.193
1497	3.7094	1.2817	4.3652	4.4501	26.8961	9.0064	14.9366	2.6321	1.2849	1.4133	1.1014	2	39.3146	17.8261	4.8903	16.1843	6.584	10.5741
1498	5.4026	1.2696	6.3066	6.5402	12.2055	10.4073	21.5493	3.0458	0.9947	1.4925	0.9321	2	65.6344	16.5278	9.0766	17.7315	9.137	8.011
1499	3.5537	1.2234	3.7131	4.0304	19.222	12.8352	13.6584	3.4893	1.2445	1.3106	1.0209	2	47.6585	19.7458	9.0317	19.3415	10.3681	9.1609
1500	4.3989	1.2357	4.8875	5.1482	27.4186	8.2978	17.0762	2.375	1.276	1.3783	1.1318	2	40.5557	17.9362	4.251	15.8476	6.0227	11.1198
1501	5.8399	1.2398	6.4307	6.84	14.2281	9.1049	22.7453	2.5742	0.8353	1.4082	0.7088	2	58.551	13.8663	4.6557	19.5622	7.8095	8.3307
1502	4.9654	1.2656	5.9286	6.0134	7.4397	10.772	19.7422	3.2348	1.2164	1.466	1.0761	2	63.863	15.4806	10.6022	14.386	9.9707	4.7512
1503	4.4361	1.242	5.1602	5.3195	18.983	12.959	17.3093	3.8633	1.2667	1.3887	1.1587	2	66.8709	24.8588	14.4973	21.4549	10.499	12.6941
1504	5.439	1.3083	6.816	6.7844	15.8204	1.8399	22.3549	0.561	1.216	1.4619	1.0942	2	12.5408	3.6787	1.1222	3.362	1.5488	1.984
1505	4.7769	1.2635	5.6646	5.7778	24.1669	8.5059	18.9613	2.5411	1.1117	1.4434	1.0204	2	48.1825	18.2263	7.1851	17.8611	6.4502	11.6442
1506	4.9304	1.1872	5.2788	5.6493	34.639	7.4602	18.3892	2.1415	1.0647	1.3954	0.8571	2	39.381	17.8205	5.7369	20.7915	4.876	13.6412
1507	3.8551	1.2158	4.0985	4.4115	6.3788	12.6792	14.7242	3.5293	1.1255	1.3888	1.0091	2	51.9655	15.2933	10.04	15.1551	11.8703	3.3148
1508	5.2011	1.2157	5.8324	6.1119	42.3283	8.836	19.8635	2.5945	0.984	1.4405	0.833	2	51.5353	26.0591	5.8216	31.2818	5.0959	21.814
1509	5.1697	1.238	5.6564	6.0391	20.6296	7.5141	20.1071	2.1138	1.1164	1.3743	0.9117	2	42.5026	14.2054	7.2756	15.5812	5.9639	8.7681
1510	3.6719	1.3158	4.4691	4.4844	6.1217	10.4656	15.1791	3.0813	1.2462	1.5059	1.1056	2	46.7717	13.7254	8.6775	12.4147	9.8249	2.8632
1511	3.8528	1.235	4.1496	4.4244	16.5735	5.3478	14.9488	1.4845	1.2009	1.3347	0.9826	2	22.1914	8.0618	4.6773	8.2047	4.4616	3.6779
1512	7.1947	1.0024	5.4513	6.9942	19.5168	2.8783	22.6575	0.6925	0.781	1.1773	0.5759	2	15.6906	4.3965	1.2393	7.6335	2.3166	3.0623
1513	4.42	1.2302	4.751	5.0925	30.7937	14.2856	17.0821	3.9732	1.1522	1.3332	1.0097	2	67.871	30.8826	9.3028	30.5853	9.8865	20.9
1514	4.7164	1.2358	5.138	5.4952	15.0337	9.814	18.3113	2.7537	1.1672	1.3852	0.9393	2	50.4242	15.413	5.8675	16.4091	8.3386	7.5806
1515	3.8879	1.2418	4.2511	4.5101	4.6423	1.2967	15.1677	0.3634	1.181	1.3123	1.0301	2	5.5124	1.5295	1.2131	1.4849	1.2365	0.2559
1516	3.4427	1.1269	3.2058	3.6834	-0.7757	3.6884	12.1886	0.9701	1.1804	1.2584	0.8661	2	11.8242	3.1276	3.195	3.6111	3.717	-0.0917
1517	5.7742	1.1968	6.0364	6.5531	27.3493	12.43	21.7093	3.4562	0.9162	1.3796	0.6734	2	75.0327	26.6023	6.8563	39.503	9.0305	20.5209
1518	4.2164	1.159	4.1863	4.6557	2.0815	1.5814	15.3527	0.4312	1.1596	1.2966	0.899	2	6.6203	1.5299	1.3543	1.7018	1.5485	0.1378
1519	5.2029	1.1088	4.7343	5.538	20.2789	11.9615	18.1243	3.1245	1.0259	1.2872	0.7952	2	56.6294	19.0668	5.8165	23.9772	9.5358	11.4838
1520	5.0785	1.1491	5.0382	5.6236	15.2857	10.112	18.3333	2.7789	0.8772	1.3828	0.6619	2	50.9462	13.4577	7.0544	20.3313	8.5663	7.7875
1521	7.0833	1.181	7.3645	8.0736	28.216	6.376	26.2812	1.7867	0.9055	1.4112	0.6088	2	46.9559	16.0354	1.6082	26.3401	4.5769	13.2491
1522	4.2046	1.2068	4.2059	4.6728	31.9688	12.8612	15.9405	3.3934	1.0626	1.3921	0.804	2	54.093	24.3272	4.2775	30.2591	8.7496	17.2929
1523	5.5692	1.0575	4.6753	5.6579	-0.5	7.3024	18.5019	1.8453	0.738	1.2146	0.5284	2	34.1409	3.707	8.0016	7.0157	7.3389	-0.1707
1524	4.6208	1.0352	3.7725	4.6642	5.2824	13.5433	15.028	3.3998	0.9978	1.2121	0.7124	2	51.0922	11.8374	7.0246	16.6162	12.8278	2.6989
1525	4.6327	1.1126	4.153	4.8827	26.3548	9.974	16.1927	2.5581	1.0643	1.2442	0.7663	2	41.422	16.5454	6.3949	21.5918	7.3455	10.9167
1526	4.5873	1.1261	4.3219	4.9469	13.2071	6.879	16.2291	1.8319	1.1215	1.2959	0.831	2	29.7302	8.8876	6.1705	10.6957	5.9704	3.9265
1527	4.653	1.0897	4.0985	4.8998	6.2017	1.9911	15.9292	0.5123	1.0209	1.2505	0.7743	2	8.1606	1.9522	1.764	2.5212	1.8676	0.5061
1528	3.5972	1.1601	3.5393	3.9575	9.1582	1.6913	13.1105	0.4566	1.1239	1.2874	0.834	2	5.9859	1.8295	1.5461	2.1937	1.5364	0.5482
1529	3.6131	1.2707	4.0463	4.2445	-9.2315	2.1524	14.4233	0.6038	1.235	1.3725	1.1413	2	8.7093	1.8793	1.9281	1.6467	2.3511	-0.804
1530	4.1181	1.2119	4.3334	4.6814	-6.9272	14.4126	15.6784	3.9835	1.2269	1.4068	1.1213	2	62.4555	12.9534	16.7136	11.5525	15.411	-4.3264
1531	5.8906	1.1746	6.2418	6.7287	10.4358	9.9895	21.7362	2.8686	0.8012	1.361	0.5699	2	62.3525	11.606	6.9043	20.3645	8.947	6.507
1532	3.8703	1.2084	4.1257	4.403	8.1841	7.3976	14.6927	2.0772	1.2589	1.3285	1.129	2	30.5201	10.166	6.2992	9.0046	6.7922	2.4978
1533	3.5799	1.2232	3.9002	4.1117	28.4717	11.4131	13.7567	3.2358	1.253	1.4241	1.0931	2	44.5134	21.597	5.73	19.7582	8.1635	12.6737
1534	6.018	1.1611	5.9446	6.6944	32.3615	17.7674	21.9517	4.8115	0.9285	1.3091	0.7024	2	105.62	42.6215	12.4706	60.6781	12.0176	34.1801
1535	4.39	1.3151	5.608	5.5123	14.5404	13.1613	18.1369	4.0695	1.2784	1.5151	1.1461	2	73.8083	23.6227	10.9284	20.6118	11.2476	10.732
1536	5.0668	1.2429	5.7298	6.0006	17.9094	2.345	19.7842	0.6792	1.1559	1.3883	0.9839	2	13.4365	4.3005	1.5964	4.3708	1.925	2.4064
1537	5.458	1.3502	7.2125	7.0028	30.1484	10.3634	23.1513	3.2286	1.2682	1.5597	1.1771	2	74.7457	31.0556	4.1243	26.3831	7.239	22.5346
1538	6.4874	1.2195	7.0942	7.5553	23.4803	12.9771	24.8541	3.7041	0.882	1.3684	0.6569	2	92.0621	28.1394	7.571	42.8371	9.93	21.6165
1539	3.6256	1.2879	4.2756	4.3559	2.2788	1.9387	14.6691	0.5651	1.2839	1.4086	1.1742	2	8.2893	2.4136	1.9	2.0555	1.8946	0.1889
1540	5.2517	1.2592	6.1628	6.3304	39.3922	8.434	20.775	2.5019	1.0337	1.4217	0.8112	2	51.9771	24.6215	4.3892	30.3519	5.1117	20.4749
1541	6.5814	1.3465	8.6874	8.4033	21.7244	10.4243	27.8402	3.2528	0.9538	1.5777	0.76	2	90.5599	25.8752	10.7822	34.0451	8.1596	19.6736
1542	3.2153	1.1096	2.9264	3.4093	-2.7539	1.556	11.208	0.4063	1.1107	1.2526	0.9324	2	4.5536	1.3654	1.4105	1.4644	1.5989	-0.1254
1543	4.3771	1.1904	4.5617	4.9469	14.3788	10.8811	16.3697	3.0322	1.2459	1.3368	0.9764	2	49.6362	16.2333	7.3334	16.6264	9.3165	7.1371
1544	3.4024	1.1808	3.4116	3.7605	4.4532	7.7103	12.6213	2.0841	1.2242	1.2895	1.0619	2	26.3046	8.9941	6.8516	8.4701	7.3669	1.1714
1545	3.0453	1.3214	3.6659	3.6963	2.0275	8.2461	12.6425	2.3911	1.3122	1.3809	1.1398	2	30.2292	9.8212	7.9501	8.6165	8.0788	0.6129
1546	3.5795	1.2132	3.7068	4.0389	9.8411	3.6015	13.6427	0.9786	1.2005	1.3111	0.9739	2	13.3501	4.476	2.5285	4.5962	3.2471	1.3138
1547	6.626	1.1748	6.9608	7.5296	-0.3885	7.3553	24.4549	2.0936	0.6267	1.3803	0.5845	2	51.1985	4.1172	6.4158	7.0435	7.3838	-0.1989
1548	4.4014	1.1832	4.4446	4.9469	13.4501	16.2772	16.3609	4.4219	1.0572	1.3049	0.886	2	72.3458	22.2125	9.607	25.0706	14.0879	9.7306
1549	4.3046	1.1463	4.1477	4.7028	22.6982	10.3172	15.502	2.7605	1.1148	1.2482	0.895	2	42.7928	16.8512	5.2977	18.8279	7.9753	9.7132
1550	6.165	1.2127	6.5462	7.0885	13.7283	8.8015	23.487	2.4531	0.953	1.3556	0.7786	2	57.6161	13.8215	11.1079	17.7525	7.5932	7.9097
1551	3.7061	1.1869	3.7948	4.1631	26.6343	3.4316	13.8188	0.9424	1.2076	1.3088	0.9835	2	13.0223	5.9445	1.7615	6.0443	2.5176	3.4684
1552	3.8857	1.2704	4.5933	4.7114	7.7446	10.9456	15.5078	3.242	1.2583	1.4567	1.272	2	50.2765	16.7384	7.1278	13.159	10.098	3.8937
1553	4.5544	1.1414	4.3574	4.9512	6.01	1.6175	16.3314	0.4316	1.1154	1.3179	0.8889	2	7.0483	1.7751	1.2737	1.9968	1.5203	0.4236
1554	3.1485	1.2636	3.508	3.6791	25.6482	11.134	12.498	3.1251	1.1915	1.4586	0.9801	2	39.0581	18.1311	6.3341	18.4995	8.2783	10.0177
1555	4.4905	1.1731	4.5764	5.0369	7.5288	9.1215	16.55	2.5223	1.0831	1.3252	0.9434	2	41.7438	11.0999	11.8685	11.7662	8.4347	3.1428
1556	6.7281	1.1653	6.9169	7.581	6.4454	9.5143	24.6308	2.6718	0.7269	1.3778	0.491	2	65.8095	8.6123	8.3819	17.5398	8.9011	4.2417
1557	7.5321	1.2135	8.3566	8.9344	6.1845	10.6358	28.7139	3.0953	0.8183	1.372	0.6489	2	88.879	11.9711	8.1243	18.4493	9.978	5.4967
1558	5.2197	1.286	6.1753	6.3175	9.3295	8.5386	21.0875	2.5004	1.1282	1.4519	1.148	2	52.7282	13.8069	8.097	12.0272	7.742	4.9193
1559	4.8942	1.2827	5.8141	5.9492	-3.6869	4.2947	19.7221	1.2661	1.2524	1.4138	1.0544	2	24.9696	3.7746	6.5946	3.5799	4.453	-0.9206
1560	4.6141	1.1772	4.8686	5.2596	28.1542	13.8178	17.0644	3.9423	1.1128	1.3136	0.8737	2	67.2735	27.6139	8.2099	31.606	9.9276	18.9403
1561	3.9068	1.1838	3.9051	4.3773	16.4393	15.8627	14.5292	4.2635	1.1424	1.321	0.9392	2	61.9453	22.632	7.2586	24.0977	13.2548	10.1834
1562	3.8367	1.1847	3.9132	4.3002	13.0937	13.2891	14.2802	3.6416	1.2058	1.3312	0.9503	2	52.003	17.7843	8.5159	18.7145	11.5492	6.8091
1563	4.0979	1.1388	3.8635	4.4244	11.0636	2.0398	14.6606	0.5375	1.1132	1.3102	0.7798	2	7.8808	2.2866	1.4088	2.9322	1.8141	0.8719
1564	4.6737	1.2965	5.6413	5.6879	20.715	10.1737	19.0363	3.0149	1.188	1.4191	1.0428	2	57.3928	20.3003	9.3378	19.4673	8.0662	11.8889
1565	5.1855	1.1409	5.1387	5.7479	8.1393	3.8015	18.5864	1.051	1.1306	1.3018	0.9364	2	19.5348	4.8601	2.4447	5.19	3.4921	1.59
1566	3.9926	1.2714	4.6089	4.7885	15.8182	11.051	15.9477	3.1938	1.2491	1.3823	1.0699	2	50.9331	18.0102	9.4397	16.8332	9.303	8.0567
1567	5.0922	1.2148	5.6766	5.9449	37.8502	4.9982	19.434	1.46	1.1309	1.412	0.9997	2	28.3729	13.8447	2.1508	13.8484	3.1064	10.7392
1568	4.9151	1.1643	4.7206	5.3624	33.2034	6.8404	17.979	1.796	1.0312	1.2747	0.8054	2	32.291	14.4018	3.1675	17.8809	4.5691	10.7217
1569	4.189	1.3322	5.1937	5.2039	17.1418	8.6347	17.5325	2.5579	1.3572	1.4737	1.2302	2	44.8459	16.4886	3.9963	13.4036	7.1545	7.6874
1570	4.1391	1.3143	5.1129	5.1054	22.0585	8.1915	17.0899	2.4507	1.3159	1.5086	1.2478	2	41.8822	17.2054	4.2501	13.7883	6.3845	9.2386
1571	3.5582	1.3351	4.3277	4.3216	5.1693	3.1093	14.9236	0.9017	1.2922	1.501	1.2131	2	13.4563	4.2727	2.6883	3.522	2.9486	0.6956
1572	3.7769	1.2596	4.2309	4.4587	-0.9119	13.4311	14.9459	3.8021	1.2231	1.3853	1.0703	2	56.8255	13.9883	17.4651	13.0693	13.5535	-0.5182
1573	5.232	1.2654	6.2665	6.3603	15.8669	13.153	20.7985	3.9629	1.2435	1.4122	1.1398	2	82.4231	25.6911	10.309	22.5399	11.066	13.078
1574	3.8481	1.2151	4.2964	4.5229	5.1441	8.334	14.69	2.4375	1.2427	1.3918	1.0506	2	35.8063	10.147	7.6632	9.6585	7.9053	1.8419
1575	4.2952	1.1817	4.2326	4.857	14.0465	15.0499	15.9456	3.9948	1.0492	1.3745	1.0666	2	63.7	22.7444	8.7152	21.325	12.9358	8.9476
1576	4.5683	1.4419	6.6094	6.0734	23.6307	11.9134	20.6932	3.8051	1.2117	1.5789	1.264	2	78.7405	30.1073	9.9513	23.8183	9.0982	18.6069
1577	6.416	1.2644	7.3904	7.6709	40.262	10.3136	25.4865	2.9907	1.0354	1.5376	0.7196	2	76.2217	35.1221	5.0511	48.8064	6.1612	30.6884
1578	5.765	1.1607	5.8058	6.4374	31.1066	13.8393	21.0226	3.822	0.9182	1.3813	0.6265	2	80.3483	30.967	7.8195	49.4277	9.5344	24.9936
1579	4.7719	1.1103	4.4541	5.1182	11.1235	14.0332	16.6457	3.755	1.0509	1.3177	0.7503	2	62.5054	16.3107	10.2182	21.7387	12.4721	6.9528
1580	3.9051	1.3474	5.1222	4.9512	13.742	6.1945	16.5301	1.9195	1.286	1.5109	1.3516	2	31.7297	11.5822	8.4636	8.5693	5.3432	4.3603
1581	4.2639	1.2436	4.8663	5.0797	3.3984	11.5148	16.6587	3.3637	0.9079	1.5119	0.9426	2	56.0344	12.3898	8.6713	13.1436	11.1234	1.9043
1582	3.6844	1.1696	3.5782	4.0389	14.8978	3.0649	13.5381	0.8101	1.1497	1.2708	0.9093	2	10.9667	4.0054	1.9855	4.4051	2.6083	1.6338
1583	5.4499	1.1245	5.2915	5.962	16.8371	9.7654	19.2527	2.684	0.7555	1.2864	0.588	2	51.6734	13.4758	10.2049	22.9167	8.1211	8.7003
1584	4.9953	1.214	5.3829	5.7393	-1.2156	10.831	19.0508	3.0603	1.235	1.3798	1.0444	2	58.302	10.7404	9.6632	10.284	10.9626	-0.7087
1585	8.5646	1.2444	9.951	10.3136	1.7362	11.1188	33.4827	3.3045	0.8799	1.4832	0.7039	2	110.643	9.6114	9.1493	13.6548	10.9257	1.921
1586	6.0208	1.1932	6.4162	6.9128	34.5716	8.9683	22.569	2.5496	0.9822	1.3874	0.7313	2	57.5423	24.1847	3.695	33.0692	5.8678	19.8933
1587	5.9092	1.0842	5.0907	6.1633	34.9605	13.9068	20.1274	3.5174	0.8641	1.1958	0.5531	2	70.7954	29.7528	2.979	53.7969	9.0449	24.7504
1588	4.8901	1.084	4.3203	5.1268	32.4978	10.5487	16.6538	2.7365	1.0506	1.248	0.6998	2	45.5735	19.7937	4.4525	28.2832	7.1206	14.8104
1589	5.3261	1.1395	5.1367	5.8378	-3.7863	2.1024	19.0662	0.5664	1.1153	1.2599	0.9148	2	10.7996	1.5872	2.0238	1.735	2.182	-0.4089
1590	5.7738	1.0645	4.9271	5.9406	29.3095	11.1123	19.3096	2.8354	0.9309	1.2903	0.641	2	54.7512	21.0826	5.7249	32.89	7.8554	16.0473
1591	3.0827	1.2139	3.3098	3.5164	0.597	1.5779	11.7561	0.4442	1.2708	1.3637	1.1611	2	5.2226	1.8524	1.5521	1.5954	1.5685	0.0312
1592	5.5838	1.2097	6.0606	6.5102	29.9706	9.6344	21.2199	2.7517	0.8984	1.415	0.8337	2	58.3902	23.125	4.346	27.7366	6.7469	17.4999
1593	7.5662	1.0898	6.8543	8.0479	21.0192	17.1517	25.905	4.5382	0.9674	1.267	0.7392	2	117.563	34.7246	8.024	46.9752	13.5465	24.7108
1594	5.0686	1.2214	5.54	5.9235	31.5937	7.767	19.4493	2.2124	1.1784	1.3803	0.974	2	43.0291	18.7696	2.0634	19.2702	5.3131	13.5945
1595	7.4228	1.2637	8.8179	9.0886	25.6544	7.9765	29.4677	2.3869	0.9818	1.4516	0.8422	2	70.3362	23.0388	7.7501	27.3549	5.9302	18.0443
1596	3.9286	1.2023	4.1861	4.4844	4.5458	7.8522	14.8384	2.2152	1.2342	1.382	1.0112	2	32.8702	9.0736	5.2907	8.9729	7.4952	1.4942
1597	5.5693	1.1237	5.1939	5.9963	22.9811	6.4853	19.6601	1.7133	0.9724	1.3108	0.7178	2	33.6842	11.3261	2.85	15.7798	4.9949	7.741
1598	3.9736	1.2313	4.4671	4.6814	18.6803	4.7477	15.3708	1.3798	1.1536	1.4029	0.9835	2	21.2084	7.7588	2.6375	7.889	3.8608	3.9618
1599	4.4301	1.1244	4.2002	4.7842	24.3749	8.5167	15.6482	2.286	1.1097	1.265	0.8906	2	35.7717	14.4554	2.6122	16.2312	6.4407	8.7193
1600	4.9467	1.2117	5.4445	5.7778	13.9761	9.4189	18.8307	2.7233	0.93	1.4095	0.7849	2	51.281	13.5265	11.9365	17.2341	8.1025	7.1671
1601	4.2555	1.2155	4.5179	4.8613	12.2359	2.8046	16.2499	0.7798	1.1825	1.3213	0.9908	2	12.6709	3.9893	1.7048	4.0261	2.4615	1.5504
1602	4.3803	1.2704	4.883	5.1525	16.4683	11.5704	17.4825	3.2317	1.2442	1.3159	0.9987	2	56.4984	18.9569	5.1355	18.9811	9.6649	9.3043
1603	6.3222	1.1149	6.0393	6.8743	36.6318	9.99	22.1449	2.7245	0.7969	1.2949	0.5578	2	60.3329	25.6319	4.9346	45.9548	6.3305	22.101
1604	4.6632	1.2266	4.9942	5.3624	14.9903	1.6342	17.9697	0.4542	1.1458	1.3675	0.9483	2	8.1613	2.5409	1.2344	2.6793	1.3892	1.2234
1605	3.8065	1.228	4.2004	4.4158	7.5779	2.0264	14.6853	0.5796	1.2375	1.3991	0.9881	2	8.5116	2.4955	1.4032	2.5256	1.8728	0.645
1606	3.308	1.1949	3.3613	3.692	-1.868	9.2977	12.4173	2.5168	1.2219	1.3375	0.9712	2	31.2522	8.6147	9.5758	8.8701	9.4712	-0.5838
1607	4.7465	1.1221	4.5379	5.1568	-2.9994	3.1592	16.7317	0.8568	1.1531	1.228	0.8901	2	14.336	2.4665	2.4685	2.7709	3.2539	-0.43
1608	5.2842	1.1342	5.1536	5.7993	24.657	9.4621	18.8291	2.5898	1.0538	1.3688	0.7585	2	48.7639	17.4308	4.7598	22.9819	7.129	12.0237
1609	4.6912	1.1546	4.6356	5.1911	20.0739	7.7963	17.0161	2.1239	1.1859	1.2902	0.9739	2	36.1405	13.3234	5.3678	13.6804	6.2312	7.2548
1610	5.6394	1.1348	5.306	6.1162	23.552	11.8662	20.1038	3.1319	1.0527	1.2804	0.7089	2	62.9623	21.2593	8.2454	29.9909	9.0714	14.8289
1611	5.4571	1.1313	5.1964	5.9449	24.6857	11.8865	19.3954	3.1846	0.8605	1.3038	0.6324	2	61.7669	20.909	11.0435	33.0627	8.9522	15.2476
1612	4.1388	1.3154	4.9214	5.0711	10.7094	11.3218	17.1035	3.2578	1.2887	1.4684	1.2018	2	55.7192	18.117	12.7959	15.0743	10.1093	5.9672
1613	4.9185	1.1587	4.957	5.4609	4.1447	4.7135	17.9047	1.305	0.7315	1.3578	0.6596	2	23.3649	3.9487	4.7915	5.9862	4.5181	0.9684
1614	2.6812	1.2846	2.6656	3.041	6.2705	9.7017	10.821	2.3899	1.117	1.2528	0.8834	2	25.8609	9.6544	8.5235	10.9288	9.0932	1.6216
1615	5.6758	1.1393	5.3758	6.1719	13.2666	11.701	20.316	3.0962	0.9554	1.294	0.7801	2	62.9021	16.2619	7.0992	20.846	10.1487	8.345
1616	4.6857	1.2951	5.7051	5.765	17.2883	10.4752	19.0645	3.1347	1.2426	1.4664	1.1787	2	59.7619	20.5446	6.0249	17.4293	8.6641	10.3318
1617	3.5962	1.2219	3.7145	4.0775	22.9582	5.8987	13.8052	1.5871	1.0998	1.318	0.8646	2	21.9107	8.9593	3.0292	10.3627	4.5445	5.0303
1618	3.7493	1.149	3.6376	4.0732	13.6994	11.4342	13.5335	3.0734	1.222	1.3585	1.0644	2	41.5932	16.201	6.0047	15.2213	9.8678	5.698
1619	3.5305	1.3334	4.3694	4.3259	10.9296	14.2865	14.7889	4.221	1.3711	1.4562	1.3198	2	62.4234	23.6171	13.339	17.8945	12.7251	6.8226
1620	5.4625	1.2096	5.6389	6.2061	22.4361	12.5018	20.7572	3.3962	1.0518	1.3167	0.8667	2	70.4962	24.2212	6.542	27.9454	9.6969	15.8166
1621	5.7049	1.1889	6.1852	6.5959	26.9366	9.0929	21.3086	2.6394	1.0577	1.4426	0.9405	2	56.2413	21.3978	6.6613	22.7515	6.6436	15.1495
1622	5.0083	1.11	4.7458	5.3924	21.6804	11.1902	17.4653	3.0407	1.0481	1.3282	0.7605	2	53.1066	18.1784	9.7436	23.9046	8.7642	11.5137
1623	5.9174	1.195	6.3662	6.8143	6.3135	12.201	22.2151	3.4964	0.8639	1.4262	0.6772	2	77.6738	12.6444	8.8564	18.6727	11.4307	4.9039
1624	5.4277	1.1839	5.6563	6.1505	10.018	9.7583	20.1881	2.7341	0.8072	1.3573	0.5681	2	55.1959	10.518	8.1909	18.5138	8.7808	5.5295
1625	5.54	1.1391	5.3638	6.0691	9.839	11.4535	19.8252	3.0988	0.8106	1.3079	0.578	2	61.4342	12.0137	6.0488	20.7834	10.3266	6.0445
1626	6.0499	1.127	5.942	6.6216	7.7109	7.4774	21.4193	2.0743	0.7901	1.3708	0.5079	2	44.4308	6.9311	5.0846	13.6461	6.9008	3.426
1627	3.3327	1.2515	3.6257	3.8419	21.3122	3.956	13.1029	1.0947	1.2757	1.3573	1.0535	2	14.3434	6.3365	2.9125	6.0145	3.1129	3.0569
1628	5.8228	1.1911	6.0867	6.6259	24.4868	14.2041	21.7883	3.968	0.9392	1.4	0.7032	2	86.4559	28.7126	4.3011	40.8327	10.7259	21.1703
1629	4.3125	1.2916	5.1452	5.2168	12.9744	10.894	17.4988	3.2032	1.2314	1.4339	1.1154	2	56.0519	17.8472	11.3739	16.0005	9.4806	7.2724
1630	3.8514	1.2387	4.2775	4.5143	23.6369	9.6677	14.9874	2.7592	1.2437	1.419	0.977	2	41.3536	16.9872	4.2841	17.3877	7.3826	9.7747
1631	3.6902	1.1941	3.8607	4.1888	4.2417	3.0808	13.8436	0.8592	1.1954	1.336	0.9438	2	11.8939	3.2888	2.2965	3.4846	2.9501	0.5045
1632	4.6839	1.2605	5.4217	5.5508	20.0712	10.8278	18.5485	3.165	1.1916	1.544	1.2414	2	58.7051	22.5267	6.6562	18.146	8.6545	11.7828
1633	4.5722	1.2239	4.9683	5.2939	1.7205	12.2801	17.5797	3.4705	0.9797	1.4294	1.0971	2	61.0111	14.2905	9.9113	13.0256	12.0688	1.0497
1634	8.9088	1.1281	8.6419	9.8039	1.1176	1.9093	31.5733	0.5226	1.0092	1.2629	0.6913	2	16.4999	1.4895	2.106	2.1548	1.888	0.1844
1635	6.1912	1.2278	7.069	7.3369	21.9837	11.6337	23.8812	3.4436	1.1873	1.4362	0.9458	2	82.2383	26.6634	6.2587	28.1906	9.0761	18.079
1636	3.3078	1.3781	4.2262	4.1203	8.1187	5.9103	14.3205	1.7442	1.4172	1.5072	1.3171	2	24.9781	9.1803	7.0185	6.9702	5.4305	2.0279
1637	4.8342	1.1744	4.8596	5.4095	34.8743	3.9037	17.8353	1.0636	1.0209	1.2988	0.8174	2	18.9704	8.694	2.1795	10.6357	2.5423	6.6158
1638	5.2694	1.3123	6.6008	6.5702	2.8274	9.0377	21.7244	2.746	1.1927	1.5086	1.1947	2	59.6559	12.1791	5.0511	10.1939	8.7821	1.6867
1639	4.7982	1.2105	5.1433	5.5294	16.3458	13.5158	18.2474	3.8096	1.1202	1.4077	1.0613	2	69.5159	23.3628	13.5702	22.013	11.3066	11.3629
1640	7.1342	1.141	7.0644	7.9365	26.8001	11.4646	25.5725	3.1671	0.9287	1.2984	0.7456	2	80.9903	27.9625	4.1762	37.5042	8.3921	21.7055
1641	4.0206	1.2061	4.4465	4.6857	16.2221	6.1629	15.2349	1.7987	1.2446	1.4451	1.0828	2	27.4034	10.0364	5.6182	9.2685	5.1632	4.4454
1642	5.8501	1.1907	6.2006	6.7158	32.2284	4.7234	21.8828	1.3384	1.0816	1.3259	0.8581	2	29.2881	12.186	1.7706	14.2013	3.2011	9.4391
1643	5.2023	1.2621	6.028	6.2147	19.7711	8.7649	20.6269	2.5614	1.1333	1.4565	1.0168	2	52.8346	17.5962	8.0823	17.3053	7.032	10.446
1644	4.4416	1.2015	4.8289	5.1439	23.5206	7.8928	16.7656	2.2733	1.1126	1.4317	0.9452	2	38.1134	14.6701	3.329	15.5203	6.0363	8.9645
1645	5.7427	1.1952	6.0841	6.5788	7.5434	9.6384	21.5624	2.7196	1.0751	1.413	1.0661	2	58.641	13.9243	7.3462	13.0605	8.9113	4.4235
1646	3.8065	1.2437	4.1619	4.4287	4.1816	1.2974	14.8723	0.3631	1.1825	1.3154	0.9637	2	5.3998	1.4239	1.1638	1.4775	1.2432	0.2258
1647	4.7457	1.1352	4.6252	5.1996	34.0743	7.1104	16.9246	1.9431	1.0857	1.2983	0.8296	2	32.887	15.0949	2.5686	18.1949	4.6876	11.206
1648	3.1785	1.0544	2.5833	3.1695	-2.2742	15.0657	10.5285	3.6966	1.1003	1.2617	0.9115	2	38.9193	13.1598	12.625	14.4372	15.4082	-0.8851
1649	3.7258	1.1525	3.7538	4.1588	16.8118	11.1288	13.4898	3.0968	1.1475	1.2652	0.9049	2	41.7753	15.4006	8.3249	17.019	9.2578	7.0232
1650	4.3155	1.1325	4.1197	4.6771	21.1148	3.365	15.3545	0.9028	1.0803	1.312	0.8491	2	13.8628	5.1811	2.9966	6.1017	2.6545	2.9271
1651	5.8467	1.2067	6.3482	6.7972	14.5818	9.0848	22.1656	2.6019	0.8815	1.4241	0.6572	2	57.6724	13.5093	5.3878	20.5572	7.7601	8.4097
1652	3.7906	1.1116	3.2532	3.9276	22.1128	4.3039	13.2373	1.0577	0.9765	1.2108	0.723	2	14.0014	5.5198	2.3672	7.6344	3.3522	3.0961
1653	3.7871	1.0258	2.873	3.6791	0.3862	11.2386	12.2049	2.6455	1.0231	1.186	0.7883	2	32.2884	8.95	7.879	11.3534	11.1953	0.1247
1654	5.3451	1.1094	4.9631	5.7264	18.0608	9.5024	18.63	2.5315	0.9398	1.3781	0.7366	2	47.1613	14.2532	4.4575	19.349	7.7861	8.5177
1655	5.0287	1.2211	5.579	5.8678	31.6302	7.9788	19.2913	2.3075	0.9246	1.4348	0.741	2	44.5138	18.122	3.2324	24.4563	5.4551	14.0798

## Sheet: BW25113-2
n	Axis	Dia	Volume	Area	RingFraction	ConcTotal	WallArea	ConcWall	MinDiaCenter	MaxDia	VolCenter	FlChannel	FluorTotal	FluorCenter	FluorPole	ConcCenter	ConcOffCenter	FCPlus
count	1565	1565	1565	1565	1565	1565	1565	1565	1565	1565	1565	1565	1565	1565	1565	1565	1565	1565
mean	4.8343	1.1862	4.9601	5.442	16.1333	9.7384	17.9647	2.6674	1.0856	1.348	0.8977	2	47.9347	15.3632	6.6583	17.9588	8.1742	7.9837
stdev	1.1455	0.0736	1.2837	1.326	11.6971	2.9673	4.1615	0.7936	0.1564	0.0837	0.1926	0	17.8633	6.5247	3.1773	8.9998	2.8084	6.5384
---	---	---	---	---	---	---	---	---	---	---	---	---	---	---	---	---	---	---
1	6.4503	1.098	5.9394	6.8743	23.4062	10.028	22.2505	2.6768	0.7693	1.3091	0.5361	2	59.5603	18.0586	9.0978	33.6844	7.6808	13.9408
2	4.0857	1.1888	4.1158	4.5572	14.2682	7.0229	15.2586	1.8943	1.1324	1.3324	0.8328	2	28.9048	9.1387	4.5586	10.9728	6.0208	4.1242
3	6.681	1.0793	5.7916	6.9385	17.9546	16.4323	22.6531	4.2012	0.7918	1.2916	0.6373	2	95.1693	25.6794	7.706	40.2938	13.4818	17.0873
4	6.3889	1.1839	6.6471	7.2855	30.9629	13.024	23.7623	3.6432	1.1733	1.3367	0.9602	2	86.5716	35.4384	5.5465	36.9086	8.9914	26.8051
5	5.3315	1.1364	5.0729	5.7993	21.2814	12.4878	19.0339	3.3282	1.0294	1.2944	0.8005	2	63.3492	21.3512	8.7196	26.6707	9.8302	13.4816
6	3.8609	1.2254	4.1677	4.4587	15.561	10.95	14.8631	3.0705	1.2447	1.392	1.1173	2	45.6365	17.4325	9.0391	15.6017	9.2461	7.1015
7	3.0067	1.2815	3.3643	3.5035	-3.4314	8.9203	12.105	2.4792	1.3231	1.3982	1.2346	2	30.0107	10.3611	9.4896	8.3922	9.2263	-1.0298
8	3.5043	1.1374	3.1834	3.7134	0.2553	10.4865	12.5216	2.666	1.119	1.2381	0.8922	2	33.3827	9.4175	8.9485	10.5551	10.4596	0.0852
9	2.9347	1.0985	2.5462	3.0238	-14.1033	14.5846	10.1277	3.6667	1.0979	1.2597	0.8711	2	37.1352	9.2585	15.8857	10.6289	16.6414	-5.2373
10	4.2775	1.188	4.3933	4.8184	14.2202	12.213	15.9649	3.3608	1.178	1.3116	0.9962	2	53.6554	18.0667	5.8017	18.1349	10.4763	7.6299
11	3.8487	1.1565	3.7906	4.2317	3.2606	11.2667	13.9837	3.0541	1.178	1.309	0.8818	2	42.7075	11.0032	11.2782	12.4787	10.8994	1.3925
12	7.9364	1.1361	7.5848	8.6732	26.1446	12.4431	28.3259	3.3319	0.8535	1.2988	0.7073	2	94.3784	31.1749	7.7475	44.0762	9.19	24.6749
13	4.0967	1.1738	4.1428	4.57	15.8508	10.4114	15.1074	2.855	1.0635	1.3352	0.8308	2	43.1323	14.1156	8.1274	16.9903	8.7612	6.8368
14	5.9848	1.1201	5.5015	6.3903	3.1267	12.507	21.0604	3.2672	1.0473	1.3291	0.9031	2	68.8075	13.0927	5.9193	14.4983	12.1159	2.1514
15	3.8748	1.1066	3.2019	3.9276	21.826	13.6516	13.4711	3.2448	0.9461	1.1511	0.6812	2	43.7111	16.8103	9.8728	24.6771	10.6721	9.5404
16	4.6353	1.1609	4.5388	5.0883	5.1896	16.2656	16.9046	4.3672	1.1576	1.3108	0.9763	2	73.8263	18.8879	7.7745	19.3457	15.4215	3.8313
17	5.3626	1.1153	5.0016	5.7778	1.8602	12.1723	18.7893	3.2402	1.0945	1.2275	0.8538	2	60.8808	11.3318	11.3533	13.2722	11.9458	1.1325
18	4.361	1.2254	4.5981	4.9683	17.8238	10.6926	16.7889	2.9285	1.1821	1.3221	0.9485	2	49.1657	17.0974	4.6449	18.026	8.7868	8.7632
19	5.2437	1.061	4.2958	5.281	13.5367	18.4691	17.4778	4.5395	0.9713	1.215	0.7355	2	79.3397	22.4848	6.681	30.572	15.9691	10.74
20	4.1307	1.106	3.6964	4.3559	12.6941	12.5046	14.3519	3.2206	1.0636	1.2311	0.8513	2	46.2221	15.1612	9.0747	17.8098	10.9173	5.8675
21	3.9609	1.101	3.2871	4.0089	17.1527	4.9113	13.6999	1.1784	1.0712	1.1909	0.7746	2	16.1438	5.9208	3.6964	7.6438	4.0688	2.7691
22	5.4197	1.1959	5.822	6.219	30.7767	11.6614	20.3617	3.3343	1.029	1.4361	0.729	2	67.8929	26.7798	5.1576	36.736	8.0724	20.8952
23	3.0151	1.0363	2.2295	2.8739	-4.104	11.9674	9.816	2.7181	0.953	1.1557	0.739	2	26.6813	8.1117	7.2454	10.9768	12.4586	-1.095
24	4.0206	1.0463	3.1302	3.9233	9.5424	4.7024	13.2158	1.1138	0.9599	1.1678	0.7332	2	14.7196	4.5233	2.0206	6.1696	4.2537	1.4046
25	4.2966	1.2402	4.6252	4.9555	2.1479	11.0422	16.7411	3.0507	1.1926	1.3114	1.0365	2	51.0723	12.2961	10.2659	11.8634	10.805	1.097
26	4.3882	1.2485	4.7878	5.0925	10.0985	10.1345	17.2116	2.8192	1.2083	1.437	1.0911	2	48.5221	14.8413	5.4693	13.6018	9.111	4.9
27	3.7135	1.1255	3.3083	3.8762	18.5876	9.0581	13.1308	2.2822	1.1472	1.2919	0.965	2	29.9668	12.6861	4.0643	13.1468	7.3744	5.5701
28	4.0955	1.1574	3.9733	4.4629	9.3009	12.5671	14.8921	3.353	1.1785	1.3534	0.9687	2	49.9328	15.6853	9.5763	16.1927	11.3983	4.6442
29	4.7188	1.2059	4.8807	5.3452	10.4966	10.596	17.8767	2.8929	1.1679	1.3843	0.8828	2	51.7157	13.8003	7.2127	15.633	9.4837	5.4284
30	4.2816	1.1564	4.232	4.7328	4.8902	11.882	15.5555	3.2326	1.1523	1.3425	1.0513	2	50.2846	14.3397	9.6063	13.64	11.301	2.459
31	3.2291	1.1449	2.9331	3.4093	10.2753	10.1763	11.6141	2.57	1.1542	1.2399	0.9304	2	29.8482	11.5624	7.1602	12.427	9.1306	3.067
32	3.6226	1.1236	3.2684	3.8333	-16.9178	6.4949	12.7873	1.6601	1.0777	1.2123	0.8603	2	21.2279	2.9413	9.2395	3.4191	7.5938	-3.5913
33	4.0183	1.0852	3.4183	4.1289	34.4231	17.2834	13.6988	4.3128	1.0664	1.1619	0.8078	2	59.0798	29.4923	7.367	36.5112	11.3341	20.3371
34	5.7299	1.1033	5.1942	6.0734	31.2448	10.6919	19.8607	2.7963	0.7856	1.3294	0.5487	2	55.536	21.3854	3.8172	38.978	7.3513	17.3521
35	4.4428	1.1407	4.2499	4.8313	19.2486	11.6173	15.9217	3.101	1.1279	1.2587	0.9009	2	49.3725	17.9551	6.3366	19.93	9.3812	9.5035
36	4.7709	1.1917	4.8957	5.3881	11.6057	10.757	17.8611	2.9485	1.1168	1.3102	0.8531	2	52.663	14.2239	5.3254	16.6725	9.5085	6.1119
37	5.0615	1.1677	4.9846	5.5937	14.3015	11.262	18.5676	3.0234	1.0002	1.405	0.8014	2	56.1368	15.763	5.8689	19.6695	9.6515	8.0284
38	4.2009	1.1424	4.1069	4.6	13.1097	12.4628	15.0775	3.3947	1.1997	1.2959	0.9451	2	51.1833	16.9445	6.7562	17.9288	10.8291	6.71
39	4.2994	1.1345	3.993	4.63	15.935	10.6487	15.3241	2.7747	1.0506	1.248	0.9402	2	42.5203	15.1926	8.6745	16.1582	8.9519	6.7756
40	4.4786	1.1129	4.1015	4.7499	29.4848	4.5306	15.6586	1.1867	1.0269	1.3157	0.7887	2	18.5821	7.9987	1.6057	10.1413	3.1947	5.4789
41	6.2317	1.1964	6.713	7.1912	17.7469	7.7073	23.4228	2.2089	0.868	1.4329	0.7049	2	51.7393	13.6508	6.6004	19.3658	6.3396	9.1821
42	5.956	1.3009	7.3506	7.3711	29.917	5.1602	24.3425	1.5582	0.9379	1.4972	0.7931	2	37.9309	14.2159	1.9028	17.9254	3.6165	11.3478
43	6.2825	1.1488	6.3201	6.9942	12.163	10.0094	22.6746	2.7899	0.784	1.3065	0.5461	2	63.2605	12.4959	5.4112	22.8812	8.792	7.6944
44	4.7442	1.183	4.8424	5.341	23.6747	14.0537	17.6315	3.8598	1.1305	1.3215	0.8578	2	68.0537	25.3124	8.3227	29.5095	10.7265	16.1115
45	4.0408	1.2603	4.6079	4.8227	27.1482	9.5179	15.9988	2.7413	1.1691	1.3441	1.0237	2	43.8574	19.0051	8.8331	18.5644	6.934	11.9065
46	6.2652	1.1638	6.3694	7.0371	31.4781	10.3059	22.9069	2.8656	1.0539	1.3452	0.8457	2	65.6422	26.6349	3.2166	31.4953	7.0617	20.6629
47	3.5096	1.2536	3.8236	4.0689	5.6377	9.3676	13.8218	2.5914	1.2454	1.4122	1.1666	2	35.818	12.3315	8.2351	10.5704	8.8394	2.0193
48	8.0935	1.2477	9.5866	9.8382	-3.0246	9.931	31.7259	3.0008	1.0448	1.4293	1.1085	2	95.2046	8.4616	15.874	7.6336	10.2314	-2.8796
49	5.747	1.2594	6.7421	6.8871	30.3395	5.2022	22.7388	1.5425	0.9415	1.5265	0.7946	2	35.0737	13.5207	4.7958	17.0158	3.6239	10.6412
50	4.1499	1.2297	4.407	4.7456	23.6598	13.4801	16.0319	3.7055	1.1523	1.3139	0.9578	2	59.407	23.9115	7.2557	24.9662	10.2907	14.0556
51	4.5596	1.1387	4.369	4.9812	10.9226	11.1004	16.3117	2.9732	1.0941	1.3244	0.9212	2	48.4976	14.4056	7.5898	15.6385	9.8879	5.2972
52	4.572	1.1813	4.6931	5.1439	4.9842	11.5004	16.9671	3.181	1.215	1.3309	1.062	2	53.9725	14.2944	11.4764	13.4603	10.9272	2.6901
53	5.0011	1.1877	5.1825	5.6622	15.1191	13.4212	18.6613	3.7273	1.1503	1.3451	0.8701	2	69.5556	20.4288	14.2697	23.4777	11.392	10.5162
54	4.3363	1.1543	4.3144	4.7713	25.8734	16.8008	15.7252	4.6095	1.149	1.3347	0.9328	2	72.4853	30.3712	8.9184	32.5592	12.4537	18.7544
55	6.5846	1.2661	8.0464	8.0693	25.025	13.5699	26.1896	4.1692	0.9557	1.4588	0.7437	2	109.189	34.891	7.9888	46.9149	10.174	27.3245
56	5.471	1.1719	5.4859	6.1119	22.3153	11.2178	20.1425	3.0552	1.0302	1.2946	0.8477	2	61.5395	21.1196	9.4957	24.9153	8.7145	13.7327
57	5.072	1.2498	5.8898	6.0605	34.3593	8.4297	19.9151	2.493	0.9989	1.433	0.8085	2	49.6492	21.5326	5.1862	26.6335	5.5333	17.0591
58	4.6909	1.347	5.9406	5.8678	15.8077	8.6868	19.8511	2.5996	1.3232	1.4781	1.2816	2	51.6051	17.531	10.7177	13.6787	7.3137	8.1576
59	5.3701	1.303	6.524	6.6259	8.3155	6.3752	21.982	1.8921	1.3006	1.5571	1.1177	2	41.592	9.9918	5.9078	8.9394	5.8451	3.4586
60	5.2248	1.2445	6.0409	6.2447	20.0631	9.9055	20.4266	2.9294	1.1648	1.3911	0.9763	2	59.8382	19.7355	5.4143	20.2154	7.9181	12.0054
61	6.68	1.2476	7.85	8.0607	1.7076	6.6471	26.1828	1.9929	0.9162	1.506	0.6808	2	52.1794	5.3389	9.2909	7.8423	6.5336	0.891
62	3.8266	1.2874	4.4232	4.5486	22.8524	13.5867	15.4768	3.883	1.221	1.4624	1.0215	2	60.0966	24.4402	12.7227	23.9268	10.4818	13.7335
63	4.7686	1.2034	5.1481	5.5337	12.249	8.372	18.0287	2.3906	1.1868	1.3658	0.9393	2	43.1	12.1795	7.1705	12.9672	7.3465	5.2793
64	4.4204	1.2629	5.0219	5.2339	5.6819	8.7237	17.538	2.498	1.1928	1.3853	1.0439	2	43.8096	11.0782	7.9678	10.6127	8.2281	2.4892
65	3.7625	1.243	4.1433	4.373	4.9699	9.5845	14.6928	2.7028	1.2477	1.3192	1.0621	2	39.7113	11.647	9.591	10.9663	9.1081	1.9736
66	4.8711	1.2186	5.3647	5.6708	24.5391	10.1184	18.6485	2.9108	1.2423	1.4586	1.0336	2	54.2824	21.2126	6.0457	20.5224	7.6354	13.3204
67	3.9811	1.3285	4.8547	4.8784	33.5176	10.3464	16.6153	3.023	1.2622	1.4476	1.0582	2	50.2285	24.1139	7.3258	22.7885	6.8785	16.8354
68	3.8394	1.2439	4.1231	4.4244	7.0737	9.2867	15.0039	2.552	1.2444	1.3115	0.9905	2	38.2898	11.256	5.627	11.3643	8.6297	2.7085
69	3.1919	1.1591	3.1655	3.5078	27.2202	12.7062	11.6225	3.4607	1.1719	1.3026	0.9256	2	40.2216	19.5084	8.4499	21.0758	9.2477	10.9484
70	4.7441	1.1362	4.6264	5.1911	39.4508	7.7236	16.9337	2.1101	0.7795	1.3075	0.5796	2	35.7324	16.8074	3.2562	28.9966	4.6766	14.0967
71	5.4141	1.2456	6.2431	6.5017	32.8135	10.8409	21.1855	3.1947	1.1524	1.4144	0.9238	2	67.6807	28.9367	7.4327	31.3249	7.2836	22.2084
72	5.4303	1.2774	6.6731	6.703	25.9902	10.0035	21.7915	3.0633	1.2379	1.3912	1.0185	2	66.7543	24.89	3.4772	24.4385	7.4036	17.3496
73	6.5152	1.2458	7.7037	7.8937	2.6804	9.5304	25.5	2.8792	1.0264	1.4908	0.9799	2	73.4192	11.0568	8.0447	11.2831	9.2749	1.9679
74	4.8	1.3516	6.173	6.0348	-4.5075	10.2257	20.382	3.097	1.3882	1.5182	1.4373	2	63.1233	12.5142	11.8671	8.7069	10.6866	-2.8453
75	7.5859	1.2755	9.2366	9.3542	24.8743	6.1213	30.3983	1.86	1.1144	1.4163	0.895	2	56.5403	18.1797	2.125	20.3133	4.5987	14.064
76	8.0037	1.1605	8.0992	9.0158	13.3936	7.7365	29.1802	2.1473	0.9299	1.3198	0.6672	2	62.6598	12.8629	4.4827	19.2789	6.7003	8.3924
77	4.4677	1.2422	5.001	5.2596	23.1867	9.1964	17.4346	2.6379	1.1392	1.3598	0.8798	2	45.9914	16.8791	7.9614	19.1845	7.0641	10.6639
78	3.6727	1.3078	4.4402	4.4587	9.5044	13.5093	15.0898	3.9751	1.3146	1.4518	1.1607	2	59.984	19.8912	8.1562	17.1372	12.2254	5.7011
79	3.1979	1.1954	3.1308	3.4993	6.5906	5.7691	12.0091	1.504	1.2073	1.3063	0.9656	2	18.062	6.3939	5.3032	6.6217	5.3888	1.1904
80	3.1689	1.1878	3.1438	3.495	16.3317	4.2808	11.8249	1.1381	1.1879	1.3193	0.9668	2	13.4579	5.6608	3.4081	5.855	3.5817	2.1979
81	3.1801	1.2014	3.193	3.5506	17.9496	14.9542	12.0033	3.978	1.18	1.3401	0.9008	2	47.7488	19.623	10.4141	21.7849	12.2699	8.5707
82	5.8582	1.158	5.9232	6.5231	23.3855	9.3478	21.3113	2.5981	0.8131	1.3621	0.6621	2	55.3686	17.6897	5.96	26.7189	7.1617	12.9482
83	5.8124	1.2103	6.3572	6.7715	23.3461	9.7925	22.0999	2.8169	1.1652	1.3888	0.9068	2	62.2529	21.34	7.647	23.5343	7.5063	14.5336
84	4.5663	1.2093	4.9248	5.2639	18.0355	10.722	17.3476	3.0439	1.1164	1.3607	0.9715	2	52.8037	18.0615	5.7198	18.5908	8.7883	9.5234
85	4.9399	1.1207	4.4398	5.2253	23.7745	16.2605	17.3915	4.1511	1.1103	1.2211	0.8645	2	72.1933	27.8785	5.814	32.2491	12.3947	17.1636
86	3.6884	1.1787	3.6835	4.0646	0.2471	13.922	13.6585	3.7546	1.2107	1.3997	0.9744	2	51.2818	13.6588	13.1202	14.0176	13.8876	0.1267
87	5.7703	1.1815	5.8903	6.4974	5.7382	9.6158	21.4176	2.6445	1.1207	1.3315	0.842	2	56.6399	10.8821	5.6808	12.9239	9.064	3.2501
88	4.7929	1.2249	5.4368	5.6665	23.0002	8.873	18.4438	2.6156	1.2286	1.397	1.1137	2	48.2409	18.7045	4.629	16.7948	6.8322	11.0955
89	5.0328	1.1882	5.2683	5.735	15.8786	7.509	18.7866	2.1057	0.9886	1.2968	0.7537	2	39.5596	11.0421	5.9552	14.6512	6.3166	6.2815
90	5.7052	1.2352	6.4007	6.733	37.0437	4.7707	22.1387	1.3793	1.0232	1.403	0.8246	2	30.5361	13.7885	1.8322	16.7206	3.0035	11.3117
91	6.1905	1.147	6.0585	6.8358	1.9404	12.1205	22.3061	3.292	0.8462	1.2889	0.5792	2	73.4318	8.3088	7.7225	14.3454	11.8853	1.4249
92	3.7889	1.2554	4.1688	4.403	-3.8846	7.2299	14.9432	2.017	1.255	1.3582	1.1449	2	30.1398	7.428	9.4851	6.488	7.5106	-1.1708
93	4.8754	1.2633	5.6077	5.8121	16.1076	11.7206	19.3501	3.3966	1.1931	1.4266	0.9496	2	65.7255	19.9242	8.278	20.9809	9.8326	10.5868
94	6.1643	1.1714	6.2064	6.8957	36.2795	7.8999	22.6856	2.1613	0.9118	1.3162	0.6436	2	49.0299	21.0277	4.3434	32.6707	5.0339	17.7878
95	6.5978	1.1521	6.5064	7.3069	10.0016	8.9563	23.8803	2.4402	0.9769	1.2648	0.7886	2	58.2735	12.1848	8.4312	15.4513	8.0606	5.8283
96	4.5058	1.1755	4.5033	4.9898	16.5821	11.2359	16.6394	3.0409	1.1792	1.2712	0.917	2	50.5986	16.9847	7.1601	18.523	9.3728	8.3903
97	3.6694	1.2496	3.8602	4.1631	3.4655	9.6437	14.4056	2.5842	1.2464	1.3116	0.9968	2	37.2267	10.5701	8.2636	10.6038	9.3095	1.2901
98	4.8567	1.1717	4.9098	5.4052	14.5935	9.5081	17.8771	2.6113	1.0479	1.4576	0.9874	2	46.6831	14.8311	6.7754	15.0202	8.1206	6.8127
99	4.1455	1.0679	3.3569	4.1289	16.7706	10.887	13.9084	2.6277	1.0029	1.1709	0.7302	2	36.5466	12.7452	7.6049	17.4555	9.0613	6.1291
100	5.8583	1.1544	5.7676	6.4931	20.4341	9.0449	21.2454	2.4555	0.9879	1.351	0.776	2	52.1672	16.2448	5.0744	20.933	7.1967	10.6599
101	5.7955	1.0987	5.3585	6.219	18.463	9.6399	20.0044	2.5822	0.8508	1.2541	0.5602	2	51.6553	13.9399	3.6388	24.886	7.8601	9.5371
102	4.0645	1.2711	4.621	4.8056	3.4721	7.7982	16.231	2.2202	1.1613	1.3926	1.0323	2	36.0357	9.0217	4.5511	8.7395	7.5275	1.2512
103	3.2963	1.2125	3.3511	3.6749	-0.3184	14.1345	12.5559	3.7724	1.224	1.3367	0.9832	2	47.3662	13.7904	13.5623	14.0263	14.1797	-0.1508
104	2.6079	1.1512	2.5013	2.8397	-10.1082	11.5142	9.4316	3.0536	1.1543	1.2898	0.9817	2	28.8005	9.5351	11.4258	9.7125	12.6779	-2.9112
105	4.9598	1.212	5.5114	5.8207	31.8136	10.9808	18.8849	3.2047	1.1227	1.4408	0.9139	2	60.5198	26.0963	3.4348	28.555	7.4875	19.2535
106	3.1225	1.3277	3.9733	3.8547	-16.7031	11.1008	13.0244	3.3865	1.1296	1.6814	1.5939	2	44.1067	13.2818	16.6156	8.3329	12.9551	-7.3672
107	6.8566	1.0846	6.1264	7.2384	6.081	8.6555	23.3628	2.2697	0.732	1.2323	0.4796	2	53.0272	7.1232	6.2194	14.8527	8.1291	3.2246
108	5.5693	1.196	5.9274	6.3946	28.107	9.277	20.9259	2.6278	1.0087	1.4068	0.8441	2	54.9887	21.0854	6.2859	24.98	6.6695	15.4557
109	4.6915	1.121	4.3244	5.0069	28.7784	7.229	16.5218	1.8921	1.0524	1.2692	0.8636	2	31.2613	13.4431	2.319	15.5656	5.1487	8.9965
110	4.1362	1.0838	3.646	4.2873	-6.2618	18.2934	14.0833	4.7359	1.1329	1.3113	0.9944	2	66.6977	15.1546	17.3959	15.2393	19.4391	-4.1765
111	5.3924	1.1706	5.44	6.0305	27.7665	5.3473	19.8305	1.4669	1.0079	1.3284	0.7765	2	29.0894	11.0764	1.9696	14.2645	3.8626	8.0771
112	4.5746	1.2084	4.9172	5.2682	0.3699	14.9873	17.3667	4.2435	1.2123	1.3669	1.1001	2	73.6955	16.6997	17.0997	15.1795	14.9317	0.2726
113	4.0727	1.075	3.4993	4.1931	-2.9572	4.6491	13.7541	1.1828	1.0575	1.2139	0.7894	2	16.2685	3.2975	3.132	4.1771	4.7865	-0.4811
114	4.9425	1.0921	4.5066	5.2467	15.841	12.4574	16.9575	3.3106	1.1043	1.2248	0.8635	2	56.1403	17.9458	7.9074	20.7833	10.4839	8.8932
115	4.3105	1.0619	3.5744	4.3644	12.9931	12.1447	14.3802	3.0187	0.914	1.2637	0.8475	2	43.41	14.5954	7.5041	17.2221	10.5667	5.6403
116	3.4069	1.2853	4.0405	4.1117	3.9446	10.9349	13.7561	3.2118	1.2485	1.4029	1.0267	2	44.1823	12.5271	10.248	12.2009	10.5035	1.7428
117	5.1397	1.1206	4.8481	5.5637	30.6712	14.8656	18.0949	3.9829	1.0852	1.2768	0.7709	2	72.0699	30.0497	6.2161	38.9801	10.3062	22.1047
118	3.7331	1.1941	3.7139	4.1331	13.3516	17.5438	14.0044	4.6525	1.1881	1.3205	1.0285	2	65.156	24.3346	15.9844	23.6593	15.2013	8.6994
119	4.6784	1.2032	4.8008	5.2939	8.9513	13.5132	17.6833	3.6687	1.0957	1.3118	0.9466	2	64.8742	17.4533	14.5965	18.4386	12.3037	5.8071
120	4.1431	1.1777	4.1799	4.6343	3.1425	10.6369	15.3287	2.9005	1.2092	1.4143	1.098	2	44.4611	12.7094	7.087	11.5751	10.3026	1.3972
121	6.1004	1.1394	6.0652	6.733	19.4403	6.0768	21.8366	1.6878	0.6627	1.3502	0.5437	2	36.8569	9.8268	5.7054	18.0731	4.8954	7.1651
122	4.7736	1.149	4.5251	5.1696	15.3261	8.8861	17.2312	2.3336	1.0155	1.2727	0.7251	2	40.2104	11.6185	4.4715	16.0234	7.5242	6.1627
123	6.6397	1.0603	5.6293	6.8101	3.3418	7.2805	22.1167	1.8531	0.7018	1.2638	0.4784	2	40.9842	4.7359	4.5365	9.9003	7.0372	1.3696
124	5.8077	1.1039	5.3323	6.219	32.1743	12.7929	20.1416	3.3868	0.851	1.2377	0.5901	2	68.2157	27.0684	6.8278	45.8685	8.677	21.9479
125	4.6308	1.1325	4.3081	4.9683	20.8346	15.4689	16.4759	4.0448	1.0522	1.2256	0.7592	2	66.6416	23.1816	9.1686	30.5345	12.2459	13.8845
126	3.0639	1.0759	2.5265	3.0795	-11.0529	5.9573	10.3562	1.4534	1.1134	1.1826	0.7979	2	15.0512	3.6155	2.4998	4.531	6.6158	-1.6636
127	4.3435	1.2088	4.58	4.9641	15.2477	10.7572	16.4949	2.9869	1.2452	1.3855	1.0188	2	49.2679	16.8008	7.42	16.4905	9.117	7.5122
128	4.1676	1.2401	4.6074	4.8527	23.8138	6.1561	16.2365	1.7469	1.1699	1.4018	1.0817	2	28.3634	11.8276	3.7953	10.9342	4.69	6.7544
129	4.3859	1.1324	3.8824	4.6086	10.8402	16.342	15.6034	4.0662	1.1696	1.3471	1.0695	2	63.4462	22.4615	6.2055	21.0013	14.5707	6.8777
130	4.9192	1.1466	4.781	5.3838	37.3678	9.1203	17.7192	2.4608	0.9813	1.2928	0.7958	2	43.6041	20.8399	2.5469	26.186	5.7123	16.2939
131	4.5873	1.0887	3.9864	4.7842	23.9681	12.5238	15.6895	3.182	0.949	1.2097	0.6415	2	49.9247	18.0745	7.5852	28.1754	9.5222	11.966
132	3.6393	1.1866	3.5765	3.9961	18.5648	12.5978	13.5667	3.3211	1.1687	1.3006	1.0029	2	45.0562	18.6538	9.0021	18.5994	10.2592	8.3646
133	4.2584	1.0826	3.6023	4.3644	37.3415	12.0408	14.4836	2.9947	1.0969	1.304	0.9358	2	43.3745	23.2571	3.0698	24.8517	7.5445	16.1967
134	3.2757	1.1366	2.9481	3.4479	0.59	10.3079	11.6961	2.5982	1.1418	1.2705	0.8898	2	30.3886	9.2971	10.4629	10.4485	10.247	0.1793
135	4.1158	1.1812	4.0565	4.5486	23.989	9.2191	15.2729	2.4486	1.1241	1.265	0.8717	2	37.3971	15.0797	4.4631	17.2991	7.0075	8.9712
136	4.5407	1.0343	3.5113	4.4458	20.9355	15.5214	14.7537	3.694	0.899	1.2875	0.8471	2	54.5003	21.8055	7.866	25.7414	12.272	11.4099
137	3.6467	1.127	3.3503	3.8633	13.7663	7.2236	12.9117	1.8744	1.0908	1.3354	0.9136	2	24.2012	9.0228	4.09	9.8757	6.2292	3.3316
138	5.817	1.1875	6.0958	6.6473	9.2953	13.4257	21.7011	3.7713	0.7932	1.3228	0.5338	2	81.8405	14.1083	9.9527	26.428	12.1778	7.6073
139	4.0157	1.259	4.3996	4.66	18.7696	2.7855	15.8833	0.7716	1.1525	1.3596	1.0253	2	12.2549	4.62	1.3085	4.5061	2.2626	2.3002
140	4.4599	1.2583	4.8504	5.1739	38.6064	9.038	17.63	2.4866	1.1507	1.3552	0.8727	2	43.8381	21.7668	4.1165	24.9417	5.5488	16.9243
141	6.3464	1.1819	6.5128	7.1356	23.3606	13.195	23.5644	3.6469	0.7156	1.3159	0.4682	2	85.9361	24.8097	5.5875	52.9912	10.1125	20.0752
142	4.9514	1.195	5.0506	5.5808	34.2227	10.1343	18.5891	2.7535	1.0581	1.3927	0.8655	2	51.1842	23.2861	6.3521	26.9048	6.666	17.5166
143	3.0891	1.2259	3.3427	3.5378	4.1482	8.2581	11.897	2.3203	1.2943	1.3676	1.1831	2	27.6045	10.5099	5.5489	8.8833	7.9155	1.1451
144	6.7093	1.1282	6.4067	7.2898	29.3188	10.8629	23.7797	2.9267	0.8978	1.3839	0.5931	2	69.5955	24.9585	4.8294	42.0807	7.678	20.4046
145	6.0125	1.2057	6.3813	6.8786	1.2696	12.741	22.775	3.5699	0.9187	1.3751	0.6976	2	81.3041	9.8074	7.2523	14.0588	12.5792	1.0322
146	4.9006	1.1537	4.7701	5.3924	24.6485	10.3986	17.7619	2.7926	1.063	1.2622	0.7981	2	49.6022	18.4795	5.1037	23.1551	7.8355	12.2262
147	5.8524	1.2117	6.2973	6.7801	5.5078	9.6872	22.2772	2.7384	1.0751	1.3975	0.9906	2	61.0031	12.428	10.0729	12.5453	9.1537	3.3599
148	4.5703	1.1395	4.5238	5.0583	5.3676	4.3102	16.3612	1.1917	1.1177	1.2896	0.9699	2	19.4984	5.0024	4.393	5.1579	4.0788	1.0466
149	4.1816	1.0802	3.7021	4.373	29.0072	11.0449	14.19	2.8816	1.0383	1.2361	0.8132	2	40.8895	18.2373	5.9104	22.4268	7.8412	11.8609
150	7.8256	1.2091	8.6378	9.17	0.2412	10.9256	29.7268	3.1747	0.7455	1.3706	0.6229	2	94.3729	7.0173	11.8908	11.2646	10.8993	0.2276
151	4.6848	1.1826	5.0058	5.3709	18.8408	8.2553	17.4047	2.3743	1.1534	1.3121	0.9794	2	41.3246	14.3478	5.0082	14.6497	6.7	7.7859
152	4.733	1.1902	4.8385	5.3452	23.7656	10.1982	17.6971	2.7883	1.0889	1.3511	0.8097	2	49.3441	18.0216	4.1409	22.2582	7.7746	11.7269
153	6.6195	1.198	7.2017	7.6881	8.3993	10.1928	24.9137	2.9464	1.0677	1.3952	0.9302	2	73.4057	14.8506	6.7692	15.9649	9.3366	6.1656
154	4.3937	1.2138	4.6977	5.0369	15.3366	7.0374	16.7545	1.9732	1.1728	1.3478	1.0227	2	33.0595	11.1638	6.1992	10.9156	5.9581	5.0702
155	5.5582	1.1979	6.0608	6.4546	18.7831	7.8216	20.9179	2.2662	1.1151	1.411	0.8164	2	47.4049	14.0902	5.0819	17.259	6.3524	8.9041
156	6.1879	1.1317	5.9093	6.7287	1.876	8.7219	22.0004	2.3427	0.75	1.2988	0.5286	2	51.5404	5.4907	8.5619	10.3877	8.5584	0.9669
157	4.6065	1.2224	5.0495	5.3667	6.6185	5.0455	17.6899	1.4402	1.171	1.4011	0.9547	2	25.4771	6.1844	4.8553	6.4777	4.7115	1.6862
158	5.0538	1.1616	5.0611	5.6322	10.0622	9.2161	18.4427	2.5291	1.1073	1.2554	0.9144	2	46.6437	12.2726	5.9204	13.4214	8.2887	4.6934
159	4.1525	1.2537	4.5258	4.8141	7.5064	10.1061	16.3555	2.7965	1.2115	1.3387	1.0792	2	45.7384	13.5215	5.8316	12.5287	9.3475	3.4333
160	4.5739	1.1436	4.425	4.9855	10.4218	12.5803	16.4331	3.3875	1.1593	1.2732	0.9668	2	55.6679	16.6966	11.9618	17.2701	11.2693	5.8016
161	4.7701	1.1091	4.4329	5.1225	38.7431	13.634	16.6213	3.6362	0.9539	1.2582	0.6536	2	60.4383	28.8748	5.4274	44.1752	8.3518	23.4157
162	4.0967	1.2154	4.2944	4.6771	-2.1049	12.0652	15.6422	3.3124	1.1995	1.295	0.9401	2	51.8128	10.491	12.0941	11.1591	12.3191	-1.0906
163	4.7218	1.1241	4.4086	5.054	15.0446	10.9487	16.6744	2.8948	1.1359	1.2555	0.8278	2	48.2686	14.9617	6.022	18.0737	9.3015	7.2618
164	3.4454	1.1849	3.5435	3.8719	10.6461	3.5152	12.826	0.9712	1.2388	1.2993	0.9806	2	12.4562	4.4063	3.0374	4.4933	3.141	1.3261
165	3.78	1.2156	3.9826	4.313	31.8102	16.3931	14.4351	4.5228	1.2407	1.3143	1.0969	2	65.287	33.03	9.892	30.1109	11.1784	20.7679
166	4.6408	1.1556	4.6604	5.1696	22.8634	8.9571	16.8479	2.4777	1.0765	1.3298	0.8657	2	41.7435	15.5252	5.4397	17.9337	6.9091	9.544
167	4.1345	1.2138	4.3707	4.7242	24.1077	8.3714	15.7656	2.3208	1.0767	1.4018	1.0179	2	36.5887	15.2879	4.6091	15.0186	6.3533	8.8207
168	5.502	1.2777	6.607	6.6858	26.1638	6.4511	22.0861	1.9298	1.1924	1.4838	0.9613	2	42.6222	15.7304	3.7704	16.3641	4.7632	11.1516
169	3.6498	1.0923	3.1517	3.7434	21.4033	10.6772	12.5246	2.6868	1.0877	1.2279	0.9174	2	33.6513	14.9013	5.4199	16.2428	8.3919	7.2025
170	3.6726	1.268	3.9711	4.2274	9.4273	15.2548	14.6297	4.1408	1.1746	1.389	1.0208	2	60.5784	19.8155	11.5733	19.411	13.8167	5.7109
171	3.9321	1.2161	4.2483	4.5358	25.9154	12.228	15.0221	3.4581	1.1867	1.3253	0.9559	2	51.9483	22.1218	5.189	23.1433	9.059	13.4626
172	3.6759	1.2957	4.3482	4.433	-4.3827	14.7155	14.963	4.2763	1.3142	1.442	1.1768	2	63.9859	15.2711	12.0371	12.9773	15.3604	-2.8043
173	4.7235	1.2059	5.0985	5.4609	19.2103	14.9109	17.8942	4.2485	1.1921	1.3509	0.9544	2	76.0234	26.1018	12.768	27.3481	12.0465	14.6043
174	4.3598	1.2162	4.7204	5.0326	11.3391	11.5268	16.6586	3.2662	1.2474	1.3666	1.0283	2	54.4109	16.6787	7.8306	16.2196	10.2197	6.1697
175	6.2486	1.1372	5.9881	6.8186	40.5947	10.6727	22.3237	2.8628	0.9135	1.2703	0.7225	2	63.9091	30.5244	3.9833	42.2486	6.3402	25.9437
176	5.6756	1.1773	5.7852	6.4032	22.5707	13.8193	20.9921	3.8085	1.0894	1.3232	0.8191	2	79.9475	26.8094	7.4787	32.7294	10.7001	18.0447
177	2.7461	1.2775	3.0066	3.1609	-20.8132	6.5575	11.021	1.7889	1.2793	1.3824	1.2042	2	19.7159	5.4366	8.1209	4.5147	7.9223	-4.1035
178	4.5632	1.1433	4.3752	4.9683	30.0086	14.9537	16.3893	3.992	1.0913	1.327	0.9195	2	65.4256	29.2569	5.6009	31.8192	10.4664	19.6333
179	4.0999	1.0838	3.6159	4.2659	16.8545	11.8464	13.96	3.0684	1.0664	1.258	0.7803	2	42.8354	14.905	4.9778	19.1027	9.8497	7.2197
180	4.1141	1.1678	3.8541	4.4287	9.2369	5.2711	15.0933	1.346	1.0032	1.2975	0.8	2	20.3153	5.7039	3.9559	7.1298	4.7841	1.8765
181	3.6578	1.2813	4.2633	4.3644	20.5023	10.8009	14.7241	3.1274	1.2652	1.4266	1.2151	2	46.0475	19.8741	10.9376	16.3561	8.5865	9.4408
182	5.562	1.2275	6.2162	6.5616	17.6112	3.5666	21.4489	1.0336	1.171	1.3671	0.9457	2	22.1706	6.6833	3.3066	7.0673	2.9385	3.9045
183	3.07	1.208	2.9718	3.3365	-0.2037	11.2551	11.6513	2.8708	1.2229	1.3141	0.9965	2	33.448	11.1703	7.9679	11.2096	11.278	-0.0681
184	5.0893	1.1661	5.2517	5.765	29.287	10.8629	18.6444	3.0598	1.1136	1.3444	0.8951	2	57.0488	23.5833	5.52	26.3481	7.6815	16.7079
185	3.7725	1.1919	3.8808	4.2531	-14.1905	9.7773	14.1264	2.686	1.1449	1.3153	1.0213	2	37.9438	6.0176	14.1256	5.8923	11.1646	-5.3844
186	5.0321	1.2504	5.8093	6.0263	21.2822	4.7846	19.7673	1.4061	1.2238	1.3837	0.9726	2	27.7951	9.5784	2.4452	9.8486	3.7663	5.9154
187	6.2031	1.2125	6.6569	7.157	34.2333	9.6809	23.6284	2.7274	1.1432	1.333	0.8538	2	64.4448	27.4978	6.1826	32.2052	6.3668	22.0616
188	5.6089	1.2157	6.1676	6.5102	23.3249	11.8168	21.422	3.4022	0.9247	1.4879	0.8676	2	72.8813	24.86	7.1095	28.6554	9.0606	16.9995
189	6.5733	1.0473	5.4225	6.6644	38.1847	11.5146	21.6269	2.8871	0.8841	1.2547	0.544	2	62.4381	27.714	4.1038	50.9423	7.1178	23.8418
190	6.0595	1.1823	6.234	6.8358	6.4103	12.2527	22.5069	3.3938	0.7438	1.3091	0.5484	2	76.3833	11.1851	10.9547	20.3957	11.4673	4.8964
191	3.2777	1.2444	3.3192	3.6663	16.2267	5.7557	12.8139	1.4909	1.1926	1.3003	0.9182	2	19.1043	7.5273	2.9303	8.1978	4.8217	3.1
192	3.6166	1.1697	3.5442	3.9704	-12.5011	2.8237	13.2906	0.753	1.1517	1.3682	0.9794	2	10.0079	1.8603	4.1816	1.8994	3.1768	-1.2511
193	4.6968	1.2657	5.6762	5.735	3.0338	7.8928	18.6758	2.3989	1.342	1.4611	1.3047	2	44.8013	11.3444	8.0787	8.6951	7.6533	1.3592
194	5.4367	1.1876	5.6327	6.1633	25.6516	4.3019	20.2838	1.1946	1.0676	1.3755	0.8706	2	24.2312	9.0001	4.0187	10.3381	3.1984	6.2157
195	5.4037	1.0637	4.5101	5.4523	28.4352	12.088	18.0568	3.0193	0.8649	1.3036	0.5791	2	54.5183	20.5125	7.1876	35.4184	8.6508	15.5024
196	4.3304	1.2002	4.4796	4.8998	20.7807	11.3889	16.3283	3.1245	1.1124	1.3231	0.8235	2	51.0179	18.0312	9.4086	21.8971	9.0222	10.6019
197	3.5347	1.3592	4.4468	4.3987	-4.3015	11.8828	15.0932	3.5009	1.3714	1.515	1.2506	2	52.8403	13.2274	9.989	10.5765	12.3939	-2.2729
198	3.7893	1.2694	4.3938	4.5101	-3.8063	8.3018	15.1114	2.4138	1.28	1.4396	1.2543	2	36.4764	9.4214	8.3974	7.511	8.6179	-1.3884
199	3.097	1.1118	2.6579	3.1737	16.6702	2.4881	10.8172	0.6113	1.1081	1.2568	0.8705	2	6.613	2.9072	1.9463	3.3397	2.0733	1.1024
200	4.469	1.1851	4.4741	4.9983	6.0232	8.7415	16.6388	2.3506	1.1989	1.3764	0.9709	2	39.1104	10.3319	5.6048	10.6412	8.215	2.3557
201	3.8167	1.266	4.2889	4.4758	17.0896	7.9373	15.1803	2.2425	1.2832	1.4024	1.061	2	34.0423	12.7996	5.4222	12.0643	6.5808	5.8177
202	5.4697	1.1921	5.6164	6.2019	13.7177	9.6589	20.4841	2.6483	0.9837	1.3422	0.7995	2	54.248	14.1043	6.8348	17.642	8.3338	7.4416
203	4.014	1.2666	4.4399	4.7028	12.4441	10.5418	15.9729	2.9302	1.1472	1.4953	1.1455	2	46.8045	16.3972	6.5871	14.3146	9.23	5.8244
204	4.6965	1.1918	4.7229	5.2467	20.5413	7.8069	17.585	2.0967	1.0821	1.3302	0.9058	2	36.871	13.1924	4.3568	14.5651	6.2033	7.5738
205	4.6314	1.2138	4.8329	5.2553	24.6836	9.2623	17.6602	2.5347	1.1474	1.3216	0.857	2	44.7638	17.0276	6.1921	19.8693	6.976	11.0493
206	4.2511	1.1922	4.2137	4.7071	5.1044	10.7325	15.9219	2.8403	1.2148	1.409	1.1426	2	45.2237	13.9454	9.5231	12.205	10.1847	2.3084
207	5.02	1.108	4.5807	5.341	34.0106	9.7229	17.4745	2.5487	1.0472	1.2457	0.761	2	44.5379	20.0304	4.5666	26.3207	6.4161	15.1476
208	5.9266	1.158	5.8805	6.5959	7.7568	9.9548	21.5601	2.7152	0.7972	1.3139	0.5558	2	58.5393	9.644	5.9423	17.3532	9.1826	4.5408
209	3.9846	1.1233	3.5529	4.1974	25.5442	18.0481	14.0621	4.56	1.1217	1.2116	0.8436	2	64.123	27.7161	8.5087	32.8543	13.438	16.3797
210	4.8586	1.1841	5.1161	5.568	25.7224	9.1826	18.0737	2.5993	1.0381	1.3757	0.7485	2	46.9793	17.1894	3.8863	22.9653	6.8206	12.0842
211	7.8636	1.1133	7.5401	8.5575	10.5969	7.031	27.5034	1.9276	0.7639	1.2818	0.4909	2	53.0148	8.7035	3.854	17.7309	6.286	5.6179
212	4.4159	1.2354	4.8649	5.1439	13.8192	15.4723	17.1386	4.3919	1.2196	1.3673	1.0652	2	75.2712	24.6052	10.1466	23.0993	13.334	10.4019
213	5.2654	1.2636	6.2999	6.4074	28.2442	5.418	20.9028	1.6329	1.2088	1.388	0.9799	2	34.1327	13.45	4.7728	13.7262	3.8877	9.6405
214	4.3986	1.1429	4.1172	4.7028	12.9659	2.9573	15.7933	0.7709	1.1518	1.3144	0.9238	2	12.1758	3.9565	1.808	4.2827	2.5739	1.5787
215	5.383	1.1372	5.1056	5.8464	33.1195	9.9908	19.2312	2.6524	1.0564	1.3043	0.7592	2	51.0089	21.9666	4.1481	28.935	6.6819	16.8939
216	6.5856	1.2721	8.0947	8.1207	8.3171	8.5853	26.319	2.6405	0.7059	1.5395	0.5316	2	69.4954	9.964	14.2322	18.7448	7.8712	5.78
217	4.8203	1.234	5.3885	5.6493	18.1904	7.6247	18.687	2.1986	1.1528	1.378	0.937	2	41.0859	13.3185	5.0266	14.214	6.2378	7.4737
218	4.0808	1.1374	3.7945	4.3644	20.1794	12.3487	14.5812	3.2135	1.0556	1.3022	0.7822	2	46.8572	17.1652	4.2417	21.9453	9.8567	9.4555
219	5.4752	1.1769	5.5396	6.1333	12.247	9.5449	20.243	2.612	1.062	1.3867	0.8887	2	52.8748	13.9191	5.4605	15.6626	8.3759	6.4756
220	4.667	1.137	4.3341	5.0069	35.1389	10.6119	16.6705	2.759	0.8873	1.2326	0.6806	2	45.9932	20.8459	4.2872	30.6304	6.8831	16.1615
221	3.3765	1.2762	3.9393	4.0475	15.1171	11.2771	13.5375	3.2816	1.1021	1.4721	1.1839	2	44.424	18.0488	10.6795	15.2446	9.5724	6.7156
222	3.7904	1.3095	4.5271	4.6	29.2856	8.4557	15.593	2.4549	1.1419	1.4541	1.2237	2	38.2796	18.527	3.8027	15.1407	5.9793	11.2104
223	3.9144	1.1918	4.0112	4.403	-6.6732	10.1346	14.6564	2.7737	1.181	1.3133	1.0177	2	40.6519	8.289	10.473	8.1452	10.8109	-2.7128
224	6.8409	1.2159	7.6619	8.0607	8.1893	10.998	26.1318	3.2246	0.6889	1.4101	0.4849	2	84.2659	11.7973	11.4842	24.3283	10.0974	6.9008
225	5.1312	1.1679	5.2862	5.7864	16.8113	9.506	18.8263	2.6692	0.8316	1.3916	0.6039	2	50.2508	13.2232	7.6499	21.8973	7.9079	8.4478
226	4.4688	1.2343	4.9335	5.2039	29.6303	6.216	17.3281	1.7698	1.2042	1.4051	0.9501	2	30.6666	13.2424	3.4971	13.9383	4.3742	9.0866
227	4.1582	1.3037	5.125	5.1054	11.8089	11.5381	17.0312	3.472	1.2551	1.4702	1.1772	2	59.1326	18.962	11.1475	16.1072	10.1755	6.9829
228	4.3213	1.1722	4.2853	4.7842	6.7755	11.9125	15.9134	3.2079	1.181	1.3146	0.8704	2	51.0486	13.1245	9.0462	15.0793	11.1053	3.4588
229	4.4473	1.2143	4.5612	5.0412	18.0713	13.4046	16.9655	3.6038	1.115	1.3889	1.1213	2	61.141	23.3629	5.3758	20.8361	10.9821	11.049
230	3.5811	1.1658	3.3684	3.859	-2.9657	8.6109	13.1157	2.2115	1.1572	1.2701	0.8672	2	29.005	6.8282	8.4494	7.8742	8.8662	-0.8602
231	5.0986	1.1778	5.3206	5.8121	34.1817	10.8839	18.8653	3.0696	1.0862	1.3644	0.8829	2	57.9088	26.1187	3.7141	29.5842	7.1637	19.7942
232	8.8561	1.232	10.195	10.6348	14.126	11.2202	34.276	3.3373	1.1567	1.3678	1.0341	2	114.389	26.1221	7.1617	25.2614	9.6352	16.1587
233	3.3815	1.3126	3.8794	4.0518	0.128	10.0626	13.9442	2.7995	1.336	1.4727	1.2789	2	39.0367	12.9024	7.3013	10.0887	10.0497	0.05
234	4.6748	1.2173	4.9424	5.3452	7.1728	9.5947	17.8779	2.6525	1.1642	1.3045	0.9835	2	47.4206	12.1606	8.0866	12.3651	8.9065	3.4014
235	6.6606	1.2111	7.3466	7.8123	26.3499	11.1298	25.3419	3.2265	1.0376	1.378	0.8598	2	81.7662	28.5931	4.1285	33.2562	8.1971	21.5453
236	6.0101	1.2519	7.0877	7.294	8.455	10.5832	23.6384	3.1732	1.0872	1.4189	1.0914	2	75.0104	16.9162	10.9757	15.4992	9.6884	6.3421
237	4.1214	1.2602	4.7925	4.9212	37.6143	6.8211	16.3165	2.0035	1.2448	1.4139	1.016	2	32.69	16.6195	4.0733	16.3578	4.2554	12.2961
238	3.6442	1.3607	4.535	4.4886	-9.6489	10.866	15.5778	3.1633	1.3037	1.4437	1.2204	2	49.2771	9.7855	18.2425	8.0184	11.9145	-4.7547
239	4.4611	1.2267	4.8681	5.1696	26.1602	7.1675	17.1926	2.0295	1.2131	1.3726	0.9702	2	34.8919	14.2627	3.1511	14.7003	5.2924	9.1278
240	5.4139	1.1313	5.0486	5.8378	16.548	9.4056	19.2412	2.4679	1.0949	1.2243	0.822	2	47.485	14.3098	4.8078	17.4087	7.8492	7.8578
241	4.7521	1.2502	5.5107	5.6793	28.3826	9.1843	18.6642	2.7117	1.2338	1.4164	1.0045	2	50.612	20.972	6.3484	20.8787	6.5776	14.365
242	4.6574	1.2513	5.2876	5.5251	31.5775	10.5033	18.3086	3.0334	1.169	1.4545	1.011	2	55.5374	24.8029	7.0303	24.5334	7.1866	17.5373
243	6.8358	1.218	7.4974	8.0479	27.1692	9.0671	26.1577	2.5988	0.8871	1.3849	0.8044	2	67.9796	23.7812	5.4493	29.5652	6.6036	18.4695
244	5.0349	1.4287	7.2452	6.7244	21.2666	5.0732	22.5984	1.6265	1.2871	1.5892	1.1052	2	36.7567	12.2316	4.6496	11.0671	3.9944	7.8169
245	4.416	1.1368	4.1358	4.7114	18.0051	10.3342	15.7704	2.7101	1.1194	1.292	0.9196	2	42.74	15.4873	6.8233	16.8422	8.4735	7.6954
246	4.2204	1.1643	4.219	4.6857	25.6771	9.0459	15.4369	2.4723	1.0174	1.3052	0.765	2	38.1648	14.9427	6.8196	19.5338	6.7233	9.7996
247	6.9266	1.1853	7.406	7.9836	26.9644	9.8245	25.7932	2.8209	0.9797	1.3353	0.7429	2	72.76	24.9501	4.9508	33.5832	7.1754	19.6193
248	6.0222	1.1507	5.9239	6.6473	2.0258	8.7864	21.7695	2.3909	0.7926	1.2928	0.5089	2	52.0496	5.4356	7.7806	10.6802	8.6084	1.0544
249	3.7551	1.2545	4.1769	4.3858	4.0944	12.2927	14.7997	3.4694	1.2263	1.3923	1.0993	2	51.3455	15.063	16.391	13.7018	11.7895	2.1023
250	4.4516	1.2614	4.9745	5.2382	22.4424	10.034	17.641	2.8294	1.1889	1.3878	1.013	2	49.9139	19.0852	4.062	18.8401	7.7821	11.2019
251	4.2444	1.2739	4.8278	5.0369	7.2863	2.7786	16.9858	0.7897	1.2323	1.3599	1.018	2	13.4143	3.5999	1.5275	3.5362	2.5761	0.9774
252	4.4038	1.1602	4.4498	4.9127	9.2384	8.9065	16.0516	2.469	1.185	1.3175	1.0347	2	39.6322	12.0252	6.8775	11.6224	8.0837	3.6614
253	5.2	1.1379	5.111	5.7307	27.0204	11.0999	18.5896	3.0518	0.8797	1.345	0.7345	2	56.7316	21.2792	5.523	28.9701	8.1007	15.3291
254	3.9355	1.1626	3.9122	4.3516	22.836	2.9534	14.3738	0.8038	1.1018	1.3121	0.8686	2	11.5541	4.618	1.7216	5.3167	2.2789	2.6385
255	5.903	1.0088	4.5343	5.7693	21.6956	14.1001	18.7074	3.4176	0.5465	1.243	0.4836	2	63.9342	19.2106	6.0416	39.7231	11.0411	13.8709
256	6.51	1.1249	6.291	7.1398	13.922	10.1001	23.0071	2.7617	0.7995	1.3085	0.6518	2	63.5398	14.5124	3.9051	22.2663	8.694	8.846
257	5.2966	1.19	5.5196	6.0348	29.6887	12.3437	19.8005	3.4409	1.076	1.3274	0.8006	2	68.1324	27.1757	7.6616	33.9459	8.6791	20.2276
258	5.491	1.1905	5.7892	6.2618	10.7624	7.8402	20.5373	2.2101	1.1523	1.3442	0.9324	2	45.3887	11.4083	7.7661	12.2356	6.9965	4.8849
259	3.7384	1.2186	3.8852	4.2188	-6.1853	14.2473	14.312	3.8676	1.2276	1.3574	1.0916	2	55.3536	13.0909	12.5921	11.9921	15.1285	-3.4238
260	5.3451	1.1622	5.1859	5.9235	-1.809	13.911	19.5155	3.6966	1.1193	1.3474	1.0013	2	72.1408	12.8761	10.3187	12.8593	14.1626	-1.305
261	6.543	1.1517	6.5709	7.2769	-0.1412	6.0824	23.6733	1.6883	0.6513	1.3439	0.5177	2	39.9667	3.097	7.8361	5.982	6.091	-0.0564
262	4.9007	1.1162	4.5979	5.311	20.6083	9.852	17.1849	2.6359	1.0936	1.31	0.8682	2	45.2983	16.1261	5.2942	18.5739	7.8216	9.3352
263	6.0334	1.101	5.4288	6.3903	35.9712	11.7909	20.8692	3.0672	0.9603	1.3798	0.6336	2	64.0103	27.8086	3.8972	43.891	7.5496	23.0253
264	4.0696	1.2746	4.6073	4.8827	18.964	11.6371	16.2963	3.2901	1.2883	1.5803	1.1416	2	53.6157	20.9334	7.6177	18.3366	9.4302	10.1677
265	5.6196	1.2119	6.1775	6.5616	28.942	9.7529	21.3963	2.8159	1.1002	1.351	0.8991	2	60.2488	23.6679	5.5165	26.3254	6.9303	17.4372
266	7.0139	1.1125	6.5551	7.5425	19.1009	7.7111	24.5141	2.062	0.7882	1.2665	0.5747	2	50.5469	13.24	6.1383	23.0377	6.2382	9.6549
267	3.829	1.1953	4.1048	4.373	9.654	15.3935	14.3786	4.3945	1.1519	1.4298	1.0525	2	63.1872	20.7376	9.6103	19.7031	13.9073	6.1001
268	5.4097	1.1811	5.6823	6.1847	24.369	9.8306	20.0733	2.7828	1.1467	1.3507	0.8502	2	55.8603	19.9336	5.8773	23.4466	7.435	13.6126
269	3.3487	1.3309	4.0203	4.0518	6.9386	10.249	14.0009	2.943	1.2372	1.4461	1.312	2	41.2041	15.3723	8.1878	11.7171	9.5379	2.859
270	6.3473	1.1819	6.7515	7.2855	33.9286	11.0118	23.5686	3.1545	1.0114	1.3698	0.7683	2	74.3462	30.8148	3.7075	40.1055	7.2756	25.2246
271	3.8134	1.2527	4.3508	4.5058	13.0962	9.2017	15.0077	2.6676	1.2376	1.4338	1.0612	2	40.0346	13.7292	8.7322	12.9371	7.9966	5.243
272	5.3248	1.1686	5.3988	5.9791	13.5346	11.9419	19.5496	3.2979	1.108	1.3317	0.9801	2	64.4718	18.8457	6.0871	19.2291	10.3256	8.726
273	3.7525	1.3022	4.4588	4.5143	10.3196	9.8374	15.3515	2.8573	1.2622	1.4747	1.2154	2	43.8632	15.2488	10.3895	12.5465	8.8222	4.5265
274	6.0374	1.1695	5.9203	6.6858	8.795	12.0715	22.1812	3.222	0.736	1.3551	0.5289	2	71.4668	12.109	8.3155	22.893	11.0097	6.2855
275	4.8585	1.2609	5.5734	5.795	20.0652	9.4567	19.2452	2.7386	1.2019	1.3811	1.0218	2	52.7058	18.2997	5.5622	17.9086	7.5591	10.5755
276	7.9752	1.1446	8.0068	8.9302	-2.0552	8.187	28.6779	2.2858	0.8958	1.2974	0.8322	2	65.5518	5.6065	10.8647	6.7366	8.3553	-1.3472
277	4.0384	1.1903	4.1567	4.5358	10.8823	9.4669	15.1014	2.6058	1.0724	1.3846	1.062	2	39.3509	13.2419	7.543	12.4691	8.4368	4.2823
278	6.6386	1.1798	6.7239	7.4525	10.4614	10.8453	24.6061	2.9636	1.1112	1.2927	0.9066	2	72.9225	16.4324	5.977	18.1254	9.7108	7.6287
279	3.4274	1.2187	3.5903	3.8804	5.4856	9.6354	13.1228	2.6362	1.2476	1.3585	0.9889	2	34.5939	10.9039	6.8737	11.0257	9.1068	1.8977
280	6.5829	1.149	6.4789	7.2512	0.5626	10.187	23.7629	2.7775	0.699	1.398	0.497	2	66.0006	5.4052	12.1078	10.8767	10.1296	0.3713
281	3.2527	1.1096	2.8226	3.3493	4.2511	13.0959	11.3392	3.2599	1.12	1.2796	1.0216	2	36.9645	14.382	10.583	14.0774	12.5392	1.5714
282	6.3517	1.1369	6.1631	6.9471	1.0829	12.0499	22.6858	3.2736	0.6491	1.2985	0.4654	2	74.2648	6.3516	5.8185	13.6475	11.9195	0.8042
283	4.4188	1.2304	4.8438	5.1696	20.6357	10.0259	17.0801	2.8433	1.1945	1.3565	1.0219	2	48.5634	18.1526	7.0883	17.7638	7.957	10.0214
284	3.8688	1.3162	4.5679	4.6471	12.9428	7.8812	15.997	2.2505	1.2841	1.4358	1.1995	2	36.0007	12.8893	7.0458	10.7459	6.8612	4.6595
285	6.9423	1.1549	7.02	7.7652	1.3908	11.3762	25.189	3.1705	0.692	1.3112	0.4911	2	79.8608	6.6201	10.845	13.4794	11.218	1.1107
286	7.6336	1.1828	7.8999	8.6732	30.5363	9.0335	28.3664	2.5158	0.9794	1.3483	0.7031	2	71.364	26.2038	4.0215	37.2699	6.275	21.7919
287	3.4678	1.3288	4.1807	4.1974	7.446	11.0417	14.476	3.1889	1.2042	1.4967	1.1139	2	46.1619	14.8209	9.4699	13.3053	10.2196	3.4372
288	3.6031	1.1102	3.2669	3.7819	18.5604	12.2786	12.5668	3.192	1.0966	1.306	1.0152	2	40.1128	17.5962	6.0933	17.3335	9.9996	7.4451
289	5.5074	1.2176	5.8512	6.3047	33.0411	10.848	21.0672	3.0129	1.1184	1.497	0.8482	2	63.4739	27.1334	4.1577	31.9905	7.2637	20.9725
290	4.3734	1.16	4.2541	4.8056	15.2597	12.8601	15.9384	3.4325	1.1595	1.2769	0.8683	2	54.708	17.8109	10.0427	20.5118	10.8975	8.3483
291	4.652	1.2001	5.0008	5.3667	37.3991	8.2485	17.5386	2.3519	1.0324	1.3596	0.8601	2	41.2491	19.8678	4.0451	23.1003	5.1636	15.4268
292	4.6651	1.3006	5.5181	5.6493	15.3148	10.1207	19.0609	2.9299	1.2567	1.4759	1.1728	2	55.8468	18.6046	8.0036	15.8633	8.5707	8.5528
293	3.5261	1.2009	3.6213	3.9661	30.5254	9.113	13.3026	2.4808	1.1575	1.317	0.9884	2	33.001	16.3312	5.1365	16.5236	6.3312	10.0737
294	3.4994	1.1585	3.2522	3.7648	12.3327	8.8912	12.736	2.2704	1.0834	1.2361	0.9147	2	28.9158	10.6955	3.7943	11.6934	7.7945	3.5661
295	6.6227	1.2218	7.2956	7.7566	4.1813	8.0309	25.4213	2.3048	0.8273	1.4041	0.6784	2	58.59	7.6704	7.3985	11.306	7.6951	2.4498
296	4.5088	1.24	4.9603	5.2553	25.4571	10.4068	17.5652	2.9388	1.2682	1.3824	1.1197	2	51.621	21.8272	4.8626	19.4941	7.7575	13.1412
297	4.1953	1.2984	4.9978	5.084	-2.4417	7.8938	17.1136	2.3053	1.2633	1.3866	1.053	2	39.4518	7.5523	8.9241	7.1718	8.0866	-0.9633
298	5.8774	1.174	5.9775	6.613	7.0037	7.9582	21.6764	2.1946	0.888	1.3588	0.6975	2	47.5703	8.4937	3.6876	12.1776	7.4008	3.3317
299	4.2063	1.2729	4.8901	5.024	3.9301	6.6091	16.8214	1.9213	1.2154	1.43	1.1106	2	32.3194	8.3219	3.2644	7.4931	6.3493	1.2702
300	5.7776	1.1604	5.7962	6.446	27.9394	7.3472	21.0615	2.022	1.0613	1.3868	0.7834	2	42.5857	16.046	4.2666	20.482	5.2944	11.8982
301	3.3494	1.2008	3.247	3.6534	37.142	14.2094	12.6354	3.6515	1.1886	1.2981	1.0285	2	46.1378	26.3229	7.4752	25.5932	8.9317	17.1365
302	4.2886	1.2402	4.7871	5.0326	8.2184	11.2902	16.7092	3.2346	1.2032	1.3743	1.0491	2	54.0473	15.3132	8.324	14.5963	10.3624	4.4418
303	4.5438	1.2475	4.9779	5.2596	13.0073	12.1694	17.8077	3.4018	1.2095	1.4071	1.0611	2	60.5781	19.1132	10.2768	18.0123	10.5866	7.8796
304	4.324	1.3267	5.4629	5.3881	27.4773	10.9463	18.0219	3.3181	1.2428	1.5775	1.0758	2	59.7988	24.9714	9.0964	23.2121	7.9386	16.4311
305	4.8499	1.2131	5.1608	5.5637	21.0011	9.4219	18.4839	2.6306	1.1534	1.3233	0.897	2	48.6246	16.8882	3.9475	18.8273	7.4431	10.2117
306	5.2005	1.0962	4.539	5.4181	19.3557	14.4988	17.9102	3.6744	1.0311	1.2537	0.8141	2	65.8101	22.2565	9.4797	27.34	11.6926	12.738
307	4.8536	1.3013	5.9203	5.9577	8.555	9.8819	19.842	2.9485	1.2626	1.4538	1.1224	2	58.5038	15.1479	7.9629	13.4956	9.0365	5.005
308	3.8875	1.2621	4.1503	4.4587	-1.7672	9.6478	15.4137	2.5978	1.2318	1.3703	1.1824	2	40.0413	10.9017	10.9671	9.2199	9.8183	-0.7076
309	4.3667	1.2053	4.7617	5.0668	8.7189	10.4769	16.5343	3.0172	1.2522	1.3809	1.0689	2	49.888	14.5725	9.0231	13.6326	9.5635	4.3497
310	3.2387	1.2315	3.347	3.6406	25.6302	12.5382	12.5299	3.3492	1.1786	1.3096	1.0465	2	41.9654	20.5137	7.9159	19.6026	9.3245	10.7558
311	5.7495	0.9845	4.1988	5.508	19.1188	13.0118	17.783	3.0722	0.7463	1.3026	0.4896	2	54.6338	15.5982	7.4131	31.8569	10.524	10.4453
312	5.0315	1.2822	5.9519	6.0905	27.2169	3.2547	20.2669	0.9558	1.1608	1.4705	0.9636	2	19.3718	7.5551	2.3003	7.8403	2.3689	5.2724
313	3.6671	1.1157	3.3897	3.919	6.3084	11.8648	12.8539	3.1289	1.1251	1.2355	0.8499	2	40.2181	11.985	13.4197	14.1013	11.1162	2.5371
314	3.8525	1.1128	3.5444	4.0732	-2.6533	11.4839	13.4683	3.0222	1.0634	1.3096	0.92	2	40.7037	9.7654	8.9224	10.6148	11.7887	-1.08
315	5.5166	1.1502	5.2264	6.0091	25.881	8.1636	19.9342	2.1403	0.9678	1.2762	0.6739	2	42.666	15.12	4.4617	22.437	6.0508	11.0424
316	3.7239	1.1547	3.3843	3.949	20.857	15.3735	13.5087	3.8515	1.0991	1.2231	0.8028	2	52.0287	20.6196	12.948	25.684	12.1672	10.8516
317	7.4666	1.1487	7.4833	8.3263	25.4139	9.1132	26.946	2.5309	0.8845	1.3373	0.6029	2	68.197	21.4295	4.4701	35.5438	6.7972	17.3315
318	5.6628	1.1835	5.9914	6.4674	31.4014	9.3259	21.0543	2.6538	0.8947	1.3637	0.6556	2	55.8749	21.7394	2.5898	33.1615	6.3974	17.5455
319	4.7185	1.2159	5.2622	5.5294	19.5775	7.634	18.0238	2.2288	1.1992	1.3674	0.9855	2	40.1716	13.9149	4.0484	14.1199	6.1394	7.8646
320	5.2434	1.0398	4.2979	5.2767	33.3653	7.885	17.1283	1.9785	1.0529	1.2537	0.7082	2	33.8891	15.0284	2.7832	21.2198	5.2542	11.3072
321	5.1997	1.0247	4.081	5.1311	24.632	10.7996	16.7392	2.6329	1.0215	1.1946	0.8055	2	44.0731	17.4127	3.8544	21.6161	8.1394	10.8561
322	4.0158	0.9728	2.8073	3.752	12.3431	6.3332	12.2725	1.4487	0.9685	1.1675	0.7805	2	17.7792	6.5275	2.4313	8.3631	5.5514	2.1945
323	5.082	1.2109	5.6017	5.9063	25.208	9.518	19.3331	2.7578	1.1296	1.4005	0.9882	2	53.3168	20.4747	4.5233	20.7194	7.1187	13.4401
324	3.0164	1.2136	2.98	3.3194	-4.1009	11.7726	11.5009	3.0504	1.1681	1.3265	0.9558	2	35.0824	10.2747	12.3402	10.75	12.2552	-1.4387
325	4.2213	1.2086	4.4514	4.8227	27.8789	8.043	16.028	2.2338	1.142	1.3517	0.9333	2	35.8027	15.3954	4.0167	16.4949	5.8007	9.9814
326	5.6145	1.1321	5.4837	6.1847	28.6048	10.169	19.9694	2.7925	1.0612	1.3288	0.8571	2	55.7637	22.1736	5.038	25.8714	7.2602	15.9511
327	4.3921	1.171	4.4331	4.9084	17.919	8.5385	16.158	2.3426	1.2053	1.367	1.0115	2	37.8519	13.8718	7.3736	13.714	7.0085	6.7827
328	6.6059	1.1561	6.7498	7.4482	6.787	7.2441	23.9922	2.038	0.9613	1.3313	0.6564	2	48.8965	7.7511	9.0904	11.808	6.7525	3.3186
329	4.8398	1.2368	5.5614	5.7693	30.4426	12.373	18.8058	3.6591	1.1149	1.4154	0.9584	2	68.8114	29.1961	6.1926	30.4641	8.6063	20.948
330	4.32	1.2605	5.0112	5.1654	18.3566	11.1965	17.1068	3.2799	1.2887	1.3876	1.0965	2	56.1078	20.3225	4.4474	18.5344	9.1411	10.2995
331	4.4324	1.2034	4.7259	5.0626	17.5545	9.9735	16.7569	2.8128	0.8874	1.4732	1.1957	2	47.1339	18.1063	6.1006	15.1426	8.2228	8.2741
332	3.516	1.1722	3.492	3.889	-5.2007	12.695	12.948	3.4238	1.1883	1.3109	1.0379	2	44.3308	11.5562	10.6776	11.1338	13.355	-2.3055
333	4.6225	1.0794	3.8376	4.6814	21.8793	13.1594	15.6743	3.2219	1.0286	1.2232	0.6904	2	50.5007	18.1469	5.1747	26.2836	10.2802	11.0492
334	5.5719	1.0542	4.6707	5.6836	20.2142	10.7761	18.4534	2.7275	1.0447	1.2959	0.7591	2	50.3319	16.701	4.7388	22.0006	8.5979	10.1742
335	4.9858	1.1564	5.0342	5.5851	24.1755	8.7791	18.1131	2.44	1.1408	1.2823	0.8654	2	44.1959	16.4454	2.4902	19.003	6.6567	10.6846
336	6.5967	1.2051	7.0254	7.5939	29.3636	9.9734	24.9747	2.8055	0.8193	1.3304	0.5602	2	70.0673	24.521	3.1484	43.7707	7.0449	20.5743
337	4.6945	1.2011	4.8774	5.281	-0.8739	10.5063	17.7149	2.8927	1.1994	1.4394	1.0603	2	51.2436	10.7896	8.635	10.1758	10.5981	-0.4478
338	4.5418	1.0988	4.1028	4.8099	34.9175	13.117	15.678	3.4326	0.8402	1.2512	0.624	2	53.8165	24.1187	5.7593	38.6495	8.5369	18.7914
339	4.7382	1.2112	4.9873	5.4052	2.9814	2.7231	18.0289	0.7533	1.1796	1.3281	0.946	2	13.5809	2.9043	1.936	3.0699	2.6419	0.4049
340	5.7213	1.1365	5.5502	6.2618	8.719	7.9417	20.4272	2.1578	1.201	1.3308	1.0375	2	44.0782	11.3641	3.7242	10.9536	7.2493	3.8432
341	5.5259	1.0743	4.7239	5.7179	16.5285	7.5111	18.6505	1.9025	0.9131	1.1956	0.6222	2	35.4818	9.7656	3.7883	15.6951	6.2696	5.8646
342	5.1568	1.1616	5.208	5.7521	14.1821	8.7527	18.819	2.4222	1.1315	1.3515	0.8876	2	45.5843	13.1322	5.2614	14.7946	7.5114	6.4648
343	6.1531	1.1559	6.1699	6.8743	35.0766	10.005	22.3437	2.7627	0.8849	1.2982	0.6151	2	61.7298	25.648	4.6857	41.6984	6.4955	21.6527
344	4.1731	1.2089	4.2947	4.6814	18.8661	9.7522	15.8489	2.6426	1.1427	1.3738	0.9811	2	41.8826	15.6642	7.1682	15.966	7.9122	7.9016
345	4.0059	1.1226	3.704	4.2873	12.2251	2.4922	14.1271	0.6534	1.1104	1.2147	0.902	2	9.231	3.1017	1.7239	3.4386	2.1875	1.1285
346	4.4812	1.252	5.1123	5.3195	19.9729	4.4667	17.6252	1.2956	1.1617	1.4525	1.1271	2	22.8349	8.5895	2.465	7.6212	3.5745	4.5608
347	4.9658	1.084	4.4774	5.2339	20.764	14.1704	16.9107	3.7518	1.0406	1.2873	0.9402	2	63.4464	23.7307	4.5622	25.24	11.2281	13.174
348	3.1908	1.1354	2.8573	3.3322	1.4254	9.1729	11.3812	2.3029	1.1427	1.2698	0.8894	2	26.2096	8.4156	7.0135	9.4621	9.0421	0.3736
349	5.2757	1.0864	4.5789	5.4737	31.4316	12.538	18.0061	3.1884	0.7383	1.2198	0.5152	2	57.4101	22.474	11.1833	43.6238	8.5972	18.0449
350	4.109	1.0797	3.5462	4.2531	7.4093	11.3478	13.9369	2.8874	0.9876	1.2676	0.8257	2	40.2414	11.6575	7.8308	14.1181	10.5071	2.9816
351	4.7872	1.1317	4.471	5.1354	8.1155	14.3704	17.0196	3.7751	1.1355	1.2746	0.9305	2	64.2501	17.5006	8.5425	18.8076	13.204	5.2142
352	3.314	1.2006	3.2162	3.6277	14.7871	12.1466	12.5004	3.1252	1.1563	1.2704	0.9146	2	39.0659	15.2436	8.7232	16.6665	10.3505	5.7767
353	4.9411	1.1161	4.7004	5.3624	24.5451	14.2863	17.3252	3.8759	1.1172	1.2841	0.9001	2	67.1512	26.1849	8.6048	29.0915	10.7796	16.4823
354	7.3886	1.0685	6.5038	7.7566	19.2589	13.0823	24.8024	3.4305	0.8712	1.2146	0.5508	2	85.0849	22.2048	7.6665	40.3109	10.5629	16.3864
355	4.9497	1.1626	4.9046	5.4909	20.0337	11.4175	18.0789	3.0974	1.0732	1.3825	0.9139	2	55.9982	19.5629	10.7785	21.405	9.1302	11.2185
356	3.802	1.1815	3.7984	4.2145	26.6012	4.2918	14.1121	1.1552	1.1117	1.3202	0.8528	2	16.3019	7.0227	3.4498	8.2353	3.1501	4.3365
357	5.3578	1.1205	5.0194	5.765	18.0347	9.5336	18.8607	2.5372	0.9231	1.2721	0.7075	2	47.8528	14.1585	6.5973	20.0127	7.8142	8.6301
358	5.2335	1.0988	4.7731	5.538	23.2544	7.8608	18.0656	2.0769	0.8832	1.3157	0.5642	2	37.5206	12.129	3.2069	21.4969	6.0328	8.7252
359	3.9442	1.1318	3.8015	4.3002	11.9367	11.2526	14.0248	3.0501	1.1101	1.2766	0.8808	2	42.7766	13.8339	6.0439	15.7067	9.9093	5.1061
360	4.5853	1.08	4.0935	4.8313	34.9861	8.1852	15.5576	2.1537	0.9422	1.333	0.7766	2	33.5062	15.8553	2.8053	20.4161	5.3216	11.7225
361	3.9949	1.1424	3.8365	4.3516	-7.0874	9.4944	14.3381	2.5404	1.1768	1.2696	1.0048	2	36.4252	7.6344	9.0463	7.5981	10.1674	-2.5816
362	4.8885	1.1289	4.7115	5.3367	10.2584	11.2094	17.3373	3.0462	1.1225	1.2599	0.8386	2	52.8132	13.8533	10.4088	16.5202	10.0595	5.4178
363	5.7566	1.1176	5.4349	6.2318	24.0456	10.0474	20.211	2.7018	0.9898	1.4109	0.7901	2	54.6066	19.1602	8.6728	24.25	7.6314	13.1305
364	3.6679	1.1772	3.6102	4.0304	25.3795	12.5418	13.5648	3.3379	1.1566	1.3186	0.9203	2	45.2783	20.1047	5.6387	21.8448	9.3587	11.4914
365	5.07	1.0336	4.1115	5.0668	19.1954	12.0532	16.4626	3.0103	0.8224	1.1864	0.67	2	49.5567	16.0384	6.8847	23.9369	9.7396	9.5126
366	5.4704	1.0791	4.7921	5.7179	45.0302	9.8176	18.5443	2.537	1.0587	1.2952	0.8269	2	47.0469	25.6477	2.8742	31.0178	5.3967	21.1853
367	3.8583	1.2579	4.4309	4.5743	11.4908	7.1386	15.2467	2.0746	1.3435	1.4687	1.2405	2	31.6304	11.4727	7.4261	9.2483	6.3184	3.6346
368	6.428	1.148	6.1854	7.0499	28.6311	11.1557	23.1825	2.9765	0.9265	1.3884	0.5762	2	69.0023	24.3437	4.5646	42.2486	7.9617	19.7561
369	7.8839	1.1012	7.3643	8.5104	25.3501	6.751	27.275	1.8228	0.8321	1.2983	0.5631	2	49.7165	15.4408	2.8891	27.4228	5.0396	12.6032
370	5.3243	1.0814	4.6894	5.5551	30.8442	9.5302	18.0889	2.4706	0.9554	1.3014	0.7172	2	44.6907	18.5116	3.6129	25.8093	6.5907	13.7845
371	5.7401	1.1304	5.4434	6.2104	35.8767	6.8458	20.3842	1.8281	0.9009	1.3984	0.6712	2	37.2646	16.3157	5.0704	24.3088	4.3898	13.3693
372	4.7857	1.0591	3.8252	4.8013	-1.5387	11.5092	15.9231	2.7649	0.6505	1.3364	0.609	2	44.0251	6.4395	7.6913	10.5738	11.6862	-0.6774
373	3.4933	1.1946	3.6362	3.9533	5.3807	13.2684	13.1101	3.6801	1.2358	1.3984	1.1531	2	48.2464	17.0718	11.9302	14.8057	12.5543	2.596
374	6.5488	1.0703	5.455	6.87	25.393	12.1628	22.0201	3.0131	0.8876	1.33	0.5694	2	66.3481	22.0149	7.7278	38.6613	9.0742	16.8478
375	4.1314	1.1576	4.063	4.5443	11.496	7.194	15.0246	1.9454	1.1838	1.3332	1.0288	2	29.2294	9.9109	6.0713	9.633	6.367	3.3602
376	3.4032	1.176	3.3795	3.7305	5.3597	8.5557	12.5731	2.2997	1.2832	1.3478	1.0672	2	28.9141	10.1908	6.5775	9.5493	8.0972	1.5497
377	5.7122	1.1122	5.2532	6.0948	24.1612	7.2281	19.9592	1.9024	0.8693	1.283	0.6464	2	37.9704	12.7173	2.9902	19.6747	5.4816	9.1741
378	3.7506	1.2219	4.0377	4.3216	7.3368	7.3137	14.3973	2.0511	1.2326	1.3555	1.0938	2	29.5305	9.5795	5.415	8.7579	6.7771	2.1666
379	3.8894	1.1737	3.616	4.1717	-2.4316	8.1329	14.3408	2.0507	0.9144	1.326	0.9327	2	29.4084	7.0551	8.7211	7.5639	8.3305	-0.7151
380	5.5435	1.0121	4.3092	5.4352	2.7256	12.6369	17.6254	3.0896	0.931	1.2267	0.7279	2	54.4549	10.432	4.8754	14.3313	12.2924	1.4842
381	4.0365	1.2198	4.3525	4.6471	8.4556	10.8803	15.4688	3.0614	0.9479	1.4359	1.0542	2	47.3567	14.5043	7.3971	13.7589	9.9604	4.0043
382	5.0946	1.0858	4.4491	5.2853	7.9064	5.2939	17.3781	1.3553	0.6073	1.2876	0.4945	2	23.5531	4.2731	4.3167	8.6411	4.8753	1.8622
383	4.2691	1.1078	3.7665	4.4886	20.3491	10.1964	14.8582	2.5847	0.8742	1.2672	0.7778	2	38.4046	14.132	5.5379	18.1689	8.1215	7.815
384	2.8405	1.0653	2.4034	2.8739	-1.8544	11.0187	9.5062	2.7858	1.0784	1.2129	0.909	2	26.4823	9.7107	8.4846	10.6826	11.2228	-0.4911
385	5.3644	1.0424	4.4395	5.4266	2.4343	10.8921	17.5675	2.7526	0.6017	1.1892	0.4729	2	48.3555	6.203	6.8001	13.1158	10.6269	1.1771
386	5.6664	1.1414	5.4753	6.2061	32.9344	6.4946	20.3189	1.7501	1.1075	1.3138	0.7891	2	35.5598	15.1482	3.7761	19.1979	4.3556	11.7114
387	4.4019	1.0732	3.8127	4.5614	21.172	18.4364	14.8412	4.7363	1.0618	1.2152	0.836	2	70.2925	27.0325	9.4455	32.3343	14.5332	14.8823
388	4.6239	1.1131	4.33	4.9426	2.0785	14.6933	16.1693	3.9347	1.0901	1.2858	0.8311	2	63.622	13.2808	10.8734	15.979	14.388	1.3224
389	6.3968	1.1615	6.5261	7.2127	31.9816	12.6311	23.3406	3.5317	0.9435	1.5348	0.7132	2	82.4318	32.4908	4.9325	45.5539	8.5914	26.363
390	3.8403	1.1626	3.722	4.2017	23.4709	8.0924	14.0263	2.1474	1.1381	1.3151	0.8746	2	30.1198	12.4855	3.6205	14.2765	6.193	7.0694
391	5.3116	1.1392	5.1456	5.8121	27.6185	8.9276	19.0094	2.4166	0.8051	1.3046	0.6402	2	45.938	16.8242	3.1822	26.2804	6.4619	12.6874
392	4.9898	1.1762	5.1962	5.6708	15.6209	10.8584	18.4381	3.0601	1.1068	1.3135	0.8471	2	56.4226	16.5746	9.9556	19.5673	9.1622	8.8137
393	7.4156	1.1457	7.1701	8.1421	14.6632	10.5829	26.6909	2.8429	0.8191	1.3458	0.5727	2	75.8804	16.2982	4.2136	28.4608	9.0311	11.1265
394	5.7378	1.1032	5.1012	6.0391	28.3252	13.8703	19.8858	3.5581	0.8775	1.1914	0.6414	2	70.7551	26.4177	6.4726	41.1896	9.9415	20.0415
395	4.0999	1.2312	4.3852	4.7199	6.8868	11.1192	15.858	3.0748	1.1432	1.3521	0.8588	2	48.7597	12.2498	8.7262	14.2633	10.3533	3.358
396	6.1556	1.301	7.8752	7.7438	31.6039	11.1855	25.1586	3.5013	1.1002	1.532	0.8438	2	88.088	34.2943	9.558	40.645	7.6504	27.8392
397	5.9354	1.1379	5.7868	6.5317	31.2955	11.084	21.2177	3.023	0.8485	1.3105	0.6151	2	64.1411	24.7571	7.6576	40.2519	7.6153	20.0733
398	4.8086	1.1351	4.5854	5.2168	21.1282	11.8293	17.1469	3.1634	1.1017	1.2774	0.9023	2	54.2423	19.879	7.2369	22.0313	9.33	11.4604
399	8.6548	1.1465	8.7019	9.7225	22.0845	7.263	31.1735	2.0274	0.9351	1.3538	0.6966	2	63.2023	17.8999	3.0599	25.6968	5.659	13.9579
400	4.7364	1.1537	4.5933	5.1953	-3.3867	12.6003	17.1675	3.3713	1.0517	1.232	0.8279	2	57.8768	8.825	11.0785	10.6594	13.027	-1.9601
401	4.8672	1.1238	4.6503	5.2853	5.5391	12.8106	17.1841	3.4668	1.2001	1.288	0.9452	2	59.5732	14.7377	8.1073	15.5921	12.101	3.2998
402	4.0018	1.1422	3.7334	4.3045	44.0409	9.9777	14.3603	2.594	1.056	1.2696	0.8412	2	37.2506	21.1022	3.2271	25.0861	5.5834	16.4055
403	6.2827	1.2029	6.8308	7.2898	12.3614	13.1939	23.7426	3.7959	0.7743	1.4033	0.5438	2	90.1248	17.4291	7.0533	32.0481	11.5629	11.1407
404	6.8691	1.0347	5.5361	6.8657	12.173	10.6551	22.3288	2.6418	0.7959	1.2516	0.7062	2	58.9878	13.7894	5.509	19.5258	9.3581	7.1806
405	4.4384	1.2066	4.767	5.1097	19.9887	11.7056	16.824	3.3167	1.1949	1.3639	1.0575	2	55.8006	21.0577	8.0785	19.9134	9.3657	11.1538
406	5.3176	1.2262	5.7024	6.1462	18.6474	7.9229	20.4843	2.2056	1.1539	1.3125	0.9488	2	45.1796	14.5403	3.4528	15.3249	6.4455	8.4248
407	3.5324	1.1311	3.2278	3.7648	19.17	15.4908	12.5518	3.9836	1.1158	1.2041	0.9128	2	50.0011	21.0141	5.4043	23.0228	12.5213	9.5852
408	5.3405	1.2335	6.0369	6.3175	5.7488	8.7904	20.6959	2.5641	1.1921	1.4447	1.1119	2	53.0668	12.2631	11.4511	11.0286	8.2851	3.0507
409	4.835	1.1611	4.8014	5.3624	15.2818	11.0231	17.6372	3.0008	1.1546	1.303	0.9573	2	52.9262	17.0279	4.4655	17.7872	9.3385	8.0881
410	3.8155	1.1754	3.7478	4.2102	25.3799	12.1528	14.0899	3.2325	1.1469	1.2814	0.8575	2	45.5462	19.3353	7.4915	22.5497	9.0684	11.5596
411	4.2649	1.1817	4.319	4.7756	18.4403	8.6019	15.8329	2.3465	1.1655	1.3063	0.9717	2	37.1517	13.6679	8.3209	14.0664	7.0158	6.8509
412	5.5987	1.1984	5.8737	6.3989	5.3426	2.7437	21.0789	0.7645	1.1131	1.3207	0.9026	2	16.1156	3.2053	2.0941	3.551	2.5971	0.861
413	5.0868	1.0561	4.186	5.1654	26.1902	14.0921	16.8775	3.4952	0.6878	1.1705	0.5249	2	58.9896	20.9093	10.5525	39.8337	10.4013	15.4495
414	5.6906	1.1328	5.397	6.1676	29.0167	9.1581	20.2516	2.4406	0.9764	1.3088	0.6998	2	49.4264	18.8908	3.5471	26.9965	6.5007	14.3419
415	4.8428	1.1888	4.9739	5.4695	28.3273	6.9913	18.0874	1.9226	1.0656	1.3152	0.8936	2	34.7742	14.3285	2.1726	16.0341	5.0109	9.8506
416	6.6592	1.08	5.9993	7.0285	5.8747	11.2188	22.5937	2.9789	0.6572	1.2596	0.4817	2	67.3052	9.0401	6.5896	18.7688	10.5597	3.954
417	4.9873	1.173	5.0327	5.5637	13.5693	17.4663	18.3787	4.7829	1.156	1.3206	0.9092	2	87.9028	25.6542	8.9427	28.2148	15.0964	11.9278
418	11.385	1.1117	10.8387	12.438	-1.4013	10.4277	39.7609	2.8426	0.6908	1.354	0.6168	2	113.023	4.9381	5.9516	8.0061	10.5739	-1.5838
419	5.6542	1.1796	5.6623	6.2918	24.3709	9.711	20.9542	2.6241	1.0232	1.3966	0.792	2	54.9864	19.2172	5.982	24.2652	7.3443	13.4007
420	6.3067	1.0668	5.3364	6.476	12.5429	11.5744	21.137	2.9222	0.735	1.2636	0.4994	2	61.7657	12.8028	5.2855	25.6346	10.1227	7.7472
421	5.4181	1.1213	5.1626	5.9106	2.7625	8.6457	19.086	2.3386	0.733	1.3056	0.5067	2	44.6342	5.4926	5.7736	10.8403	8.4068	1.233
422	3.6757	1.2431	3.8799	4.1888	9.1725	8.847	14.3541	2.3913	1.2363	1.3459	0.9622	2	34.3254	10.8799	5.9824	11.3079	8.0356	3.1485
423	4.4128	1.1823	4.4625	4.8998	17.2299	9.3903	16.3898	2.5567	1.1185	1.4196	0.9572	2	41.904	14.6594	6.1398	15.3152	7.7722	7.22
424	5.6869	1.1226	5.5154	6.2019	13.2302	6.0056	20.0557	1.6516	1.1145	1.3618	0.884	2	33.1235	8.9887	4.6622	10.1687	5.2111	4.3823
425	6.2347	1.1467	6.0312	6.8614	34.9982	12.3366	22.4598	3.3128	1.033	1.2957	0.8182	2	74.4043	32.6018	4.5688	39.8434	8.019	26.0402
426	4.5761	1.1143	3.8236	4.8013	16.4717	9.5786	16.0188	2.2864	0.947	1.3473	0.9932	2	36.6247	13.9789	5.6066	14.0749	8.0007	6.0327
427	4.2085	1.1924	4.2102	4.6814	10.9003	11.8265	15.7656	3.1583	1.1363	1.285	0.8851	2	49.7921	14.7545	8.7972	16.6694	10.5375	5.4275
428	3.3826	1.2219	3.5854	3.8419	1.1032	10.8944	12.9844	3.0083	1.2054	1.3519	1.1087	2	39.0608	12.3759	14.038	11.1628	10.7741	0.4309
429	4.6675	1.208	4.894	5.3195	5.628	11.0211	17.7136	3.045	0.9441	1.3883	0.9049	2	53.9371	12.4476	14.2963	13.7553	10.4007	3.0356
430	6.9828	1.1437	6.8009	7.6495	26.2258	11.873	25.0895	3.2184	0.7423	1.3164	0.5167	2	80.7472	25.7027	3.7966	49.7424	8.7593	21.1766
431	4.2308	1.2569	4.5663	4.9041	21.225	15.2379	16.7065	4.1649	1.0806	1.3695	0.9608	2	69.5806	26.3011	8.5355	27.3755	12.0037	14.7685
432	6.7071	1.1938	7.0564	7.7523	6.7858	9.7406	25.1541	2.7325	0.7199	1.3596	0.5268	2	68.7337	9.4474	7.308	17.933	9.0796	4.6641
433	4.9135	1.2066	5.3193	5.675	25.6548	10.0099	18.6254	2.8588	1.1409	1.3813	0.9789	2	53.2458	20.9446	5.8304	21.3972	7.4419	13.6601
434	3.641	1.3155	4.1726	4.3259	5.4974	11.247	15.0472	3.1188	1.3106	1.3864	1.1971	2	46.9293	15.3036	15.7796	12.7839	10.6287	2.5799
435	4.68	1.1342	4.3529	5.0155	16.9941	12.0637	16.6762	3.1489	1.0498	1.2851	0.8323	2	52.5119	17.258	9.0586	20.7359	10.0136	8.9239
436	3.9125	1.1226	3.6265	4.1674	-3.9736	15.9579	13.7978	4.1943	0.8929	1.2725	0.8485	2	57.8715	11.7788	20.8507	13.882	16.5922	-2.2996
437	5.1564	1.1787	5.2278	5.765	10.8558	13.5032	19.0936	3.6972	0.8366	1.3171	0.5816	2	70.592	14.664	10.1201	25.2141	12.0373	7.6633
438	5.0197	1.2537	5.983	6.1162	35.3791	14.2662	19.7703	4.3173	1.2411	1.4697	1.0159	2	85.3546	39.5634	4.5982	38.9437	9.219	30.1977
439	4.8287	1.0824	4.2954	5.054	18.195	11.6172	16.4195	3.0391	0.9738	1.272	0.7763	2	49.9005	16.4573	8.1306	21.1987	9.5035	9.0794
440	3.8203	1.1881	3.7217	4.2317	22.3651	12.0539	14.2587	3.1462	1.0669	1.3575	0.9282	2	44.861	18.719	8.0985	20.1675	9.358	10.0332
441	3.7568	1.1519	3.6681	4.1246	43.9785	10.435	13.5954	2.8154	1.1187	1.2583	0.9162	2	38.2767	22.1894	5.5103	24.2192	5.8458	16.8335
442	4.5084	1.2665	5.1148	5.3367	16.3215	11.7745	17.9375	3.3574	1.2445	1.4088	1.0408	2	60.2241	20.0846	12.8678	19.2964	9.8527	9.8295
443	5.6481	1.2143	6.0653	6.5445	18.7382	10.3981	21.5475	2.9269	1.2349	1.3951	0.9987	2	63.0673	20.2561	6.0347	20.2831	8.4497	11.8177
444	5.0037	1.1249	4.5748	5.3238	5.0125	2.8219	17.6824	0.7301	1.0532	1.249	0.7401	2	12.9098	2.631	1.3308	3.5548	2.6805	0.6471
445	3.3548	1.1933	3.3448	3.7091	7.9991	10.6749	12.5769	2.839	1.2033	1.3264	1.0616	2	35.7054	13.2819	8.5155	12.5115	9.8211	2.8561
446	3.5945	1.2344	3.8464	4.1074	0.3199	12.3685	13.9393	3.4129	1.2148	1.4965	1.078	2	47.5741	13.4433	9.0722	12.47	12.3288	0.1522
447	5.3083	1.1955	5.5898	6.1162	15.0462	9.5292	19.9363	2.6718	1.0919	1.4019	0.951	2	53.2661	15.7128	5.4664	16.5232	8.0953	8.0145
448	8.582	1.1572	8.5685	9.5812	3.3734	13.287	31.1996	3.6491	1.1776	1.2825	0.9777	2	113.85	16.3934	12.6216	16.7668	12.8388	3.8406
449	3.4304	1.1043	3.0057	3.5592	3.9298	11.0939	11.9012	2.8018	1.1027	1.2613	0.8124	2	33.3449	9.9688	8.4864	12.2709	10.6579	1.3104
450	4.5435	1.1365	4.4175	4.9812	34.9601	7.7909	16.222	2.1216	0.9822	1.2901	0.799	2	34.4164	16.0807	2.7167	20.1261	5.0673	12.032
451	4.5956	1.1974	4.6237	5.1268	22.7548	16.5403	17.2873	4.4239	1.055	1.3057	0.8219	2	76.4772	27.9038	13.1227	33.9489	12.7767	17.4022
452	4.063	1.1224	3.6318	4.2745	12.1673	13.9346	14.3267	3.5324	1.0342	1.2765	0.8949	2	50.6076	17.1109	5.8125	19.1194	12.2391	6.1576
453	6.9606	1.1471	7.0209	7.7652	0.3133	6.8864	25.0851	1.9274	0.6989	1.3521	0.6562	2	48.3488	4.656	5.8147	7.0957	6.8648	0.1515
454	5.8896	1.198	6.2835	6.8786	35.2552	7.8761	22.1671	2.2326	1.1201	1.4813	0.8542	2	49.4894	21.8035	3.4709	25.5247	5.0993	17.4476
455	4.3883	1.2042	4.6614	5.0026	24.7993	11.1739	16.6017	3.1374	1.246	1.3814	1.0751	2	52.0861	21.9507	7.1852	20.4179	8.4029	12.917
456	7.5697	1.1664	7.9607	8.6218	23.6937	8.7611	27.7387	2.5143	0.8851	1.4345	0.6688	2	69.7442	20.9957	4.0362	31.3953	6.6853	16.525
457	4.473	1.2061	4.6457	5.0711	1.4217	6.2517	16.9479	1.7137	1.2262	1.3942	1.0417	2	29.0433	6.8327	3.4547	6.5591	6.1628	0.4129
458	6.0047	1.07	5.3078	6.2832	37.8317	12.7837	20.185	3.3616	0.9932	1.2414	0.775	2	67.8531	31.8289	5.466	41.0717	7.9474	25.67
459	2.9678	1.2831	3.4748	3.5464	-13.6959	4.5673	11.9631	1.3266	1.3338	1.4355	1.2811	2	15.8705	4.4792	5.9674	3.4963	5.1929	-2.1736
460	3.2548	1.1424	2.8836	3.3836	3.8499	7.3899	11.6816	1.8242	1.1611	1.2625	0.9672	2	21.3096	7.6924	6.1134	7.9536	7.1053	0.8204
461	3.9492	1.2276	4.1134	4.4629	34.6296	6.0946	15.23	1.6461	1.1553	1.3628	0.8564	2	25.0696	12.0934	3.392	14.1217	3.9841	8.6815
462	4.4659	1.1211	4.0994	4.7371	25.8072	5.4021	15.7286	1.408	1.1184	1.3387	0.841	2	22.1454	9.0859	4.1186	10.8032	4.008	5.7151
463	4.557	1.1241	4.4258	4.9855	13.7801	6.6888	16.0928	1.8395	1.1457	1.3085	0.9455	2	29.6035	9.532	4.7338	10.0818	5.7671	4.0794
464	4.1612	1.1847	4.2235	4.6857	-0.9912	12.0679	15.4871	3.2911	1.2012	1.2729	1.0287	2	50.9689	12.0322	12.113	11.6963	12.1875	-0.5052
465	5.0909	1.2678	5.9113	6.1205	28.6093	10.094	20.2767	2.9427	1.0937	1.4384	0.9795	2	59.6687	24.129	8.1739	24.6347	7.2061	17.0708
466	3.2708	1.2411	3.4993	3.7434	31.6071	8.711	12.7534	2.3901	1.2515	1.3526	1.1098	2	30.4824	16.2467	3.4724	14.6387	5.9576	9.6346
467	3.7759	1.094	3.4171	3.979	11.1357	11.8363	12.9771	3.1167	1.0291	1.2762	0.8984	2	40.4457	13.9536	7.109	15.5316	10.5183	4.5039
468	4.1242	1.2079	4.4021	4.7371	21.0276	12.1522	15.6505	3.4181	1.1521	1.3129	0.9723	2	53.495	20.5793	9.6524	21.1663	9.5968	11.2487
469	4.7101	1.1746	4.8124	5.2853	9.6307	8.8265	17.381	2.4439	1.1243	1.3611	1.0858	2	42.4767	12.7519	3.6153	11.7438	7.9765	4.0908
470	5.3549	1.079	4.8753	5.675	25.9905	9.1674	18.152	2.4622	0.8384	1.2909	0.5994	2	44.694	15.6827	4.2493	26.1657	6.7848	11.6162
471	3.0592	1.1969	3.0879	3.3965	5.5217	7.1792	11.503	1.9272	1.2041	1.3013	0.9959	2	22.1687	7.9788	6.148	8.0119	6.7827	1.2241
472	4.7661	1.126	4.4863	5.1054	13.5321	12.177	16.8591	3.2404	1.1729	1.3943	0.9189	2	54.6295	17.0673	7.2873	18.5746	10.5292	7.3925
473	5.5419	1.0903	4.9705	5.8421	5.6829	12.0413	18.9823	3.153	0.6861	1.2669	0.4796	2	59.8514	8.8478	12.8485	18.4495	11.3571	3.4013
474	4.2355	1.1408	4.0114	4.5914	-4.8548	9.5386	15.1797	2.5207	1.1571	1.3042	0.9352	2	38.2633	7.4961	10.7536	8.0154	10.0016	-1.8576
475	4.8653	1.1602	4.7189	5.3324	28.591	13.2867	17.7332	3.5357	1.1074	1.2572	0.8072	2	62.6984	25.5852	7.0898	31.6946	9.4879	17.9261
476	4.1724	1.1526	3.8956	4.4844	12.4817	7.6599	15.1079	1.9751	1.0914	1.2193	0.872	2	29.8398	9.5701	5.1265	10.9752	6.7038	3.7245
477	6.0936	1.1033	5.4138	6.3775	21.7382	8.0374	21.1222	2.0601	0.7489	1.2543	0.5337	2	43.5128	12.8159	2.7224	24.0138	6.2901	9.4589
478	3.7718	1.1598	3.574	4.1032	22.8311	2.6453	13.7435	0.6879	1.1322	1.2094	0.9344	2	9.4542	4.0659	1.4848	4.3514	2.0413	2.1585
479	5.0699	1.1871	5.412	5.8378	31.6649	10.1096	18.908	2.8937	1.2476	1.3753	1.1302	2	54.7133	25.1327	3.1972	22.2377	6.9084	17.3249
480	5.2637	1.2113	5.7389	6.1162	18.6196	8.317	20.0306	2.3829	1.1262	1.3783	0.8964	2	47.7304	14.9545	6.1335	16.6825	6.7684	8.8872
481	3.0946	1.2012	3.1119	3.435	11.3729	7.3374	11.6781	1.9552	1.1671	1.287	1.0125	2	22.8333	9.181	4.6841	9.0678	6.503	2.5968
482	5.3168	1.1985	5.4865	6.0305	24.9797	4.3617	20.0182	1.1954	0.9462	1.3337	0.7876	2	23.9302	8.5547	2.3542	10.8623	3.2721	5.9777
483	3.9543	1.2281	4.2647	4.5486	34.7647	10.3502	15.2568	2.8932	1.1901	1.3648	0.9418	2	44.1405	21.7041	4.2168	23.0464	6.752	15.3453
484	3.4745	1.1315	3.3206	3.7648	14.9898	13.8607	12.3504	3.7267	1.1397	1.2651	0.9542	2	46.026	18.1428	7.3224	19.0134	11.7831	6.8992
485	3.9776	1.213	3.9078	4.3816	24.9011	3.5192	15.1581	0.9073	1.1151	1.2576	0.8241	2	13.7524	5.6026	2.6883	6.7983	2.6429	3.4245
486	3.6611	1.1835	3.6026	4.0089	14.1554	7.4531	13.6119	1.9726	1.1823	1.302	0.9893	2	26.8505	10.1304	5.6651	10.2401	6.3981	3.8008
487	4.6795	1.1944	4.9364	5.3538	23.8101	3.0814	17.5586	0.8663	1.1511	1.2896	0.9181	2	15.2112	5.7773	1.9298	6.2926	2.3478	3.6218
488	3.4636	1.2437	3.782	4.0047	23.9852	16.166	13.5336	4.5176	1.2471	1.3567	1.0179	2	61.1399	27.1724	8.3381	26.6959	12.2885	14.6645
489	4.7344	1.2687	5.4857	5.6665	23.9013	6.0034	18.87	1.7453	1.2287	1.3962	1.0214	2	32.933	12.5375	2.3197	12.2753	4.5685	7.8714
490	4.9332	1.1626	4.8997	5.4909	30.7335	12.1931	18.0188	3.3156	1.1204	1.3079	0.9019	2	59.7423	25.9778	5.2633	28.8047	8.4457	18.3609
491	4.4284	1.3235	5.6854	5.568	13.433	8.0691	18.4129	2.4915	1.3051	1.5327	1.2596	2	45.8758	14.9612	6.794	11.8774	6.9852	6.1625
492	5.0225	1.254	5.8764	6.0434	15.0244	10.2501	19.7865	3.0442	1.1876	1.3758	0.9801	2	60.2334	17.5861	11.4168	17.9436	8.71	9.0497
493	4.3716	1.2168	4.7087	5.0497	33.0272	13.034	16.7106	3.6727	1.166	1.32	0.8894	2	61.3733	28.0341	6.4134	31.5187	8.7293	20.2699
494	5.9414	1.1918	6.0861	6.7073	15.6438	8.5811	22.2459	2.3477	1.0153	1.3807	0.7968	2	52.2257	13.9382	7.8249	17.492	7.2387	8.1701
495	3.7345	1.2062	3.824	4.1717	15.1438	9.3752	14.1513	2.5334	1.1979	1.3312	1.0854	2	35.8509	14.0639	5.9115	12.9575	7.9554	5.4292
496	4.6778	1.2101	5.1938	5.4652	18.3069	4.6628	17.784	1.3618	1.2017	1.3974	1.0529	2	24.2176	8.4441	5.1983	8.02	3.8091	4.4335
497	9.831	1.0941	9.0495	10.5449	-5.5862	14.4528	33.7904	3.8706	0.799	1.2568	0.8174	2	130.791	5.1677	7.3827	6.322	15.2601	-7.3062
498	3.1828	1.1348	2.883	3.375	0.967	6.8656	11.3471	1.7444	0.9643	1.2595	0.8408	2	19.7935	5.9085	5.7323	7.0268	6.7992	0.1914
499	5.0248	1.2869	5.9451	6.0777	23.6925	5.1534	20.3144	1.5082	1.2163	1.3977	0.9728	2	30.6376	11.0844	2.5671	11.3939	3.9325	7.2588
500	4.5613	1.223	5.0439	5.3367	14.076	17.8565	17.5253	5.1392	1.2067	1.3957	1.1013	2	90.0662	29.5748	12.4418	26.8545	15.3429	12.6777
501	5.1864	1.2154	5.7571	6.0948	2.463	9.0165	19.8036	2.6212	1.2081	1.3045	1.0458	2	51.9087	10.4757	10.8997	10.017	8.7944	1.2785
502	4.5295	1.2565	5.2787	5.4223	43.3153	11.8093	17.8801	3.4864	1.2908	1.4833	1.2127	2	62.338	35.1196	7.2146	28.9605	6.6941	27.0019
503	4.0441	1.2708	4.5509	4.7628	21.9162	8.2992	16.1452	2.3393	1.1983	1.3761	1.0884	2	37.7688	15.3307	3.9326	14.0856	6.4804	8.2775
504	3.4905	1.189	3.5582	3.8976	-6.181	4.6587	13.0384	1.2714	1.2195	1.3415	1.1098	2	16.5765	4.4653	5.8345	4.0234	4.9466	-1.0246
505	3.8348	1.355	4.6722	4.7371	10.5962	12.5328	16.3244	3.587	1.2342	1.4582	1.1525	2	58.5557	19.1181	12.4131	16.5885	11.2048	6.2047
506	3.2885	1.1673	3.1552	3.5592	6.0614	11.392	12.0595	2.9805	1.0628	1.3317	0.8976	2	35.9439	11.7847	9.1511	13.1288	10.7016	2.1787
507	4.7369	1.2249	5.1607	5.4994	23.269	10.0798	18.2287	2.8537	1.1133	1.3136	0.8134	2	52.019	18.3955	3.7271	22.6152	7.7343	12.1043
508	6.9211	1.165	7.0734	7.7994	27.2968	11.172	25.3319	3.1195	0.8568	1.3757	0.6061	2	79.0239	26.4939	13.0276	43.7125	8.1224	21.571
509	4.3832	1.1872	4.4456	4.9041	19.3555	9.4627	16.3475	2.5733	1.0465	1.3456	0.755	2	42.0672	13.904	4.4092	18.415	7.6311	8.1423
510	4.3838	1.2486	4.8728	5.1397	21.6235	8.2554	17.196	2.3393	1.2167	1.3623	0.9479	2	40.227	14.8314	8.6831	15.6473	6.4703	8.6985
511	4.1208	1.2393	4.4768	4.7756	26.9321	10.5712	16.0436	2.9498	1.2368	1.3152	0.993	2	47.325	20.416	5.9922	20.5592	7.7242	12.7456
512	4.1003	1.2372	4.4828	4.7499	0.1077	11.4115	15.9372	3.2098	1.3141	1.3782	1.1154	2	51.1556	12.77	9.996	11.4487	11.3993	0.0551
513	4.6908	1.1862	4.708	5.2853	16.4394	10.0366	17.4809	2.7031	1.1509	1.4235	0.9618	2	47.2522	15.8344	7.0462	16.4631	8.3867	7.768
514	4.7475	1.2012	4.9721	5.3924	17.5878	9.7718	17.9162	2.7119	1.1738	1.3511	0.919	2	48.5865	15.9458	7.6596	17.352	8.0531	8.5453
515	3.9442	1.2274	4.3167	4.5657	22.3474	8.9458	15.2085	2.5391	1.285	1.3705	1.0776	2	38.6165	16.1157	6.9126	14.9548	6.9466	8.6298
516	3.5606	1.2944	4.0513	4.2017	-0.4551	17.5732	14.4796	4.9169	1.3245	1.4406	1.1761	2	71.1945	20.4386	20.1373	17.3778	17.6533	-0.324
517	4.7148	1.0464	3.7255	4.6771	16.5122	16.6829	15.4994	4.01	1.033	1.1629	0.7136	2	62.1521	20.2022	7.226	28.3097	13.9283	10.2627
518	4.0891	1.2119	4.3315	4.6685	16.1145	12.5503	15.5687	3.4917	1.1269	1.3258	0.8396	2	54.3616	17.5996	5.9083	20.961	10.5278	8.7601
519	5.7836	1.3161	7.123	7.1827	24.7583	10.1619	23.9132	3.0269	1.1934	1.4461	0.9752	2	72.3834	25.3772	3.1075	26.0227	7.646	17.9209
520	4.8252	1.1607	4.9618	5.448	10.4445	7.4335	17.5949	2.0963	1.1229	1.3387	0.9154	2	36.8834	9.9462	5.5026	10.8654	6.657	3.8523
521	5.8781	1.1298	5.7293	6.4374	8.58	12.33	20.8626	3.3861	0.6851	1.3384	0.4932	2	70.6423	11.6209	10.716	23.5609	11.2722	6.0611
522	5.7235	1.1837	5.7934	6.416	16.9383	12.2113	21.2837	3.3239	1.1396	1.3787	1.1148	2	70.745	23.2902	6.7306	20.8921	10.1429	11.983
523	6.2318	1.2165	6.7183	7.2169	20.9341	11.86	23.816	3.3456	0.9282	1.3328	0.7966	2	79.6792	24.1505	6.2402	30.3153	9.3773	16.6801
524	4.8239	1.1883	5.0086	5.4823	26.0148	9.9056	18.0082	2.755	1.1125	1.2945	0.9179	2	49.613	19.6336	5.5666	21.3899	7.3287	12.9067
525	3.9166	1.2162	4.1914	4.5015	4.2175	11.3824	14.9643	3.1881	1.1999	1.348	1.0589	2	47.7081	13.5567	8.7515	12.8025	10.9023	2.0121
526	2.9032	1.1906	2.9554	3.2337	8.9908	11.1827	10.8589	3.0435	1.2567	1.3422	1.0157	2	33.0493	13.3079	9.74	13.1028	10.1773	2.9714
527	3.8834	1.1816	4.001	4.3387	17.7174	9.6306	14.4149	2.6731	1.1137	1.4235	1.1523	2	38.5321	15.9579	5.1125	13.8492	7.9244	6.8269
528	3.1887	1.2	3.262	3.5678	18.9086	14.6518	12.0215	3.9757	1.1902	1.3198	0.9373	2	47.7941	20.1735	9.0299	21.5233	11.8814	9.0372
529	7.9428	1.1626	8.0691	8.9087	12.5096	7.7914	29.0102	2.1672	0.7914	1.299	0.6639	2	62.8699	12.3907	6.7338	18.6626	6.8168	7.8648
530	4.1311	1.2438	4.6259	4.8613	13.313	11.694	16.143	3.351	1.2337	1.397	1.063	2	54.0953	17.9775	10.0592	16.912	10.1372	7.2017
531	4.8495	1.1956	5.0432	5.4994	34.1471	7.8057	18.2155	2.1611	1.1313	1.3805	0.8598	2	39.3659	17.8621	3.8412	20.774	5.1403	13.4423
532	3.7288	1.2013	3.9063	4.2445	3.8071	11.1058	14.0725	3.0828	1.1892	1.2823	0.9605	2	43.3825	11.9123	12.4471	12.4026	10.683	1.6516
533	5.7586	1.1621	5.8196	6.4588	26.1758	9.0324	21.0238	2.5003	1.1215	1.269	0.8464	2	52.5649	19.403	4.5517	22.925	6.6681	13.7593
534	5.9662	1.1442	5.9518	6.6344	6.2891	10.9896	21.4455	3.05	0.7964	1.3654	0.6256	2	65.4079	10.5567	7.9526	16.8735	10.2985	4.1136
535	3.9611	1.3417	5.2472	5.0497	7.9682	7.548	16.6962	2.3722	1.4415	1.5638	1.3082	2	39.606	12.2435	7.7062	9.3588	6.9465	3.1559
536	3.3071	1.2391	3.4033	3.7006	5.2564	6.4419	12.8742	1.7029	1.2641	1.3405	1.0294	2	21.9237	7.4352	4.1538	7.2228	6.1033	1.1524
537	3.9085	1.2112	4.0752	4.4501	29.6331	7.3762	14.8723	2.0212	1.1116	1.398	0.977	2	30.0596	13.9785	3.6022	14.308	5.1904	8.9076
538	3.6275	1.3429	4.4668	4.4458	-3.8672	6.5023	15.3035	1.8979	1.3995	1.4955	1.4047	2	29.0443	8.3635	9.2697	5.9541	6.7537	-1.1232
539	3.4719	1.2361	3.8765	4.056	5.9136	5.4126	13.4822	1.5563	1.3052	1.3784	1.2013	2	20.9821	7.3584	5.1518	6.1255	5.0926	1.2408
540	4.7035	1.2486	5.1696	5.4866	22.4722	9.1288	18.4499	2.5579	1.1257	1.406	1.0769	2	47.1925	18.227	8.0069	16.925	7.0774	10.6052
541	3.5682	1.1569	3.5554	3.9447	11.8146	11.3878	12.9683	3.1221	1.139	1.3106	0.9349	2	40.4881	14.1717	9.9506	15.1592	10.0424	4.7835
542	3.8005	1.1444	3.6792	4.116	0.9347	7.575	13.6633	2.0398	1.1885	1.2979	0.9604	2	27.8701	7.4676	5.593	7.7755	7.5043	0.2605
543	4.0423	1.1458	3.8179	4.3773	5.957	11.6052	14.5505	3.0451	1.0589	1.2507	0.8179	2	44.3076	11.5657	11.1018	14.1411	10.9139	2.6394
544	3.919	1.2212	4.1628	4.4886	-0.5759	13.7782	15.0357	3.8146	1.2267	1.4248	1.1274	2	57.3559	15.2919	13.8119	13.5644	13.8574	-0.3303
545	3.6596	1.2235	3.7729	4.1117	5.9576	11.7611	14.0669	3.1544	1.1947	1.3492	1.0405	2	44.3733	14.1515	8.642	13.6011	11.0603	2.6436
546	5.8949	1.158	5.8741	6.5659	26.2383	14.9414	21.4456	4.0925	0.9558	1.3472	0.6925	2	87.767	30.6606	8.0168	44.2758	11.021	23.0286
547	5.0348	1.1305	4.9522	5.5508	6.3637	14.5568	17.8823	4.0313	1.1435	1.3026	0.8512	2	72.0884	16.1901	16.7315	19.0199	13.6305	4.5875
548	3.3943	1.0118	2.5238	3.2423	12.0983	18.361	10.7898	4.2948	1.0043	1.1317	0.7655	2	46.3395	17.9616	10.2914	23.4629	16.1395	5.6063
549	5.8025	1.1897	6.1207	6.6344	20.7454	11.3816	21.687	3.2122	0.8262	1.3575	0.6627	2	69.6636	20.4298	6.7723	30.8285	9.0205	14.452
550	5.0014	1.2922	6.1871	6.1804	33.6165	8.5094	20.3041	2.593	1.1539	1.5716	0.9999	2	52.6486	23.3471	4.1155	23.3489	5.6489	17.6986
551	4.6105	1.1881	4.741	5.2168	18.9217	12.0884	17.2092	3.3302	1.1005	1.3005	0.7912	2	57.3109	18.5985	6.2344	23.5073	9.8009	10.8442
552	4.8577	1.257	5.6306	5.795	9.8909	11.6002	19.1823	3.405	1.2403	1.4196	1.0193	2	65.3159	17.1147	7.089	16.7908	10.4528	6.4603
553	4.1505	1.3446	5.4226	5.251	8.1672	12.5444	17.5325	3.8798	1.3496	1.5186	1.3386	2	68.023	20.9757	8.8614	15.6702	11.5198	5.5556
554	5.1249	1.2648	6.0146	6.1847	31.8264	9.6688	20.3635	2.8558	1.1934	1.3881	1.0271	2	58.1542	25.2783	4.2421	24.6124	6.5916	18.5084
555	5.1096	1.2534	5.7692	6.0477	17.1032	9.8337	20.1198	2.8197	1.1526	1.3673	0.9084	2	56.7325	17.1085	8.2438	18.8328	8.1518	9.7031
556	4.3707	1.1863	4.5737	4.994	-0.14	11.837	16.2888	3.3237	0.9699	1.3336	0.8984	2	54.139	10.5731	9.4535	11.7692	11.8536	-0.0758
557	3.4757	1.269	3.9559	4.1074	-1.3064	10.8338	13.8571	3.0928	1.3091	1.3783	1.1819	2	42.8574	12.4113	10.3471	10.5015	10.9753	-0.5599
558	5.7338	1.2287	6.3774	6.7544	41.9924	12.0731	22.1334	3.4787	1.046	1.4958	0.924	2	76.9949	38.803	4.098	41.9945	7.0033	32.332
559	5.2798	1.0541	4.4929	5.4181	9.6591	13.2192	17.4837	3.397	0.6983	1.2227	0.4598	2	59.3927	11.2274	10.7114	24.4204	11.9425	5.7368
560	3.2901	1.2292	3.7339	3.8676	-0.1732	8.0896	12.705	2.3775	1.3268	1.4367	1.1844	2	30.2058	9.5452	10.1585	8.0594	8.1036	-0.0523
561	3.5099	1.2206	3.6168	3.979	-0.1867	11.0165	13.4588	2.9605	1.199	1.3457	1.0836	2	39.8444	11.8854	8.0536	10.9683	11.0369	-0.0744
562	3.8174	1.1837	3.7528	4.206	13.174	11.1164	14.1955	2.9388	1.1464	1.3452	0.8605	2	41.7177	13.8009	5.1784	16.0391	9.6519	5.4959
563	4.3408	1.2236	4.5833	4.9855	2.8199	7.68	16.6863	2.1095	1.2115	1.3946	1.0421	2	35.1997	8.77	8.3131	8.416	7.4634	0.9926
564	4.7578	1.2152	5.2385	5.5637	23.0058	12.4827	18.1642	3.6	1.1583	1.3589	0.9621	2	65.3906	24.29	4.9156	25.2475	9.6109	15.0436
565	4.8954	1.29	5.7541	5.9149	19.5748	10.9701	19.839	3.1818	1.2329	1.4311	1.047	2	63.1229	21.5935	4.0588	20.6241	8.8227	12.3562
566	3.9056	1.2019	3.9387	4.343	14.2193	10.5031	14.7466	2.8053	1.1539	1.297	0.9864	2	41.3685	14.7691	9.8975	14.9732	9.0096	5.8823
567	4.6154	1.1481	4.6315	5.1097	18.8373	16.767	16.6474	4.6648	1.1007	1.3478	0.9968	2	77.6564	28.1929	7.7478	28.2848	13.6086	14.6284
568	3.746	1.1868	3.7821	4.1717	5.0649	8.604	13.9663	2.33	1.2183	1.3395	1.0251	2	32.5413	10.0215	9.3233	9.7762	8.1683	1.6482
569	6.4321	1.1809	6.8791	7.294	22.1112	8.6147	23.8633	2.4834	0.8475	1.4189	0.5673	2	59.2615	16.9097	9.3194	29.8089	6.7099	13.1034
570	5.0653	1.2155	5.7541	5.9663	6.3797	12.7112	19.342	3.7815	1.2086	1.4449	1.1731	2	73.1416	18.6264	12.6473	15.8778	11.9002	4.6662
571	3.9598	1.2366	4.4038	4.6171	21.1963	9.8125	15.3839	2.8089	1.2631	1.3624	1.0909	2	43.2123	17.5953	5.738	16.1284	7.7326	9.1594
572	3.8207	1.3234	4.7718	4.7371	-6.1524	9.9461	15.8855	2.9877	1.2887	1.4413	1.1798	2	47.4608	9.5361	14.7315	8.083	10.5581	-2.92
573	3.8315	1.144	3.6278	4.1588	3.7676	9.8837	13.7698	2.604	1.1031	1.2366	0.8219	2	35.8561	9.1678	6.6576	11.1551	9.5114	1.3509
574	5.3716	1.2453	6.1433	6.3903	8.4295	11.6139	21.0151	3.3951	1.293	1.4701	1.0832	2	71.3474	17.5343	8.1454	16.1868	10.6348	6.0142
575	5.2149	1.1518	5.2509	5.795	24.6336	7.2639	18.8704	2.0213	0.8449	1.3541	0.6428	2	38.1422	12.915	5.9191	20.091	5.4746	9.3958
576	3.3816	1.2041	3.536	3.8119	16.2309	12.8998	12.7917	3.5659	1.2463	1.4002	1.1238	2	45.6137	19.5478	7.9219	17.3936	10.806	7.4035
577	4.5078	1.3238	5.4657	5.5937	13.4714	6.9052	18.7471	2.0132	1.1244	1.5245	1.1646	2	37.7415	12.0429	5.0563	10.3404	5.9749	5.0843
578	4.3497	1.2244	4.7715	5.0454	20.6102	6.6522	16.731	1.8971	1.2118	1.4097	0.9739	2	31.7411	11.6852	2.4555	11.9985	5.2812	6.5419
579	4.7615	1.3793	6.7012	6.2747	14.8204	6.7066	20.6326	2.1782	1.2244	1.5699	1.1526	2	44.9422	13.2451	4.9952	11.4914	5.7127	6.6606
580	4.3148	1.3643	5.7883	5.5294	17.9257	7.419	18.4936	2.3221	1.3421	1.538	1.3145	2	42.9434	15.7022	3.9869	11.9451	6.0891	7.6979
581	5.0794	1.1729	5.1167	5.6622	31.0835	12.7345	18.7157	3.4815	0.9209	1.3632	0.7656	2	65.1587	26.9722	7.932	35.2324	8.7762	20.2536
582	4.5537	1.1505	4.4231	5.0069	20.0871	13.433	16.4592	3.6099	1.0866	1.3324	0.9271	2	59.4153	21.8872	6.3895	23.6074	10.7346	11.9348
583	3.5509	1.3261	4.2033	4.3087	8.4312	14.8357	14.7934	4.2153	1.1549	1.4836	1.1524	2	62.3589	20.9129	14.2851	18.1471	13.5848	5.2576
584	4.5054	1.2468	5.1547	5.3581	20.4725	3.3987	17.6472	0.9927	1.1725	1.3779	0.9628	2	17.5191	6.1889	1.9707	6.428	2.7029	3.5866
585	4.4488	1.1296	4.1864	4.7885	-2.4378	14.6872	15.7869	3.8948	1.1582	1.3289	1.0514	2	61.4865	14.3193	13.0346	13.6195	15.0451	-1.4989
586	4.4929	1.1765	4.5022	5.0069	21.2171	11.515	16.6065	3.1218	1.1398	1.3228	0.8621	2	51.8427	18.8205	4.5524	21.8307	9.0719	10.9995
587	3.985	1.2803	4.5795	4.7413	3.8038	8.6311	16.0282	2.466	1.2046	1.4059	1.0654	2	39.5261	10.3493	8.555	9.714	8.3027	1.5035
588	6.0744	1.277	7.5831	7.4996	20.0871	8.2594	24.37	2.57	1.258	1.5595	1.0389	2	62.6321	19.4379	8.0698	18.7107	6.6004	12.581
589	4.1555	1.2966	5.0927	5.0754	9.3812	6.1165	16.927	1.8402	1.3364	1.5662	1.3811	2	31.1495	10.5774	3.0048	7.6585	5.5427	2.9222
590	4.1165	1.1945	4.1407	4.5829	29.5204	7.8261	15.4475	2.0978	1.0957	1.3077	0.8126	2	32.4054	14.0485	5.3311	17.2878	5.5158	9.5662
591	5.7352	1.1398	5.6128	6.3389	8.275	3.5452	20.5363	0.9689	1.1431	1.2821	0.9637	2	19.8985	4.7804	1.7523	4.9605	3.2519	1.6466
592	7.1543	1.0756	6.2997	7.4782	4.992	8.8908	24.1756	2.3168	0.6784	1.2541	0.5097	2	56.0094	7.1015	5.6507	13.9324	8.447	2.796
593	3.7612	1.1962	3.7622	4.1803	9.525	5.9894	14.1347	1.5942	1.1641	1.3269	0.94	2	22.5333	7.2403	5.9857	7.7022	5.4189	2.1463
594	4.9473	1.2363	5.3481	5.7264	31.2773	8.0259	19.2152	2.2338	1.0485	1.4021	0.8957	2	42.9234	18.3654	3.345	20.5051	5.5157	13.4253
595	4.625	0.9985	3.4925	4.4844	15.5793	13.2069	14.5088	3.1791	0.9316	1.1877	0.601	2	46.1252	13.8869	9.2046	23.106	11.1494	7.186
596	4.2095	1.1222	3.7539	4.3687	9.2467	5.4236	14.8405	1.3719	1.1228	1.2568	0.8835	2	20.3596	6.2312	1.6145	7.0529	4.922	1.8826
597	3.5966	1.1751	3.5232	3.9575	15.3686	7.4012	13.2781	1.9638	1.182	1.26	0.9457	2	26.0759	9.9309	5.1503	10.5016	6.2638	4.0075
598	3.9519	1.2352	4.3776	4.63	26.9282	6.4303	15.3358	1.8355	1.1781	1.3744	0.9719	2	28.1493	12.1469	2.62	12.4979	4.6987	7.5801
599	3.9778	1.1328	3.8478	4.3387	28.8795	11.6837	14.1562	3.1757	1.1225	1.3192	0.8454	2	44.9564	20.0083	6.3726	23.6664	8.3095	12.9832
600	3.7371	1.2274	3.8249	4.1974	12.1877	14.4716	14.4098	3.8413	1.2023	1.3338	1.0392	2	55.3525	19.9518	10.1884	19.1997	12.7078	6.7462
601	3.7302	1.2085	3.7826	4.1588	-4.9737	11.6815	14.1619	3.1201	1.2119	1.2855	0.9586	2	44.1863	9.5567	10.5692	9.9697	12.2624	-2.1977
602	4.2294	1.1608	4.1363	4.6385	14.7984	14.6077	15.4232	3.9176	1.0905	1.276	0.8351	2	60.422	19.3348	5.2162	23.1535	12.4461	8.9415
603	4.6208	1.0925	4.2045	4.8484	-7.7021	10.7895	15.8588	2.8605	1.1828	1.3488	1.0118	2	45.3645	8.2635	15.7966	8.1671	11.6204	-3.494
604	4.2596	1.2346	4.4011	4.8184	19.2997	12.015	16.5218	3.2006	1.1549	1.3133	0.9979	2	52.879	19.8814	7.7715	19.9228	9.6961	10.2055
605	6.3887	1.1581	6.3454	7.1313	24.3128	12.8624	23.2432	3.5114	0.8867	1.3392	0.7437	2	81.6172	27.0831	4.5112	36.4183	9.7352	19.8434
606	5.7596	1.1872	6.1041	6.5873	18.7526	9.5358	21.4827	2.7095	1.0474	1.3753	0.7902	2	58.2074	17.0377	9.8215	21.5603	7.7475	10.9154
607	4.0383	1.2615	4.3164	4.6814	27.9733	8.4616	16.0038	2.2822	1.139	1.3176	0.9327	2	36.5238	15.9013	6.5113	17.0492	6.0947	10.2169
608	5.0471	1.1279	4.7701	5.4609	4.7781	8.3082	17.8837	2.216	1.1353	1.3071	1.0113	2	39.6311	9.8945	6.4333	9.7837	7.9113	1.8936
609	3.8239	1.1873	3.86	4.2702	7.966	14.0372	14.2638	3.7987	1.1327	1.3118	0.8872	2	54.1837	15.778	9.0388	17.7841	12.919	4.3163
610	4.3157	1.1596	4.3624	4.827	29.3332	9.6006	15.7217	2.6639	1.1156	1.3114	0.8652	2	41.8815	18.1552	4.2728	20.9835	6.7844	12.2852
611	4.0362	1.244	4.3612	4.7028	26.5158	17.1512	15.7737	4.7421	0.9189	1.3796	1.0744	2	74.7998	33.3754	12.3537	31.063	12.6034	19.8338
612	2.8346	1.122	2.4714	2.9253	6.1056	13.8428	9.9919	3.4239	1.1141	1.2352	0.9129	2	34.211	13.9546	12.2365	15.2855	12.9975	2.0888
613	4.1434	1.1641	3.8873	4.5058	15.0607	16.1609	15.1534	4.1458	0.9833	1.2755	0.7939	2	62.8224	20.3591	7.758	25.6449	13.727	9.4615
614	2.7412	1.1289	2.5302	2.9125	5.8809	7.1641	9.7216	1.8646	1.1097	1.3156	1.0357	2	18.1265	8.0494	6.8174	7.7721	6.7428	1.066
615	3.8579	1.1507	3.7686	4.2102	4.3898	14.6849	13.9467	3.9681	1.021	1.3465	0.9051	2	55.3417	15.138	12.3659	16.7245	14.0405	2.4294
616	2.7427	1.169	2.3696	2.7968	-16.4302	9.561	10.0726	2.2493	1.0956	1.2767	0.9563	2	22.6558	6.9229	7.1601	7.2393	11.1318	-3.7224
617	4.5517	1.2089	4.8909	5.2425	36.59	12.0047	17.2866	3.3965	1.05	1.3959	0.8577	2	58.7139	28.0124	7.7028	32.6596	7.6121	21.4834
618	3.2572	1.2664	3.4811	3.7305	22.2599	3.038	12.9589	0.8161	1.2288	1.3313	1.0963	2	10.5755	4.9432	2.015	4.5091	2.3618	2.3541
619	3.5471	1.0901	2.8509	3.5335	-2.8778	12.9942	12.147	3.0497	1.016	1.225	0.7604	2	37.0451	9.0991	8.3414	11.9663	13.3683	-1.0661
620	3.5476	1.1915	3.5254	3.9061	10.0567	10.9102	13.279	2.8965	1.1428	1.3029	0.9028	2	38.4629	12.7274	8.4428	14.0975	9.813	3.8681
621	4.3897	1.1892	4.5683	4.9683	12.9703	10.0219	16.4003	2.7916	1.2067	1.3389	1.053	2	45.7831	15.1222	11.5639	14.3616	8.7221	5.9382
622	4.239	1.2293	4.59	4.8998	18.34	7.3694	16.3702	2.0663	1.2993	1.4193	1.1235	2	33.8256	12.9644	6.0913	11.5396	6.0178	6.2036
623	3.355	1.082	2.8457	3.4393	8.1942	11.0205	11.4042	2.75	1.1126	1.244	0.9339	2	31.3611	12.019	8.1804	12.8692	10.1176	2.5698
624	3.578	1.1784	3.3832	3.8762	-6.7232	9.4628	13.2455	2.417	1.1544	1.2489	0.908	2	32.0146	7.0174	9.0369	7.7285	10.099	-2.1524
625	5.254	1.1195	4.9281	5.675	29.613	11.5414	18.4776	3.0782	0.9292	1.3385	0.6528	2	56.8771	22.1465	2.9692	33.9229	8.1236	16.843
626	4.6818	1.2541	5.1917	5.538	10.8467	9.6235	18.4461	2.7086	1.2291	1.396	1.1457	2	49.9625	15.2493	5.1514	13.3097	8.5798	5.4193
627	4.0973	1.1816	4.0871	4.57	38.8693	10.7671	15.2098	2.8933	1.0691	1.3468	0.7865	2	44.0064	22.282	3.3813	28.329	6.582	17.105
628	5.2405	1.2202	5.7531	6.1333	20.1122	9.168	20.0892	2.6255	1.1098	1.4158	0.8759	2	52.7445	17.0236	10.4333	19.4345	7.3241	10.6081
629	7.861	1.1283	7.4431	8.6261	28.8764	8.5057	27.864	2.2721	0.8903	1.3096	0.6118	2	63.3088	21.9823	5.5392	35.9313	6.0495	18.2813
630	4.461	1.0959	4.0739	4.7456	2.2621	3.8011	15.3593	1.0082	1.0891	1.2135	0.7553	2	15.4855	3.1565	1.9154	4.1789	3.7151	0.3503
631	4.6045	1.1408	4.233	4.8955	32.7747	10.9983	16.502	2.8212	1.0314	1.2439	0.7347	2	46.5557	20.6904	3.0286	28.1626	7.3936	15.2585
632	3.2907	1.1924	3.327	3.6577	10.444	11.8449	12.3271	3.1969	1.2281	1.3091	0.9922	2	39.4081	14.641	8.9635	14.7559	10.6079	4.1158
633	5.1239	1.1624	5.0078	5.6579	22.9521	7.539	18.7116	2.0177	1.1098	1.2759	0.8288	2	37.7539	13.4797	6.1643	16.2634	5.8087	8.6653
634	4.5862	1.0981	4.0152	4.7371	-4.9609	8.3267	15.8221	2.1131	1.1544	1.3138	0.9436	2	33.4332	6.5886	6.7964	6.9822	8.7398	-1.6586
635	3.5507	1.2078	3.6849	3.9961	10.8351	10.7555	13.4731	2.9416	1.2659	1.4087	1.1138	2	39.6331	14.9756	6.744	13.4457	9.5901	4.2943
636	4.1064	1.1695	4.1643	4.5957	15.1196	11.0667	15.0875	3.0545	1.1684	1.3388	0.9196	2	46.0852	15.6063	10.3617	16.9705	9.3936	6.9679
637	5.4917	1.1504	5.4728	6.0691	35.3111	9.5481	19.8483	2.6327	1.0287	1.4085	0.8044	2	52.2546	23.4201	4.1402	29.1148	6.1765	18.4517
638	3.9436	1.1332	3.7416	4.2445	5.6812	6.0094	14.0394	1.6015	1.1385	1.389	1.0023	2	22.4846	6.9583	3.9069	6.9424	5.6679	1.2774
639	3.8747	1.0706	3.2809	3.979	-3.4269	14.0476	13.0321	3.5366	0.9783	1.226	0.899	2	46.0889	11.4828	12.7782	12.7722	14.5289	-1.5794
640	5.7873	1.0826	5.1105	6.0819	28.3269	9.2558	19.6825	2.4033	0.9908	1.2661	0.6736	2	47.302	17.8679	2.0317	26.5258	6.6339	13.3992
641	3.4882	1.2062	3.7185	3.9661	9.8743	7.1878	13.2177	2.0221	1.2073	1.399	1.183	2	26.7279	10.3029	4.8747	8.7091	6.4782	2.6392
642	3.7	1.2148	3.8796	4.206	16.2413	6.7178	14.1209	1.8457	1.2256	1.3544	1.0211	2	26.0625	9.9783	3.4839	9.7723	5.6268	4.2329
643	4.7211	1.1332	4.5097	5.1268	23.5405	12.4087	16.8075	3.3294	1.1432	1.3014	0.8438	2	55.9593	21.1787	6.2201	25.0992	9.4876	13.1731
644	5.1862	1.1491	5.2021	5.7564	18.6961	5.5245	18.7216	1.5351	1.0092	1.3836	0.8233	2	28.7391	9.0709	3.0626	11.0183	4.4917	5.3731
645	5.4913	1.1621	5.6398	6.1676	33.5008	6.2763	20.0472	1.7657	1.0695	1.4408	0.867	2	35.3971	15.4769	2.9872	17.851	4.1737	11.8583
646	3.8769	1.1821	3.8712	4.2959	16.0667	10.4755	14.3978	2.8166	1.1643	1.2925	0.9791	2	40.5527	15.1244	6.1276	15.4467	8.7924	6.5155
647	4.4455	1.1519	4.2408	4.8056	26.0815	11.9821	16.0876	3.1586	1.1674	1.2972	0.9786	2	50.8138	21.9209	7.218	22.3994	8.8571	13.253
648	3.1666	1.2588	3.5387	3.692	-1.9905	10.9614	12.5229	3.0974	1.3363	1.4126	1.1458	2	38.789	12.0379	13.6489	10.5057	11.1795	-0.7721
649	3.6282	1.0141	2.8034	3.5549	17.0615	9.4701	11.5596	2.2967	0.8784	1.1873	0.7484	2	26.5486	10.4075	4.1917	13.907	7.8544	4.5296
650	3.4192	1.1507	3.0988	3.602	6.0836	11.4112	12.3608	2.8607	1.1132	1.2521	0.8512	2	35.3609	11.2732	7.4921	13.2444	10.717	2.1512
651	3.9372	1.1745	3.9711	4.3816	12.8766	10.5035	14.5274	2.8712	1.1659	1.3476	0.941	2	41.7106	13.9818	9.8656	14.8588	9.151	5.3709
652	3.5985	1.371	4.4763	4.4929	11.864	11.7531	15.4991	3.3944	1.2471	1.5213	1.2636	2	52.6103	19.3312	9.2477	15.2983	10.3588	6.2417
653	4.6988	1.2251	5.1693	5.508	30.5242	10.4248	18.0848	2.9798	1.066	1.3318	0.9217	2	53.8888	23.125	4.9962	25.0883	7.2427	16.4491
654	3.8215	1.2435	4.2495	4.4758	31.3165	5.5563	14.9296	1.5815	1.2667	1.3843	1.081	2	23.6115	11.5196	3.5293	10.6567	3.8163	7.3943
655	5.6006	1.1786	5.6439	6.2276	21.2231	11.0836	20.7369	3.0166	0.8596	1.334	0.6835	2	62.555	19.2443	8.168	28.1538	8.7314	13.2761
656	6.4486	1.1413	6.2846	7.0713	9.6662	7.6654	23.1212	2.0836	0.7252	1.3221	0.4768	2	48.1742	7.9584	7.2501	16.6901	6.9245	4.6566
657	5.4371	1.2054	5.7678	6.2447	13.5277	8.7182	20.5888	2.4424	0.9813	1.4073	0.9447	2	50.2851	13.9247	7.0776	14.7392	7.5389	6.8024
658	3.912	1.2004	4.1191	4.4758	6.9572	7.9561	14.7525	2.2214	1.151	1.3145	0.9745	2	32.7718	9.4935	8.1479	9.7423	7.4025	2.28
659	5.2072	1.1179	4.9422	5.6451	16.7393	10.9973	18.2882	2.9719	1.0143	1.2965	0.8039	2	54.3507	16.4586	8.4099	20.4736	9.1564	9.0979
660	5.0192	1.1602	5.0833	5.6194	11.8211	6.3974	18.2949	1.7775	0.8452	1.3683	0.5892	2	32.5197	7.1681	6.0813	12.1654	5.6412	3.8442
661	4.6774	1.2241	5.1892	5.4866	23.9958	7.9928	17.9881	2.3058	1.1467	1.3683	1.0085	2	41.4764	16.0793	3.8479	15.9433	6.0749	9.9526
662	4.5594	1.2493	5.0354	5.341	16.9563	8.9096	17.8955	2.507	1.0785	1.3971	0.9713	2	44.8635	14.7939	4.489	15.2305	7.3988	7.6072
663	3.7731	1.0038	2.604	3.5335	4.6412	15.3281	11.8982	3.3547	0.9193	1.2397	0.811	2	39.9145	13.7065	11.0622	16.9007	14.6165	1.8525
664	4.6036	1.2328	4.8333	5.2639	22.6747	14.1881	17.8288	3.8463	1.2018	1.3389	0.9131	2	68.5752	25.5673	7.3156	27.9993	10.9711	15.5492
665	5.2361	1.2308	5.9706	6.2147	27.1613	6.5152	20.2467	1.9213	1.124	1.4162	0.8476	2	38.8994	14.588	3.511	17.2105	4.7456	10.5656
666	6.971	1.1446	6.9025	7.7352	4.3045	8.6606	25.0669	2.3848	0.6427	1.3191	0.4363	2	59.7797	6.1892	6.051	14.1856	8.2878	2.5732
667	4.2143	1.142	3.9863	4.5572	18.8635	11.1082	15.1201	2.9286	1.1428	1.3142	0.8687	2	44.2808	16.1825	6.6543	18.6283	9.013	8.3529
668	3.989	1.1717	3.983	4.4158	28.5097	10.1209	14.6829	2.7455	1.1487	1.2979	0.929	2	40.3115	18.2142	5.2371	19.6072	7.2355	11.4927
669	4.4463	1.2446	4.7625	5.1097	1.1086	7.2446	17.3849	1.9846	1.16	1.4195	1.0005	2	34.5026	7.5504	4.146	7.5467	7.1644	0.3825
670	4.3432	1.1262	4.0806	4.6771	24.0072	15.1455	15.3661	4.022	1.0969	1.2268	0.8124	2	61.8027	24.1875	5.8695	29.7729	11.5096	14.8371
671	3.5083	1.1761	3.4624	3.8719	1.5328	18.0375	12.9628	4.8179	1.1347	1.3448	1.0411	2	62.4529	19.4478	21.0891	18.6803	17.7608	0.9573
672	5.4279	1.1505	5.2084	5.9363	24.3903	10.1135	19.6193	2.6849	1.0069	1.263	0.7606	2	52.6751	18.6635	4.1707	24.5386	7.6467	12.8476
673	4.7317	1.1855	4.8334	5.3238	24.571	10.5444	17.6228	2.892	1.138	1.3213	0.8592	2	50.9654	19.3562	5.3436	22.5286	7.9536	12.5227
674	6.843	1.1198	6.5122	7.4311	32.4771	12.2138	24.0737	3.304	0.8194	1.3402	0.5297	2	79.5389	30.2004	6.0951	57.0144	8.2472	25.8319
675	3.3382	1.2732	3.7829	3.9276	3.9201	8.2257	13.3525	2.3304	1.3011	1.4187	1.2052	2	31.1169	10.745	7.9893	8.9154	7.9033	1.2198
676	3.7497	1.222	3.9576	4.2873	9.8982	9.5895	14.3951	2.6364	1.1858	1.3278	1.0792	2	37.9513	13.0809	10.9644	12.1211	8.6402	3.7565
677	3.3864	1.2711	3.6695	3.9361	27.8503	3.7422	13.5234	1.0154	1.1411	1.3775	0.9736	2	13.732	6.4531	2.7632	6.6281	2.7	3.8244
678	5.6376	1.2275	6.3101	6.673	9.8728	9.1229	21.7399	2.648	0.9241	1.4064	0.852	2	57.5662	12.6885	12.5879	14.893	8.2222	5.6834
679	7.4538	1.0988	6.818	7.975	21.9229	11.5326	25.7309	3.0558	0.9492	1.2265	0.6683	2	78.6292	23.255	8.3458	34.7997	9.0043	17.2378
680	5.8207	1.1919	5.4506	6.6002	28.3638	9.5787	21.7956	2.3954	1.1339	1.3696	0.8664	2	52.2099	20.7539	5.1184	23.9534	6.8618	14.8087
681	11.1894	1.2161	12.7546	13.3845	5.6831	8.0991	42.7506	2.4164	0.9193	1.3577	0.7845	2	103.301	11.8632	6.013	15.1225	7.6388	5.8707
682	3.3609	1.3002	3.7705	3.9918	-0.3545	12.5603	13.7283	3.4497	1.2435	1.3617	1.1145	2	47.3586	13.8803	12.265	12.4542	12.6048	-0.1679
683	3.947	1.1909	3.9231	4.3601	-1.8133	10.0764	14.7677	2.6768	1.2048	1.2934	0.959	2	39.5308	9.1218	9.9947	9.5116	10.259	-0.7168
684	5.9419	1.2515	6.5385	7.0071	32.6972	10.038	23.3622	2.8094	1.0482	1.5134	0.7912	2	65.6334	26.8053	4.4947	33.8806	6.7558	21.4603
685	4.9361	1.1567	4.6633	5.3795	37.6047	12.1477	17.9368	3.1582	1.1064	1.358	0.8958	2	56.6485	28.0923	4.9408	31.3602	7.5796	21.3025
686	2.9678	1.1508	2.8741	3.2508	-10.0015	2.1144	10.7295	0.5664	1.1785	1.3092	0.9899	2	6.0771	1.6946	2.1971	1.7119	2.3259	-0.6078
687	5.365	1.1752	5.5388	6.0477	4.5204	11.9623	19.8083	3.3449	1.1473	1.3053	1.0153	2	66.2569	14.5917	14.0255	14.3713	11.4215	2.9951
688	3.9675	1.2625	4.5247	4.7071	10.094	10.5863	15.7367	3.0438	1.2037	1.3565	0.9627	2	47.8998	13.9977	10.7353	14.54	9.5177	4.835
689	4.625	1.397	6.1186	6.0605	10.07	9.9034	20.2988	2.9851	1.3779	1.5644	1.3818	2	60.5948	18.4084	7.4155	13.322	8.9061	6.1019
690	9.162	1.1703	9.5161	10.4806	1.2145	8.8238	33.6866	2.4926	0.9839	1.3153	0.7511	2	83.9679	7.5672	5.5885	10.0743	8.7166	1.0198
691	7.7654	1.0728	6.9045	8.1678	6.3839	10.6843	26.171	2.8188	0.6789	1.2453	0.4539	2	73.7698	9.2496	5.56	20.377	10.0022	4.7094
692	4.5706	1.1585	4.4939	5.0668	43.9365	13.3093	16.6351	3.5954	1.0418	1.284	0.787	2	59.8106	32.1512	6.3602	40.852	7.4617	26.2787
693	5.5602	1.1679	5.613	6.2276	15.1432	9.565	20.4004	2.6317	1.0605	1.3553	0.8699	2	53.6881	15.191	7.0144	17.4622	8.1166	8.1301
694	6.1765	1.0884	5.6847	6.5916	19.3328	3.6517	21.1191	0.9829	0.8448	1.3009	0.5583	2	20.759	5.6581	0.9715	10.1336	2.9457	4.0133
695	6.1024	1.1878	6.4437	6.9899	34.9687	7.1829	22.7721	2.0325	0.9335	1.3633	0.6922	2	46.2846	19.4186	2.3386	28.0524	4.6711	16.1851
696	5.0442	1.1286	4.8108	5.4823	6.7549	10.9338	17.8851	2.941	1.0369	1.308	0.8499	2	52.6005	12.2181	6.0146	14.3758	10.1952	3.5531
697	3.3539	1.2625	3.6724	3.9061	5.242	5.8854	13.302	1.6248	1.1451	1.403	1.009	2	21.6137	6.76	4.3833	6.6997	5.5769	1.133
698	4.4853	1.2359	4.8957	5.2125	16.1015	4.3384	17.4152	1.2196	1.1989	1.3282	0.9359	2	21.2397	6.8266	2.6822	7.2938	3.6399	3.4199
699	6.2679	1.1134	5.8313	6.7886	22.785	11.4403	21.9246	3.0428	0.9456	1.3283	0.7415	2	66.712	21.7503	4.9736	29.3334	8.8337	15.2003
700	6.7831	1.0617	5.6435	6.9257	23.13	8.7105	22.6257	2.1727	0.926	1.1804	0.6822	2	49.1578	15.938	5.1963	23.3628	6.6958	11.3702
701	3.5051	1.1796	3.4182	3.8547	10.4124	6.735	12.989	1.7724	1.128	1.2733	0.9461	2	23.0217	8.1059	3.6729	8.5674	6.0338	2.3971
702	5.3306	1.2432	6.0028	6.3047	27.3933	9.4794	20.819	2.7332	1.1192	1.3905	0.9596	2	56.903	22.192	3.2644	23.1271	6.8827	15.5876
703	5.3918	1.0979	4.9883	5.7821	16.9651	6.8829	18.5965	1.8463	1.0513	1.2448	0.7146	2	34.3341	9.909	3.1143	13.8664	5.7152	5.8248
704	3.2383	1.2155	3.4629	3.6877	17.4244	2.6767	12.366	0.7496	1.2185	1.3608	1.1297	2	9.2692	4.1121	1.4091	3.64	2.2103	1.6151
705	4.2122	1.2329	4.7044	4.9512	5.7877	10.3014	16.3144	2.9705	1.1989	1.3524	0.9768	2	48.4618	12.2849	9.8865	12.5765	9.7051	2.8048
706	4.6681	1.2467	5.3449	5.5466	18.7414	8.5752	18.2825	2.507	1.2504	1.3806	1.1274	2	45.8334	16.4453	7.3628	14.5873	6.968	8.5898
707	3.8322	1.3058	4.6147	4.6557	6.5275	8.397	15.7211	2.4648	1.3686	1.4642	1.2023	2	38.7498	11.9664	6.8667	9.9526	7.8489	2.5294
708	3.4468	1.2565	3.9678	4.1074	2.2847	12.5368	13.606	3.656	1.2966	1.4348	1.1216	2	49.7436	14.8765	15.6589	13.2636	12.2503	1.1365
709	3.3395	1.2976	3.9918	4.0389	13.8712	9.345	13.6137	2.7401	1.3105	1.4602	1.2882	2	37.3033	15.5427	7.3444	12.0654	8.0487	5.1744
710	3.498	1.4034	4.7503	4.5315	4.3305	7.7166	15.4228	2.3767	1.3848	1.5211	1.3745	2	36.656	11.7348	9.6436	8.5373	7.3824	1.5874
711	6.4446	1.2843	7.7944	7.8851	17.1719	7.9195	26.0012	2.374	0.9581	1.5308	0.7116	2	61.7276	15.2675	9.0203	21.4554	6.5596	10.5998
712	5.0561	1.255	6.0414	6.1419	42.1635	7.6498	19.9351	2.3183	1.0202	1.4637	0.8833	2	46.2153	23.3942	3.1612	26.4844	4.4244	19.486
713	6.6212	1.2464	7.7294	7.9836	29.634	11.7582	25.9262	3.5055	1.1618	1.3725	1.0541	2	90.8841	35.6544	8.2395	33.8233	8.2738	26.9326
714	4.6712	1.0698	3.7313	4.6899	20.7412	11.5931	15.6986	2.7555	0.8391	1.2601	0.8381	2	43.2573	16.6726	7.6057	19.8944	9.1885	8.9721
715	6.1083	1.2047	6.5095	7.0413	13.1248	12.8114	23.1181	3.6074	0.6975	1.386	0.6187	2	83.3957	17.8318	7.6151	28.8204	11.1299	10.9455
716	3.9566	1.4575	5.5077	5.1825	8.5805	11.5659	18.1164	3.5162	1.4101	1.5163	1.3055	2	63.7015	19.2696	8.9703	14.7603	10.5735	5.4659
717	4.5711	1.3249	5.6072	5.6194	27.8909	7.5869	19.0261	2.2359	1.2678	1.4738	1.1762	2	42.5411	18.2999	9.1551	15.5585	5.4708	11.8651
718	5.1895	1.2456	5.8849	6.1376	26.4154	5.4445	20.3075	1.5778	1.0747	1.3668	0.9366	2	32.0404	12.2158	2.6821	13.0431	4.0063	8.4636
719	4.6651	1.2621	5.3136	5.5251	16.8193	8.663	18.4976	2.4885	1.2091	1.4354	1.066	2	46.0317	15.4237	4.8567	14.4689	7.206	7.7422
720	5.4091	1.3644	7.2568	6.9728	30.4558	4.2575	23.1862	1.3325	1.1986	1.5375	1.0169	2	30.8959	12.4205	2.1863	12.2142	2.9609	9.4096
721	7.1657	1.2506	8.4311	8.6518	12.0901	12.7827	28.1531	3.8281	0.8299	1.5075	0.7023	2	107.772	20.9215	10.5547	29.7908	11.2373	13.0298
722	3.9363	1.1932	3.9663	4.3858	20.7063	7.4874	14.7557	2.0126	1.1639	1.3113	0.9227	2	29.6973	11.6274	4.6053	12.6014	5.9371	6.1492
723	4.0903	1.2028	4.2766	4.6385	14.829	9.195	15.4561	2.5442	1.1486	1.3435	0.8668	2	39.3235	12.62	4.3525	14.5586	7.8315	5.8313
724	5.5428	1.1335	5.3214	6.0562	18.5542	11.9064	19.7387	3.2099	0.7638	1.3038	0.5043	2	63.3588	16.6459	4.7808	33.009	9.6974	11.7557
725	4.738	1.249	5.328	5.5851	16.8499	6.1153	18.5906	1.7526	1.0731	1.3849	0.8336	2	32.5823	9.7288	3.7299	11.6712	5.0849	5.4901
726	3.7419	1.3128	4.5005	4.5315	1.8592	8.3935	15.4322	2.4478	1.3828	1.4863	1.3895	2	37.7749	12.148	6.6555	8.7429	8.2375	0.7023
727	4.6817	1.3251	6.1699	5.962	-8.3282	9.4219	19.4897	2.9827	1.4078	1.606	1.4064	2	58.1324	9.5133	6.477	6.7642	10.2066	-4.8414
728	4.5197	1.1952	4.7275	5.1397	28.2182	9.6845	16.97	2.6979	1.0466	1.3295	0.8489	2	45.7835	18.8205	4.097	22.1709	6.9517	12.9193
729	4.0911	1.3044	5.0698	5.0497	3.0458	11.4819	16.7654	3.4721	1.3451	1.4918	1.2137	2	58.2107	15.2839	13.7366	12.5929	11.1321	1.773
730	4.7503	1.2335	5.1936	5.5337	26.9003	4.8363	18.4086	1.3645	1.1786	1.321	0.8922	2	25.1179	9.9109	2.763	11.1088	3.5353	6.7568
731	5.1197	1.2209	5.5892	5.9406	25.8855	10.184	19.6364	2.8987	1.1889	1.4749	0.9337	2	56.9203	21.7811	2.6829	23.3288	7.5477	14.7341
732	5.9356	1.2444	6.6101	7.0028	2.8151	7.0797	23.2044	2.0168	1.0333	1.5019	1.1714	2	46.7975	9.377	6.1755	8.005	6.8804	1.3174
733	4.3084	1.1834	4.4032	4.857	25.2158	5.1173	16.0183	1.4067	1.0325	1.3127	0.8078	2	22.5327	8.7733	2.9765	10.8605	3.827	5.6818
734	6.9086	1.1264	6.5698	7.5339	23.5789	13.914	24.4468	3.7392	0.9638	1.2287	0.7428	2	91.412	29.4519	8.3564	39.6515	10.6332	21.5539
735	4.5039	1.2537	5.232	5.3838	34.1572	8.6834	17.7393	2.5611	1.1528	1.5027	0.9134	2	45.4317	20.7406	3.5259	22.7064	5.7174	15.5182
736	5.0784	1.2454	5.7324	6.0048	33.4262	14.4363	19.8686	4.1651	1.0118	1.4384	0.8796	2	82.7548	36.1153	5.4472	41.0593	9.6107	27.6618
737	3.3883	1.3508	4.0891	4.1289	19.3052	7.6206	14.379	2.1672	1.2939	1.4092	1.1887	2	31.1615	13.3258	5.4554	11.2102	6.1495	6.0158
738	4.2083	1.1695	4.2978	4.7413	21.9532	10.052	15.4621	2.794	1.1155	1.2832	0.8344	2	43.2014	16.0305	4.1994	19.2109	7.8452	9.4841
739	4.3465	1.2406	4.8191	5.0925	7.4312	11.3801	16.941	3.2372	1.2595	1.4257	1.0483	2	54.8416	15.119	8.2714	14.4219	10.5344	4.0754
740	6.5556	1.1615	6.6177	7.3069	1.1423	7.6169	23.9219	2.1071	0.6868	1.3247	0.5025	2	50.4063	4.3597	6.0199	8.6757	7.5299	0.5758
741	4.925	1.1632	4.8572	5.4352	18.3053	8.5822	17.9978	2.3161	1.0675	1.3381	0.8957	2	41.6853	13.9104	6.5906	15.5305	7.0112	7.6306
742	3.5524	1.2714	4.0133	4.1803	-2.0262	7.7239	14.1886	2.1847	1.263	1.4019	1.046	2	30.9983	7.6151	9.16	7.28	7.8804	-0.6281
743	4.2268	1.1487	4.2673	4.6857	15.52	9.465	15.2535	2.6479	1.1196	1.4449	0.9139	2	40.3899	13.5762	4.5245	14.855	7.996	6.2685
744	3.8793	1.1998	4.0202	4.3901	5.0916	3.1261	14.6223	0.8595	1.1754	1.3209	1.0128	2	12.5677	3.6449	2.5145	3.5988	2.9669	0.6399
745	3.3617	1.2473	3.7407	3.9233	23.1113	6.808	13.1726	1.9333	1.2711	1.3435	1.1398	2	25.4668	11.8523	6.054	10.3983	5.2346	5.8857
746	4.4711	1.3574	5.871	5.6965	7.4195	7.6986	19.0672	2.3705	1.4422	1.5164	1.334	2	45.1986	12.8616	10.2481	9.6413	7.1274	3.3535
747	4.8312	1.2746	5.721	5.8378	23.6291	5.522	19.3455	1.633	1.3086	1.4363	1.1998	2	31.5911	12.5245	3.334	10.4387	4.2172	7.4647
748	6.9557	1.225	7.8117	8.2235	-1.0125	11.3028	26.769	3.2984	0.7871	1.4556	0.5536	2	88.2937	5.4271	15.5502	9.8024	11.4173	-0.894
749	6.984	1.2245	7.727	8.202	2.9485	7.9994	26.8672	2.3006	0.9283	1.3766	0.707	2	61.8117	7.3114	7.6439	10.3413	7.7636	1.8225
750	3.2895	1.2855	3.6965	3.8762	3.0294	7.7315	13.2851	2.1513	1.3169	1.3817	1.1165	2	28.5796	9.2364	7.7347	8.2728	7.4974	0.8658
751	5.0682	1.0913	4.4253	5.2553	23.06	10.2362	17.3764	2.6069	1.06	1.2364	0.8499	2	45.2984	17.1395	4.1245	20.1663	7.8758	10.4458
752	5.0815	1.2386	5.8594	6.0691	39.763	8.7751	19.7729	2.6004	1.1313	1.4051	0.9742	2	51.4169	25.5943	4.6911	26.2728	5.2859	20.4449
753	5.32	1.211	5.6041	6.1633	15.981	10.8139	20.2396	2.9942	1.1232	1.4117	1.069	2	60.6021	19.3974	6.9828	18.1455	9.0858	9.6848
754	5.1286	1.0194	4.0677	5.0797	23.2479	16.114	16.4248	3.9907	0.9759	1.2799	0.7075	2	65.5469	23.9884	7.8224	33.9059	12.3677	15.2383
755	3.72	1.2853	4.3829	4.4672	1.4059	13.439	15.0212	3.9213	1.2658	1.4002	1.0853	2	58.902	15.2088	10.0151	14.0133	13.2502	0.8281
756	5.4631	1.2043	6.0299	6.3903	31.1596	7.9486	20.6694	2.3188	1.0604	1.374	0.8855	2	47.9291	19.7796	3.1853	22.3381	5.4718	14.9345
757	5.0155	1.2772	6.0375	6.0991	12.7017	12.7736	20.125	3.8321	1.3104	1.5271	1.1468	2	77.1205	22.5836	11.0042	19.693	11.1511	9.7956
758	4.0552	1.363	5.3221	5.1311	7.1583	12.5497	17.3646	3.8464	1.242	1.4997	1.2578	2	66.7909	19.4357	15.1534	15.4526	11.6514	4.7811
759	5.1444	1.2612	6.2576	6.3004	11.8873	7.5246	20.3829	2.3101	1.2506	1.435	1.0392	2	47.0857	12.4871	6.1271	12.0162	6.6301	5.5972
760	4.0482	1.3318	5.1228	5.0412	15.1553	12.9111	16.9377	3.905	1.4095	1.4799	1.394	2	66.1412	25.2941	6.7848	18.1452	10.9543	10.0239
761	3.4763	1.3305	3.9596	4.116	0.3758	11.4514	14.5301	3.1206	1.2555	1.4081	1.2113	2	45.3428	13.9892	14.9649	11.5489	11.4082	0.1704
762	5.1117	1.2833	6.2735	6.3004	31.3877	6.9893	20.6077	2.1277	1.2326	1.4224	1.0163	2	43.8475	18.6366	5.176	18.337	4.7955	13.7627
763	6.3137	1.2744	7.6304	7.7523	28.161	8.8922	25.2768	2.6843	1.1731	1.4526	0.9173	2	67.851	24.967	3.888	27.219	6.388	19.1075
764	3.7352	1.27	4.2949	4.3901	-6.9314	11.8356	14.9029	3.4109	1.3396	1.4552	1.3233	2	50.8327	13.2242	14.7429	9.9934	12.656	-3.5234
765	5.2274	1.1442	5.1728	5.7778	23.4733	9.2654	18.7903	2.5507	0.9456	1.3448	0.7751	2	47.928	16.7459	7.916	21.6058	7.0905	11.2503
766	4.8688	1.1072	4.6341	5.281	28.133	16.1129	16.9361	4.4089	0.9619	1.2987	0.6892	2	74.6688	28.9878	9.3032	42.0585	11.58	21.0066
767	4.425	1.278	5.3342	5.3538	8.0142	11.4972	17.7658	3.4521	1.305	1.5002	1.2131	2	61.3285	17.7446	8.5659	14.6273	10.5758	4.915
768	4.5275	1.196	4.6643	5.1011	13.5735	8.8703	17.0121	2.432	1.1314	1.2957	0.9477	2	41.3739	12.8815	6.2133	13.5919	7.6663	5.6159
769	3.6278	1.1935	3.7427	4.0775	0.2448	2.4572	13.6022	0.6761	1.1864	1.3342	0.9642	2	9.1965	2.386	3.0155	2.4745	2.4512	0.0225
770	5.7041	1.1553	5.819	6.3989	10.7811	11.3845	20.7027	3.1999	0.732	1.3119	0.5736	2	66.2462	12.9685	10.4401	22.6081	10.1572	7.1421
771	3.9952	1.1835	4.0108	4.4287	10.976	9.3582	14.854	2.5268	1.1628	1.3004	1.0048	2	37.5337	12.4904	5.9449	12.4312	8.331	4.1197
772	3.3774	1.3053	3.9861	4.086	5.2919	9.0845	13.8499	2.6146	1.3447	1.4967	1.3236	2	36.2117	13.3042	8.5165	10.0516	8.6038	1.9163
773	6.1232	1.2051	6.7015	7.1356	45.7519	7.6698	23.1821	2.2172	0.9252	1.4043	0.7448	2	51.3994	26.6149	3.5747	35.7367	4.1607	23.5162
774	4.9369	1.2459	5.4456	5.7736	6.5447	16.5703	19.3241	4.6696	1.2039	1.3301	1.0978	2	90.235	22.9061	10.177	20.8653	15.4859	5.9056
775	5.1044	1.218	5.4886	5.8892	18.8339	12.0664	19.5321	3.3907	0.9571	1.357	0.7057	2	66.2278	19.3848	7.4104	27.4691	9.7939	12.4733
776	3.8603	1.2891	4.4332	4.5871	12.9544	9.2274	15.6333	2.6166	1.1473	1.486	1.1188	2	40.9067	14.2856	9.9846	12.7685	8.032	5.2992
777	5.1119	1.2301	5.7444	6.0348	21.0239	11.1512	19.7547	3.2426	1.1235	1.4079	0.9315	2	64.057	21.6706	6.0127	23.265	8.8069	13.4673
778	5.7532	1.2094	6.3463	6.7115	9.9979	8.6065	21.8587	2.4988	0.797	1.3832	0.655	2	54.6195	10.5341	10.9515	16.0837	7.746	5.4608
779	6.0458	1.299	7.4826	7.5125	21.0177	9.9247	24.672	3.01	1.1101	1.5172	0.8746	2	74.2625	22.4644	7.2723	25.6839	7.8387	15.6083
780	6.1994	1.2567	7.2825	7.4568	29.7545	8.1816	24.4745	2.4345	0.9829	1.4741	0.7976	2	59.5825	22.3128	4.4797	27.9733	5.7472	17.7285
781	3.6917	1.3702	4.6826	4.66	13.0632	8.5315	15.8911	2.514	1.3181	1.468	1.1955	2	39.9496	14.086	6.3245	11.7822	7.4171	5.2187
782	4.7597	1.2718	5.5209	5.6922	21.6647	10.5154	19.0172	3.0527	1.0955	1.4279	0.8618	2	58.0544	19.6763	4.959	22.8314	8.2373	12.5773
783	5.0212	1.1595	5.0563	5.5894	13.2903	6.9677	18.2912	1.9261	1.0328	1.3426	0.7647	2	35.231	9.3025	5.9288	12.1647	6.0417	4.6823
784	5.7077	1.2113	6.1722	6.5873	10.466	8.7063	21.7199	2.4741	0.7965	1.3724	0.6524	2	53.7368	10.7097	6.2625	16.4155	7.7951	5.6241
785	5.004	1.1792	4.9964	5.538	30.5123	8.5405	18.537	2.302	1.0678	1.3483	0.8535	2	42.6717	18.0852	3.2098	21.1897	5.9345	13.0201
786	5.8711	1.1685	6.0031	6.613	18.0868	8.8736	21.5527	2.4716	0.7485	1.3153	0.6014	2	53.2692	14.006	5.0264	23.2893	7.2687	9.6347
787	3.9243	1.2549	4.5018	4.6642	0.6162	10.2306	15.4714	2.9769	1.2478	1.3669	1.1131	2	46.0563	11.6011	6.297	10.4225	10.1675	0.2838
788	4.4066	1.2694	5.1291	5.2596	-0.9946	10.2343	17.5726	2.9872	1.1533	1.4768	1.237	2	52.4927	12.264	8.5526	9.914	10.336	-0.5221
789	4.6067	1.2873	5.4163	5.5637	9.1587	8.1147	18.6301	2.3592	1.231	1.3616	1.0089	2	43.9518	11.4623	9.2085	11.3615	7.3715	4.0254
790	4.1671	1.28	5.0276	5.0754	32.7368	7.4583	16.7574	2.2377	1.248	1.6065	1.3038	2	37.4976	18.8163	2.9023	14.4318	5.0167	12.2755
791	4.0401	1.2712	4.8271	4.9084	8.7788	8.5244	16.1345	2.5503	1.2879	1.3928	1.2052	2	41.148	12.9841	9.2567	10.7734	7.7761	3.6123
792	5.074	1.3129	6.6239	6.4588	16.0902	7.914	20.9288	2.5047	1.2149	1.5709	1.2541	2	52.4214	16.7629	6.8192	13.3662	6.6406	8.4347
793	6.4577	1.2014	7.0767	7.521	31.1889	7.5923	24.3736	2.2044	0.9162	1.384	0.6797	2	53.7284	20.3081	3.6926	29.8798	5.2243	16.7573
794	5.4826	1.2678	6.2444	6.5359	15.7298	9.0881	21.8359	2.5989	1.0753	1.4391	0.9293	2	56.7497	16.0441	5.8046	17.2638	7.6586	8.9266
795	5.0097	1.2744	5.8763	6.0434	-0.3638	12.3385	20.0572	3.6149	1.2135	1.3841	1.0422	2	72.505	12.6423	14.6555	12.1302	12.3833	-0.2638
796	3.6743	1.0366	2.8429	3.6149	5.1383	15.0332	11.9658	3.5717	0.925	1.2385	0.7653	2	42.7378	13.1094	9.7613	17.13	14.2605	2.196
797	3.9654	1.2007	4.0385	4.4544	21.9122	9.5938	14.9575	2.5903	1.1749	1.3209	0.9172	2	38.7446	15.361	6.4082	16.748	7.4917	8.4898
798	8.3814	1.2179	9.294	9.911	4.1149	8.3808	32.0679	2.4289	0.7014	1.3816	0.5605	2	77.8908	7.7094	7.355	13.754	8.0359	3.2051
799	4.6001	1.1363	4.5216	5.0711	22.0489	7.8147	16.4207	2.1519	1.032	1.3031	0.7237	2	35.3351	12.1998	4.5781	16.8564	6.0917	7.791
800	4.1482	1.2592	4.515	4.797	7.439	8.3532	16.4099	2.2983	1.2881	1.4073	1.2524	2	37.7146	12.4886	6.6168	9.972	7.7318	2.8056
801	3.4209	1.2456	3.8066	4.0004	3.2186	10.3723	13.3865	2.9495	1.2828	1.4181	1.1095	2	39.4831	12.4088	13.1132	11.1837	10.0384	1.2708
802	3.4338	1.1736	3.5064	3.859	3.5308	12.1902	12.6603	3.3762	1.1912	1.3137	0.9753	2	42.7436	12.9777	12.6931	13.3071	11.7596	1.5092
803	4.5247	1.2966	5.3756	5.5037	17.1733	10.7355	18.4308	3.1312	1.1883	1.3933	1.0894	2	57.71	19.5975	6.0006	17.9893	8.8919	9.9107
804	4.041	1.2963	4.8367	4.9255	13.6539	14.4364	16.4573	4.2428	1.2451	1.4554	1.1423	2	69.8246	23.773	17.5547	20.8115	12.4654	9.5338
805	4.4504	1.2155	4.7641	5.0968	10.3527	7.5561	16.9943	2.1183	1.2044	1.3582	1.0622	2	35.9982	10.9221	6.2715	10.2825	6.7739	3.7268
806	4.7416	1.0302	3.791	4.7156	-14.578	12.9524	15.3455	3.1998	1.1189	1.2207	0.8454	2	49.1026	5.3881	8.8347	6.3734	14.8405	-7.1582
807	4.9872	1.1757	4.9971	5.5637	25.5717	7.7792	18.4212	2.1103	1.0332	1.3486	0.711	2	38.8734	14.0573	4.5666	19.771	5.79	9.9406
808	5.6753	1.1231	5.3751	6.1633	-1.7419	7.5566	20.0236	2.0285	1.0055	1.2617	0.7838	2	40.6177	5.3186	3.1541	6.7856	7.6883	-0.7075
809	4.9728	1.2067	5.3215	5.7222	23.9524	9.7152	18.8509	2.7426	1.1305	1.3661	1.0335	2	51.6996	20.0188	6.0728	19.3703	7.3882	12.3833
810	4.3877	1.1824	4.473	4.9384	17.7893	8.0926	16.2986	2.2209	1.166	1.2806	0.9868	2	36.1981	13.0045	5.4934	13.1787	6.653	6.4394
811	4.3317	1.1699	4.323	4.7927	14.7513	11.2572	15.9207	3.0567	1.2163	1.336	0.937	2	48.665	16.1707	4.0343	17.2579	9.5965	7.1787
812	4.444	1.256	4.9439	5.1953	23.5065	11.1894	17.5348	3.1548	1.1356	1.4092	0.9403	2	55.3195	21.0521	6.0796	22.3882	8.5592	13.0037
813	6.4466	1.1615	6.5621	7.2426	31.6568	11.9155	23.5232	3.324	0.9282	1.3378	0.625	2	78.191	29.8424	3.3155	47.7484	8.1435	24.7528
814	7.2406	1.1526	7.5412	8.232	1.7336	10.096	26.218	2.904	0.8196	1.3614	0.5652	2	76.1358	6.9268	10.5124	12.2564	9.9209	1.3199
815	4.5614	1.1166	4.2478	4.8955	26.2808	11.3653	16.0011	3.0171	1.0788	1.2681	0.8934	2	48.2775	20.1729	8.3902	22.58	8.3783	12.6877
816	4.8312	1.22	5.2767	5.6194	2.5872	6.55	18.5175	1.8665	1.1903	1.3747	1.1311	2	34.5625	8.1114	6.9394	7.1712	6.3806	0.8942
817	3.8821	1.259	4.5199	4.63	27.0537	12.4146	15.3546	3.6545	1.2601	1.3841	1.1549	2	56.1128	25.6392	7.937	22.201	9.0561	15.1806
818	4.0285	1.2028	4.1516	4.5358	7.9194	9.2724	15.2228	2.5288	1.1797	1.324	1.0119	2	38.4951	11.6883	6.1134	11.5508	8.538	3.0486
819	4.2704	1.2569	4.7356	4.9898	27.9276	11.5956	16.8623	3.2565	1.1186	1.3609	1.0356	2	54.9119	23.9905	4.9441	23.1652	8.3571	15.3356
820	4.717	1.2307	5.1841	5.4994	11.3477	10.3839	18.238	2.9516	1.2285	1.3798	1.013	2	53.8311	15.4336	8.599	15.2359	9.2055	6.1086
821	5.6187	1.1104	5.2913	6.0691	25.4136	10.9212	19.6001	2.9483	0.8525	1.2944	0.6434	2	57.7876	19.9268	6.7301	30.9716	8.1457	14.6859
822	4.8706	1.1213	4.6262	5.2853	40.6164	12.4168	17.1575	3.348	0.9076	1.3006	0.6328	2	57.4428	27.9975	5.4292	44.2412	7.3736	23.3312
823	3.6775	1.208	3.8388	4.1674	18.4077	9.8255	13.9559	2.7027	1.2348	1.3326	1.0067	2	37.718	15.0135	5.5181	14.9135	8.0168	6.943
824	4.4265	1.1912	4.4684	4.9384	15.0209	9.3113	16.5646	2.5118	1.1898	1.2866	1.003	2	41.6067	14.1863	4.7392	14.1436	7.9128	6.2497
825	4.8984	1.2189	5.4084	5.7222	19.1887	8.4494	18.758	2.4362	1.2111	1.4387	0.9739	2	45.6977	15.4189	6.0232	15.8315	6.828	8.7688
826	5.9786	1.0534	4.9341	6.0648	28.3427	6.7579	19.7856	1.6853	0.9162	1.1803	0.6538	2	33.3444	12.6169	2.631	19.2969	4.8425	9.4507
827	3.7216	1.1804	3.6709	4.086	7.592	12.3185	13.8008	3.2766	1.1882	1.301	0.9555	2	45.22	14.3094	10.5506	14.9763	11.3832	3.4331
828	4.0766	1.0969	3.7247	4.3387	15.7689	7.8455	14.0474	2.0802	1.0416	1.2623	0.7792	2	29.222	9.7574	3.942	12.5219	6.6084	4.608
829	6.6663	1.0778	5.892	6.9771	4.7363	9.3305	22.5713	2.4356	0.757	1.2482	0.5583	2	54.9751	7.5659	5.2073	13.5527	8.8886	2.6038
830	4.4025	1.1951	4.6962	5.0668	19.4263	7.5736	16.5294	2.1518	1.1911	1.3146	1.0359	2	35.5672	13.2308	4.1865	12.7722	6.1023	6.9094
831	4.6873	1.1987	4.8093	5.2853	16.2235	9.2119	17.6518	2.5098	1.1815	1.3148	0.9554	2	44.3029	14.561	7.2874	15.2401	7.7174	7.1875
832	3.3062	1.2088	3.3615	3.6791	-1.5079	3.9713	12.5548	1.0633	1.2001	1.3246	0.934	2	13.3495	3.5639	3.408	3.8156	4.0311	-0.2013
833	5.4763	1.1246	5.1173	5.8806	9.9477	2.4163	19.3475	0.6391	1.0936	1.2545	0.8605	2	12.3647	3.1023	2.2459	3.6053	2.1759	1.23
834	3.1649	1.0961	2.7384	3.2594	3.6193	2.8665	10.8986	0.7202	1.1132	1.1945	0.8044	2	7.8495	2.5065	1.7506	3.1159	2.7627	0.2841
835	7.9084	1.1405	7.6841	8.7117	23.5843	14.252	28.3349	3.865	0.8335	1.2873	0.5751	2	109.513	32.0917	5.1465	55.7982	10.8907	25.828
836	5.7059	1.124	5.1873	6.1205	7.886	12.0465	20.1492	3.1013	0.7906	1.2586	0.6336	2	62.489	11.9588	9.1	18.8741	11.0966	4.9279
837	4.6083	1.1633	4.7203	5.1953	23.9515	9.195	16.8409	2.5772	1.1364	1.2837	0.8662	2	43.4032	16.4526	3.4407	18.9947	6.9927	10.3957
838	3.8149	1.2689	4.3977	4.5529	33.4121	10.9971	15.2074	3.1802	1.2892	1.4624	1.1901	2	48.3621	24.8734	6.0811	20.9009	7.3228	16.1588
839	5.4635	1.1287	5.1609	5.9149	6.3399	12.686	19.3724	3.3796	0.9171	1.3052	0.6921	2	65.471	12.3743	9.2342	17.8789	11.8817	4.1508
840	4.074	1.2341	4.4612	4.7199	14.9521	10.1549	15.7955	2.8681	1.2595	1.383	1.0615	2	45.3032	15.9415	9.1152	15.018	8.6366	6.7738
841	3.9685	1.2056	4.1951	4.5229	36.1032	6.1707	15.0302	1.7223	1.1503	1.3777	0.8788	2	25.8869	12.811	4.604	14.5779	3.9429	9.346
842	3.4525	1.2109	3.4311	3.8376	20.3877	9.9085	13.1335	2.5886	1.1475	1.2502	0.8962	2	33.9969	14.0008	7.5068	15.6223	7.8884	6.9312
843	3.9881	1.0862	3.4007	4.1032	18.9065	8.4938	13.6095	2.1224	1.068	1.234	0.8048	2	28.8848	11.0047	3.1801	13.6731	6.8878	5.4611
844	3.7963	1.1385	3.5397	4.0732	24.4073	10.9331	13.5781	2.8502	1.1483	1.2536	0.8855	2	38.6999	16.764	4.856	18.9315	8.2646	9.4456
845	4.3321	1.0437	3.4807	4.3259	15.8465	10.4362	14.204	2.5574	1.0205	1.1656	0.7132	2	36.3253	12.0198	3.8416	16.8536	8.7824	5.7563
846	5.1088	1.2187	5.5435	5.9063	13.0139	12.6549	19.5599	3.5865	1.1765	1.3727	1.0196	2	70.1525	20.3535	9.3181	19.9622	11.0081	9.1296
847	4.455	1.1398	4.249	4.8613	10.834	13.6001	15.9526	3.6224	1.1123	1.2554	0.8932	2	57.7868	17.0921	10.5535	19.1358	12.1266	6.2606
848	5.5685	1.1101	5.2935	6.0819	22.9752	8.1962	19.4199	2.2341	1.1233	1.3476	0.9178	2	43.3864	15.7621	3.4049	17.1741	6.3131	9.9681
849	4.7995	1.0994	4.309	5.0711	20.833	10.1078	16.577	2.6274	0.9886	1.3025	0.8493	2	43.5544	15.8696	5.7293	18.6859	8.002	9.0737
850	4.8274	1.0548	3.9092	4.8356	24.1211	8.3144	15.9974	2.0317	0.9185	1.3834	0.6336	2	32.5027	11.8375	3.7016	18.682	6.3089	7.84
851	4.6832	1.159	4.6495	5.1782	25.0252	7.0074	17.0523	1.9106	1.0984	1.2753	0.8572	2	32.5808	12.657	4.3889	14.7649	5.2537	8.1534
852	5.1612	1.0634	4.2465	5.2168	31.0994	6.3893	17.2426	1.5735	0.7825	1.2272	0.5215	2	27.132	10.7336	4.3203	20.5834	4.4022	8.4379
853	4.0691	1.2021	4.2715	4.6128	13.3531	5.3258	15.3667	1.4804	1.1947	1.3296	0.9447	2	22.749	7.3972	2.7132	7.8301	4.6146	3.0377
854	3.9737	1.21	4.1594	4.5315	10.3224	8.5495	15.1053	2.3542	1.1489	1.3448	0.9066	2	35.5606	10.6217	5.8385	11.7157	7.667	3.6707
855	4.6223	1.1382	4.4848	5.0754	16.032	7.5713	16.5284	2.0544	1.1611	1.2781	0.8947	2	33.9559	11.132	3.8739	12.4419	6.3575	5.4438
856	3.6135	1.1516	3.3445	3.8547	-0.746	8.3562	13.0736	2.1377	1.1205	1.2756	0.9324	2	27.9474	7.6414	7.5584	8.195	8.4187	-0.2085
857	3.3342	1.3346	4.295	4.1888	2.8531	11.0265	13.9791	3.3878	1.3832	1.5003	1.2944	2	47.359	15.2168	12.9036	11.7559	10.7121	1.3512
858	4.4732	1.3834	5.9959	5.7179	10.2385	7.014	19.441	2.1632	1.3837	1.6632	1.4119	2	42.0551	13.1947	4.2329	9.3456	6.2959	4.3058
859	4.3518	1.1929	4.5693	4.9469	6.0066	15.1927	16.3087	4.2566	1.2058	1.3113	0.997	2	69.4198	18.4072	10.9206	18.4623	14.28	4.1698
860	4.6853	1.07	4.0193	4.8227	5.814	13.9543	15.7492	3.5612	0.8947	1.3151	0.7716	2	56.0866	13.4016	11.2307	17.3693	13.143	3.2609
861	3.6281	1.2454	3.8633	4.146	1.3646	10.8598	14.195	2.9556	1.2189	1.3407	1.0543	2	41.9548	11.8655	13.2741	11.2546	10.7115	0.5725
862	6.8017	1.2398	8.0186	8.232	25.8479	13.0732	26.4923	3.9569	0.8725	1.4116	0.6429	2	104.829	33.3278	6.7568	51.8436	9.6941	27.096
863	4.9389	1.2983	6.0912	6.1033	24.5804	11.7196	20.1436	3.5439	1.1812	1.4759	1.0833	2	71.3865	27.1226	10.1143	25.0361	8.8388	17.5471
864	4.5852	1.0822	3.99	4.767	31.6882	8.5513	15.5895	2.1886	1.0184	1.3624	0.7431	2	34.1196	15.1527	5.0604	20.3911	5.8415	10.8119
865	6.9444	1.2615	8.1432	8.3948	30.7781	7.6687	27.5222	2.269	0.982	1.4408	0.7027	2	62.448	22.9505	6.1918	32.6613	5.3084	19.2203
866	4.237	1.2003	4.3001	4.7542	15.4966	9.9347	15.9776	2.6738	1.098	1.303	0.82	2	42.7203	13.504	3.8871	16.4688	8.3951	6.6202
867	4.3173	1.1646	4.3145	4.7885	22.2659	9.959	15.7964	2.7201	1.1557	1.3451	0.9931	2	42.9679	17.2552	7.7097	17.3754	7.7415	9.5672
868	4.9516	1.0972	4.5604	5.281	18.549	6.6583	17.0686	1.779	0.8073	1.2414	0.648	2	30.3644	9.1464	3.4145	14.1154	5.4232	5.6323
869	5.712	1.2705	6.7144	6.9471	14.9619	13.296	22.7997	3.9156	1.307	1.4743	1.2595	2	89.2745	27.5983	8.624	21.9115	11.3066	13.3572
870	6.4201	1.3293	8.3196	8.1249	16.1866	9.1385	26.8109	2.8357	1.1306	1.5724	0.9346	2	76.0289	19.465	7.1223	20.8269	7.6593	12.3065
871	4.8196	1.1996	5.1017	5.5294	18.0818	10.0671	18.1628	2.8277	1.1446	1.342	0.947	2	51.3595	17.0967	6.5264	18.053	8.2468	9.2867
872	5.0735	1.1161	4.7043	5.4352	11.6177	5.364	17.7903	1.4184	1.0862	1.218	0.8607	2	25.2339	7.0119	5.5005	8.1469	4.7408	2.9316
873	4.0436	1.2043	4.0685	4.5229	6.1205	10.5397	15.2992	2.8028	1.2661	1.4681	1.1374	2	42.8808	13.8791	5.0331	12.2021	9.8947	2.6245
874	7.3102	1.1294	7.0849	8.0521	7.8689	16.7293	25.9376	4.5696	1.0603	1.263	0.8373	2	118.525	22.2313	4.0455	26.552	15.4128	9.3266
875	4.7865	1.2756	5.5883	5.795	11.9095	10.7858	19.181	3.1424	1.1816	1.3946	0.9929	2	60.2744	16.6126	10.214	16.7308	9.5013	7.1784
876	4.6327	1.2121	4.9189	5.3195	21.8016	8.4984	17.6404	2.3697	1.2632	1.3644	1.086	2	41.8029	16.3309	3.5629	15.0376	6.6457	9.1137
877	3.8978	1.2347	4.1352	4.4672	7.4671	14.0132	15.1187	3.8328	1.2494	1.4131	1.0967	2	57.9474	18.5479	13.4693	16.9121	12.9668	4.327
878	4.2054	1.364	5.4588	5.3367	-8.4196	5.9301	18.0211	1.7963	1.2827	1.4739	1.2182	2	32.371	5.1067	9.461	4.192	6.4294	-2.7255
879	6.6213	1.2265	7.3204	7.778	0.612	8.6807	25.5125	2.4908	0.9706	1.4018	0.9966	2	63.5465	8.9872	9.1491	9.0179	8.6277	0.3889
880	4.076	1.1399	3.6704	4.3002	1.4334	4.4686	14.5966	1.1237	1.0667	1.2261	0.8278	2	16.4015	3.8811	4.1239	4.6885	4.4045	0.2351
881	4.901	1.2644	5.7338	5.902	23.0478	3.2146	19.4677	0.9468	1.1852	1.4319	0.9689	2	18.4321	6.645	3.374	6.8582	2.4737	4.2482
882	5.1741	1.2575	5.8761	6.1933	34.4734	9.3245	20.4399	2.6806	1.1716	1.4064	1.0511	2	54.7918	25.3112	4.3521	24.0796	6.1101	18.8886
883	4.4131	1.3435	5.76	5.6493	7.951	9.6655	18.6262	2.989	1.1992	1.5365	1.3711	2	55.6734	16.6255	11.8229	12.1254	8.897	4.4266
884	3.5011	1.2621	3.7951	4.0389	21.1656	12.3493	13.8816	3.3762	1.1668	1.349	1.0576	2	46.8667	20.2159	6.3543	19.1148	9.7355	9.9196
885	6.2255	1.2636	7.1836	7.5039	20.7977	3.8537	24.713	1.1202	1.2065	1.4456	1.1143	2	27.6834	9.1586	1.784	8.219	3.0522	5.7575
886	4.3339	1.3544	5.5337	5.4438	4.2074	7.4791	18.4406	2.2443	1.2622	1.513	1.1172	2	41.3869	9.7452	7.7401	8.7231	7.1645	1.7413
887	4.0625	1.3195	5.0888	5.0626	3.0442	9.1902	16.8397	2.7772	1.2515	1.509	1.1237	2	46.7671	11.4364	9.48	10.1773	8.9104	1.4237
888	4.2992	1.3847	5.6273	5.4823	18.0776	6.7432	18.702	2.029	1.3019	1.5761	1.2738	2	37.9459	13.8961	4.1904	10.9096	5.5241	6.8597
889	3.5378	1.2084	3.6408	3.9747	-2.5952	5.3384	13.4308	1.4471	1.2098	1.3304	1.0018	2	19.4359	4.9823	7.2173	4.9734	5.477	-0.5044
890	6.0889	1.1369	5.9273	6.733	24.693	9.21	21.7474	2.5102	1.0889	1.4281	0.9581	2	54.5903	20.1251	3.2163	21.0053	6.9357	13.48
891	3.4525	1.2159	3.556	3.8676	13.7357	10.3044	13.1881	2.7785	1.1986	1.3306	0.9602	2	36.6426	13.5681	6.6557	14.1308	8.889	5.0331
892	6.2868	1.258	7.0594	7.4525	20.7745	11.4888	24.846	3.2643	1.1163	1.3756	0.8256	2	81.1041	24.3639	6.4258	29.5096	9.102	16.849
893	5.3612	1.2103	6.0625	6.3518	27.4218	9.3365	20.3841	2.7768	1.1742	1.3549	0.9746	2	56.6025	22.1258	3.2643	22.7016	6.7763	15.5214
894	4.312	1.2448	4.8131	5.0668	18.1548	10.38	16.8634	2.9626	1.2828	1.3675	1.1767	2	49.9598	19.0671	7.5808	16.2033	8.4955	9.0701
895	6.1605	1.2479	6.9844	7.3197	24.5749	9.8352	24.1511	2.8443	0.8582	1.4366	0.6267	2	68.6929	21.5301	7.781	34.3551	7.4182	16.8812
896	4.716	1.217	5.2371	5.5166	5.1553	5.7028	18.0316	1.6563	1.2043	1.3847	1.0022	2	29.8663	6.9606	3.3633	6.9451	5.4089	1.5397
897	6.1533	1.136	5.9557	6.7458	13.3943	9.8004	21.9594	2.658	0.7575	1.2953	0.5233	2	58.368	12.2595	7.8086	23.4277	8.4876	7.818
898	4.2404	1.2069	4.5013	4.8227	4.7152	10.4153	16.0775	2.916	1.2547	1.3833	1.0496	2	46.8823	12.6267	8.1634	12.0302	9.9241	2.2106
899	4.6126	1.229	4.9975	5.341	9.0564	5.3284	17.8095	1.4952	1.091	1.4304	0.9505	2	26.6288	7.0174	2.8204	7.3831	4.8458	2.4116
900	5.7351	1.1576	5.7035	6.4074	37.9123	9.8524	20.8566	2.6943	0.9252	1.3534	0.7171	2	56.1933	25.6906	3.2174	35.8272	6.1172	21.3042
901	3.7818	1.1704	3.7718	4.1931	6.6055	7.9291	13.9057	2.1507	1.1064	1.3525	1.0403	2	29.9068	9.6793	9.4882	9.3044	7.4053	1.9755
902	4.5141	1.1067	3.8955	4.6771	26.9527	7.0105	15.6945	1.7401	0.994	1.34	0.7543	2	27.3093	11.2233	3.8092	14.8794	5.121	7.3606
903	4.1753	1.1741	4.2044	4.6557	9.4509	14.9043	15.4005	4.0689	1.137	1.3291	0.9763	2	62.6636	19.0986	16.9623	19.5616	13.4957	5.9223
904	4.731	1.0964	4.1651	4.9426	17.362	13.713	16.2956	3.505	1.0328	1.2237	0.7427	2	57.116	18.3323	12.1649	24.6846	11.332	9.9165
905	5.1876	1.2154	5.5916	5.9791	22.8864	10.3004	19.8081	2.9077	1.0368	1.3755	0.9568	2	57.5958	20.7816	7.2792	21.7198	7.9431	13.1816
906	5.5323	1.0767	4.7648	5.735	22.2951	9.899	18.714	2.5204	1.0104	1.2642	0.668	2	47.1668	15.6539	8.5075	23.435	7.692	10.5159
907	4.7134	1.1049	4.3905	5.0668	28.2138	10.1579	16.3611	2.7259	1.0106	1.2632	0.6987	2	44.5981	17.6775	4.7189	25.3017	7.292	12.5828
908	6.9905	1.0689	6.2451	7.3626	15.7255	10.5216	23.4738	2.7992	0.8618	1.2817	0.5191	2	65.7084	14.9362	7.8351	28.7712	8.867	10.333
909	3.3172	1.1308	2.9248	3.4736	-9.143	11.3154	11.7845	2.8084	1.0862	1.2598	0.8454	2	33.0954	7.4153	12.413	8.7709	12.3499	-3.0259
910	3.5719	1.1882	3.6241	3.9961	14.8067	10.2294	13.3336	2.7804	1.1713	1.3543	0.9002	2	37.0723	13.334	6.347	14.8127	8.7147	5.4892
911	4.3594	1.0562	3.7559	4.5229	22.4205	7.5926	14.4644	1.9715	1.0491	1.2599	0.729	2	28.5172	10.6879	3.252	14.6605	5.8903	6.3937
912	5.2803	1.1215	4.9107	5.6836	30.1246	9.5297	18.6044	2.5154	1.1042	1.2818	0.8257	2	46.7976	19.5957	5.125	23.7331	6.6589	14.0976
913	4.513	1.1442	4.4001	4.9641	24.2491	5.8144	16.2227	1.577	1.0951	1.2806	0.8168	2	25.584	9.8015	2.6033	11.9997	4.4044	6.2039
914	3.0171	1.0012	2.2271	2.8911	7.755	2.3571	9.4897	0.5532	0.9642	1.2121	0.6446	2	5.2495	1.8086	1.5758	2.8059	2.1744	0.4071
915	5.4564	1.1435	5.2853	5.992	37.51	7.9774	19.6013	2.151	1.0141	1.3074	0.7466	2	42.1632	19.5374	2.5541	26.1676	4.9851	15.8154
916	6.0565	1.0589	5.1028	6.2447	19.5322	7.6076	20.148	1.9267	0.9072	1.3289	0.5711	2	38.82	11.0784	3.4441	19.3989	6.1216	7.5824
917	5.244	1.0703	4.6032	5.4652	20.3592	10.4817	17.6325	2.7364	0.7449	1.251	0.5054	2	48.2494	14.042	6.6459	27.7846	8.3477	9.8232
918	5.4348	1.2691	6.2075	6.4631	40.6576	8.2674	21.6689	2.3684	1.0471	1.4369	0.9925	2	51.3201	25.7349	4.2861	25.9288	4.9061	20.8655
919	3.6247	1.1762	3.6862	4.0518	5.0604	5.0328	13.3936	1.3851	1.2647	1.3212	1.1084	2	18.5519	6.2349	5.0247	5.6251	4.7781	0.9388
920	6.038	1.1715	6.2142	6.8315	33.1855	8.8469	22.2214	2.474	0.9236	1.2859	0.6757	2	54.9767	22.2386	2.0662	32.9102	5.911	18.2443
921	6.0092	1.0889	5.4401	6.3775	25.3439	11.8365	20.556	3.1325	0.7348	1.2936	0.5553	2	64.3917	21.2265	6.2391	38.2244	8.8367	16.3194
922	4.8546	1.0628	3.9426	4.8613	16.9404	7.5682	16.2094	1.8408	0.9299	1.2172	0.7122	2	29.8382	9.5318	2.3966	13.3832	6.2861	5.0547
923	5.1007	1.1058	4.6056	5.3966	24.7956	9.638	17.72	2.505	0.9725	1.2437	0.7167	2	44.3889	16.2014	4.5522	22.6055	7.2483	11.0065
924	6.1341	1.0556	5.2913	6.3689	20.0788	13.0023	20.3419	3.3821	0.8325	1.2253	0.8239	2	68.7989	22.376	6.3667	27.1574	10.3915	13.814
925	3.9132	1.1104	3.3624	4.0304	20.5373	9.6477	13.6504	2.3765	0.961	1.2982	0.773	2	32.4395	12.5884	7.0277	16.2851	7.6664	6.6622
926	3.963	1.1081	3.6691	4.2188	4.096	7.9336	13.7958	2.11	1.1199	1.3107	0.8742	2	29.109	7.8433	6.2176	8.9725	7.6085	1.1923
927	3.9391	1.1177	3.6641	4.2188	22.0771	13.2343	13.8315	3.5059	1.1225	1.255	0.8503	2	48.4918	19.4744	5.8057	22.9029	10.3126	10.7056
928	9.1478	1.0759	8.0099	9.5641	0.7488	14.6028	30.9187	3.783	0.6711	1.216	0.4676	2	116.967	7.6535	7.4478	16.3665	14.4934	0.8759
929	4.8233	1.0672	4.2199	5.0112	16.3044	2.9067	16.1715	0.7585	1.0223	1.2195	0.7391	2	12.266	3.798	2.1508	5.1386	2.4328	1.9999
930	3.6648	1.1795	3.6201	4.0218	11.9309	12.8232	13.5803	3.4183	1.2372	1.3503	1.0686	2	46.4214	17.6068	9.3483	16.4763	11.2934	5.5385
931	4.0136	1.2385	4.3534	4.6385	14.9825	12.923	15.6169	3.6024	1.2738	1.3834	1.1905	2	56.2589	21.5089	9.1057	18.0671	10.9869	8.429
932	5.9743	1.1669	5.9323	6.6473	34.3124	6.098	21.901	1.6518	1.1149	1.2744	0.9089	2	36.1753	16.0533	2.2241	17.6626	4.0056	12.4126
933	4.6741	1.1783	4.7574	5.2553	22.7891	11.4397	17.3021	3.1455	1.2358	1.4628	1.18	2	54.4233	22.825	4.9376	19.3437	8.8327	12.4026
934	5.5399	1.1713	5.6805	6.2318	13.5602	10.5937	20.3851	2.952	1.0812	1.4373	0.9159	2	60.1776	16.5477	6.2448	18.0664	9.1572	8.1602
935	6.0761	1.1108	5.7823	6.5745	4.2277	3.5973	21.2032	0.981	0.7325	1.3438	0.4775	2	20.8009	2.5244	2.6146	5.2871	3.4452	0.8794
936	4.8061	1.1637	4.7817	5.3452	22.7008	7.1866	17.5703	1.9558	1.0785	1.2424	0.841	2	34.364	12.473	3.9776	14.8307	5.5552	7.8009
937	5.8728	1.1239	5.4598	6.3432	1.8322	9.0571	20.7359	2.3847	0.8557	1.2948	0.6716	2	49.4497	6.8768	6.2948	10.2401	8.8911	0.906
938	4.9731	1.1509	4.9689	5.5209	14.7707	7.8198	17.9807	2.161	1.0256	1.2882	0.8189	2	38.8559	11.1969	11.7699	13.6735	6.6648	5.7393
939	3.8521	1.1371	3.614	4.1374	12.1353	11.9199	13.7602	3.1307	1.0294	1.3871	0.8678	2	43.0785	14.3162	8.6725	16.4976	10.4734	5.2277
940	3.904	1.2271	4.1229	4.4458	26.8186	2.8542	15.0505	0.7819	1.1513	1.3206	1.0024	2	11.7676	5.2496	1.5074	5.2372	2.0887	3.1559
941	5.7744	1.2249	6.3654	6.7929	7.0864	11.6129	22.2215	3.3265	1.105	1.3394	0.9633	2	73.9208	15.632	6.8454	16.2279	10.7899	5.2383
942	5.3011	1.134	5.0122	5.735	40.0819	5.0212	18.8859	1.3326	1.0697	1.2688	0.7968	2	25.1675	12.4849	1.4642	15.6687	3.0086	10.0876
943	3.3763	1.2857	3.7409	3.919	28.561	8.141	13.6375	2.2331	1.2867	1.3948	1.1719	2	30.4545	15.5135	4.9684	13.2381	5.8158	8.6981
944	3.0468	1.2523	3.5423	3.6363	-3.6638	9.8079	11.9866	2.8985	1.1589	1.4898	1.1533	2	34.7426	10.453	12.5596	9.0636	10.1673	-1.2729
945	7.4914	1.2433	8.6587	8.9987	22.8646	4.6597	29.2617	1.3788	1.1442	1.3859	0.8899	2	40.347	12.4236	2.2862	13.9614	3.5943	9.2252
946	6.4291	1.1161	6.0911	6.9942	30.0529	12.4114	22.5417	3.3537	0.9817	1.2494	0.7056	2	75.5991	28.8452	3.9727	40.8809	8.6814	22.7197
947	5.0206	1.1888	5.0544	5.5979	21.9348	10.5868	18.7499	2.8539	1.0567	1.2875	0.7676	2	53.5099	18.081	4.7427	23.5558	8.2645	11.7373
948	3.4838	1.1843	3.382	3.8033	0.713	11.1591	12.9617	2.9117	1.1104	1.2905	0.985	2	37.7402	11.1826	9.346	11.3529	11.0796	0.2691
949	5.0724	1.1878	5.2615	5.7479	21.6936	8.6084	18.9282	2.3929	1.1667	1.3213	1.006	2	45.2931	16.6073	5.2018	16.5078	6.7409	9.8257
950	5.152	1.1144	4.7578	5.4994	23.9236	6.6318	18.038	1.7492	0.8679	1.3023	0.5928	2	31.5529	10.5394	3.6059	17.7791	5.0453	7.5486
951	5.3076	1.1945	5.7112	6.1248	28.2012	8.4547	19.9175	2.4243	1.1866	1.4337	1.0471	2	48.2866	19.974	3.4937	19.0746	6.0703	13.6174
952	5.7457	1.1727	5.8848	6.4717	0.8941	12.1687	21.1676	3.383	1.0464	1.3246	0.8285	2	71.6105	10.6323	12.9772	12.8328	12.06	0.6403
953	4.4661	1.1298	4.3316	4.9127	34.5067	8.2897	15.8519	2.2652	1.0592	1.2589	0.8261	2	35.9078	16.8758	2.7621	20.4279	5.4293	12.3906
954	5.6237	1.2059	6.1152	6.5445	27.1905	6.5105	21.3056	1.8687	1.1267	1.3668	0.9813	2	39.8132	15.4772	4.5643	15.7717	4.7403	10.8254
955	3.7419	1.1395	3.5736	4.056	28.7146	5.3303	13.3952	1.422	1.1149	1.2808	0.9566	2	19.0485	9.1046	1.8675	9.5175	3.7997	5.4697
956	3.4953	1.2601	3.8004	4.0389	6.8224	13.9017	13.8371	3.8181	1.2181	1.3553	1.08	2	52.832	17.5937	15.2014	16.2908	12.9534	3.6044
957	5.4514	1.1778	5.6795	6.1633	23.0933	9.2423	20.1706	2.6024	1.114	1.4423	1.0126	2	52.4918	19.3193	3.7	19.0798	7.1079	12.1221
958	3.4747	1.2119	3.5745	3.889	-6.1631	9.1411	13.2294	2.4699	1.2073	1.4141	1.1845	2	32.675	9.4809	9.1359	8.0045	9.7046	-2.0138
959	4.808	1.132	4.5589	5.2168	32.8871	4.775	17.0984	1.2731	1.0474	1.2696	0.8565	2	21.7687	9.9038	3.0952	11.5634	3.2047	7.1591
960	3.9984	1.1617	3.9558	4.403	16.2097	11.115	14.5923	3.0131	1.1762	1.3794	1.0777	2	43.9686	17.1642	6.9722	15.9267	9.3133	7.1272
961	4.295	1.128	3.9474	4.57	20.1098	6.581	15.2203	1.7068	1.0472	1.3132	0.7955	2	25.9779	9.4065	3.9069	11.8246	5.2575	5.2241
962	3.7966	1.1359	3.5268	4.0518	4.0884	12.4591	13.5481	3.2433	1.0426	1.2886	0.796	2	43.9409	11.3086	11.2256	14.2067	11.9499	1.7965
963	4.1221	1.2433	4.2719	4.6728	14.3328	10.3834	16.1005	2.755	1.144	1.2983	0.9077	2	44.3569	14.4321	6.5604	15.8989	8.8951	6.3576
964	4.0681	1.0947	3.6806	4.2659	17.3867	10.2748	13.9911	2.703	1.1561	1.2541	0.8886	2	37.8175	14.1182	7.5771	15.8878	8.4884	6.5752
965	4.4485	1.2263	4.8783	5.1825	27.9712	6.3483	17.1381	1.807	1.1453	1.3618	0.941	2	30.969	12.9654	3.6147	13.778	4.5726	8.6624
966	4.7062	1.1385	4.5211	5.1354	6.9834	9.0382	16.8326	2.4276	0.9708	1.2345	0.7977	2	40.8627	9.5602	10.0365	11.9842	8.407	2.8536
967	3.4646	1.3163	3.9163	4.1674	13.8347	10.271	14.3275	2.8075	1.2264	1.5116	1.0459	2	40.2243	14.821	7.3602	14.1708	8.85	5.5649
968	3.8596	1.2765	4.5506	4.63	14.0595	8.0856	15.4781	2.3772	1.3028	1.4359	1.1149	2	36.7943	12.9205	4.9874	11.5885	6.9488	5.1731
969	4.3248	1.1554	4.2515	4.7756	18.7326	3.7621	15.6975	1.0189	1.0951	1.3094	0.7935	2	15.9946	5.4221	1.9295	6.8335	3.0574	2.9962
970	3.344	1.1173	2.9022	3.4778	-6.1357	15.6741	11.7374	3.8756	1.1537	1.2585	0.9215	2	45.4894	12.538	11.9116	13.6067	16.6357	-2.7911
971	6.9319	1.2216	7.8045	8.2235	12.278	8.2706	26.6041	2.4262	0.9684	1.4628	0.8053	2	64.5479	13.768	8.1971	17.0959	7.2551	7.9252
972	5.9672	1.1528	5.8725	6.7201	12.7618	11.3518	21.6113	3.0847	1.113	1.28	0.9044	2	66.6637	17.4643	7.113	19.3094	9.9032	8.5075
973	4.1731	1.3299	4.7369	5.0326	30.2824	9.0775	17.4346	2.4663	1.1646	1.382	0.9834	2	42.9993	19.2451	6.1537	19.569	6.3287	13.0212
974	3.8935	1.1818	3.9608	4.3644	19.795	12.1911	14.4558	3.3403	1.0571	1.289	0.8928	2	48.2865	18.2886	7.3889	20.4834	9.778	9.5583
975	3.9379	1.2179	4.1243	4.5015	9.1352	9.0872	15.0669	2.4875	1.2477	1.3133	0.9927	2	37.4783	11.6209	6.5155	11.7059	8.2572	3.4237
976	5.8214	1.2092	6.5099	6.8572	41.9961	8.7985	22.1154	2.5899	0.9863	1.4204	0.7383	2	57.2774	27.8221	2.8058	37.6855	5.1035	24.0543
977	3.6106	1.189	3.5829	3.979	12.8257	7.112	13.4868	1.8894	1.2435	1.3704	1.0853	2	25.4817	9.9972	3.5569	9.2112	6.1999	3.2682
978	3.4219	1.2319	3.592	3.8762	2.991	10.0479	13.2427	2.7254	1.2481	1.3116	1.0195	2	36.0922	11.0173	8.8673	10.8062	9.7474	1.0795
979	5.4258	1.3614	7.012	6.9086	6.2578	7.6914	23.2052	2.3241	1.1488	1.5744	1.1443	2	53.9323	11.6259	11.9652	10.1594	7.2101	3.375
980	3.6786	1.1803	3.6333	4.056	8.4884	17.5203	13.6402	4.6668	1.1566	1.3274	0.9695	2	63.6566	20.9477	18.0923	21.6062	16.0329	5.4034
981	5.196	1.191	5.4126	5.902	12.1381	9.108	19.4422	2.5356	1.1854	1.3404	0.9682	2	49.2978	13.7322	11.9076	14.1825	8.0025	5.9838
982	6.2448	1.1214	5.7799	6.6644	18.0563	12.5431	21.9995	3.2954	1.1264	1.3384	0.9051	2	72.4977	22.3934	6.8526	24.741	10.2783	13.0904
983	7.2859	1.2655	8.8193	8.9259	10.8413	9.3761	28.967	2.8546	0.8803	1.4669	0.7372	2	82.6902	15.1277	7.3589	20.5195	8.3596	8.9647
984	5.8415	1.1511	5.8838	6.5531	27.8146	4.3266	21.1247	1.2051	0.9604	1.3654	0.9654	2	25.4568	10.0958	2.8423	10.4575	3.1232	7.0807
985	3.8803	1.1353	3.6171	4.1588	6.4881	4.4034	13.8391	1.1509	1.1047	1.2308	0.884	2	15.9275	4.6734	2.2139	5.2867	4.1177	1.0334
986	4.9852	1.2904	5.7682	6.0006	27.5117	5.275	20.2093	1.5056	1.1496	1.5209	0.8945	2	30.4271	11.7912	1.3901	13.1824	3.8238	8.371
987	5.5374	1.2444	6.0859	6.4717	17.9851	9.2501	21.6473	2.6006	1.1354	1.39	0.8768	2	56.2954	16.7768	5.9747	19.1337	7.5865	10.1248
988	4.8641	1.1814	4.9764	5.4909	29.8584	7.975	18.0535	2.1983	1.1484	1.3112	0.8875	2	39.6866	16.8141	3.1029	18.946	5.5937	11.8498
989	5.8952	1.2537	6.5308	6.9514	26.9834	12.3745	23.2186	3.4806	1.0244	1.4384	0.7611	2	80.8157	28.684	5.9811	37.6853	9.0354	21.8068
990	7.0834	1.2214	7.77	8.2791	5.4298	6.3615	27.1801	1.8186	0.8826	1.4677	0.6754	2	49.4288	6.7469	5.3813	9.9901	6.0161	2.6839
991	4.4283	1.2001	4.649	5.0454	21.0847	8.0911	16.6955	2.253	1.1243	1.372	0.9338	2	37.6154	13.8937	3.225	14.878	6.3851	7.9311
992	4.9076	1.176	4.8512	5.4695	39.9556	9.7481	18.1311	2.6082	0.9826	1.4363	0.7808	2	47.29	23.4653	4.1785	30.0522	5.8532	18.895
993	4.8321	1.3233	6.4176	6.1933	21.5806	8.0715	20.0877	2.5787	1.3529	1.549	1.4225	2	51.7998	20.1824	6.8946	14.1884	6.3297	11.1787
994	6.129	1.1129	5.7638	6.6259	17.575	9.9638	21.4281	2.6801	0.9993	1.4375	0.783	2	57.4294	16.5237	5.3287	21.1031	8.2126	10.0932
995	5.5591	1.1689	5.7427	6.3218	19.2646	8.9554	20.4147	2.5192	1.1068	1.3532	0.787	2	51.4279	15.5978	7.1781	19.8184	7.2301	9.9074
996	3.3613	1.0818	2.8707	3.4093	6.8085	17.0604	11.4232	4.2874	1.1071	1.2978	0.9331	2	48.9753	18.1703	15.8101	19.4722	15.8987	3.3345
997	4.4147	1.1462	4.2986	4.8398	25.9584	8.8564	15.8967	2.3948	1.0714	1.3164	0.8761	2	38.0702	15.6272	5.0004	17.8376	6.5574	9.8824
998	6.7227	1.1527	6.7091	7.5168	6.0685	13.2461	24.344	3.6506	1.1128	1.2584	0.7911	2	88.8691	15.2358	6.2323	19.2594	12.4422	5.393
999	5.3503	1.2325	6.1068	6.3775	7.4994	8.6099	20.7169	2.538	1.0973	1.4576	1.1736	2	52.5789	13.2899	4.5621	11.324	7.9642	3.9431
1000	6.005	1.127	5.6673	6.5017	31.7586	11.852	21.2609	3.1593	1.0241	1.2992	0.7663	2	67.1689	27.5301	5.1635	35.924	8.088	21.3319
1001	4.4879	1.2152	4.8152	5.1568	8.2455	12.2127	17.1332	3.4323	1.1561	1.3625	0.9525	2	58.8065	15.5225	9.2028	16.2961	11.2056	4.8489
1002	6.6195	1.1678	6.4643	7.4782	8.7643	8.9602	24.2849	2.3851	1.1791	1.3001	0.9989	2	57.9216	13.242	12.9371	13.2573	8.175	5.0764
1003	3.1874	1.0982	2.9075	3.3665	22.0119	8.1216	10.9974	2.1472	1.1515	1.2721	0.8835	2	23.6136	10.7937	5.4133	12.2173	6.3339	5.1978
1004	5.5557	1.2043	5.6847	6.4074	7.2838	10.383	21.0199	2.808	1.2157	1.4103	1.0517	2	59.0244	14.4242	6.8194	13.7145	9.6268	4.2992
1005	4.5323	0.9877	3.4637	4.4115	26.8751	5.4413	14.0637	1.3401	0.9187	1.1209	0.6607	2	18.8472	7.694	2.5071	11.6459	3.9791	5.0652
1006	3.4922	1.1628	3.4206	3.8419	-4.0123	9.1573	12.7573	2.4553	1.2066	1.3059	1.0627	2	31.3234	8.8652	7.9502	8.342	9.5247	-1.2568
1007	3.1565	1.2562	3.4884	3.6663	18.7824	8.871	12.4571	2.4842	1.2942	1.3604	1.0821	2	30.9455	13.6088	7.8318	12.5759	7.2047	5.8123
1008	3.6539	1.3214	4.4987	4.4972	19.9122	11.2961	15.168	3.3503	1.2016	1.4234	1.1351	2	50.8177	20.3881	7.9376	17.9612	9.0468	10.1189
1009	3.9116	1.1097	3.487	4.086	16.4273	6.6902	13.6365	1.7108	1.1168	1.3744	1.0152	2	23.3289	9.5086	4.1432	9.3662	5.5912	3.8323
1010	6.0653	1.032	4.8438	6.0648	14.4601	6.1913	19.6637	1.5251	0.9416	1.2856	0.6072	2	29.9894	7.5524	4.3633	12.4376	5.296	4.3365
1011	4.8026	1.1317	4.5897	5.2425	25.7915	11.2727	17.0755	3.03	1.0912	1.2373	0.874	2	51.7383	20.6553	4.1295	23.6331	8.3653	13.3441
1012	4.0287	1.1262	3.6765	4.2831	23.6577	12.0981	14.2536	3.1205	1.0873	1.2304	0.8901	2	44.4785	18.7434	6.177	21.0577	9.2358	10.5226
1013	4.4125	1.2131	4.6767	5.0326	14.4829	8.7977	16.8161	2.4467	1.2462	1.3146	1.0667	2	41.1443	13.9845	6.113	13.1095	7.5235	5.9589
1014	3.5878	1.0833	3.0366	3.6663	12.3876	15.6629	12.2102	3.8953	1.1105	1.2003	0.8204	2	47.5621	17.1502	9.0881	20.9043	13.7228	5.8918
1015	5.0026	1.3077	6.2702	6.2233	29.1193	13.1512	20.5522	4.0122	1.1426	1.5334	0.9862	2	82.4604	33.2051	7.369	33.6687	9.3216	24.0119
1016	4.7747	1.2497	4.0911	5.5894	8.2097	12.8763	18.7461	2.8101	0.7235	1.295	0.5134	2	52.6781	10.3927	4.1314	20.2429	11.8192	4.3247
1017	4.9386	0.9215	3.1869	4.4201	31.4772	13.6285	14.2969	3.0379	0.7084	1.0637	0.4691	2	43.4327	18.0526	3.8982	38.4793	9.3386	13.6714
1018	6.6018	1.0469	5.323	6.6516	-2.4685	6.8501	21.713	1.6793	0.8874	1.2516	0.7825	2	36.4631	4.5926	3.3428	5.869	7.0192	-0.9001
1019	6.5782	1.194	7.1405	7.6538	26.1672	9.1965	24.6758	2.6612	0.8508	1.375	0.5995	2	65.6677	21.2537	5.9042	35.455	6.79	17.1834
1020	3.6418	1.2692	4.1726	4.3216	20.1918	10.3693	14.5213	2.9796	1.2955	1.3593	1.1638	2	43.267	18.3676	8.0143	15.7822	8.2756	8.7364
1021	3.2461	1.289	3.6322	3.8547	13.6031	11.6387	13.1449	3.216	1.0535	1.4407	1.003	2	42.2741	15.8365	11.733	15.7886	10.0554	5.7506
1022	5.9584	1.0988	5.4194	6.3389	25.3553	10.2843	20.569	2.7097	0.9414	1.3698	0.7307	2	55.735	19.7408	6.2414	27.0181	7.6768	14.1318
1023	6.6842	1.0974	6.133	7.127	16.0229	10.7634	23.0448	2.8645	0.9342	1.3415	0.6936	2	66.0122	16.8466	4.2078	24.2877	9.0387	10.5771
1024	9.2043	1.1684	9.7239	10.5577	6.5023	10.601	33.7861	3.051	0.7531	1.3747	0.564	2	103.083	12.2932	10.9266	21.7956	9.9117	6.7028
1025	6.5608	1.0667	5.7794	6.8443	5.7065	4.4427	21.9855	1.1679	0.7014	1.2622	0.4637	2	25.6761	3.4078	3.0462	7.3489	4.1892	1.4652
1026	6.1113	1.147	6.0268	6.7544	4.4173	9.0489	22.0208	2.4766	0.9256	1.3206	0.6724	2	54.536	8.2247	5.4482	12.232	8.6492	2.409
1027	6.0049	1.1831	6.3396	6.87	21.3191	7.3092	22.3192	2.0761	0.973	1.3567	0.7683	2	46.3377	14.2975	3.3938	18.6085	5.7509	9.8788
1028	7.4332	1.0857	6.6959	7.868	14.7082	11.014	25.3536	2.9088	0.7413	1.2479	0.5424	2	73.7486	15.9425	5.0411	29.392	9.394	10.8471
1029	4.3661	1.1782	4.4254	4.8912	18.1919	9.7469	16.1605	2.6691	1.1182	1.3145	0.8256	2	43.134	14.4304	9.5123	17.4777	7.9738	7.8469
1030	4.3198	1.1952	4.5144	4.8998	13.2371	5.7496	16.2199	1.6002	1.2107	1.322	0.9488	2	25.9558	8.1687	3.3158	8.6098	4.9885	3.4358
1031	4.7073	1.2311	5.0778	5.4438	22.067	11.181	18.2064	3.1184	1.1345	1.4305	0.957	2	56.7747	20.8674	7.2224	21.8053	8.7137	12.5285
1032	5.4791	1.211	5.8403	6.2918	31.1375	7.3887	20.8457	2.0701	1.0621	1.3202	0.8645	2	43.1525	17.835	8.5254	20.6315	5.0881	13.4366
1033	5.512	1.0702	4.7596	5.705	17.8877	10.02	18.5325	2.5734	0.8536	1.1996	0.5731	2	47.6914	13.2462	3.9303	23.1132	8.2278	8.5309
1034	3.4109	1.1445	3.1786	3.6492	-14.6439	3.3753	12.2634	0.8749	1.1448	1.2552	0.9011	2	10.7287	1.9158	4.6233	2.126	3.8695	-1.5711
1035	6.5328	1.0221	5.1099	6.476	11.1125	8.8272	20.9762	2.1503	0.727	1.2242	0.4861	2	45.1061	8.8267	4.9833	18.1572	7.8462	5.0124
1036	6.2517	1.0284	5.0013	6.2276	14.2517	8.0459	20.1979	1.9923	0.6662	1.1656	0.5125	2	40.24	9.2709	4.5988	18.089	6.8992	5.7349
1037	3.3553	1.239	3.507	3.8119	6.5293	9.4356	13.0604	2.5337	1.2034	1.3229	1.0515	2	33.0908	11.4345	8.6573	10.8743	8.8195	2.1606
1038	5.5113	1.1886	6.014	6.4032	28.547	10.9977	20.5798	3.2138	1.0818	1.4117	0.7777	2	66.1403	24.9928	4.883	32.135	7.8582	18.8811
1039	8.9324	1.1191	8.6148	9.7525	9.3869	9.5408	31.405	2.6172	0.7857	1.3532	0.5058	2	82.1922	12.088	7.6409	23.8989	8.6452	7.7153
1040	4.719	1.2512	5.4213	5.6236	17.0637	8.5162	18.5497	2.4889	1.2895	1.3856	1.0959	2	46.1688	15.6187	3.3638	14.2514	7.063	7.8781
1041	6.8221	1.1048	6.0328	7.187	30.2512	8.2802	23.6774	2.1097	0.8787	1.2564	0.5542	2	49.9527	18.3122	2.2542	33.0409	5.7753	15.1113
1042	4.3503	1.1889	4.5169	4.9127	17.8925	12.5056	16.2492	3.4763	1.0229	1.402	1.0094	2	56.4867	20.4714	7.7502	20.2809	10.268	10.1069
1043	3.983	1.1894	3.9534	4.4244	12.6438	13.1191	14.8824	3.485	1.1948	1.3823	1.019	2	51.865	18.2356	5.8409	17.8958	11.4603	6.5577
1044	7.223	1.156	7.3446	8.1164	15.8301	6.0811	26.232	1.7026	0.8834	1.3629	0.6114	2	44.663	10.1998	3.3618	16.682	5.1185	7.0702
1045	4.6072	1.0767	3.9139	4.7456	-3.0731	7.6904	15.5838	1.9315	1.0503	1.2125	0.7274	2	30.0996	4.8408	4.7489	6.655	7.9267	-0.925
1046	3.7933	1.2287	3.676	4.2873	-2.2701	14.4398	14.6425	3.6251	0.9226	1.4088	0.86	2	53.0806	11.4953	14.5896	13.3666	14.7677	-1.205
1047	4.2196	1.3315	5.2888	5.2553	0.1244	9.877	17.6507	2.9595	1.3281	1.4654	1.1748	2	52.2377	11.6545	12.9888	9.92	9.8648	0.065
1048	7.6336	1.0837	6.8464	8.0521	7.9815	10.3203	25.9876	2.7189	0.7345	1.3836	0.4722	2	70.6571	10.1242	6.8114	21.4384	9.4965	5.6395
1049	3.7381	1.1022	3.3425	3.9276	-10.3661	8.3651	12.9437	2.1602	1.1245	1.2198	0.9111	2	27.9604	5.513	7.4522	6.0511	9.2324	-2.8984
1050	6.068	1.1368	5.8346	6.6259	32.3156	5.5423	21.6702	1.4922	1.1045	1.2644	0.7878	2	32.337	13.4051	2.957	17.0163	3.7512	10.4499
1051	5.2289	1.0575	4.2938	5.3024	27.5593	11.7124	17.3714	2.895	0.8012	1.2106	0.5622	2	50.2909	18.6296	6.0098	33.1391	8.4846	13.8598
1052	3.3713	1.2711	3.6219	3.859	-4.0479	4.2289	13.4628	1.1377	1.2546	1.3632	1.137	2	15.3165	4.3829	5.6702	3.8547	4.4	-0.62
1053	4.3694	1.1623	4.2658	4.7842	1.7794	9.7017	15.9551	2.5939	1.1902	1.3019	0.9385	2	41.3853	9.6797	10.3862	10.3137	9.529	0.7364
1054	3.4988	1.1708	3.3659	3.8076	1.3562	8.8127	12.8693	2.3049	1.1918	1.3161	1.0539	2	29.6628	9.5641	9.985	9.0748	8.6931	0.4023
1055	3.2636	1.153	3.116	3.5335	9.68	8.8682	11.8211	2.3376	1.116	1.2457	0.9678	2	27.6332	10.4266	6.9078	10.7735	8.0096	2.6749
1056	9.3154	1.0552	7.8972	9.5769	-2.1749	12.5503	30.8802	3.2096	0.9311	1.294	0.6394	2	99.1121	6.0432	11.6776	9.4518	12.8232	-2.1556
1057	3.7941	1.1923	3.873	4.2574	35.0362	5.8562	14.2123	1.5959	1.1358	1.3745	0.9363	2	22.6811	11.5086	3.1126	12.2917	3.8044	7.9466
1058	5.436	1.1238	5.0198	5.8121	16.9805	6.939	19.1912	1.815	1.1207	1.2601	0.8985	2	34.8323	11.0906	2.359	12.3437	5.7607	5.9147
1059	3.6351	1.1364	3.3924	3.9276	24.409	11.3855	12.9771	2.9763	1.0178	1.2795	0.8339	2	38.6242	16.6045	6.5793	19.9123	8.6063	9.4278
1060	4.4684	1.133	4.4102	4.9469	5.5725	7.9952	15.9042	2.2171	1.1559	1.2657	0.9029	2	35.2606	8.7817	6.2912	9.7259	7.5497	1.9649
1061	4.6485	0.993	3.2532	4.3559	21.31	9.6977	14.5012	2.1756	0.8383	1.1514	0.6274	2	31.5486	11.5105	3.5722	18.3472	7.631	6.723
1062	3.5928	1.312	4.0946	4.2574	17.2776	6.301	14.8085	1.7422	1.3129	1.3872	1.0826	2	25.7999	10.1006	4.7841	9.3296	5.2123	4.4576
1063	3.1473	1.1175	2.5618	3.2337	7.327	10.9998	11.0496	2.5503	0.8136	1.3372	0.7069	2	28.1794	9.2705	9.5048	13.1145	10.1938	2.0647
1064	5.7235	1.1096	5.2824	6.1376	15.1744	7.0868	19.9521	1.8763	0.8216	1.2786	0.6445	2	37.4355	9.555	4.3472	14.8255	6.0115	5.6806
1065	6.4036	1.2114	7.1118	7.5168	19.4642	8.9055	24.3698	2.5989	1.1997	1.3443	1.0662	2	63.3342	19.9742	7.0977	18.7345	7.1721	12.3275
1066	3.5116	1.3417	4.4604	4.3601	-1.686	10.1991	14.8018	3.0734	1.4014	1.4982	1.3914	2	45.492	13.663	9.3909	9.8197	10.3709	-0.767
1067	5.0115	1.1342	4.7148	5.3838	36.5155	5.3057	17.8564	1.4009	1.0604	1.3508	0.7674	2	25.0151	11.7191	2.703	15.2718	3.3683	9.1344
1068	5.0047	1.2437	5.5876	5.8763	7.5017	15.1926	19.5549	4.3411	1.2223	1.3941	1.0049	2	84.8899	20.4901	16.4385	20.3899	14.0528	6.3682
1069	5.4165	1.2183	5.8681	6.3132	2.8063	6.0483	20.7312	1.712	1.1973	1.3515	0.9531	2	35.4921	6.5989	3.6228	6.9236	5.8786	0.996
1070	5.9352	1.2129	6.3232	6.8272	23.5207	8.9436	22.6156	2.5006	0.9649	1.3736	0.6806	2	56.5519	17.9569	4.338	26.3829	6.84	13.3014
1071	6.6318	1.2185	7.3198	7.7609	3.9926	7.2723	25.3873	2.0968	0.8112	1.3722	0.6301	2	53.2316	6.5245	7.118	10.355	6.9819	2.1253
1072	6.9417	1.2015	7.4448	8.0393	30.957	7.3539	26.2031	2.0894	0.9102	1.3903	0.6664	2	54.7486	20.3321	4.4366	30.5098	5.0774	16.9485
1073	5.8898	1.2722	6.902	7.0885	35.0828	6.9401	23.5394	2.0349	0.8646	1.4192	0.6609	2	47.9007	19.7823	2.565	29.9335	4.5053	16.8049
1074	5.453	1.1834	5.601	6.1547	26.1713	13.083	20.273	3.6146	1.0597	1.4312	0.9797	2	73.2779	28.6406	7.3644	29.2348	9.659	19.1778
1075	4.6969	1.2493	5.2053	5.5166	20.5455	13.0197	18.4348	3.6763	1.2172	1.3625	1.0595	2	67.7716	24.8846	6.0667	23.4863	10.3447	13.924
1076	5.995	1.2964	7.3803	7.4696	8.6848	11.1549	24.4167	3.3717	1.1973	1.4468	1.1638	2	82.3262	19.0044	11.4055	16.3297	10.1861	7.1499
1077	4.579	1.2856	5.4597	5.5466	23.946	17.1501	18.4944	5.0629	1.2168	1.4571	1.0916	2	93.6345	36.6599	14.3852	33.5835	13.0434	22.4217
1078	3.543	1.2708	4.1633	4.2531	1.1246	0.949	14.1446	0.2793	1.2884	1.4086	1.1238	2	3.9509	1.0989	0.9488	0.9779	0.9383	0.0444
1079	5.0275	1.0767	4.3527	5.2467	21.6835	11.9588	17.0059	3.0609	1.0347	1.18	0.7478	2	52.053	18.2906	6.4754	24.4593	9.3658	11.2869
1080	5.5989	1.1763	5.8618	6.356	17.542	6.2611	20.6902	1.7739	1.0771	1.4783	0.9033	2	36.7016	11.102	3.5038	12.2899	5.1628	6.4382
1081	3.8022	1.1731	3.8436	4.2145	18.3265	9.1847	14.0126	2.5193	1.1844	1.3171	0.9466	2	35.3024	13.5704	4.5066	14.3363	7.5015	6.4697
1082	4.3068	1.215	4.4687	4.8784	18.2717	8.1966	16.44	2.228	1.1645	1.3131	0.9783	2	36.6283	13.2461	4.5589	13.5402	6.699	6.6926
1083	4.3309	1.2663	4.8787	5.1225	29.6252	13.4719	17.2297	3.8147	1.0037	1.3926	0.9313	2	65.7254	28.3013	9.4013	30.3875	9.4808	19.4713
1084	4.7476	1.0317	3.9543	4.8099	30.2182	10.3559	15.3877	2.6612	0.9486	1.2271	0.6565	2	40.9505	17.1185	5.6095	26.0767	7.2266	12.3745
1085	4.351	1.215	4.5759	4.9641	14.7392	11.1433	16.6075	3.0703	1.1871	1.3301	0.9211	2	50.9905	16.267	13.508	17.66	9.5008	7.5156
1086	6.2491	1.3329	8.1949	7.9879	23.7263	10.4609	26.1671	3.2761	1.1345	1.4932	0.9931	2	85.7263	28.2635	8.6772	28.4601	7.9789	20.3397
1087	7.255	1.1741	7.6589	8.292	4.8062	13.0317	26.7601	3.7297	0.7985	1.3872	0.6011	2	99.8084	12.2536	10.9918	20.3859	12.4053	4.797
1088	6.3038	1.0332	5.0806	6.2875	23.2067	8.3726	20.4613	2.0789	0.7734	1.2054	0.4835	2	42.5378	12.98	3.9381	26.848	6.4296	9.8716
1089	4.0835	1.2184	4.3794	4.6685	25.4871	8.4528	15.6305	2.3683	1.2006	1.3747	0.9696	2	37.0184	15.542	4.6552	16.0292	6.2985	9.4349
1090	5.2301	1.1455	5.2025	5.7778	28.2386	8.7681	18.8217	2.4236	1.0604	1.3823	0.8565	2	45.6163	18.2707	4.3129	21.3317	6.2922	12.8814
1091	3.1411	1.3215	3.7683	3.7948	4.0775	10.8361	13.0403	3.1313	1.347	1.4901	1.337	2	40.8335	15.5623	13.8382	11.6397	10.3943	1.665
1092	4.7223	1.1598	4.7885	5.3024	36.433	5.1931	17.207	1.4452	1.1165	1.3098	0.8301	2	24.867	11.8	1.7613	14.2148	3.3011	9.0598
1093	3.5762	1.1307	3.2331	3.7905	4.8716	15.9235	12.7036	4.0526	1.1053	1.2338	0.8359	2	51.4822	15.1708	10.6777	18.1481	15.1479	2.508
1094	4.4808	1.2671	5.2299	5.3538	4.3088	13.5238	17.8371	3.9652	1.3722	1.4476	1.2528	2	70.7281	19.26	10.907	15.3735	12.941	3.0475
1095	8.4516	1.1942	9.1152	9.8767	4.5713	13.8722	31.7079	3.9879	0.8338	1.4193	0.6403	2	126.448	14.2566	13.3169	22.2654	13.238	5.7803
1096	4.2331	1.3088	5.3639	5.2425	4.751	9.0174	17.4052	2.779	1.1676	1.5822	1.2621	2	48.3686	13.138	8.3021	10.4099	8.589	2.298
1097	4.6618	1.1795	4.8364	5.2639	7.7885	11.2376	17.2749	3.1461	1.0678	1.4623	1.068	2	54.3493	15.2997	13.3238	14.3258	10.3623	4.233
1098	7.751	1.237	8.9136	9.2814	2.8518	5.5873	30.1224	1.6534	0.8827	1.4827	0.8001	2	49.8029	5.7632	3.5142	7.2031	5.428	1.4203
1099	5.191	1.193	5.4134	5.8935	30.8443	5.4926	19.4558	1.5283	0.9785	1.3502	0.786	2	29.7339	12.1569	2.527	15.4664	3.7985	9.1712
1100	3.4636	1.223	3.7842	4.0261	9.4749	7.756	13.3074	2.2056	1.2286	1.3691	1.0627	2	29.3502	10.2425	7.7744	9.6379	7.0212	2.7809
1101	6.3313	1.2659	7.2839	7.5682	21.5014	10.7227	25.1798	3.1018	0.9079	1.4611	0.6562	2	78.1033	22.3164	9.4345	34.0102	8.4172	16.7933
1102	7.2773	1.2099	8.1388	8.549	8.4979	9.4973	27.6612	2.7944	0.7331	1.4037	0.6592	2	77.2963	12.2975	7.4817	18.654	8.6902	6.5686
1103	4.3076	1.3104	5.2446	5.2767	16.7471	6.8392	17.7332	2.0227	1.1766	1.5244	1.2232	2	35.869	12.972	6.0676	10.6046	5.6939	6.007
1104	4.1329	1.341	5.4049	5.1739	9.0282	8.0596	17.4122	2.5018	1.3492	1.5491	1.4086	2	43.5611	14.2608	6.9642	10.1238	7.3319	3.9328
1105	7.9466	1.1985	8.6375	9.23	7.5675	11.6417	29.9197	3.3608	1.0225	1.5062	0.8231	2	100.555	16.4668	7.7137	20.0057	10.7608	7.6095
1106	5.6135	1.0999	5.0393	5.8806	9.7932	12.1172	19.3975	3.1479	0.7823	1.2746	0.6167	2	61.062	12.7203	7.4378	20.6276	10.9304	5.9799
1107	5.1151	1.2001	5.3584	5.8378	14.8026	8.7425	19.2855	2.4291	1.1447	1.3245	0.8776	2	46.8457	13.4708	4.0762	15.3502	7.4483	6.9344
1108	5.4082	1.2275	5.9146	6.3089	23.5863	7.5023	20.8556	2.1276	1.1485	1.3885	0.8992	2	44.3732	15.6212	3.532	17.3714	5.7328	10.466
1109	3.9738	1.3339	4.8168	4.8484	-2.7031	7.926	16.6527	2.2926	1.3465	1.4482	1.2032	2	38.1779	8.7626	12.3786	7.2826	8.1403	-1.032
1110	5.8017	1.2177	6.3489	6.7544	9.6154	6.9147	22.1948	1.978	1.074	1.3805	0.8504	2	43.9006	9.5359	3.74	11.2138	6.2498	4.2212
1111	4.7809	1.2232	5.1524	5.5037	13.3317	13.673	18.3721	3.8346	1.2047	1.3726	1.1233	2	70.4488	22.7035	8.4671	20.2112	11.8503	9.392
1112	5.383	1.1999	5.7618	6.1933	28.2744	7.8952	20.2914	2.2419	1.2132	1.3466	0.951	2	45.4907	18.2474	2.244	19.1884	5.6629	12.8622
1113	6.2829	1.2343	7.1913	7.4654	5.4307	6.7407	24.3632	1.9897	0.7754	1.4404	0.5477	2	48.4747	6.1236	6.1445	11.1815	6.3747	2.6325
1114	6.5418	1.1847	6.8925	7.5296	17.2043	13.4228	24.3484	3.7997	1.1596	1.3416	0.9602	2	92.5168	26.5883	10.5704	27.6899	11.1135	15.9169
1115	5.7019	1.1024	5.3372	6.1462	-8.2096	2.9943	19.7481	0.8093	1.119	1.3059	0.9574	2	15.9812	1.7902	3.0102	1.8698	3.2401	-1.312
1116	4.6951	1.1689	4.567	5.1439	39.2251	8.0367	17.2417	2.1288	1.0431	1.2924	0.8015	2	36.7038	18.3117	2.1189	22.848	4.8844	14.3971
1117	3.6612	1.281	4.2948	4.4073	11.0428	9.425	14.7344	2.7472	1.2959	1.3781	1.1955	2	40.4787	14.4937	8.9719	12.1232	8.3843	4.47
1118	6.5021	1.2684	8.0109	8.0307	2.7042	9.3445	25.9103	2.8891	1.3388	1.4864	1.298	2	74.858	13.8253	6.6383	10.6514	9.0918	2.0243
1119	6.4082	1.1647	6.5097	7.1741	38.7068	4.5414	23.4483	1.2608	0.847	1.3401	0.575	2	29.5633	13.0435	4.4456	22.6853	2.7836	11.443
1120	5.1158	1.2154	5.4516	5.8678	29.3706	11.1903	19.5337	3.1231	1.0506	1.3833	0.7379	2	61.0052	23.7497	6.8809	32.1851	7.9036	17.9176
1121	3.464	1.1247	3.1914	3.6791	-5.8311	9.4302	12.2391	2.459	1.208	1.309	0.9799	2	30.0954	8.0249	9.5105	8.1892	9.98	-1.7549
1122	4.6089	1.2365	5.0903	5.3752	-5.688	7.572	17.9043	2.1528	1.2833	1.3641	1.0554	2	38.544	6.2541	6.1534	5.9255	8.0027	-2.1924
1123	3.748	1.0875	3.1882	3.8333	27.1045	15.477	12.8054	3.8534	0.9815	1.3062	0.8926	2	49.3439	23.4448	6.6928	26.2657	11.2821	13.3744
1124	4.1722	1.2448	4.5554	4.8613	-1.9359	8.6146	16.3158	2.4052	1.1844	1.3773	1.1084	2	39.2431	8.9733	7.2784	8.096	8.7814	-0.7597
1125	4.869	1.2401	5.3921	5.7093	29.4352	8.4794	18.9691	2.4103	1.1602	1.3604	0.8713	2	45.7218	18.6718	5.6128	21.4294	5.9835	13.4583
1126	4.8879	1.0976	4.3998	5.1568	25.9974	14.4088	16.8539	3.7615	0.86	1.2518	0.6008	2	63.3959	22.8871	7.6387	38.0968	10.6628	16.4813
1127	4.8222	1.1985	5.2107	5.5594	14.0445	6.06	18.1559	1.7392	1.1547	1.4526	1.0808	2	31.5768	10.0649	3.9106	9.312	5.2089	4.4348
1128	5.7368	1.2033	6.2115	6.6516	29.326	8.8514	21.6861	2.5353	0.9927	1.3489	0.8115	2	54.9803	21.2002	5.6553	26.1236	6.2556	16.1235
1129	3.4774	1.2249	3.6811	3.9747	-8.9971	1.7316	13.3821	0.4763	1.1974	1.3312	1.0781	2	6.3743	1.4613	1.8123	1.3554	1.8874	-0.5735
1130	5.3264	1.1159	5.0719	5.7821	35.4583	5.4393	18.6727	1.4774	0.8273	1.286	0.6017	2	27.5876	11.8946	1.8977	19.7669	3.5106	9.7821
1131	8.0251	1.1028	7.4469	8.6689	15.6169	9.3789	27.804	2.512	0.8576	1.2566	0.5984	2	69.8441	15.6436	6.3302	26.1413	7.9143	10.9075
1132	5.1809	1.1888	5.275	5.8292	12.7081	6.9642	19.3491	1.8986	1.1122	1.2964	0.9255	2	36.7364	10.2948	4.8349	11.1236	6.0792	4.6685
1133	3.5714	1.1124	3.1953	3.7434	5.4228	8.4473	12.4811	2.1626	1.1415	1.2702	0.9125	2	26.9918	8.7536	3.8781	9.5934	7.9892	1.4637
1134	5.2457	1.2116	5.3807	5.9149	33.5241	10.4053	19.9665	2.8041	1.0853	1.3751	0.7827	2	55.9877	24.1836	3.5413	30.8965	6.9171	18.7694
1135	6.5717	1.0702	5.6632	6.7886	-0.0025	9.7018	22.0945	2.4867	0.7855	1.2357	0.4941	2	54.9432	4.7928	7.1451	9.6993	9.7021	-0.0014
1136	4.5537	1.1153	4.1215	4.7713	25.1203	9.9116	15.9556	2.5603	1.0756	1.2977	0.8735	2	40.8506	16.7445	3.815	19.1702	7.4218	10.2618
1137	6.2982	1.0722	5.5413	6.5616	2.5169	5.1488	21.2151	1.3448	0.8148	1.2207	0.6802	2	28.5311	4.1319	3.6079	6.075	5.0192	0.7181
1138	5.6101	1.2053	6.0345	6.506	26.9464	7.3432	21.2434	2.0859	1.0062	1.3872	0.8252	2	44.3124	16.3674	6.2159	19.8344	5.3644	11.9406
1139	9.5455	1.1477	9.4756	10.6391	5.0301	7.2026	34.4162	1.983	0.7287	1.2759	0.5588	2	68.2488	7.2551	4.1088	12.9842	6.8403	3.433
1140	5.4728	1.1412	5.2045	5.962	27.102	11.6258	19.6212	3.0837	1.0731	1.2596	0.8379	2	60.5067	23.4996	6.5504	28.0464	8.475	16.3985
1141	4.8992	1.1308	4.7281	5.3238	31.2915	10.4489	17.4043	2.8386	1.0395	1.3591	0.768	2	49.4035	20.9726	2.9956	27.3093	7.1793	15.4591
1142	4.3957	1.221	4.5625	4.9598	33.5985	8.8341	16.8622	2.3903	1.1231	1.3146	0.9532	2	40.3057	19.1336	3.9047	20.0727	5.8659	13.5421
1143	4.896	1.2521	5.5106	5.8078	5.0031	12.606	19.2584	3.6071	1.2842	1.3738	1.0765	2	69.4668	16.3672	7.9375	15.2037	11.9753	3.4755
1144	4.651	1.2148	5.0723	5.4009	11.8127	7.778	17.7495	2.2227	1.1234	1.3905	1.0284	2	39.4523	11.7144	6.858	11.3908	6.8592	4.6604
1145	4.7429	1.2635	5.6761	5.7693	19.3762	10.1645	18.8258	3.0647	1.2747	1.4193	1.0665	2	57.695	19.919	6.2662	18.6773	8.1951	11.1791
1146	5.8702	1.1705	6.0747	6.6816	25.2693	9.2291	21.5865	2.5972	1.1937	1.3613	1.0134	2	56.064	21.1562	3.6223	20.8768	6.8969	14.167
1147	6.5486	1.1489	6.6116	7.3026	40.8376	12.5665	23.6356	3.5152	0.7392	1.3425	0.4373	2	83.0849	37.1813	5.0251	85.0177	7.4346	33.9299
1148	6.8901	1.1983	7.3412	7.8937	9.9872	9.2457	25.9377	2.6168	0.7256	1.4089	0.5064	2	67.8748	10.9934	6.7111	21.7085	8.3224	6.7788
1149	4.3397	1.1549	4.1807	4.7456	12.7611	9.5954	15.7459	2.5477	1.1225	1.2723	0.851	2	40.1156	12.2426	4.7494	14.3868	8.371	5.1192
1150	6.0781	1.2729	7.3151	7.4568	33.3633	10.2163	24.3055	3.0747	1.1722	1.4806	0.9089	2	74.733	31.1212	4.7605	34.2392	6.8078	24.9334
1151	3.3836	1.1588	3.2824	3.7006	15.9513	8.3092	12.318	2.2142	1.1873	1.2671	1.0075	2	27.2742	11.3866	5.0139	11.3021	6.9838	4.3506
1152	3.7767	1.1821	3.7387	4.1674	33.9456	9.0945	14.0249	2.4244	1.1163	1.2817	0.9114	2	34.0015	17.017	3.6556	18.6714	6.0073	11.542
1153	5.4665	1.1912	5.6482	6.189	33.5561	7.0935	20.4569	1.9585	0.8874	1.3269	0.7118	2	40.0655	16.7992	4.0935	23.6011	4.7132	13.4444
1154	3.7948	1.144	3.6808	4.146	-4.3029	12.1668	13.6381	3.2837	1.1962	1.2629	0.9769	2	44.7835	10.4698	13.2113	10.7175	12.6901	-1.927
1155	4.8989	1.1306	4.6481	5.3238	31.324	8.012	17.4004	2.1402	0.9917	1.2759	0.7023	2	37.2404	15.5295	2.8542	22.112	5.5023	11.6652
1156	5.3055	1.1364	4.9866	5.7264	26.2453	11.3368	18.9417	2.9845	1.0013	1.3028	0.8077	2	56.532	21.5901	2.9928	26.7318	8.3614	14.837
1157	5.1499	1.2505	5.9508	6.1505	17.0668	14.1226	20.2321	4.1538	1.195	1.3963	0.9236	2	84.0406	25.1601	6.3492	27.2422	11.7122	14.343
1158	4.4723	1.2312	5.0367	5.2639	3.1975	7.9622	17.299	2.3182	1.2895	1.4167	1.0697	2	40.103	9.5271	6.2188	8.9063	7.7075	1.2823
1159	6.6614	1.1191	6.1553	7.097	11.7545	11.3284	23.4208	2.9773	0.8096	1.3868	0.775	2	69.7298	15.9441	7.6301	20.5728	9.9969	8.1964
1160	4.7793	1.2195	5.0871	5.5037	19.5025	11.1788	18.3105	3.1057	1.1037	1.4471	0.9665	2	56.8675	19.7875	8.5566	20.474	8.9987	11.0906
1161	4.451	1.1343	4.2801	4.8484	7.9286	10.3821	15.8609	2.8016	1.1179	1.2609	0.8649	2	44.4365	11.791	6.0752	13.6323	9.5589	3.5232
1162	4.1543	1.1245	3.6318	4.3259	5.1491	9.5623	14.6755	2.3664	1.1149	1.3468	0.9815	2	34.7285	10.6907	7.3219	10.8917	9.0699	1.7882
1163	3.9032	1.2436	4.0824	4.433	13.6403	13.2482	15.2496	3.5466	1.1957	1.3795	1.0167	2	54.0844	19.0097	10.3798	18.6972	11.4411	7.3773
1164	3.5638	1.1917	3.6347	3.9961	19.1814	9.1403	13.3422	2.49	1.2273	1.3928	1.0393	2	33.2223	14.05	6.001	13.5185	7.3871	6.3725
1165	2.8529	1.108	2.4028	2.8868	16.6757	1.2244	9.9308	0.2963	1.085	1.2314	0.893	2	2.942	1.4017	0.751	1.5695	1.0202	0.4906
1166	5.4725	1.2191	6.0891	6.4374	34.1656	8.7768	20.9596	2.5498	1.0153	1.3604	0.888	2	53.4427	23.39	2.4759	26.3399	5.7781	18.259
1167	4.4628	1.1504	4.3583	4.9041	23.1231	11.6795	16.1283	3.1561	1.114	1.3109	0.777	2	50.9027	18.747	4.2339	24.127	8.9789	11.7703
1168	4.358	1.1273	4.0892	4.6899	13.8523	8.1462	15.4344	2.1583	1.1302	1.2605	0.8647	2	33.3115	10.6827	6.1894	12.3542	7.0178	4.6144
1169	4.7907	1.0897	4.1726	4.9598	33.6923	2.283	16.3999	0.5809	1.0046	1.2588	0.7504	2	9.5262	4.3456	0.7344	5.7909	1.5138	3.2096
1170	7.3087	1.1232	7.0396	8.0264	3.1341	10.2942	25.7904	2.8098	0.7538	1.3088	0.5537	2	72.4668	7.792	5.9726	14.0737	9.9716	2.2712
1171	6.557	1.121	6.1861	7.1184	29.2561	9.4048	23.0924	2.5194	0.9655	1.3262	0.6841	2	58.1789	21.5726	5.0976	31.5329	6.6533	17.0209
1172	5.6253	1.2403	6.1239	6.6302	29.0552	8.6836	21.9191	2.4261	1.1447	1.4366	1.1712	2	53.1778	22.6661	4.9572	19.3534	6.1606	15.4509
1173	4.2298	1.4227	5.7981	5.4523	12.1417	7.2084	18.9054	2.2107	1.4331	1.5335	1.3184	2	41.7948	13.4242	9.0311	10.1822	6.3332	5.0746
1174	5.4419	1.2122	5.8054	6.2918	13.8261	7.7323	20.724	2.166	1.2543	1.3514	1.1303	2	44.8889	13.7377	7.0846	12.1543	6.6632	6.2064
1175	4.3551	1.3051	5.416	5.3838	4.8908	8.2262	17.8567	2.495	1.0278	1.4965	1.0076	2	44.553	10.0621	9.23	9.9865	7.8238	2.179
1176	4.2253	1.2845	5.1012	5.1268	11.437	8.1504	17.0512	2.4383	1.2612	1.4896	1.1495	2	41.5766	13.0527	5.8318	11.3548	7.2182	4.7551
1177	5.9727	1.3274	7.5229	7.5425	37.1105	10.4741	24.9062	3.1637	1.2809	1.4988	1.2369	2	78.7955	37.3887	5.0734	30.2284	6.5871	29.2414
1178	6.2684	1.2054	6.8507	7.2812	7.7463	3.7758	23.7377	1.0897	0.7341	1.4038	0.577	2	25.8666	4.0136	2.0576	6.9557	3.4833	2.0037
1179	4.4519	1.2388	4.9433	5.2253	13.7427	7.4528	17.3256	2.1264	1.1826	1.3407	0.922	2	36.8415	10.9903	6.6343	11.9197	6.4286	5.063
1180	4.3394	1.2371	4.8214	5.084	15.3375	10.2332	16.8647	2.9255	1.3096	1.4402	1.1281	2	49.3385	17.341	7.0606	15.3717	8.6637	7.5673
1181	5.9755	1.4146	8.7152	8.0393	8.8871	8.9851	26.5563	2.9487	0.9763	1.5659	0.8683	2	78.3068	14.0674	8.6947	16.2016	8.1866	6.9592
1182	5.0063	1.2187	5.4964	5.8249	25.5598	9.4321	19.1668	2.7048	1.1462	1.3518	0.8712	2	51.8428	19.3678	4.8239	22.2315	7.0213	13.2509
1183	4.2646	1.2029	4.491	4.8484	1.2424	8.6586	16.1166	2.4128	1.2737	1.4885	1.2736	2	38.8856	11.3733	8.252	8.9304	8.551	0.4831
1184	3.5476	1.1897	3.4423	3.8804	2.8582	2.0297	13.2593	0.5269	1.1203	1.2622	0.847	2	6.9869	1.8697	2.5805	2.2075	1.9717	0.1997
1185	6.0765	1.1821	6.2622	6.8871	28.7109	9.5576	22.5667	2.6522	1.0711	1.27	0.7869	2	59.8514	22.5456	3.4674	28.6503	6.8135	17.1839
1186	5.0299	1.1264	4.618	5.3795	19.0192	11.0862	17.7997	2.8762	1.0278	1.274	0.6942	2	51.1961	15.9694	3.6986	23.004	8.9777	9.7371
1187	6.3646	1.1944	6.8294	7.3668	17.4684	11.478	23.8822	3.2823	1.1146	1.4085	0.8883	2	78.3877	22.1081	2.4455	24.8877	9.473	13.6931
1188	4.8126	1.2661	5.6029	5.7864	36.2099	3.4926	19.1428	1.0222	1.2206	1.4285	1.0998	2	19.5687	9.5361	1.2841	8.6707	2.2279	7.0858
1189	5.8322	1.1394	5.8153	6.4888	26.1694	10.7331	20.8772	2.9897	0.9204	1.3466	0.7482	2	62.416	22.2629	4.8799	29.7552	7.9243	16.3339
1190	3.7303	1.2494	4.2379	4.3987	20.2775	9.9396	14.6421	2.8768	1.2888	1.3975	1.1975	2	42.1231	18.0306	7.2182	15.057	7.9242	8.5415
1191	5.6597	1.1142	5.4083	6.1376	25.0973	8.785	19.8118	2.3982	0.7776	1.3163	0.5467	2	47.5119	15.5213	3.957	28.3934	6.5802	11.9242
1192	4.8845	1.2238	5.2859	5.6579	-2.4001	8.6831	18.7797	2.444	1.1523	1.4549	0.925	2	45.8978	7.1233	9.3116	7.7006	8.8914	-1.1016
1193	4.603	1.1256	4.296	4.9426	38.1596	10.7581	16.2774	2.8393	1.0569	1.2454	0.7726	2	46.2169	22.776	2.5463	29.4809	6.6528	17.6362
1194	3.5148	1.1598	3.2026	3.7477	6.4709	11.4483	12.8069	2.8629	1.1458	1.2618	0.96	2	36.6643	12.6516	13.128	13.179	10.7076	2.3725
1195	6.6654	1.1774	6.7431	7.5039	3.1153	8.9929	24.6537	2.4597	0.7506	1.3116	0.5903	2	60.6402	7.0322	7.53	11.9131	8.7128	1.8891
1196	4.6259	1.3049	5.5945	5.6493	-3.2774	6.8605	18.9633	2.024	1.2192	1.4605	1.109	2	38.3808	6.5995	4.0734	5.951	7.0853	-1.2579
1197	6.4455	1.0439	5.2739	6.5145	26.9557	5.916	21.1373	1.4761	0.852	1.2513	0.6163	2	31.2004	11.0737	1.8983	17.9673	4.3213	8.4103
1198	5.1935	1.1946	5.4032	5.8849	16.7994	6.3281	19.4905	1.7543	1.1797	1.321	0.9567	2	34.1922	10.781	4.1225	11.2694	5.2651	5.7441
1199	5.7242	1.2394	6.3955	6.7458	31.2549	7.0316	22.2885	2.0177	1.1412	1.3639	0.9468	2	44.9706	18.6321	2.8024	19.6798	4.8339	14.0555
1200	4.8281	1.1449	4.7232	5.3238	23.3347	12.554	17.3663	3.4144	1.0641	1.2585	0.8323	2	59.2949	21.847	8.7317	26.248	9.6245	13.8363
1201	4.9157	1.154	4.7113	5.341	38.884	7.1484	17.8211	1.8898	0.9201	1.2603	0.7188	2	33.6781	16.2356	2.2366	22.5879	4.3688	13.0954
1202	4.7144	1.0729	4.0406	4.857	33.1621	9.8136	15.8906	2.4954	1.0051	1.2611	0.7276	2	39.6528	17.9224	3.2134	24.6311	6.5592	13.1497
1203	6.3572	1.1438	6.2997	7.0328	1.5264	8.5108	22.8426	2.3472	0.7339	1.3203	0.5549	2	53.6155	5.4692	6.0135	9.8558	8.381	0.8184
1204	4.593	1.2193	4.8396	5.2253	21.5811	11.7443	17.5945	3.2304	1.2055	1.3251	0.9688	2	56.8376	21.1882	6.7433	21.8715	9.2098	12.2662
1205	6.1199	1.1776	6.3089	6.9086	6.2785	7.7765	22.6414	2.1669	0.7539	1.3296	0.595	2	49.061	7.4167	7.8804	12.4654	7.2883	3.0803
1206	4.3419	1.1766	4.2631	4.7799	18.7031	10.4205	16.0491	2.768	1.1615	1.2948	0.875	2	44.4236	15.7214	7.4218	17.967	8.4716	8.3086
1207	5.2885	1.1222	4.9992	5.7307	38.8268	8.625	18.6451	2.3126	0.8727	1.2644	0.5991	2	43.1181	19.9026	4.2517	33.2182	5.2762	16.7414
1208	4.265	1.273	5.0689	5.1739	27.4617	8.562	17.0567	2.5445	1.0503	1.4759	1.0444	2	43.4001	18.4048	6.2725	17.6227	6.2108	11.9184
1209	5.5251	1.1532	5.4864	6.1205	19.5756	8.2166	20.0173	2.252	0.8893	1.345	0.6399	2	45.0796	13.053	4.7238	20.3992	6.6081	8.8246
1210	5.5095	1.1983	5.6918	6.2276	26.4454	8.7662	20.7403	2.4057	0.9896	1.3238	0.7403	2	49.8956	17.9688	5.2547	24.2708	6.448	13.1951
1211	4.7269	1.2148	5.0963	5.4438	22.686	7.9131	18.0404	2.2354	1.1214	1.3877	0.8812	2	40.3275	14.5398	6.4523	16.5	6.1179	9.1487
1212	5.3912	1.1493	5.2096	5.902	21.4363	11.0748	19.465	2.964	0.8338	1.3486	0.5916	2	57.6952	17.5153	4.0776	29.6054	8.7008	12.3677
1213	7.2342	1.0845	6.4222	7.6195	14.9083	11.2969	24.6467	2.9436	0.8487	1.2458	0.5481	2	72.5508	16.0844	6.9533	29.3478	9.6127	10.8161
1214	3.548	1.2348	3.7756	4.0432	2.1079	8.6584	13.7637	2.3751	1.2602	1.3691	1.0682	2	32.6906	9.7428	8.9972	9.121	8.4759	0.6891
1215	7.5215	1.1659	7.6423	8.4547	4.6957	7.6409	27.5507	2.1195	0.6546	1.307	0.4698	2	58.3939	6.1633	5.4946	13.1185	7.2821	2.742
1216	5.2665	1.0497	4.5005	5.3795	28.8036	10.5194	17.3667	2.7261	1.0024	1.2404	0.7015	2	47.3427	18.89	4.0633	26.9289	7.4894	13.6364
1217	4.1404	1.1749	4.2183	4.6343	16.6636	8.0865	15.283	2.232	1.2304	1.3027	1.0545	2	34.1114	12.7906	5.1657	12.1294	6.7391	5.6842
1218	5.0812	1.261	5.6242	5.9534	-0.5741	13.8743	20.1286	3.8767	1.1079	1.4397	1.0148	2	78.0317	13.7122	11.8166	13.5126	13.954	-0.448
1219	2.8513	1.1388	2.6591	3.041	-14.3934	7.1358	10.2006	1.8602	1.1832	1.279	0.9981	2	18.9747	5.4161	7.7253	5.4264	8.1628	-2.7311
1220	6.0996	1.1044	5.5685	6.4974	1.0091	10.5034	21.1629	2.7637	0.7853	1.3626	0.5611	2	58.4881	6.4242	5.5576	11.4493	10.3973	0.5902
1221	4.1052	1.1667	4.1756	4.5914	10.4095	7.9175	15.0473	2.1971	1.1926	1.315	0.9572	2	33.0602	10.2313	4.8742	10.6885	7.0933	3.4414
1222	5.4043	1.1245	5.1823	5.8678	1.4712	4.403	19.0928	1.1951	0.6005	1.321	0.5422	2	22.8179	2.6877	3.152	4.9575	4.3382	0.3357
1223	4.6444	1.1568	4.4768	5.0797	18.8804	11.4781	16.8792	3.0443	1.1674	1.3225	0.9594	2	51.385	18.6347	5.9585	19.4231	9.3109	9.7017
1224	3.9348	1.2821	4.541	4.7071	6.4014	6.3325	15.8491	1.8144	1.2597	1.3947	1.0871	2	28.756	8.2845	5.2547	7.6204	5.9272	1.8408
1225	5.8748	1.1182	5.5676	6.3603	27.2852	6.1511	20.6372	1.6595	0.9655	1.2708	0.7413	2	34.2471	12.6599	1.6035	17.0788	4.4728	9.3444
1226	3.9847	1.1745	3.7313	4.3858	11.4766	11.4174	14.7025	2.8976	0.9851	1.4219	0.7762	2	42.6016	12.734	8.4814	16.4063	10.1071	4.8892
1227	5.827	1.1344	5.6544	6.3946	3.9029	6.4114	20.7665	1.7457	0.7709	1.3092	0.5855	2	36.2529	5.0222	4.8608	8.5779	6.1613	1.4149
1228	4.2561	1.2747	4.7129	4.9855	5.2314	14.9008	17.0431	4.1205	1.147	1.3931	1.0256	2	70.2258	18.1567	12.1951	17.7033	14.1212	3.6738
1229	3.8083	1.2776	4.3769	4.5101	4.3248	12.2151	15.2854	3.4977	1.2855	1.3901	1.0912	2	53.4641	15.0652	10.958	13.8056	11.6867	2.3122
1230	4.3665	1.0455	3.5084	4.3387	26.7324	14.0817	14.3415	3.4448	1.052	1.3021	0.7696	2	49.4041	21.147	5.6249	27.478	10.3171	13.2069
1231	5.2919	1.2287	5.8479	6.2233	36.4517	9.8671	20.4277	2.8247	1.125	1.3967	0.9412	2	57.7016	26.9352	5.1884	28.6165	6.2704	21.0332
1232	7.831	1.1881	8.4281	9.0844	4.2332	13.0925	29.2296	3.7751	1.1578	1.3213	1.02	2	110.345	17.4599	9.2447	17.1178	12.5382	4.6711
1233	4.8475	1.2184	5.2249	5.5894	25.7862	7.7216	18.555	2.1743	1.1777	1.39	0.916	2	40.3444	15.6522	4.4133	17.0883	5.7305	10.4033
1234	4.6814	1.1378	4.4652	5.0925	28.8146	11.8107	16.7333	3.1516	1.1032	1.2738	0.9388	2	52.7371	23.0888	7.5402	24.5944	8.4074	15.196
1235	4.6103	1.118	4.3232	4.9512	20.4854	13.5986	16.1927	3.6306	1.1126	1.2632	0.8382	2	58.7896	21.1062	7.192	25.1815	10.8128	12.0433
1236	4.9417	1.1763	4.8337	5.4609	23.0407	7.1041	18.2612	1.8804	1.1116	1.3109	0.9029	2	34.3392	12.8486	4.1299	14.23	5.4673	7.912
1237	4.7851	1.0627	4.0702	4.9212	42.1519	8.8519	15.9753	2.2553	0.9192	1.1914	0.6823	2	36.0292	18.681	3.2855	27.3781	5.1206	15.187
1238	4.1006	0.9546	2.7893	3.7734	11.4536	10.9204	12.2974	2.477	0.8374	1.1324	0.572	2	30.4603	9.0194	4.4629	15.7692	9.6695	3.4888
1239	5.3176	1.1115	4.9023	5.6879	28.1982	9.6556	18.5686	2.5492	0.8449	1.2581	0.6634	2	47.3346	17.9467	5.8705	27.0531	6.9329	13.3475
1240	5.1579	1.263	6.0769	6.2276	-0.2614	9.4619	20.4658	2.8095	1.3543	1.41	1.1981	2	57.4989	11.2158	9.3561	9.3612	9.4867	-0.1503
1241	5.96	1.0653	5.0447	6.0948	22.4053	5.2692	19.9457	1.3327	1.0136	1.2231	0.7405	2	26.5817	8.9832	1.8178	12.1317	4.0887	5.9557
1242	4.4959	1.2465	5.2053	5.3752	9.8296	11.6136	17.6057	3.4337	1.1194	1.4694	0.9993	2	60.4524	16.4065	8.3459	16.4185	10.472	5.9422
1243	4.0723	1.0598	3.4304	4.1888	7.1245	17.4715	13.5586	4.4204	1.0481	1.2972	0.8761	2	59.9343	18.4864	15.7205	21.1004	16.2267	4.27
1244	3.8617	1.179	3.9594	4.3473	23.2341	11.3759	14.3039	3.1489	1.1585	1.3166	0.9725	2	45.0416	18.9576	6.7566	19.4936	8.7327	10.465
1245	4.231	1.2009	4.335	4.7413	11.0229	8.9104	15.9628	2.4198	1.1819	1.3146	0.8932	2	38.6267	11.3396	7.1977	12.695	7.9282	4.2578
1246	5.0651	1.1737	5.1314	5.6665	13.581	11.9523	18.6771	3.2838	1.1865	1.362	1.1458	2	61.332	20.1642	8.3916	17.5989	10.3291	8.3295
1247	5.4592	1.0606	4.7906	5.6665	5.6055	8.9503	18.1909	2.3571	0.7012	1.3388	0.5233	2	42.8775	6.8244	5.2621	13.042	8.4487	2.4035
1248	4.8764	1.1238	4.4639	5.1825	14.4443	10	17.2167	2.5928	1.012	1.2642	0.7159	2	44.639	12.5725	6.0012	17.5624	8.5555	6.4478
1249	4.8447	1.2138	5.2503	5.6236	13.0342	12.6614	18.4739	3.5984	1.2151	1.3968	0.9929	2	66.476	19.5973	8.006	19.7376	11.011	8.6646
1250	5.1393	1.1651	5.0955	5.6965	27.6826	16.0065	18.8118	4.3356	1.1111	1.3177	0.8424	2	81.5612	32.3297	10.6646	38.3772	11.5754	22.5783
1251	3.3818	1.2029	3.3719	3.7348	7.2391	10.1448	12.7804	2.6765	1.2148	1.3745	1.1287	2	34.2072	13.0975	8.9728	11.6044	9.4104	2.4763
1252	3.5175	1.1894	3.5747	3.9233	8.0637	10.2254	13.144	2.7809	1.1824	1.3128	1.0212	2	36.5528	12.5473	9.7534	12.2874	9.401	2.9475
1253	5.7167	1.0747	4.9533	5.9063	14.4282	12.1888	19.3013	3.128	0.778	1.347	0.5662	2	60.375	14.6165	4.9031	25.8152	10.4301	8.711
1254	4.541	1.1489	4.352	4.9384	30.2656	10.1742	16.3903	2.7015	1.1011	1.3201	0.9069	2	44.2783	19.8358	5.0426	21.8711	7.095	13.4011
1255	4.1391	1.1638	4.0734	4.5529	25.1456	11.94	15.1328	3.214	1.1262	1.3251	0.9377	2	48.6364	20.6106	6.3308	21.9803	8.9377	12.2299
1256	3.8397	1.1278	3.4545	4.0261	15.9058	10.6176	13.6051	2.6959	1.1145	1.2971	0.8433	2	36.6784	13.3631	5.8732	15.8471	8.9287	5.834
1257	5.5728	1.0976	4.9997	5.8806	22.5585	3.6875	19.2157	0.9594	0.8154	1.2337	0.5845	2	18.4365	5.828	1.7251	9.9714	2.8557	4.159
1258	4.8442	1.0747	4.1479	4.9598	19.2685	8.2081	16.355	2.0817	1.0512	1.3485	0.7542	2	34.0463	11.5581	3.8871	15.3245	6.6266	6.5602
1259	6.5392	1.1454	6.3258	7.1398	25.2901	11.3755	23.5311	3.058	0.9811	1.3954	0.829	2	71.9591	25.2442	7.004	30.4497	8.4986	18.1985
1260	4.315	1.1459	4.06	4.6428	7.9982	11.5928	15.5336	3.03	1.0652	1.2802	0.9464	2	47.0669	13.8589	8.9033	14.6431	10.6656	3.7645
1261	5.0277	1.047	4.0124	5.0112	18.0903	12.639	16.5372	3.0666	0.6758	1.1542	0.4434	2	50.7128	13.7642	6.5441	31.0442	10.3526	9.1741
1262	3.3456	1.1251	2.9138	3.4607	-3.2323	12.9028	11.8259	3.1791	1.1312	1.1974	0.9324	2	37.5961	11.2039	8.9747	12.0166	13.3199	-1.2152
1263	5.7252	1.1707	5.7356	6.4032	40.4347	6.3073	21.0558	1.7181	1.1204	1.2858	0.9088	2	36.1761	18.042	3.5912	19.8529	3.7569	14.6277
1264	5.4769	1.1533	5.3573	6.0263	19.6112	8.1914	19.8449	2.2113	1.084	1.3468	0.9061	2	43.8837	14.5728	4.077	16.0828	6.585	8.6061
1265	5.7953	1.169	5.911	6.5274	14.1508	7.0533	21.2843	1.9588	1.1525	1.3342	0.8671	2	41.6923	11.1503	3.9769	12.8593	6.0553	5.8998
1266	4.9525	1.0989	4.4248	5.2125	10.093	12.9703	17.0967	3.3569	1.1026	1.2276	0.9093	2	57.3911	16.3965	7.2117	18.0311	11.6612	5.7925
1267	5.33	1.1318	5.1648	5.8421	25.9226	10.7859	18.9521	2.9394	0.976	1.2801	0.7617	2	55.7069	20.5269	4.7152	26.9474	7.9899	14.4407
1268	3.5549	1.1638	3.3372	3.8333	18.324	7.0446	12.9971	1.8088	1.1346	1.2657	0.8416	2	23.5091	9.15	3.5786	10.8726	5.7538	4.3078
1269	5.394	1.1618	5.4358	6.0605	16.7951	4.9407	19.6874	1.3642	0.9962	1.3286	0.7167	2	26.8566	7.4567	1.9738	10.4049	4.1109	4.5106
1270	6.5394	1.1268	6.25	7.1441	32.1372	8.3244	23.1502	2.2474	0.7998	1.3386	0.6609	2	52.0275	20.4536	3.6851	30.9493	5.6492	16.7202
1271	5.1398	1.0307	4.0579	5.1268	19.4464	9.6713	16.6424	2.3582	1.0962	1.2391	0.8292	2	39.2453	14.0919	3.4841	16.9941	7.7905	7.6318
1272	3.1589	1.2671	3.3551	3.5678	6.5075	9.4167	12.575	2.5125	1.2295	1.4	1.0539	2	31.5941	11.3349	7.7477	10.7548	8.804	2.056
1273	4.7306	1.0979	4.2237	4.994	31.5631	10.5643	16.3172	2.7346	1.0376	1.2138	0.7106	2	44.6205	19.2214	6.0359	27.0486	7.2299	14.0836
1274	3.2393	1.0654	2.5986	3.2251	-0.4544	6.1816	10.8419	1.4816	0.9744	1.1667	0.7701	2	16.0636	4.709	5.3686	6.1149	6.2097	-0.073
1275	2.6193	1.2756	2.8227	3.0067	0.9091	5.5569	10.4962	1.4944	1.266	1.3625	1.0849	2	15.6856	6.1166	6.0807	5.6379	5.5065	0.1426
1276	5.7466	1.2409	6.3954	6.7629	11.4594	11.9305	22.4019	3.406	1.2422	1.3279	1.0937	2	76.3001	20.2966	9.1646	18.5577	10.5633	8.7435
1277	5.4064	1.1751	5.4067	6.0477	29.2159	14.1642	19.9583	3.8371	1.0183	1.4272	0.844	2	76.5815	30.8357	4.3595	36.5361	10.026	22.374
1278	3.4122	1.0784	2.9811	3.5464	-8.2273	9.0266	11.5598	2.3278	1.0488	1.2356	0.7506	2	26.9091	5.1189	5.5087	6.8198	9.7692	-2.2139
1279	3.9047	1.1018	3.4323	4.0817	15.5734	10.3903	13.5161	2.6385	0.8933	1.3306	0.8621	2	35.6627	13.1165	6.3698	15.2145	8.7723	5.5539
1280	5.2506	1.2827	6.2724	6.3817	10.7637	9.0015	21.1588	2.6684	1.1893	1.5557	1.0753	2	56.4611	14.7146	5.2733	13.6845	8.0326	6.0773
1281	4.1948	1.0494	3.2199	4.1032	37.5064	13.679	13.8297	3.1848	0.9253	1.1745	0.619	2	44.045	21.8111	4.7768	35.2364	8.5484	16.5197
1282	5.9608	1.2696	7.1978	7.294	34.5456	8.8544	23.7754	2.6806	1.1271	1.4104	1.0007	2	63.7325	27.8163	4.2264	27.798	5.7956	22.0168
1283	5.2751	1.2149	5.9124	6.2276	25.2135	9.0412	20.1341	2.655	1.0839	1.4688	0.8218	2	53.4554	19.0349	6.6823	23.1615	6.7616	13.478
1284	5.2478	1.1005	4.7663	5.5851	24.8482	8.9126	18.1437	2.3413	0.9971	1.3744	0.747	2	42.4799	15.5586	1.8757	20.829	6.698	10.5555
1285	3.4592	1.2313	3.6445	3.949	12.0902	9.735	13.3804	2.6516	1.1742	1.3379	0.9612	2	35.4792	12.5156	9.0492	13.0207	8.5581	4.2895
1286	4.9736	1.0495	4.0623	5.0026	12.6506	3.2333	16.398	0.801	0.9512	1.169	0.6455	2	13.1346	3.4845	2.0467	5.3986	2.8242	1.6616
1287	4.9633	1.1749	5.0279	5.5508	19.1933	7.6062	18.3194	2.0876	1.042	1.33	0.8256	2	38.243	12.4144	3.9829	15.037	6.1463	7.3401
1288	3.5893	1.023	2.7497	3.4821	0.8553	17.4675	11.5352	4.1638	1.0544	1.162	0.7434	2	48.0303	13.2853	15.7723	17.8707	17.3182	0.4108
1289	4.6303	1.1322	4.4255	5.0283	16.997	8.296	16.4689	2.2293	1.1098	1.2926	0.8438	2	36.7141	12.0508	5.9404	14.2812	6.886	6.2403
1290	4.3215	1.2381	4.8126	5.0583	16.283	16.319	16.8091	4.6723	1.2007	1.443	1.0993	2	78.5366	27.8065	18.4669	25.2944	13.6616	12.7881
1291	4.1963	1.1868	4.377	4.7799	18.2751	9.9089	15.6458	2.7721	1.1417	1.3386	0.8692	2	43.3711	14.9647	6.1433	17.217	8.098	7.9261
1292	5.0712	1.2636	6.1276	6.2104	25.7692	8.6871	20.1308	2.6443	1.1424	1.519	1.0619	2	53.2309	20.5646	4.0456	19.3665	6.4485	13.7172
1293	4.2063	1.2573	4.8873	5.0369	10.2151	10.5025	16.6146	3.0894	1.1472	1.4867	1.1952	2	51.3289	16.5135	9.1037	13.8168	9.4298	5.2433
1294	5.0906	1.2055	4.9436	5.962	9.6606	7.5127	19.2787	1.9265	0.997	1.3824	0.7495	2	37.1397	8.6748	4.7081	11.5738	6.7869	3.5879
1295	4.1874	1.1501	3.9667	4.5572	21.6029	12.9628	15.1299	3.3985	1.0472	1.2561	0.777	2	51.4195	19.0042	6.8172	24.4589	10.1624	11.1081
1296	6.1177	1.0651	5.3374	6.3646	17.1287	10.0658	20.4696	2.6246	0.8893	1.2634	0.7203	2	53.725	15.2105	5.1968	21.1183	8.3417	9.2024
1297	3.7196	1.2514	4.1775	4.3773	7.6312	17.1866	14.6229	4.9099	1.2781	1.4117	1.0904	2	71.7969	22.7888	10.593	20.9001	15.8752	5.479
1298	5.4893	1.1533	5.5244	6.129	29.9526	11.023	19.8888	3.0618	0.9431	1.2884	0.7742	2	60.8952	24.2176	6.4863	31.2802	7.7213	18.2397
1299	5.4406	1.1724	5.6055	6.1505	18.7263	12.5866	20.0394	3.5208	1.1893	1.3293	1.0764	2	70.5543	24.2235	7.9952	22.5039	10.2296	13.2122
1300	5.6061	1.1896	5.8568	6.3817	32.876	12.404	20.9511	3.4675	1.0807	1.3916	0.8342	2	72.6478	30.8293	6.5239	36.9561	8.326	23.8837
1301	4.4093	1.1871	4.4019	4.9212	10.5679	10.4194	16.4442	2.7891	1.115	1.3164	0.919	2	45.8652	13.4107	8.6611	14.5925	9.3183	4.847
1302	5.0535	1.1165	4.5525	5.3538	11.8969	17.1334	17.7256	4.4004	1.1016	1.318	0.9331	2	77.9999	23.3646	9.1873	25.0403	15.0952	9.2796
1303	5.1971	1.1866	5.465	5.9449	31.1653	7.9141	19.3747	2.2323	1.0488	1.3832	0.7903	2	43.2503	17.7846	5.6404	22.5022	5.4476	13.4791
1304	4.2117	1.2483	4.6621	4.9041	24.749	14.1119	16.5173	3.9832	1.1878	1.4739	1.02	2	65.7913	27.1143	6.0778	26.583	10.6194	16.2827
1305	6.246	1.2195	6.9008	7.3412	35.4502	6.1505	23.9292	1.7737	1.1437	1.3291	0.9661	2	42.4432	18.8818	5.1108	19.5442	3.9701	15.0462
1306	3.7614	1.3295	4.5902	4.5957	-2.9077	4.3643	15.7103	1.2752	1.3549	1.4988	1.3507	2	20.0332	5.4836	5.719	4.06	4.4912	-0.5825
1307	3.6345	1.2231	3.9295	4.1631	5.5914	13.6073	13.9659	3.8286	1.2623	1.3952	1.1634	2	53.4699	17.9357	12.7864	15.416	12.8464	2.9897
1308	3.5345	1.1566	3.2694	3.7605	17.0436	13.1901	12.8431	3.3577	1.1146	1.3299	0.9306	2	43.1236	17.5327	11.4061	18.84	10.9421	7.3498
1309	6.3969	1.2305	7.0677	7.5168	16.895	12.3822	24.7295	3.5388	1.0894	1.4278	0.9507	2	87.5134	24.5687	12.5841	25.8415	10.2902	14.7854
1310	3.8362	1.2687	4.4808	4.6043	6.4668	9.2792	15.2905	2.7192	1.3194	1.396	1.1324	2	41.5783	12.5166	6.9855	11.0535	8.679	2.6888
1311	4.418	1.1589	4.2144	4.8099	29.1539	6.7592	16.0851	1.771	1.1295	1.2579	0.916	2	28.4861	12.6913	4.603	13.8549	4.7887	8.3048
1312	5.1235	1.1333	4.8054	5.5251	26.8699	7.4348	18.2416	1.9585	1.0471	1.2509	0.7447	2	35.727	13.6488	4.2649	18.3276	5.437	9.5998
1313	3.73	1.2646	4.3458	4.4844	3.2637	8.7623	14.8191	2.5696	1.3641	1.4566	1.2189	2	38.079	11.5745	12.0043	9.4958	8.4762	1.2428
1314	4.8263	1.0243	3.9143	4.8356	22.7241	8.3573	15.5306	2.1064	0.9171	1.1817	0.6587	2	32.7129	11.6875	4.0151	17.7442	6.4582	7.4337
1315	3.7471	1.1531	3.5613	4.0689	26.5933	15.1666	13.5738	3.9792	1.1169	1.3561	0.9126	2	54.0129	24.5243	6.2594	26.8721	11.1332	14.3638
1316	4.9687	1.225	5.5687	5.8249	27.7379	9.6405	19.1222	2.8075	1.1587	1.3711	0.9767	2	53.6851	21.695	3.2777	22.2133	6.9664	14.8911
1317	5.7796	1.231	6.523	6.8058	37.5568	7.594	22.351	2.2163	0.9168	1.3812	0.6289	2	49.5359	21.5865	3.1442	34.3224	4.742	18.6041
1318	6.9102	1.1166	6.4792	7.4568	41.0741	11.7193	24.2411	3.1323	0.9652	1.3321	0.7198	2	75.9315	36.1591	2.5834	50.2335	6.9056	31.1882
1319	6.4272	0.9727	4.6397	6.0819	23.3684	13.4277	19.6414	3.1719	0.6684	1.1491	0.3773	2	62.3007	18.4408	6.9928	48.8794	10.2899	14.5587
1320	9.3349	1.1437	9.1901	10.3736	17.2607	10.6663	33.5418	2.9225	0.8514	1.3181	0.5845	2	98.0245	22.0776	4.7871	37.7749	8.8252	16.9197
1321	5.544	1.1028	4.9261	5.8592	24.0421	15.3805	19.2075	3.9446	1.0468	1.2664	0.7277	2	75.766	26.7177	7.7784	36.7134	11.6828	18.2157
1322	4.733	1.0504	3.8945	4.7628	16.2117	10.9704	15.6184	2.7355	1.0257	1.2407	0.7198	2	42.7242	13.543	5.6883	18.8142	9.192	6.9263
1323	6.2303	1.179	6.3948	7.0285	30.8513	8.6977	23.0773	2.4102	1.052	1.4364	0.8556	2	55.6201	22.3053	4.0779	26.0703	6.0144	17.1595
1324	4.1889	1.108	3.6346	4.3216	27.7586	11.0522	14.5809	2.755	1.1352	1.1927	0.8084	2	40.1703	17.6054	7.2725	21.777	7.9842	11.1507
1325	3.7332	1.1923	3.7548	4.1503	24.8954	9.5027	13.9831	2.5517	1.1579	1.3473	1.0368	2	35.6809	16.2827	3.8858	15.7044	7.137	8.8829
1326	5.9003	1.1893	6.2401	6.7929	20.5262	9.2043	22.0453	2.6054	1.1473	1.4074	0.8488	2	57.4359	17.9981	3.631	21.2051	7.315	11.7894
1327	4.6162	1.1831	4.5247	5.1011	40.4201	6.6294	17.1572	1.7483	1.0442	1.2879	0.745	2	29.9962	15.067	2.4798	20.2249	3.9498	12.1245
1328	7.1745	0.9479	4.7256	6.6344	28.8679	12.6801	21.3644	2.8047	0.5327	1.1574	0.4948	2	59.9209	21.761	6.1	43.9776	9.0196	17.2979
1329	7.5262	1.2151	8.3545	8.8616	29.5925	11.1009	28.7295	3.2281	0.9732	1.4574	0.8071	2	92.7427	33.7533	4.3089	41.8192	7.8159	27.4449
1330	4.5036	1.1733	4.6652	5.084	0.9224	9.0513	16.6005	2.5437	1.0365	1.4703	0.8856	2	42.2261	8.3316	6.952	9.4076	8.9677	0.3895
1331	4.615	1.287	5.4553	5.568	14.4256	8.2737	18.66	2.4188	1.2439	1.3825	1.0314	2	45.1357	13.8136	7.5761	13.3929	7.0802	6.5111
1332	6.4352	1.2141	6.9507	7.4739	29.0247	8.8216	24.5447	2.4981	0.9652	1.3974	0.7174	2	61.3161	22.2885	3.3465	31.0686	6.2611	17.7968
1333	3.5951	1.109	3.11	3.692	6.3793	12.1842	12.5258	3.0252	1.0908	1.287	0.8484	2	37.893	12.0951	8.1687	14.2562	11.4069	2.4173
1334	4.5115	1.1883	4.7209	5.1354	24.2955	10.6727	16.8422	2.9916	1.04	1.3116	0.7632	2	50.3846	18.4072	5.6022	24.12	8.0797	12.2412
1335	4.9438	1.2361	5.5371	5.8249	15.1323	7.1139	19.1992	2.0517	1.1899	1.3423	1.0095	2	39.3906	12.0553	5.813	11.9424	6.0375	5.9607
1336	3.3254	1.1456	3.0774	3.5464	8.7017	17.8911	11.9677	4.6006	1.0843	1.2467	0.7788	2	55.0581	17.5124	12.7211	22.4859	16.3342	4.791
1337	5.3065	1.189	5.3587	5.9706	16.8479	11.732	19.8207	3.1718	1.1321	1.3455	0.9926	2	62.8682	20.2754	9.7322	20.426	9.7554	10.592
1338	5.0973	1.2378	5.8593	6.0862	26.0565	7.5026	19.8213	2.2178	1.0499	1.4399	0.8392	2	43.9598	16.1098	5.1137	19.1973	5.5476	11.4544
1339	5.3502	1.1212	4.8397	5.6708	33.6533	8.7129	18.8455	2.2376	0.8508	1.2517	0.6065	2	42.1679	17.6969	4.3437	29.1788	5.7807	14.1909
1340	5.2128	1.276	6.1468	6.3047	8.0129	12.3213	20.8967	3.6243	1.1807	1.542	1.0735	2	75.7367	18.2362	11.1513	16.9871	11.3341	6.0687
1341	4.6719	1.1931	4.8209	5.2467	34.3818	8.5014	17.5115	2.3404	1.1267	1.4251	1.0128	2	40.9842	19.7411	3.7623	19.4912	5.5784	14.0911
1342	4.2972	1.0591	3.5836	4.3516	-11.3782	13.2768	14.2984	3.3276	1.0284	1.293	1.0047	2	47.5787	9.4436	9.7154	9.3992	14.7873	-5.4136
1343	3.5256	1.1086	3.196	3.7305	-6.1162	4.3085	12.2795	1.1214	1.1175	1.2158	0.929	2	13.7701	3.4052	4.5679	3.6655	4.5721	-0.8422
1344	3.8935	1.2578	4.3233	4.5572	20.259	12.7272	15.3852	3.5764	1.2536	1.3879	1.0844	2	55.0234	22.1525	8.8604	20.4285	10.1488	11.1472
1345	6.1292	1.1818	6.3044	6.9257	28.7298	12.2466	22.7558	3.3929	1.0155	1.3868	0.7843	2	77.2072	29.0268	8.8292	37.0111	8.7282	22.1815
1346	4.6591	1.1673	4.6963	5.1996	4.6109	10.3791	17.0863	2.8528	1.1311	1.2927	0.9636	2	48.7433	11.7881	6.6081	12.233	9.9006	2.2475
1347	5.1806	1.2397	5.8996	6.1633	6.8449	11.1438	20.1768	3.2584	1.2437	1.4185	1.2315	2	65.7441	17.2842	12.2565	14.0354	10.3811	4.5001
1348	7.4412	1.184	7.7575	8.4804	25.5763	5.9087	27.6788	1.656	1.0988	1.4413	0.888	2	45.8366	15.6283	2.762	17.5993	4.3974	11.7233
1349	4.6686	1.1723	4.6352	5.1782	37.2154	15.8095	17.1936	4.2621	1.1595	1.3455	0.9393	2	73.2804	36.5946	6.4581	38.9612	9.9259	27.2716
1350	4.2311	1.2157	4.3589	4.7799	5.312	13.3822	16.1593	3.6098	1.1731	1.3038	0.9202	2	58.3318	14.7585	12.19	16.0389	12.6714	3.0986
1351	4.7068	1.2553	5.3324	5.568	34.7976	10.0684	18.5616	2.8925	1.2104	1.4691	1.1014	2	53.6887	25.9128	3.938	23.5272	6.5648	18.6824
1352	6.3759	1.1803	6.7495	7.3026	24.1451	9.9093	23.6427	2.8289	0.9927	1.3793	0.7635	2	66.8831	21.8878	3.967	28.6689	7.5167	16.149
1353	5.0302	1.1139	4.5838	5.3495	14.6459	12.2494	17.6023	3.1899	1.1147	1.2251	0.8043	2	56.1489	16.6327	4.7003	20.6797	10.4553	8.2235
1354	4.4434	1.271	5.1267	5.3667	28.049	11.7425	17.7429	3.3929	1.0548	1.4136	0.8741	2	60.2004	24.271	7.507	27.7661	8.4489	16.8856
1355	5.3607	1.1567	5.4286	5.9877	30.9908	7.3639	19.4802	2.0521	0.9839	1.3727	0.7309	2	39.9754	16.103	3.8235	22.0312	5.0817	12.3887
1356	4.454	1.1875	4.7689	5.1397	6.2574	9.4635	16.6158	2.7161	1.2389	1.3326	1.0201	2	45.1305	11.8733	9.4637	11.6399	8.8714	2.824
1357	4.1578	1.2164	4.6299	4.8484	7.0634	9.1528	15.8885	2.6671	1.3116	1.4179	1.2493	2	42.3764	13.6199	8.5943	10.9023	8.5063	2.9932
1358	5.7349	1.2129	6.2874	6.6773	28.9723	6.9149	21.8523	1.9896	1.2019	1.3746	1.0154	2	43.4767	17.5832	4.8329	17.3169	4.9115	12.5962
1359	5.3233	1.1963	5.6432	6.0948	26.4182	6.5183	20.0068	1.8386	1.074	1.3664	0.8652	2	36.7838	13.8673	2.7851	16.028	4.7962	9.7176
1360	3.7394	1.2509	3.9415	4.2531	1.7829	8.5466	14.6949	2.2924	1.2127	1.3439	1.0512	2	33.6865	9.4246	8.4341	8.9655	8.3942	0.6006
1361	3.6649	1.2877	4.2403	4.3644	2.6171	9.0735	14.8259	2.5951	1.3374	1.4104	1.2331	2	38.4744	11.9028	10.7616	9.6527	8.8361	1.0069
1362	3.2095	1.2624	3.5527	3.7434	6.3655	7.5248	12.7292	2.1002	1.2933	1.4023	1.2547	2	26.7333	10.5419	7.6081	8.4021	7.0458	1.7017
1363	3.7819	1.183	3.6762	4.1331	36.7225	5.5166	14.056	1.4428	1.1364	1.2686	0.9938	2	20.2802	10.9165	3.523	10.985	3.4908	7.4474
1364	4.7926	1.1821	5.0026	5.448	24.1413	7.6981	17.7986	2.1637	1.1378	1.341	0.9278	2	38.5104	14.7148	2.5816	15.8603	5.8397	9.2969
1365	5.6283	1.2392	6.2871	6.6259	31.2061	7.3591	21.9122	2.1115	1.0942	1.3779	0.8813	2	46.2673	18.9	3.4423	21.4449	5.0626	14.4382
1366	5.3594	1.1714	5.3939	5.9963	26.5881	10.4335	19.7233	2.8533	1.013	1.2787	0.8145	2	56.2771	21.2019	5.9884	26.0296	7.6595	14.963
1367	5.4417	1.1923	5.7257	6.2447	31.1193	3.2729	20.3822	0.9194	1.0989	1.3427	0.8862	2	18.7398	7.8296	1.4829	8.835	2.2544	5.8317
1368	4.1354	1.1512	3.9627	4.4844	14.5823	8.8986	14.9565	2.3577	1.1413	1.2893	0.9833	2	35.2625	12.6162	4.9697	12.8305	7.601	5.1421
1369	4.9185	1.159	4.9502	5.4823	3.061	9.8136	17.9084	2.7127	1.2043	1.3381	1.0589	2	48.5793	11.5605	4.8257	10.9175	9.5132	1.487
1370	4.713	1.2016	5.0106	5.3966	19.5766	8.3004	17.7912	2.3377	1.1324	1.3505	0.8616	2	41.5899	13.8932	4.347	16.1256	6.6755	8.1419
1371	7.0671	1.1756	7.1066	7.9022	7.2496	9.6184	26.101	2.6188	0.6937	1.2941	0.4916	2	68.3538	9.3414	3.9181	19.0005	8.9211	4.9554
1372	4.0973	1.1198	3.749	4.3516	22.7186	10.7136	14.4138	2.7866	1.1189	1.2267	0.8416	2	40.1654	16.0929	8.9649	19.1226	8.2797	9.125
1373	4.3989	1.1721	4.5226	4.9598	6.1119	10.1601	16.1987	2.8366	1.1024	1.3584	0.9357	2	45.95	11.734	10.3523	12.5406	9.5392	2.8084
1374	4.7351	1.2044	5.0837	5.4737	-2.6892	11.4278	17.9161	3.2426	1.1107	1.3606	0.8354	2	58.0954	8.2412	8.9239	9.865	11.7351	-1.5623
1375	4.1555	1.3238	5.2683	5.1911	18.5196	7.2944	17.2826	2.2236	1.3471	1.48	1.3177	2	38.429	14.9484	6.3312	11.3447	5.9435	7.1169
1376	4.3306	1.2034	4.5079	4.9041	18.6485	6.0549	16.3719	1.6672	1.2072	1.3278	0.9606	2	27.295	9.8216	3.4988	10.225	4.9258	5.0901
1377	3.3186	1.2622	3.4859	3.7605	12.8917	11.9542	13.1593	3.1667	1.228	1.3153	1.0001	2	41.671	15.7858	7.375	15.7847	10.4129	5.3721
1378	4.8656	1.2113	5.3342	5.6536	31.1999	10.2654	18.5155	2.9574	1.0942	1.4794	0.8405	2	54.7578	23.0208	7.6334	27.3882	7.0626	17.0844
1379	3.6304	1.2171	3.7081	4.0603	7.5291	10.3881	13.8811	2.775	1.218	1.3644	1.08	2	38.5201	13.2752	8.975	12.2913	9.6061	2.9002
1380	5.565	1.1273	5.3998	6.1119	18.5023	1.6888	19.7086	0.4627	1.108	1.2846	0.8909	2	9.1194	2.9134	1.0079	3.2703	1.3764	1.6873
1381	5.4251	1.0087	4.072	5.2339	27.8051	10.2231	17.1911	2.4215	0.752	1.2402	0.4719	2	41.6283	15.0576	4.7204	31.9092	7.3805	11.5748
1382	3.714	1.2177	3.911	4.2616	20.3109	8.3268	14.2083	2.2921	1.1689	1.3175	0.9501	2	32.5662	12.9189	6.2677	13.5977	6.6356	6.6145
1383	4.4948	1.1574	4.3933	4.9426	21.1534	8.508	16.3435	2.287	1.028	1.3042	0.7401	2	37.3783	12.8716	3.5307	17.3917	6.7083	7.9068
1384	3.894	1.2626	4.2247	4.4972	25.0689	7.056	15.4465	1.9298	1.2475	1.4023	1.0973	2	29.8094	13.2745	3.054	12.0972	5.2871	7.4729
1385	4.3023	1.2012	4.6123	4.9641	37.5923	7.0217	16.2363	1.9947	1.1544	1.354	0.9449	2	32.3864	16.3153	5.2535	17.2669	4.3821	12.1748
1386	5.2475	1.2042	5.54	5.9877	30.8736	7.9902	19.8511	2.2299	1.1094	1.3653	0.8153	2	44.2656	18.1695	5.206	22.2859	5.5233	13.6664
1387	4.6755	1.2027	4.9025	5.3495	26.4792	7.8683	17.6652	2.1836	1.1548	1.4033	1.1055	2	38.5744	16.6097	4.4857	15.0239	5.7849	10.2142
1388	3.934	1.2988	4.5498	4.7328	10.9111	7.5178	16.0524	2.1308	1.0224	1.5079	1.0853	2	34.2046	11.0011	6.4407	10.1362	6.6975	3.7321
1389	4.1299	1.2071	4.2301	4.6428	19.1864	11.7949	15.6614	3.1858	1.1443	1.3204	0.9559	2	49.8937	18.6842	7.0007	19.5467	9.532	9.5728
1390	4.0917	1.2052	4.3848	4.6985	13.5829	9.7907	15.4919	2.7711	1.1817	1.3764	0.9471	2	42.9303	13.8448	7.8371	14.6175	8.4609	5.8312
1391	5.2176	1.2838	6.3398	6.4074	17.0514	9.9561	21.0437	2.9995	1.18	1.4857	1.0455	2	63.1197	19.3967	10.6035	18.5533	8.2584	10.7628
1392	5.7154	1.2477	6.6704	6.8786	21.0162	9.2782	22.403	2.7625	1.0767	1.4973	0.9404	2	61.889	19.8982	3.4231	21.1591	7.3282	13.0067
1393	3.9706	1.2703	4.495	4.6899	5.4294	10.2959	15.8457	2.9207	1.292	1.3634	1.0603	2	46.2799	12.8367	7.54	12.1066	9.7369	2.5127
1394	5.2313	1.2807	6.2613	6.3732	15.1904	11.9478	21.0471	3.5543	0.9729	1.5289	0.8372	2	74.8085	19.8471	7.5394	23.706	10.1328	11.3637
1395	6.0505	1.1991	6.383	6.9214	20.9004	11.1538	22.7934	3.1235	1.0846	1.3317	0.8082	2	71.1947	22.0104	5.7635	27.2338	8.8226	14.88
[truncated: 170 more rows]

## Sheet: BW25113-3
n	Axis	Dia	Volume	Area	RingFraction	ConcTotal	WallArea	ConcWall	MinDiaCenter	MaxDia	VolCenter	FlChannel	FluorTotal	FluorCenter	FluorPole	ConcCenter	ConcOffCenter	FCPlus
[truncated: 1,960 more rows]

[truncated: 15 more sheets: BW25113-4, delta lpoA-1, delta lpoA-2, delta lpoA-3, delta lpoA-4, delta lpoA-5, delta mrcA-1, delta mrcA-2, delta lpoB-1, delta lpoB-2, delta lpoB-3, delta lpoB-4, delta lpoB-5, delta mrcB-1, delta mrcB-2]
