# Supplementary material for: Early midcell localization of Escherichia coli PBP4 supports the function of peptidoglycan amidases
Source: PLoS Genet. 2022 May 23;18(5):e1010222. doi: 10.1371/journal.pgen.1010222 (PMC9166362; doi:10.1371/journal.pgen.1010222)
Supplement: S5 Data — FtsZ and FtsN in LMC500 (a) belonging to Fig 6. (XLSX) [file pgen.1010222.s022.xlsx]

## Sheet: Information
n	Number of cells
count	Number of cells
mean	average value
stdev	standard deviation of the average value
Axis	Length of the cell (µm)
Dia	Diameter of the cell (µm)
Constr	Number of constrictions and diameter at the constriction site
Area	2D surface of the cell (µm^2)
Age	Normalized age of the cells (0-100 %)
Volume	Volume of the cell (µm^3) (sum of disks)
WallArea	Calculated 3D surface (µm^2)
RingFraction	The fractio of fluorescent material in Volcenter compared to the rest of the cell
ConcTotal	Concentration of fluorescent material in the cell (au/µm^3)
ConcWall	Concentration of fluorescent material in cell envelope (au/µm^2)
MinDiaCenter	The miniumal diameter along the cell length (excluding the cell poles)
MaxDia	The maximun diamter ofound along the length axis.
VolCenter	Cell compartment ± 0.4 μm from cell center (µm^3)
FlChannel	Fluorescence Channel
FluorTotal	Total amount of fluorescent material per cell (au)
FluorCenter	Amount of fluorescent material in the VolCenter (au/µm^3)
FluorPole	Amount of fluorescent material in the cell pole defined haf of the sphere at the end of the cell with a diameter identical to that of the cell (au)
ConcCenter	Contentration of the fluorescenc\t material in VolCenter (au/µm^3)
ConcOffCenter	Concentration of fluorescent material in the cell excluding that of the VolCenter (au/µm^3)
FCPlus	The extra amount of fluorescent material in the VolCenter compared to the rest of the cell (au/µm^3)
see also:
Vischer, N.O.E., Verheul, J., Postma, M., Saparoea, B. van den B. van, Galli, E., Natale, P., et al. (2015) Cell age dependent concentration of Escherichia coli divisome proteins analyzed with ImageJ and ObjectJ. Frontiers in microbiology 6: 586.

## Sheet: 1-Z
n	Axis	Dia	Constr	Area	Age	Volume	MinDiaCenter	MaxDia	VolCenter	FlChannel	FluorTotal	FluorCenter	FluorPole	ConcCenter	ConcOffCenter	FCPlus	WallArea	RingFraction	ConcTotal	ConcWall
count	5473	5473	905	5473	5473	5473	5473	5473	5473	5473	5473	5473	5473	5473	5473	5473	5473	5473	5473	5473
mean	2.475	0.869	0.6633	1.9655	44.2706	1.2736	0.8178	0.9423	0.4952	2	16.5596	8.6459	5.1959	18.0617	10.4757	3.4544	6.7185	15.2197	12.8327	2.4219
stdev	0.4896	0.0535	0.0607	0.3924	28.5334	0.2645	0.0912	0.0519	0.0808	0	7.1683	4.3479	1.9615	9.7521	4.0447	4.3974	1.1831	23.0353	4.6902	0.8869
Number	---	---	---	---	---	---	---	---	---	---	---	---	---	---	---	---	---	---	---	---
1	3.0502	0.8729	0.7427	2.4713	80.5214	1.6347	0.7427	0.9467	0.4506	2	18.1557	9.0837	4.2873	20.1571	7.662	5.6308	8.3643	31.014	11.1064	2.1706
2	1.8813	0.8341		1.4006	7.3141	0.8601	0.815	0.8965	0.4806	2	7.1152	3.0576	4.6073	6.3615	10.6918	-2.0813	4.93	-29.2515	8.2725	1.4432
3	2.8974	0.8397		2.33	71.6979	1.5203	0.8199	0.939	0.4827	2	16.1741	8.0096	3.9831	16.5922	7.8691	4.2109	7.6431	26.0348	10.6388	2.1162
4	2.5236	0.8533		1.9745	48.5638	1.281	0.8581	0.9247	0.5253	2	15.0216	9.6277	2.9568	18.3285	7.1371	5.8787	6.7649	39.135	11.7265	2.2205
5	1.9429	0.8855		1.5333	10.497	0.9791	0.8514	0.9513	0.5141	2	7.2813	3.4296	3.8516	6.6713	8.283	-0.8286	5.4051	-11.3798	7.4367	1.3471
6	3.1695	0.8506	0.7277	2.5784	86.6385	1.6729	0.7277	0.9213	0.4168	2	23.1413	12.6032	3.5305	30.2405	8.3892	9.1069	8.4692	39.3535	13.833	2.7324
7	2.004	0.9538		1.6918	13.9839	1.1855	0.9416	1.0099	0.6297	2	9.1985	4.3381	4.8604	6.8896	8.7434	-1.1673	6.0049	-12.6901	7.7592	1.5318
8	2.2151	0.9001		1.7946	27.9581	1.1893	0.9165	0.9165	0.5181	2	10.2302	6.1564	2.9094	11.883	6.0693	3.012	6.2634	29.4422	8.6019	1.6333
9	2.9531	0.8911		2.4628	74.8525	1.6689	0.8839	0.9529	0.5633	2	13.0049	7.7138	1.9054	13.6929	4.7856	5.0179	8.2669	38.5847	7.7925	1.5731
10	2.7616	0.8979		2.2871	63.8133	1.5259	0.869	0.9697	0.5119	2	26.0075	13.7156	5.3557	26.7932	12.1219	7.5103	7.7902	28.8774	17.044	3.3385
11	3.0677	0.872		2.527	81.4226	1.6797	0.7791	0.9415	0.4736	2	13.397	5.9143	4.5719	12.4866	6.2044	2.9756	8.4043	22.2109	7.9758	1.5941
12	2.3443	0.8216		1.7561	36.4605	1.0705	0.8508	0.8508	0.4465	2	8.258	3.8157	2.6838	8.5455	7.1189	0.637	6.0511	7.7137	7.7142	1.3647
13	3.0655	0.8245		2.4028	81.3068	1.5237	0.7409	0.9016	0.4239	2	15.8623	9.9229	2.2288	23.4097	5.4003	7.6338	7.9405	48.1254	10.4104	1.9976
14	2.2793	0.9468		1.9145	32.361	1.3313	0.9274	1.0017	0.6364	2	3.5626	2.027	1.1188	3.1852	2.2097	0.6208	6.7799	17.4255	2.676	0.5255
15	3.6395	0.8003	0.5476	2.754	98.5572	1.6974	0.5476	0.8989	0.2909	2	14.9348	2.4112	4.4739	8.2903	8.904	-0.1785	9.1505	-1.1952	8.7986	1.6321
16	2.158	0.8831		1.6875	24.0122	1.0917	0.8356	0.9556	0.5331	2	13.8701	7.8495	5.1923	14.7242	10.7773	2.1042	5.9871	15.1708	12.705	2.3167
17	2.866	0.8793	0.7927	2.4114	70.1462	1.6668	0.7927	0.9902	0.4871	2	30.0853	19.0932	4.6509	39.2017	9.3169	14.5554	7.9169	48.3804	18.0497	3.8001
18	2.8291	0.856		2.2829	68.1451	1.4823	0.8228	0.9428	0.4924	2	21.128	11.6506	4.8046	23.6623	9.5737	6.9368	7.6078	32.8323	14.2535	2.7771
19	1.786	0.8839		1.392	3.8474	0.882	0.8636	0.9301	0.5405	2	14.0188	8.5218	7.7462	15.7654	16.0991	-0.1804	4.9598	-1.2868	15.8943	2.8265
20	3.1126	0.8483		2.4842	83.6887	1.6079	0.8169	0.9182	0.4606	2	18.1727	9.7465	3.3843	21.1627	7.344	6.3642	8.2955	35.0207	11.3021	2.1907
21	2.3335	0.9195		1.9317	35.817	1.3154	0.9108	0.978	0.5518	2	12.4282	5.314	4.9644	9.6303	9.3171	0.1728	6.7408	1.3904	9.4482	1.8437
22	2.6895	0.8173		2.0944	59.4087	1.3152	0.7891	0.9188	0.4777	2	20.0964	11.3759	4.6071	23.8162	10.4123	6.4024	6.9058	31.8584	15.2801	2.9101
23	3.0845	0.8686	0.6736	2.5099	82.2828	1.6387	0.6736	0.9771	0.4409	2	17.4423	7.479	5.1412	16.9635	8.3176	3.8119	8.4166	21.8543	10.644	2.0724
24	3.517	0.9041	0.5977	3.0067	97.3614	2.0038	0.5977	1.0336	0.3951	2	24.2549	4.3543	4.9284	11.0197	12.3709	-0.5339	9.9898	-2.2012	12.1045	2.428
25	3.1364	0.8811	0.701	2.6469	84.9184	1.8109	0.701	0.9976	0.4315	2	22.6873	6.617	6.8207	15.3362	11.6498	1.5905	8.6816	7.0105	12.5282	2.6133
26	2.4897	0.8058		1.8203	46.2384	1.0877	0.8017	0.8699	0.4205	2	15.3493	7.7437	4.6126	18.4164	11.3985	2.9509	6.3025	19.225	14.1117	2.4354
27	2.6762	0.8667		2.1844	58.4963	1.4545	0.8901	0.9612	0.5669	2	14.2271	6.7963	4.381	11.9894	8.3714	2.0509	7.2871	14.4154	9.7814	1.9524
28	2.1016	0.9819		1.8289	20.6116	1.2981	0.9767	1.0589	0.6244	2	6.9997	2.5962	3.9217	4.1576	6.5372	-1.4859	6.483	-21.2281	5.3923	1.0797
29	2.6457	0.7831		2.0002	56.4348	1.2104	0.7833	0.8726	0.4199	2	16.1118	9.6745	3.6588	23.041	8.1434	6.2552	6.5089	38.8237	13.3111	2.4753
30	2.2371	0.9126		1.8374	29.5995	1.2268	0.9197	0.9857	0.5479	2	11.7831	6.0028	4.6005	10.957	8.5139	1.3385	6.414	11.3595	9.6047	1.8371
31	2.3184	0.8683		1.8289	34.7732	1.1569	0.8695	0.9251	0.5237	2	14.0289	7.4246	5.2652	14.1762	10.4312	1.9614	6.3239	13.9811	12.1263	2.2184
32	3.5141	0.8464	0.5902	2.7754	97.3355	1.776	0.5902	0.9306	0.3286	2	16.8088	5.1006	4.3868	15.5229	8.0892	2.4426	9.3444	14.5317	9.4644	1.7988
33	2.9868	0.892	0.6973	2.4756	76.6352	1.6885	0.6973	0.9814	0.4099	2	23.8558	11.9951	6.0871	29.2635	9.2766	8.1926	8.3695	34.3422	14.1284	2.8503
34	2.1442	0.8833		1.6875	23.2358	1.0974	0.8292	0.9691	0.5446	2	10.2007	5.9507	3.5677	10.9274	7.688	1.7641	5.9505	17.2939	9.2953	1.7143
35	2.9709	0.8646	0.6475	2.4114	75.6965	1.5784	0.6475	0.9819	0.4349	2	16.3958	5.4604	5.4666	12.5568	9.5625	1.3021	8.0697	7.9417	10.3876	2.0318
36	2.7051	0.8378		2.1415	60.307	1.3655	0.8056	0.889	0.4879	2	22.5555	15.5585	3.7708	31.8883	7.9729	11.6685	7.12	51.7324	16.5181	3.1679
37	2.4091	0.8844		1.9145	41.0475	1.2503	0.8207	0.971	0.5357	2	13.7133	7.982	3.7335	14.9008	8.0203	3.6857	6.6937	26.8768	10.968	2.0487
38	3.3188	0.8594		2.7369	92.9008	1.7856	0.7636	1.124	0.5527	2	18.9719	5.4651	4.6577	9.888	10.9551	-0.5898	8.96	-3.1088	10.6249	2.1174
39	2.6925	0.8647		2.1929	59.568	1.4388	0.8114	0.9706	0.5342	2	18.2196	10.8754	3.5133	20.36	8.1187	6.5387	7.3143	35.8883	12.6631	2.491
40	2.3385	0.8407		1.786	36.1723	1.1197	0.8202	0.901	0.4492	2	13.9312	7.3814	4.4486	16.4315	9.7694	2.9928	6.1765	21.4827	12.4419	2.2555
41	2.7253	0.8265		2.1073	61.5538	1.3359	0.7976	0.9115	0.4457	2	35.9408	21.9362	6.5159	49.2176	15.7321	14.9244	7.076	41.525	26.9038	5.0793
42	2.3361	0.9433		1.9788	36.003	1.3842	0.9215	0.9971	0.5752	2	22.5121	14.4865	5.1059	25.1835	9.9211	8.7795	6.9228	38.999	16.2636	3.2519
43	2.1665	0.8657		1.6918	24.5112	1.0732	0.8587	0.9248	0.5262	2	12.3316	6.078	5.505	11.5498	11.4326	0.0617	5.8921	0.5003	11.4905	2.0929
44	3.2984	0.873	0.72	2.724	92.1748	1.8093	0.72	0.9817	0.4277	2	26.2164	11.8446	5.216	27.6925	10.4026	7.3952	9.0464	28.2083	14.4898	2.898
45	1.6624	0.9345		1.3492	1.1515	0.8907	0.8624	0.984	0.5859	2	5.892	4.2853	3.3127	7.3139	5.271	1.197	4.8804	20.3157	6.615	1.2073
46	2.4338	0.9258		2.0259	42.5622	1.3708	0.9179	0.9797	0.6039	2	14.8569	7.7495	4.9949	12.8319	9.2686	2.1519	7.0784	14.4842	10.8381	2.0989
47	1.9831	0.903		1.589	12.769	1.0344	0.8744	0.9393	0.5298	2	12.4883	4.3888	8.0995	8.2839	16.0518	-4.1155	5.626	-32.9548	12.073	2.2197
48	3.4906	0.8191	0.6652	2.6384	96.9736	1.5991	0.6652	0.8878	0.3806	2	24.5762	12.6666	4.509	33.2841	9.7733	8.9473	8.9827	36.4064	15.3688	2.7359
49	2.8739	0.9097		2.497	70.4896	1.7765	0.8508	1.0472	0.5386	2	17.2747	8.4187	4.3375	15.6316	7.1539	4.5658	8.2132	26.4306	9.724	2.1033
50	2.1813	0.8116		1.5976	25.6563	0.9455	0.7984	0.8938	0.4667	2	9.2626	5.8649	2.7609	12.5674	7.0963	2.5533	5.5619	27.5657	9.7965	1.6654
51	2.2383	0.9287		1.876	29.7129	1.2697	0.9229	0.9888	0.5611	2	12.4179	6.956	3.8278	12.3971	7.7077	2.6312	6.5302	21.1888	9.7802	1.9016
52	2.2391	0.8571		1.7346	29.8101	1.0879	0.8276	0.9482	0.4667	2	10.9757	5.6298	4.4143	12.0641	8.6048	1.6143	6.029	14.7079	10.0889	1.8205
53	2.6187	0.9089		2.1929	54.691	1.5023	0.9207	0.989	0.5524	2	28.0971	15.2341	7.5478	27.5791	13.5409	7.7544	7.4774	27.5986	18.7027	3.7576
54	1.9773	0.8918		1.5847	12.3088	1.0255	0.8716	0.9383	0.5091	2	7.6827	3.8043	3.8784	7.4723	7.5102	-0.0193	5.5394	-0.2513	7.4917	1.3869
55	2.6638	0.8391		2.133	57.6681	1.3964	0.8162	0.9372	0.5262	2	29.8665	18.8522	6.597	35.8258	12.6579	12.1914	7.0218	40.8196	21.3882	4.2534
56	1.891	0.9052		1.529	7.8698	1.0077	0.8832	0.9535	0.5653	2	5.6696	3.3199	2.9112	5.8725	5.3115	0.3171	5.3776	5.593	5.6263	1.0543
57	2.5731	0.839		2.0259	51.8496	1.2851	0.8167	0.935	0.5006	2	19.7815	12.4338	4.4851	24.8385	9.3658	7.7454	6.782	39.1548	15.393	2.9168
58	2.3505	0.8899		1.8888	36.9195	1.2416	0.8704	0.9389	0.5122	2	14.6095	6.0044	6.368	11.7217	11.7979	-0.039	6.5712	-0.2671	11.7667	2.2233
59	2.3082	0.8477		1.7732	34.0703	1.1008	0.8354	0.9239	0.4917	2	7.7769	4.5021	2.4639	9.1555	5.3769	1.858	6.1471	23.8913	7.0648	1.2651
60	2.1908	0.8442		1.6575	26.4776	1.0117	0.8347	0.9323	0.5074	2	10.6814	5.9607	4.2327	11.7471	9.3616	1.2104	5.8101	11.3318	10.5579	1.8384
61	2.0456	0.9025		1.649	17.0073	1.0787	0.8826	0.9922	0.5773	2	9.3017	4.8374	4.4643	8.3798	8.9027	-0.3019	5.7999	-3.2456	8.6231	1.6038
62	2.9678	0.8659	0.747	2.3985	75.6297	1.5707	0.747	0.9459	0.4836	2	15.9857	8.8159	2.901	18.2282	6.5958	5.6259	8.0733	35.1933	10.1774	1.9801
63	2.7001	0.8854		2.2486	60.0869	1.5109	0.889	0.9984	0.5865	2	21.523	13.8973	3.717	23.6956	8.2489	9.0594	7.5106	42.0917	14.2452	2.8657
64	1.6607	0.8894		1.2892	1.0983	0.8147	0.8452	0.9164	0.5371	2	6.4857	4.1476	4.2298	7.7221	8.4215	-0.3756	4.6402	-5.7912	7.9608	1.3977
65	2.1049	0.8903		1.6832	20.779	1.0903	0.867	0.9489	0.52	2	15.1541	7.7926	6.2605	14.986	12.9083	1.0804	5.8873	7.1294	13.899	2.574
66	2.6623	0.875		2.2143	57.5306	1.5077	0.8375	0.9688	0.5594	2	24.7292	15.2919	4.9384	27.3375	9.9517	9.7252	7.3185	39.3268	16.4019	3.379
67	2.0298	0.866		1.5762	15.6933	0.9962	0.8325	0.9494	0.5265	2	12.6321	7.9233	4.7088	15.0486	10.0248	2.6451	5.522	20.9395	12.6803	2.2876
68	2.1484	0.9182		1.7646	23.4217	1.1919	0.9243	0.9905	0.5791	2	9.2234	4.8431	3.7901	8.3639	7.1473	0.7044	6.1974	7.6371	7.7384	1.4883
69	2.2448	0.9101		1.8289	30.1671	1.2062	0.9006	0.9743	0.5455	2	18.0767	11.2572	5.1035	20.6372	10.3211	5.6272	6.4186	31.1296	14.9865	2.8163
70	2.0397	0.9445		1.7047	16.5483	1.1662	0.9358	1.0093	0.6282	2	14.5221	9.3587	5.1633	14.8979	9.5964	3.3304	6.0521	22.9333	12.4525	2.3995
71	2.2051	0.9054		1.7775	27.3035	1.1876	0.8508	0.9817	0.5341	2	9.2809	3.6834	4.4934	6.8962	8.5659	-0.8918	6.2721	-9.609	7.8148	1.4797
72	2.2544	0.881		1.7903	30.9001	1.143	0.8645	0.9321	0.5101	2	11.8909	4.6722	5.717	9.1595	11.4057	-1.1457	6.2396	-9.6351	10.4032	1.9057
73	1.9146	0.8515		1.4391	9.1283	0.8846	0.8553	0.9211	0.5104	2	7.6215	4.6353	3.5729	9.0817	7.9805	0.5621	5.1218	7.3752	8.6158	1.4881
74	3.0005	0.8453		2.3771	77.4222	1.5242	0.7422	0.9331	0.3924	2	29.9613	15.5238	6.1704	39.5649	12.7557	10.5189	7.968	35.1083	19.6571	3.7602
75	1.9122	0.8705		1.4862	8.9037	0.9341	0.8185	0.9488	0.5337	2	7.4406	3.1041	4.787	5.8158	10.831	-2.6767	5.2294	-35.9742	7.9655	1.4228
76	2.1202	0.886		1.6832	21.7567	1.0779	0.8667	0.936	0.5097	2	10.1262	5.596	3.8615	10.9787	7.9728	1.5321	5.9015	15.1301	9.3944	1.7159
77	2.5389	0.8012		1.8717	49.8058	1.1234	0.7818	0.8434	0.4315	2	16.7145	10.7255	3.8592	24.859	8.6548	6.9914	6.3905	41.8284	14.8785	2.6155
78	2.9487	0.8577		2.3814	74.5869	1.555	0.8341	0.9512	0.5045	2	32.3874	19.6337	5.9461	38.9133	12.1415	13.5077	7.9454	41.7067	20.8279	4.0762
79	2.7174	0.7561	0.6558	2.0088	61.0095	1.2191	0.6558	0.9179	0.3245	2	18.896	9.0843	5.3391	27.994	10.9675	5.5252	6.4547	29.2401	15.5	2.9275
80	3.6439	0.78	0.5972	2.7583	98.6355	1.6961	0.5972	0.9002	0.3093	2	22.8631	5.9614	7.5426	19.2736	12.1876	2.1917	8.9289	9.5862	13.4798	2.5606
81	3.0893	0.8058	0.6653	2.3471	82.6096	1.4451	0.6653	0.9343	0.4123	2	21.9125	11.2178	5.4866	27.208	10.3545	6.9487	7.8208	31.7111	15.1633	2.8018
82	2.1687	0.9172		1.7732	24.6832	1.1857	0.8784	0.9773	0.5773	2	12.7325	6.2222	5.6963	10.7785	10.7011	0.0446	6.249	0.3505	10.7384	2.0375
83	2.5364	0.8503		2.0559	49.5082	1.3507	0.8715	0.9346	0.5398	2	12.4026	6.1634	3.9382	11.4174	7.6948	2.0095	6.7757	16.2022	9.1823	1.8305
84	2.4102	0.8344		1.8331	41.1001	1.1387	0.8508	0.8508	0.4837	2	18.1372	11.3193	4.5034	23.4028	10.4079	6.2853	6.3181	34.6542	15.928	2.8707
85	2.6008	0.8511		2.0601	53.693	1.3275	0.8239	0.9419	0.4578	2	21.976	12.4556	5.3096	27.2097	10.9468	7.4445	6.9543	33.8756	16.5544	3.1601
86	1.6643	0.9006		1.2806	1.178	0.8119	0.7965	0.9559	0.541	2	8.3578	6.0475	4.8093	11.1792	8.5264	1.4351	4.7089	17.1708	10.2941	1.7749
87	3.1222	0.7475	0.636	2.2786	84.066	1.3403	0.636	0.8417	0.3218	2	17.3318	7.8522	4.6225	24.3978	9.3081	4.8565	7.3324	28.0207	12.9313	2.3637
88	1.8707	0.8975		1.4777	6.8986	0.9742	0.8735	0.9415	0.5631	2	9.8398	5.5161	4.9834	9.7966	10.5159	-0.405	5.2747	-4.1159	10.1004	1.8655
89	2.1692	0.9068		1.7603	24.7458	1.1639	0.8882	0.958	0.5797	2	13.0486	7.249	5.1955	12.5045	9.9282	1.4935	6.1797	11.4457	11.2111	2.1115
90	2.0846	0.8949		1.6661	19.37	1.0957	0.8788	0.9439	0.5238	2	5.824	1.9869	3.4958	3.7931	6.7094	-1.5276	5.8604	-26.2294	5.3153	0.9938
91	2.2533	0.8362		1.7175	30.8348	1.0468	0.8115	0.8847	0.4471	2	13.9043	8.0874	4.3907	18.087	9.6996	3.7504	5.9194	26.973	13.2827	2.3489
92	1.9221	0.9222		1.5676	9.5502	1.0351	0.8912	0.9822	0.5951	2	10.5817	5.263	6.2126	8.8442	12.0876	-1.93	5.5686	-18.239	10.2229	1.9002
93	3.378	0.8243	0.7208	2.694	94.9228	1.755	0.7208	0.9179	0.4256	2	24.0529	12.3955	4.2678	29.1272	8.7687	8.6638	8.7473	36.0198	13.7054	2.7498
94	2.0356	0.8804		1.5847	16.1939	1.0152	0.8645	0.9468	0.5444	2	11.1284	5.5593	5.5692	10.2114	11.8292	-0.8807	5.6303	-7.914	10.9618	1.9765
95	2.6586	0.8549		2.1672	57.2755	1.4519	0.8312	0.9709	0.5458	2	26.434	16.8537	4.8755	30.8774	10.5734	11.0825	7.1403	41.9252	18.2065	3.7021
96	2.2516	0.8438		1.7132	30.6554	1.0522	0.8453	0.9219	0.4632	2	15.118	7.3789	6.0994	15.9299	13.1387	1.2929	5.9687	8.5521	14.368	2.5329
97	3.0847	0.8175	0.6669	2.3899	82.3295	1.4908	0.6669	0.8983	0.4063	2	22.7823	12.0877	4.8913	29.7507	9.861	8.0812	7.922	35.4714	15.2819	2.8758
98	3.0098	0.8179	0.7063	2.3043	77.9643	1.4193	0.7063	0.8843	0.3806	2	21.6651	11.2717	4.1629	29.6169	10.0056	7.4638	7.7338	34.4508	15.2646	2.8014
99	2.0067	0.8754		1.5676	14.1292	1.0147	0.8447	0.9313	0.5299	2	5.9894	3.2159	2.7735	6.0688	5.7207	0.1845	5.519	3.0804	5.9026	1.0852
100	2.6324	0.9162		2.2229	55.6184	1.5117	0.8724	0.9836	0.5258	2	21.2941	11.5664	4.864	21.9982	9.8665	6.3787	7.5771	29.9552	14.0862	2.8103
101	2.5514	0.7809		1.8931	50.4776	1.1454	0.7854	0.8449	0.4578	2	30.2062	17.2018	7.7064	37.5722	18.9135	8.5426	6.2591	28.2809	26.3717	4.826
102	2.1381	0.9727		1.8417	22.7565	1.3162	0.9209	1.0479	0.6685	2	9.2944	4.8807	3.7339	7.301	6.8143	0.3254	6.5335	3.501	7.0615	1.4226
103	2.6537	0.8605		2.1758	56.9425	1.4683	0.8512	0.9817	0.5389	2	16.9764	9.1183	4.0985	16.9209	8.4551	4.5621	7.1738	26.8732	11.5619	2.3664
104	2.2301	0.884		1.7603	29.1955	1.1379	0.8865	0.9404	0.524	2	10.1901	4.846	4.2261	9.2479	8.7055	0.2842	6.1932	2.789	8.9552	1.6454
105	2.0534	0.8159		1.4948	17.4232	0.882	0.787	0.8526	0.4647	2	10.9735	6.0904	4.8831	13.107	11.7016	0.653	5.2634	5.9507	12.4416	2.0849
106	3.3823	0.9436		3.0667	94.9992	2.3085	0.8201	1.337	0.7278	2	17.6715	3.7002	4.2215	5.084	8.8385	-2.7325	10.0271	-15.4628	7.655	1.7624
107	3.2164	0.8414		2.5484	88.8422	1.6359	0.7925	0.9286	0.5013	2	23.3544	13.1772	5.4321	26.2863	8.9699	8.6806	8.5021	37.169	14.2762	2.7469
108	1.9726	0.9436		1.6404	11.979	1.1185	0.9445	1.0027	0.58	2	14.0236	6.2247	7.799	10.7314	14.4851	-2.1773	5.8474	-15.526	12.5379	2.3983
109	2.354	0.6934	0.5353	1.5162	37.2946	0.7933	0.5353	0.8043	0.2526	2	8.3395	3.4568	3.4055	13.6827	9.0306	1.1753	5.1278	14.0932	10.5124	1.6263
110	3.1	0.7317	0.5864	2.1629	83.1013	1.2078	0.5864	0.8226	0.3168	2	22.1062	7.2411	7.7654	22.8585	16.6827	1.9564	7.126	8.85	18.3029	3.1022
111	2.3472	0.8536		1.8203	36.7324	1.1518	0.8643	0.9254	0.4749	2	9.1824	4.3162	3.5404	9.0882	7.1893	0.9018	6.2946	9.821	7.9722	1.4588
112	3.0292	0.8466		2.3814	79.0775	1.5162	0.7383	0.9296	0.4097	2	21.0682	8.9995	5.5032	21.9646	10.9077	4.5303	8.057	21.503	13.8954	2.6149
113	2.0093	0.941		1.679	14.3038	1.1625	0.9082	0.9778	0.6072	2	7.2242	3.119	4.1052	5.1369	7.3922	-1.3693	5.9399	-18.9543	6.2144	1.2162
114	2.0364	0.8506		1.5376	16.2972	0.9507	0.8312	0.925	0.5085	2	9.2906	3.6829	5.6077	7.2427	12.6824	-2.7661	5.4419	-29.7731	9.7724	1.7072
115	2.2755	0.8629		1.7646	32.1796	1.1319	0.8558	0.9217	0.5021	2	20.8546	10.0062	8.0601	19.9282	17.2242	1.3577	6.1687	6.5103	18.4244	3.3807
116	2.477	0.8735		1.9488	45.4415	1.2612	0.8518	0.9173	0.49	2	15.0489	6.9274	4.8439	14.1364	10.5313	1.7667	6.7973	11.7397	11.9322	2.214
117	2.5264	0.8188		1.9145	48.7485	1.1929	0.7959	0.8956	0.4686	2	14.6578	8.5861	3.6347	18.3247	8.3825	4.6585	6.4988	31.7817	12.2875	2.2555
118	2.8412	0.8302		2.2315	68.7595	1.4019	0.7691	0.9003	0.4789	2	22.1184	13.1498	4.6277	27.4579	9.7166	8.4964	7.4101	38.4133	15.7774	2.9849
119	2.0834	0.8033		1.5076	19.2193	0.8981	0.7699	0.8426	0.4115	2	7.6135	3.636	3.4298	8.8351	8.1756	0.2714	5.2577	3.5647	8.4773	1.4481
120	1.7388	0.8612		1.3235	2.4864	0.843	0.788	0.9237	0.5054	2	6.9733	3.931	4.2198	7.778	9.0111	-0.6232	4.7044	-8.9369	8.272	1.4823
121	2.4579	0.8995		1.9916	44.1467	1.3378	0.8755	0.9427	0.5259	2	19.4518	9.5493	6.2204	18.1586	12.1963	3.1355	6.946	16.1193	14.5401	2.8004
122	2.6651	0.8346		2.0516	57.8058	1.2887	0.8148	0.917	0.4663	2	14.4983	8.1975	3.6747	17.5811	7.6615	4.6252	6.9877	31.9017	11.2503	2.0748
123	2.5302	0.8785		2.1158	49.0075	1.4459	0.8572	0.9642	0.5635	2	19.6729	9.9807	6.573	17.7111	10.984	3.7909	6.9828	19.2697	13.606	2.8173
124	2.2852	0.8458		1.7603	32.8237	1.1013	0.8291	0.8894	0.4862	2	9.9555	5.0728	3.8497	10.433	7.938	1.2132	6.072	12.1862	9.0398	1.6396
125	2.7682	0.8848		2.2572	64.3271	1.4845	0.8219	0.9444	0.4878	2	21.949	12.6874	5.0311	26.009	9.2927	8.1544	7.695	37.1516	14.7854	2.8524
126	1.8531	0.9375		1.5162	6.2364	1.0154	0.9221	1.0195	0.5669	2	7.4181	3.5239	4.5419	6.2156	8.6841	-1.3995	5.4575	-18.866	7.3056	1.3592
127	1.9762	0.8681		1.5162	12.194	0.9523	0.8825	0.9421	0.4938	2	9.6685	5.5708	4.0977	11.2806	8.9389	1.1564	5.3898	11.9605	10.1528	1.7939
128	2.359	0.9037		1.9145	37.6193	1.2711	0.8939	0.9642	0.5277	2	13.4972	8.3074	3.2618	15.7415	6.9817	4.6229	6.6971	34.2508	10.6185	2.0154
129	2.5183	0.7946		1.9231	48.2687	1.1761	0.7811	0.9349	0.4217	2	9.4549	4.6051	3.4069	10.9216	6.428	1.8947	6.2867	20.0393	8.0392	1.504
130	2.6257	0.7933		2.013	55.1346	1.2482	0.7909	0.8617	0.4301	2	15.978	7.9297	4.6031	18.4362	9.8384	3.6981	6.5442	23.1449	12.8008	2.4416
131	3.1283	0.8124	0.6869	2.3942	84.4915	1.4798	0.6869	0.8904	0.3684	2	23.7057	12.0835	5.7108	32.804	10.4572	8.2315	7.9837	34.7237	16.0195	2.9693
132	1.7449	0.8932		1.3791	2.6878	0.9042	0.8516	0.9171	0.539	2	3.662	1.9935	2.3693	3.6982	4.5696	-0.4697	4.8966	-12.8263	4.05	0.7479
133	2.8349	0.8055		2.1672	68.4413	1.3351	0.7139	0.9008	0.4241	2	16.163	9.4555	3.6971	22.2951	7.3625	6.333	7.1739	39.1821	12.1062	2.253
134	2.1071	0.9028		1.6961	20.9466	1.1132	0.8816	0.9493	0.5241	2	11.6594	4.455	6.2942	8.5009	12.2282	-1.9533	5.9764	-16.753	10.4738	1.9509
135	2.7995	0.8393	0.7252	2.2358	66.3174	1.4607	0.7252	0.9457	0.4806	2	18.6066	9.5278	5.4469	19.8266	9.2629	5.0764	7.3818	27.2828	12.7381	2.5206
136	2.1253	0.9477		1.786	22.0329	1.2179	0.9169	0.9824	0.574	2	12.6157	5.7053	6.1465	9.9397	10.7323	-0.4549	6.3276	-3.6058	10.3586	1.9938
137	3.032	0.9102	0.5893	2.5398	79.2372	1.6517	0.5893	0.9606	0.3528	2	14.2787	3.6279	5.1709	10.2832	8.1997	0.7351	8.6696	5.1482	8.6449	1.647
138	1.7563	0.8599		1.3277	2.9432	0.831	0.7558	0.9325	0.4989	2	6.4312	3.3219	4.1432	6.6587	9.3623	-1.3488	4.7447	-20.9728	7.7391	1.3554
139	1.8114	0.823		1.3277	4.7846	0.8024	0.8218	0.8883	0.432	2	10.2216	4.582	6.3904	10.6059	15.2268	-1.9964	4.6833	-19.5312	12.7388	2.1826
140	3.1366	0.8195	0.6993	2.4756	84.9421	1.5787	0.6993	0.9255	0.3907	2	14.582	7.2433	2.8829	18.541	6.1773	4.8301	8.0754	33.1237	9.2367	1.8057
141	3.4632	0.7962	0.6756	2.6426	96.5611	1.6356	0.6756	0.8852	0.3988	2	13.6709	6.4054	2.8649	16.0609	5.8743	4.0626	8.6621	29.7171	8.3583	1.5782
142	2.4459	0.8961		1.9831	43.3078	1.2966	0.8992	0.9673	0.5643	2	21.3455	13.1669	5.2892	23.3315	11.169	6.8638	6.8859	32.1557	16.4627	3.0999
143	3.2376	0.835	0.699	2.6169	89.6252	1.6997	0.699	0.9633	0.4407	2	17.6682	11.0682	2.084	25.1176	5.2421	8.7582	8.4925	49.5704	10.3949	2.0804
144	2.6161	0.8854		2.1587	54.614	1.457	0.8857	0.9713	0.5386	2	22.3903	14.0057	3.9298	26.0031	9.13	9.0881	7.2772	40.5895	15.3674	3.0768
145	3.3939	0.8412	0.7611	2.7583	95.2796	1.8145	0.7611	0.9492	0.4243	2	16.9002	8.2584	3.0361	19.4654	6.2163	5.6211	8.9686	33.2606	9.314	1.8844
146	2.5273	0.8897		2.073	48.8224	1.4027	0.8986	0.9715	0.5607	2	15.5091	8.5484	4.4991	15.2465	8.2665	3.9136	7.0642	25.2342	11.0566	2.1955
147	2.1411	0.9084		1.7346	23.0037	1.1612	0.9034	0.9728	0.5811	2	14.3072	9.6892	3.9501	16.6749	7.9598	5.064	6.1106	35.3948	12.321	2.3414
148	1.9346	0.9459		1.619	10.0299	1.1267	0.922	0.9883	0.5705	2	9.315	4.7401	4.575	8.3084	8.2251	0.0475	5.7491	0.5101	8.2675	1.6203
149	2.518	0.901		2.073	48.2135	1.3807	0.8815	0.9678	0.5241	2	16.2195	9.9736	3.4955	19.0294	7.2918	6.1519	7.1277	37.929	11.7473	2.2756
150	2.1938	0.8946		1.7817	26.6043	1.186	0.8705	0.9334	0.5146	2	1.2077	0.315	0.7112	0.6121	1.3296	-0.3693	6.1654	-30.5788	1.0183	0.1959
151	2.902	0.835	0.7275	2.3257	71.8931	1.4989	0.7275	0.9502	0.4105	2	17.6779	7.0919	5.3988	17.2778	9.7257	3.0998	7.6126	17.5349	11.7939	2.3222
152	2.433	0.9129		2.013	42.4737	1.345	0.9197	0.9753	0.5849	2	16.7049	8.6043	5.5377	14.7099	10.6575	2.3704	6.9776	14.1898	12.42	2.3941
153	2.2402	0.8768		1.7689	29.8911	1.1331	0.8545	0.9206	0.4993	2	7.2692	3.3362	2.9695	6.6815	6.2056	0.2376	6.1707	3.2686	6.4153	1.178
154	1.6677	0.9056		1.3149	1.2046	0.8408	0.8573	0.9392	0.5527	2	6.7386	3.9004	5.0434	7.0575	9.8508	-1.5438	4.7446	-22.9098	8.0145	1.4203
155	2.3094	0.8945		1.8546	34.2039	1.2068	0.8961	0.9591	0.5755	2	11.7701	4.3149	5.7519	7.4983	11.8085	-2.4804	6.4895	-21.0737	9.7531	1.8137
156	2.3644	0.8914		1.9102	37.9448	1.2537	0.8518	0.9173	0.4851	2	13.0504	7.7425	3.6987	15.96	6.9059	4.3923	6.6216	33.6564	10.4095	1.9709
157	2.2735	0.9308		1.8974	32.0479	1.307	0.9177	0.9832	0.5981	2	15.8216	10.9288	3.612	18.2729	6.9023	6.8006	6.648	42.983	12.1053	2.3799
158	1.9721	0.8776		1.5376	11.9074	0.9796	0.84	0.934	0.4936	2	13.5371	4.7189	8.8182	9.5601	18.1438	-4.237	5.4372	-31.2992	13.819	2.4897
159	3.0038	0.8188		2.3128	77.693	1.4447	0.7357	0.8974	0.406	2	24.7665	16.102	3.3971	39.6565	8.3415	12.715	7.7265	51.3395	17.143	3.2054
160	3.2718	0.8116	0.5886	2.5484	91.5518	1.6169	0.5886	0.9511	0.3479	2	12.9274	4.7324	2.4268	13.6008	6.4581	2.4853	8.3419	19.2251	7.9952	1.5497
161	3.4242	0.8166	0.6758	2.6983	96.0215	1.7018	0.6758	0.9065	0.3751	2	15.5972	7.9846	3.3245	21.2842	5.738	5.832	8.7842	37.3913	9.1651	1.7756
162	2.599	0.8825		2.133	53.6165	1.4409	0.8587	0.9671	0.5035	2	11.6946	6.8016	2.6797	13.5094	5.2194	4.1738	7.2057	35.69	8.1162	1.623
163	2.5235	0.9035		2.0858	48.5453	1.4302	0.9105	0.9799	0.574	2	20.5191	11.1057	5.4006	19.3472	10.995	4.7943	7.1629	23.3651	14.347	2.8646
164	2.1916	0.9928		1.9445	26.5092	1.3861	0.9719	1.0664	0.6978	2	13.762	6.6672	6.3371	9.5541	10.3081	-0.5262	6.8355	-3.8236	9.9286	2.0133
165	1.9784	0.9468		1.6533	12.3806	1.1262	0.9162	1.0309	0.5903	2	15.1889	6.9304	8.2585	11.7413	15.4103	-2.1656	5.8843	-14.2578	13.4869	2.5813
166	3.4588	0.8205	0.6115	2.6898	96.5354	1.7021	0.6115	0.9206	0.375	2	14.565	3.9306	4.3167	10.4818	8.0132	0.9257	8.9153	6.3556	8.5571	1.6337
167	2.5608	0.8448		2.0559	51.0586	1.3405	0.773	0.9435	0.5025	2	16.0553	11.5976	2.8756	23.0776	5.3197	8.9242	6.7968	55.5841	11.9771	2.3622
168	3.7753	0.8043		2.9425	99.2899	1.8505	0.7438	0.9004	0.3819	2	35.3239	15.2618	8.0434	39.9608	13.6613	10.0443	9.5397	28.4349	19.0888	3.7028
169	2.0896	0.8683		1.6276	19.7021	1.0407	0.8323	0.9161	0.4808	2	7.0299	3.2777	3.2713	6.8176	6.701	0.0561	5.7	0.7973	6.755	1.2333
170	1.8097	0.8879		1.4177	4.7165	0.9241	0.8519	0.9174	0.5033	2	5.0763	2.4509	3.0915	4.8699	6.2379	-0.6884	5.0479	-13.5611	5.4932	1.0056
171	2.4256	0.8739		1.9188	41.9967	1.2378	0.8341	0.8997	0.5239	2	16.6465	10.7438	4.0241	20.5091	8.2678	6.4127	6.6596	38.5228	13.4485	2.4996
172	2.5658	0.8652		2.0002	51.3971	1.2659	0.8234	0.8938	0.5053	2	9.4946	5.332	2.4421	10.5513	5.473	2.5663	6.9738	27.029	7.5003	1.3615
173	3.3586	0.7958	0.6073	2.5184	94.2372	1.5153	0.6073	0.9014	0.3641	2	20.3769	6.5773	5.3341	18.0644	11.9869	2.2129	8.3966	10.8598	13.4474	2.4268
174	2.8046	0.7718		2.0687	66.7355	1.2415	0.7495	0.8654	0.4259	2	18.3337	13.6208	1.7698	31.9834	5.7781	11.1601	6.8004	60.8721	14.7674	2.696
175	2.1255	0.7828		1.5076	22.0943	0.8564	0.7836	0.8491	0.3936	2	15.4346	7.2478	6.9392	18.4129	17.6903	0.2845	5.2274	1.8433	18.0227	2.9526
176	2.6403	0.8739		2.1201	56.1038	1.3703	0.8268	0.9399	0.4755	2	6.9952	4.6259	1.0349	9.7293	2.6478	3.367	7.2489	48.133	5.1049	0.965
177	1.984	0.954		1.6704	12.8122	1.1453	0.9487	1.0273	0.596	2	11.712	5.3903	6.3217	9.044	11.5085	-1.4689	5.9461	-12.5418	10.2261	1.9697
178	2.0492	0.9345		1.7089	17.1706	1.1488	0.922	1.0011	0.6207	2	11.4294	8.0158	3.4136	12.914	6.4637	4.0038	6.0161	35.0307	9.949	1.8998
179	2.8118	0.8473		2.1801	67.2178	1.3801	0.7812	0.9192	0.4691	2	20.5292	12.1458	4.1827	25.891	9.203	7.8286	7.4847	38.134	14.8752	2.7428
180	2.4182	0.781		1.7175	41.5037	0.9965	0.7415	0.8465	0.41	2	11.859	7.7251	2.8532	18.8429	7.0485	4.8354	5.933	40.7741	11.9007	1.9988
181	2.6064	0.8484		2.1244	54.076	1.4275	0.8545	0.9786	0.5011	2	25.4375	14.1193	6.2972	28.1768	12.2174	7.9972	6.9472	31.4386	17.8196	3.6615
182	1.915	0.8564		1.4691	9.1423	0.9107	0.837	0.9301	0.5136	2	8.1696	4.2575	4.4601	8.2903	9.8511	-0.8016	5.1525	-9.812	8.9707	1.5856
183	1.9593	0.9893		1.7004	11.1648	1.2254	0.9742	1.037	0.6326	2	13.5265	8.1247	5.4018	12.8426	9.1126	2.3598	6.0891	17.4458	11.0384	2.2214
184	2.7825	0.8463		2.1801	65.1531	1.4038	0.8076	0.8806	0.4869	2	20.5491	11.1914	4.4807	22.986	10.2053	6.2226	7.3983	30.2816	14.6382	2.7775
185	3.0799	0.835		2.4499	82.1896	1.5664	0.8098	0.9083	0.4809	2	14.9129	9.0619	2.6077	18.8453	5.3899	6.4701	8.0787	43.3859	9.5205	1.846
186	3.2559	0.8387	0.6938	2.5613	90.6594	1.6404	0.6938	0.954	0.3666	2	26.3009	13.3074	5.7975	36.3039	10.2003	9.5684	8.5788	36.3805	16.0332	3.0658
187	1.695	0.8364		1.2507	1.5507	0.7586	0.8065	0.8751	0.4555	2	4.8419	2.4966	3.1943	5.4815	7.7376	-1.0276	4.4542	-21.2231	6.3827	1.087
188	2.2502	0.9083		1.8417	30.5087	1.2124	0.9013	0.9706	0.5301	2	15.9954	7.1051	7.0755	13.4028	13.0295	0.1979	6.4208	1.2372	13.1932	2.4912
189	1.8983	0.9279		1.5376	8.2043	1.0342	0.8704	1.0043	0.6021	2	10.6288	5.8524	5.6031	9.7195	11.0553	-0.8044	5.5337	-7.5681	10.2773	1.9207
190	3.0297	0.8655		2.4413	79.1231	1.5768	0.8063	0.9386	0.447	2	18.9721	8.2127	5.7951	18.3746	9.5232	3.9562	8.2379	20.8527	12.032	2.303
191	2.1894	0.9454		1.8417	26.3984	1.2554	0.9195	1.0379	0.6225	2	17.9132	9.4327	7.2929	15.1536	13.3978	1.093	6.5024	6.1016	14.2689	2.7549
192	2.2568	0.8921		1.8117	31.0799	1.1733	0.861	0.9272	0.4984	2	13.5419	7.4137	4.7232	14.8744	9.0806	2.8877	6.3251	21.3242	11.5417	2.141
193	2.8722	0.7936		2.2186	70.4466	1.3858	0.7211	0.918	0.3778	2	17.3619	8.8554	5.6215	23.4405	8.4389	5.6674	7.1613	32.6427	12.5284	2.4244
194	2.1669	0.9385		1.8203	24.5425	1.2445	0.9211	0.9867	0.6154	2	12.5581	7.7348	4.1065	12.569	7.6664	3.017	6.3892	24.0243	10.0909	1.9655
195	2.6606	0.9086	0.7794	2.1972	57.4324	1.495	0.7794	0.9926	0.5127	2	23.1427	15.9665	3.2654	31.1402	7.3059	12.2205	7.595	52.805	15.4801	3.0471
196	2.672	0.7965		1.9574	58.1802	1.1707	0.7862	0.8406	0.4303	2	13.4816	8.6533	2.2116	20.1087	6.5217	5.8468	6.6864	43.3687	11.5158	2.0163
197	2.1143	0.886		1.6661	21.3893	1.0694	0.8583	0.9243	0.5066	2	13.763	6.2425	6.7671	12.3216	13.3625	-0.5273	5.8848	-3.8313	12.8698	2.3387
198	2.8318	0.8909		2.2786	68.2931	1.4796	0.8114	0.9244	0.5052	2	27.8454	16.4834	5.4597	32.627	11.6602	10.5926	7.9259	38.0408	18.8195	3.5132
199	3.1912	0.8254	0.7361	2.5099	87.7967	1.5976	0.7361	0.9163	0.442	2	22.9302	12.1973	5.0621	27.5966	9.2873	8.0924	8.2745	35.2914	14.3529	2.7712
200	2.9345	0.8479	0.7214	2.3685	73.7933	1.5463	0.7214	0.9514	0.4515	2	15.19	7.8742	3.1814	17.4382	6.6827	4.8566	7.8167	31.9724	9.8234	1.9433
201	2.3508	0.8711		1.846	36.9366	1.1855	0.8521	0.9328	0.5032	2	15.9714	6.8706	6.5224	13.6542	13.3389	0.1587	6.4334	0.9937	13.4723	2.4826
202	2.3842	0.8984		1.9574	39.2021	1.2836	0.8892	0.9259	0.5074	2	20.8756	11.6084	6.2941	22.877	11.9402	5.5496	6.7294	26.5841	16.2633	3.1021
203	2.1137	0.9318		1.7603	21.3434	1.1872	0.9262	0.9922	0.5666	2	14.3187	9.0276	4.4011	15.9337	8.5255	4.1972	6.1875	29.3127	12.0609	2.3141
204	3.0952	0.8508	0.6691	2.4756	82.8904	1.6053	0.669	1.0036	0.4302	2	32.6212	16.166	6.7259	37.578	14.0033	10.1418	8.273	31.0896	20.3209	3.9431
205	2.2244	0.8827		1.7432	28.7765	1.1267	0.8928	0.942	0.5148	2	16.2452	9.1593	5.1211	17.7916	11.5796	3.198	6.1686	19.6858	14.4184	2.6335
206	2.0054	0.8877		1.5933	14.0129	1.0421	0.8267	0.9438	0.5456	2	8.6802	3.6867	4.9936	6.7575	10.0575	-1.8004	5.5925	-20.7415	8.3295	1.5521
207	2.6891	0.8927		2.1715	59.3689	1.4193	0.819	0.9392	0.5037	2	22.894	12.4015	6.0509	24.6203	11.4592	6.6294	7.5417	28.9569	16.1305	3.0357
208	1.9893	0.9622		1.6832	13.1006	1.1587	0.9401	1.0176	0.5963	2	10.821	5.843	4.978	9.7985	8.8517	0.5646	6.0136	5.2176	9.3389	1.7994
209	2.2839	0.9113		1.8717	32.7244	1.2605	0.8943	0.9628	0.5684	2	13.9306	9.4475	3.3665	16.622	6.477	5.7662	6.5388	41.3923	11.0516	2.1305
210	2.0698	0.8784		1.619	18.4383	1.0515	0.8753	0.9445	0.5023	2	11.1771	4.0866	6.1941	8.1352	12.912	-2.3996	5.7122	-21.4689	10.6297	1.9567
211	2.1987	0.9018		1.786	26.8741	1.2001	0.8789	0.9426	0.5192	2	12.6791	6.304	4.8465	12.1416	9.3635	1.4424	6.2289	11.3762	10.565	2.0355
212	3.6168	0.8552	0.5341	2.9125	98.2443	1.8869	0.5341	0.9596	0.3618	2	12.2588	4.3269	2.7655	11.9582	5.2011	2.4449	9.7168	19.944	6.4968	1.2616
213	2.3918	0.9735		2.0944	39.8262	1.5167	0.987	1.0528	0.6609	2	27.4066	17.9559	5.4133	27.1692	11.0434	10.6574	7.3148	38.8863	18.0699	3.7467
214	3.6219	0.889	0.6722	3.0196	98.2964	2.0243	0.6722	0.9979	0.435	2	20.1412	7.9653	5.3562	18.3094	7.6614	4.6323	10.1158	22.9991	9.9497	1.9911
215	2.095	0.9341		1.7475	20.141	1.1945	0.9164	0.9819	0.5611	2	11.3187	4.7267	5.6318	8.4237	10.4081	-1.1135	6.1481	-9.8377	9.4757	1.841
216	1.8962	0.9254		1.529	8.0928	1.0249	0.8815	0.975	0.5932	2	9.5453	4.7612	5.6972	8.0266	11.0805	-1.8115	5.5128	-18.9779	9.3134	1.7315
217	2.2341	0.9381		1.8631	29.4378	1.2727	0.9246	1.0164	0.5763	2	17.8691	10.3576	5.4855	17.9731	10.7854	4.1422	6.5843	23.1808	14.0403	2.7139
218	1.6705	0.9315		1.3492	1.2445	0.916	0.8937	0.9917	0.5564	2	9.6485	6.1328	5.203	11.0225	9.7773	0.6928	4.8883	7.1804	10.5333	1.9738
219	2.6772	0.8539		2.1715	58.5556	1.4237	0.8584	0.9244	0.5373	2	17.7938	10.4518	3.2013	19.4508	8.2835	6.0007	7.1818	33.7235	12.4983	2.4776
220	2.254	0.8283		1.7089	30.8675	1.0315	0.8104	0.8515	0.4386	2	15.6734	10.1519	4.0733	23.1441	9.3127	6.067	5.8653	38.7089	15.1948	2.6722
221	2.8578	0.8484		2.3428	69.6326	1.5666	0.859	0.9288	0.474	2	33.6714	20.8883	4.9394	44.068	11.6998	15.3425	7.6166	45.5654	21.4933	4.4208
222	2.0751	0.9058		1.6747	18.7832	1.1194	0.8802	0.9501	0.528	2	16.8756	6.8602	8.3255	12.9927	16.9344	-2.0812	5.9051	-12.3326	15.0756	2.8578
223	2.0077	0.8957		1.5933	14.2601	1.0535	0.8511	0.9165	0.5505	2	10.7603	5.9808	4.7795	10.8641	9.5019	0.7499	5.6496	6.9691	10.2139	1.9046
224	3.259	0.8631		2.6426	90.9563	1.7323	0.7857	0.9166	0.4413	2	22.1435	11.9761	4.556	27.1353	7.876	8.5	8.837	38.386	12.7827	2.5058
225	3.5004	0.8331	0.6599	2.7583	97.1545	1.7418	0.6599	0.9249	0.4052	2	13.79	5.0282	3.3661	12.4083	6.5555	2.3717	9.161	17.1987	7.9171	1.5053
226	2.0237	0.9098		1.6533	15.2677	1.1009	0.8415	0.9627	0.568	2	13.4452	6.7545	6.6907	11.8922	12.5538	-0.3757	5.7841	-2.7943	12.2129	2.3245
227	2.2993	0.8758		1.8203	33.7202	1.1679	0.8431	0.9392	0.5351	2	13.8371	5.763	6.412	10.7708	12.758	-1.0632	6.3261	-7.6837	11.8478	2.1873
228	2.6191	0.8759		2.2058	54.7488	1.5105	0.9004	1.0138	0.5604	2	6.7144	3.5408	1.4855	6.3178	3.3403	1.6688	7.2072	24.854	4.4452	0.9316
229	2.7995	0.9288	0.7738	2.3428	66.3383	1.5979	0.7738	0.9867	0.5213	2	20.237	12.4219	4.1579	23.8273	7.2594	8.6374	8.1683	42.6812	12.6647	2.4775
230	2.4882	0.827		1.9231	46.1839	1.1999	0.8208	0.8943	0.4369	2	8.7425	6.885	0.9202	15.7589	2.4345	5.8214	6.4643	66.5874	7.286	1.3524
231	3.1444	0.8951	0.724	2.6041	85.418	1.7458	0.724	1.0032	0.4265	2	19.8934	10.1328	4.0151	23.7581	7.3983	6.9775	8.8424	35.0744	11.395	2.2498
232	3.1784	0.8277	0.6886	2.5099	87.0476	1.6127	0.6886	0.9493	0.4233	2	26.2655	13.3059	4.5226	31.4316	10.8962	8.6932	8.2652	33.0974	16.2867	3.1778
233	2.3588	0.9185		1.9402	37.6022	1.3086	0.9032	1.0009	0.5503	2	14.0247	6.0272	5.5309	10.953	10.5462	0.2239	6.8068	1.5965	10.7173	2.0604
234	1.7485	0.9787		1.4691	2.7549	1.0392	0.9215	1.0532	0.6661	2	9.7089	5.9954	5.128	9.0012	9.9529	-0.6338	5.3758	-6.528	9.3427	1.806
235	2.279	0.9604		1.9488	32.328	1.3739	0.9241	1.0271	0.6274	2	17.1027	9.8297	5.3877	15.6668	9.7435	3.7164	6.8766	21.7299	12.4483	2.4871
236	3.4854	0.908	0.6896	2.9553	96.8962	2.0266	0.6896	1.0325	0.4642	2	18.1496	8.4126	3.6146	18.1232	6.2321	5.5198	9.9427	30.4128	8.9557	1.8254
237	2.5115	0.8731		2.0216	47.8824	1.3084	0.8832	0.9354	0.5096	2	17.3483	10.4426	4.3067	20.4913	8.645	6.037	6.889	34.7988	13.2592	2.5183
238	2.0818	0.9119		1.7004	19.144	1.1389	0.8698	0.968	0.5378	2	13.1152	5.6976	6.3394	10.5938	12.3412	-0.9398	5.9641	-7.1657	11.5157	2.199
239	1.9073	0.9172		1.5376	8.6236	1.0162	0.9208	0.9865	0.5869	2	9.6952	5.1871	5.4429	8.8381	10.502	-0.9765	5.4958	-10.072	9.5406	1.7641
240	3.4784	0.8936	0.7017	2.9125	96.7672	1.9743	0.7017	1.0065	0.4577	2	17.362	6.6974	4.0953	14.6329	7.032	3.4789	9.7651	20.0374	8.794	1.778
241	1.8611	0.891		1.4562	6.5809	0.9263	0.8558	0.9465	0.5212	2	10.2004	4.6689	6.3082	8.9582	13.6541	-2.4474	5.2099	-23.9932	11.012	1.9579
242	1.9439	0.8568		1.4734	10.5679	0.9328	0.8727	0.9306	0.4784	2	15.2132	7.4562	7.757	15.5849	17.0702	-0.7106	5.2323	-4.6709	16.3092	2.9076
243	2.0114	0.9084		1.6233	14.3911	1.0833	0.8988	0.9681	0.5725	2	11.3812	5.5263	5.8549	9.6533	11.4607	-1.0347	5.74	-9.0913	10.506	1.9828
244	3.495	0.8278	0.547	2.7454	97.1286	1.7194	0.547	0.9223	0.3574	2	17.7333	4.0639	4.8662	11.3705	10.0363	0.4769	9.0888	2.6893	10.3137	1.9511
245	2.5124	0.8534		1.9702	47.9743	1.2468	0.8014	0.9227	0.4581	2	25.55	16.6749	5.1163	36.4034	11.253	11.5204	6.736	45.0896	20.4925	3.7931
246	2.1486	0.9167		1.7561	23.4527	1.1828	0.8792	0.972	0.5867	2	11.1881	7.1647	3.4306	12.2112	6.7493	3.2046	6.1879	28.6429	9.459	1.8081
247	3.4343	0.8178	0.6587	2.6983	96.1498	1.7036	0.6587	0.9172	0.363	2	22.2995	8.258	6.3719	22.7465	10.4741	4.4554	8.8231	19.9798	13.0896	2.5274
248	2.0161	0.8918		1.6061	14.6827	1.0532	0.8714	0.9493	0.5522	2	5.5763	2.9817	2.5946	5.4	5.178	0.1226	5.6487	2.1986	5.2946	0.9872
249	1.85	0.864		1.4177	6.1401	0.8809	0.8379	0.9409	0.4837	2	4.4419	2.3179	2.4846	4.7925	5.3466	-0.268	5.0216	-6.0335	5.0425	0.8846
250	2.2017	0.9499		1.846	27.0171	1.2913	0.9536	1.0487	0.6125	2	12.4488	5.0845	5.6203	8.3018	10.8478	-1.5593	6.5701	-12.5257	9.6405	1.8948
251	2.2848	0.8848		1.816	32.774	1.1863	0.8692	0.9278	0.5504	2	15.8504	9.7086	4.633	17.6404	9.6577	4.3933	6.3511	27.7173	13.3612	2.4957
252	3.7177	0.849	0.5693	3.0281	99.0016	1.9909	0.5693	0.9609	0.3618	2	23.8277	7.1609	6.1896	19.7938	10.2308	3.4597	9.9161	14.5197	11.9683	2.4029
253	1.6559	0.9536		1.3663	1.0585	0.9208	0.8679	1.0017	0.6116	2	8.8094	4.7819	6.7749	7.8185	13.0281	-3.1862	4.9608	-36.1682	9.5671	1.7758
254	3.1101	0.759	0.6001	2.3	83.6181	1.395	0.6001	0.89	0.3219	2	12.2376	3.4972	4.7365	10.8645	8.145	0.8754	7.4161	7.1534	8.7725	1.6501
255	2.8073	0.8357		2.1587	66.9031	1.34	0.8197	0.8876	0.4741	2	14.3714	6.5647	4.5974	13.8466	9.0158	2.2903	7.3705	15.9365	10.7249	1.9499
256	2.1526	0.7773		1.5205	23.7166	0.8739	0.7548	0.824	0.4117	2	8.6602	4.4396	3.7796	10.7825	9.1322	0.6795	5.2564	7.8462	9.9098	1.6476
257	2.0259	0.8313		1.529	15.4143	0.9324	0.8324	0.8799	0.4876	2	4.6271	2.4032	2.2239	4.9287	4.9998	-0.0347	5.2911	-0.7493	4.9626	0.8745
258	2.1687	0.925		1.8074	24.6989	1.2223	0.9045	0.9806	0.5803	2	11.1736	5.9154	4.6086	10.1939	8.1905	1.1625	6.3025	10.404	9.1415	1.7729
259	2.8753	0.9051	0.7824	2.3985	70.597	1.6349	0.7824	0.99	0.4677	2	17.6182	9.378	3.8864	20.0517	7.0599	6.0761	8.1755	34.4876	10.7763	2.155
260	2.208	0.8671		1.7218	27.5745	1.1036	0.8314	0.9335	0.4725	2	8.7144	3.5569	4.2724	7.5281	8.1721	-0.3043	6.0151	-3.4919	7.8963	1.4488
261	3.0523	0.8519		2.4713	80.752	1.6277	0.7853	0.917	0.4855	2	23.4886	13.4742	4.7894	27.7534	8.7677	9.2175	8.1691	39.2424	14.4305	2.8753
262	2.8682	0.8129		2.2615	70.2319	1.4446	0.7959	0.9343	0.4349	2	23.0075	11.5594	5.5673	26.5816	11.3376	6.6291	7.3248	28.8128	15.9266	3.141
263	2.8682	0.8133	0.7209	2.2529	70.2534	1.4423	0.7209	0.9447	0.4075	2	12.9682	5.6629	3.8987	13.8952	7.06	2.7856	7.3288	21.4802	8.9913	1.7695
264	3.3223	0.822	0.6423	2.5356	93.0515	1.5623	0.6423	0.8881	0.3657	2	16.6761	6.0505	6.1235	16.5431	8.8803	2.8026	8.5799	16.8061	10.6741	1.9436
265	1.7982	0.8266		1.3149	4.2949	0.772	0.7619	0.9024	0.4813	2	8.5537	4.8821	5.4417	10.1426	12.6329	-1.1987	4.6694	-14.0138	11.0799	1.8319
266	2.0879	0.8097		1.5205	19.5661	0.9091	0.7561	0.894	0.4087	2	9.0008	3.3038	4.8766	8.083	11.3854	-1.3498	5.3113	-14.9964	9.9008	1.6947
267	2.2088	0.8469		1.7089	27.6065	1.0721	0.834	0.9041	0.4608	2	10.234	4.0111	5.1851	8.7047	10.1805	-0.6801	5.8764	-6.6455	9.5458	1.7415
268	3.2184	0.7627	0.579	2.3214	88.9643	1.3613	0.579	0.9012	0.3489	2	15.502	6.4759	3.5351	18.5594	8.9161	3.3648	7.7113	21.7056	11.3876	2.0103
269	2.47	0.7742		1.7346	44.9186	1.0044	0.7885	0.8531	0.3942	2	16.0629	8.7665	4.5568	22.2391	11.9578	4.0528	6.0073	25.2308	15.9925	2.6739
270	2.9698	0.851	0.7318	2.3814	75.652	1.5261	0.7318	0.9402	0.447	2	15.5138	8.8262	3.1361	19.7436	6.1978	6.0556	7.9394	39.0336	10.1657	1.954
271	3.1111	0.8078		2.4585	83.6652	1.567	0.7455	0.8981	0.4061	2	19.6068	11.9341	3.073	29.39	6.6092	9.2503	7.8955	47.179	12.5123	2.4833
272	2.1122	0.86		1.6404	21.2365	1.0292	0.854	0.9196	0.4725	2	13.6332	6.8571	6.0891	14.512	12.1727	1.1054	5.7068	8.1081	13.2464	2.3889
273	2.4724	0.8615		2.0002	45.0987	1.311	0.8509	0.922	0.4935	2	11.1681	5.1804	3.6616	10.4962	7.3246	1.5653	6.6911	14.0158	8.5188	1.6691
274	3.0119	0.8743		2.4456	78.1681	1.6134	0.8508	0.9179	0.4937	2	13.4789	6.8003	3.233	13.7731	5.9651	3.8551	8.2725	28.601	8.3543	1.6294
275	2.2883	0.92		1.8845	33.0721	1.27	0.8587	0.995	0.5806	2	19.5095	12.5732	5.1643	21.6539	10.0624	6.7305	6.6138	34.4986	15.3618	2.9498
276	2.0816	0.8645		1.6276	19.1139	1.0366	0.8669	0.9336	0.4872	2	9.9402	4.116	5.18	8.4479	10.6007	-1.0489	5.6537	-10.5521	9.5892	1.7582
277	3.377	0.9063	0.6529	2.8611	94.8719	1.9788	0.6529	1.0186	0.3883	2	20.4175	6.7101	6.2499	17.2813	8.6183	3.3638	9.6151	16.4751	10.3181	2.1235
278	2.7387	0.8429		2.1715	62.3843	1.3923	0.8509	0.9163	0.4616	2	16.6528	9.232	3.6136	20.0006	7.9736	5.5515	7.2521	33.3367	11.9606	2.2963
279	2.0529	0.9384		1.7004	17.3786	1.1485	0.897	0.9981	0.6006	2	12.4409	6.3852	6.0557	10.6307	11.0528	-0.2535	6.0521	-2.0376	10.8323	2.0556
280	2.1153	0.9691		1.8331	21.4352	1.2848	0.9658	1.0205	0.5905	2	9.5666	6.4046	2.6612	10.8453	4.5546	3.7149	6.4399	38.832	7.446	1.4855
281	2.5647	0.8224		2.0088	51.3782	1.2725	0.8598	0.9191	0.5202	2	9.9392	4.0013	3.8934	7.6925	7.8926	-0.1041	6.6264	-1.0474	7.8108	1.4999
282	5.0271	0.793		3.8376	100	2.3528	0.7367	0.9114	0.3958	2	31.7948	2.8766	7.6868	7.2683	14.7762	-2.9714	12.5244	-9.3456	13.5136	2.5386
283	2.4258	0.8902		1.9488	42.032	1.2747	0.8538	0.9747	0.5604	2	10.0952	5.5922	3.1745	9.9791	6.304	2.0595	6.7846	20.4008	7.9197	1.488
284	2.7547	0.8159		2.0944	63.2809	1.293	0.7626	0.8914	0.3961	2	16.7889	8.0126	4.5893	20.2266	9.7854	4.1362	7.0609	24.6365	12.9845	2.3777
285	3.1879	0.7888		2.4071	87.5788	1.4718	0.7345	0.8899	0.4116	2	18.2489	10.2458	3.6972	24.8915	7.549	7.1385	7.8994	39.1174	12.399	2.3102
286	3.4931	0.8141	0.6032	2.6769	97.0769	1.6458	0.6032	0.9053	0.3624	2	17.2445	7.821	4.1091	21.5798	7.3429	5.1597	8.9336	29.9208	10.4779	1.9303
287	2.2088	0.9187		1.8117	27.6224	1.2245	0.9371	0.9884	0.5556	2	14.5992	8.8281	4.4583	15.888	8.6278	4.0341	6.3751	27.6323	11.9226	2.29
288	2.1474	0.8898		1.7218	23.3752	1.1288	0.8633	0.9307	0.558	2	18.0599	12.0987	5.1307	21.6826	10.4434	6.2714	6.0027	34.7256	15.9992	3.0086
289	3.2169	0.8734	0.7461	2.6469	88.891	1.7486	0.7461	0.9532	0.4733	2	28.2975	14.6906	4.8557	31.0414	10.6693	9.6413	8.8271	34.0712	16.1829	3.2058
290	1.7129	0.8676		1.3063	1.9242	0.813	0.8533	0.9289	0.4858	2	9.6204	4.5961	6.88	9.4606	15.3579	-2.865	4.6686	-29.7805	11.8332	2.0607
291	2.832	0.877	0.785	2.3428	68.3143	1.564	0.785	0.9946	0.5014	2	17.1307	9.0295	5.2096	18.0084	7.6239	5.2069	7.8023	30.3951	10.9531	2.1956
292	2.3765	0.8828		1.8974	38.6668	1.2221	0.8661	0.9316	0.5167	2	12.7267	5.8247	4.9089	11.2728	9.7845	0.769	6.5911	6.0424	10.4138	1.9309
293	2.8825	0.8629		2.3086	70.9415	1.5092	0.7856	0.9819	0.4527	2	16.3046	9.2681	3.3235	20.4723	6.6604	6.2529	7.8146	38.3505	10.8035	2.0864
294	2.7892	0.883		2.2529	65.734	1.4886	0.8344	0.9201	0.5301	2	15.5129	8.454	3.322	15.9487	7.3647	4.5502	7.7371	29.3317	10.4211	2.005
295	3.0411	0.8218	0.6199	2.3942	79.9008	1.516	0.6199	0.9558	0.3709	2	12.309	4.387	4.4755	11.8269	6.9181	1.8209	7.8515	14.7932	8.1194	1.5677
296	1.9318	0.7526		1.3149	9.931	0.7378	0.7317	0.7982	0.3648	2	8.5078	3.0757	5.4321	8.4321	14.5603	-2.2353	4.5676	-26.2735	11.5313	1.8626
297	2.1519	0.9554		1.8246	23.6545	1.2788	0.9363	0.9993	0.6354	2	14.0551	6.7899	6.2794	10.6856	11.2924	-0.3856	6.4586	-2.7435	10.9909	2.1762
298	3.0749	0.8365	0.7164	2.4413	81.8637	1.567	0.7164	0.9566	0.4552	2	20.3405	10.3312	4.3378	22.6967	9.0028	6.2332	8.0802	30.6443	12.9805	2.5173
299	2.9504	0.864	0.7594	2.4114	74.7196	1.5938	0.7594	0.9496	0.4961	2	12.6873	7.1852	2.4712	14.4839	5.0121	4.6988	8.0084	37.0355	7.9604	1.5842
300	1.8938	0.9114		1.529	8.0091	1.0148	0.9008	0.9707	0.58	2	12.6096	5.7761	7.9612	9.9589	15.7164	-3.3393	5.4222	-26.4822	12.4257	2.3256
301	3.9108	0.8164	0.6764	3.1009	99.684	1.9746	0.6764	0.9032	0.3386	2	22.241	7.757	5.783	22.9078	8.8536	4.759	10.0308	21.3974	11.2635	2.2173
302	1.7649	0.8754		1.3663	3.1316	0.8662	0.8087	0.9435	0.5211	2	4.7511	2.2285	3.3124	4.2761	7.3106	-1.5814	4.8537	-33.2849	5.485	0.9789
303	2.6871	0.8339		2.1201	59.1701	1.3593	0.8353	0.9246	0.5058	2	18.1466	9.8792	4.4931	19.531	9.6866	4.9795	7.04	27.4404	13.35	2.5776
304	2.0268	0.9279		1.6747	15.473	1.1366	0.8712	0.9944	0.5869	2	18.8137	11.8453	6.9684	20.1814	12.6788	4.4036	5.908	23.4063	16.5526	3.1844
305	1.8353	0.9147		1.4862	5.5635	0.986	0.8868	0.9549	0.527	2	11.8394	5.5328	7.4451	10.4994	13.7379	-1.7066	5.2739	-14.4146	12.0075	2.2449
306	3.0507	0.8466	0.6751	2.3857	80.6367	1.5259	0.6751	0.9292	0.4177	2	15.0466	8.7927	2.1616	21.0505	5.6432	6.4355	8.1135	42.7705	9.8608	1.8545
307	2.7767	0.8867		2.2743	64.6569	1.4878	0.7931	0.9483	0.4689	2	29.5428	17.9812	4.7784	38.3515	11.3465	12.6614	7.7352	42.8578	19.8567	3.8193
308	2.5853	0.8315		2.0259	52.7208	1.3039	0.8342	0.9096	0.452	2	20.8419	13.8666	3.5623	30.6816	8.1871	10.1664	6.7536	48.7787	15.9843	3.086
309	2.0309	0.9442		1.7047	15.7815	1.1697	0.9247	0.9914	0.6213	2	7.9206	4.8908	3.0298	7.8722	5.5249	1.4583	6.0243	18.4115	6.7715	1.3148
310	2.6695	0.8366		2.1244	58.0816	1.3818	0.8183	0.9413	0.5241	2	22.7873	13.0941	5.6089	24.9858	11.3004	7.172	7.016	31.4737	16.491	3.2479
311	2.1472	0.9013		1.7132	23.3442	1.1334	0.8966	0.9673	0.5759	2	14.8596	9.2137	4.7845	15.999	10.1267	3.3818	6.08	22.7584	13.1106	2.444
312	2.5361	0.8964		2.1501	49.4711	1.4986	0.9314	1.0166	0.6373	2	6.5136	4.3666	1.0478	6.8523	2.4924	2.7783	7.1417	42.6538	4.3465	0.9121
313	2.9851	0.7837	0.6708	2.2058	76.4784	1.3313	0.6708	0.8731	0.3653	2	15.4285	10.103	1.921	27.6533	5.5133	8.0887	7.3498	52.427	11.589	2.0992
314	2.1167	0.9089		1.7261	21.5116	1.1325	0.9057	0.986	0.5399	2	9.7565	5.5574	3.5552	10.2934	7.0862	1.7316	6.0441	17.7482	8.615	1.6142
315	2.884	0.855		2.2871	71.0493	1.4645	0.7799	0.9326	0.4263	2	22.3289	12.4729	3.4001	29.2591	9.4933	8.426	7.7464	37.7358	15.2468	2.8825
316	1.9352	0.9016		1.5547	10.0864	1.033	0.8746	0.9341	0.5206	2	7.6889	3.986	3.7029	7.6567	7.2264	0.224	5.4815	2.9133	7.4433	1.4027
317	2.4486	0.8533		1.9102	43.4859	1.1933	0.8247	0.9231	0.496	2	14.5684	7.8973	4.8006	15.9225	9.5668	3.1523	6.5643	21.6379	12.2085	2.2193
318	2.0873	0.9025		1.6704	19.551	1.1039	0.8738	0.9403	0.5357	2	11.865	7.0803	4.1495	13.2166	8.421	2.5691	5.918	21.6528	10.7483	2.0049
319	2.0055	0.8461		1.5419	14.0275	0.9728	0.8019	0.8801	0.4871	2	11.6658	4.1077	7.5581	8.4334	15.5589	-3.4706	5.3311	-29.7502	11.992	2.1883
320	3.036	0.8676	0.7225	2.4328	79.6716	1.5687	0.7225	0.9316	0.381	2	12.4925	4.6922	4.2214	12.3148	6.5677	2.1898	8.275	17.5289	7.9636	1.5097
321	2.2176	0.892		1.7603	28.1022	1.1506	0.8862	0.9786	0.5336	2	13.62	5.7869	5.8867	10.846	12.6936	-0.9858	6.2142	-7.2379	11.8373	2.1918
322	2.4091	0.8742		1.9188	41.065	1.2428	0.8585	0.9256	0.5295	2	12.615	7.4907	3.5256	14.1472	7.1834	3.6873	6.6167	29.2295	10.1505	1.9065
323	1.8966	0.8895		1.4905	8.1206	0.9649	0.8587	0.959	0.5505	2	8.6659	4.6619	4.6633	8.4686	9.6633	-0.6577	5.3002	-7.5895	8.9811	1.635
324	2.8765	0.8439		2.3385	70.6831	1.5418	0.803	0.9439	0.4663	2	20.9222	8.7677	5.2702	18.8014	11.3015	3.4974	7.6263	16.7162	13.57	2.7434
325	2.0905	0.8648		1.6104	19.7777	1.0201	0.8494	0.9382	0.4894	2	12.9743	7.73	4.637	15.7951	9.8825	2.8936	5.6794	22.3026	12.7187	2.2844
326	1.4766	0.8997		1.1393	0.0396	0.7439	0.7858	0.9168	0.5297	2	7.6062	4.7488	5.9038	8.9653	13.3377	-2.316	4.1735	-30.4488	10.2248	1.8225
327	3.2431	0.821		2.5698	89.8462	1.6646	0.7702	0.9418	0.416	2	26.3475	14.1654	4.7195	34.0484	9.7569	10.1061	8.365	38.357	15.8281	3.1497
328	2.6332	0.8784		2.1415	55.6766	1.4003	0.8015	0.9228	0.4581	2	20.9848	13.0401	4.3899	28.4642	8.4319	9.1772	7.266	43.7326	14.9859	2.8881
329	2.5818	0.8423		2.0516	52.512	1.3119	0.8514	0.9128	0.5252	2	23.8306	16.78	3.8644	31.9474	8.9622	12.0727	6.8324	50.6605	18.165	3.4879
330	2.2517	0.9554		1.9188	30.7043	1.3254	0.9489	1.0345	0.6085	2	16.8153	8.6654	6.045	14.2413	11.3682	1.7482	6.7584	10.3965	12.687	2.4881
331	2.7252	0.8841		2.2615	61.4932	1.5435	0.8647	0.9918	0.5331	2	27.8473	14.33	5.6146	26.8791	13.379	7.1973	7.5688	25.8456	18.0417	3.6792
332	2.4032	0.8812		1.8845	40.5577	1.233	0.8823	0.949	0.5591	2	19.8194	9.337	7.1693	16.6988	15.5557	0.6391	6.6529	3.2246	16.0741	2.9791
333	2.5556	0.8273		1.9916	50.721	1.2695	0.8088	0.9406	0.5025	2	28.8465	19.6655	5.0387	39.1346	11.9704	13.6502	6.642	47.3201	22.7227	4.343
334	2.2635	0.8282		1.6961	31.5385	1.0497	0.7988	0.8511	0.4796	2	6.3916	2.418	2.9366	5.0422	6.9693	-0.9242	5.889	-14.4596	6.089	1.0853
335	1.9095	0.9091		1.5333	8.8056	1.0067	0.8534	0.9961	0.5681	2	12.6412	7.1254	6.5696	12.5427	12.5743	-0.0179	5.4537	-0.1417	12.5571	2.3179
336	2.6482	0.7763		1.9745	56.5323	1.1901	0.7214	0.8956	0.391	2	26.7772	14.5546	7.2566	37.2241	15.2955	8.5741	6.4588	32.0202	22.5	4.1458
337	2.3688	0.8752		1.8717	38.271	1.2022	0.8624	0.9288	0.4987	2	19.0662	10.0933	6.6356	20.2384	12.7544	3.7324	6.5131	19.576	15.8594	2.9274
338	2.7935	0.7841		2.103	66.0879	1.2988	0.7777	0.8543	0.4472	2	18.3808	10.7275	3.0346	23.9859	8.9878	6.7078	6.8814	36.4935	14.1521	2.6711
339	2.2777	0.7119		1.4948	32.262	0.7954	0.6851	0.7534	0.3478	2	8.7899	4.8869	3.1353	14.05	8.7207	1.8536	5.0937	21.0878	11.0509	1.7256
340	2.4473	0.8318		1.8674	43.379	1.1411	0.8025	0.9007	0.4833	2	14.6445	8.7104	3.7355	18.0218	9.022	4.3498	6.395	29.7026	12.8337	2.29
341	3.4567	0.8086	0.6581	2.6683	96.5096	1.6653	0.6581	0.9226	0.3892	2	14.8948	3.5344	3.4926	9.0802	8.9027	0.0691	8.7811	0.4637	8.9442	1.6962
342	1.8236	0.8943		1.4305	5.2214	0.9307	0.8486	0.9665	0.5128	2	9.6784	3.4536	6.9408	6.7352	14.8951	-4.1841	5.1234	-43.2313	10.3991	1.8891
343	3.1172	0.6882	0.5419	2.1073	83.8537	1.1517	0.5419	0.8078	0.2724	2	12.774	6.3774	2.8038	23.4135	7.2747	4.3959	6.7392	34.4129	11.0914	1.8955
344	2.9516	0.8274	0.7333	2.3043	74.8082	1.4572	0.7333	0.9042	0.4471	2	13.201	3.8618	5.0051	8.6368	9.2464	-0.2726	7.6723	-2.065	9.0592	1.7206
345	2.0386	0.8764		1.589	16.4891	1.0099	0.875	0.9414	0.5455	2	12.1594	6.8028	5.3567	12.4712	11.5343	0.5111	5.6131	4.2033	12.0402	2.1663
346	2.731	0.7825		2.0173	61.9583	1.2174	0.7439	0.8824	0.3876	2	14.8226	9.544	2.3854	24.6237	6.361	7.0785	6.7132	47.7548	12.1756	2.208
347	2.0368	0.8331		1.5119	16.371	0.9185	0.8179	0.8913	0.49	2	11.9904	4.8663	7.1242	9.9319	16.6239	-3.2789	5.3306	-27.346	13.0543	2.2494
348	2.284	0.8455		1.7389	32.7409	1.0843	0.8104	0.8978	0.4995	2	17.0302	10.7683	4.7817	21.5586	10.7069	5.4203	6.0669	31.8276	15.7062	2.8071
349	1.9986	0.8753		1.5462	13.6792	1.0021	0.8139	0.9472	0.5347	2	11.0419	6.5232	4.5186	12.1988	9.6685	1.3531	5.4961	12.2542	11.0188	2.009
350	2.4697	0.8677		1.9531	44.9006	1.2663	0.8382	0.9343	0.4819	2	18.413	9.1681	4.9709	19.0236	11.7866	3.4877	6.732	18.9415	14.5408	2.7351
351	2.669	0.8431		2.1372	58.0619	1.3976	0.8524	0.9248	0.5092	2	20.1187	12.4953	4.4468	24.5408	8.5807	8.1263	7.0693	40.3918	14.3952	2.8459
352	2.9388	0.8691		2.4156	74.0353	1.6108	0.7857	0.917	0.4941	2	26.6614	12.1306	7.3149	24.5503	13.012	5.7012	8.0242	21.3837	16.5517	3.3226
353	2.1564	0.9543		1.8246	23.9499	1.2739	0.9194	0.9851	0.6339	2	16.7686	9.5026	6.2971	14.9902	11.354	2.3051	6.4647	13.7465	13.1632	2.5939
354	2.2103	0.8909		1.7646	27.6703	1.1616	0.8547	0.9207	0.5091	2	11.5828	6.9489	3.3622	13.6486	7.1018	3.3331	6.1861	28.7763	9.9714	1.8724
355	3.0469	0.7805		2.2871	80.3143	1.395	0.7329	0.8785	0.3951	2	20.8306	10.4724	4.5059	26.506	10.3592	6.3795	7.4708	30.6256	14.9323	2.7883
356	2.2051	0.9154		1.8117	27.3194	1.221	0.9137	0.9907	0.5497	2	9.2193	4.7852	3.4203	8.7045	6.6053	1.154	6.3414	12.5172	7.5506	1.4538
357	2.0965	0.8609		1.619	20.2016	1.0216	0.8557	0.9215	0.479	2	8.9289	4.2571	4.092	8.8876	8.6097	0.1331	5.6702	1.4907	8.7401	1.5747
358	1.953	0.9296		1.5933	10.9229	1.0792	0.9069	0.9756	0.5539	2	12.0072	5.6889	6.3183	10.2715	12.0269	-0.9722	5.7033	-8.0968	11.126	2.1053
359	2.9789	0.8466	0.6079	2.3685	76.0757	1.5578	0.6079	0.9839	0.3646	2	18.4397	6.144	5.3773	16.8517	10.3043	2.3871	7.9228	12.9454	11.837	2.3274
360	2.5642	0.9639		2.2186	51.3218	1.5566	0.9497	1.0227	0.631	2	26.9798	16.4464	6.2826	26.0636	11.38	9.2655	7.7645	34.3424	17.3325	3.4748
361	2.0347	0.9154		1.6618	16.1496	1.1072	0.921	0.9871	0.5831	2	8.4313	3.3972	5.0342	5.8257	9.6056	-2.2042	5.8513	-26.1431	7.615	1.4409
362	2.0372	0.9192		1.6618	16.4005	1.1108	0.897	0.9658	0.5917	2	10.8652	5.3033	5.562	8.9622	10.7153	-1.0373	5.8826	-9.547	9.7814	1.847
363	2.2581	0.8891		1.7903	31.1944	1.1861	0.856	0.9175	0.5497	2	15.9823	9.603	4.7596	17.4692	10.0239	4.0928	6.3073	25.6083	13.4747	2.5339
364	2.313	0.8598		1.7732	34.3711	1.1107	0.8216	0.9358	0.5161	2	16.3239	7.2585	7.4261	14.0647	15.2448	-0.609	6.2476	-3.7307	14.6969	2.6128
365	2.6891	0.8428		2.1458	59.3888	1.3807	0.8109	0.9202	0.498	2	19.4364	11.1488	4.219	22.3853	9.3893	6.4725	7.1204	33.3009	14.0772	2.7297
366	1.5331	0.9494		1.2507	0.1319	0.8277	0.8663	1.0474	0.6011	2	3.7982	2.4837	2.9498	4.1317	5.8019	-1.004	4.5727	-26.4336	4.5889	0.8306
367	3.1019	0.7946	0.6846	2.3385	83.242	1.3903	0.6846	0.8733	0.4019	2	19.7243	12.1688	2.71	30.2814	7.6441	9.0969	7.7436	46.1203	14.1871	2.5472
368	1.7721	0.8272		1.2892	3.3743	0.7709	0.8154	0.8882	0.4768	2	7.0696	3.1435	5.1326	6.5937	13.345	-3.2187	4.605	-45.5287	9.1706	1.5352
369	3.0979	0.825	0.6696	2.4799	82.9841	1.5933	0.6696	0.967	0.4039	2	15.3162	4.8509	6.4993	12.0092	8.7989	1.2967	8.029	8.4662	9.6129	1.9076
370	2.1128	0.8972		1.7132	21.2823	1.1177	0.8454	0.9552	0.5155	2	8.4199	4.3375	3.6082	8.4144	6.7785	0.8433	5.9552	10.0156	7.5332	1.4139
371	2.2692	0.8403		1.7346	31.7519	1.0828	0.8242	0.903	0.4953	2	12.5258	7.4529	4.003	15.048	8.635	3.1762	5.9906	25.3573	11.568	2.0909
372	2.3675	0.8966		1.9102	38.1679	1.2529	0.8786	0.9403	0.5299	2	14.474	8.1687	4.4105	15.4141	8.7211	3.5469	6.6684	24.5053	11.5524	2.1705
373	2.1723	0.9202		1.7689	24.9337	1.1851	0.8534	0.9945	0.5988	2	12.0368	4.6552	6.6487	7.7739	12.5905	-2.8842	6.2799	-23.9615	10.1568	1.9167
374	2.2362	0.8578		1.7304	29.5833	1.085	0.8408	0.9151	0.4868	2	12.1883	4.2455	6.5065	8.7211	13.2768	-2.2177	6.0262	-18.1953	11.2335	2.0226
375	4.1059	0.8051	0.642	3.1737	99.7892	1.9736	0.642	0.9046	0.3479	2	18.2497	6.3167	3.6407	18.1542	7.3406	3.7626	10.3844	20.6173	9.2469	1.7574
376	3.673	0.8326	0.6033	2.8525	98.8707	1.7598	0.6033	0.9216	0.3208	2	15.904	4.2359	3.6621	13.2032	8.1084	1.6345	9.6075	10.2773	9.0374	1.6554
377	2.0658	0.9266		1.6918	18.0493	1.16	0.9241	0.9907	0.5581	2	10.7602	5.5659	4.3502	9.973	8.6302	0.7494	6.0136	6.9646	9.276	1.7893
378	2.3873	0.8302		1.8203	39.4098	1.1038	0.82	0.8808	0.4424	2	9.7333	2.4843	5.5353	5.616	10.9589	-2.3636	6.2262	-24.2836	8.818	1.5633
379	2.709	0.8612		2.2015	60.5074	1.4366	0.8804	1.0343	0.5929	2	9.3621	4.8088	2.612	8.1112	5.3965	1.6094	7.329	17.1906	6.5168	1.2774
380	1.9775	0.9978		1.7432	12.3375	1.2487	0.9709	1.036	0.6388	2	11.0101	4.7159	6.2942	7.3828	10.3197	-1.876	6.1991	-17.0389	8.8172	1.7761
381	2.4965	0.8765		2.0259	46.7843	1.3347	0.8576	0.9624	0.4983	2	18.9814	9.2013	6.2241	18.4642	11.6941	3.3737	6.8748	17.7737	14.2215	2.761
382	1.9691	0.8681		1.5333	11.7071	0.9664	0.8498	0.9495	0.4939	2	9.8959	4.8308	5.0651	9.7814	10.7194	-0.4633	5.3701	-4.6817	10.24	1.8428
383	3.0412	0.8404		2.36	79.9467	1.4613	0.7654	0.9327	0.4145	2	24.4564	12.9409	6.2779	31.2225	10.9999	8.3817	8.0296	34.272	16.7361	3.0458
384	3.2045	0.8612	0.602	2.6084	88.282	1.7323	0.602	0.9821	0.3943	2	20.3359	7.242	5.1746	18.3646	9.7863	3.3828	8.6702	16.6346	11.7392	2.3455
385	3.1796	0.8434	0.6875	2.467	87.1682	1.5593	0.6875	0.9026	0.4064	2	13.5181	6.1007	2.9584	15.0124	6.4339	3.4861	8.4247	25.7884	8.6693	1.6046
386	1.9062	0.9344		1.5719	8.5816	1.0589	0.9265	1.0051	0.6179	2	7.6248	3.8099	4.4246	6.1662	8.6489	-1.534	5.5957	-20.1186	7.2007	1.3626
387	3.2381	0.8249	0.6682	2.5313	89.6497	1.5852	0.6682	0.9255	0.4147	2	13.6558	5.2692	3.4891	12.7049	7.165	2.2976	8.3913	16.8251	8.6146	1.6274
388	2.314	0.9387		1.9445	34.4883	1.3249	0.9236	1.0192	0.6249	2	24.2446	12.0673	9.2984	19.3117	17.3945	1.198	6.824	4.9413	18.2992	3.5528
389	2.4642	0.9169		2.0559	44.595	1.4041	0.8747	0.9871	0.5407	2	21.59	12.8346	5.1592	23.7365	10.1402	7.3517	7.098	34.0514	15.3764	3.0417
390	2.3257	0.8785		1.846	35.2436	1.209	0.8877	0.9588	0.5077	2	17.5569	9.3037	5.4814	18.3267	11.7683	3.3295	6.4185	18.9641	14.5218	2.7354
391	2.4924	0.8538		1.9702	46.4565	1.2623	0.83	0.9229	0.4805	2	21.6191	14.1532	4.2638	29.455	9.5501	9.5644	6.6855	44.2405	17.1268	3.2337
392	1.8437	0.8985		1.4734	5.824	0.9549	0.8848	0.9616	0.5252	2	6.9971	3.4311	3.9893	6.5327	8.2985	-0.9274	5.2044	-13.2541	7.3276	1.3445
393	1.7437	0.9458		1.4434	2.6072	0.9946	0.9018	1.0155	0.6238	2	11.8561	6.9791	6.837	11.1872	13.1539	-1.2269	5.1808	-10.3483	11.9205	2.2885
394	1.7071	0.8775		1.3106	1.7774	0.8276	0.8528	0.9184	0.4907	2	8.9109	4.4499	5.7841	9.0686	13.2404	-2.0471	4.7058	-22.973	10.7672	1.8936
395	2.7887	0.916		2.3214	65.6925	1.5945	0.8837	0.9795	0.5856	2	23.9894	12.1275	6.6405	20.7088	11.7578	5.2419	8.0255	21.8509	15.0451	2.9891
396	1.9664	0.9477		1.6447	11.5356	1.1269	0.9461	1.0117	0.5975	2	9.3714	4.0337	5.3377	6.7507	10.0827	-1.991	5.8546	-21.2455	8.3161	1.6007
397	2.5448	0.7802		1.9017	50.1413	1.1586	0.7927	0.8604	0.4666	2	16.9359	8.4563	5.0855	18.1215	12.2538	2.7381	6.2377	16.1674	14.6176	2.7151
398	3.3157	0.8376	0.7338	2.6298	92.7503	1.7009	0.7338	0.9419	0.4447	2	22.0868	10.7838	4.9904	24.2474	8.9978	6.7821	8.7246	30.7066	12.9854	2.5316
399	2.4933	0.8571		1.9831	46.5475	1.2724	0.8461	0.9455	0.477	2	14.9251	7.6928	4.8768	16.1279	9.0927	3.3557	6.7133	22.4836	11.7299	2.2232
400	2.5946	0.7962		2.013	53.3682	1.2793	0.8517	0.9171	0.4681	2	13.1969	5.4642	4.4142	11.6737	9.5319	1.0025	6.4902	7.5965	10.3157	2.0334
401	2.0909	0.9342		1.7261	19.8079	1.176	0.9459	1.0103	0.573	2	16.5335	10.2101	5.2647	17.8193	10.4864	4.2016	6.1363	25.4126	14.0591	2.6944
402	2.4206	0.8516		1.8717	41.6444	1.1788	0.8563	0.9222	0.5139	2	10.1919	5.8923	2.6219	11.4656	6.4662	2.5692	6.4759	25.2083	8.646	1.5738
403	2.1704	0.9444		1.8331	24.8084	1.2564	0.9496	0.9817	0.6408	2	14.2881	8.1664	5.2667	12.7445	9.9444	1.7942	6.4395	12.5573	11.3723	2.2188
404	1.8499	0.8665		1.4091	6.1263	0.8802	0.7893	0.9191	0.471	2	8.049	3.2241	5.4048	6.845	11.7909	-2.3296	5.0359	-28.9427	9.1445	1.5983
405	1.7402	0.9404		1.4091	2.5401	0.9661	0.8533	0.9848	0.6001	2	8.1988	4.2078	5.4784	7.012	10.9027	-2.3348	5.1413	-28.4773	8.4865	1.5947
406	2.7588	0.8525		2.2529	63.5673	1.4848	0.8528	0.9646	0.5073	2	16.5922	10.3832	2.9668	20.4668	6.3522	7.1606	7.3889	43.1564	11.1747	2.2456
407	2.8061	0.862		2.2101	66.8193	1.4179	0.7493	0.9341	0.4496	2	13.0714	8.3639	1.9115	18.6026	4.8619	6.1779	7.5993	47.2627	9.2188	1.7201
408	1.9904	0.8728		1.5376	13.1584	0.965	0.8628	0.9291	0.5045	2	20.1102	8.3597	11.7505	16.5709	25.5148	-4.512	5.4574	-22.4364	20.8396	3.6849
409	2.5139	0.8888		2.0687	48.1215	1.3636	0.8612	0.9362	0.5156	2	15.204	9.4303	3.1965	18.2891	6.8088	5.9195	7.0195	38.9338	11.1499	2.166
410	1.7893	0.9217		1.452	3.9693	0.9555	0.9033	0.9752	0.5788	2	9.124	5.4914	5.0997	9.4878	9.6426	-0.0896	5.181	-0.9819	9.5489	1.761
411	2.4617	0.9105		2.0216	44.3976	1.3747	0.8904	0.9649	0.5181	2	25.123	16.1041	5.2567	31.0835	10.5286	10.6493	7.0416	42.3886	18.2753	3.5678
412	2.9015	0.7952		2.1629	71.8714	1.285	0.7398	0.8441	0.382	2	8.9473	2.3803	3.57	6.2321	7.2721	-0.3972	7.2485	-4.4393	6.9629	1.2344
413	3.3029	0.891	0.7764	2.7626	92.3497	1.8615	0.7764	1.0024	0.436	2	24.5808	12.7226	4.9455	29.1772	8.3186	9.0953	9.2459	37.0016	13.2048	2.6586
414	1.9091	0.8843		1.4905	8.7636	0.9546	0.8724	0.9395	0.5404	2	15.5942	8.0342	8.9787	14.8663	18.2555	-1.8317	5.3037	-11.746	16.3358	2.9402
415	2.6408	0.8651		2.1073	56.1232	1.3485	0.8346	0.9397	0.4878	2	21.771	12.8676	4.6118	26.3786	10.3446	7.8214	7.1771	35.9258	16.1446	3.0334
416	2.7628	0.7847	0.6389	2.0987	63.957	1.285	0.6389	0.8926	0.3721	2	11.8309	6.1254	3.4216	16.4637	6.2492	3.8004	6.8114	32.1227	9.2069	1.7369
417	2.3418	0.8185		1.7475	36.3757	1.0689	0.7973	0.8647	0.4189	2	5.0023	2.3172	1.9745	5.5319	4.131	0.5868	6.0214	11.7306	4.6799	0.8308
418	1.8822	0.9397		1.5505	7.3279	1.061	0.8645	0.998	0.6137	2	11.6234	6.196	6.5236	10.0965	12.1319	-1.2491	5.5564	-10.7464	10.9551	2.0919
419	2.2871	0.8518		1.7689	32.9396	1.1139	0.833	0.9075	0.5048	2	15.5388	8.3281	5.8269	16.4986	11.8372	2.353	6.1202	15.1427	13.9499	2.5389
420	2.766	0.8728		2.3043	64.1419	1.5487	0.8199	0.9837	0.4927	2	25.3741	15.5644	4.8874	31.5885	9.2897	10.9871	7.5846	43.3005	16.3841	3.3455
421	2.0338	0.9259		1.6704	16.0907	1.1235	0.9133	0.9807	0.5906	2	4.4133	1.913	2.5003	3.2389	4.6921	-0.8584	5.9159	-19.4503	3.9282	0.746
422	2.8246	0.8462		2.2657	67.7439	1.4577	0.7813	0.907	0.4749	2	24.8536	14.0559	6.5058	29.6006	10.9859	8.8392	7.5089	35.5651	17.0499	3.3099
423	2.2705	0.8311		1.7047	31.8669	1.0561	0.7965	0.8951	0.4769	2	10.8526	5.4227	4.0638	11.3698	9.3755	0.9512	5.9283	8.7647	10.2761	1.8306
424	2.4512	0.8564		1.9017	43.6642	1.189	0.861	0.9273	0.5127	2	25.0044	14.3818	6.8816	28.051	15.7077	6.3284	6.5945	25.3091	21.0298	3.7917
425	2.5347	0.9161		2.1201	49.3782	1.4632	0.934	1.0028	0.6072	2	22.7699	13.2723	5.9825	21.8595	11.0954	6.5356	7.295	28.7028	15.5617	3.1213
426	2.1893	0.9383		1.8203	26.3826	1.2317	0.9168	0.9823	0.6341	2	18.9815	11.9673	6.1044	18.8718	11.7379	4.5239	6.4533	23.8332	15.4108	2.9414
427	2.2566	0.8883		1.7775	31.0635	1.141	0.88	0.9537	0.5238	2	21.6702	11.4742	7.7784	21.9052	16.5202	2.8207	6.2971	13.0165	18.9923	3.4413
428	2.0693	0.9279		1.7004	18.3634	1.1619	0.9063	0.9843	0.5554	2	13.0782	5.2533	7.0357	9.4591	12.9002	-1.9111	6.0324	-14.6129	11.2559	2.168
429	2.9336	0.8509	0.6901	2.3771	73.7493	1.558	0.6901	0.9456	0.4398	2	12.85	6.3284	3.4963	14.3905	5.832	3.7637	7.8425	29.2895	8.2478	1.6385
430	2.7097	0.8036		2.0687	60.5475	1.267	0.7915	0.8674	0.4549	2	23.0604	12.7099	6.231	27.9405	12.7457	6.912	6.8406	29.9735	18.2008	3.3711
431	2.9777	0.8415		2.3685	76.0534	1.5452	0.8359	0.9288	0.4776	2	31.3367	15.567	7.1123	32.597	14.7711	8.5129	7.8716	27.1659	20.28	3.981
432	2.1257	0.8118		1.5676	22.125	0.928	0.788	0.8908	0.4116	2	20.2453	9.209	9.6452	22.3714	21.3714	0.4117	5.4214	2.0336	21.8161	3.7343
433	2.5536	0.9188		2.1158	50.5899	1.4279	0.8623	0.9493	0.5504	2	18.1381	11.738	3.7168	21.3279	7.2934	7.724	7.3707	42.5844	12.7026	2.4608
434	1.7931	0.8954		1.4134	4.132	0.9009	0.8594	0.9651	0.5574	2	8.5825	4.7687	5.6163	8.5561	11.1005	-1.4182	5.0441	-16.5243	9.5266	1.7015
435	2.9718	0.8194		2.3	75.7411	1.4219	0.7309	0.8939	0.4244	2	22.4438	12.359	5.7611	29.1179	10.1106	8.0676	7.6499	35.9458	15.7844	2.9339
436	2.3599	0.9376		1.9831	37.6878	1.3621	0.923	0.9928	0.5816	2	24.432	12.3242	8.6903	21.1898	15.514	3.3011	6.9509	13.5114	17.937	3.5149
437	2.1224	0.8453		1.6233	21.8487	0.9943	0.8199	0.8902	0.4669	2	12.7274	6.2372	5.7594	13.3584	12.3058	0.4915	5.6362	3.8617	12.8004	2.2582
438	2.2298	0.9523		1.8888	29.1309	1.3123	0.9552	1.0214	0.5915	2	14.2731	4.8992	7.129	8.2826	13.0053	-2.7935	6.6711	-19.5718	10.8764	2.1395
439	2.9546	0.8021	0.7058	2.2486	74.8968	1.3864	0.7058	0.9366	0.4195	2	18.5432	11.8116	3.1494	28.1597	6.9618	8.8915	7.4448	47.9502	13.3751	2.4908
440	2.6292	0.842		2.0473	55.3473	1.2934	0.8351	0.9201	0.4491	2	12.912	8.2359	2.3164	18.3384	5.5388	5.7483	6.9547	44.5191	9.983	1.8566
441	3.0846	0.8361	0.6612	2.4328	82.3061	1.5555	0.6612	0.943	0.4098	2	19.2202	8.8292	4.8906	21.5475	9.0691	5.1131	8.1024	26.6027	12.3563	2.3722
442	1.7038	0.8936		1.3277	1.6973	0.8554	0.8289	0.9697	0.4961	2	4.2569	2.2781	2.8245	4.5917	5.5075	-0.4544	4.7835	-10.6744	4.9765	0.8899
443	2.4745	0.8684		1.9531	45.2609	1.2619	0.851	0.9164	0.4818	2	18.6034	10.9858	4.7341	22.7995	9.7658	6.2802	6.7508	33.7583	14.7424	2.7557
444	2.7226	0.8125		2.0773	61.3721	1.2979	0.8005	0.8787	0.4347	2	14.8402	6.1651	5.0486	14.1841	10.0496	1.7971	6.9494	12.1097	11.434	2.1355
445	1.7929	0.8652		1.3749	4.1184	0.8534	0.8218	0.9204	0.5131	2	12.4876	6.3455	8.3176	12.3665	18.0485	-2.9156	4.8736	-23.348	14.6328	2.5623
446	2.757	0.8303		2.2143	63.424	1.4232	0.8242	0.9319	0.4777	2	31.2745	17.0966	7.3224	35.7859	14.9957	9.9324	7.1912	31.7588	21.9748	4.349
447	2.1223	0.9512		1.8032	21.8334	1.2337	0.917	1.048	0.5978	2	8.7114	5.3699	2.7817	8.9822	5.2552	2.2281	6.3418	25.5768	7.0612	1.3736
448	2.5605	0.8596		2.073	51.0023	1.3709	0.8814	0.9641	0.5845	2	17.2093	11.2197	3.4747	19.1958	7.6164	6.768	6.9146	39.3276	12.5533	2.4888
449	3.3903	0.8173	0.623	2.6084	95.2286	1.6199	0.623	0.8947	0.3319	2	19.3575	6.1486	5.1179	18.5258	10.255	2.7451	8.7045	14.1811	11.9498	2.2238
450	3.2447	0.8666	0.612	2.6298	89.9691	1.7499	0.612	0.9791	0.361	2	20.007	7.4007	3.9474	20.5026	9.076	4.1246	8.8334	20.6158	11.4332	2.2649
451	2.8523	0.838		2.2529	69.3552	1.4528	0.7825	0.9242	0.4285	2	17.1366	10.2615	2.8897	23.9483	6.7119	7.3856	7.5094	43.0984	11.7956	2.282
452	2.7854	0.7819		2.103	65.4018	1.2811	0.7478	0.8564	0.4145	2	21.1221	12.5804	4.5515	30.3544	9.8556	8.4958	6.8423	40.2223	16.4875	3.087
453	2.1417	0.8677		1.6704	23.0346	1.0714	0.8552	0.9509	0.5366	2	9.8629	3.2412	5.9726	6.0401	12.3824	-3.4033	5.8383	-34.5061	9.2056	1.6893
454	2.4747	0.909		2.0344	45.297	1.3763	0.8521	0.9722	0.5026	2	19.8701	13.6287	3.5241	27.1152	7.1437	10.0381	7.0669	50.5186	14.4373	2.8117
455	2.9098	0.8296		2.3128	72.2842	1.4635	0.7855	0.917	0.4304	2	20.1928	12.0791	4.1375	28.0629	7.854	8.6985	7.584	43.0772	13.7976	2.6626
456	3.1687	0.8474		2.5741	86.5904	1.6711	0.8242	0.9429	0.4645	2	15.6655	8.2519	3.0698	17.7647	6.1443	5.3978	8.4354	34.4566	9.3744	1.8571
457	2.6516	0.8989		2.2015	56.7861	1.5005	0.8776	0.9697	0.5779	2	21.7692	12.9983	4.6493	22.4918	9.5074	7.5038	7.4878	34.4698	14.508	2.9073
458	2.2836	0.868		1.786	32.6748	1.1434	0.8169	0.9359	0.5224	2	16.0302	5.6575	8.7568	10.829	16.7042	-3.0694	6.2275	-19.1476	14.0198	2.5741
459	2.1143	0.9078		1.6961	21.374	1.1143	0.885	0.9557	0.5383	2	6.3367	3.435	2.3918	6.3806	5.038	0.7228	6.0297	11.4066	5.6867	1.0509
460	2.7822	0.788		2.0987	65.1324	1.2983	0.7854	0.9163	0.4323	2	14.1829	8.8097	2.5586	20.3766	6.2048	6.1271	6.8872	43.2006	10.9242	2.0593
461	2.0258	0.9104		1.6533	15.3996	1.0993	0.8729	0.9684	0.5784	2	10.8686	5.2069	5.6617	9.0029	10.8673	-1.0783	5.7939	-9.9212	9.8868	1.8759
462	2.539	0.9262		2.2143	49.8244	1.5768	0.9365	0.9906	0.6438	2	23.437	13.6008	5.8382	21.1268	10.5418	6.8144	7.3874	29.0754	14.8636	3.1726
463	2.1798	0.8809		1.7132	25.4832	1.096	0.8343	0.97	0.5399	2	8.8513	5.2683	3.1185	9.7576	6.4438	1.7892	6.0323	20.214	8.076	1.4673
464	1.8564	0.9094		1.4905	6.3603	0.9713	0.8937	0.9688	0.5318	2	6.3128	2.9393	3.9584	5.5273	7.6752	-1.1422	5.3037	-18.0934	6.4993	1.1903
465	1.8249	0.957		1.5248	5.2897	1.0539	0.929	1.0278	0.5945	2	4.6766	2.3359	2.7736	3.9293	5.0955	-0.6933	5.4866	-14.8249	4.4374	0.8524
466	2.6873	0.8651		2.2015	59.2496	1.4587	0.8441	0.9555	0.5305	2	17.9563	10.2334	3.9619	19.2918	8.3203	5.8199	7.3034	32.4115	12.3098	2.4586
467	2.5519	0.8992		2.1629	50.515	1.5016	0.8586	1.0513	0.569	2	30.1713	20.5466	4.907	36.1122	10.3202	14.6748	7.2086	48.6383	20.0928	4.1855
468	3.1989	0.8728	0.6682	2.6341	88.112	1.7169	0.6682	0.9586	0.4335	2	19.9908	6.2415	6.102	14.3985	10.7134	1.5975	8.7716	7.9912	11.6435	2.279
469	2.9927	0.846		2.3899	77.0619	1.5531	0.7894	0.9193	0.4299	2	16.0546	9.1774	3.0562	21.3499	6.1226	6.5456	7.9538	40.7709	10.3371	2.0185
470	2.1884	0.8696		1.7304	26.2876	1.0911	0.8578	0.9238	0.5308	2	9.9003	4.7229	4.5521	8.8969	9.2417	-0.1831	5.9788	-1.8494	9.0737	1.6559
471	2.2216	0.8462		1.7132	28.4389	1.0708	0.8512	0.897	0.4528	2	11.0133	4.8236	4.6779	10.6533	10.0154	0.2888	5.9064	2.6223	10.2851	1.8646
472	2.1011	0.8462		1.589	20.566	0.9838	0.7968	0.9325	0.4665	2	9.9922	5.1837	4.1866	11.1125	9.295	0.8478	5.5856	8.4846	10.1567	1.7889
473	2.7924	0.8709		2.2358	65.9838	1.4586	0.8036	0.9379	0.501	2	25.1465	15.5393	4.5646	31.0171	10.0327	10.513	7.6404	41.807	17.2402	3.2913
474	1.764	0.9863		1.4948	3.0912	1.0595	0.9319	1.0651	0.6583	2	7.0739	4.499	3.8579	6.8344	6.4178	0.2742	5.4657	3.8762	6.6766	1.2942
475	2.2701	0.924		1.9017	31.8176	1.3004	0.8879	0.9962	0.6043	2	15.2381	7.3549	5.9417	12.1718	11.3243	0.5121	6.59	3.3607	11.718	2.3123
476	2.6411	0.8586		2.0944	56.1622	1.3388	0.7938	0.9263	0.4571	2	14.7718	8.941	3.0507	19.5616	6.6129	5.9184	7.1244	40.0655	11.0336	2.0734
477	2.1354	0.9344		1.7903	22.5714	1.2363	0.909	0.974	0.6073	2	11.1012	6.5122	3.944	10.7236	7.295	2.0821	6.2682	18.7556	8.9794	1.771
478	2.5757	0.9533		2.2058	52.152	1.5326	0.915	1.0135	0.6252	2	21.6972	11.8733	6.1599	18.9927	10.8256	5.1057	7.7135	23.5316	14.1571	2.8129
479	3.1155	0.8593		2.5056	83.8065	1.652	0.7995	0.9434	0.4712	2	23.2323	10.9561	4.7125	23.2525	10.3964	6.0576	8.4106	26.074	14.0631	2.7623
480	2.2509	0.9315		1.8717	30.6228	1.2605	0.9355	1.0023	0.5679	2	14.0319	5.6155	6.7333	9.8875	12.1531	-1.2867	6.5867	-9.1698	11.132	2.1303
481	2.2935	0.8813		1.8246	33.3542	1.1799	0.8649	0.9325	0.5434	2	13.3918	7.742	4.1412	14.2461	8.8768	2.9179	6.3499	21.7887	11.3499	2.109
482	2.9345	0.7956		2.2315	73.7713	1.3689	0.761	0.8902	0.4449	2	27.0602	14.2218	5.857	31.9675	13.8938	8.0407	7.3348	29.7141	19.7678	3.6893
483	2.2825	0.9429		1.9102	32.5921	1.3207	0.9258	1.0297	0.6365	2	15.9087	9.5381	5.0129	14.9862	9.3108	3.6122	6.7617	22.7058	12.0457	2.3528
484	2.1602	0.8813		1.7261	24.2303	1.1181	0.8401	0.945	0.5355	2	12.4491	6.0077	5.3986	11.2189	11.0553	0.0876	5.9807	0.7037	11.1342	2.0815
485	2.2743	0.8772		1.7903	32.1302	1.1588	0.8717	0.9404	0.5645	2	11.4879	4.8216	4.9724	8.541	11.2172	-1.5108	6.2677	-13.1512	9.9136	1.8329
486	3.5692	0.8212	0.6006	2.8611	97.8022	1.8729	0.6006	0.9937	0.3875	2	12.1687	3.9609	2.7511	10.2228	5.5256	1.82	9.2083	14.9564	6.4973	1.3215
487	3.2252	0.8348	0.6547	2.5527	89.2087	1.6261	0.6547	0.921	0.3917	2	22.4017	9.3124	5.1958	23.7763	10.6037	5.1593	8.4579	23.0308	13.7763	2.6486
488	3.0113	0.8566		2.4799	78.1228	1.6537	0.7913	0.9868	0.4476	2	24.7033	13.0083	4.4291	29.0595	9.6966	8.6677	8.1035	35.0872	14.9382	3.0485
489	2.2418	0.9968		1.9788	29.9723	1.4246	0.978	1.0396	0.6467	2	18.3939	9.194	6.967	14.2163	11.8269	1.5453	7.0204	8.4012	12.9116	2.6201
490	2.1635	0.8602		1.6661	24.3239	1.0529	0.8249	0.9389	0.5151	2	9.8471	5.1104	4.0694	9.9205	8.8086	0.5728	5.8467	5.8169	9.3524	1.6842
491	2.554	0.8347		2.013	50.6086	1.3004	0.8609	0.9461	0.5235	2	13.6802	6.4602	4.6672	12.3402	9.2929	1.5953	6.6975	11.6614	10.52	2.0426
492	3.0765	0.8958	0.7865	2.5784	82.0265	1.7628	0.7865	0.9857	0.4932	2	26.581	14.7858	6.4246	29.9819	9.2898	10.2045	8.658	38.3902	15.0789	3.0701
493	1.9686	0.9143		1.5847	11.6499	1.0477	0.9005	0.9695	0.543	2	10.7955	5.1793	5.6162	9.5379	11.1283	-0.8636	5.6549	-7.9996	10.304	1.9091
494	2.1845	0.9271		1.8203	25.9243	1.2254	0.8878	0.9948	0.5904	2	13.7924	8.4609	4.379	14.3302	8.3968	3.5032	6.3621	25.3995	11.2554	2.1679
495	2.5133	0.8557		2.0601	48.0479	1.3615	0.9159	0.961	0.5391	2	14.2493	8.1681	3.3825	15.1527	7.394	4.1824	6.7568	29.3516	10.4659	2.1089
496	3.2311	0.8317	0.7059	2.5356	89.4291	1.5976	0.7059	0.917	0.4273	2	31.379	17.0989	4.876	40.02	12.2015	11.8857	8.4425	37.8779	19.6413	3.7168
497	2.4865	0.8867		2.0344	46.0569	1.3506	0.8884	0.9504	0.5065	2	19.365	11.8699	4.1517	23.4368	8.879	7.373	6.9265	38.0738	14.3381	2.7958
498	1.9125	0.9548		1.619	8.9318	1.1137	0.9206	0.9772	0.6247	2	18.2713	11.3578	8.3012	18.1816	14.1381	2.5259	5.7371	13.8244	16.4059	3.1848
499	2.598	0.8685		2.0987	53.5974	1.3894	0.8746	0.944	0.4912	2	11.8415	6.151	3.6119	12.5218	6.336	3.0386	7.088	25.6606	8.5227	1.6706
500	2.697	0.855		2.1801	59.8073	1.4181	0.8315	0.9311	0.5188	2	24.806	15.1336	5.3112	29.1693	10.7553	9.5536	7.2438	38.5133	17.4924	3.4244
501	2.4724	0.8046		1.8845	45.1167	1.1651	0.8098	0.8846	0.435	2	11.5332	6.2507	3.4681	14.3702	7.2347	3.1038	6.2496	26.9119	9.8989	1.8454
502	2.9173	0.8621	0.7211	2.3814	72.7855	1.59	0.7211	0.9859	0.4532	2	17.2057	7.5758	4.5944	16.7153	8.4709	3.7366	7.9013	21.7172	10.8212	2.1776
503	2.5865	0.8074		1.9659	52.8349	1.2237	0.7843	0.8666	0.4225	2	11.9378	6.5588	3.0148	15.5241	6.7138	3.7222	6.5604	31.1799	9.7555	1.8197
504	2.0282	0.87		1.5633	15.5758	0.9933	0.8557	0.9351	0.5372	2	2.6445	1.5642	1.0804	2.9118	2.3686	0.2918	5.543	11.0342	2.6623	0.4771
505	2.6112	0.8469		2.133	54.364	1.4151	0.8302	0.9535	0.4855	2	23.6685	16.4969	3.5916	33.9762	7.7154	12.7508	6.9476	53.8724	16.7257	3.4067
506	2.3338	0.8917		1.8631	35.8508	1.234	0.856	0.9509	0.5129	2	16.529	7.6797	5.5904	14.9719	12.2724	1.3847	6.5378	8.3774	13.3947	2.5282
507	3.4637	0.8125		2.7497	96.5869	1.7578	0.7422	0.9496	0.4223	2	19.539	9.2416	4.1165	21.8826	7.711	5.985	8.8416	30.631	11.1156	2.2099
508	1.655	0.824		1.2121	1.0452	0.7152	0.7821	0.8578	0.465	2	5.6508	3.8131	3.376	8.1998	7.3465	0.3968	4.2842	7.022	7.901	1.319
509	1.7951	0.8942		1.422	4.227	0.908	0.8003	0.9296	0.5357	2	6.1792	3.7163	3.5239	6.9377	6.6157	0.1725	5.0426	2.7916	6.8053	1.2254
510	3.0519	0.8882	0.7823	2.5741	80.7058	1.7695	0.7823	0.991	0.505	2	28.081	18.5039	3.9536	36.6419	7.5739	14.6791	8.5153	52.2741	15.8695	3.2977
511	2.6866	0.8684		2.2058	59.1105	1.4592	0.8594	0.9723	0.537	2	18.9399	10.4935	3.9893	19.5405	9.1587	5.5752	7.3292	29.4363	12.9796	2.5842
512	2.5852	0.8179		1.9873	52.7018	1.2628	0.8524	0.9196	0.4572	2	15.3171	8.4276	4.2132	18.4346	8.5517	4.5181	6.6423	29.4971	12.1295	2.306
513	2.5755	0.8471		2.0516	52.1331	1.322	0.8719	0.9367	0.5603	2	21.0424	11.1775	6.3134	19.9489	12.9515	3.9207	6.854	18.6324	15.9171	3.0701
514	3.0704	0.8342		2.4199	81.6082	1.5565	0.7367	0.9319	0.4552	2	23.2016	12.3049	5.4921	27.0298	9.8951	7.8003	8.0471	33.6197	14.9063	2.8832
515	3.1317	0.8688	0.7218	2.5313	84.6811	1.6651	0.7218	0.9205	0.3983	2	24.2644	12.3506	4.0693	31.0066	9.4047	8.6045	8.5473	35.4614	14.5723	2.8388
516	2.158	0.899		1.7432	23.9966	1.1494	0.8733	0.9365	0.5579	2	13.1071	8.1644	4.3351	14.6339	8.3558	3.5026	6.095	26.7229	11.4034	2.1505
517	2.4766	0.8739		1.9702	45.3873	1.2803	0.8429	0.9182	0.4884	2	18.174	11.6622	3.8845	23.8806	8.2229	7.6465	6.7993	42.0738	14.1951	2.6729
518	2.2032	0.9427		1.846	27.1284	1.2846	0.8942	1.0306	0.5795	2	16.6257	9.765	5.1323	16.8498	9.7309	4.1256	6.5248	24.8146	12.9423	2.5481
519	2.3512	0.9094		1.9231	36.9706	1.2881	0.8862	0.9797	0.5274	2	9.5774	5.2329	2.7595	9.9225	5.7114	2.2208	6.7176	23.1879	7.4353	1.4257
520	3.227	0.8392	0.6819	2.5484	89.2821	1.629	0.6819	0.9301	0.4165	2	23.308	11.1056	5.9892	26.6615	10.0639	6.9135	8.5082	29.6615	14.3082	2.7395
521	2.6653	0.8352		2.0516	57.8452	1.2873	0.7894	0.8568	0.4725	2	22.6814	11.3782	6.8031	24.0791	13.8731	4.8227	6.9933	21.2628	17.6194	3.2433
522	1.887	0.9363		1.559	7.6751	1.0654	0.9308	0.9984	0.6113	2	7.1774	4.5213	3.1855	7.3967	5.8488	0.9462	5.5509	13.183	6.7368	1.293
523	2.3764	0.8973		1.9274	38.6496	1.2649	0.8794	0.9688	0.5192	2	13.7906	7.0598	4.5791	13.5974	9.0261	2.3734	6.6993	17.2103	10.9025	2.0585
524	2.2025	0.9294		1.8417	27.0807	1.2648	0.921	0.9784	0.5704	2	10.74	5.3838	3.9962	9.4381	7.7133	0.9839	6.4311	9.1611	8.4915	1.67
525	2.6888	0.7214		1.8631	59.3291	1.035	0.7199	0.7867	0.3785	2	11.6126	5.9453	3.4065	15.7064	8.6324	2.6777	6.0934	23.0586	11.2199	1.9058
526	2.496	0.8626		1.9959	46.7297	1.2992	0.8238	0.9394	0.4734	2	13.4158	7.6516	3.4526	16.1637	6.9805	4.3471	6.7644	32.4028	10.3262	1.9833
527	2.0931	0.8971		1.6618	19.9895	1.0874	0.8673	0.9454	0.5168	2	8.7097	5.0321	3.0425	9.7377	6.4451	1.7015	5.8986	19.5357	8.0097	1.4766
528	1.7726	0.9442		1.4777	3.4283	1.0045	0.9185	0.9841	0.6084	2	8.8228	3.9157	6.4389	6.4364	12.3882	-3.6209	5.2583	-41.0403	8.7833	1.6779
529	2.3657	1.0166		2.133	38.0306	1.575	0.9869	1.1054	0.6735	2	19.0474	10.7647	5.2403	15.9839	9.1878	4.577	7.5555	24.0295	12.0936	2.521
530	1.6805	0.9161		1.3277	1.4042	0.8849	0.8793	0.9759	0.542	2	5.1271	2.6223	3.4807	4.8381	7.3044	-1.3368	4.8365	-26.0732	5.794	1.0601
531	2.2807	0.8002		1.6575	32.4765	0.9837	0.7961	0.8624	0.4458	2	10.7139	5.0633	4.4431	11.3567	10.5059	0.3793	5.7335	3.5403	10.8914	1.8686
532	2.2218	0.8591		1.7261	28.471	1.0941	0.8333	0.9042	0.4746	2	11.5275	6.2334	4.0725	13.1346	8.546	2.1776	5.9966	18.8905	10.5361	1.9223
533	2.1742	0.9477		1.8417	25.0905	1.2655	0.9307	0.9974	0.636	2	14.5598	7.8784	5.8183	12.3876	10.6137	1.1282	6.4734	7.7487	11.5052	2.2492
534	2.7408	0.8858		2.2486	62.5266	1.5032	0.8553	0.92	0.5032	2	19.6277	11.3577	4.0625	22.5705	8.2699	7.1962	7.6273	36.6635	13.0573	2.5733
535	2.0097	0.9288		1.649	14.3329	1.125	0.8873	0.9919	0.6005	2	14.8162	7.6486	7.1676	12.7372	13.6664	-0.5579	5.8642	-3.7655	13.17	2.5266
536	2.8031	0.8525		2.1886	66.6308	1.3934	0.8351	0.9089	0.5082	2	13.6108	7.8208	2.8329	15.3902	6.5404	4.4972	7.5073	33.0414	9.768	1.813
537	2.4233	0.8146		1.7946	41.891	1.0821	0.7672	0.8998	0.4557	2	18.8605	9.4652	6.3232	20.7696	15.0005	2.6291	6.2018	13.9397	17.4295	3.0411
538	3.0229	0.894		2.4799	78.8041	1.6329	0.8533	0.9196	0.4906	2	21.0724	8.4191	6.3022	17.1615	11.0764	2.9852	8.4897	14.1664	12.9049	2.4821
539	2.3415	0.8007		1.7047	36.3418	1.0126	0.7874	0.8532	0.4219	2	19.0622	8.5832	7.8943	20.3438	17.7402	1.0985	5.8902	5.7627	18.825	3.2363
540	1.9685	0.9183		1.6104	11.6356	1.0723	0.8674	0.9978	0.5366	2	9.3193	3.8775	5.4418	7.2261	10.1578	-1.5731	5.679	-16.88	8.6909	1.641
541	2.1723	0.9409		1.8246	24.9494	1.2445	0.9089	1.0211	0.6252	2	6.1348	2.515	3.2235	4.0224	5.8451	-1.1396	6.4216	-18.576	4.9295	0.9553
542	2.4087	0.8824		1.9017	41.0124	1.242	0.871	0.9381	0.5468	2	11.7155	4.4014	5.5529	8.0494	10.5211	-1.3515	6.6772	-11.536	9.4328	1.7546
543	1.9812	0.9236		1.619	12.6106	1.079	0.9115	0.9812	0.5397	2	11.873	5.3689	6.5042	9.9484	12.0597	-1.1394	5.7485	-9.5966	11.0037	2.0654
544	2.3807	0.8885		1.9359	38.891	1.2592	0.8356	0.9491	0.5007	2	12.1301	6.3428	4.0335	12.6686	7.6294	2.523	6.6452	20.7995	9.6332	1.8254
545	2.2829	0.9524		1.9359	32.6252	1.3567	0.9445	1.014	0.6269	2	13.1211	6.4418	5.374	10.2759	9.1519	0.7046	6.831	5.37	9.6713	1.9208
546	1.9473	0.9076		1.5719	10.7382	1.0443	0.8786	0.9756	0.538	2	7.4983	4.398	3.1003	8.174	6.124	1.103	5.5521	14.71	7.1802	1.3505
547	1.8013	0.9156		1.4434	4.4308	0.9708	0.862	0.9959	0.5215	2	7.7707	3.1492	5.2153	6.0391	10.2858	-2.2145	5.1813	-28.4981	8.0044	1.4998
548	2.503	0.8917		2.0088	47.186	1.3072	0.8812	0.9509	0.5167	2	21.9216	12.7862	6.0384	24.7483	11.5561	6.8158	7.0115	31.0917	16.7699	3.1265
549	3.2301	0.8176		2.5613	89.3556	1.6352	0.8207	0.9134	0.4952	2	22.73	12.419	3.8095	25.0773	9.0449	7.9397	8.2968	34.9305	13.9004	2.7396
550	1.9819	0.9554		1.649	12.6826	1.127	0.9225	1.029	0.5973	2	2.928	1.6956	1.2325	2.8389	2.3267	0.306	5.9488	10.4508	2.598	0.4922
551	2.1788	0.8957		1.7603	25.4046	1.1456	0.8731	0.9631	0.5666	2	14.3104	6.5313	6.8564	11.5265	13.4363	-1.0822	6.131	-7.5623	12.4916	2.3341
552	2.8257	0.8626		2.2914	67.8705	1.4907	0.8538	0.9287	0.5179	2	24.5185	15.358	4.7436	29.6562	9.4164	10.4815	7.6578	42.7494	16.4476	3.2018
553	2.3371	0.9385		1.9488	36.0876	1.352	0.9411	1.0061	0.5705	2	8.3453	2.6045	4.1783	4.5651	7.346	-1.5866	6.8909	-19.0119	6.1726	1.2111
554	1.9648	0.9481		1.6404	11.4357	1.1275	0.8752	0.9952	0.5654	2	5.7188	3.1208	2.5979	5.5194	4.622	0.5075	5.8519	8.8742	5.0721	0.9773
555	2.4155	0.8941		1.9616	41.3983	1.2989	0.8396	0.9612	0.5308	2	12.4927	7.8078	2.983	14.7107	6.0988	4.5708	6.7846	36.5878	9.6179	1.8413
556	2.1584	0.9907		1.8931	24.0744	1.368	0.9481	1.0181	0.6738	2	21.0784	12.2339	7.6266	18.156	12.7416	3.6484	6.7177	17.3087	15.4082	3.1377
557	2.86	0.7969		2.1372	69.8036	1.3109	0.7563	0.8788	0.3951	2	11.7323	6.6236	2.447	16.7637	5.5785	4.4194	7.16	37.6687	8.9498	1.6386
558	2.6267	0.9257		2.2529	55.2506	1.5508	0.9033	0.992	0.5333	2	20.5608	11.3761	4.5636	21.3317	9.0264	6.5624	7.6387	31.917	13.2582	2.6917
559	1.7591	0.9048		1.4006	3.0239	0.9192	0.8321	0.9536	0.5652	2	12.6246	7.6339	6.9796	13.5074	14.0948	-0.332	5.0003	-2.6298	13.7343	2.5248
560	3.0713	0.7891	0.589	2.33	81.6778	1.4216	0.589	0.9096	0.3597	2	16.5157	7.7038	4.2181	21.4184	8.2985	4.719	7.6142	28.5728	11.6177	2.1691
561	3.3605	0.7923	0.678	2.5912	94.3133	1.6051	0.678	0.9076	0.4169	2	18.1263	8.0428	3.8115	19.2919	8.4863	4.5049	8.3645	24.8528	11.2929	2.1671
562	2.64	0.8095		2.0387	56.0455	1.2753	0.7865	0.9214	0.4224	2	9.851	5.891	2.2157	13.9473	4.6429	3.9299	6.7137	39.8934	7.7245	1.4673
563	2.3508	0.8241		1.7603	36.9536	1.0747	0.8508	0.852	0.4469	2	15.0794	7.08	5.445	15.8426	12.7414	1.3859	6.0863	9.1907	14.0313	2.4776
564	2.7495	0.7849		2.0344	62.9746	1.2172	0.7263	0.8796	0.3653	2	17.4937	8.1816	5.2268	22.3951	10.9311	4.1882	6.7801	23.9412	14.3721	2.5802
565	2.601	0.8871		2.2272	53.7312	1.5538	0.8772	0.9792	0.533	2	29.1652	17.4664	6.1963	32.7692	11.4604	11.3579	7.2489	38.9433	18.7702	4.0234
566	2.4399	0.9157		2.0088	42.9523	1.3453	0.9014	0.9681	0.5848	2	19.6115	11.8224	5.219	20.2178	10.241	5.8339	7.0194	29.7473	14.5778	2.7939
567	2.3447	0.9104		1.906	36.5454	1.2777	0.9172	0.9827	0.5402	2	19.076	12.153	4.5705	22.4954	9.3871	7.0817	6.7059	37.1236	14.93	2.8447
568	3.333	0.8748	0.6471	2.7583	93.4541	1.8434	0.6471	0.9897	0.4075	2	11.5399	4.0924	3.207	10.0429	5.1865	1.979	9.1599	17.1492	6.2601	1.2598
569	1.753	0.8858		1.3492	2.8356	0.8705	0.8151	0.956	0.5329	2	4.8311	3.0932	2.4608	5.8044	5.1474	0.3501	4.8783	7.2468	5.5498	0.9903
570	1.8853	0.9055		1.5119	7.5361	0.9977	0.8903	0.9722	0.582	2	13.6168	6.7698	7.8244	11.6312	16.4729	-2.8181	5.3633	-20.6958	13.6482	2.5389
571	2.7947	0.8971		2.2957	66.1296	1.549	0.8496	0.9957	0.537	2	28.889	12.393	10.7792	23.0784	16.3006	3.6397	7.8761	12.5989	18.6501	3.6679
572	2.1685	0.941		1.8117	24.6676	1.2363	0.9302	0.9794	0.6274	2	13.7113	8.5218	4.4798	13.5825	8.5226	3.1746	6.4104	23.1532	11.0906	2.1389
573	2.9878	0.7983		2.24	76.7025	1.3689	0.704	0.853	0.3481	2	22.3874	12.2137	4.9434	35.09	9.9662	8.7448	7.4936	39.0613	16.3543	2.9875
574	2.8298	0.7554		2.043	68.2085	1.188	0.7022	0.8497	0.3944	2	16.1654	9.5619	3.1845	24.2412	8.321	6.2797	6.7156	38.8465	13.6072	2.4071
575	2.8788	0.8122		2.2572	70.7907	1.4387	0.8508	0.9162	0.4465	2	14.9151	7.3333	3.6977	16.4244	7.6416	3.9214	7.3453	26.2915	10.3671	2.0306
576	2.1088	0.8993		1.7004	21.0838	1.1123	0.8975	0.9659	0.5227	2	8.2939	4.5464	3.3326	8.6986	6.3552	1.2248	5.958	14.7675	7.4565	1.3921
577	2.6997	0.8434		2.1415	60.0669	1.3707	0.8252	0.9326	0.5192	2	23.3751	13.8857	4.9144	26.7446	11.1447	8.0994	7.1528	34.6497	17.0534	3.268
578	2.6417	0.9108		2.2101	56.24	1.4983	0.8821	0.9797	0.5041	2	21.3705	11.7478	5.5297	23.3031	9.6787	6.8685	7.559	32.1401	14.2632	2.8272
579	2.3274	0.8804		1.8631	35.4795	1.2234	0.8424	0.9396	0.4898	2	8.8627	5.2838	2.0971	10.7875	4.8787	2.8942	6.4373	32.656	7.2443	1.3768
580	1.74	0.8385		1.2935	2.5133	0.7976	0.8144	0.8916	0.4925	2	7.4228	3.7325	4.8849	7.5781	12.0975	-2.226	4.5834	-29.9887	9.3064	1.6195
581	2.5308	0.8333		1.9488	49.063	1.2181	0.8219	0.893	0.4865	2	16.556	8.4003	5.4057	17.2671	11.1477	2.977	6.6251	17.9814	13.5917	2.499
582	2.0299	0.9184		1.649	15.7227	1.1005	0.9269	0.9938	0.5978	2	13.0975	6.8473	6.2501	11.4534	12.4351	-0.5869	5.8565	-4.481	11.9014	2.2364
583	3.035	0.8074		2.3514	79.603	1.4627	0.7819	0.9158	0.4208	2	19.5786	11.668	4.1838	27.7265	7.5926	8.4729	7.6979	43.2763	13.3852	2.5434
584	2.1357	0.9116		1.7475	22.5868	1.1756	0.8827	0.9817	0.5784	2	11.4707	6.6274	4.1922	11.459	8.1098	1.937	6.1161	16.8865	9.7573	1.8755
585	2.1854	0.8864		1.7561	26.0348	1.1317	0.8445	0.9439	0.5414	2	11.5388	5.2928	5.4091	9.7755	10.5815	-0.4364	6.0861	-3.782	10.196	1.8959
586	3.626	0.7941	0.6197	2.7925	98.4006	1.7309	0.6197	0.9007	0.3558	2	17.6337	7.0354	4.5512	19.7721	7.7074	4.2929	9.0454	24.3449	10.1876	1.9495
587	2.456	0.821		1.8331	44.0394	1.1301	0.7908	0.8604	0.4371	2	11.8194	4.8345	4.0875	11.0602	10.0792	0.4288	6.3345	3.6279	10.4587	1.8659
588	2.5717	0.8448		2.0601	51.774	1.3275	0.8466	0.9203	0.5268	2	18.1851	11.8924	3.3139	22.5732	7.8592	7.7519	6.8253	42.6278	13.6988	2.6644
589	2.3752	0.8688		1.8674	38.5979	1.183	0.8387	0.9586	0.4923	2	11.8333	5.2919	4.5789	10.7497	9.4698	0.6301	6.4831	5.3248	10.0028	1.8253
590	2.5424	0.8404		2.0387	50.0667	1.3267	0.8523	0.9204	0.5441	2	22.07	12.7937	5.4114	23.515	11.8527	6.345	6.7124	28.7494	16.6353	3.2879
591	2.608	0.8253		2.0173	54.1719	1.275	0.8297	0.8925	0.468	2	22.2847	8.6345	6.6598	18.4483	16.9158	0.7173	6.7618	3.2188	17.4782	3.2957
592	2.1069	0.8549		1.619	20.9161	1.0117	0.8282	0.8974	0.4682	2	12.351	4.6198	6.9159	9.8671	14.2244	-2.0401	5.6588	-16.5177	12.2082	2.1826
593	2.5856	0.8294		2.0173	52.7588	1.3052	0.8392	0.9041	0.475	2	18.1004	9.2608	5.5371	19.4959	10.6481	4.2028	6.7371	23.2194	13.8679	2.6867
594	2.097	0.9284		1.7132	20.2471	1.1552	0.9249	0.9916	0.5734	2	15.2375	7.6371	6.6797	13.3194	13.0636	0.1467	6.116	0.9628	13.1904	2.4914
595	2.3071	0.8732		1.8331	34.0536	1.1678	0.8533	0.9117	0.5328	2	13.3068	5.6143	6.3166	10.538	12.1135	-0.8394	6.3289	-6.3081	11.3948	2.1025
596	2.2776	0.9138		1.8717	32.2455	1.2621	0.878	0.9757	0.5725	2	20.3182	13.2399	5.283	23.1262	10.265	7.3631	6.5382	36.2389	16.0987	3.1076
597	2.0893	0.9053		1.7004	19.6567	1.131	0.8795	0.945	0.5185	2	15.8797	7.0356	7.8335	13.5691	14.4397	-0.4514	5.9423	-2.8426	14.0404	2.6723
598	2.366	0.8678		1.8631	38.0649	1.1855	0.8435	0.9281	0.4765	2	15.6684	7.2049	6.0626	15.119	11.938	1.5159	6.4501	9.6749	13.2167	2.4292
599	1.9986	0.9247		1.619	13.6937	1.102	0.9229	0.9789	0.6048	2	16.597	7.6481	8.9489	12.6461	17.9976	-3.2365	5.8062	-19.5005	15.0608	2.8585
600	2.656	0.8345		2.1073	57.0795	1.3852	0.8004	0.935	0.5072	2	29.1559	18.1916	6.8564	35.867	12.4871	11.8582	6.9632	40.6717	21.0482	4.1871
601	2.5341	0.8882		2.0473	49.304	1.3469	0.8562	0.9291	0.5241	2	24.1467	15.6238	5.1495	29.81	10.3591	10.1944	7.071	42.2186	17.9276	3.4149
602	1.8298	0.9316		1.5076	5.4265	1.0163	0.9286	0.988	0.5597	2	7.7628	3.1769	5.3017	5.676	10.0444	-2.4451	5.355	-31.4977	7.6383	1.4496
603	2.9207	0.7885		2.1458	73.0477	1.2802	0.6935	0.8498	0.408	2	22.9831	12.6555	5.2776	31.0195	11.8407	7.8247	7.2347	34.0455	17.9527	3.1768
604	3.2027	0.8272	0.7292	2.5099	88.2091	1.5942	0.7292	0.9235	0.4288	2	21.2834	10.2925	5.2091	24.0022	9.4309	6.2484	8.3232	29.3581	13.3505	2.5571
605	1.9106	0.9076		1.5376	8.8617	1.004	0.8665	0.9832	0.5758	2	12.7436	6.6147	7.0694	11.4877	14.3147	-1.6278	5.4477	-12.7735	12.6928	2.3393
606	3.0904	0.8023	0.6705	2.33	82.7499	1.4221	0.6705	0.91	0.3904	2	21.0537	9.7656	5.6396	25.0126	10.9417	5.4937	7.789	26.0938	14.8047	2.703
607	1.872	0.8968		1.4777	6.9401	0.9762	0.83	0.9697	0.5548	2	8.9167	5.1973	4.3316	9.3674	8.8272	0.2997	5.2743	3.3611	9.1341	1.6906
608	2.4435	0.956		2.1073	43.1477	1.4682	0.9229	0.9853	0.6174	2	20.9331	13.003	5.5217	21.0623	9.3205	7.249	7.3385	34.6294	14.2577	2.8525
609	2.1362	0.9537		1.8074	22.6485	1.2692	0.9442	1.0172	0.6506	2	10.9769	5.2623	5.0636	8.089	9.2378	-0.7474	6.4002	-6.8088	8.6487	1.7151
610	3.0058	0.7834		2.2272	77.8286	1.3273	0.7916	0.8528	0.4154	2	15.1261	7.3845	3.6949	17.7748	8.4896	3.8575	7.3977	25.5023	11.3961	2.0447
611	2.5626	0.8717		2.103	51.2277	1.3942	0.8589	0.9707	0.5355	2	19.197	11.6581	4.6474	21.77	8.7791	6.9568	7.0179	36.239	13.7692	2.7354
612	2.0162	0.9067		1.6233	14.6973	1.0805	0.8549	0.9611	0.5634	2	17.4798	9.1871	8.2927	16.3065	16.0369	0.1519	5.7431	0.869	16.1775	3.0436
613	1.9689	0.9106		1.5762	11.6785	1.0409	0.8935	0.9641	0.5356	2	9.7682	5.1152	4.653	9.5498	9.2083	0.1829	5.6324	1.8724	9.3844	1.7343
614	2.2648	0.8819		1.7989	31.5877	1.1795	0.8516	0.9295	0.5337	2	9.9732	5.7125	3.0789	10.7037	6.5972	2.1916	6.275	21.9749	8.4554	1.5894
615	2.7979	0.8821		2.3428	66.213	1.5976	0.8688	0.9697	0.5425	2	21.0681	13.0877	3.8626	24.1269	7.5635	8.9849	7.7535	42.6469	13.1873	2.7172
616	2.0818	0.9068		1.679	19.129	1.1166	0.9027	0.9724	0.5379	2	10.0418	3.3866	6.0857	6.2956	11.4999	-2.7995	5.9305	-27.8785	8.9932	1.6932
617	2.3578	0.9058		1.9274	37.5338	1.2848	0.9009	0.9681	0.5272	2	12.8989	6.2097	4.8214	11.7784	8.8298	1.5545	6.7097	12.0514	10.0396	1.9224
618	1.9995	0.9439		1.6618	13.7372	1.155	0.8867	1.0018	0.609	2	13.0184	8.3425	4.6759	13.6995	8.5639	3.1274	5.9294	24.0229	11.2713	2.1956
619	2.4717	0.8884		2.0002	45.0806	1.3247	0.8508	0.9163	0.4998	2	13.3783	6.9704	3.5354	13.9469	7.7677	3.0883	6.8982	23.0844	10.0991	1.9394
620	2.7453	0.8262		2.1929	62.7097	1.4173	0.8493	0.9211	0.455	2	23.2018	11.7129	5.7482	25.7407	11.9396	6.28	7.126	27.0669	16.3704	3.2559
621	2.3394	0.9281		1.9488	36.2062	1.3379	0.9257	0.9765	0.5457	2	19.8973	11.572	5.9382	21.2059	10.5088	5.8374	6.8208	29.3376	14.872	2.9172
622	1.9805	0.9588		1.6575	12.5675	1.1381	0.8844	1.0518	0.5913	2	8.0873	4.1921	3.8953	7.0892	7.1242	-0.0207	5.9655	-0.2556	7.106	1.3557
623	2.9153	0.8251		2.2101	72.6327	1.3729	0.7424	0.8833	0.4343	2	18.6257	8.8603	5.0307	20.3997	10.4047	4.3412	7.5566	23.3076	13.5667	2.4648
624	1.6793	0.9172		1.3492	1.3908	0.903	0.856	0.9649	0.524	2	5.2308	2.7673	3.5764	5.2807	6.5001	-0.639	4.8386	-12.2161	5.7927	1.0811
625	2.0643	0.9272		1.7089	17.9746	1.1714	0.8785	0.9895	0.5549	2	9.9013	5.9276	3.355	10.6828	6.4449	2.3515	6.0132	23.7494	8.4525	1.6466
626	2.8762	0.8389		2.2572	70.6616	1.4289	0.8115	0.9238	0.4502	2	18.0831	9.8974	3.8464	21.9833	8.3645	6.1315	7.5799	33.9073	12.6553	2.3857
627	2.8188	0.8509		2.1886	67.3649	1.3789	0.729	0.9197	0.4337	2	20.3391	11.9564	4.2234	27.5698	8.8689	8.1102	7.5355	39.8749	14.7502	2.6991
628	2.0745	0.9294		1.6961	18.6631	1.1598	0.9182	0.9806	0.5676	2	12.7698	7.3323	4.7187	12.9177	9.1825	2.1202	6.0571	16.6032	11.0103	2.1082
629	2.2071	0.9443		1.8674	27.4948	1.3045	0.9104	1.0006	0.5696	2	15.9591	8.4192	5.707	14.7811	10.2593	2.5756	6.5476	16.1388	12.2339	2.4374
630	2.7318	0.7807		2.0002	61.9988	1.1901	0.6896	0.8442	0.365	2	20.6235	10.7335	5.6297	29.4079	11.9869	6.3584	6.7001	30.8308	17.3292	3.0781
631	2.5116	0.8915		2.0644	47.9008	1.358	0.8604	0.9296	0.5039	2	20.8057	12.4505	5.1225	24.7066	9.7828	7.5206	7.0339	36.1468	15.3208	2.9579
632	2.9618	0.7935	0.6155	2.2315	75.2961	1.3471	0.6155	0.9285	0.3629	2	20.5949	11.0472	4.4662	30.4402	9.7008	7.5266	7.3836	36.5459	15.2883	2.7893
633	2.6018	0.8555		2.0773	53.7886	1.3515	0.8548	0.925	0.4698	2	21.546	12.3449	5.212	26.275	10.436	7.4417	6.9929	34.5387	15.9423	3.0811
634	2.8723	0.8622		2.3043	70.4681	1.5005	0.7824	0.9407	0.44	2	16.3805	9.8041	3.0415	22.2823	6.2015	7.0755	7.7801	43.1947	10.9167	2.1054
635	3.1833	0.8279	0.6649	2.5099	87.4337	1.6071	0.6649	0.9334	0.3992	2	10.5426	6.4309	1.2922	16.108	3.4041	5.0718	8.2797	48.1077	6.56	1.2733
636	2.8389	0.8264		2.2058	68.6109	1.3789	0.7466	0.9218	0.4567	2	18.5679	11.8761	3.0637	26.0032	7.2562	8.5621	7.3706	46.1124	13.4657	2.5192
637	2.435	0.9248		2.0387	42.6331	1.3842	0.9092	0.9716	0.5924	2	21.1301	11.8357	5.9872	19.9798	11.7383	4.8821	7.0746	23.105	15.2652	2.9868
638	3.3222	0.8923	0.733	2.8011	93.0012	1.9173	0.733	0.9823	0.4783	2	13.411	6.5697	2.5417	13.7349	4.7544	4.2956	9.3124	32.0304	6.9947	1.4401
639	2.6683	0.8884		2.1672	58.0028	1.4513	0.8554	0.9534	0.5522	2	17.0946	8.9863	4.5655	16.2743	9.0179	4.0068	7.4476	23.439	11.7788	2.2953
640	2.722	0.8535		2.1672	61.352	1.412	0.7853	0.9167	0.4317	2	18.8986	11.4943	3.4539	26.6234	7.5536	8.2332	7.2987	43.5651	13.3843	2.5893
641	2.3592	0.8674		1.8546	37.6364	1.1869	0.8333	0.9006	0.4769	2	22.7204	15.0361	5.1053	31.5295	10.8225	9.8749	6.4285	43.4627	19.1426	3.5343
642	2.9246	0.8987		2.4885	73.3542	1.7279	0.8767	0.9833	0.6257	2	22.0314	13.3819	4.0488	21.3872	7.8475	8.4717	8.2573	38.4528	12.7504	2.6681
643	3.3307	0.7949	0.644	2.5313	93.3785	1.5462	0.644	0.9018	0.3758	2	15.5981	7.1005	4.6239	18.8948	7.2603	4.3721	8.3178	28.0297	10.088	1.8753
644	3.1216	0.8398	0.6011	2.4542	84.0188	1.5911	0.6011	0.9531	0.3457	2	10.8603	2.6451	3.3767	7.6508	6.5965	0.3645	8.2354	3.3563	6.8257	1.3187
645	2.069	0.9281		1.6918	18.3334	1.1546	0.8868	0.9873	0.5579	2	14.6839	9.3162	4.4483	16.6998	8.9953	4.2981	6.0326	29.2708	12.7177	2.4341
646	2.1587	0.8983		1.7304	24.1368	1.1417	0.872	0.9292	0.5663	2	9.9376	4.6923	4.5972	8.2864	9.1148	-0.4691	6.0921	-4.7205	8.7042	1.6312
647	2.1545	0.8613		1.6704	23.8254	1.0587	0.8522	0.9177	0.5284	2	7.5437	3.1913	3.9529	6.0391	8.2079	-1.1461	5.8298	-15.1928	7.1254	1.294
648	2.915	0.7907	0.6774	2.2101	72.5891	1.3791	0.6774	0.9082	0.3912	2	19.8339	7.8648	5.8648	20.1067	12.1153	3.1259	7.2408	15.7604	14.3818	2.7392
649	2.2311	0.8581		1.7304	29.2601	1.0908	0.829	0.8944	0.4686	2	19.2473	11.78	5.4591	25.1395	12.002	6.156	6.0148	31.9837	17.6451	3.2
650	1.7793	0.935		1.4562	3.6039	0.9738	0.8949	0.9861	0.6045	2	12.4084	7.1462	7.6123	11.8219	14.2478	-1.4665	5.2264	-11.8186	12.7422	2.3742
651	2.7205	0.7734		1.9916	61.2512	1.1849	0.7063	0.8532	0.3837	2	18.2162	11.3887	3.532	29.6793	8.5223	8.1184	6.6103	44.5669	15.3736	2.7557
652	2.4553	0.8851		1.9574	44.0215	1.2927	0.8787	0.9564	0.509	2	19.9217	11.0574	5.6635	21.7221	11.3117	5.2993	6.8277	26.6006	15.4109	2.9178
653	2.0366	0.8924		1.6276	16.3414	1.0562	0.8723	0.9411	0.5639	2	6.6362	2.4284	4.2078	4.3063	8.5472	-2.3915	5.7094	-36.0372	6.2831	1.1623
654	2.1384	0.8813		1.679	22.7719	1.0955	0.8604	0.9441	0.5532	2	8.8724	5.1224	3.04	9.2592	6.9154	1.2966	5.921	14.6139	8.099	1.4985
655	2.0334	0.9134		1.6361	16.0612	1.0854	0.9039	0.9586	0.5979	2	9.5789	5.5001	4.0788	9.1992	8.3672	0.4975	5.8352	5.1937	8.8252	1.6416
656	2.051	0.8976		1.6361	17.3191	1.0584	0.8696	0.9379	0.5698	2	11.5889	5.5909	5.998	9.8126	12.2751	-1.403	5.7837	-12.1064	10.9495	2.0037
657	1.7766	0.9273		1.4562	3.5364	0.9726	0.886	0.9559	0.5902	2	10.6057	5.8777	6.1554	9.9585	12.3636	-1.4195	5.1755	-13.3843	10.9045	2.0492
658	2.1728	0.8688		1.6961	24.9807	1.0734	0.8286	0.9354	0.5342	2	9.2077	6.9478	1.8644	13.0048	4.1919	4.7083	5.9305	51.1344	8.5781	1.5526
659	1.9903	0.8117		1.4477	13.1439	0.8502	0.8138	0.8696	0.4305	2	9.315	4.1776	5.1373	9.7044	12.2413	-1.0921	5.0754	-11.7241	10.9562	1.8353
660	3.5115	0.8423	0.6634	2.784	97.2579	1.797	0.6634	0.9335	0.3597	2	15.6401	5.9751	4.6651	16.6113	6.7244	3.5563	9.2924	22.7383	8.7035	1.6831
661	3.2561	0.8031	0.5978	2.4585	90.7088	1.5178	0.5978	0.8975	0.3031	2	20.3025	5.7972	5.9179	19.1294	11.9414	2.1783	8.2154	10.7292	13.3763	2.4713
662	2.4905	0.9812		2.1801	46.3111	1.5693	0.9753	1.0253	0.611	2	34.2651	22.4233	6.4172	36.6989	12.3565	14.8734	7.6769	43.4068	21.8346	4.4634
663	3.3849	0.8149	0.6178	2.5998	95.1266	1.6241	0.6178	0.9223	0.3164	2	16.4262	6.508	4.4656	20.5695	7.5844	4.1084	8.6657	25.0113	10.114	1.8955
664	3.1345	0.8881		2.5912	84.8234	1.7405	0.8126	0.983	0.4667	2	27.7911	13.2593	6.7308	28.4121	11.4078	7.9355	8.7456	28.5541	15.9673	3.1777
665	2.6191	0.8093		1.9831	54.7295	1.2197	0.7434	0.8918	0.4109	2	20.2996	12.0392	4.2399	29.2974	10.2132	7.8423	6.6588	38.6328	16.6431	3.0485
666	3.6504	0.8393	0.6088	2.9596	98.6877	1.9325	0.6088	0.9643	0.3716	2	20.883	6.4628	5.3015	17.3937	9.2382	3.0303	9.625	14.5108	10.8062	2.1697
667	4.2773	0.76	0.5359	3.0709	99.8419	1.7644	0.5359	0.8624	0.3136	2	23.9522	9.0262	6.1547	28.7803	10.2882	5.7996	10.2121	24.2132	13.5753	2.3455
668	2.4912	0.8323		1.9317	46.402	1.2155	0.791	0.9125	0.448	2	14.3717	8.3051	3.6576	18.5384	7.9044	4.764	6.5136	33.1485	11.8237	2.2064
669	2.5182	0.8297		2.0002	48.2319	1.2815	0.8207	0.9594	0.4612	2	13.7747	8.1687	3.7207	17.7131	6.8335	5.0173	6.5637	36.424	10.7489	2.0986
670	1.8244	0.9646		1.5162	5.2624	1.0586	0.943	1.0122	0.5931	2	8.042	4.4967	4.303	7.5819	7.6162	-0.0203	5.5287	-0.2527	7.5968	1.4546
671	3.3939	0.8527	0.5982	2.7112	95.3052	1.7687	0.5982	0.9858	0.3253	2	17.0255	4.9168	4.1935	15.1139	8.389	2.1877	9.0922	12.8495	9.626	1.8725
672	2.4943	0.8447		1.9702	46.6021	1.2619	0.8516	0.9205	0.4897	2	16.2867	8.927	4.497	18.2276	9.5321	4.2586	6.6194	26.1477	12.9065	2.4604
673	2.0559	0.9109		1.6533	17.572	1.0826	0.8552	0.9867	0.572	2	13.7112	7.5379	6.1732	13.1787	12.0897	0.6229	5.8836	4.543	12.6651	2.3304
674	2.0834	0.8934		1.6704	19.2043	1.0981	0.8737	0.9489	0.5194	2	7.3182	3.2944	3.5352	6.3431	6.9526	-0.3166	5.8471	-4.3262	6.6644	1.2516
675	2.2584	0.9616		1.9445	31.2271	1.3887	0.9381	1.0017	0.6384	2	18.2711	12.2055	4.5897	19.1178	8.0851	7.0437	6.8228	38.551	13.157	2.6779
676	1.9882	0.9395		1.6618	13.0429	1.1211	0.927	1.0023	0.5679	2	13.14	6.0111	7.1289	10.585	12.8872	-1.3074	5.8681	-9.9498	11.7206	2.2392
677	2.7392	0.8843		2.2572	62.4452	1.5135	0.9007	0.9397	0.5335	2	15.6252	6.2879	5.5608	11.7861	9.5276	1.2049	7.6099	7.7113	10.3239	2.0533
678	2.4316	0.8613		1.906	42.4383	1.2085	0.8509	0.9164	0.4927	2	16.3968	8.6968	5.1677	17.6504	10.7574	3.3963	6.5798	20.7132	13.5679	2.492
679	1.8527	0.9116		1.5034	6.1951	0.9851	0.8509	0.9818	0.5223	2	6.7614	2.8833	4.3735	5.5201	8.3808	-1.4942	5.3061	-22.099	6.8637	1.2743
680	3.3159	0.87	0.6196	2.6512	92.8005	1.7348	0.6196	0.9917	0.3902	2	47.7279	17.2934	11.132	44.3246	22.6335	8.4629	9.063	17.7316	27.512	5.2662
681	1.989	0.9157		1.6104	13.0862	1.0561	0.9084	0.9847	0.547	2	11.1505	6.5194	4.6311	11.9179	9.0971	1.543	5.7219	13.8379	10.5582	1.9487
682	2.933	0.8341		2.3214	73.6834	1.4983	0.8226	0.9186	0.497	2	14.8365	9.6023	2.373	19.3216	5.2271	7.0046	7.6857	47.2119	9.9022	1.9304
683	2.1706	0.9262		1.7946	24.8241	1.2157	0.9109	0.9872	0.5842	2	15.5358	10.4483	4.3326	17.8862	8.0553	5.7428	6.3156	36.9649	12.7793	2.4599
684	2.4552	0.8566		1.9145	43.9678	1.229	0.8358	0.9316	0.4553	2	14.8163	10.4101	2.0917	22.8631	5.6951	7.817	6.6072	52.7595	12.0556	2.2424
685	3.7977	0.8293	0.6099	3.0153	99.3949	1.9362	0.6099	0.9418	0.3533	2	24.6923	10.9228	4.419	30.9187	8.6989	7.8497	9.8946	31.7901	12.753	2.4955
686	1.7505	0.9171		1.4048	2.7818	0.9374	0.8522	0.9625	0.5792	2	8.8299	5.1651	5.3428	8.9181	10.2315	-0.7607	5.0433	-8.615	9.4196	1.7508
687	1.9425	0.931		1.5976	10.4403	1.0897	0.9178	0.9835	0.5575	2	13.4281	8.4705	4.9576	15.1937	9.3156	3.2771	5.6812	24.4048	12.3227	2.3636
688	3.2561	0.8338		2.6212	90.7583	1.7083	0.7518	0.9534	0.4056	2	31.6555	15.925	5.793	39.2597	12.076	11.0266	8.5298	34.8331	18.5304	3.7112
689	2.3009	0.8789		1.8289	33.8201	1.1765	0.873	0.9381	0.5432	2	23.1628	15.8203	5.3584	29.1234	11.5944	9.5221	6.3535	41.1095	19.6879	3.6457
690	3.2626	0.9311	0.7868	2.814	91.1049	1.969	0.7868	1.0334	0.4824	2	34.3302	19.3	6.5977	40.0049	10.1107	14.4222	9.5431	42.0102	17.4353	3.5974
691	2.4731	0.83		1.9402	45.1708	1.242	0.8229	0.9116	0.4509	2	18.7108	11.4079	4.5925	25.302	9.2304	7.2462	6.4485	38.7274	15.0651	2.9016
692	1.9229	0.8426		1.4348	9.5924	0.87	0.8208	0.9092	0.4947	2	6.4338	2.7912	4.2365	5.6425	9.7046	-2.0094	5.0901	-31.2319	7.3952	1.264
693	2.1856	0.9144		1.7903	26.0506	1.1842	0.8829	0.9802	0.5886	2	13.0774	7.3693	4.7771	12.5194	9.585	1.7273	6.2783	13.2083	11.0432	2.083
694	1.6921	0.8805		1.3149	1.5373	0.8415	0.8332	0.9159	0.4828	2	6.7546	3.4816	4.2945	7.2116	9.1236	-0.923	4.6806	-13.6648	8.0269	1.4431
695	1.801	0.8885		1.4006	4.4172	0.9153	0.8714	0.9673	0.5064	2	8.2658	3.7796	5.1488	7.464	10.9721	-1.7764	5.027	-21.491	9.0307	1.6443
696	2.5323	0.897		2.0858	49.1557	1.4033	0.8584	0.9309	0.5532	2	20.6609	11.7171	5.5907	21.1798	10.5205	5.897	7.1357	28.5418	14.7231	2.8954
697	2.2458	0.8636		1.7518	30.2159	1.1025	0.8334	0.9385	0.4827	2	9.8113	3.3786	5.1885	6.9992	10.379	-1.6315	6.0931	-16.6288	8.8991	1.6102
698	2.9647	0.8517	0.7359	2.3899	75.5629	1.5511	0.7359	0.9201	0.4538	2	19.7091	10.5378	4.9298	23.2204	8.3581	6.7447	7.9325	34.2212	12.7065	2.4846
699	2.9469	0.8369		2.3471	74.4543	1.5079	0.8097	0.9338	0.4888	2	25.6233	14.7589	4.6213	30.1971	10.6603	9.5486	7.748	37.2653	16.9927	3.3071
700	1.8028	0.9513		1.4905	4.4851	1.0359	0.8697	1.0331	0.5738	2	10.0931	5.933	4.9327	10.3395	9.003	0.7669	5.3876	7.5983	9.7433	1.8734
701	3.1529	0.8816		2.5827	85.8236	1.6989	0.8622	0.9412	0.4885	2	18.6467	5.1317	5.8684	10.5051	11.1654	-0.3226	8.7328	-1.7301	10.9757	2.1352
702	2.377	0.9025		1.9317	38.7185	1.2715	0.8541	0.9855	0.5348	2	18.7491	9.1886	7.0972	17.1829	12.977	2.2491	6.7391	11.9958	14.7457	2.7821
703	3.7103	0.7761		2.7711	98.9754	1.6791	0.7333	0.8661	0.3887	2	14.2777	5.8342	3.6118	15.0108	6.5431	3.2911	9.0464	23.0506	8.5032	1.5783
704	3.1105	0.8653	0.736	2.6041	83.6417	1.7783	0.736	0.9911	0.4608	2	24.7547	14.2965	3.6238	31.0274	7.938	10.6389	8.4559	42.9773	13.9204	2.9275
705	2.6251	0.8106		2.043	55.0574	1.3	0.8374	0.9306	0.4752	2	17.5872	9.5048	4.7043	20.0009	9.7994	4.8479	6.685	27.5649	13.5286	2.6308
706	3.1251	0.8394	0.6561	2.4628	84.2313	1.5809	0.6561	0.9309	0.3882	2	28.0913	11.4011	7.5213	29.3688	13.9931	5.9689	8.2414	21.2482	17.7692	3.4086
707	2.1745	0.8544		1.6661	25.1376	1.038	0.8401	0.9272	0.5186	2	6.5898	2.3611	3.7991	4.5528	8.1419	-1.8614	5.8367	-28.2467	6.3486	1.129
708	2.459	0.845		1.8931	44.2542	1.1969	0.8153	0.9229	0.442	2	12.8336	7.0492	3.3758	15.9494	7.6622	3.6627	6.5281	28.5399	10.7224	1.9659
709	2.5024	0.8911		2.1244	47.1312	1.4619	0.929	1.0024	0.5725	2	19.1765	9.0365	6.2664	15.7847	11.4007	2.5098	7.0052	13.0879	13.1175	2.7375
710	2.3126	0.8947		1.8803	34.3544	1.2279	0.8679	0.9371	0.5496	2	12.6526	7.2551	4.0722	13.2012	7.9573	2.882	6.5001	22.7779	10.3043	1.9465
711	2.4051	0.91		1.9873	40.7499	1.341	0.9188	0.9537	0.5765	2	14.2656	8.9921	3.7016	15.599	6.8973	5.0161	6.876	35.1622	10.638	2.0747
712	2.8959	0.7912		2.1501	71.6329	1.2843	0.8021	0.8747	0.4358	2	22.6768	11.6124	5.259	26.6433	13.0408	5.9286	7.1986	26.1439	17.6569	3.1502
713	3.4011	0.869	0.6813	2.7454	95.4328	1.7849	0.6813	0.9329	0.3907	2	13.6388	6.0794	3.1048	15.5609	5.4218	3.9612	9.285	29.0436	7.6412	1.4689
714	2.7411	0.759		1.9402	62.5469	1.1257	0.6583	0.858	0.3272	2	17.2742	8.5914	5.3054	26.2595	10.8735	5.0339	6.5361	29.1411	15.3453	2.6429
715	1.9748	0.9484		1.649	12.108	1.1279	0.9163	1.0411	0.5747	2	10.9026	5.0756	5.8269	8.8322	10.5326	-0.9772	5.8842	-8.963	9.6663	1.8529
716	2.5456	0.8428		2.0216	50.1973	1.322	0.8689	0.9499	0.5404	2	10.6535	4.7707	4.0844	8.8275	7.5266	0.7031	6.7402	6.5997	8.0586	1.5806
717	2.1613	0.8987		1.7389	24.2927	1.1412	0.8737	0.9398	0.5598	2	9.3053	4.0176	4.5986	7.1763	9.0954	-1.0744	6.1019	-11.5461	8.154	1.525
718	2.8812	0.8315		2.2186	70.8984	1.3945	0.7856	0.9163	0.395	2	14.9283	9.8047	1.946	24.8216	5.1264	7.7797	7.5263	52.1138	10.7051	1.9835
719	1.9001	0.9383		1.5762	8.2323	1.067	0.9086	1.0002	0.6201	2	11.342	7.588	4.5559	12.2361	8.4013	2.3781	5.6007	20.9672	10.6298	2.0251
720	2.4242	0.8725		1.9188	41.9438	1.2318	0.8508	0.9162	0.5235	2	15.9464	11.1161	3.2484	21.2338	6.8199	7.5458	6.6447	47.3198	12.9456	2.3999
721	1.9079	0.8842		1.5248	8.6936	0.9794	0.8345	0.9475	0.5299	2	1.3333	0.5354	0.8768	1.0105	1.7746	-0.4049	5.2999	-30.3683	1.3613	0.2516
722	2.4817	0.9066		2.0259	45.767	1.3616	0.8765	0.9848	0.5196	2	15.2294	9.2998	3.4346	17.8997	7.042	5.6411	7.0684	37.0409	11.1849	2.1546
723	2.1174	0.8998		1.6918	21.527	1.1006	0.8744	0.9665	0.525	2	6.1594	3.4409	2.3124	6.5538	4.7229	0.9613	5.9854	15.607	5.5964	1.0291
724	3.2562	0.9758		2.981	90.783	2.0895	0.8265	1.1744	0.5614	2	12.8923	3.0728	3.5281	5.4737	6.426	-0.5346	9.9816	-4.1467	6.17	1.2916
725	2.2797	0.8931		1.8417	32.4105	1.2128	0.8791	0.939	0.5542	2	10.3597	5.2213	4.1373	9.4221	7.8016	0.898	6.396	8.6682	8.542	1.6197
726	3.1083	0.7768		2.2914	83.5005	1.3501	0.7256	0.8573	0.3847	2	24.9415	15.4592	4.276	40.1864	9.8224	11.6806	7.5855	46.832	18.4738	3.288
727	1.8399	0.8378		1.362	5.6594	0.8279	0.7875	0.9183	0.4413	2	7.004	2.3658	5.1507	5.361	11.9968	-2.9283	4.8428	-41.809	8.46	1.4463
728	2.1549	0.8252		1.6019	23.8565	0.9772	0.8028	0.8712	0.4713	2	5.3137	2.6291	2.3966	5.5783	5.3069	0.1279	5.5862	2.407	5.4377	0.9512
729	2.4414	0.967		2.1244	43.0589	1.4947	0.9204	1.0388	0.6527	2	21.0832	14.3913	3.9461	22.0488	7.948	9.2037	7.4168	43.6542	14.1053	2.8426
730	3.086	0.8406	0.7247	2.4585	82.4695	1.5742	0.7247	0.9355	0.4474	2	18.4127	8.4292	4.4546	18.8416	8.8602	4.4654	8.1495	24.2517	11.6965	2.2594
731	3.2235	0.8377	0.6542	2.557	89.1598	1.6368	0.6542	0.9784	0.3848	2	15.5567	7.7213	3.763	20.0649	6.2586	5.3129	8.483	34.1518	9.5043	1.8339
732	2.9741	0.8755	0.7345	2.4371	75.8972	1.5935	0.7345	0.9483	0.4751	2	18.2942	10.5397	3.5039	22.1848	6.9332	7.2458	8.1803	39.6071	11.4805	2.2364
733	2.189	0.951		1.8588	26.3193	1.269	0.9072	1.0302	0.6466	2	10.5482	6.8809	3.0496	10.6413	5.8924	3.0708	6.5399	29.1121	8.3122	1.6129
734	2.3365	0.9056		1.906	36.0199	1.2828	0.8888	0.9713	0.5273	2	20.295	11.2209	5.8715	21.2808	12.0104	4.8881	6.6473	24.0852	15.8209	3.0531
735	1.9346	0.8936		1.5419	10.0157	1.0191	0.8621	0.9386	0.5099	2	7.0728	2.76	4.3128	5.4131	8.4694	-1.5583	5.4309	-22.0323	6.9402	1.3023
736	2.0206	1.0101		1.7989	15.0627	1.3213	0.9839	1.0613	0.7164	2	10.5283	5.3314	5.1969	7.4416	8.5924	-0.8245	6.4121	-7.8313	7.9681	1.6419
737	2.3475	0.888		1.8717	36.7664	1.2276	0.8695	0.9391	0.5015	2	14.0963	7.5913	4.2138	15.1359	8.9588	3.0981	6.5491	21.9781	11.4828	2.1524
738	1.7672	0.8625		1.3363	3.1855	0.8314	0.807	0.8989	0.5158	2	8.5302	4.2252	6.0232	8.1918	13.6391	-2.8096	4.7881	-32.9371	10.26	1.7815
739	1.5741	0.8619		1.1821	0.3299	0.7301	0.825	0.9175	0.4734	2	5.3047	2.6908	4.0703	5.6837	10.1848	-2.1309	4.2625	-40.17	7.2657	1.2445
740	2.4901	0.8827		1.9916	46.2929	1.2971	0.8565	0.9853	0.5183	2	10.3764	3.5656	4.4834	6.8799	8.7451	-0.9667	6.9057	-9.3163	7.9997	1.5026
741	2.7672	0.8493		2.1758	64.1831	1.3793	0.7455	0.9352	0.4191	2	15.0769	8.4283	4.2456	20.1111	6.9244	5.5264	7.383	36.6547	10.9308	2.0421
742	2.5089	0.9117		2.0944	47.6805	1.4078	0.9166	0.9924	0.5483	2	18.542	10.2158	5.3243	18.6314	9.687	4.9043	7.1856	26.4497	13.1709	2.5804
743	2.421	0.9234		2.0302	41.6796	1.3801	0.8863	0.9779	0.5898	2	20.9516	11.4071	6.455	19.3402	12.0773	4.2837	7.0228	20.4457	15.1812	2.9834
744	3.2755	0.7674		2.3685	91.6762	1.3809	0.657	0.8682	0.3241	2	18.85	10.4075	3.5134	32.1127	7.9891	7.8183	7.8969	41.4764	13.6505	2.387
745	1.9402	0.9117		1.5762	10.3128	1.0575	0.8935	0.991	0.5364	2	12.926	6.8585	6.0675	12.7857	11.6451	0.6118	5.5569	4.7331	12.2232	2.3261
746	3.3003	0.7954	0.6538	2.5184	92.2747	1.5447	0.6538	0.917	0.3462	2	25.0014	14.0321	4.5082	40.5349	9.1523	10.8638	8.2473	43.4528	16.1853	3.0315
747	2.0943	0.8661		1.6318	20.0652	1.0376	0.8415	0.912	0.4736	2	9.8789	3.995	5.2118	8.4358	10.4325	-0.9456	5.6986	-9.5719	9.5209	1.7336
748	2.1159	0.9364		1.7389	21.4505	1.173	0.909	0.9808	0.5699	2	11.5365	4.5963	6.0846	8.0655	11.5063	-1.9608	6.2247	-16.9965	9.835	1.8533
749	3.4276	0.7876	0.591	2.5827	96.0728	1.5578	0.591	0.8929	0.3264	2	19.2689	9.6545	3.4128	29.5805	7.8077	7.1062	8.4812	36.8791	12.3693	2.272
750	3.0006	0.8777	0.7707	2.4456	77.4447	1.6233	0.7707	0.9596	0.4562	2	26.2251	15.9318	4.0893	34.9237	8.8193	11.9085	8.2733	45.4088	16.1554	3.1698
751	2.4339	0.9059		1.9788	42.5799	1.3105	0.8759	0.9747	0.5674	2	16.4546	9.5965	4.8459	16.9136	9.2289	4.3602	6.9266	26.4984	12.556	2.3756
752	1.9042	0.8652		1.4562	8.4697	0.9139	0.8763	0.9231	0.5274	2	11.6796	6.059	6.5812	11.4884	14.5429	-1.6109	5.1758	-13.7924	12.78	2.2566
753	2.0616	0.878		1.6233	17.8254	1.0589	0.877	0.9429	0.4908	2	8.291	3.9771	3.6933	8.1026	7.5941	0.2496	5.6864	3.0105	7.8298	1.458
754	2.7299	0.7781		2.0644	61.8369	1.2785	0.7918	0.9098	0.4297	2	18.9995	12.1198	3.2931	28.2053	8.1053	8.6369	6.6729	45.4586	14.8608	2.8473
755	2.929	0.8148	0.7303	2.2743	73.4858	1.4349	0.7304	0.9189	0.4375	2	16.6524	5.7189	5.9114	13.0726	10.9618	0.9234	7.4973	5.5451	11.6053	2.2211
756	2.8094	0.7602		2.0344	67.0289	1.1948	0.7606	0.8644	0.4029	2	16.8205	7.8638	5.1364	19.5163	11.3112	3.3061	6.7093	19.6552	14.0781	2.507
757	2.702	0.8531		2.1801	60.1669	1.4084	0.8207	0.9434	0.4945	2	16.5946	9.0262	4.5062	18.2516	8.2818	4.9305	7.2413	29.7115	11.7826	2.2917
758	2.101	0.8756		1.6575	20.5356	1.0632	0.8718	0.9313	0.4885	2	6.2081	2.8639	3.0326	5.8625	5.8194	0.0211	5.7795	0.3394	5.8391	1.0742
759	2.5826	0.8696		2.1158	52.5499	1.389	0.8746	0.9463	0.5496	2	19.2738	11.7802	4.145	21.433	8.9276	6.8733	7.0559	35.6614	13.876	2.7316
760	1.7285	0.9681		1.4434	2.2586	0.985	0.9156	1.0405	0.6022	2	13.0976	5.0284	10.2677	8.3506	21.0755	-7.6625	5.257	-58.5031	13.2971	2.4915
761	2.4069	0.9452		2.0601	40.9249	1.4436	0.9416	1.009	0.6123	2	16.4033	11.3564	3.2462	18.5482	6.071	7.6394	7.1468	46.5723	11.3628	2.2952
762	2.4225	0.8857		1.9488	41.75	1.2747	0.836	0.9446	0.5359	2	17.1419	11.9113	3.2363	22.226	7.0804	8.1168	6.7407	47.3506	13.4478	2.543
763	2.675	0.8294		2.1201	58.4567	1.3644	0.79	0.9222	0.4893	2	26.5525	18.2578	4.4564	37.3162	9.4786	13.6202	6.9702	51.2954	19.4609	3.8094
764	3.4742	0.7411	0.5471	2.4756	96.6641	1.4213	0.5471	0.8364	0.3031	2	14.3203	4.8911	3.219	16.1361	8.4325	2.3351	8.0884	16.3062	10.0755	1.7705
765	3.0733	0.8268	0.7222	2.4114	81.7707	1.5152	0.7222	0.9164	0.4347	2	22.5762	13.8905	3.0917	31.9542	8.0387	10.3961	7.9833	46.0489	14.8998	2.8279
766	2.6919	0.8145		2.0858	59.5481	1.3008	0.8035	0.8755	0.4625	2	16.0487	9.8711	3.7809	21.3447	7.369	6.4632	6.8878	40.2724	12.3376	2.33
767	2.7325	0.7989		2.1115	62.0191	1.3399	0.8111	0.9149	0.4449	2	20.2983	11.7427	4.145	26.3962	9.5587	7.4903	6.8577	36.9011	15.1491	2.9599
768	1.7785	0.9169		1.4434	3.5769	0.949	0.8985	0.9799	0.5857	2	8.6973	4.1279	6.1156	7.0484	12.576	-3.2373	5.1229	-37.2219	9.1647	1.6977
769	2.5116	0.8184		1.9702	47.9376	1.2482	0.7697	0.9513	0.4309	2	18.8742	10.7364	5.1495	24.9167	9.9564	6.4462	6.4575	34.1535	15.1211	2.9228
770	2.7169	0.7994	0.6916	2.0344	60.9693	1.2501	0.6916	0.8916	0.3697	2	16.5033	9.7559	3.3687	26.3893	7.6641	6.9225	6.8231	41.9462	13.2016	2.4187
771	2.39	0.8573		1.8588	39.6005	1.1896	0.8456	0.9104	0.5181	2	11.2293	5.3654	3.6937	10.3556	8.7329	0.8408	6.4367	7.4876	9.4396	1.7446
772	3.3688	0.8553	0.5966	2.7112	94.5923	1.752	0.5966	0.9357	0.3919	2	19.7244	7.8731	4.5033	20.0886	8.7138	4.458	9.0518	22.6014	11.2582	2.1791
773	2.453	0.8532		1.9017	43.8427	1.1831	0.8526	0.9182	0.51	2	21.2501	14.6284	4.4886	28.6825	9.8382	9.6107	6.5749	45.2266	17.9614	3.232
774	2.0427	0.93		1.6918	16.8443	1.1365	0.882	0.9855	0.6166	2	14.6885	8.6303	6.0582	13.9963	11.654	1.4443	5.9683	9.8329	12.9243	2.4611
775	2.224	0.9029		1.8074	28.696	1.1988	0.8856	0.9579	0.5291	2	13.0457	6.8998	5.0336	13.0414	9.1771	2.0444	6.3084	15.6711	10.8823	2.068
776	2.0176	0.8894		1.6019	14.8287	1.0465	0.8579	0.9163	0.5501	2	13.6544	5.789	7.8653	10.5244	15.8432	-2.9257	5.6371	-21.4268	13.0477	2.4222
777	2.2946	0.9207		1.8931	33.4706	1.2744	0.8722	0.981	0.5874	2	8.4995	3.703	3.7674	6.3038	6.9822	-0.3985	6.6371	-4.6885	6.6694	1.2806
778	3.3755	0.8821		2.7968	94.7956	1.8767	0.8335	0.9514	0.474	2	27.5152	13.1063	5.4354	27.6503	10.2725	8.2372	9.3542	29.9369	14.6615	2.9415
779	2.7839	0.8803		2.33	65.2359	1.6062	0.8763	0.9874	0.5881	2	33.2278	19.8887	7.7869	33.8164	13.1025	12.1826	7.6988	36.6639	20.6872	4.316
780	3.1589	0.8217		2.5013	86.0628	1.5821	0.7633	0.906	0.4206	2	30.1134	15.0163	6.9575	35.7012	12.9985	9.549	8.1549	31.7101	19.0338	3.6927
781	2.4821	0.902		2.0816	45.8032	1.4157	0.9148	0.9778	0.5511	2	17.6851	9.5792	4.8695	17.3822	9.3748	4.4128	7.0337	24.9521	12.4921	2.5143
782	2.8298	0.8041		2.1544	68.1873	1.3156	0.7834	0.8728	0.4523	2	32.3902	20.635	5.621	45.6255	13.6167	14.4766	7.1484	44.6944	24.6201	4.5311
783	1.9332	0.9808		1.6575	9.9451	1.1913	0.9581	1.0259	0.625	2	11.862	4.3977	7.4643	7.0369	13.1803	-3.8394	5.9568	-32.3672	9.9572	1.9913
784	2.1399	0.8837		1.6832	22.9109	1.0963	0.8697	0.9339	0.5594	2	12.9822	7.7878	4.4807	13.9211	9.6757	2.375	5.9408	18.2943	11.8418	2.1853
785	2.9722	0.7948		2.3	75.7634	1.4282	0.7566	0.8932	0.4469	2	25.9863	14.433	5.6757	32.298	11.773	9.172	7.4213	35.2955	18.1951	3.5016
786	2.0262	0.9093		1.6276	15.4437	1.0805	0.9034	0.9655	0.5714	2	12.1326	5.5638	6.5688	9.7372	12.9017	-1.8082	5.7885	-14.9036	11.2287	2.096
787	1.9961	0.8981		1.5933	13.4185	1.0614	0.9169	0.9169	0.5618	2	15.822	8.6403	7.1818	15.3809	14.3735	0.5659	5.6318	3.5767	14.9067	2.8094
788	3.1544	0.7851	0.6318	2.3942	85.8714	1.4597	0.6318	0.8893	0.3343	2	19.0356	6.9056	6.2627	20.6576	10.7784	3.3025	7.7802	17.3491	13.0408	2.4467
789	3.0048	0.7991	0.6858	2.3257	77.7156	1.4343	0.6858	0.8998	0.3936	2	17.9135	10.3486	3.7613	26.2931	7.2688	7.4877	7.5429	41.7992	12.4894	2.3749
790	2.5717	0.8342		2.0302	51.7929	1.2856	0.8194	0.8864	0.4947	2	22.7009	14.9505	4.308	30.22	9.7994	10.1025	6.7397	44.5026	17.6578	3.3682
791	3.1266	0.8323	0.7482	2.5056	84.3259	1.6348	0.7482	0.9498	0.4082	2	25.2778	14.2379	4.5798	34.8829	9.0003	10.5643	8.1753	41.7928	15.4623	3.092
792	1.7971	0.9541		1.4991	4.2813	1.0136	0.8848	1.0172	0.6258	2	12.5258	6.9791	7.804	11.1524	14.3044	-1.9725	5.3867	-15.7475	12.3577	2.3253
793	2.1015	0.9776		1.786	20.5812	1.2618	0.97	1.0442	0.636	2	9.8698	5.2602	4.0391	8.271	7.3653	0.5761	6.454	5.837	7.822	1.5293
794	2.3966	0.9082		1.9488	40.1218	1.3158	0.9257	0.9477	0.587	2	22.2718	13.3736	5.825	22.7821	12.2097	6.2062	6.8378	27.8657	16.9264	3.2572
795	3.3815	0.875	0.6677	2.7583	94.9483	1.8374	0.6677	1.0151	0.3782	2	15.9159	6.8487	2.9734	18.1105	6.2137	4.499	9.2951	28.2673	8.6622	1.7123
796	3.5136	0.8279	0.6351	2.7326	97.3096	1.7312	0.6351	0.9237	0.3241	2	15.3457	5.4041	3.3223	16.6734	7.0652	3.1142	9.1389	20.2936	8.8642	1.6792
797	2.1869	0.8948		1.7646	26.1769	1.145	0.8724	0.966	0.5599	2	12.6711	7.9427	4.0706	14.1865	8.0811	3.4183	6.1473	26.9771	11.0665	2.0612
798	2.5875	0.8327		1.9531	52.949	1.2092	0.7663	0.8736	0.4047	2	17.6407	9.107	4.7463	22.5031	10.607	4.8143	6.7689	27.2909	14.5887	2.6061
799	1.9844	0.9292		1.6147	12.841	1.0788	0.9098	0.987	0.5636	2	9.9622	5.0446	4.9176	8.9515	9.5437	-0.3338	5.7929	-3.3507	9.2345	1.7197
800	2.386	0.9662		2.073	39.3059	1.4491	0.9517	1.0664	0.6183	2	22.2487	12.4319	6.6925	20.1072	11.8154	5.1266	7.2424	23.0422	15.3535	3.072
801	2.3745	0.8593		1.8588	38.5635	1.1711	0.8377	0.9117	0.4691	2	13.0034	8.4589	3.0483	18.032	6.474	5.4219	6.4099	41.696	11.1036	2.0286
802	2.2545	0.9135		1.8203	30.9165	1.2027	0.9071	0.9721	0.548	2	17.5129	8.8426	6.6059	16.136	13.2436	1.5851	6.4704	9.051	14.5613	2.7066
803	2.8667	0.8578		2.3043	70.1891	1.4993	0.7928	0.9215	0.4515	2	29.808	17.9636	4.4502	39.7863	11.3035	12.86	7.725	43.1428	19.8813	3.8586
804	1.8598	0.9391		1.5333	6.5119	1.0232	0.8834	1.0013	0.5623	2	7.5328	2.8646	5.2135	5.0943	10.1294	-2.8313	5.4871	-37.5863	7.362	1.3728
805	2.6293	0.8955		2.1801	55.3666	1.4609	0.8956	0.9935	0.5374	2	18.7216	11.4868	3.7673	21.3743	7.834	7.2767	7.3971	38.8679	12.8151	2.5309
806	2.5941	0.8434		2.0516	53.33	1.3317	0.7573	0.9336	0.4286	2	20.6263	11.7364	5.0575	27.3837	9.8439	7.5174	6.8731	36.4457	15.4887	3.001
807	3.6486	0.8909		3.1009	98.6616	2.1664	0.9406	1.0393	0.6112	2	51.8757	8.1551	14.3937	13.3416	28.1137	-9.0294	10.2115	-17.4058	23.9456	5.0801
808	1.8995	0.8481		1.4305	8.2183	0.885	0.8198	0.8962	0.5015	2	8.5761	4.625	4.6833	9.2218	10.3027	-0.5421	5.0612	-6.3211	9.6905	1.6945
809	2.4987	0.8257		1.9916	46.8938	1.2717	0.8379	0.9099	0.4671	2	22.7702	12.4556	6.3564	26.6674	12.8189	6.4682	6.482	28.4064	17.9053	3.5128
810	2.9399	0.8744	0.6789	2.3471	74.1895	1.5393	0.6788	0.9622	0.4433	2	24.412	10.7744	6.3016	24.3069	12.4427	5.259	8.0758	21.5427	15.8592	3.0229
811	3.0849	0.8116	0.6198	2.36	82.3528	1.4714	0.6198	0.9474	0.3715	2	19.3081	7.8266	5.3642	21.0657	10.4392	3.9481	7.8652	20.4479	13.1223	2.4549
812	3.2431	0.8185	0.645	2.5056	89.8708	1.5786	0.645	0.9319	0.3403	2	14.0134	6.3211	3.4309	18.5772	6.2119	4.2074	8.3389	30.0241	8.8771	1.6805
813	2.99	0.7676	0.6833	2.1715	76.8821	1.2774	0.6833	0.8462	0.3406	2	13.8479	7.533	3.0395	22.1141	6.7413	5.2366	7.2101	37.8151	10.8407	1.9206
814	1.9473	0.9422		1.6233	10.724	1.117	0.9346	1.0298	0.5785	2	13.0348	4.9218	8.113	8.5072	15.0678	-3.7956	5.7637	-29.119	11.6695	2.2615
815	3.3667	0.8904	0.6922	2.8868	94.4654	1.99	0.6922	1.0312	0.4937	2	18.0459	9.6958	3.0537	19.6409	5.5802	6.9411	9.4179	38.4636	9.0683	1.9161
816	2.276	0.945		1.9102	32.1961	1.3289	0.9183	0.984	0.6343	2	14.7786	7.7118	5.545	12.1589	10.1736	1.2592	6.7574	8.5204	11.1209	2.187
817	3.2933	0.7919	0.7048	2.5013	92.0749	1.5177	0.7048	0.8801	0.3721	2	18.4871	10.1641	2.8801	27.314	7.2656	7.4604	8.1928	40.3546	12.181	2.2565
818	2.753	0.8888		2.2743	63.24	1.5113	0.8793	0.9408	0.4956	2	18.6362	9.8832	4.7846	19.942	8.6178	5.6123	7.6868	30.115	12.3312	2.4244
819	1.9842	0.858		1.5119	12.8266	0.9366	0.8631	0.9295	0.4777	2	10.2329	2.5805	7.6524	5.4018	16.6775	-5.3865	5.3485	-52.639	10.9256	1.9132
820	2.7915	0.9439		2.3857	65.9629	1.6857	0.8251	1.0492	0.5733	2	27.2832	14.1399	6.8587	24.6652	11.8151	7.3666	8.2777	27.0005	16.1851	3.296
821	2.0991	0.9394		1.7518	20.3837	1.1963	0.936	1.0043	0.5748	2	13.1534	8.3465	3.8491	14.5206	7.7342	3.9009	6.1946	29.657	10.9951	2.1234
822	2.1921	0.9141		1.786	26.5251	1.1803	0.8516	0.9826	0.5735	2	11.6554	6.8118	4.1671	11.878	7.9815	2.2346	6.2949	19.1722	9.8749	1.8516
823	2.6154	0.8165		1.9916	54.537	1.2315	0.7408	0.8769	0.4099	2	14.34	9.1734	2.5962	22.381	6.2885	6.5959	6.7086	45.9965	11.6443	2.1376
824	1.8073	0.9455		1.4948	4.6484	1.0339	0.9073	0.9793	0.5634	2	6.7124	4.0175	3.347	7.1313	5.7272	0.791	5.3683	11.7842	6.4923	1.2504
825	3.3183	0.8136	0.6962	2.5912	92.8757	1.6375	0.6962	0.9004	0.3979	2	24.8668	12.6904	5.3049	31.892	9.8232	8.7816	8.4814	35.3146	15.1858	2.9319
826	2.8788	0.8893		2.36	70.8122	1.5696	0.8431	0.9468	0.4814	2	25.124	15.6448	3.7352	32.4962	8.711	11.451	8.0433	45.5779	16.0066	3.1236
827	2.7472	0.8145		2.0858	62.8726	1.2922	0.7925	0.9237	0.4237	2	18.604	9.2461	4.6254	21.823	10.7741	4.6812	7.0297	25.1623	14.3972	2.6465
828	2.5382	0.8679		2.0216	49.6755	1.3212	0.8642	0.937	0.5197	2	17.4757	9.6651	4.6593	18.5969	9.7455	4.6002	6.9204	26.3234	13.2271	2.5252
829	2.7465	0.8092		2.0644	62.8319	1.2655	0.756	0.8788	0.4138	2	16.6976	12.1585	1.8489	29.3815	5.3296	9.953	6.9824	59.6074	13.1945	2.3914
830	2.215	0.8979		1.7817	27.9421	1.1806	0.8597	0.9266	0.5076	2	17.8759	11.307	4.968	22.2746	9.7602	6.3525	6.2484	35.5367	15.1414	2.8609
831	3.0689	0.8413		2.3857	81.4922	1.5029	0.7719	0.9047	0.466	2	24.3868	13.6636	5.2346	29.3193	10.3416	8.8441	8.1115	36.2659	16.2265	3.0064
832	2.8648	0.8421		2.3385	70.0605	1.5498	0.7783	0.9502	0.4459	2	22.572	11.8823	5.4156	26.6483	9.6837	7.5644	7.5789	33.5123	14.5645	2.9783
833	2.8592	0.8594		2.3	69.7608	1.5178	0.8447	0.947	0.4888	2	18.5138	9.8947	3.8801	20.242	8.3764	5.8002	7.7191	31.3291	12.1978	2.3984
834	2.9572	0.8038		2.2572	75.0076	1.3894	0.722	0.899	0.4304	2	23.1305	12.9567	4.874	30.106	10.6089	8.3909	7.4672	36.2763	16.6478	3.0976
835	1.7551	0.9692		1.452	2.9028	1.0154	0.9386	1.0073	0.6456	2	7.025	4.1954	4.1556	6.4989	7.651	-0.7437	5.344	-10.5865	6.9185	1.3146
836	2.9024	0.8101		2.2615	71.9582	1.411	0.7649	0.8872	0.4139	2	34.3663	18.9251	7.6782	45.7186	15.4869	12.5143	7.3861	36.4145	24.356	4.6528
837	2.6587	0.8042		2.0473	57.3147	1.286	0.7863	0.8955	0.4755	2	21.5518	13.0082	4.3159	27.3572	10.5411	7.9959	6.7174	37.1008	16.7588	3.2084
838	2.4725	0.8663		1.9488	45.1347	1.2574	0.8407	0.908	0.4774	2	14.0714	6.2963	4.9998	13.1897	9.9677	1.5381	6.7289	10.9307	11.1909	2.0912
839	1.9695	0.9214		1.6147	11.7214	1.0749	0.8878	0.9556	0.5472	2	9.7122	5.1743	4.5379	9.4557	8.6001	0.4682	5.7011	4.8207	9.0354	1.7036
840	2.6301	0.9291		2.2443	55.4441	1.5558	0.8687	1.0621	0.5093	2	22.7631	15.9627	2.7458	31.3396	6.4982	12.6528	7.6767	55.5847	14.6311	2.9652
841	1.8316	0.8748		1.4305	5.495	0.9127	0.8652	0.9349	0.4872	2	9.6134	4.1837	6.1426	8.5876	12.7611	-2.0333	5.0337	-21.1507	10.5329	1.9098
842	1.97	0.9406		1.6318	11.7786	1.1109	0.9053	1.0131	0.5757	2	17.2814	10.1703	7.1111	17.6648	13.2888	2.5194	5.8213	14.5787	15.5562	2.9686
843	1.8772	0.8899		1.4777	7.1477	0.9655	0.82	0.9409	0.5428	2	6.3947	3.3709	3.5513	6.2107	7.1536	-0.5118	5.2479	-8.0035	6.6232	1.2185
844	2.8055	0.8533		2.2529	66.7564	1.478	0.7825	0.9419	0.4951	2	23.4232	14.8237	4.6377	29.9388	8.749	10.4918	7.5204	44.7923	15.8479	3.1146
845	1.8648	0.905		1.4777	6.6637	0.9538	0.8645	0.9553	0.5305	2	8.4532	4.1711	4.9084	7.8632	10.1156	-1.1948	5.3021	-14.1343	8.8627	1.5943
846	3.4755	0.8463	0.6224	2.7925	96.6899	1.8065	0.6224	0.9281	0.3914	2	22.8964	6.5058	6.042	16.6228	11.5827	1.9726	9.2404	8.6153	12.6745	2.4779
847	3.1011	0.8663	0.7218	2.5184	83.2186	1.6388	0.7218	0.9755	0.4536	2	20.0156	10.3471	4.1763	22.8106	8.1575	6.6468	8.4397	33.2081	12.2136	2.3716
848	2.6042	0.8798		2.1244	53.9418	1.4297	0.8923	0.9569	0.5362	2	15.0162	7.9117	3.8045	14.7561	7.9507	3.6488	7.1975	24.2991	10.503	2.0863
849	1.9507	0.8969		1.5462	10.8518	1.0137	0.9106	0.9523	0.5259	2	13.3636	7.2304	6.1331	13.7479	12.5743	0.6172	5.4969	4.6185	13.183	2.4311
850	2.0271	0.8544		1.5419	15.4877	0.9641	0.8638	0.9302	0.5131	2	12.0076	5.4186	6.5889	10.56	14.6094	-2.0779	5.4412	-17.3049	12.4547	2.2068
851	3.1345	0.8798	0.7557	2.6426	84.7997	1.8107	0.7557	1.0165	0.4527	2	29.0152	12.9336	7.7349	28.5721	11.8414	7.5734	8.6641	26.1015	16.0243	3.3489
852	3.2036	0.8667	0.7208	2.6255	88.2577	1.7468	0.7208	0.968	0.4697	2	26.8224	14.401	4.0596	30.6589	9.7266	9.8322	8.7228	36.6567	15.3552	3.075
853	3.8525	0.8024		2.9382	99.6314	1.8116	0.7079	0.863	0.3915	2	29.391	15.2209	4.8368	38.8775	9.9785	11.3143	9.7115	38.4958	16.2238	3.0264
854	2.5761	0.9168		2.1115	52.2088	1.4018	0.8193	0.9937	0.5433	2	19.1637	11.4634	5.0591	21.0993	8.9696	6.5902	7.4195	34.389	13.6708	2.5829
855	3.1612	0.8283	0.6532	2.5184	86.3743	1.6105	0.6532	0.9384	0.3792	2	18.7662	8.9665	3.7045	23.6452	7.959	5.9484	8.2266	31.6974	11.6524	2.2812
856	2.327	0.8723		1.8246	35.4457	1.1874	0.8407	0.911	0.4845	2	12.4495	4.8899	5.6096	10.092	10.7546	-0.3211	6.3774	-2.5792	10.4847	1.9521
857	2.8	0.8177		2.1801	66.38	1.3797	0.8305	0.9276	0.4943	2	19.0805	9.5877	4.3349	19.3948	10.7221	4.2873	7.1929	22.4695	13.8295	2.6527
858	2.5312	0.8319		1.9402	49.1001	1.2169	0.8332	0.9027	0.4905	2	26.2523	14.2271	7.5188	29.0052	16.5538	6.1074	6.6153	23.2642	21.5731	3.9684
859	2.2584	0.9416		1.9102	31.2435	1.3353	0.9153	0.9901	0.6113	2	19.2993	11.7252	5.4424	19.1805	10.4612	5.3302	6.6809	27.6186	14.4532	2.8887
860	2.5977	0.8268		2.0216	53.5783	1.2884	0.8209	0.8902	0.4547	2	11.1663	5.4948	3.3698	12.0852	6.8026	2.4019	6.7475	21.5103	8.6668	1.6549
861	3.1545	0.8101	0.6351	2.3857	85.8954	1.453	0.6351	0.8936	0.3529	2	18.3089	9.4987	3.8651	26.9154	8.0089	6.6723	8.0286	36.4429	12.6008	2.2805
862	2.2132	0.9309		1.8374	27.8141	1.2589	0.8879	0.9953	0.5585	2	13.6095	6.5749	5.2986	11.7718	10.0441	0.965	6.4725	7.0906	10.8106	2.1027
863	2.2024	0.8369		1.6618	27.0489	1.0352	0.8361	0.8719	0.4455	2	10.1664	5.1666	4.1171	11.5968	8.4795	1.3888	5.7907	13.6607	9.8207	1.7556
864	3.2642	0.8036	0.5569	2.5356	91.1793	1.5903	0.5568	0.9627	0.3049	2	16.7915	5.6222	3.7498	18.4412	8.6893	2.9731	8.241	17.706	10.5587	2.0376
865	3.3411	0.8446	0.6611	2.6641	93.7567	1.7148	0.6611	0.944	0.3867	2	22.2445	8.6408	5.6829	22.3423	10.2436	4.6791	8.8647	21.0349	12.9721	2.5093
866	2.6531	0.9099		2.2101	56.9034	1.5136	0.8483	0.9902	0.565	2	31.4062	19.8444	6.5746	35.1203	12.1891	12.957	7.5845	41.2562	20.7493	4.1408
867	2.3571	0.8679		1.8674	37.4654	1.1962	0.8361	0.9139	0.4812	2	16.965	10.4708	3.9616	21.7581	9.0839	6.0993	6.4268	35.9523	14.1824	2.6397
868	2.8001	0.8448		2.2486	66.4009	1.4659	0.8055	0.939	0.4824	2	27.5231	16.2002	5.0148	33.5828	11.5124	10.6467	7.4317	38.6828	18.7756	3.7035
869	2.0839	0.908		1.7089	19.2946	1.1435	0.8864	0.9518	0.5175	2	8.3788	3.6945	4.0324	7.1389	7.4826	-0.1779	5.9443	-2.1232	7.3273	1.4096
870	2.0517	0.9175		1.6661	17.3489	1.1006	0.873	0.9747	0.58	2	9.8488	4.652	5.1968	8.0207	9.9815	-1.1373	5.9138	-11.5476	8.9486	1.6654
871	3.3146	0.8722	0.6618	2.7369	92.7252	1.8436	0.6618	0.9918	0.4292	2	11.4364	3.6486	3.4261	8.5007	5.506	1.2854	9.082	11.2396	6.2033	1.2592
872	2.9618	0.8203	0.6071	2.3043	75.2739	1.4458	0.6071	0.9503	0.389	2	10.2533	3.9754	2.4809	10.2193	5.9407	1.6644	7.6324	16.2328	7.0918	1.3434
873	3.3456	0.8542	0.6235	2.694	93.883	1.7411	0.6235	0.9902	0.3882	2	13.4067	3.5951	4.1738	9.2608	7.2523	0.7797	8.9778	5.8157	7.7001	1.4933
874	2.1497	0.9233		1.786	23.5458	1.2145	0.8923	0.9759	0.5948	2	10.3834	6.1601	3.6808	10.3565	6.8148	2.1066	6.2353	20.2882	8.5495	1.6653
875	2.4394	0.8409		1.8674	42.8813	1.1554	0.8396	0.9043	0.4959	2	14.2125	5.4721	6.6491	11.0338	13.2549	-1.1015	6.4443	-7.7502	12.3009	2.2054
876	2.0236	1.0133		1.8203	15.253	1.3454	0.9671	1.0654	0.687	2	10.1133	6.0594	4.0539	8.8204	6.1568	1.8298	6.442	18.093	7.5169	1.5699
877	1.9969	0.9399		1.6618	13.4909	1.1548	0.9284	0.9956	0.6246	2	15.3266	9.3166	6.0099	14.9165	11.3345	2.2373	5.8966	14.5975	13.2721	2.5992
878	2.6394	0.8745		2.2058	56.0066	1.4846	0.8981	0.9576	0.5314	2	15.4289	8.3364	3.7808	15.6865	7.4408	4.3821	7.2514	28.4019	10.3926	2.1277
879	2.6357	0.9158		2.2143	55.8706	1.5082	0.9221	0.9962	0.5572	2	16.3418	8.3431	4.4278	14.9728	8.4109	3.6564	7.5835	22.3745	10.8353	2.1549
880	3.2199	0.842	0.72	2.5441	89.0131	1.6238	0.7199	0.9171	0.4198	2	21.2868	9.5435	4.7461	22.7351	9.7536	5.4492	8.517	25.599	13.1092	2.4993
881	2.586	0.874		2.1201	52.7968	1.4337	0.8366	0.943	0.4864	2	25.691	17.6851	4.0515	36.362	8.4509	13.5749	7.1006	52.8391	17.9194	3.6181
882	2.2626	0.9412		1.8888	31.4729	1.3141	0.9687	0.9751	0.6323	2	14.3698	8.3625	4.4891	13.2247	8.811	2.791	6.6899	19.4227	10.9351	2.148
883	1.9007	0.903		1.5248	8.2881	0.9997	0.835	0.9476	0.5632	2	8.1341	4.2027	4.6221	7.4618	9.0083	-0.871	5.3918	-10.708	8.1365	1.5086
884	2.235	0.9079		1.8246	29.5025	1.2107	0.9065	0.9724	0.525	2	9.2514	4.8797	3.3948	9.2952	6.3748	1.5331	6.3747	16.5715	7.6414	1.4513
885	2.107	0.8515		1.6276	20.9313	1.0097	0.8299	0.9135	0.4655	2	7.3336	4.0559	2.9496	8.7123	6.0234	1.2518	5.6367	17.0694	7.2631	1.301
886	2.0243	0.9314		1.6618	15.3117	1.1236	0.8731	1.0226	0.6141	2	10.9343	4.9609	5.9733	8.0788	11.7237	-2.2382	5.9233	-20.4695	9.7315	1.846
887	2.6958	0.9207		2.3128	59.7075	1.6136	0.9372	1.0064	0.6208	2	22.3409	14.6613	3.7501	23.6159	7.7353	9.8591	7.7978	44.1303	13.8454	2.865
888	2.0169	0.9213		1.6404	14.7703	1.108	0.858	0.99	0.5753	2	12.3338	7.7027	4.6311	13.3894	8.6935	2.7014	5.8378	21.9024	11.1316	2.1127
889	2.7276	0.8369		2.1544	61.6953	1.3971	0.8544	0.9208	0.4596	2	17.5927	10.6527	3.5985	23.1757	7.4031	7.2499	7.1712	41.2097	12.5923	2.4532
890	2.7005	0.8721		2.2315	60.1069	1.4778	0.8519	0.9282	0.5116	2	25.7811	15.1583	6.3398	29.6286	10.9946	9.5334	7.3989	36.9783	17.4456	3.4845
891	2.8025	0.8209		2.1886	66.5681	1.391	0.8084	0.9127	0.483	2	30.6169	18.8735	5.9942	39.0718	12.934	12.6257	7.2271	41.2377	22.0107	4.2364
892	2.4488	0.8684		1.9359	43.5037	1.2298	0.851	0.9174	0.5042	2	23.2699	13.5754	6.6365	26.9261	13.3611	6.8391	6.6807	29.3903	18.9217	3.4832
893	2.2321	0.9217		1.8331	29.3408	1.2333	0.9034	0.9741	0.5475	2	8.2866	4.3096	3.0099	7.871	5.799	1.1345	6.4634	13.6908	6.719	1.2821
894	1.8695	0.9096		1.4948	6.8433	1.0031	0.8437	0.9399	0.5608	2	10.534	5.2389	6.1574	9.3418	11.9718	-1.4749	5.3424	-14.0013	10.5014	1.9718
895	2.6964	0.8616		2.1886	59.7674	1.4428	0.8047	0.9991	0.5336	2	22.4107	11.7457	6.2598	22.0129	11.7302	5.4867	7.2986	24.4825	15.5328	3.0705
896	1.7158	0.8815		1.3449	2.0044	0.8494	0.8478	0.944	0.4961	2	4.939	2.662	3.2255	5.3659	6.4448	-0.5352	4.7516	-10.8362	5.8147	1.0394
897	2.4669	0.9383		2.1115	44.7567	1.4734	0.9125	0.9767	0.5585	2	16.9829	11.1258	2.8607	19.9194	6.4024	7.5498	7.2722	44.4553	11.5263	2.3353
898	1.7996	0.9192		1.4434	4.3628	0.9397	0.8509	0.9832	0.5744	2	8.6966	5.8415	4.4602	10.1705	7.8146	1.3531	5.1967	15.559	9.2547	1.6735
899	2.9298	0.8579	0.7255	2.3728	73.5297	1.5736	0.7255	0.9893	0.4463	2	18.5825	9.2287	4.6571	20.6782	8.2977	5.5254	7.8962	29.7344	11.8089	2.3533
900	4.7538	0.8603		4.0004	99.9736	2.7171	0.9188	0.9818	0.6169	2	46.31	3.7586	9.018	6.0928	20.2602	-8.7397	12.8474	-18.8722	17.0439	3.6046
901	3.7676	0.888	0.697	3.1352	99.2637	2.1238	0.697	0.998	0.3536	2	27.7207	5.6638	6.6973	16.0169	12.46	1.2578	10.5112	4.5374	13.0524	2.6373
902	1.905	0.9458		1.6061	8.5117	1.0985	0.9332	1.0014	0.6194	2	10.3557	5.6294	5.4556	9.0884	9.8641	-0.4805	5.66	-4.64	9.4271	1.8296
903	2.9155	0.7989		2.2315	72.6545	1.3962	0.7566	0.8981	0.443	2	22.5459	13.1068	4.3568	29.5885	9.9022	8.7205	7.3174	38.6789	16.148	3.0811
904	2.5827	0.8964		2.1672	52.5689	1.451	0.8158	0.9685	0.526	2	22.4761	12.5951	6.0416	23.9468	10.6812	6.9772	7.2734	31.0428	15.4901	3.0902
905	3.005	0.8369	0.6163	2.3557	77.7382	1.4987	0.6163	0.9489	0.3423	2	9.9702	3.6246	3.2261	10.5896	5.4874	1.7464	7.9004	17.5162	6.6526	1.262
906	2.8639	0.8879		2.3771	69.932	1.5929	0.868	0.9431	0.4807	2	15.1473	8.6588	2.6941	18.0145	5.8335	5.8549	7.9888	38.6531	9.5093	1.8961
907	2.1315	0.9412		1.786	22.4173	1.2427	0.9186	1.0196	0.6175	2	25.4744	15.8703	8.1059	25.7028	15.3615	6.3853	6.3025	25.0656	20.4992	4.042
908	2.2839	0.887		1.8289	32.7078	1.1983	0.8509	0.9163	0.531	2	17.7999	11.7711	4.5475	22.1665	9.0349	6.9733	6.3645	39.1761	14.8543	2.7967
909	3.1881	0.8058	0.6892	2.4499	87.603	1.5246	0.6892	0.9325	0.3994	2	16.4296	8.4855	3.1937	21.2473	7.06	5.666	8.0701	34.4865	10.7763	2.0359
910	2.7371	0.8946		2.2786	62.2828	1.5466	0.8617	0.9506	0.5031	2	18.2832	10.6838	3.676	21.2364	7.2822	7.0202	7.6922	38.397	11.8215	2.3768
911	2.5848	0.8908		2.1672	52.6828	1.465	0.9093	1.0139	0.6026	2	26.9537	14.7511	7.241	24.4781	14.1501	6.2239	7.2334	23.0911	18.3984	3.7263
912	2.4304	0.8957		1.9745	42.3322	1.3005	0.8734	0.9392	0.5583	2	23.9889	16.4285	5.4643	29.4249	10.1864	10.7412	6.8392	44.7757	18.4459	3.5076
913	2.098	0.9349		1.7518	20.2926	1.19	0.9187	0.9786	0.5772	2	9.9683	3.8582	5.4799	6.6843	9.9716	-1.8974	6.1618	-19.0343	8.3767	1.6178
914	3.3171	0.8195		2.5955	92.8506	1.6473	0.7712	0.8986	0.4646	2	14.0434	4.9209	4.4768	10.5918	7.7132	1.3374	8.5397	9.5233	8.5251	1.6445
915	2.465	0.9089		2.0216	44.6848	1.3617	0.8964	0.9941	0.5439	2	21.5788	9.6178	7.6857	17.6838	14.625	1.6636	7.0388	7.7094	15.847	3.0657
916	2.1996	0.8951		1.7689	26.9058	1.1773	0.8549	0.9207	0.5126	2	9.5848	5.7134	2.7821	11.1459	5.8239	2.7281	6.1857	28.4628	8.1413	1.5495
917	2.6994	0.8242		2.1115	60.0069	1.3297	0.7924	0.9154	0.4886	2	23.4615	14.6784	4.7832	30.0393	10.4435	9.5753	6.9892	40.8128	17.6442	3.3568
918	3.0223	0.8729	0.7247	2.4499	78.7813	1.6087	0.7247	0.9692	0.3876	2	19.8159	9.6746	5.0184	24.9574	8.3055	6.455	8.2883	32.5749	12.318	2.3908
919	2.5083	0.865		2.0045	47.6255	1.2985	0.8563	0.951	0.5082	2	18.6921	11.322	4.4337	22.2806	9.3253	6.5833	6.8162	35.2197	14.3951	2.7423
920	2.3285	0.8531		1.8032	35.5132	1.1476	0.834	0.8979	0.4608	2	15.3998	8.7127	4.6642	18.9085	9.737	4.2261	6.2407	27.4426	13.4191	2.4676
921	3.5448	0.8321	0.5874	2.7412	97.6464	1.7175	0.5874	0.9253	0.3286	2	22.0258	5.1563	5.9759	15.6927	12.1462	1.1653	9.2663	5.2906	12.8243	2.377
922	2.8114	0.8812		2.2529	67.1968	1.4671	0.8041	0.9398	0.513	2	39.7688	24.1489	7.2235	47.0737	16.3717	15.7502	7.7831	39.6044	27.1071	5.1096
923	2.2194	0.8883		1.7817	28.2464	1.1682	0.8366	0.9406	0.502	2	15.3147	5.5781	7.9749	11.1108	14.616	-1.7598	6.1932	-11.4909	13.1097	2.4728
924	2.0833	0.9579		1.7775	19.1892	1.2496	0.899	1.0366	0.5526	2	7.113	4.1289	2.5406	7.4718	4.2815	1.763	6.2696	24.7856	5.6922	1.1345
925	2.1199	0.8987		1.6961	21.726	1.1018	0.893	0.9617	0.5263	2	16.9399	9.0369	6.9549	17.1708	13.7314	1.8101	5.985	10.6854	15.3748	2.8304
926	1.9944	0.8913		1.5933	13.3028	1.0207	0.8456	0.9609	0.5073	2	11.0356	4.9578	6.0778	9.7723	11.8383	-1.0481	5.5845	-9.4974	10.8118	1.9761
927	2.1235	0.8519		1.6361	21.9561	1.0107	0.8111	0.9185	0.4598	2	10.5251	5.5577	4.428	12.0872	9.0166	1.4119	5.6834	13.4146	10.4137	1.8519
928	1.8893	0.9373		1.5419	7.7585	1.0483	0.8513	1.0429	0.6067	2	8.8292	3.8396	5.6644	6.3291	11.2978	-3.0143	5.5633	-34.1401	8.4224	1.587
929	1.7991	0.924		1.452	4.3221	0.9525	0.8947	0.9774	0.585	2	6.1892	3.8275	3.5957	6.5429	6.427	0.0678	5.2224	1.095	6.4978	1.1851
930	1.8968	0.8496		1.4305	8.1346	0.8895	0.8327	0.891	0.5039	2	10.9536	6.1523	5.6766	12.2094	12.4501	-0.1213	5.063	-1.1074	12.3143	2.1635
931	2.0486	0.9176		1.679	17.1409	1.1141	0.8771	0.9402	0.5821	2	15.0261	7.8241	7.2021	13.4419	13.5361	-0.0549	5.9054	-0.3651	13.4872	2.5445
932	2.0106	0.8491		1.5248	14.3474	0.9527	0.7867	0.9198	0.502	2	10.6733	6.2645	4.4088	12.4801	9.7821	1.3543	5.3632	12.6887	11.2032	1.9901
933	3.206	0.8048		2.4585	88.4279	1.5294	0.7292	0.8632	0.4268	2	22.9756	13.3231	3.9366	31.2153	8.7544	9.5866	8.1062	41.7251	15.0226	2.8343
934	2.0832	0.9857		1.8032	19.1741	1.2937	0.9753	1.0457	0.6397	2	19.6127	10.9278	7.4725	17.0833	13.2789	2.4336	6.4506	12.4083	15.1602	3.0404
935	2.4799	0.9047		2.0387	45.6946	1.3708	0.8668	0.941	0.5094	2	25.5488	17.7254	3.8671	34.7955	9.0821	13.0988	7.0483	51.2697	18.6379	3.6248
936	1.9432	0.9048		1.5462	10.5253	1.0238	0.9245	0.9801	0.5488	2	9.009	5.197	3.8119	9.4689	8.0252	0.7924	5.5236	8.7956	8.7996	1.631
937	2.3615	0.8643		1.846	37.7905	1.175	0.8555	0.9213	0.4783	2	10.6335	4.3601	4.4708	9.1167	9.0036	0.0541	6.4121	0.5086	9.0498	1.6583
938	2.768	0.8025		2.1415	64.286	1.3292	0.7806	0.9009	0.4224	2	15.8996	7.2053	5.3955	17.0579	9.5883	3.1552	6.9788	19.8445	11.9618	2.2783
939	3.3304	0.8457	0.6917	2.6641	93.3281	1.7389	0.6917	0.9739	0.4219	2	21.9782	10.261	5.8079	24.3206	8.897	6.5073	8.8487	29.608	12.6391	2.4838
940	2.5061	0.8392		1.9531	47.4788	1.2341	0.8284	0.9004	0.4722	2	28.5524	18.4161	5.5619	39.0043	13.3029	12.1351	6.6073	42.5012	23.1362	4.3213
941	2.4229	0.8068		1.786	41.8557	1.0655	0.7905	0.8569	0.463	2	9.792	6.2914	2.3792	13.5889	5.81	3.6015	6.1412	36.78	9.1901	1.5945
942	3.3035	0.85		2.6726	92.3747	1.7294	0.8509	0.9171	0.4828	2	27.9351	11.3097	5.9948	23.4233	13.3368	4.8701	8.822	17.4336	16.1531	3.1665
943	2.4446	0.9182		2.0387	43.2366	1.3671	0.8913	0.9551	0.577	2	18.3847	11.7786	4.0973	20.4125	8.361	6.954	7.0516	37.8249	13.448	2.6072
944	3.0053	0.8236	0.6026	2.3128	77.7834	1.454	0.6026	0.9402	0.3443	2	23.0717	8.8472	7.6613	25.6934	12.8182	4.4334	7.7763	19.2157	15.8677	2.9669
945	2.4203	0.8261		1.8246	41.6268	1.1207	0.7931	0.8596	0.475	2	14.1077	7.6681	4.2799	16.1423	9.9736	2.9304	6.2815	20.7716	12.5883	2.2459
946	2.6823	0.8337		2.1287	58.7733	1.3752	0.8501	0.9197	0.519	2	14.4204	7.9781	3.3269	15.3708	7.5247	4.0724	7.0255	28.2405	10.486	2.0526
947	2.2171	0.8566		1.7089	28.0701	1.0797	0.8533	0.9125	0.473	2	7.3963	3.8662	2.6804	8.1729	5.8187	1.1137	5.9666	15.0575	6.8503	1.2396
948	1.8167	0.8553		1.3877	4.9619	0.873	0.8356	0.9097	0.4734	2	10.0805	3.6005	7.3344	7.605	16.2166	-4.077	4.8814	-40.4444	11.547	2.0651
949	2.3108	0.8615		1.7946	34.2708	1.1274	0.8658	0.9327	0.5281	2	16.7211	7.8081	7.0051	14.7855	14.873	-0.0462	6.2538	-0.2765	14.8316	2.6738
950	3.0617	0.7755	0.6569	2.2743	81.0985	1.3666	0.6569	0.8801	0.3665	2	18.8647	6.1678	7.3028	16.8272	12.6962	1.5141	7.4595	8.0261	13.8041	2.5289
951	3.3028	0.7729		2.4542	92.3247	1.4597	0.7698	0.8422	0.3898	2	20.2495	9.1651	4.5893	23.5122	10.3602	5.1267	8.0197	25.3177	13.8724	2.525
952	2.9873	0.8897	0.7022	2.4799	76.6801	1.6875	0.7022	1.0002	0.4145	2	14.9061	4.5153	3.8141	10.8928	8.1625	1.1317	8.3499	7.5922	8.8332	1.7852
953	1.9473	0.8914		1.5248	10.7524	0.9947	0.8909	0.9647	0.5143	2	7.8047	3.6503	4.1543	7.0971	8.6487	-0.7981	5.4532	-10.2259	7.8463	1.4312
954	2.2882	0.9186		1.8974	33.0224	1.2828	0.8737	0.9924	0.582	2	12.4934	7.9762	3.3278	13.7048	6.4456	4.2249	6.6036	33.8171	9.7392	1.8919
955	2.2508	0.912		1.8246	30.6065	1.205	0.8844	0.9522	0.535	2	14.941	6.988	6.2624	13.0607	11.8712	0.6364	6.4485	4.2594	12.3992	2.317
956	2.9818	0.8819	0.6523	2.4542	76.3216	1.6567	0.6523	0.9787	0.391	2	27.2724	11.7154	8.3142	29.9646	12.2907	6.91	8.261	25.337	16.4619	3.3013
957	2.041	0.901		1.6147	16.6518	1.0537	0.8964	0.965	0.5781	2	8.2474	3.7232	4.5242	6.4402	9.5134	-1.7767	5.7775	-21.5425	7.8271	1.4275
958	1.6967	0.9557		1.4177	1.564	0.9742	0.9241	0.9999	0.5873	2	10.6605	5.6675	7.1126	9.6492	12.9069	-1.9134	5.0943	-17.9485	10.9428	2.0926
959	2.5404	0.8286		2.0088	49.9362	1.3011	0.8412	0.9295	0.5183	2	20.7611	12.5254	5.5347	24.1666	10.5204	7.0727	6.6129	34.0671	15.9566	3.1395
960	2.9918	0.8599	0.7241	2.4585	76.9944	1.6619	0.7241	0.9962	0.4133	2	17.9045	8.8502	3.8321	21.4147	7.2512	5.8534	8.0826	32.6923	10.7735	2.2152
961	2.5718	0.9154		2.2829	51.8118	1.6285	0.9335	1.0481	0.6576	2	26.1483	14.7865	7.0002	22.4854	11.7024	7.0909	7.3957	27.118	16.0567	3.5356
962	1.6608	0.902		1.3235	1.1116	0.8446	0.852	0.9757	0.5579	2	7.4376	4.0418	5.579	7.2453	11.8427	-2.5647	4.7062	-34.4829	8.8061	1.5804
963	2.5043	0.9175		2.0644	47.3506	1.386	0.9152	0.9762	0.5522	2	15.4363	7.9947	4.3921	14.4782	8.9253	3.0662	7.2184	19.8636	11.1373	2.1385
964	2.0256	0.8802		1.5976	15.3703	1.0298	0.8463	0.9171	0.5373	2	10.2878	5.1162	5.1716	9.5218	10.5018	-0.5266	5.6013	-5.1187	9.9901	1.8367
965	1.8862	0.9438		1.5676	7.5917	1.0739	0.8826	0.9825	0.6125	2	12.7997	6.7392	7.0327	11.003	13.1355	-1.3061	5.5925	-10.2041	11.9189	2.2887
966	2.4739	0.971		2.1501	45.2068	1.5409	0.9646	1.0291	0.6015	2	21.9804	12.6761	5.1119	21.0728	9.9048	6.718	7.5464	30.5636	14.2647	2.9127
967	3.4037	0.785	0.6155	2.587	95.5606	1.5876	0.6155	0.9066	0.336	2	17.2284	8.9569	3.6859	26.6576	6.6088	6.7363	8.3939	39.1	10.8519	2.0525
968	1.89	0.9091		1.5162	7.7724	1.0022	0.8581	0.9786	0.5812	2	4.9729	2.4245	2.9994	4.1718	6.0522	-1.0928	5.3979	-21.9751	4.962	0.9213
969	2.7079	0.8935		2.2615	60.4272	1.5095	0.9163	0.9833	0.5992	2	18.0796	10.6697	3.7595	17.8059	8.1403	5.7918	7.6011	32.035	11.9772	2.3786
970	3.7919	0.8841	0.6127	3.1266	99.3424	2.0982	0.6127	1.0012	0.3328	2	23.4693	6.9916	4.6377	21.0059	9.3339	3.8849	10.5314	16.5531	11.1854	2.2285
971	1.8459	0.9406		1.5376	5.9476	1.0414	0.916	0.9846	0.566	2	5.544	2.7735	3.2509	4.9003	5.8276	-0.5248	5.4547	-9.4661	5.3236	1.0164
972	2.9817	0.8655		2.4199	76.2993	1.6026	0.7952	0.9301	0.425	2	15.5402	8.1857	3.0119	19.2594	6.2454	5.5312	8.1077	35.5928	9.6969	1.9167
973	1.9642	0.9553		1.6661	11.3929	1.1561	0.9456	1.0069	0.5956	2	14.3714	6.0453	8.3261	10.1504	14.8539	-2.8013	5.895	-19.4922	12.4309	2.4379
974	3.2588	0.8296		2.5398	90.9315	1.6064	0.7453	0.9146	0.4089	2	14.6672	6.0069	4.2063	14.6892	7.2321	3.0495	8.4938	20.7913	9.1305	1.7268
975	2.1286	1.0085		1.8931	22.2327	1.4085	0.9948	1.0697	0.7108	2	17.7142	8.9575	7.6021	12.6027	12.5497	0.0377	6.7441	0.2126	12.5766	2.6266
976	2.6455	0.9292		2.2529	56.3958	1.5436	0.8648	1.0032	0.5437	2	29.6778	16.1458	7.261	29.6938	13.5335	8.7871	7.7224	29.6083	19.2264	3.8431
977	2.7395	0.9319		2.3557	62.4656	1.6585	0.9042	1.0091	0.5426	2	24.9193	15.182	5.1383	27.9795	8.7262	10.4471	8.0201	41.9237	15.0252	3.1071
978	2.6081	0.8758		2.1244	54.1911	1.4127	0.8289	0.9389	0.4788	2	23.3424	13.4626	5.8696	28.1196	10.5786	8.398	7.1761	35.9774	16.5233	3.2528
979	2.4823	0.8622		1.9317	45.8213	1.2343	0.8658	0.9324	0.4761	2	12.2033	7.105	2.6482	14.9219	6.725	3.9029	6.7241	31.9823	9.8868	1.8149
980	1.9453	0.9344		1.6019	10.6246	1.093	0.919	0.9849	0.5785	2	8.8184	4.7906	4.0278	8.2815	7.8281	0.2623	5.7105	2.9745	8.0681	1.5442
981	2.4725	0.9457		2.0987	45.1527	1.467	0.9255	0.9914	0.5923	2	23.3757	14.2049	5.5521	23.9832	10.484	7.9954	7.3461	34.2039	15.9344	3.1821
982	2.1736	1.0208		1.9659	25.0591	1.4513	0.9922	1.0576	0.7231	2	16.39	10.8211	4.6579	14.9653	7.6475	5.2914	6.9702	32.2843	11.2933	2.3514
983	3.1502	0.8277	0.6898	2.5056	85.752	1.6133	0.6898	0.9406	0.3917	2	12.331	5.741	2.7533	14.658	5.3946	3.6281	8.1919	29.4226	7.6433	1.5053
984	2.6061	0.8922		2.1715	54.0377	1.4791	0.9162	0.9732	0.5191	2	17.3157	11.3915	2.8177	21.9468	6.1705	8.1887	7.3049	47.2906	11.7069	2.3704
985	3.2036	0.9096		2.6512	88.2334	1.7849	0.818	0.9806	0.5114	2	28.7686	16.729	5.5843	32.7093	9.4547	11.8934	9.1549	41.3416	16.1178	3.1424
986	2.855	0.8157		2.1972	69.4618	1.3903	0.834	0.9033	0.4505	2	19.3571	11.9921	3.4235	26.621	7.8362	8.4621	7.3166	43.7157	13.923	2.6456
987	2.146	0.917		1.7603	23.2822	1.1837	0.903	0.9843	0.5977	2	10.4434	5.6045	4.3261	9.3769	8.2577	0.6689	6.1824	6.405	8.8227	1.6892
988	2.6553	0.8273		2.1073	57.0208	1.3712	0.8467	0.951	0.5111	2	23.5369	12.971	5.0999	25.3772	12.2849	6.6918	6.901	28.4311	17.1652	3.4107
989	2.0077	0.9019		1.6104	14.2455	1.0714	0.9167	0.9167	0.5615	2	8.0489	4.4795	3.5693	7.9778	7.0002	0.5489	5.6885	6.8196	7.5125	1.4149
990	3.2406	0.8142	0.6035	2.4756	89.7725	1.5544	0.6035	0.9321	0.3339	2	32.6467	10.5709	9.6172	31.6553	18.0875	4.5308	8.2889	13.8783	21.0028	3.9386
991	3.3641	0.8565	0.6848	2.7026	94.4147	1.7442	0.6848	0.9704	0.4209	2	34.354	18.0567	7.1885	42.9013	12.3155	12.8733	9.0521	37.4725	19.6961	3.7951
992	2.0892	0.9043		1.679	19.6416	1.108	0.8746	0.9647	0.5347	2	9.9534	5.3978	3.8618	10.0942	7.9464	1.1485	5.9353	11.5388	8.9832	1.677
993	2.1022	0.8716		1.649	20.6268	1.0479	0.8251	0.9624	0.4989	2	17.5796	10.5571	6.146	21.1592	12.7917	4.1748	5.7564	23.748	16.776	3.0539
994	2.5116	0.8202		1.9145	47.9192	1.1756	0.7857	0.9023	0.4319	2	18.8318	8.4899	6.8099	19.6586	13.9047	2.485	6.4716	13.1958	16.0189	2.9099
995	2.818	0.8342	0.6753	2.1372	67.3019	1.315	0.6753	0.8938	0.4015	2	18.9333	10.5117	4.8131	26.1832	9.2188	6.8106	7.3852	35.9715	14.3979	2.5637
996	2.2874	0.8606		1.7689	32.9727	1.1184	0.8654	0.9267	0.5319	2	23.9292	8.9424	12.1392	16.8127	25.5525	-4.6485	6.1846	-19.4261	21.3959	3.8692
997	3.7388	0.7714	0.5807	2.814	99.2112	1.7007	0.5808	0.8869	0.3355	2	20.8696	9.2968	4.0342	27.7107	8.4769	6.4528	9.0608	30.9196	12.2712	2.3033
998	2.3161	0.8731		1.7903	34.639	1.1328	0.8386	0.9427	0.5512	2	15.2265	9.8057	3.9907	17.7893	9.3208	4.6679	6.3532	30.6564	13.4415	2.3967
999	2.2944	0.9179		1.8931	33.4373	1.2764	0.9036	0.9672	0.5752	2	16.4903	11.0748	4.328	19.2523	7.7241	6.6315	6.6164	40.2146	12.9194	2.4923
1000	3.1785	0.8203	0.5675	2.4114	87.0717	1.4989	0.5675	0.9216	0.3485	2	22.24	6.8544	5.9736	19.6703	13.3735	2.1942	8.1912	9.866	14.8375	2.7151
1001	3.3145	0.813	0.5899	2.497	92.7002	1.5316	0.5899	0.9077	0.3355	2	12.9968	3.709	4.3999	11.0539	7.7656	1.1034	8.4657	8.4898	8.4858	1.5352
1002	2.6497	0.8286		2.103	56.6494	1.3421	0.8552	0.9198	0.4779	2	26.9592	16.9501	5.1227	35.4675	11.5818	11.4151	6.8977	42.3421	20.0873	3.9084
1003	1.9463	0.8475		1.4648	10.6814	0.913	0.8583	0.8894	0.4766	2	6.9883	3.3159	3.6724	6.9569	8.4154	-0.6952	5.182	-9.9481	7.6542	1.3486
1004	2.0332	0.8705		1.5676	16.017	0.9937	0.8555	0.9211	0.5337	2	8.4469	4.4181	4.0289	8.2787	8.7585	-0.256	5.5602	-3.0307	8.5005	1.5192
1005	3.2522	0.8138	0.6165	2.4842	90.4865	1.5418	0.6165	0.8944	0.3234	2	0.131	0.0236	0.0584	0.073	0.0881	-0.0049	8.3148	-3.7313	0.085	0.0158
1006	2.6032	0.7996		1.9531	53.9035	1.1888	0.7845	0.8633	0.4184	2	16.0759	9.3108	3.5464	22.2535	8.7811	5.6368	6.5396	35.0637	13.5228	2.4582
1007	1.9764	0.9015		1.5847	12.2227	1.0374	0.8892	0.9475	0.5163	2	8.3561	2.9405	5.4156	5.6959	10.3916	-2.4242	5.5976	-29.0111	8.0548	1.4928
1008	3.1427	0.8614	0.7302	2.5313	85.3227	1.6033	0.7302	0.9287	0.3904	2	16.4279	5.0499	4.8833	12.9364	9.3805	1.3881	8.5049	8.4496	10.2463	1.9316
1009	2.1141	0.9303		1.7475	21.3587	1.176	0.9086	0.9702	0.5634	2	16.4194	7.8845	7.4249	13.9946	13.9325	0.035	6.1784	0.2129	13.9621	2.6575
1010	2.9748	0.8715		2.4285	75.9195	1.5931	0.7842	0.969	0.5009	2	20.7397	11.9424	3.4417	23.8439	8.0545	7.9082	8.1446	38.1307	13.0185	2.5464
1011	2.3032	0.8672		1.8246	33.9035	1.1616	0.8633	0.8939	0.5178	2	22.77	13.6826	6.9139	26.4268	14.1141	6.375	6.2749	27.9974	19.6023	3.6287
1012	2.8183	0.8481		2.2615	67.3439	1.4718	0.7423	0.9531	0.4612	2	20.0938	11.8911	4.7305	25.7851	8.1167	8.148	7.5091	40.5498	13.6525	2.6759
1013	2.6781	0.8128		2.0687	58.5952	1.2997	0.8228	0.9333	0.4785	2	18.367	9.9146	5.5322	20.7211	10.292	4.9901	6.8385	27.1688	14.1317	2.6858
1014	3.0742	0.8328		2.4199	81.8172	1.5399	0.7665	0.9127	0.4626	2	14.9808	7.6023	2.9593	16.4354	6.8485	4.4345	8.0429	29.6012	9.7284	1.8626
1015	2.1068	1.0199		1.906	20.9009	1.4032	1.0035	1.0719	0.679	2	20.8072	12.2013	7.0716	17.9693	11.8835	4.1323	6.7502	19.86	14.8284	3.0825
1016	1.9568	0.9085		1.5676	11.0652	1.0373	0.8451	0.9866	0.5285	2	11.3388	5.5399	5.7989	10.4816	11.3972	-0.4839	5.5848	-4.2676	10.9311	2.0303
1017	2.0592	0.9858		1.7989	17.7359	1.2651	0.9922	1.0584	0.6955	2	14.9263	7.2604	7.6659	10.4386	13.4604	-2.1018	6.3774	-14.0812	11.7985	2.3405
1018	2.3992	0.8905		1.9359	40.3309	1.2822	0.855	0.9208	0.5519	2	15.1072	8.2445	4.995	14.9377	9.3978	3.0576	6.712	20.2394	11.7822	2.2508
1019	2.4044	0.8501		1.8631	40.68	1.1794	0.8515	0.9017	0.4904	2	26.4398	16.1405	7.4155	32.9123	14.9478	8.81	6.4214	33.321	22.418	4.1175
1020	1.7727	0.8923		1.3749	3.4418	0.8851	0.8873	0.9503	0.5477	2	5.2257	2.6511	3.3481	4.84	7.6312	-1.5288	4.969	-29.2554	5.9041	1.0517
1021	2.938	0.8581		2.4028	73.9693	1.5795	0.7901	0.9326	0.4787	2	14.6192	8.1136	2.4205	16.9505	5.9098	5.2848	7.92	36.1497	9.2556	1.8459
1022	3.695	0.8463	0.6579	3.0024	98.9492	1.9458	0.6579	0.9463	0.384	2	16.9207	3.8351	3.4115	9.9882	8.3781	0.6182	9.8236	3.6535	8.696	1.7225
1023	2.9167	0.8236		2.2957	72.7636	1.4795	0.8352	0.9369	0.5215	2	25.8155	6.6593	9.4392	12.7682	19.9967	-3.77	7.5472	-14.6036	17.4488	3.4205
1024	2.0422	0.9701		1.7518	16.7554	1.224	0.9507	1.0479	0.668	2	21.2987	12.0941	9.2046	18.104	16.5569	1.0335	6.2236	4.8524	17.4009	3.4222
1025	2.6522	0.8797		2.2186	56.8447	1.5325	0.87	1.0117	0.5559	2	28.1557	19.6038	4.2262	35.2644	8.7567	14.7359	7.3302	52.3372	18.3724	3.8411
1026	2.3955	0.9509		2.0387	40.0522	1.4375	0.9348	1.0421	0.644	2	22.1327	14.6982	4.4373	22.822	9.3691	8.6641	7.1558	39.1462	15.3967	3.093
1027	2.4048	0.8637		1.8803	40.6975	1.2086	0.8489	0.9102	0.5289	2	20.3264	11.8151	5.4621	22.3399	12.5223	5.1923	6.5248	25.5446	16.8181	3.1153
1028	2.5745	0.8823		2.133	51.9818	1.4237	0.9042	1.0011	0.6111	2	18.8693	7.6437	6.2712	12.5086	13.8147	-0.7982	7.1362	-4.2302	13.2537	2.6442
1029	3.1614	0.8513	0.6698	2.5655	86.3983	1.6636	0.6698	0.9828	0.4004	2	20.8788	7.3773	6.071	18.4263	10.6881	3.0981	8.4553	14.8385	12.5504	2.4693
1030	2.6204	0.8185		2.0773	54.8066	1.3401	0.8516	0.9174	0.4981	2	14.3765	7.3607	4.3944	14.7783	8.3319	3.2108	6.7378	22.3337	10.7279	2.1337
1031	2.9644	0.8348		2.3343	75.5184	1.4742	0.7515	0.9183	0.4521	2	19.149	10.8871	4.2404	24.0811	8.0831	7.2327	7.7745	37.7706	12.9894	2.4631
1032	2.4715	0.8891		1.9916	45.0626	1.3125	0.837	0.9603	0.5007	2	17.1107	7.8629	5.6727	15.7027	11.3928	2.1581	6.9036	12.6126	13.0367	2.4785
1033	2.7186	0.8886		2.2615	61.1102	1.5375	0.8346	0.969	0.4938	2	26.4507	16.7688	4.5055	33.9556	9.2768	12.1875	7.5889	46.0763	17.2037	3.4854
1034	2.3747	0.8974		1.9274	38.5807	1.2665	0.875	0.9689	0.5005	2	22.3543	14.721	4.54	29.4104	9.9653	9.733	6.695	43.5397	17.6505	3.339
1035	1.9191	0.8936		1.529	9.3672	0.9818	0.9163	0.9163	0.561	2	7.7795	4.476	3.8475	7.9788	7.8495	0.0726	5.3876	0.9327	7.9237	1.444
1036	2.0074	0.9376		1.6832	14.1874	1.1606	0.9227	0.9856	0.596	2	9.5521	3.6902	5.8619	6.1913	10.3823	-2.498	5.9128	-26.1513	8.2303	1.6155
1037	2.2225	0.8828		1.7775	28.5192	1.1543	0.8568	0.9261	0.5048	2	13.9571	7.9848	4.3722	15.8174	9.1954	3.3428	6.1637	23.9505	12.0914	2.2644
1038	2.1871	0.9014		1.7817	26.2086	1.1633	0.9108	0.9892	0.5833	2	10.3683	7.3166	2.553	12.5429	5.2618	4.2473	6.1932	40.9643	8.9128	1.6741
1039	2.4674	0.9589		2.133	44.7747	1.519	0.9237	1.0374	0.5666	2	25.8514	15.8659	5.19	28.0003	10.4845	9.925	7.4334	38.3925	17.0187	3.4777
1040	3.0123	0.8567		2.467	78.1908	1.6369	0.7791	0.9354	0.4624	2	17.8817	8.6048	3.8869	18.6101	7.8981	4.9529	8.1074	27.6981	10.9241	2.2056
1041	2.3267	0.9409		1.9788	35.3615	1.3846	0.9176	0.9832	0.5745	2	14.2127	7.7534	4.5055	13.4951	7.9738	3.1722	6.8776	22.3195	10.2648	2.0665
1042	1.974	0.9477		1.6661	12.0793	1.1393	0.9612	0.9791	0.5807	2	2.7908	1.5991	1.1918	2.7535	2.1338	0.3599	5.8773	12.8959	2.4496	0.4748
1043	2.5018	0.8448		2.0344	47.1129	1.3322	0.8502	0.9521	0.4882	2	16.9146	10.1179	3.7154	20.7268	8.0527	6.1869	6.6401	36.5773	12.6967	2.5473
1044	2.3342	0.8965		1.8931	35.9015	1.2589	0.8833	0.9381	0.5249	2	9.8401	5.8818	2.6392	11.2046	5.3931	3.0507	6.5742	31.0027	7.8164	1.4968
1045	1.8506	0.9806		1.5804	6.1538	1.1053	0.98	1.0479	0.6212	2	14.9863	5.0431	11.0932	8.1181	20.5411	-7.7173	5.701	-51.4957	13.5586	2.6287
1046	2.053	0.9188		1.679	17.3935	1.1149	0.8851	0.9771	0.5777	2	7.9395	3.0222	4.9173	5.2314	9.1533	-2.2657	5.9261	-28.5371	7.1213	1.3398
1047	2.2207	0.8772		1.7518	28.3426	1.1293	0.8299	0.9501	0.5025	2	8.305	3.0639	4.1715	6.0973	8.3619	-1.138	6.1199	-13.7026	7.3541	1.357
1048	2.5761	0.8393		1.9659	52.1899	1.2081	0.8102	0.8872	0.4691	2	4.0768	2.9562	0.5266	6.3019	1.5162	2.245	6.7926	55.0677	3.3746	0.6002
1049	2.2527	0.8736		1.7817	30.7369	1.1337	0.8358	0.9499	0.4753	2	9.4754	5.3881	3.115	11.3371	6.2075	2.4379	6.1823	25.7287	8.3579	1.5327
1050	2.2382	0.8901		1.786	29.6967	1.1617	0.8853	0.9556	0.513	2	14.9512	6.6817	6.2915	13.0241	12.7477	0.1418	6.2588	0.9484	12.8701	2.3888
1051	2.9604	0.8232	0.7141	2.3086	75.185	1.448	0.7141	0.9346	0.4205	2	17.0304	10.3798	3.1944	24.6869	6.4723	7.6585	7.6563	44.9696	11.7613	2.2244
1052	2.4613	0.9007		2.0259	44.3796	1.3609	0.8802	0.9877	0.5296	2	25.1134	15.828	5.4547	29.8859	11.1693	9.9126	6.9643	39.4714	18.4535	3.606
1053	2.3442	0.9143		1.9317	36.4436	1.3021	0.9356	0.9619	0.5592	2	16.2999	7.4964	6.2058	13.4061	11.8495	0.8704	6.7331	5.3399	12.5182	2.4209
1054	2.1833	0.915		1.786	25.8296	1.1801	0.9078	0.9635	0.5894	2	7.6976	2.9774	4.0573	5.0512	7.9916	-1.7332	6.276	-22.5161	6.5228	1.2265
1055	2.8601	0.8915		2.3771	69.825	1.6239	0.8231	0.9797	0.4774	2	25.6558	15.5948	4.4384	32.6684	8.775	11.4059	8.0102	44.4574	15.7989	3.2029
1056	2.3776	0.9271		2.0002	38.7358	1.3559	0.9246	0.9907	0.5537	2	13.0265	5.2129	5.3269	9.4144	9.7403	-0.1805	6.9249	-1.3856	9.6073	1.8811
1057	2.0195	0.8481		1.5076	14.9164	0.9358	0.8516	0.9171	0.5143	2	6.7306	3.0165	3.7141	5.8647	8.8121	-1.516	5.3809	-22.524	7.1923	1.2508
1058	2.5664	0.8653		2.0901	51.5101	1.3807	0.7941	0.9427	0.5062	2	10.5061	6.3399	2.1774	12.5236	4.7643	3.9281	6.9763	37.3888	7.6093	1.506
1059	3.2319	0.8402	0.6486	2.5613	89.4781	1.6296	0.6486	0.9325	0.4191	2	14.6994	5.947	2.9543	14.1911	7.23	2.9171	8.5306	19.845	9.0203	1.7231
1060	3.2993	0.9053	0.8008	2.8439	92.2247	1.9715	0.8008	1.0068	0.4779	2	29.164	12.1044	6.6812	25.3274	11.4218	6.6458	9.3836	22.7877	14.7928	3.108
1061	3.0032	0.8112	0.7424	2.3557	77.6478	1.495	0.7424	0.9189	0.4072	2	24.0749	14.1956	3.2386	34.8628	9.0819	10.4976	7.6533	43.6039	16.1036	3.1457
1062	2.9078	0.8741		2.4199	72.2189	1.6258	0.8224	0.9987	0.4753	2	26.1832	14.1548	4.9195	29.7776	10.4556	9.1847	7.9852	35.0786	16.1048	3.279
1063	2.0762	0.967		1.7689	18.8583	1.2558	0.9293	1.0513	0.6042	2	14.2417	7.909	5.3815	13.0892	9.7187	2.0366	6.3072	14.3003	11.3407	2.258
1064	2.9864	0.8383	0.7106	2.3728	76.5904	1.521	0.7106	0.9157	0.3843	2	18.3081	8.6803	4.7161	22.5847	8.4703	5.4248	7.8646	29.6306	12.0369	2.3279
1065	3.3649	0.8445	0.6864	2.6855	94.44	1.72	0.6864	0.9068	0.4319	2	13.3181	4.5373	3.0448	10.506	6.8167	1.5933	8.9271	11.9634	7.7431	1.4919
1066	2.1112	0.9514		1.786	21.1907	1.2284	0.9375	0.9844	0.5905	2	6.6762	2.6696	3.5634	4.5207	6.2812	-1.0396	6.3104	-15.5717	5.4349	1.058
1067	2.5595	0.8549		2.0687	50.946	1.3599	0.8654	0.9469	0.5338	2	12.8984	7.0735	4.1726	13.2513	7.0508	3.3098	6.8742	25.6605	9.4848	1.8763
1068	2.0156	0.9719		1.7175	14.6535	1.2185	0.9482	1.0583	0.6683	2	10.2018	5.4835	4.7184	8.2045	8.5761	-0.2484	6.1544	-2.4349	8.3724	1.6576
1069	2.1307	0.8688		1.6575	22.3557	1.0734	0.8569	0.9228	0.526	2	6.7261	3.0865	3.1401	5.8675	6.6495	-0.4114	5.8154	-6.1165	6.2662	1.1566
1070	2.2568	0.8806		1.7689	31.0962	1.1292	0.8521	0.9177	0.505	2	12.5778	4.8494	6.4305	9.603	12.3819	-1.4033	6.2436	-11.157	11.1387	2.0145
1071	2.1736	0.9036		1.7475	25.0748	1.1493	0.8736	0.9426	0.5696	2	15.2668	7.5718	6.8563	13.294	13.2733	0.0118	6.1702	0.0771	13.2836	2.4743
1072	2.5712	0.8876		2.0516	51.7174	1.3261	0.8151	0.9202	0.5052	2	23.4299	13.7125	6.0605	27.1454	11.8369	7.7331	7.1698	33.0053	17.6683	3.2679
1073	2.6543	0.8337		2.043	56.9816	1.3004	0.8012	0.9133	0.4864	2	24.9668	15.5605	5.3749	31.9884	11.5559	9.9392	6.9522	39.8097	19.1993	3.5912
1074	2.2024	0.9094		1.7946	27.033	1.208	0.9251	0.9337	0.5332	2	12.807	7.0181	4.0977	13.1617	8.5793	2.4434	6.2921	19.0786	10.6018	2.0354
1075	2.0745	0.9908		1.8203	18.6781	1.3208	0.9647	1.0371	0.6257	2	16.3136	9.5347	5.7101	15.2395	9.7519	3.4334	6.457	21.0462	12.3513	2.5265
1076	1.9674	0.9909		1.7132	11.5928	1.2239	0.9777	1.0472	0.6353	2	10.5353	6.5277	4.0076	10.2748	6.8093	2.2017	6.1244	20.8983	8.608	1.7202
1077	1.7938	0.8776		1.4048	4.1591	0.8831	0.8438	0.9113	0.5349	2	6.2489	2.9062	4.2787	5.4334	9.5988	-2.228	4.9459	-35.6543	7.0761	1.2635
1078	3.362	0.7964	0.6528	2.5484	94.3386	1.5389	0.6528	0.8981	0.3508	2	18.78	7.8075	5.9316	22.2572	9.2353	4.5679	8.4112	24.3232	12.2035	2.2327
1079	3.1802	0.8361	0.6545	2.5356	87.2164	1.6493	0.6545	0.9169	0.3933	2	13.902	6.0618	3.2721	15.4135	6.2419	3.607	8.3536	25.9459	8.429	1.6642
1080	2.5834	0.808		2.043	52.6069	1.2844	0.7782	0.9163	0.4649	2	23.8336	13.7675	6.1404	29.6129	12.2833	8.0568	6.5576	33.8044	18.5562	3.6345
1081	3.2051	0.7967	0.6612	2.4371	88.3306	1.4995	0.6612	0.9233	0.3833	2	14.4866	7.0927	3.0578	18.5032	6.6244	4.5534	8.0222	31.4318	9.661	1.8058
1082	3.1606	0.8443	0.6612	2.5613	86.2784	1.6668	0.6612	0.9437	0.3783	2	20.8663	11.3261	4.1095	29.9379	7.4045	8.5248	8.3829	40.8544	12.5188	2.4892
1083	2.7838	0.7905		2.1158	65.2152	1.3127	0.7305	0.9266	0.4113	2	19.1739	10.824	4.9952	26.3178	9.2631	7.0143	6.9134	36.5825	14.6065	2.7734
1084	3.0752	0.8005	0.5475	2.3343	81.9102	1.4398	0.5475	0.9343	0.3535	2	13.2062	4.8551	4.1046	13.7333	7.6882	2.1371	7.734	16.1826	9.1722	1.7076
1085	2.219	0.872		1.7432	28.1983	1.1206	0.8443	0.9326	0.4943	2	13.6283	6.0631	5.9434	12.2655	12.0791	0.0921	6.0789	0.676	12.1616	2.2419
1086	2.4892	0.8748		2.0216	46.2203	1.3294	0.8603	0.9374	0.4868	2	22.0641	10.9527	6.7307	22.5007	13.1868	4.5337	6.8408	20.5479	16.597	3.2254
1087	1.756	0.8443		1.3277	2.9297	0.8193	0.8085	0.8889	0.4875	2	8.5956	5.5446	4.5733	11.3738	9.1958	1.0618	4.6576	12.3528	10.4914	1.8455
1088	2.1828	0.925		1.8032	25.7666	1.2106	0.8685	0.9607	0.5835	2	24.2925	13.7346	8.9316	23.5365	16.8385	3.9085	6.3428	16.0893	20.0665	3.8299
1089	2.2209	0.8576		1.7261	28.3908	1.094	0.8539	0.9196	0.4729	2	14.9466	9.393	3.9987	19.8637	8.9415	5.1648	5.9834	34.555	13.6623	2.498
1090	2.5875	0.8711		2.0344	52.9109	1.3234	0.8516	0.9173	0.4968	2	21.6053	10.8185	6.804	21.7758	13.0504	4.3349	7.0811	20.0641	16.3256	3.0511
1091	2.711	0.8371		2.133	60.6478	1.3435	0.8331	0.912	0.506	2	20.9833	12.6911	4.286	25.0833	9.9002	7.682	7.129	36.6101	15.6184	2.9434
1092	3.1059	0.8647		2.5313	83.2655	1.645	0.8123	0.9384	0.5081	2	20.8837	10.0845	5.1227	19.8466	9.4987	5.258	8.4369	25.1775	12.6953	2.4753
1093	3.0597	0.8216		2.4028	81.0291	1.5331	0.7371	0.9363	0.4483	2	18.7242	7.8783	5.4026	17.5745	9.998	3.3964	7.8978	18.1391	12.2133	2.3708
1094	1.9721	0.9254		1.6147	11.9217	1.082	0.8734	1.0091	0.5411	2	11.2804	5.7315	5.5489	10.5917	10.259	0.18	5.7334	1.5957	10.4255	1.9675
1095	2.3114	0.9143		1.9017	34.3042	1.2663	0.9193	0.985	0.5828	2	17.9029	8.0099	7.7772	13.7444	14.474	-0.4252	6.6396	-2.375	14.138	2.6964
1096	2.6299	0.8251		2.013	55.4247	1.2555	0.8213	0.9033	0.4476	2	18.1723	8.5841	5.3447	19.1766	11.8689	3.2711	6.8167	18.0005	14.4742	2.6659
1097	2.1593	0.8899		1.7261	24.1679	1.1274	0.8583	0.9424	0.5589	2	13.2866	7.3168	5.2739	13.0917	10.5011	1.4479	6.0369	10.8974	11.7852	2.2009
1098	1.7112	0.9003		1.3406	1.8575	0.8645	0.8493	0.9464	0.5069	2	5.6953	3.7079	2.993	7.3152	5.5578	0.8908	4.8399	15.641	6.588	1.1767
1099	2.3446	0.8405		1.7817	36.5115	1.1104	0.8363	0.8989	0.4645	2	9.5687	4.6217	3.5765	9.9505	7.659	1.0644	6.191	11.1238	8.6173	1.5456
1100	2.9765	0.8011	0.6867	2.2572	75.9641	1.3706	0.6867	0.9198	0.3917	2	15.7667	9.5338	2.7927	24.3369	6.3673	7.0394	7.4915	44.6473	11.5035	2.1046
1101	3.4343	0.787	0.6624	2.5955	96.1755	1.5946	0.6624	0.8964	0.3847	2	5.2615	2.0963	1.0573	5.4492	2.6161	1.0899	8.4913	20.7146	3.2996	0.6196
1102	2.2076	0.8754		1.7346	27.5426	1.1259	0.8695	0.9364	0.4881	2	17.1662	6.1539	8.412	12.6068	17.2676	-2.2752	6.0713	-13.254	15.2466	2.8274
1103	2.0482	0.8971		1.6361	17.126	1.0625	0.8554	0.9212	0.5584	2	9.7131	5.7129	4.0002	10.2312	7.9343	1.2825	5.7728	13.2038	9.1417	1.6826
1104	3.0163	0.8353	0.7396	2.4114	78.4176	1.5631	0.7396	0.9426	0.4034	2	19.6738	12.1584	3.1067	30.1434	6.4805	9.5445	7.9156	48.5138	12.5864	2.4854
1105	2.0158	0.848		1.5162	14.6681	0.945	0.8027	0.9035	0.4987	2	19.0316	9.8145	9.2171	19.6815	20.6519	-0.4839	5.3701	-2.5426	20.1393	3.544
1106	3.5405	0.8142	0.6523	2.724	97.4909	1.681	0.6523	0.8865	0.3436	2	15.5164	7.1197	2.9018	20.7221	6.2783	4.9626	9.0564	31.9829	9.2305	1.7133
1107	1.6456	0.8669		1.2421	0.939	0.7689	0.8105	0.9148	0.5146	2	3.8624	2.5081	2.4494	4.8742	5.3241	-0.2315	4.4817	-5.9937	5.0233	0.8618
1108	2.421	0.9138		1.9916	41.6972	1.3424	0.918	0.9836	0.5704	2	21.6723	12.9292	6.3036	22.6653	11.3259	6.4685	6.9504	29.8469	16.1444	3.1181
1109	2.3864	0.902		1.9445	39.3752	1.2741	0.8747	0.9382	0.5213	2	9.649	4.6178	3.5803	8.8577	6.6835	1.1335	6.7627	11.7473	7.5732	1.4268
1110	2.0376	0.9166		1.6618	16.4153	1.1074	0.883	0.9835	0.5853	2	12.5008	7.4313	5.0695	12.697	9.7092	1.7487	5.8672	13.9887	11.2884	2.1306
1111	3.1848	0.8481		2.4842	87.4821	1.5755	0.7279	0.926	0.4311	2	12.8094	7.5131	1.5067	17.4268	4.6279	5.5179	8.4858	43.077	8.1304	1.5095
1112	1.9001	0.9216		1.5248	8.2602	1.0105	0.9017	0.9939	0.6007	2	7.3568	3.213	4.7094	5.3485	10.112	-2.8616	5.5013	-38.8973	7.2804	1.3373
1113	2.5467	0.8106		1.9574	50.2907	1.2395	0.8344	0.9362	0.5285	2	19.2117	11.849	4.4146	22.4196	10.356	6.3758	6.4852	33.1871	15.4996	2.9624
1114	2.2516	0.9025		1.8374	30.6717	1.2054	0.8773	0.9587	0.5254	2	11.6739	5.9984	3.9166	11.4176	8.3462	1.6136	6.3837	13.8223	9.6847	1.8287
1115	1.8826	0.8954		1.4948	7.3418	0.9808	0.8634	0.9643	0.558	2	2.5387	1.3148	1.4134	2.3564	2.8946	-0.3003	5.2958	-11.8289	2.5884	0.4794
1116	3.2132	0.7936	0.6735	2.4371	88.6715	1.4854	0.6735	0.9022	0.3884	2	19.5943	8.8986	5.7328	22.9094	9.7505	5.1113	8.0111	26.0856	13.1913	2.4459
1117	2.2	0.7767		1.5719	26.9376	0.9158	0.7505	0.8169	0.3858	2	15.8234	6.3194	7.9856	16.3788	17.9346	-0.6003	5.368	-3.7937	17.2782	2.9477
1118	2.044	0.9179		1.6661	16.9184	1.1074	0.8889	0.982	0.5918	2	5.6526	2.6666	2.986	4.5056	5.7912	-0.7609	5.894	-13.4611	5.1044	0.959
1119	1.9159	0.8171		1.4091	9.2125	0.8381	0.7875	0.8534	0.4494	2	7.6764	2.9421	5.2935	6.5472	12.1781	-2.5304	4.918	-32.9634	9.1593	1.5609
1120	1.8417	0.8433		1.3791	5.728	0.8434	0.7906	0.9224	0.4577	2	8.6239	2.869	6.3734	6.2683	14.9191	-3.9596	4.8791	-45.9143	10.2252	1.7675
1121	3.0129	0.8234		2.3128	78.2588	1.4363	0.7358	0.8991	0.4172	2	24.3894	12.5187	5.822	30.0053	11.6483	7.6589	7.7934	31.4026	16.9807	3.1295
1122	3.1821	0.8522	0.6434	2.5698	87.3854	1.7004	0.6434	0.9689	0.4308	2	20.3679	7.3152	6.4911	16.979	10.2813	2.8856	8.5197	14.1674	11.9783	2.3907
1123	2.4087	0.9087		1.9831	40.9949	1.3355	0.8684	0.9425	0.5686	2	15.5938	9.101	4.3879	16.0068	8.4658	4.2876	6.8762	27.4955	11.6764	2.2678
1124	2.5888	0.8728		2.0387	53.0061	1.3052	0.8175	0.9072	0.4527	2	14.049	6.424	4.3636	14.1892	8.9443	2.3745	7.0984	16.9016	10.7639	1.9792
1125	1.97	0.8771		1.5547	11.7643	0.9917	0.8677	0.9345	0.4892	2	7.3466	3.3371	4.0095	6.8217	7.9797	-0.5665	5.4285	-7.7111	7.4081	1.3533
1126	2.4054	0.9761		2.1073	40.7674	1.5179	0.9542	1.0221	0.6585	2	14.411	8.035	4.4271	12.2013	7.4191	3.1492	7.3762	21.8528	9.494	1.9537
1127	3.1484	0.8086	0.5511	2.3771	85.561	1.458	0.5511	0.8972	0.3129	2	12.7445	2.2657	4.0339	7.2398	9.1517	-0.5983	7.9974	-4.6946	8.7411	1.5936
1128	2.5661	0.8692		2.0173	51.4536	1.2865	0.8354	0.9264	0.5123	2	16.8419	9.7998	4.1118	19.1289	9.0956	5.1401	7.0073	30.5197	13.0913	2.4035
1129	1.8848	0.9066		1.5034	7.5222	0.9971	0.8588	0.9289	0.5579	2	11.0461	6.2923	5.5702	11.2791	10.8229	0.2545	5.3684	2.304	11.0782	2.0576
1130	1.9819	0.891		1.559	12.6682	1.0009	0.8826	0.9481	0.5228	2	7.737	3.9158	3.8213	7.4895	7.9926	-0.2631	5.5476	-3.4005	7.73	1.3947
1131	2.5575	0.863		2.0816	50.7959	1.3717	0.873	0.9489	0.5286	2	20.2202	10.2368	6.7636	19.3664	11.841	3.9778	6.9341	19.6724	14.741	2.9161
1132	2.5343	0.8008		1.9402	49.3411	1.2254	0.8389	0.9154	0.508	2	22.9791	12.9819	5.8444	25.5568	13.9345	5.9037	6.3757	25.6916	18.7523	3.6042
1133	1.9455	0.8469		1.4605	10.6388	0.9118	0.8265	0.8879	0.462	2	12.0624	4.9161	7.1463	10.6417	15.8883	-2.4238	5.1764	-20.0938	13.2292	2.3303
1134	2.977	0.8982		2.5013	76.0087	1.6908	0.8843	0.9894	0.5866	2	13.3232	3.7391	5.9168	6.3739	8.6799	-1.3527	8.4004	-10.153	7.8798	1.586
1135	2.1294	0.876		1.679	22.2942	1.0944	0.8757	0.9353	0.5342	2	12.3012	4.0066	7.28	7.5003	14.806	-3.9026	5.8604	-31.7254	11.2401	2.099
1136	1.999	0.9265		1.6404	13.7082	1.1214	0.8995	1.0059	0.6113	2	9.9719	5.0861	4.8857	8.3202	9.5785	-0.7692	5.8185	-7.7137	8.8924	1.7138
1137	2.5554	0.9124		2.103	50.7022	1.4129	0.8532	0.9564	0.5582	2	17.0345	10.076	4.1226	18.0522	8.1415	5.5318	7.3249	32.4741	12.0564	2.3256
1138	3.2441	0.851	0.6559	2.587	89.9199	1.6812	0.6559	0.9337	0.3676	2	16.324	4.4076	4.5251	11.9886	9.072	1.0723	8.6731	6.5689	9.7097	1.8821
1139	2.8104	0.8392		2.1587	67.1548	1.3427	0.7722	0.8967	0.4553	2	31.6713	18.6653	6.6414	40.993	14.6571	11.9915	7.4093	37.8624	23.5878	4.2745
1140	2.8006	0.8093		2.1587	66.4636	1.3496	0.7307	0.902	0.4258	2	18.9738	10.4678	4.0742	24.585	9.2074	6.5475	7.1203	34.5081	14.0588	2.6647
1141	2.7148	0.8542		2.1629	60.8084	1.3833	0.8532	0.9432	0.5076	2	14.5413	8.68	3.1931	17.0995	6.6932	5.2824	7.2852	36.3269	10.512	1.996
1142	2.5056	0.8679		2.0088	47.4239	1.2981	0.8456	0.9206	0.4741	2	16.973	11.1962	3.4199	23.6182	7.0099	7.8732	6.8321	46.3866	13.0753	2.4843
1143	2.4684	0.8796		1.9574	44.8106	1.2812	0.8576	0.9312	0.4995	2	12.9899	6.0083	4.4738	12.0295	8.9313	1.5475	6.8213	11.9131	10.1389	1.9043
1144	2.2066	0.8542		1.7047	27.415	1.0799	0.8265	0.9203	0.4639	2	9.8987	5.9803	2.8241	12.8924	6.3603	3.03	5.9213	30.6101	9.1663	1.6717
1145	3.2594	0.8743		2.6641	90.981	1.7589	0.7605	0.9206	0.4273	2	25.5578	13.5072	4.6003	31.6109	9.0497	9.6403	8.9521	37.7196	14.5306	2.855
1146	2.3643	0.86		1.846	37.9105	1.1696	0.8395	0.9051	0.471	2	17.0883	8.5705	5.7895	18.1967	12.1925	2.8279	6.3877	16.5487	14.6104	2.6752
1147	2.2442	0.8974		1.7903	30.1346	1.1691	0.8706	0.9702	0.5253	2	21.2714	11.8606	7.1088	22.5771	14.6186	4.1809	6.3268	19.655	18.1947	3.3621
1148	1.9451	0.8773		1.4991	10.5962	0.9626	0.8278	0.9278	0.4901	2	13.5799	5.2714	8.3086	10.7548	17.5854	-3.348	5.361	-24.6541	14.1075	2.5331
1149	2.7875	0.8212		2.1158	65.6509	1.3062	0.7389	0.8678	0.4399	2	25.0742	14.381	5.6652	32.6892	12.3433	8.9508	7.1909	35.6973	19.1963	3.4869
1150	2.9464	0.8104		2.2829	74.4102	1.4126	0.7645	0.8968	0.4419	2	30.7093	17.5694	6.5921	39.7556	13.5372	11.5868	7.5016	37.7306	21.7396	4.0937
1151	2.4587	0.9044		2.0045	44.2184	1.3546	0.8773	0.9354	0.528	2	14.7458	8.2347	3.9223	15.5953	7.8769	4.0755	6.9862	27.6384	10.8857	2.1107
1152	1.9168	0.8173		1.4006	9.2688	0.8257	0.8269	0.8364	0.4626	2	7.9283	3.8491	4.7221	8.3202	11.2338	-1.3479	4.9218	-17.0011	9.6019	1.6109
1153	2.5273	0.8601		2.0002	48.8039	1.3076	0.8339	0.9319	0.5213	2	21.691	10.6219	6.6129	20.3758	14.0781	3.283	6.8292	15.1353	16.5884	3.1762
1154	2.8767	0.8138		2.2572	70.7046	1.4365	0.7611	0.9049	0.436	2	28.6756	16.6435	5.458	38.175	12.0262	11.4004	7.3549	39.7564	19.9621	3.8988
1155	2.115	0.8318		1.5847	21.4046	0.96	0.8169	0.8876	0.4484	2	13.3218	9.1217	3.6534	20.3443	8.21	5.4406	5.5268	40.8398	13.8769	2.4104
1156	2.7892	0.8315	0.7042	2.1544	65.7548	1.3545	0.7042	0.892	0.4081	2	19.3626	10.4275	4.4594	25.5497	9.4415	6.5742	7.2858	33.9531	14.295	2.6576
1157	2.5034	0.8533		2.0559	47.2043	1.3627	0.8822	0.9511	0.5188	2	33.9357	21.9173	7.1011	42.2445	14.242	14.5283	6.7107	42.8113	24.9033	5.057
1158	1.9422	0.9148		1.5719	10.4261	1.0555	0.9053	0.9827	0.5334	2	11.9659	5.1545	6.8114	9.6635	13.0459	-1.8042	5.5816	-15.0778	11.3367	2.1438
1159	3.4216	0.8335	0.6272	2.7369	95.9959	1.7609	0.6272	0.9388	0.3532	2	28.1961	7.2539	7.8975	20.539	14.8768	1.9997	8.9598	7.0921	16.0123	3.147
1160	1.5492	0.8599		1.1564	0.2111	0.7231	0.7856	0.9165	0.4557	2	8.2306	3.8568	6.6062	8.4636	16.3542	-3.5957	4.1854	-43.687	11.3824	1.9665
1161	2.0324	0.9221		1.6704	15.9139	1.1197	0.9193	0.9852	0.5957	2	16.4886	8.13	8.3587	13.648	15.9518	-1.3724	5.8877	-8.3233	14.7259	2.8005
1162	2.3371	0.8651		1.846	36.1045	1.1897	0.8692	0.8982	0.4769	2	13.9043	6.4569	5.7256	13.54	10.4483	1.4743	6.352	10.6032	11.6872	2.189
1163	1.8549	0.8904		1.4734	6.3052	0.9441	0.8747	0.9425	0.5013	2	7.5558	3.9597	4.3423	7.8995	8.121	-0.111	5.1888	-1.4691	8.0032	1.4562
1164	1.905	0.9516		1.5762	8.5256	1.0815	0.8802	1.0162	0.6171	2	18.0067	9.2497	10.0912	14.9881	18.8562	-2.3872	5.6952	-13.2573	16.6497	3.1617
1165	3.5104	0.8989	0.7855	2.9467	97.232	2.0151	0.7855	0.9846	0.4578	2	21.4357	11.62	3.6935	25.3806	6.3033	8.7341	9.9133	40.7456	10.6375	2.1623
1166	2.261	0.914		1.8417	31.4073	1.2532	0.9053	0.9844	0.5679	2	14.196	6.5316	5.7982	11.5003	11.1846	0.1793	6.4924	1.263	11.3278	2.1866
1167	2.3384	0.9242		1.9659	36.1554	1.3503	0.879	0.9954	0.5234	2	23.1026	14.7865	5.0317	28.2493	10.0569	9.5225	6.7895	41.2183	17.1092	3.4027
1168	2.9399	0.8311		2.2957	74.1675	1.4659	0.7972	0.9297	0.4725	2	18.9838	10.2196	3.7798	21.6306	8.8222	6.0515	7.6764	31.8772	12.9503	2.473
1169	1.7948	0.8522		1.3577	4.2134	0.8284	0.8324	0.9074	0.499	2	8.6499	4.8206	4.998	9.66	11.6268	-0.9815	4.8049	-11.347	10.4417	1.8002
1170	1.9973	0.8456		1.5248	13.5343	0.9618	0.8303	0.8974	0.4822	2	7.0089	4.4891	2.5199	9.3097	5.2538	1.9557	5.3061	27.9031	7.2873	1.3209
1171	2.0689	0.9621		1.7689	18.3185	1.2554	0.9817	0.9817	0.5944	2	13.1764	8.4529	4.0207	14.2207	7.1457	4.2054	6.2534	31.9162	10.4958	2.1071
1172	2.2741	0.84		1.7346	32.0973	1.0819	0.8449	0.9016	0.493	2	16.0028	8.6215	6.0031	17.4878	12.5331	2.4427	6.0016	15.2642	14.7914	2.6664
1173	2.3756	0.8869		1.9102	38.6151	1.2424	0.8706	0.9407	0.5008	2	15.0633	8.0796	4.9484	16.1334	9.4171	3.3635	6.619	22.3291	12.1244	2.2758
1174	2.1597	0.8005		1.5719	24.1991	0.9281	0.7641	0.8589	0.4417	2	20.0536	12.0006	6.9999	27.1705	16.5549	4.6887	5.4316	23.3808	21.6072	3.692
1175	2.2206	0.8592		1.7175	28.3105	1.0888	0.8677	0.8965	0.4786	2	12.8568	7.7657	3.9747	16.2258	8.3438	3.7723	5.9937	29.3409	11.8082	2.1451
1176	1.6572	0.8202		1.2121	1.0718	0.7127	0.7922	0.8588	0.4567	2	8.0258	4.451	5.3707	9.7465	13.9602	-1.9243	4.2699	-23.9764	11.2611	1.8796
1177	2.9392	0.8497	0.6562	2.3771	74.1014	1.5606	0.6562	0.9845	0.4265	2	19.6224	8.6345	4.8321	20.2471	9.6885	4.5028	7.8461	22.9472	12.5736	2.5009
1178	2.2814	0.9318		1.906	32.5426	1.306	0.8784	0.9902	0.5929	2	19.9461	11.9435	6.2535	20.1449	11.2214	5.2906	6.6786	26.5245	15.2727	2.9866
1179	2.8943	0.839		2.3171	71.5463	1.4935	0.8143	0.9283	0.4491	2	28.7942	16.1274	5.7608	35.9134	12.128	10.6812	7.629	37.095	19.2797	3.7743
1180	2.8328	0.7605		2.0559	68.3566	1.1862	0.724	0.8388	0.393	2	16.603	8.9431	4.0138	22.755	9.6572	5.1477	6.7684	31.0046	13.9968	2.453
1181	2.8464	0.8833		2.3471	69.0357	1.5793	0.8529	0.9472	0.5012	2	25.5952	13.1442	6.4862	26.2235	11.5495	7.3552	7.8989	28.7366	16.2067	3.2403
1182	2.9596	0.8401	0.654	2.2743	75.0741	1.4096	0.654	0.8996	0.3989	2	17.9443	6.6157	5.5269	16.583	11.2094	2.1438	7.811	11.947	12.7301	2.2973
1183	2.3638	0.7916		1.7089	37.8934	0.9986	0.7624	0.8355	0.399	2	36.1019	22.3595	9.2933	56.0438	22.918	13.216	5.8786	36.6075	36.1525	6.1412
1184	3.2156	0.8331	0.615	2.4499	88.8178	1.5154	0.615	0.9289	0.3698	2	24.2249	11.311	5.82	30.5869	11.2731	7.1422	8.4163	29.4829	15.9858	2.8783
1185	3.1685	0.7876		2.4071	86.5664	1.4547	0.7776	0.8481	0.3959	2	23.0297	11.1915	5.6796	28.2685	11.1808	6.765	7.8403	29.3751	15.8312	2.9373
1186	2.8571	0.8135	0.6668	2.1886	69.5899	1.375	0.6668	0.9122	0.36	2	11.136	2.954	5.3122	8.2053	8.0615	0.0518	7.3019	0.4651	8.0989	1.5251
1187	3.1002	0.7768		2.3514	83.1482	1.4243	0.7341	0.8693	0.4074	2	21.2681	11.6846	4.7477	28.6829	9.4241	7.8455	7.5656	36.8886	14.9323	2.8112
1188	3.157	0.8471	0.6746	2.5655	85.9671	1.6836	0.6746	0.9919	0.3897	2	23.6601	10.8686	5.6463	27.8863	9.8864	7.0154	8.4011	29.6508	14.0533	2.8163
1189	3.1302	0.7064	0.5595	2.1629	84.5863	1.2053	0.5595	0.813	0.2795	2	9.4719	4.2723	2.6165	15.2848	5.6166	2.7024	6.947	28.5307	7.8585	1.3635
1190	3.4849	0.8911	0.6755	2.921	96.8704	1.935	0.6755	1.031	0.4168	2	19.6155	4.9629	5.1884	11.9083	9.6511	0.9407	9.7562	4.7957	10.1372	2.0106
1191	2.8828	0.7489		2.0901	70.9846	1.2225	0.7315	0.8372	0.3712	2	23.75	11.6249	5.8682	31.3164	14.2427	6.3379	6.7821	26.6859	19.4274	3.5019
1192	3.1001	0.803		2.3471	83.1247	1.4328	0.733	0.8865	0.4267	2	19.9177	9.7065	4.4558	22.749	10.1488	5.3762	7.8205	26.9921	13.9012	2.5469
1193	1.7127	0.8545		1.2806	1.9109	0.7895	0.8269	0.8952	0.4623	2	4.4266	2.1296	3.035	4.606	7.0223	-1.1171	4.5974	-25.2361	5.6068	0.9628
1194	3.4145	0.7908	0.6653	2.6084	95.8677	1.6018	0.6653	0.9245	0.353	2	17.6838	8.0613	4.8271	22.8357	7.7052	5.3413	8.4825	30.2045	11.04	2.0847
1195	2.1165	0.8528		1.6061	21.4963	0.9948	0.7982	0.9312	0.4624	2	5.864	3.5005	2.003	7.5699	4.4397	1.4475	5.6707	24.6845	5.8947	1.0341
1196	2.9617	0.8602		2.467	75.2517	1.6576	0.791	0.9977	0.5174	2	29.0606	18.0165	5.0376	34.8199	9.6865	13.0045	8.0034	44.7496	17.5317	3.631
1197	2.9639	0.774		2.1715	75.4294	1.2857	0.7199	0.8511	0.3833	2	16.9476	9.1982	4.2434	23.9948	8.5884	5.9059	7.2074	34.848	13.1816	2.3514
1198	2.4444	0.9121		2.0173	43.2188	1.3382	0.9121	0.9805	0.5818	2	17.2861	10.0697	5.1421	17.3089	9.5402	4.5196	7.004	26.1459	12.9174	2.468
1199	2.9384	0.8604	0.7426	2.3985	74.0133	1.5937	0.7426	0.9964	0.4769	2	21.9111	12.1669	4.9032	25.5098	8.7256	8.0052	7.943	36.5349	13.7486	2.7585
1200	2.0423	0.9183		1.6661	16.785	1.1078	0.8578	0.9898	0.5883	2	4.0807	2.1273	1.9534	3.6157	3.7606	-0.0853	5.8922	-2.0891	3.6836	0.6926
1201	2.528	0.9182		2.0987	48.8964	1.43	0.8966	0.9716	0.5863	2	24.0785	15.762	4.2722	26.8837	9.8571	9.9828	7.2925	41.4594	16.8381	3.3018
1202	2.7848	0.8186	0.6191	2.0944	65.3396	1.2927	0.6191	0.91	0.3911	2	12.9119	6.8784	3.2601	17.589	6.6918	4.2614	7.1616	33.0037	9.9883	1.8029
1203	2.682	0.8367		2.0516	58.7337	1.2686	0.7386	0.9024	0.4479	2	15.97	11.2642	2.1616	25.1515	5.7336	8.6964	7.0497	54.4546	12.5887	2.2653
1204	1.914	0.9278		1.5719	9.044	1.0489	0.8794	0.9853	0.596	2	10.3108	5.0053	6.3548	8.3981	11.7156	-1.9772	5.5786	-19.176	9.8301	1.8483
1205	3.1136	0.9431		2.7454	83.7358	1.9011	0.8191	1.1216	0.6161	2	20.8639	4.0049	8.9663	6.5007	13.1197	-4.0778	9.2249	-19.5448	10.9746	2.2617
1206	2.0147	0.8539		1.5248	14.5952	0.9566	0.838	0.9123	0.5174	2	10.8545	7.2107	3.6438	13.9374	8.2951	2.9191	5.4046	26.893	11.347	2.0084
1207	2.5421	0.9189		2.1972	50.048	1.5563	0.8968	1.0088	0.6157	2	22.9109	12.4405	6.5991	20.2052	11.1321	5.5864	7.3388	24.3832	14.7214	3.1219
1208	1.6726	0.8505		1.2464	1.311	0.7806	0.79	0.9196	0.4609	2	7.8833	3.1892	6.0744	6.9188	14.6835	-3.579	4.4692	-45.3998	10.099	1.7639
1209	1.9312	0.8397		1.4562	9.8745	0.9079	0.8568	0.8856	0.4556	2	6.7738	4.0668	2.707	8.9263	5.9848	1.3401	5.0944	19.7836	7.461	1.3297
1210	1.9409	0.965		1.6447	10.3553	1.1615	0.9381	1.0243	0.5902	2	11.7484	6.2399	5.5085	10.5727	9.6412	0.5498	5.8839	4.6798	10.1149	1.9967
1211	3.0484	0.7091	0.5176	2.0858	80.4063	1.1679	0.5176	0.8316	0.2722	2	16.7148	6.6803	4.8768	24.5418	11.2028	3.6309	6.7912	21.7227	14.3118	2.4612
1212	3.2694	0.8186	0.7098	2.5698	91.4524	1.6354	0.7098	0.9272	0.3845	2	25.7747	13.7174	5.0397	35.672	9.6393	10.0107	8.4077	38.8392	15.7605	3.0656
1213	2.1217	0.846		1.6061	21.818	0.9826	0.8252	0.9098	0.4661	2	6.9697	2.2924	4.0737	4.9187	9.0558	-1.9281	5.6389	-27.664	7.0931	1.236
1214	2.132	0.8515		1.6318	22.4635	1.0331	0.7914	0.9159	0.5017	2	12.7393	7.5674	4.3839	15.0828	9.7324	2.6845	5.703	21.0726	12.3311	2.2338
1215	2.3309	0.9159		1.9188	35.6819	1.301	0.8959	0.9541	0.5537	2	13.325	7.908	3.3914	14.2833	7.2478	3.8952	6.7066	29.2323	10.2421	1.9868
1216	3.3561	0.85	0.6944	2.6898	94.1613	1.7309	0.6944	0.9255	0.416	2	11.7375	6.4456	2.5462	15.4945	4.0246	4.7714	8.9622	40.6509	6.7812	1.3097
1217	2.8645	0.8272		2.2272	69.9962	1.4106	0.8662	0.9299	0.493	2	13.0136	6.0106	3.6677	12.1909	7.6321	2.2477	7.4437	17.2719	9.2256	1.7483
1218	2.3005	0.8045		1.6918	33.7868	1.0096	0.6758	0.9189	0.4266	2	14.2857	6.7739	6.2148	15.8772	12.8846	1.2768	5.8145	8.9376	14.1499	2.4569
1219	2.1745	0.905		1.7561	25.1062	1.1567	0.855	0.9862	0.567	2	8.1048	4.1211	3.4384	7.268	6.7552	0.2908	6.1824	3.588	7.0068	1.3109
1220	2.0885	0.9196		1.7132	19.6114	1.1509	0.8783	0.9859	0.5501	2	20.7737	10.6406	8.9206	19.3427	16.8658	1.3626	6.0334	6.5593	18.05	3.4431
1221	3.03	0.8634	0.7502	2.4885	79.1459	1.6491	0.7502	0.9895	0.443	2	16.7124	7.5211	4.0257	16.9773	7.6205	4.1452	8.219	24.8031	10.1343	2.0334
1222	2.3339	0.8247		1.7175	35.8677	1.0543	0.7634	0.9022	0.4377	2	10.8333	3.1417	5.6849	7.1771	12.4751	-2.3192	6.0465	-21.4081	10.2753	1.7917
1223	1.5007	0.837		1.0879	0.0791	0.6511	0.7541	0.8919	0.4771	2	2.2345	1.4409	1.7033	3.02	4.5608	-0.7352	3.9461	-32.9022	3.4319	0.5663
1224	2.7601	0.9241		2.3428	63.6493	1.6062	0.854	0.9841	0.4966	2	32.6221	20.2521	5.9561	40.7793	11.1488	14.7153	8.0128	45.1084	20.3101	4.0712
1225	2.9373	0.8371		2.3343	73.9252	1.5043	0.8081	0.9304	0.4741	2	17.2882	9.3356	4.3283	19.6895	7.7197	5.6754	7.7243	32.8282	11.4925	2.2382
1226	2.0705	0.8799		1.6361	18.4682	1.0646	0.8514	0.9161	0.5012	2	8.2335	4.2422	3.432	8.4635	7.0851	0.6909	5.7232	8.3913	7.7339	1.4386
1227	2.2604	0.8533		1.7475	31.3745	1.115	0.8158	0.9017	0.5003	2	16.5107	9.168	5.3283	18.326	11.9453	3.1921	6.0593	19.3335	14.8078	2.7249
1228	1.9316	0.8713		1.4948	9.9168	0.9621	0.8579	0.9239	0.4941	2	8.0658	4.6746	3.3912	9.4608	7.2458	1.0944	5.2871	13.5684	8.3835	1.5256
1229	2.6225	0.9021		2.1844	54.9609	1.4751	0.8927	0.9689	0.5317	2	5.0498	2.633	1.0706	4.9519	2.5618	1.2708	7.4323	25.1654	3.4234	0.6794
1230	2.8192	0.8851	0.7897	2.3428	67.386	1.5916	0.7897	0.9925	0.5224	2	26.189	15.1572	5.8317	29.0123	10.3184	9.7664	7.8391	37.292	16.4545	3.3408
1231	1.8458	0.8715		1.4263	5.9339	0.8963	0.851	0.9458	0.4879	2	3.7754	2.1077	1.9965	4.3202	4.0831	0.1157	5.0535	3.0646	4.2122	0.7471
1232	1.8199	0.9679		1.529	5.1121	1.0769	0.9297	0.9971	0.5929	2	10.6061	4.6864	6.6834	7.904	12.2317	-2.566	5.5339	-24.1936	9.8487	1.9166
1233	1.7841	0.9132		1.422	3.7391	0.9264	0.8534	1.0055	0.5742	2	8.6131	5.6729	4.3668	9.8805	8.3467	0.8807	5.1187	10.2251	9.2974	1.6827
1234	3.2731	0.7874	0.6619	2.4285	91.6015	1.4537	0.6619	0.8732	0.3481	2	18.5954	10.5253	3.9193	30.24	7.2987	7.9849	8.097	42.9402	12.7918	2.2966
1235	2.0797	0.9244		1.7047	19.0387	1.1613	0.8776	0.9381	0.5354	2	10.2438	4.181	5.5632	7.8095	9.6854	-1.0043	6.0396	-9.804	8.821	1.6961
1236	3.0337	0.8168		2.3043	79.3971	1.3962	0.6955	0.8835	0.3659	2	24.5225	12.3469	5.8391	33.7405	11.818	8.0222	7.7843	32.7136	17.5637	3.1503
1237	3.0506	0.8005	0.6443	2.2657	80.5906	1.3708	0.6443	0.8733	0.3759	2	19.384	9.756	5.3865	25.9522	9.6775	6.118	7.6714	31.5621	14.1406	2.5268
1238	2.1502	0.9265		1.7775	23.5924	1.209	0.8693	0.9819	0.6077	2	10.741	5.317	4.8086	8.75	9.0204	-0.1644	6.2584	-1.5306	8.8842	1.7163
1239	2.6899	0.7768		1.9916	59.4286	1.1854	0.738	0.8738	0.412	2	26.0864	15.5666	5.6127	37.7863	13.6015	9.9633	6.5646	38.1935	22.0064	3.9738
1240	2.7172	0.8457	0.7127	2.1587	60.9894	1.4009	0.7127	0.9565	0.4118	2	16.9189	10.3038	3.0728	25.0235	6.6878	7.55	7.2191	44.6247	12.0772	2.3436
1241	1.9825	0.8772		1.5505	12.7402	0.9812	0.8653	0.9318	0.4944	2	11.9881	5.1905	6.7976	10.4979	13.965	-1.7142	5.4633	-14.2992	12.2178	2.1943
1242	3.0103	0.8254	0.6488	2.3043	78.0096	1.4298	0.6488	0.9202	0.3588	2	13.9326	8.009	1.7476	22.3197	5.531	6.0243	7.8056	43.2389	9.7444	1.7849
1243	2.4645	0.8727		1.9488	44.6309	1.2658	0.8557	0.9486	0.4893	2	21.9209	12.4858	6.2314	25.5188	12.1498	6.5412	6.7571	29.84	17.3178	3.2441
1244	1.8189	0.8901		1.4263	5.0438	0.9277	0.8497	0.9583	0.4938	2	10.2907	4.9659	6.2552	10.0563	12.2735	-1.0949	5.0864	-10.6397	11.0927	2.0232
1245	3.0902	0.8456	0.7285	2.467	82.7032	1.5923	0.7285	0.9386	0.4314	2	23.3441	13.2286	4.5342	30.6647	8.7134	9.4697	8.2093	40.5657	14.6606	2.8436
1246	2.5039	0.8704		2.0259	47.2957	1.3218	0.8586	0.9251	0.4988	2	15.1331	8.5303	3.8931	17.0999	8.0236	4.5277	6.8471	29.9192	11.4489	2.2101
1247	2.1192	0.8542		1.6276	21.6648	1.0055	0.8081	0.9167	0.4661	2	15.4929	7.977	6.3748	17.1152	13.9321	1.4836	5.6869	9.576	15.4082	2.7243
1248	2.2527	0.8859		1.8117	30.7695	1.1693	0.8573	0.9282	0.4991	2	15.5656	10.8578	3.3959	21.7567	7.0243	7.3523	6.27	47.2343	13.3119	2.4826
1249	2.5974	0.8651		2.0344	53.5209	1.2934	0.8433	0.9104	0.4753	2	20.3686	9.5341	6.4753	20.0592	13.2437	3.2394	7.0593	15.9039	15.7481	2.8854
1250	2.6204	0.8244		2.013	54.8451	1.2578	0.7792	0.9046	0.4203	2	27.1641	17.9454	5.2803	42.6991	11.0071	13.3194	6.7866	49.0331	21.5965	4.0026
1251	2.392	0.8183		1.7946	39.8436	1.1018	0.8001	0.8822	0.4581	2	13.4898	6.6296	4.5091	14.4728	10.6575	1.7477	6.1492	12.9557	12.2434	2.1937
1252	2.4982	0.8793		2.0302	46.8755	1.3475	0.8787	0.9412	0.5166	2	24.2561	13.6249	6.2906	26.3755	12.7945	7.0156	6.9009	28.923	18.0008	3.5149
1253	3.0403	0.8202	0.713	2.3942	79.8779	1.4995	0.713	0.9249	0.3823	2	15.4272	9.8405	2.3063	25.7397	5.0006	7.9288	7.8344	51.3949	10.2882	1.9692
1254	3.7358	0.7364	0.5984	2.6555	99.1326	1.515	0.5984	0.8027	0.311	2	16.146	4.1599	5.4133	13.3745	9.9556	1.0634	8.6421	6.5862	10.6574	1.8683
1255	2.1165	0.8089		1.5505	21.481	0.9133	0.7982	0.856	0.4283	2	11.4184	6.4647	4.2383	15.0931	10.2134	2.0901	5.3785	18.3047	12.5024	2.123
1256	1.7187	0.9141		1.3791	2.0445	0.8993	0.8672	0.9897	0.5256	2	13.8754	6.0996	9.8072	11.6043	20.8083	-4.8379	4.9356	-34.8667	15.4291	2.8113
1257	3.1271	0.806		2.4285	84.3732	1.5346	0.7498	0.8823	0.4133	2	27.9745	13.7857	6.9573	33.3546	12.6542	8.5556	7.9179	30.5836	18.2292	3.5331
1258	2.9728	0.7829	0.6884	2.2186	75.808	1.3199	0.6884	0.8899	0.4012	2	19.0016	11.3758	3.9053	28.351	8.3009	8.0451	7.3122	42.3391	14.3962	2.5986
1259	2.6437	0.8146		2.073	56.3374	1.3007	0.7882	0.8969	0.4309	2	20.4659	12.471	4.0421	28.9387	9.1926	8.5095	6.7656	41.5789	15.7345	3.025
1260	2.4605	0.8868		1.9831	44.3259	1.3167	0.8533	0.9307	0.4922	2	25.7691	15.2111	6.265	30.9063	12.8054	8.9087	6.8552	34.5713	19.571	3.7591
1261	2.2552	0.8511		1.7389	30.9491	1.0745	0.8188	0.8897	0.4707	2	14.3346	6.4793	6.5384	13.7637	13.0104	0.3547	6.03	2.4744	13.3407	2.3772
1262	2.6848	0.7797		1.9959	58.9716	1.2026	0.7199	0.852	0.4074	2	13.5012	7.5755	3.0879	18.5937	7.452	4.5394	6.5764	33.6222	11.2267	2.053
1263	2.4105	0.7942		1.7646	41.1176	1.05	0.7368	0.8397	0.4152	2	17.2246	12.0149	3.556	28.9345	8.207	8.607	6.0145	49.9692	16.4044	2.8638
1264	2.2389	0.8215		1.6661	29.7615	1.003	0.7954	0.8661	0.4286	2	10.531	7.2279	2.2094	16.8633	5.7503	4.7632	5.7784	45.2303	10.4995	1.8225
1265	2.3674	0.8831		1.8931	38.1507	1.2302	0.8532	0.9341	0.4855	2	29.1424	16.1918	9.3308	33.3504	17.39	7.7489	6.5679	26.5898	23.6892	4.4371
1266	2.828	0.7583		1.9788	67.9971	1.1094	0.6414	0.8341	0.3373	2	9.2785	5.6213	1.7664	16.6633	4.7372	4.0232	6.7375	43.3605	8.3635	1.3771
1267	3.2148	0.8132		2.4799	88.7202	1.5402	0.7194	0.8982	0.4206	2	22.7057	11.5458	5.2613	27.4478	9.9678	7.3529	8.2133	32.3835	14.742	2.7645
1268	3.011	0.8314	0.7344	2.3985	78.0775	1.5533	0.7344	0.94	0.3998	2	18.816	8.2256	4.6722	20.5746	9.181	4.5551	7.8645	24.2087	12.1136	2.3925
1269	2.4296	0.8177		1.8203	42.2262	1.0959	0.7605	0.8802	0.444	2	21.8899	13.6135	5.9378	30.6638	12.6945	7.9777	6.2417	36.4447	19.9744	3.507
1270	2.3966	0.9019		1.9788	40.1044	1.3364	0.8573	0.9202	0.5484	2	24.179	14.2759	6.8288	26.031	12.5684	7.3831	6.7901	30.5352	18.0926	3.5609
1271	1.7708	0.8027		1.2549	3.3069	0.7337	0.7795	0.8424	0.447	2	8.7641	4.4817	5.9698	10.0257	14.9363	-2.1951	4.4655	-25.0465	11.9451	1.9626
1272	2.5751	0.8058		1.9616	52.0574	1.2006	0.8144	0.8798	0.4721	2	12.5484	7.6216	3.0107	16.1427	6.7631	4.4284	6.5184	35.2906	10.4518	1.9251
1273	2.6209	0.8732		2.0944	54.9223	1.3616	0.8709	0.932	0.5021	2	33.8834	16.889	8.544	33.6365	19.7721	6.9613	7.1899	20.5449	24.885	4.7126
1274	1.7112	0.8401		1.2806	1.8308	0.7796	0.7855	0.851	0.4406	2	13.2923	6.8004	8.8505	15.4328	19.15	-1.638	4.5164	-12.3229	17.0502	2.9431
1275	2.9914	0.7922	0.5859	2.2358	76.9495	1.3648	0.5859	0.8994	0.3373	2	16.6038	5.4112	6.1567	16.0415	10.8938	1.7364	7.4455	10.4578	12.1657	2.23
1276	2.9881	0.8193	0.6948	2.3	76.7474	1.4444	0.6948	0.9128	0.3756	2	24.8141	12.0598	6.6091	32.1039	11.9334	7.577	7.6909	30.5351	17.1795	3.2264
1277	1.8044	0.9176		1.4562	4.5804	0.9828	0.8919	0.9607	0.5319	2	7.3447	4.2058	3.692	7.9073	6.962	0.5028	5.2014	6.8458	7.4732	1.4121
1278	2.2619	0.7764		1.6233	31.4237	0.9491	0.7659	0.8063	0.4141	2	13.7227	7.5521	4.8877	18.2388	11.5338	2.7763	5.5169	20.2314	14.4586	2.4874
1279	2.2207	0.8772		1.7646	28.3266	1.1398	0.8618	0.9281	0.5051	2	22.2221	13.0606	7.0529	25.8564	14.4349	5.7693	6.1197	25.962	19.4965	3.6312
1280	3.4367	0.7508	0.5329	2.4842	96.2012	1.4614	0.5329	0.8648	0.3002	2	26.586	8.9699	7.3489	29.8763	15.1704	4.4152	8.1066	16.6072	18.1921	3.2795
1281	3.7451	0.8022	0.5807	2.8439	99.2374	1.7399	0.5807	0.8917	0.3502	2	14.5089	4.1672	3.0022	11.9012	7.4415	1.5616	9.4385	10.763	8.3389	1.5372
1282	1.9976	0.8575		1.5376	13.5778	0.9809	0.8341	0.8916	0.5069	2	9.7717	4.9177	4.854	9.7012	10.2413	-0.2738	5.3812	-2.802	9.962	1.8159
1283	3.1297	0.8268	0.6907	2.5056	84.5389	1.6199	0.6907	0.943	0.3766	2	19.9075	8.6305	5.0137	22.9187	9.0696	5.2152	8.1294	26.1972	12.2893	2.4488
1284	2.9112	0.7591		2.1372	72.3277	1.2532	0.7029	0.8277	0.3666	2	22.3466	11.38	5.0305	31.0448	12.3689	6.846	6.9431	30.6355	17.8316	3.2185
1285	2.4956	0.8173		1.9145	46.6568	1.1874	0.7983	0.8862	0.4399	2	42.9558	28.5571	7.873	64.9228	19.2607	20.085	6.4076	46.7574	36.1764	6.7039
1286	1.877	0.8537		1.4177	7.12	0.8921	0.7895	0.9116	0.501	2	8.631	3.296	5.961	6.5793	13.6387	-3.5365	5.0339	-40.9744	9.6749	1.7146
1287	2.2584	0.8979		1.8203	31.2108	1.2155	0.8838	0.9579	0.5562	2	10.6889	4.7622	4.2775	8.5619	8.989	-0.2376	6.3703	-2.2229	8.7938	1.6779
1288	2.3763	0.9067		1.9574	38.6324	1.2953	0.9148	0.9412	0.5399	2	14.9253	7.0538	4.7956	13.0652	10.4204	1.4279	6.7692	9.567	11.5227	2.2049
1289	2.8055	0.7365	0.6452	1.9831	66.7774	1.1347	0.6452	0.844	0.3482	2	22.6176	10.3074	8.339	29.6031	15.6511	4.8579	6.4914	21.4784	19.9327	3.4842
1290	1.677	0.9328		1.3749	1.3642	0.9377	0.9027	0.9652	0.5416	2	4.3261	1.8794	3.0768	3.4698	6.1771	-1.4663	4.9145	-33.8943	4.6135	0.8803
1291	2.0457	0.8714		1.5976	17.0222	1.01	0.8361	0.9326	0.5348	2	13.4945	7.4976	5.9969	14.0193	12.6197	0.7485	5.6004	5.5467	13.3609	2.4096
1292	2.6628	0.8744		2.2186	57.5502	1.5181	0.8822	0.978	0.5751	2	37.5632	22.1077	7.8347	38.4404	16.3907	12.6811	7.315	33.7594	24.7436	5.1351
1293	2.8604	0.7489		2.0987	69.8678	1.2505	0.6837	0.8376	0.3615	2	23.2517	12.815	4.9356	35.4478	11.7402	8.5707	6.7293	36.8605	18.5939	3.4553
1294	1.6974	0.9407		1.4006	1.5773	0.9502	0.9386	1.0046	0.5639	2	10.5744	7.457	4.8464	13.2237	8.0709	2.9057	5.0163	27.4786	11.1286	2.108
1295	1.7957	0.7945		1.2678	4.2406	0.7215	0.7418	0.8393	0.4377	2	7.901	5.1035	4.2558	11.6601	9.8554	0.7899	4.482	9.9975	10.9508	1.7628
1296	2.1418	0.925		1.7646	23.05	1.2021	0.8803	0.9992	0.6066	2	14.4959	9.5556	4.169	15.7518	8.2959	4.523	6.2241	31.2019	12.0588	2.329
1297	2.2161	0.7598		1.5205	28.0061	0.8572	0.6967	0.8097	0.3752	2	15.4165	7.6839	6.0134	20.4812	16.0428	1.6652	5.29	10.8014	17.9847	2.9143
1298	2.3143	0.8614		1.7817	34.505	1.1166	0.8407	0.947	0.526	2	27.81	17.7961	7.4787	33.8316	16.9565	8.8766	6.2627	31.9187	24.906	4.4406
1299	1.9182	0.8836		1.5076	9.325	0.961	0.8577	0.9237	0.5313	2	11.2041	6.09	5.8892	11.463	11.9009	-0.2327	5.3246	-2.0769	11.6588	2.1042
1300	2.899	0.8459	0.7273	2.3471	71.763	1.5383	0.7273	0.9982	0.4074	2	17.9286	9.3322	4.1551	22.9045	7.6013	6.2351	7.7036	34.7774	11.6548	2.3273
1301	2.4303	0.8244		1.8374	42.3146	1.1198	0.7858	0.9167	0.4605	2	20.9011	15.4968	3.2698	33.651	8.1968	11.722	6.2946	56.0832	18.665	3.3205
1302	2.2265	0.75		1.5162	28.9214	0.8403	0.7353	0.8126	0.3651	2	26.1873	14.2454	9.3542	39.022	25.1299	5.0715	5.246	19.3663	31.1642	4.9919
1303	2.4863	0.8549		1.9873	46.0206	1.2835	0.8377	0.9661	0.4847	2	14.8221	7.9305	4.2773	16.3627	8.6272	3.7492	6.6774	25.2947	11.5482	2.2197
1304	1.4994	0.7739		1.0279	0.0659	0.5752	0.7214	0.8414	0.4124	2	1.288	0.5862	1.0572	1.4216	4.3108	-1.1915	3.6453	-92.5078	2.2392	0.3533
1305	2.6658	0.6624		1.7175	57.8649	0.8952	0.6368	0.76	0.3106	2	26.5156	16.2651	6.1553	52.369	17.5329	10.8197	5.5478	40.805	29.6197	4.7795
1306	2.9716	0.7629		2.1415	75.7188	1.2395	0.721	0.8488	0.3989	2	22.149	13.4107	4.316	33.6203	10.3953	9.2641	7.1218	41.8263	17.8693	3.11
1307	2.2062	0.8163		1.6276	27.3832	0.9881	0.8034	0.8718	0.4193	2	12.93	7.3805	4.1219	17.6008	9.7577	3.2888	5.6581	25.4354	13.0857	2.2852
1308	1.9011	0.9139		1.5419	8.316	1.021	0.8277	0.9637	0.57	2	15.8873	6.9435	10.1651	12.1811	19.8306	-4.3604	5.4584	-27.4458	15.5605	2.9106
1309	2.4511	0.8966		1.9959	43.6464	1.304	0.8838	0.9543	0.553	2	31.8898	20.0634	7.9481	36.2816	15.7483	11.3547	6.9043	35.6061	24.4554	4.6188
1310	2.0174	0.956		1.7132	14.8141	1.199	0.9076	1.0242	0.6223	2	17.8633	9.9594	7.9039	16.0047	13.7044	1.4314	6.059	8.0131	14.8985	2.9482
1311	2.7628	0.8394		2.2186	63.9365	1.4515	0.7911	0.9816	0.4554	2	32.7551	19.3069	6.8345	42.3926	13.5013	13.158	7.2855	40.1708	22.5664	4.4959
1312	1.7711	0.903		1.4091	3.3204	0.9188	0.8725	0.937	0.5584	2	11.0268	6.634	6.4742	11.8798	12.1881	-0.1722	5.0246	-1.5616	12.0013	2.1946
1313	2.0082	0.84		1.5076	14.2746	0.9365	0.8149	0.9111	0.4945	2	9.1422	4.7424	4.3999	9.5897	9.9556	-0.181	5.2995	-1.9798	9.7621	1.7251
1314	2.3552	0.8539		1.8417	37.38	1.1618	0.8314	0.8947	0.4582	2	15.4228	7.6105	5.5507	16.6094	11.1041	2.5225	6.3183	16.3557	13.2749	2.441
1315	2.3478	0.8976		1.8974	36.8004	1.2574	0.8558	0.9645	0.5161	2	18.4308	10.2908	5.4142	19.9392	10.9815	4.6232	6.6203	25.0841	14.6579	2.784
1316	2.9845	0.7806	0.6214	2.2101	76.4336	1.3334	0.6214	0.8693	0.3202	2	16.7628	8.7274	3.1477	27.2585	7.9304	6.1883	7.3187	36.9169	12.5715	2.2904
1317	2.4032	0.8563		1.846	40.5752	1.1762	0.8589	0.9139	0.5187	2	12.4376	5.4791	5.0059	10.5629	10.5835	-0.0107	6.4649	-0.0859	10.5744	1.9239
1318	2.8444	0.8517		2.1886	68.9294	1.3587	0.7385	0.8794	0.4489	2	29.4827	16.1924	6.876	36.0744	14.6074	9.6357	7.611	32.6826	21.6992	3.8737
1319	2.0694	0.8935		1.6618	18.3784	1.0945	0.8223	0.9423	0.5109	2	15.3186	8.4095	5.8726	16.4613	11.8389	2.3614	5.8086	15.4152	13.996	2.6372
1320	2.6635	0.8332		2.1158	57.6092	1.3732	0.8527	0.9181	0.5195	2	27.0659	18.2106	4.4019	35.0537	10.3727	12.822	6.9718	47.3733	19.7101	3.8822
1321	3.0594	0.7286	0.5758	2.1544	81.006	1.2301	0.5758	0.8272	0.3201	2	21.8947	11.0159	4.1559	34.4142	11.9548	7.1892	7.0025	32.8353	17.7991	3.1267
1322	2.2578	0.857		1.7432	31.1617	1.0781	0.8576	0.9321	0.4952	2	19.8384	12.8434	5.0717	25.9333	12.0003	6.9003	6.0789	34.7825	18.4013	3.2635
1323	2.9912	0.8164		2.3	76.927	1.4298	0.7392	0.8956	0.406	2	18.6552	8.9369	4.5515	22.0109	9.4922	5.0829	7.6716	27.2466	13.0474	2.4317
1324	2.2269	0.7728		1.5676	28.9697	0.8947	0.7891	0.8299	0.3885	2	11.8153	6.8544	3.8963	17.6425	9.8007	3.0467	5.4065	25.7861	13.2059	2.1854
1325	2.6865	0.6637		1.7304	59.0708	0.8975	0.6004	0.7475	0.2895	2	20.3076	7.7024	8.0613	26.6035	20.7325	1.6998	5.6014	8.3703	22.6269	3.6255
1326	2.8794	0.7426		2.0858	70.8553	1.2177	0.7216	0.8539	0.3709	2	17.8052	10.1695	3.8969	27.4172	9.0169	6.8249	6.7175	38.3309	14.622	2.6506
1327	3.6421	0.7924	0.6043	2.8097	98.5833	1.7585	0.6043	0.922	0.3233	2	18.5371	4.7968	4.1802	14.8355	9.574	1.7012	9.0665	9.1773	10.5414	2.0446
1328	2.383	0.8396		1.7989	39.0638	1.1034	0.819	0.9009	0.4491	2	26.5721	16.7931	6.0919	37.3935	14.9457	10.0811	6.2852	37.9387	24.082	4.2277
1329	2.8289	0.8222		2.1886	68.1028	1.3622	0.797	0.883	0.4782	2	23.2837	14.3262	4.5755	29.9582	10.1325	9.4808	7.307	40.7186	17.0927	3.1865
1330	3.276	0.7294	0.5913	2.2529	91.7011	1.2577	0.5913	0.8207	0.2847	2	14.3212	4.8571	4.7365	17.0614	9.7267	2.0881	7.5065	14.5805	11.3868	1.9078
1331	3.193	0.7368	0.6182	2.2572	87.8694	1.2948	0.6182	0.8875	0.337	2	27.8768	13.2323	7.1868	39.2594	15.2911	8.0785	7.3912	28.9793	21.5298	3.7716
1332	1.976	0.7788		1.3791	12.1797	0.7842	0.7506	0.8486	0.3859	2	11.8393	8.7061	3.1331	22.5601	7.8663	5.6705	4.835	47.8956	15.0973	2.4487
1333	3.0241	0.7743		2.1972	78.9179	1.2797	0.6987	0.8288	0.3584	2	22.5492	13.4816	3.7567	37.6149	9.8421	9.9541	7.3557	44.1439	17.6207	3.0655
1334	2.8511	0.7597	0.6907	2.1158	69.2486	1.2804	0.6907	0.8845	0.3735	2	30.9874	13.2553	10.6273	35.4926	19.5513	5.9535	6.8043	19.2126	24.2013	4.5541
1335	2.688	0.6864	0.6267	1.7732	59.2894	0.9466	0.6267	0.772	0.3206	2	16.574	9.484	4.2331	29.5785	11.3266	5.8522	5.7966	35.3095	17.509	2.8593
1336	2.1656	0.8424		1.6575	24.4488	1.0269	0.7951	0.8958	0.4831	2	10.6196	5.5747	4.363	11.5385	9.2776	1.0923	5.7313	10.2857	10.3414	1.8529
1337	2.5344	0.8782		2.0387	49.3597	1.3449	0.8759	0.9354	0.5533	2	13.7893	6.457	4.9742	11.6694	9.2624	1.3318	6.992	9.6582	10.253	1.9722
1338	3.2606	0.9191	0.6914	2.784	91.0801	1.9419	0.6914	1.0336	0.4161	2	12.0372	5.0518	2.6756	12.1411	4.5781	3.1469	9.4145	26.1431	6.1987	1.2786
1339	1.8223	0.8996		1.452	5.1667	0.9519	0.8314	0.9577	0.5082	2	8.4147	3.1967	5.8314	6.2901	11.7609	-2.7803	5.15	-33.041	8.8399	1.6339
1340	1.8806	0.8431		1.3963	7.2725	0.8671	0.8197	0.8914	0.4953	2	10.5975	4.4553	7.107	8.9956	16.5181	-3.7257	4.9813	-35.1564	12.2218	2.1275
1341	1.943	0.8987		1.5376	10.5111	1.0145	0.8844	0.9504	0.5165	2	5.2598	2.4631	2.7967	4.769	5.6155	-0.4372	5.4862	-8.3121	5.1846	0.9587
1342	2.3316	0.9553		1.9959	35.7157	1.4148	0.9433	1.0153	0.5798	2	14.4579	6.5619	5.444	11.317	9.4569	1.0786	6.9976	7.4603	10.219	2.0661
1343	1.7062	0.9325		1.4006	1.7507	0.937	0.8978	0.9845	0.5433	2	6.1514	3.9316	3.1833	7.2361	5.6382	0.8682	4.9983	14.1139	6.565	1.2307
1344	2.8752	0.8328	0.7004	2.3086	70.5755	1.5086	0.7004	0.9679	0.3926	2	16.8099	8.8032	3.4643	22.4203	7.1744	5.9862	7.5221	35.6112	11.1427	2.2347
1345	2.0838	0.891		1.6747	19.2494	1.0939	0.8788	0.9355	0.5218	2	7.182	2.2214	4.5455	4.2569	8.6714	-2.3037	5.833	-32.076	6.5655	1.2313
1346	2.0696	0.9591		1.7432	18.4233	1.2294	0.9543	1.0198	0.5966	2	9.0211	3.2064	5.2967	5.3744	9.1892	-2.2759	6.2361	-25.2286	7.3378	1.4466
1347	1.9402	0.9448		1.6147	10.2986	1.1158	0.93	1.0101	0.5829	2	8.3747	4.3339	4.0408	7.4345	7.5838	-0.0871	5.7589	-1.0397	7.5056	1.4542
1348	2.3842	0.9022		1.9616	39.1848	1.2895	0.8659	0.9618	0.5054	2	14.0557	8.0195	4.0781	15.8674	7.6979	4.129	6.7573	29.376	10.9001	2.0801
1349	2.3366	0.8995		1.9102	36.0707	1.2808	0.8516	0.9744	0.4953	2	10.5376	6.1225	2.8854	12.3609	5.6205	3.3386	6.603	31.6827	8.2274	1.5959
1350	2.1543	0.9748		1.8503	23.8099	1.3179	0.996	1.014	0.6685	2	11.3849	5.4398	5.3455	8.1368	9.156	-0.6813	6.5978	-5.9842	8.6387	1.7256
1351	2.8204	0.8762		2.3257	67.4912	1.5425	0.8274	0.9735	0.5307	2	21.0381	13.674	3.256	25.7641	7.2785	9.811	7.7638	46.6344	13.639	2.7098
1352	1.7438	0.9279		1.422	2.634	0.9633	0.8825	0.9989	0.5875	2	7.8125	3.6584	5.3182	6.2271	11.0527	-2.835	5.0837	-36.288	8.1101	1.5368
1353	2.6942	0.8905		2.2443	59.6477	1.5344	0.8936	0.9972	0.5933	2	22.4201	12.8296	5.0608	21.6257	10.1897	6.7845	7.5368	30.2608	14.6116	2.9748
1354	1.7645	0.8779		1.362	3.1047	0.8678	0.8079	0.9108	0.521	2	11.7886	6.1708	7.4086	11.8451	16.1963	-2.2668	4.8665	-19.2287	13.5845	2.4224
1355	1.9401	0.9255		1.5719	10.2845	1.0675	0.8856	0.9943	0.5558	2	6.0252	2.4224	3.6028	4.3584	7.0404	-1.4906	5.6411	-24.7394	5.6442	1.0681
1356	2.423	0.8593		1.8931	41.8733	1.1982	0.8336	0.9171	0.5121	2	15.8921	8.491	5.558	16.5808	10.7874	2.9668	6.541	18.6684	13.2633	2.4296
1357	2.5897	0.8093		1.906	53.0632	1.146	0.7726	0.8469	0.3953	2	17.6509	9.0563	4.6945	22.9082	11.4486	4.5303	6.5838	25.6661	15.4022	2.681
1358	2.6413	0.8323		2.103	56.2205	1.3486	0.8699	0.8961	0.4799	2	14.7897	6.5168	4.7492	13.5796	9.523	1.9468	6.9066	13.1632	10.9667	2.1414
1359	2.4769	0.8752		1.9659	45.4234	1.2776	0.8697	0.9353	0.501	2	14.5509	7.9812	3.6196	15.9304	8.4592	3.7431	6.8105	25.7242	11.3892	2.1365
1360	2.4199	0.8643		1.9017	41.5389	1.2163	0.8452	0.9244	0.5189	2	20.0915	10.4675	6.3908	20.1722	13.8003	3.3064	6.5704	16.4567	16.5185	3.0579
1361	3.1596	0.8349	0.7559	2.527	86.1586	1.6269	0.7559	0.937	0.4135	2	21.3721	10.2181	4.9203	24.7086	9.193	6.4164	8.2874	30.0223	13.1367	2.5789
1362	2.0708	0.9582		1.7561	18.4832	1.2342	0.9014	1.0261	0.5901	2	17.549	10.2567	6.2559	17.3815	11.3208	3.5764	6.2338	20.3795	14.2189	2.8151
1363	2.9197	0.8306		2.3128	72.9821	1.4945	0.7681	0.9149	0.4613	2	23.242	10.7627	6.6599	23.3316	12.0785	5.191	7.6186	22.3346	15.5517	3.0507
1364	2.2903	0.902		1.876	33.155	1.245	0.854	0.9606	0.5645	2	7.8775	3.2338	3.7842	5.7289	6.8239	-0.6181	6.4897	-7.8464	6.3273	1.2138
1365	2.2883	0.9086		1.8803	33.0555	1.2566	0.8704	0.9472	0.5756	2	14.224	4.9961	7.4417	8.6803	13.5501	-2.8029	6.5318	-19.7054	11.3194	2.1777
1366	2.5754	0.8076		2.0259	52.1142	1.2879	0.8361	0.9158	0.514	2	21.3404	12.6316	5.464	24.5766	11.2532	6.8478	6.5338	32.0884	16.5699	3.2662
1367	2.8228	0.842		2.2443	67.6175	1.4508	0.8752	0.9405	0.5375	2	15.7687	8.5092	4.1226	15.8305	7.9492	4.2363	7.4667	26.8652	10.869	2.1119
1368	2.6014	0.8659		2.0987	53.7504	1.3903	0.8568	0.9496	0.4839	2	22.5351	13.2228	5.1073	27.3247	10.2737	8.2512	7.0769	36.6149	16.2088	3.1843
1369	3.4014	0.8059	0.662	2.6341	95.535	1.6615	0.662	0.9366	0.3425	2	15.5946	7.6856	2.6849	22.4419	5.9959	5.6322	8.6114	36.1163	9.3859	1.8109
1370	3.0954	0.7813	0.5894	2.2829	82.9138	1.3544	0.5894	0.8796	0.3461	2	18.1032	7.9287	4.3555	22.9117	10.09	4.437	7.5979	24.5095	13.3662	2.3827
1371	2.1107	0.8098		1.5333	21.1601	0.9054	0.7912	0.8576	0.4185	2	13.97	7.301	5.8286	17.4449	13.6981	1.5681	5.3699	11.2248	15.4296	2.6015
1372	3.3267	0.8539	0.6944	2.694	93.2275	1.7603	0.6944	0.9609	0.4219	2	30.7806	18.3045	4.5755	43.389	9.3218	14.3719	8.9239	46.6914	17.486	3.4492
1373	3.1509	0.7934	0.5977	2.33	85.7759	1.3897	0.5977	0.8846	0.3229	2	19.3284	6.2746	6.3786	19.4347	12.2357	2.3242	7.8534	12.0248	13.9083	2.4612
1374	3.2154	0.8574	0.681	2.5184	88.7934	1.5957	0.681	0.9359	0.4275	2	13.4075	6.1364	3.867	14.3546	6.2242	3.4756	8.6611	25.9228	8.4023	1.548
1375	1.7248	0.9065		1.3749	2.1783	0.8903	0.879	0.9487	0.5142	2	4.026	2.0133	2.7844	3.9151	5.3521	-0.739	4.9117	-18.3557	4.5221	0.8197
1376	2.4527	0.8066		1.8117	43.807	1.0713	0.7922	0.8567	0.4422	2	25.1428	16.9523	5.3342	38.3377	13.0191	11.1955	6.2156	44.5277	23.4694	4.0451
1377	1.9707	0.8621		1.5248	11.8215	0.9584	0.8722	0.8847	0.4762	2	13.8299	7.4251	6.4049	15.5913	13.2831	1.0993	5.3373	7.9487	14.4302	2.5912
1378	2.6572	0.8492		2.0816	57.1383	1.3301	0.7899	0.9179	0.4546	2	10.9379	5.3699	3.4177	11.8116	6.3603	2.4783	7.089	22.6579	8.2234	1.5429
1379	2.4911	0.8995		2.0687	46.3838	1.3838	0.8163	0.9613	0.4923	2	18.5273	11.2809	4.2177	22.9148	8.1285	7.2792	7.0398	39.289	13.3887	2.6318
1380	2.1885	0.9429		1.8546	26.3034	1.2654	0.8996	0.985	0.6047	2	19.4395	7.3878	11.0315	12.2178	18.2409	-3.6421	6.4829	-18.7356	15.3623	2.9986
1381	2.6667	0.8414		2.1501	57.9239	1.4062	0.8576	0.9228	0.5361	2	19.4267	11.4797	4.6795	21.4128	9.1335	6.5831	7.0486	33.8869	13.815	2.7561
1382	2.5092	0.8625		1.9873	47.6988	1.2714	0.8302	0.9299	0.4618	2	27.858	18.2521	5.4764	39.5269	11.8644	12.7735	6.7988	45.8522	21.9113	4.0975
1383	2.9074	0.8197		2.27	72.1754	1.4294	0.8047	0.9173	0.4536	2	16.9523	9.0572	3.5724	19.9691	8.0906	5.3876	7.4875	31.7809	11.8597	2.2641
1384	2.5891	0.7921		1.9402	53.0441	1.1985	0.8224	0.8936	0.4447	2	16.5648	8.495	4.5379	19.103	10.7048	3.7347	6.4431	22.546	13.8213	2.5709
1385	2.2303	0.8505		1.7089	29.2278	1.07	0.8439	0.9255	0.4808	2	12.2734	3.3961	6.5107	7.0633	15.0682	-3.8488	5.959	-31.3589	11.4705	2.0596
1386	2.7119	0.8696		2.2015	60.708	1.4374	0.789	0.9902	0.4896	2	26.6112	15.2562	6.5175	31.1629	11.9793	9.3916	7.4088	35.2919	18.5134	3.5918
1387	2.3406	0.8809		1.8631	36.3248	1.2198	0.8342	0.9502	0.5118	2	13.746	5.8497	5.642	11.4294	11.1532	0.1414	6.4779	1.0287	11.2691	2.122
1388	2.0066	0.7779		1.4263	14.1146	0.8286	0.7326	0.8659	0.3975	2	2.7394	1.4233	1.3161	3.5806	3.0529	0.2098	4.9038	7.6586	3.3061	0.5586
1389	2.9115	0.7672	0.6885	2.1587	72.3495	1.2751	0.6885	0.8563	0.3491	2	23.1517	12.2801	5.2799	35.1796	11.7398	8.1821	7.0176	35.3412	18.1568	3.2991
1390	2.4624	0.9014		2.0088	44.4335	1.3505	0.8771	0.9701	0.5111	2	23.1285	13.6533	5.5338	26.7136	11.2875	7.8843	6.9726	34.0891	17.1259	3.3171
1391	2.1786	0.8138		1.6104	25.3888	0.9587	0.8058	0.8746	0.4547	2	10.7239	4.0588	5.9615	8.927	13.2227	-1.9531	5.5702	-18.2126	11.1859	1.9252
1392	1.8555	0.8311		1.3834	6.319	0.8308	0.8343	0.8979	0.4445	2	11.4263	5.4186	6.8582	12.1894	15.5524	-1.495	4.8446	-13.0839	13.7534	2.3586
1393	2.201	0.9187		1.8117	26.9694	1.2325	0.8933	0.9869	0.5402	2	24.4263	13.6036	8.2396	25.1803	15.6341	5.1573	6.3524	21.1137	19.8185	3.8452
1394	2.6903	0.9091		2.3	59.4684	1.6002	0.9223	1.0215	0.6154	2	26.8909	14.9959	6.9748	24.3681	12.0785	7.5629	7.6833	28.1244	16.8047	3.4999
1395	2.0808	0.87		1.6147	19.0838	1.0362	0.8596	0.9266	0.4884	2	12.6125	4.4464	7.3002	9.1046	14.9063	-2.8334	5.6872	-22.465	12.1719	2.2177
1396	2.0871	0.8656		1.6233	19.5359	1.034	0.8369	0.95	0.4843	2	14.4753	6.9062	6.6541	14.2607	13.7685	0.2384	5.6752	1.6469	13.9993	2.5506
1397	1.8781	0.7683		1.302	7.1754	0.7407	0.7247	0.7911	0.4035	2	8.08	4.1605	4.5183	10.3118	11.6209	-0.5282	4.533	-6.5371	10.9086	1.7825
1398	2.9483	0.8002	0.6657	2.2358	74.5648	1.3696	0.6657	0.8984	0.3959	2	25.6878	15.1627	5.0998	38.2977	10.8097	10.883	7.412	42.3664	18.7557	3.4657
1399	1.8604	0.8939		1.4948	6.5533	0.9574	0.8624	0.9293	0.5041	2	9.4263	4.559	5.4441	9.0435	10.7368	-0.8536	5.2248	-9.0555	9.8457	1.8041
1400	2.7695	0.8205	0.6801	2.0987	64.4095	1.2838	0.6801	0.9305	0.3765	2	19.4132	10.2768	5.6539	27.2928	10.0698	6.4851	7.1385	33.4056	15.1217	2.7195
1401	1.8523	0.8124		1.3406	6.1813	0.7865	0.7979	0.8655	0.4274	2	7.8505	3.9546	4.5779	9.2521	10.8497	-0.6829	4.7273	-8.6988	9.9816	1.6607
1402	3.6314	0.8104	0.6159	2.7883	98.4528	1.7132	0.6159	0.8897	0.3706	2	22.6488	4.7615	7.5933	12.8483	13.3224	-0.1757	9.2458	-0.7758	13.2202	2.4496
1403	2.4203	0.8549		1.8803	41.6092	1.1912	0.8414	0.9102	0.5047	2	17.7385	10.2558	5.0943	20.3218	10.8995	4.7551	6.5005	26.8067	14.8913	2.7288
1404	3.0892	0.8698		2.5313	82.5863	1.6723	0.8905	0.9656	0.5731	2	1.3076	0.4775	0.4105	0.8332	0.7552	0.0447	8.441	3.4169	0.7819	0.1549
1405	2.1346	0.8727		1.6747	22.556	1.0858	0.8498	0.9274	0.517	2	10.2553	5.7662	3.9056	11.1538	7.8925	1.686	5.8526	16.4403	9.4449	1.7523
1406	2.7641	0.8754		2.24	64.0392	1.4625	0.8245	0.9381	0.4765	2	41.6724	26.4366	7.0016	55.4754	15.4521	19.0729	7.6019	45.7687	28.4939	5.4818
1407	2.5437	0.827		1.9231	50.104	1.1867	0.8201	0.8971	0.4673	2	14.4942	8.948	3.3065	19.15	7.7093	5.3457	6.6085	36.8816	12.2139	2.1933
1408	2.1808	0.8216		1.619	25.6091	0.9682	0.8312	0.8972	0.474	2	8.6186	3.6243	4.4279	7.6462	10.1061	-1.166	5.6292	-13.5289	8.9017	1.5311
1409	2.1016	0.847		1.6061	20.5964	0.9924	0.8466	0.9078	0.4668	2	20.2827	14.5759	4.7871	31.2242	10.8576	9.5074	5.5919	46.8744	20.438	3.6272
1410	2.3049	0.9035		1.8546	33.9535	1.2196	0.8808	0.9638	0.5714	2	13.8996	7.4326	4.6847	13.0073	9.9775	1.7312	6.5424	12.455	11.3969	2.1245
1411	3.0028	0.8463	0.726	2.3685	77.6252	1.515	0.726	0.9436	0.3865	2	25.1328	12.3239	6.7526	31.8835	11.3503	7.9367	7.9833	31.5791	16.5893	3.1482
1412	2.3342	0.7961		1.6918	35.9184	1.0016	0.7854	0.8512	0.4063	2	19.0358	10.5687	6.2827	26.0148	14.2219	4.791	5.8379	25.1684	19.0054	3.2607
1413	2.419	0.9074		1.9916	41.5213	1.3332	0.8795	0.9589	0.5673	2	17.7636	11.322	4.3955	19.9572	8.4102	6.5507	6.8955	36.8771	13.324	2.5761
1414	2.1776	0.9138		1.7603	25.3103	1.1657	0.8769	0.9866	0.5858	2	15.1366	7.9609	5.7881	13.5901	12.3729	0.713	6.2512	4.7104	12.985	2.4214
1415	2.6139	0.8492		2.0687	54.4601	1.3202	0.7848	0.9036	0.4345	2	17.2366	10.3057	3.7928	23.7179	7.825	6.9057	6.9733	40.0642	13.0561	2.4718
1416	3.5427	0.8457		2.814	97.5687	1.7991	0.7278	0.9144	0.3973	2	24.8642	12.827	4.05	32.2839	8.5869	9.4153	9.4121	37.8669	13.8204	2.6417
1417	3.0955	0.8759	0.7485	2.5527	82.9372	1.6968	0.7485	0.9601	0.4919	2	20.9236	10.6078	4.4571	21.5657	8.5615	6.3965	8.5182	30.5707	12.3312	2.4563
1418	1.7299	0.9153		1.3749	2.2854	0.8895	0.8808	0.9779	0.5291	2	12.2773	6.0592	8.5408	11.4509	17.2565	-3.072	4.9743	-25.0218	13.8025	2.4681
1419	3.3448	0.8099	0.6227	2.5827	93.8325	1.6126	0.6227	0.8962	0.3758	2	27.4433	10.5314	6.0838	28.0232	13.674	5.3926	8.511	19.65	17.018	3.2245
1420	2.0278	0.8548		1.5376	15.5464	0.9651	0.832	0.9061	0.5115	2	18.1505	8.5829	9.5676	16.7798	21.0939	-2.2066	5.4453	-12.1572	18.8069	3.3332
1421	3.0317	0.8241		2.3942	79.2144	1.524	0.7401	0.931	0.4141	2	27.5368	14.0022	6.3148	33.8133	12.1949	8.9523	7.8489	32.5103	18.0688	3.5084
1422	2.7082	0.8773		2.2358	60.4673	1.4956	0.8807	0.9692	0.5891	2	22.5205	12.2393	5.096	20.7759	11.3417	5.5578	7.4643	24.6788	15.0578	3.0171
1423	3.3492	0.8611	0.685	2.7155	93.9841	1.7874	0.685	1.0089	0.4185	2	32.0132	16.1008	6.0087	38.4751	11.6244	11.2363	9.0606	35.099	17.9105	3.5332
1424	2.2438	0.961		1.9102	30.0696	1.3267	0.9649	1.0293	0.6111	2	16.5377	8.501	6.1228	13.911	11.231	1.6377	6.7742	9.9028	12.4653	2.4413
1425	1.9784	0.9072		1.6147	12.395	1.0617	0.9017	0.9434	0.5323	2	7.3145	2.4681	4.8464	4.6368	9.1543	-2.4045	5.6382	-32.8731	6.8894	1.2973
1426	2.0557	0.9006		1.6533	17.5274	1.0757	0.8704	0.9404	0.5513	2	8.8102	4.6189	4.1913	8.3784	7.9925	0.2127	5.8159	2.4142	8.1902	1.5148
1427	2.9809	0.8713		2.4371	76.2545	1.6354	0.806	0.9512	0.4536	2	29.8313	15.7224	6.8898	34.6635	11.9385	10.3074	8.1599	34.5523	18.241	3.6558
1428	2.6509	0.7785		1.9831	56.747	1.2256	0.7913	0.8579	0.4503	2	18.414	11.9991	3.5788	26.6443	8.2741	8.2729	6.483	44.9272	15.0245	2.8404
1429	2.2504	0.8758		1.7561	30.525	1.116	0.8515	0.9169	0.4939	2	10.7844	4.1199	5.2304	8.3414	10.7128	-1.1713	6.192	-10.8611	9.6634	1.7417
1430	2.7182	0.8686		2.1544	61.0498	1.3928	0.8635	0.8942	0.4778	2	19.4276	9.4426	4.8792	19.7623	10.9124	4.2286	7.4177	21.7659	13.9486	2.6191
1431	2.9247	0.8117		2.1886	73.3761	1.3465	0.7457	0.8784	0.4444	2	21.5002	10.9706	4.3773	24.6848	11.6725	5.7831	7.4584	26.8979	15.9675	2.8827
1432	3.1337	0.7912	0.6963	2.3899	84.7522	1.4751	0.6963	0.8989	0.3811	2	25.6887	14.4482	4.7954	37.9123	10.2746	10.5326	7.7889	41.0009	17.4149	3.2981
1433	2.5853	0.8255		2.0088	52.7398	1.2882	0.8232	0.9325	0.4712	2	16.5945	9.9577	3.8144	21.1315	8.1232	6.1299	6.7051	36.9393	12.8819	2.4749
1434	1.6141	0.7954		1.135	0.6474	0.6653	0.775	0.8414	0.4327	2	11.2973	6.1087	8.2571	14.117	22.3057	-3.5434	4.0332	-31.365	16.9808	2.8011
1435	1.8546	0.9239		1.5076	6.2914	0.9961	0.8818	0.9782	0.5403	2	11.3266	4.16	8.0145	7.6995	15.7218	-4.3344	5.3829	-38.2674	11.3709	2.1042
1436	1.8954	0.8602		1.4434	8.0649	0.9047	0.7993	0.9344	0.5069	2	12.2183	5.8736	7.4514	11.5882	15.9488	-2.2102	5.1225	-18.0893	13.5054	2.3852
1437	1.7536	0.8611		1.3277	2.8625	0.8339	0.8482	0.9364	0.5105	2	15.9935	8.9311	9.8774	17.4948	21.836	-2.2162	4.7439	-13.8569	19.1792	3.3714
1438	2.2072	0.8303		1.6575	27.5107	1.0175	0.8205	0.8907	0.456	2	7.6378	3.687	3.1986	8.085	7.0363	0.4782	5.7576	6.261	7.5064	1.3266
1439	3.221	0.7906		2.4285	89.1109	1.4682	0.7278	0.8672	0.4036	2	13.9442	7.4308	2.6888	18.4097	6.1182	4.9613	8.0004	35.5797	9.4975	1.7429
1440	3.1858	0.8406	0.7201	2.557	87.5304	1.6688	0.7201	0.9194	0.4236	2	30.493	16.5971	5.7404	39.178	11.1597	11.8695	8.4135	38.9253	18.2724	3.6243
1441	2.7844	0.8408		2.1458	65.2774	1.3558	0.7924	0.9129	0.4669	2	19.7668	10.946	4.6378	23.4443	9.9227	6.3132	7.3547	31.9384	14.5794	2.6876
1442	3.0806	0.6787	0.5416	2.0045	82.2129	1.0567	0.5417	0.7942	0.2935	2	26.5432	15.6498	4.7228	53.3218	14.273	11.4607	6.568	43.1775	25.119	4.0413
1443	2.2249	0.8328		1.6832	28.8087	1.0317	0.792	0.9233	0.452	2	13.3002	6.6638	4.9722	14.7426	11.4482	1.4891	5.8209	11.1961	12.8915	2.2849
1444	3.0694	0.8222	0.6466	2.3857	81.5154	1.5099	0.6467	0.9315	0.3874	2	12.8069	5.713	3.3757	14.7472	6.3196	3.2648	7.9279	25.4925	8.482	1.6154
1445	2.6312	0.8422		2.0601	55.5021	1.302	0.8516	0.9123	0.4626	2	18.0853	9.8639	4.8769	21.3229	9.7943	5.3331	6.9619	29.4886	13.8904	2.5978
1446	3.2458	0.8066	0.6059	2.4799	90.1168	1.546	0.6059	0.9074	0.3217	2	18.3163	6.3117	5.5448	19.6209	9.8049	3.1576	8.2247	17.2393	11.8475	2.227
1447	3.4126	0.7644	0.5946	2.5056	95.7909	1.4793	0.5946	0.8986	0.2872	2	15.7886	4.6401	5.1372	16.1548	9.352	1.954	8.1954	12.376	10.673	1.9265
1448	1.8146	0.8928		1.4263	4.8937	0.9347	0.8485	0.9403	0.5025	2	10.5705	4.894	6.6386	9.7392	13.1331	-1.7054	5.0898	-16.1336	11.309	2.0768
1449	1.9309	0.9578		1.6233	9.8604	1.1462	0.9156	0.9862	0.5851	2	19.9949	11.5296	8.4653	19.7055	15.0877	2.7018	5.8103	13.5124	17.4445	3.4413
1450	2.5546	0.9022		2.1544	50.6648	1.4885	0.9208	0.9899	0.5901	2	20.0207	11.7779	5.2842	19.9583	9.1751	6.3635	7.241	31.7846	13.4503	2.7649
1451	1.8343	0.8363		1.3791	5.5224	0.8397	0.8302	0.8966	0.4525	2	6.1021	3.0062	3.5152	6.6438	7.9954	-0.6116	4.8196	-10.0228	7.267	1.2661
1452	2.1474	0.9394		1.7989	23.3597	1.2416	0.8847	1.0335	0.612	2	13.3682	7.4093	5.1206	12.107	9.4646	1.6171	6.3376	12.0966	10.7669	2.1093
1453	2.8568	0.8102		2.1715	69.5685	1.351	0.7456	0.8914	0.4042	2	31.7789	18.1132	5.9885	44.8156	14.433	12.2798	7.2717	38.6414	23.5225	4.3702
1454	1.9064	0.8216		1.4091	8.5956	0.8445	0.7714	0.8718	0.4643	2	7.3574	4.2773	3.5573	9.2122	8.1017	0.5156	4.9204	7.0079	8.7121	1.4953
1455	3.2406	0.8287	0.654	2.5227	89.7479	1.6001	0.654	0.9118	0.3554	2	16.7251	9.2138	2.7515	25.9254	6.0346	7.0692	8.4363	42.267	10.4525	1.9825
1456	2.9481	0.8565		2.4071	74.5427	1.6045	0.8706	1.1549	0.6539	2	11.1663	4.159	3.6909	6.3601	7.3713	-0.6613	7.9324	-5.9223	6.9594	1.4077
1457	1.9868	0.9499		1.6747	12.9563	1.1422	0.9232	0.9897	0.5799	2	18.022	9.5631	8.4589	16.4907	15.0448	0.8384	5.9292	4.6521	15.7783	3.0395
1458	1.7666	0.8049		1.2464	3.1721	0.7285	0.7907	0.8592	0.4527	2	9.73	4.4747	6.6958	9.885	19.0525	-4.15	4.4674	-42.6516	13.3562	2.178
1459	3.1417	0.7927	0.5583	2.3385	85.2274	1.4013	0.5583	0.8838	0.2956	2	16.7985	4.8304	5.9033	16.3409	10.8244	1.6307	7.8236	9.7074	11.9878	2.1472
1460	2.8827	0.795		2.1501	70.9631	1.2886	0.7562	0.838	0.3917	2	23.4621	12.3933	4.1848	31.64	12.3408	7.5595	7.2	32.22	18.2074	3.2586
1461	3.1759	0.8493	0.7469	2.557	86.8549	1.6912	0.7469	0.9741	0.4697	2	24.5757	13.8929	4.7107	29.5805	8.7457	9.7854	8.4735	39.8174	14.5315	2.9003
1462	2.9303	0.7265	0.4742	1.9831	73.5955	1.0949	0.4742	0.8384	0.269	2	12.7956	3.6651	5.1972	13.6274	11.0549	0.6919	6.6877	5.4073	11.6865	1.9133
1463	2.8365	0.8121	0.6044	2.1715	68.5473	1.3436	0.6044	0.943	0.3809	2	23.5343	13.4145	5.1844	35.222	10.5116	9.4111	7.2368	39.9889	17.5159	3.252
1464	2.2491	0.9238		1.8588	30.4599	1.2424	0.9181	0.9858	0.5497	2	19.4645	9.6881	7.6854	17.6231	14.1135	1.9293	6.5273	9.9119	15.6669	2.982
1465	1.9928	0.8534		1.5119	13.245	0.9263	0.8492	0.9126	0.477	2	7.681	3.0969	4.5841	6.4928	10.2012	-1.7688	5.3426	-23.0283	8.2921	1.4377
1466	2.4024	0.7099		1.5676	40.5053	0.8344	0.7306	0.7362	0.3576	2	17.0061	9.9507	5.1642	27.8231	14.7993	4.6579	5.358	27.3896	20.3812	3.174
1467	1.6338	0.686		1.0151	0.8196	0.5128	0.6556	0.7211	0.3214	2	9.5901	4.5463	7.2257	14.1465	26.3421	-3.9193	3.5214	-40.8682	18.7014	2.7234
1468	2.5763	0.8088		1.9659	52.2277	1.2061	0.8173	0.8905	0.4832	2	20.1272	13.0538	3.9578	27.0168	9.7847	8.3261	6.5459	41.3674	16.6878	3.0748
1469	1.9785	0.7214		1.2849	12.4237	0.6786	0.6581	0.8077	0.3301	2	8.2018	4.5465	3.6553	13.774	10.4891	1.0843	4.4842	13.2203	12.0864	1.829
1470	1.6715	0.7147		1.0579	1.2711	0.5606	0.6349	0.7746	0.327	2	6.4834	3.4899	4.0678	10.6721	12.8174	-0.7016	3.7528	-10.8215	11.5651	1.7276
1471	3.5498	0.8804		2.9896	97.6983	2.0157	0.7875	1.0042	0.5091	2	18.9304	5.3641	6.4159	10.5371	9.0042	0.7804	9.818	4.1225	9.3915	1.9281
1472	2.8253	0.7818		2.0858	67.8283	1.2417	0.7209	0.8783	0.4103	2	24.5729	13.8463	5.2912	33.7438	12.9022	8.5521	6.9396	34.803	19.7897	3.541
1473	2.4156	0.8589		1.8974	41.4159	1.2125	0.8064	0.9149	0.4958	2	13.6452	8.9677	2.7995	18.0859	6.5271	5.7313	6.518	42.0023	11.2538	2.0935
1474	2.0285	0.8084		1.4862	15.6345	0.885	0.768	0.8773	0.4633	2	11.3578	5.419	5.9388	11.6977	14.0806	-1.1039	5.1517	-9.7193	12.8337	2.2047
1475	2.9889	0.8427	0.6876	2.36	76.7923	1.5214	0.6876	0.9382	0.4	2	14.967	8.1318	2.6255	20.3312	6.0952	5.6939	7.9128	38.043	9.8376	1.8915
1476	2.4744	0.8472		1.9531	45.2429	1.2529	0.8321	0.9379	0.4566	2	11.8445	6.5511	2.8941	14.3465	6.648	3.5154	6.5856	29.6796	9.4537	1.7985
1477	1.9607	0.8805		1.5119	11.2646	0.9656	0.8279	0.9466	0.4973	2	6.1168	2.9176	3.1992	5.8673	6.8317	-0.4795	5.4237	-7.8391	6.3347	1.1278
1478	2.0662	0.8688		1.6147	18.0941	1.0407	0.8508	0.9163	0.4999	2	21.9933	9.8009	10.805	19.6074	22.5436	-1.4677	5.6394	-6.6734	21.1332	3.8999
1479	2.3922	0.8861		1.9145	39.8609	1.2686	0.8651	0.9177	0.5579	2	9.5349	4.3473	3.8111	7.7925	7.2991	0.2752	6.6592	2.8862	7.5161	1.4318
1480	1.7058	0.9535		1.4177	1.7373	0.9654	0.8499	1.0046	0.5704	2	7.0309	4.2075	4.3294	7.3758	7.1483	0.1298	5.1097	1.8461	7.2829	1.376
1481	3.2503	0.8459	0.6307	2.5741	90.3632	1.6648	0.6307	0.9501	0.3769	2	20.366	6.1268	7.6177	16.2575	11.0562	1.9602	8.6381	9.6249	12.2333	2.3577
1482	2.1324	0.8877		1.7047	22.5097	1.1262	0.8636	0.931	0.544	2	7.3699	4.1341	2.8302	7.5994	5.5581	1.1105	5.9468	15.068	6.544	1.2393
1483	2.1639	0.8541		1.679	24.3395	1.0499	0.8187	0.9122	0.5108	2	12.2776	7.4377	4.0626	14.5601	8.9787	2.8511	5.8064	23.222	11.6941	2.1145
1484	2.939	0.8977	0.7524	2.4799	74.0573	1.694	0.7524	1.0039	0.4893	2	34.841	20.879	6.0365	42.6696	11.5901	15.2078	8.2889	43.6491	20.5673	4.2033
1485	2.9645	0.8442		2.3685	75.5407	1.5216	0.7882	0.9203	0.4608	2	17.5165	9.493	4.0725	20.6001	7.5637	6.0075	7.8622	34.2962	11.5119	2.2279
1486	2.6871	0.8341		2.1244	59.19	1.357	0.8636	0.9265	0.5255	2	17.3372	9.1312	4.704	17.3775	9.8684	3.9457	7.0417	22.7586	12.7761	2.4621
1487	2.8897	0.7903	0.6556	2.2058	71.3517	1.3614	0.6556	0.9191	0.355	2	16.9799	8.4455	4.1143	23.7918	8.4801	5.4353	7.1746	32.0102	12.4724	2.3667
1488	2.4507	0.8501		1.9102	43.6107	1.1922	0.8034	0.9118	0.4912	2	10.7654	5.4798	3.5608	11.1563	7.5403	1.7761	6.5451	16.4982	9.0299	1.6448
1489	2.1731	0.855		1.6704	25.0121	1.0411	0.8128	0.9363	0.5161	2	12.1843	6.0902	5.5325	11.8008	11.6074	0.0998	5.8368	0.8189	11.7033	2.0875
1490	1.8119	0.8564		1.392	4.8391	0.8793	0.8233	0.9345	0.4499	2	7.531	4.2749	3.9222	9.5025	7.5825	0.8638	4.8752	11.4699	8.5648	1.5448
1491	2.0406	0.8391		1.529	16.5926	0.9367	0.8251	0.8825	0.4947	2	13.4111	7.284	6.1271	14.7235	13.8641	0.4252	5.3796	3.1705	14.3174	2.493
1492	1.8032	0.8129		1.3063	4.5396	0.7875	0.7867	0.8523	0.4203	2	7.9014	4.4765	4.0766	10.6512	9.3255	0.5572	4.605	7.0519	10.0335	1.7158
1493	2.1053	0.8423		1.6019	20.8095	0.9864	0.7972	0.8933	0.4501	2	11.0451	5.9065	4.4498	13.124	9.5806	1.5947	5.5713	14.4381	11.1974	1.9825
1494	2.1923	0.8888		1.7561	26.5409	1.128	0.877	0.9449	0.5517	2	11.3478	7.6676	3.1042	13.8993	6.3848	4.1454	6.1211	36.5304	10.0601	1.8539
1495	3.4198	0.8053	0.6817	2.6426	95.9446	1.6473	0.6817	0.9304	0.3703	2	14.3891	6.1928	3.9454	16.724	6.4186	3.816	8.6519	26.5201	8.735	1.6631
1496	2.3917	0.845		1.8374	39.7914	1.1629	0.8184	0.8876	0.5046	2	16.3227	8.311	5.45	16.4695	12.1708	2.1693	6.3488	13.2901	14.0362	2.571
1497	2.5035	0.851		1.9745	47.2226	1.256	0.8391	0.9207	0.4772	2	19.2426	10.4173	5.3	21.8284	11.3326	5.009	6.6933	26.0308	15.3205	2.8749
1498	1.9722	0.9639		1.6661	11.936	1.1574	0.9632	1.0353	0.6109	2	14.7138	8.7905	5.9234	14.3886	10.8397	2.1681	5.972	14.7351	12.7128	2.4638
1499	2.8761	0.8128	0.6735	2.2572	70.6401	1.4377	0.6735	0.9399	0.3838	2	26.5418	7.9962	7.8663	20.8316	17.5987	1.2409	7.3445	4.6753	18.4613	3.6138
1500	2.3889	0.8717		1.8588	39.4791	1.2101	0.8511	0.9166	0.528	2	19.5941	11.2865	5.3941	21.3764	12.1801	4.8555	6.5421	24.7804	16.1921	2.9951
1501	1.637	0.9238		1.302	0.8594	0.8605	0.8723	0.9761	0.5895	2	8.7372	5.4202	5.8206	9.1943	12.2403	-1.7956	4.751	-20.5512	10.1536	1.839
1502	2.7891	0.7811		2.0944	65.7133	1.285	0.7926	0.8823	0.459	2	22.3256	12.5762	5.1833	27.4018	11.8028	7.1593	6.8446	32.0677	17.374	3.2618
1503	2.2131	0.8943		1.7775	27.7981	1.172	0.8507	0.9638	0.5069	2	10.9918	5.7427	3.7172	11.3279	7.8932	1.7412	6.2178	15.8409	9.3787	1.7678
1504	2.0842	0.8694		1.6233	19.3097	1.0403	0.8646	0.9311	0.4765	2	10.4085	3.6839	5.9373	7.7312	11.9279	-1.9997	5.6927	-19.2122	10.0053	1.8284
1505	1.7117	0.9352		1.4006	1.8708	0.9378	0.8921	0.9811	0.5585	2	13.7644	6.8067	9.2233	12.1881	18.3407	-3.436	5.0291	-24.9629	14.6773	2.737
1506	2.729	0.7757		1.9959	61.7964	1.2042	0.7263	0.8611	0.3875	2	14.1598	8.8029	2.8281	22.7157	6.5591	6.2611	6.6504	44.2174	11.7587	2.1292
1507	2.0843	0.8217		1.5419	19.3248	0.9339	0.8155	0.8703	0.4333	2	11.03	3.8042	6.4175	8.7801	14.434	-2.4497	5.3803	-22.2094	11.8107	2.0501
1508	2.1802	0.7827		1.5376	25.5146	0.8742	0.7745	0.8456	0.4395	2	9.9071	4.2224	5.0488	9.6075	13.0778	-1.5251	5.3608	-15.394	11.3328	1.8481
1509	2.187	0.8545		1.679	26.1927	1.0405	0.8504	0.9289	0.5129	2	18.4608	9.4932	7.7692	18.5098	16.9957	0.7765	5.8709	4.2062	17.7422	3.1445
1510	2.6648	0.8586		2.1672	57.7271	1.4432	0.8508	0.9793	0.502	2	22.5037	13.371	4.9899	26.6335	9.7039	8.4993	7.1878	37.7685	15.5929	3.1308
1511	2.7907	0.8181		2.1886	65.9005	1.3964	0.7773	0.8967	0.4623	2	23.8309	13.9192	4.5849	30.1072	10.6108	9.0136	7.173	37.8232	17.066	3.3223
1512	3.4208	0.755	0.5931	2.4799	95.9702	1.4479	0.5931	0.8532	0.3068	2	12.391	3.1291	4.1188	10.2	8.1165	0.6392	8.1139	5.1586	8.5579	1.5271
1513	2.4714	0.9189		2.0644	45.0446	1.4095	0.9087	0.9599	0.5333	2	18.9487	11.7577	4.4112	22.0453	8.2074	7.3803	7.1344	38.9488	13.4436	2.656
1514	2.3329	0.8387		1.7732	35.7832	1.1072	0.8219	0.8991	0.4527	2	16.9571	11.7108	3.056	25.8662	8.0163	8.0815	6.1466	47.6585	15.3153	2.7588
1515	1.7819	0.8213		1.3106	3.685	0.7782	0.7947	0.8615	0.4677	2	10.7025	5.6168	7.0382	12.0082	16.3834	-2.0465	4.5976	-19.1217	13.7529	2.3278
1516	3.2201	0.7237	0.5238	2.2101	89.0376	1.2262	0.5238	0.851	0.296	2	15.7752	5.6152	5.6535	18.9722	10.9226	2.3824	7.3206	15.1022	12.8651	2.1549
1517	3.4039	0.7932	0.5922	2.5912	95.6117	1.6046	0.5922	0.9414	0.3201	2	21.3325	6.3723	6.3521	19.9056	11.6471	2.6438	8.4824	12.3933	13.2946	2.5149
1518	2.7737	0.7578		2.0344	64.5126	1.1982	0.751	0.8529	0.3875	2	19.4821	11.0419	4.5625	28.497	10.4112	7.0078	6.6036	35.9705	16.2595	2.9502
1519	1.9561	0.8308		1.4648	11.0225	0.896	0.8462	0.851	0.4463	2	12.5193	5.3604	7.1589	12.0114	15.9187	-1.7437	5.1055	-13.9281	13.9724	2.4521
1520	3.355	0.8074	0.6735	2.6212	94.1106	1.6517	0.6735	0.9061	0.4095	2	15.0738	7.1996	3.7015	17.5793	6.3393	4.6033	8.5096	30.5384	9.1262	1.7714
1521	2.6791	0.7651		1.9616	58.6149	1.1671	0.7392	0.8625	0.4356	2	26.461	15.345	6.6327	35.2258	15.1964	8.7252	6.4392	32.9738	22.6724	4.1094
1522	2.2875	0.8771		1.8117	32.9893	1.1706	0.8458	0.9156	0.5375	2	16.8151	9.1335	5.9702	16.9922	12.1329	2.6119	6.3031	15.5331	14.3645	2.6678
1523	2.3447	0.8519		1.8117	36.5284	1.1428	0.8174	0.9251	0.4773	2	13.9772	7.4999	4.1525	15.7124	9.7332	2.854	6.2749	20.419	12.2307	2.2275
1524	2.1564	0.8758		1.6875	23.9343	1.0892	0.87	0.937	0.5218	2	14.2321	7.8485	5.6701	15.0412	11.2504	1.978	5.9333	13.8982	13.0666	2.3987
1525	2.5778	0.8529		1.9788	52.3224	1.2212	0.7939	0.8844	0.4846	2	13.121	7.0569	4.0956	14.5609	8.2329	3.0668	6.9069	23.3732	10.7443	1.8997
1526	1.9956	0.8672		1.5505	13.3896	0.9699	0.8476	0.9232	0.4724	2	11.7138	6.3838	5.33	13.5124	10.7134	1.3224	5.437	11.2892	12.0773	2.1545
1527	2.7633	0.8637		2.2101	63.9981	1.4222	0.8381	0.9352	0.4942	2	21.3506	9.4985	6.1572	19.2205	12.771	3.1872	7.4981	14.9279	15.0124	2.8475
1528	3.1483	0.8006		2.3557	85.5372	1.4246	0.6954	0.8893	0.3535	2	21.7023	12.1161	4.738	34.2776	8.9499	8.9526	7.9182	41.2518	15.234	2.7408
1529	2.7195	0.8332		2.1158	61.1504	1.351	0.7876	0.9182	0.4289	2	40.0992	25.6463	6.5488	59.7942	15.6742	18.9235	7.1181	47.1917	29.6811	5.6334
1530	2.699	0.8253		2.1158	59.987	1.3357	0.7871	0.9191	0.5001	2	22.1302	13.0861	4.9394	26.1677	10.8236	7.6734	6.9978	34.6739	16.5682	3.1625
1531	1.9335	0.9017		1.5633	9.9592	1.0423	0.9187	0.9727	0.5268	2	10.7507	5.2815	5.4691	10.0249	10.6093	-0.3078	5.4771	-2.8631	10.3144	1.9628
1532	3.1378	0.8061	0.6559	2.3685	84.9659	1.4474	0.6559	0.9191	0.3541	2	18.9192	6.9199	5.93	19.544	10.9747	3.0341	7.9462	16.0371	13.0712	2.3809
1533	3.0852	0.8317	0.6379	2.4242	82.3995	1.5045	0.6379	0.9335	0.4126	2	18.2418	5.2002	6.9777	12.6023	11.9446	0.2714	8.0609	1.4878	12.1248	2.263
1534	2.0476	0.844		1.5505	17.0963	0.95	0.8303	0.891	0.4961	2	22.7082	9.894	12.8142	19.9448	28.2324	-4.1112	5.4291	-18.1045	23.9034	4.1827
1535	2.4269	0.8425		1.8717	42.1202	1.1641	0.8511	0.8511	0.484	2	14.3377	7.4602	5.0503	15.4137	10.112	2.566	6.4232	17.8969	12.3166	2.2322
1536	2.8221	0.717		1.9317	67.5964	1.0826	0.6401	0.8616	0.3467	2	7.7202	4.7878	1.4828	13.8076	3.9849	3.406	6.357	44.118	7.1312	1.2144
1537	2.089	0.8779		1.649	19.6265	1.0615	0.8591	0.9258	0.5001	2	15.0489	8.0773	5.84	16.1528	12.4173	1.868	5.7615	12.4129	14.177	2.612
1538	2.9296	0.8832		2.3857	73.5077	1.5909	0.7805	0.9299	0.4724	2	16.8339	9.4567	3.6814	20.0191	6.5957	6.341	8.1283	37.668	10.5814	2.071
1539	2.5132	0.8678		2.0173	48.0295	1.3067	0.8536	0.9208	0.4851	2	29.4852	19.1936	6.1476	39.563	12.5262	13.1167	6.8515	44.4857	22.5646	4.3035
1540	2.4519	0.8244		1.8331	43.7356	1.104	0.7989	0.8666	0.4904	2	17.0628	6.844	7.679	13.9556	16.6538	-1.3233	6.3502	-7.7555	15.4554	2.687
1541	2.6403	0.7341		1.8845	56.0843	1.0765	0.7609	0.8281	0.3667	2	15.0191	8.4724	3.8663	23.1048	9.2236	5.0901	6.0896	33.8908	13.9518	2.4664
1542	1.8582	0.827		1.3663	6.4706	0.8131	0.7904	0.8905	0.4282	2	8.949	4.8295	4.8935	11.2783	10.7044	0.2458	4.828	2.7467	11.006	1.8536
1543	2.6586	0.7644		1.8931	57.2951	1.1012	0.7407	0.8101	0.4018	2	24.8349	14.4994	6.2327	36.0828	14.7785	8.5609	6.3841	34.4712	22.5526	3.8901
1544	2.0257	0.9045		1.6147	15.385	1.0656	0.9014	0.9584	0.5736	2	16.2489	9.1841	7.0648	16.0106	14.3589	0.9475	5.7559	5.8312	15.2486	2.823
1545	1.8538	0.8322		1.3663	6.2639	0.818	0.8029	0.8713	0.4495	2	10.2075	5.0383	6.0759	11.2097	14.0268	-1.2662	4.8465	-12.4046	12.4786	2.1062
1546	2.9809	0.8358	0.692	2.3471	76.2322	1.5147	0.692	0.9455	0.3851	2	27.461	12.9868	8.1906	33.7214	12.8141	8.0518	7.8275	29.3209	18.1297	3.5083
1547	2.1124	0.819		1.5376	21.267	0.9142	0.7978	0.8868	0.4411	2	12.2391	4.1719	7.1408	9.4571	17.053	-3.3509	5.4355	-27.3786	13.3878	2.2517
1548	2.2376	0.9005		1.7989	29.6481	1.1798	0.8711	0.9427	0.5231	2	14.6809	8.7344	4.3173	16.6969	9.0549	3.9977	6.33	27.2306	12.4435	2.3193
1549	2.9545	0.7875		2.2058	74.8746	1.324	0.7204	0.8515	0.4266	2	26.5166	15.3074	5.2382	35.885	12.4899	9.9796	7.3092	37.6353	20.0276	3.6278
1550	2.0208	0.8511		1.5462	15.092	0.9662	0.8426	0.9156	0.5045	2	3.6637	1.5234	2.1403	3.0195	4.6357	-0.8154	5.4035	-22.2562	3.7919	0.678
1551	2.2355	0.8383		1.6661	29.5348	1.023	0.819	0.8906	0.4563	2	17.1958	9.2594	5.7129	20.2932	14.0044	2.8695	5.8871	16.6872	16.8092	2.9209
1552	3.1934	0.8062	0.706	2.4413	87.9179	1.5161	0.706	0.91	0.4242	2	29.2663	15.0147	6.3908	35.3954	13.0522	9.478	8.088	32.3854	19.3037	3.6185
1553	1.9546	0.8034		1.392	10.9513	0.8196	0.7863	0.8518	0.4278	2	7.7346	3.7718	3.9629	8.8163	10.1154	-0.5558	4.933	-7.1859	9.437	1.5679
1554	2.1719	0.8169		1.6019	24.9024	0.9562	0.7844	0.8731	0.4717	2	20.55	12.7013	6.9167	26.9277	16.1983	5.0609	5.5735	24.6273	21.4913	3.6871
1555	1.9595	0.8905		1.559	11.1933	1.0148	0.852	0.9637	0.5122	2	8.4962	4.2292	4.267	8.2573	8.4896	-0.119	5.482	-1.4006	8.3723	1.5498
1556	3.1356	0.7729		2.3385	84.8709	1.4089	0.7021	0.8778	0.3623	2	34.371	16.5591	6.5706	45.7099	17.0191	10.3936	7.6133	30.2394	24.3956	4.5146
1557	2.9395	0.8475		2.3685	74.1234	1.5299	0.7814	0.9815	0.4538	2	24.3823	15.225	4.1217	33.5534	8.5091	11.364	7.8262	46.6076	15.9372	3.1155
1558	2.5146	0.8588		1.9916	48.1399	1.2633	0.846	0.911	0.4765	2	30.3909	17.5429	8.5744	36.8139	16.3302	9.7611	6.7846	32.1185	24.0568	4.4794
1559	2.9422	0.8334	0.7137	2.3214	74.2998	1.4937	0.7137	0.9343	0.4351	2	23.4301	13.2454	5.2723	30.4423	9.6208	9.0594	7.7033	38.6656	15.6859	3.0416
1560	3.0762	0.8121		2.3728	81.98	1.4814	0.7251	0.9241	0.4193	2	30.1635	18.296	5.4822	43.6393	11.1734	13.6115	7.8482	45.1257	20.3615	3.8434
1561	1.9096	0.8937		1.5119	8.8196	0.9753	0.8694	0.9379	0.5579	2	15.3356	10.1474	6.1519	18.1874	12.4318	3.2112	5.3613	20.9395	15.724	2.8604
1562	2.6721	0.732		1.8888	58.1999	1.0798	0.7342	0.7998	0.3958	2	17.1285	10.4201	3.8577	26.3279	9.808	6.5383	6.145	38.1721	15.8627	2.7874
1563	2.2418	0.8695		1.7346	29.956	1.0965	0.8266	0.9644	0.489	2	21.9121	12.3846	7.2838	25.3273	15.6835	4.7156	6.1235	21.5205	19.9837	3.5784
1564	2.1111	0.8583		1.6061	21.1754	1.0006	0.859	0.9251	0.4869	2	8.1753	3.4831	4.0649	7.153	9.1343	-0.9648	5.6922	-11.8014	8.1704	1.4362
1565	2.3933	0.7995		1.7646	39.8957	1.061	0.7735	0.8411	0.4391	2	12.0071	7.0325	3.7702	16.0173	7.9982	3.5208	6.0113	29.3227	11.3168	1.9974
1566	2.849	0.7621	0.5946	1.9873	69.0996	1.1358	0.5946	0.8067	0.3081	2	21.2755	10.0187	5.9467	32.5201	13.5995	5.829	6.8209	27.3977	18.7317	3.1192
1567	2.6617	0.723		1.8074	57.4913	0.9965	0.7057	0.7709	0.3598	2	29.9109	16.7383	7.7043	46.5164	20.6904	9.2931	6.046	31.0693	30.016	4.9472
1568	3.8456	0.7725	0.4666	2.8482	99.6051	1.7006	0.4666	0.8864	0.2835	2	19.7437	3.1633	3.9125	11.1565	11.7002	-0.1541	9.3325	-0.7805	11.6098	2.1156
1569	3.2525	0.7516	0.5283	2.3043	90.5112	1.3266	0.5283	0.8558	0.2599	2	17.2433	5.7199	4.8426	22.0065	10.803	2.912	7.6796	16.8877	12.9981	2.2453
1570	1.6726	0.9147		1.3363	1.2977	0.8943	0.8909	0.9474	0.5305	2	11.1971	5.1902	8.0178	9.7828	16.5122	-3.5702	4.8062	-31.885	12.5205	2.3297
1571	2.0137	0.8181		1.4777	14.5077	0.8923	0.8192	0.8529	0.4821	2	13.5699	7.5266	6.0433	15.6117	14.734	0.4231	5.1754	3.1179	15.2078	2.622
1572	2.9209	0.8713	0.7017	2.33	73.0696	1.5241	0.7016	0.97	0.4341	2	16.7867	5.2602	5.7743	12.117	10.5751	0.6694	7.9955	3.9877	11.0142	2.0995
1573	2.7596	0.6929	0.5495	1.816	63.5878	0.9574	0.5495	0.759	0.2625	2	13.6339	5.6543	5.0866	21.5422	11.4828	2.6403	6.0074	19.3657	14.2405	2.2695
1574	1.8949	0.8333		1.422	8.0231	0.8686	0.8199	0.9027	0.4808	2	6.4413	3.5373	3.369	7.3566	7.4887	-0.0635	4.9603	-0.9864	7.4157	1.2986
1575	2.3898	0.8581		1.8631	39.5658	1.2022	0.8182	0.9338	0.4993	2	22.307	13.9141	6.0206	27.865	11.9413	7.9513	6.4426	35.6449	18.5551	3.4624
1576	2.7894	0.7989		2.0601	65.7964	1.2472	0.7227	0.8603	0.4038	2	22.4443	13.2781	4.3854	32.8833	10.8674	8.8899	7.0004	39.6087	17.9958	3.2061
1577	2.5659	0.8459		1.9745	51.4347	1.2274	0.8189	0.8971	0.4938	2	20.781	12.4196	5.2739	25.1494	11.3979	6.791	6.8185	32.6789	16.9309	3.0477
1578	2.5189	0.7616		1.7903	48.2872	1.0101	0.7389	0.8075	0.3739	2	16.8487	9.0394	5.1026	24.1785	12.2733	4.4509	6.0264	26.4169	16.6802	2.7958
1579	2.8194	0.8789		2.2443	67.407	1.4555	0.8641	0.912	0.5283	2	27.3971	16.3013	6.0207	30.8561	11.9668	9.9793	7.7845	36.4247	18.8232	3.5194
1580	2.1817	0.9022		1.7603	25.6721	1.1537	0.8846	0.9544	0.561	2	9.8374	5.098	4.1541	9.0878	7.9956	0.6127	6.1838	6.2283	8.5268	1.5908
1581	3.3166	0.8428	0.6702	2.6555	92.8255	1.7327	0.6702	0.9725	0.4142	2	9.5092	5.0111	2.0171	12.0969	3.4117	3.5978	8.7815	37.8349	5.4881	1.0829
1582	2.5625	0.8052		1.9659	51.1901	1.2156	0.788	0.9166	0.4809	2	19.174	11.8471	3.9368	24.6368	9.9717	7.052	6.4821	36.779	15.7733	2.958
1583	2.6239	0.7916		1.9488	55.0188	1.1756	0.7727	0.8595	0.3973	2	16.3695	8.314	4.7296	20.9266	10.3498	4.2021	6.5251	25.6703	13.9244	2.5087
1584	2.0695	0.8152		1.5205	18.4083	0.9224	0.7859	0.8562	0.428	2	16.323	9.2747	6.1372	21.6698	14.2556	3.1733	5.3002	19.4407	17.6962	3.0797
1585	3.1202	0.83	0.7436	2.5013	83.948	1.6306	0.7436	0.9287	0.4095	2	17.3472	10.2023	2.825	24.9141	5.8512	7.8062	8.1359	44.9998	10.6385	2.1322
1586	1.7441	0.8922		1.3706	2.6475	0.896	0.851	0.9165	0.5441	2	5.1587	3.0232	3.1705	5.5566	6.0689	-0.2788	4.8887	-5.4045	5.7575	1.0552
1587	2.4934	0.8992		2.0687	46.5657	1.3977	0.881	0.9547	0.5351	2	12.3485	7.2938	3.1995	13.6299	5.8597	4.1581	7.0435	33.6729	8.8349	1.7532
1588	2.533	0.7575		1.7817	49.2298	1.0198	0.6705	0.8421	0.357	2	15.6906	8.4123	5.1392	23.5649	10.9816	4.492	6.0277	28.6286	15.386	2.6031
1589	2.5699	0.8231		1.9959	51.6231	1.2546	0.8134	0.9008	0.4963	2	20.3771	9.8432	6.8864	19.834	13.8902	2.9498	6.6451	14.4761	16.2419	3.0665
1590	2.7768	0.854		2.1844	64.6776	1.3774	0.8003	0.9176	0.4458	2	18.9776	10.4364	4.1385	23.4127	9.1681	6.3496	7.4497	33.4584	13.7778	2.5474
1591	1.9068	0.9101		1.5376	8.6096	1.0122	0.8555	0.93	0.5585	2	12.1419	5.0479	8.0221	9.0385	15.6356	-3.6844	5.4516	-30.3445	11.9956	2.2272
1592	2.7329	0.7081	0.5897	1.9017	62.0394	1.0702	0.5897	0.8424	0.305	2	14.1303	7.4332	3.19	24.3676	8.7525	4.7633	6.0796	33.7098	13.2034	2.3242
1593	2.7381	0.799		2.0601	62.3437	1.2464	0.7609	0.8535	0.4086	2	20.1042	11.0945	4.7326	27.1537	10.7536	6.7008	6.8726	33.3303	16.1298	2.9253
1594	1.7153	0.8506		1.2978	1.9911	0.7955	0.7814	0.8982	0.4482	2	14.6916	8.0158	9.4922	17.8848	19.2241	-0.6002	4.5834	-4.0853	18.4684	3.2054
1595	3.033	0.8452	0.7089	2.3814	79.3285	1.5065	0.7089	0.935	0.4032	2	18.2787	9.0806	3.7442	22.5218	8.3366	5.7194	8.0536	31.29	12.1332	2.2696
1596	2.1692	0.9282		1.8074	24.7614	1.2218	0.878	0.9969	0.5943	2	12.0716	5.9063	5.4916	9.9388	9.8244	0.068	6.3257	0.5631	9.8802	1.9083
1597	2.2997	0.8841		1.816	33.7535	1.177	0.8748	0.9364	0.5438	2	10.4651	6.1267	3.1273	11.2672	6.8514	2.4011	6.3874	22.9439	8.8913	1.6384
1598	1.6123	0.7396		1.0665	0.6209	0.5825	0.6802	0.7913	0.383	2	6.6023	4.2457	4.1871	11.0863	11.8114	-0.2777	3.7461	-4.2061	11.3344	1.7624
1599	2.0659	0.903		1.6661	18.0643	1.1136	0.8852	0.9405	0.529	2	10.981	5.2588	5.0996	9.9412	9.7883	0.0809	5.8605	0.7365	9.8608	1.8737
1600	3.1489	0.8603		2.5313	85.6803	1.6292	0.7969	0.9048	0.4436	2	21.0545	12.4103	3.2106	27.974	7.2909	9.1758	8.5103	43.5812	12.9232	2.474
1601	2.7064	0.7906		2.0259	60.3671	1.2208	0.7453	0.8912	0.4204	2	19.1615	11.0532	5.155	26.2948	10.1293	6.7953	6.7225	35.4633	15.6959	2.8504
1602	2.6807	0.7042	0.6112	1.8203	58.6743	0.9953	0.6112	0.817	0.3352	2	14.0089	8.4255	2.8588	25.1354	8.4583	5.5903	5.9303	39.9053	14.0751	2.3623
1603	2.9364	0.8163	0.7165	2.2743	73.8812	1.4335	0.7165	0.9118	0.4411	2	20.0636	9.3137	5.8607	21.1147	10.832	4.5357	7.5306	22.6066	13.9962	2.6643
1604	2.007	0.8896		1.5847	14.1583	1.0394	0.8187	0.9415	0.546	2	10.0005	6.6086	3.3919	12.1038	6.8743	2.8553	5.6089	28.5516	9.6214	1.783
1605	2.0402	0.953		1.7175	16.5631	1.1854	0.91	0.9759	0.6267	2	9.6317	5.6577	3.9741	9.0277	7.1128	1.2001	6.1082	12.4599	8.1253	1.5768
1606	2.6344	0.8576		2.1587	55.696	1.4304	0.8206	0.9795	0.4656	2	26.3369	16.4028	5.5825	35.2277	10.2969	11.6083	7.0977	44.0762	18.4123	3.7106
1607	2.7338	0.8395		2.1501	62.1002	1.3759	0.8492	0.9149	0.4682	2	18.2425	10.7289	3.4853	22.9155	8.2779	6.8532	7.2104	37.5672	13.2586	2.53
1608	2.6729	0.8264		2.1073	58.2197	1.3608	0.7469	0.9381	0.4581	2	22.71	13.9008	4.9243	30.346	9.758	9.4309	6.9399	41.5275	16.6887	3.2724
1609	2.8856	0.8167		2.27	71.1572	1.438	0.7729	0.9187	0.4247	2	14.7977	8.344	3.1068	19.6457	6.3689	5.639	7.4034	38.1073	10.2905	1.9988
1610	1.803	0.847		1.3492	4.4987	0.8439	0.7945	0.9269	0.4613	2	8.6627	3.3795	5.9082	7.3252	13.81	-2.9917	4.7979	-34.5354	10.2651	1.8055
1611	2.7465	0.8807		2.2443	62.8523	1.484	0.852	0.9478	0.5019	2	20.612	11.1784	4.3529	22.2727	9.6052	6.3577	7.5994	30.8447	13.8895	2.7123
1612	2.3008	0.8464		1.7732	33.8034	1.1083	0.8492	0.9162	0.4956	2	21.358	13.0446	6.5589	26.3197	13.5681	6.32	6.1182	29.5908	19.271	3.4909
1613	2.1401	0.8346		1.6104	22.9418	0.9972	0.8259	0.8924	0.5029	2	14.8959	5.9875	7.7124	11.9049	18.0221	-3.0766	5.611	-20.654	14.9377	2.6548
1614	2.2659	0.8941		1.8203	31.6533	1.2101	0.8626	0.945	0.5614	2	22.5534	14.0606	6.5464	25.0476	13.0919	6.7114	6.3643	29.7578	18.6376	3.5437
1615	1.9828	0.8781		1.5505	12.7546	0.9834	0.8585	0.924	0.5045	2	4.4101	1.4989	2.9112	2.9709	6.0798	-1.5685	5.4697	-35.5661	4.4845	0.8063
1616	2.8687	0.8675		2.3171	70.2963	1.5154	0.8383	0.9307	0.4717	2	19.3929	10.6781	4.2506	22.6397	8.3492	6.7401	7.8178	34.7555	12.7972	2.4806
1617	3.1278	0.8111	0.6564	2.3814	84.4442	1.4772	0.6564	0.9506	0.3423	2	26.5803	11.1844	6.6353	32.672	13.5658	6.5405	7.9695	24.6066	17.9937	3.3353
1618	2.5388	0.8114		1.9616	49.75	1.2393	0.7959	0.9221	0.5027	2	16.2517	8.3809	4.9927	16.6724	10.6846	3.01	6.4713	18.5211	13.1136	2.5114
1619	2.9233	0.8864		2.4628	73.3104	1.7097	0.9181	0.9854	0.582	2	32.7665	18.1701	6.7613	31.2193	12.9433	10.637	8.1408	32.463	19.1651	4.025
1620	2.0021	0.8578		1.5333	13.8968	0.9776	0.8337	0.897	0.5034	2	7.849	3.4287	4.4203	6.8113	9.3208	-1.2632	5.3952	-16.0938	8.0288	1.4548
1621	2.5448	0.8508		1.9873	50.16	1.2605	0.7519	0.9233	0.454	2	23.5573	12.7386	7.2173	28.0557	13.4146	6.6478	6.8017	28.2197	18.6889	3.4634
1622	2.7585	0.8202		2.1073	63.5469	1.298	0.7893	0.9041	0.4371	2	21.2619	13.1559	3.9404	30.1009	9.4154	9.0408	7.1076	42.5211	16.3805	2.9914
1623	2.8338	0.7912		2.1287	68.399	1.2848	0.7197	0.8972	0.4189	2	27.0379	15.2117	5.9209	36.3152	13.6577	9.4908	7.0433	35.1018	21.0444	3.8388
1624	3.601	0.8381		2.8739	98.0881	1.8401	0.7504	0.9312	0.4392	2	18.7577	7.8783	3.4363	17.9363	7.7664	4.467	9.4814	23.8142	10.1938	1.9784
1625	2.7993	0.8002		2.1372	66.2965	1.3351	0.7464	0.9127	0.4412	2	31.0577	19.3161	5.1804	43.7759	13.1354	13.5201	7.0369	43.5322	23.2625	4.4135
1626	2.0425	0.8654		1.5847	16.7998	0.9975	0.8738	0.928	0.5262	2	16.7157	7.7706	8.945	14.7678	18.9775	-2.2151	5.553	-13.2516	16.7576	3.0102
1627	1.5313	0.9184		1.2121	0.1055	0.7813	0.7707	0.9846	0.5499	2	4.3031	2.7751	3.4022	5.0468	6.6021	-0.8552	4.418	-19.874	5.5076	0.974
1628	1.8727	0.9002		1.4991	6.9678	0.9928	0.8679	0.9367	0.559	2	12.6212	6.1387	7.4572	10.9813	14.9446	-2.2156	5.296	-17.5546	12.7127	2.3832
1629	2.0625	0.8892		1.6404	17.8851	1.0792	0.8587	0.9852	0.5236	2	8.0112	3.3966	3.9841	6.4871	8.3053	-0.952	5.7618	-11.8834	7.4233	1.3904
1630	1.9051	0.8481		1.4605	8.5396	0.9024	0.8184	0.8953	0.4851	2	14.9034	6.9259	9.0806	14.2769	19.1192	-2.349	5.0756	-15.7615	16.5153	2.9363
1631	2.203	0.8566		1.7047	27.1125	1.0811	0.8498	0.9202	0.4877	2	19.9344	11.5348	6.3871	23.6537	14.1546	4.6323	5.9282	23.2377	18.439	3.3626
1632	2.8182	0.7612	0.6189	2.0516	67.3229	1.2076	0.6189	0.8844	0.3474	2	15.1747	7.6303	3.7299	21.966	8.7706	4.5837	6.7393	30.2062	12.566	2.2517
1633	2.4768	0.734		1.7304	45.4053	0.9791	0.725	0.791	0.3408	2	17.0516	11.3281	3.072	33.2392	8.9667	8.2722	5.7118	48.5127	17.4156	2.9853
1634	1.7551	0.9674		1.4648	2.9162	1.0205	0.8779	1.0433	0.6459	2	13.4933	7.5839	8.4761	11.7417	15.7735	-2.6041	5.3343	-19.2992	13.2222	2.5295
1635	2.9287	0.8045		2.2486	73.4639	1.4041	0.8167	0.8985	0.4881	2	16.2898	5.4673	5.667	11.2011	11.8152	-0.2998	7.4021	-1.8404	11.6016	2.2007
1636	2.0773	0.9151		1.6961	18.9334	1.1435	0.8754	0.9801	0.5402	2	9.6353	4.11	4.7994	7.6086	9.1576	-0.8367	5.9721	-8.6837	8.4261	1.6134
1637	1.8602	0.7997		1.3192	6.5395	0.7586	0.7596	0.8884	0.4041	2	7.6808	3.099	5.0343	7.6681	12.9244	-2.1243	4.6734	-27.6573	10.125	1.6435
1638	2.5952	0.8199		1.9959	53.3873	1.2555	0.7943	0.8909	0.4261	2	20.599	12.2174	4.624	28.675	10.1052	7.912	6.6846	38.4096	16.407	3.0816
1639	2.6078	0.8309		2.0216	54.1527	1.2718	0.7608	0.9041	0.4171	2	14.286	8.7835	2.8049	21.0575	6.4385	6.0979	6.8069	42.6844	11.2329	2.0988
1640	1.7725	0.8691		1.3663	3.4148	0.8607	0.8605	0.9267	0.5189	2	3.7848	1.8722	2.4776	3.6078	5.5958	-1.0316	4.8393	-27.2564	4.3974	0.7821
1641	3.125	0.7706	0.6148	2.3428	84.2077	1.4286	0.6148	0.923	0.324	2	11.3998	5.1099	2.6107	15.7714	5.6943	3.2649	7.5652	28.64	7.9797	1.5069
1642	3.1986	0.8746	0.6016	2.5655	88.0634	1.6729	0.6016	0.949	0.4209	2	14.5196	6.8127	2.9637	16.1852	6.1558	4.2216	8.7885	29.0752	8.6793	1.6521
1643	2.2208	0.9302		1.8503	28.3587	1.2622	0.9217	0.9944	0.554	2	21.9555	14.1745	5.7313	25.5867	10.9871	8.0879	6.4899	36.8377	17.3946	3.383
1644	3.0343	0.8578		2.4114	79.5114	1.5348	0.7548	0.9211	0.409	2	18.4914	11.1138	2.9518	27.1718	6.5532	8.4334	8.1775	45.6071	12.0481	2.2613
1645	1.8488	0.8567		1.4048	6.0713	0.8626	0.8328	0.9283	0.4854	2	12.0275	4.6785	8.2689	9.6383	19.4852	-4.7798	4.9761	-39.7406	13.9433	2.4171
1646	2.7305	0.7626		1.9659	61.8976	1.1484	0.7592	0.8221	0.3773	2	20.1594	11.119	4.5723	29.4713	11.723	6.6961	6.5417	33.2158	17.5543	3.0817
1647	2.6496	0.8298		2.1115	56.6299	1.3445	0.7886	0.941	0.4344	2	23.11	13.9347	4.6752	32.0782	10.0812	9.5555	6.9073	41.3479	17.1885	3.3457
1648	1.7686	0.9307		1.4477	3.2799	0.9735	0.8628	0.9846	0.5796	2	10.0819	6.7071	5.0617	11.572	8.5686	1.7408	5.1713	17.2666	10.3563	1.9496
1649	3.3709	0.8586	0.6309	2.6983	94.6685	1.7671	0.6309	0.9614	0.3632	2	21.3426	7.042	5.6389	19.3886	10.1863	3.3423	9.0926	15.6602	12.0778	2.3472
1650	1.9099	0.8586		1.4777	8.8336	0.9179	0.8289	0.9	0.5034	2	5.2524	2.9189	2.7499	5.7986	5.6289	0.0854	5.1517	1.6269	5.7222	1.0195
1651	2.2336	0.8568		1.7261	29.3731	1.0835	0.8562	0.9227	0.4694	2	18.9545	11.5421	5.6177	24.5871	12.0715	5.8753	6.0124	30.9969	17.4938	3.1526
1652	1.8694	0.9431		1.5505	6.8295	1.0747	0.9235	0.982	0.6114	2	14.0238	7.3353	7.9838	11.998	14.437	-1.4912	5.5383	-10.6334	13.049	2.5321
1653	2.8807	0.8784		2.4199	70.8769	1.66	0.8251	1.0172	0.503	2	23.0031	13.6597	4.6057	27.1569	8.0754	9.5978	7.95	41.7239	13.8573	2.8935
1654	2.7297	0.8794		2.2272	61.8166	1.4867	0.8613	0.9652	0.5057	2	28.4397	15.3572	6.6132	30.3699	13.3353	8.6139	7.5411	30.2883	19.1294	3.7713
1655	1.652	0.8964		1.3063	0.9921	0.8335	0.8295	0.9335	0.5415	2	7.9387	4.8339	5.6813	8.9277	10.6308	-0.9222	4.6524	-11.6165	9.5245	1.7064
1656	2.5268	0.896		2.0644	48.767	1.4023	0.8792	0.9462	0.5586	2	14.4822	7.4036	4.3474	13.2535	8.3905	2.7165	7.113	18.7575	10.3275	2.036
1657	2.1749	0.9317		1.8074	25.1689	1.2202	0.9172	0.9828	0.6084	2	8.2164	3.7886	4.0057	6.2274	7.2373	-0.6144	6.3663	-7.4777	6.7337	1.2906
1658	1.7922	0.9221		1.4648	4.0913	0.9598	0.8886	0.987	0.5979	2	8.91	4.4448	6.135	7.4345	12.3364	-2.9307	5.192	-32.8923	9.2832	1.7161
1659	3.0507	0.8789		2.5398	80.6136	1.7203	0.7864	0.9766	0.5073	2	24.242	11.4695	5.7302	22.6094	10.5294	6.128	8.4238	25.2784	14.0917	2.8778
1660	1.823	0.8875		1.4391	5.194	0.9291	0.867	0.9378	0.503	2	9.7724	5.0755	5.539	10.0904	11.0242	-0.4697	5.0831	-4.8064	10.5181	1.9225
1661	3.49	0.8615	0.6189	2.814	96.9478	1.8313	0.6189	0.9571	0.3958	2	17.7892	6.255	4.2711	15.8025	8.0353	3.0744	9.4453	17.2824	9.714	1.8834
1662	2.5037	0.7922		1.846	47.2592	1.0913	0.7074	0.8641	0.3674	2	19.7583	12.2292	3.859	33.2858	10.401	8.4079	6.2313	42.5538	18.1053	3.1708
1663	3.037	0.826	0.7012	2.4028	79.7174	1.5191	0.7012	0.9333	0.3935	2	13.3795	3.6302	5.4442	9.2266	8.6611	0.2225	7.8815	1.663	8.8075	1.6976
1664	3.0124	0.8204		2.33	78.2134	1.4492	0.7876	0.8794	0.4056	2	23.8332	12.5154	4.4478	30.858	10.8447	8.117	7.764	34.0575	16.4458	3.0697
1665	2.4049	0.8781		1.9145	40.7324	1.2458	0.8845	0.9467	0.5362	2	12.3761	5.7524	4.6794	10.7282	9.3346	0.7472	6.6346	6.0374	9.9343	1.8654
1666	2.5777	0.8123		1.9745	52.3035	1.2149	0.855	0.9216	0.5019	2	19.3722	14.1983	3.0817	28.2893	7.2561	10.5565	6.5781	54.493	15.9455	2.945
1667	2.4731	0.8832		2.0473	45.1888	1.3766	0.8618	0.9666	0.5099	2	20.5059	11.7171	5.504	22.9771	10.1405	6.546	6.8622	31.9225	14.896	2.9882
1668	2.3458	0.9037		1.9317	36.5964	1.2934	0.8542	0.9597	0.5022	2	16.6145	9.4424	4.9266	18.8011	9.0654	4.8895	6.6599	29.4291	12.8456	2.4947
1669	2.205	0.8335		1.6661	27.2876	1.0337	0.7932	0.8562	0.4439	2	18.6297	11.7366	5.1598	26.4376	11.6889	6.5474	5.7739	35.145	18.0223	3.2265
1670	1.8836	0.8894		1.4991	7.4389	0.9786	0.8819	0.9522	0.5469	2	7.4333	3.5508	4.4277	6.4922	8.9937	-1.3681	5.2631	-18.405	7.5959	1.4123
1671	2.073	0.8928		1.6533	18.6181	1.0909	0.886	0.9477	0.5203	2	12.7833	8.2843	3.8401	15.9216	7.8847	4.1817	5.814	32.7122	11.7181	2.1987
1672	2.9985	0.8442	0.6362	2.3428	77.332	1.4888	0.6362	0.9481	0.3691	2	14.3962	5.9921	3.6156	16.2333	7.5055	3.2216	7.9528	22.3781	9.6697	1.8102
1673	3.122	0.8351		2.4371	84.0424	1.5512	0.7503	0.9061	0.4065	2	31.5303	18.2506	4.591	44.8929	11.6014	13.5342	8.1907	42.9244	20.3264	3.8495
1674	1.8927	0.9001		1.5119	7.9534	0.9895	0.8896	0.9477	0.5662	2	14.6102	9.0756	6.7753	16.0294	13.0759	1.6722	5.352	11.4454	14.7652	2.7299
1675	1.8119	0.9118		1.452	4.8255	0.9703	0.8676	0.9527	0.5286	2	8.0711	3.8691	4.9011	7.3191	9.5139	-1.1603	5.1903	-14.376	8.3181	1.555
1676	1.7354	0.9799		1.4777	2.3926	1.0568	0.8556	1.0279	0.6485	2	11.002	5.588	7.555	8.6163	13.2607	-3.0121	5.3425	-27.3777	10.4107	2.0593
1677	2.8042	0.8315	0.7524	2.2143	66.7146	1.429	0.7524	0.9697	0.4661	2	21.6562	14.2576	3.33	30.5891	7.6833	10.6764	7.3257	49.2995	15.1548	2.9562
1678	2.531	0.8437		1.9616	49.0815	1.2483	0.827	0.9	0.5031	2	27.3387	14.9902	7.369	29.7946	16.5709	6.6531	6.7083	24.3358	21.9007	4.0754
1679	2.6133	0.8381		2.1244	54.4408	1.4036	0.8784	0.9485	0.5122	2	15.8187	10.6678	2.2428	20.8256	5.7785	7.7078	6.8807	48.7259	11.2701	2.299
1680	3.0716	0.8546	0.6842	2.4156	81.701	1.5436	0.6842	0.9373	0.4096	2	25.502	13.9359	4.7491	34.0258	10.1987	9.7588	8.2471	38.2668	16.5211	3.0922
1681	2.4652	0.9237		2.0687	44.7028	1.4194	0.9041	1.0156	0.5572	2	20.8727	8.5967	7.9182	15.4293	14.2368	0.6645	7.1535	3.1836	14.7053	2.9178
1682	3.2393	0.8204	0.6263	2.5142	89.6743	1.5675	0.6263	0.9075	0.3792	2	20.627	6.9043	5.1886	18.2078	11.548	2.5253	8.3483	12.2427	13.1592	2.4708
1683	2.413	0.917		1.9959	41.2754	1.3525	0.8511	0.9821	0.613	2	15.981	7.956	5.1917	12.9778	10.8519	1.3033	6.9518	8.1553	11.8159	2.2988
1684	2.4535	0.9301		2.0473	43.8606	1.3835	0.9274	0.9909	0.6002	2	23.6354	15.5443	5.0655	25.8977	10.3298	9.3442	7.1693	39.5348	17.0838	3.2968
1685	3.3565	0.8589	0.686	2.7797	94.1866	1.8574	0.686	0.9754	0.4407	2	33.5563	9.3325	12.8275	21.1764	17.0991	1.7969	9.0567	5.3549	18.0663	3.7051
1686	3.1901	0.8502	0.7447	2.587	87.724	1.6899	0.7447	0.9455	0.4643	2	22.9429	11.0959	5.0396	23.9006	9.666	6.6085	8.5203	28.8041	13.5765	2.6927
1687	2.4792	0.9515		2.1158	45.6584	1.4827	0.9587	1.0155	0.5828	2	30.8292	18.9061	7.2778	32.4418	13.2487	11.1852	7.4108	36.2812	20.7926	4.16
1688	2.9566	0.8235		2.3128	74.9632	1.4503	0.7624	0.902	0.4422	2	19.7257	10.8841	4.7771	24.6134	8.7702	7.0059	7.6495	35.5166	13.6011	2.5787
1689	1.9094	0.9124		1.5505	8.7916	1.0214	0.8909	0.9871	0.5804	2	9.3993	4.4158	5.744	7.6082	11.3012	-2.1435	5.4732	-22.8049	9.2024	1.7173
1690	2.5136	0.8655		2.0045	48.1031	1.2832	0.8409	0.9423	0.4976	2	17.8074	9.2774	5.6089	18.6428	10.8587	3.8737	6.8347	21.7533	13.8773	2.6054
1691	2.3596	0.8723		1.8631	37.6536	1.1995	0.8749	0.9405	0.4893	2	8.5561	4.3374	2.8501	8.865	5.94	1.4311	6.4662	16.7261	7.1331	1.3232
1692	2.2479	0.8582		1.7432	30.3785	1.0893	0.84	0.9086	0.4812	2	12.7498	6.0591	5.3839	12.5926	11.0018	0.7654	6.0607	6.0032	11.7046	2.1037
1693	2.2109	0.8932		1.7603	27.7182	1.1578	0.8683	0.9429	0.5164	2	15.1136	7.8282	5.6367	15.1577	11.3597	1.9615	6.2043	12.9784	13.0537	2.436
1694	3.2374	0.8403	0.6511	2.557	89.6007	1.6157	0.6511	0.9452	0.3985	2	16.8516	7.5791	4.7004	19.019	7.6176	4.5435	8.5466	26.9618	10.4299	1.9717
1695	2.0134	0.8881		1.6147	14.4785	1.0554	0.8603	0.9453	0.5494	2	13.6793	6.3909	7.2884	11.6324	14.4052	-1.5234	5.6173	-11.1365	12.9612	2.4352
1696	2.4351	0.9337		2.043	42.6508	1.3943	0.8996	0.9818	0.6098	2	13.1128	9.0635	2.1828	14.8636	5.1617	5.916	7.143	45.1162	9.4046	1.8358
1697	2.2247	0.8741		1.7603	28.7926	1.134	0.8452	0.9166	0.482	2	11.0901	4.0888	5.7747	8.4832	10.7377	-1.0866	6.1089	-9.7979	9.7796	1.8154
1698	3.2494	0.8641	0.6273	2.6384	90.3138	1.7494	0.6273	0.9651	0.3728	2	15.2004	6.9541	2.524	18.6543	5.9902	4.7211	8.8212	31.0591	8.6889	1.7232
1699	2.037	0.918		1.679	16.3857	1.1208	0.8744	0.9769	0.5727	2	10.7289	7.3697	3.3592	12.8692	6.1283	3.8602	5.8745	35.9795	9.5725	1.8264
1700	2.8419	0.8091		2.1672	68.8232	1.3294	0.7811	0.9048	0.4557	2	21.9114	11.5228	5.4982	25.2859	11.8909	6.1041	7.2236	27.8581	16.4822	3.0333
1701	2.4082	0.8884		1.9531	40.9774	1.2821	0.8765	0.9418	0.5636	2	19.8527	10.3793	6.1604	18.4165	13.1848	2.9485	6.7216	14.8519	15.4845	2.9536
1702	2.73	0.8929		2.2615	61.8571	1.5363	0.8801	0.9198	0.5123	2	32.7361	17.9211	7.3795	34.9789	14.4688	10.5082	7.6578	32.0997	21.3084	4.2749
1703	2.3146	0.8706		1.816	34.5385	1.1526	0.8226	0.9327	0.5322	2	12.6571	5.1798	6.142	9.7335	12.0508	-1.2331	6.3305	-9.7424	10.9813	1.9994
1704	2.7899	0.8424		2.1629	65.838	1.3701	0.8077	0.8849	0.4644	2	30.1813	16.5083	7.1971	35.5512	15.0964	9.4982	7.3836	31.4705	22.0285	4.0876
1705	2.7095	0.7763		2.0045	60.5274	1.179	0.6821	0.8438	0.4029	2	24.6549	14.2373	5.5318	35.3343	13.4236	8.8285	6.6084	35.8083	20.9117	3.7308
1706	2.1734	0.971		1.8803	25.0434	1.3227	0.9049	1.0419	0.6502	2	21.0024	9.2515	10.0834	14.2295	17.4726	-2.1085	6.6299	-10.0393	15.8784	3.1678
1707	1.9416	0.9251		1.5847	10.3836	1.0761	0.8825	0.975	0.5419	2	9.8638	5.7322	4.1315	10.5774	7.7347	1.5406	5.6432	15.6187	9.1662	1.7479
1708	2.6976	0.8477		2.1629	59.8671	1.398	0.8392	0.9232	0.5254	2	17.8949	9.6138	4.089	18.2982	9.4899	4.6279	7.1837	25.8616	12.8004	2.491
1709	1.8853	0.9411		1.5762	7.55	1.0805	0.9197	0.9953	0.6086	2	11.3813	6.3053	5.979	10.3599	10.7577	-0.2421	5.5739	-2.1272	10.5334	2.0419
1710	3.0033	0.7378	0.5611	2.1587	77.6704	1.2608	0.5611	0.866	0.306	2	19.5995	6.5228	7.2777	21.3148	13.696	2.3315	6.9608	11.8957	15.5453	2.8157
1711	3.1356	0.8	0.6714	2.4199	84.8946	1.5141	0.6714	0.9283	0.3359	2	16.9891	7.0657	4.396	21.0332	8.4229	4.2362	7.8806	24.9348	11.2206	2.1558
1712	3.3736	0.8392		2.6683	94.6939	1.7128	0.7505	0.9157	0.3921	2	34.1605	18.2584	6.3989	46.5665	12.0405	13.5374	8.894	39.6288	19.9442	3.8408
1713	2.4124	0.8182		1.7817	41.1526	1.0767	0.7856	0.8549	0.4746	2	30.7005	17.1141	10.2491	36.0569	22.568	6.4024	6.2011	20.8544	28.5135	4.9508
1714	2.8217	0.783		2.1073	67.5754	1.2696	0.7402	0.8931	0.416	2	14.6548	9.3059	2.6787	22.3701	6.2663	6.6992	6.9413	45.7133	11.5428	2.1112
1715	2.9739	0.7866	0.6221	2.2058	75.8749	1.3215	0.6221	0.8997	0.3682	2	31.9341	18.5155	6.2964	50.2875	14.0752	13.3331	7.3488	41.7519	24.165	4.3455
1716	1.6398	0.8418		1.2207	0.8992	0.7433	0.809	0.8779	0.4829	2	9.4213	5.2607	6.5076	10.8935	15.9771	-2.4549	4.3366	-26.0569	12.675	2.1725
1717	1.6509	0.7603		1.1179	0.9655	0.6137	0.6661	0.8355	0.3863	2	9.8882	5.2588	7.3245	13.6133	20.3602	-2.6064	3.9435	-26.3587	16.1124	2.5075
1718	2.5955	0.8442		2.0644	53.4255	1.3387	0.8365	0.8981	0.4642	2	20.9512	13.3645	4.1279	28.7931	8.6754	9.3378	6.8836	44.5693	15.6504	3.0436
1719	2.4626	0.8698		1.9574	44.4693	1.2717	0.8594	0.9281	0.4799	2	11.2323	3.441	5.4506	7.1708	9.8392	-1.2805	6.7292	-11.4002	8.8325	1.6692
1720	3.0344	0.7978	0.5992	2.2443	79.5343	1.3343	0.5992	0.8893	0.3125	2	15.8057	5.8437	5.3012	18.7023	9.7495	2.7974	7.6048	17.6987	11.8457	2.0784
1721	2.4921	0.8532		1.9702	46.4384	1.2599	0.8508	0.9164	0.4535	2	20.8905	12.0723	5.0669	26.6193	10.9356	7.1128	6.68	34.048	16.5811	3.1273
1722	3.1488	0.6962	0.5651	2.1415	85.6565	1.1668	0.5651	0.7979	0.2711	2	21.9607	9.6848	5.4572	35.7301	13.7047	5.9701	6.8873	27.1854	18.8213	3.1886
1723	3.0376	0.8812	0.7027	2.4585	79.7404	1.5949	0.7027	0.9792	0.4	2	16.1942	6.1936	3.8812	15.4837	8.3691	2.8459	8.4094	17.5736	10.1537	1.9257
1724	3.3985	0.8039	0.678	2.5613	95.3817	1.5642	0.678	0.8771	0.3738	2	9.6122	5.8101	1.2157	15.5431	3.194	4.6162	8.583	48.0244	6.1451	1.1199
1725	3.5264	0.8629	0.7188	2.9039	97.3873	1.9438	0.7188	0.9783	0.4047	2	23.4615	10.9452	3.908	27.0455	8.1324	7.6541	9.5603	32.6241	12.0699	2.4541
1726	2.0516	0.9486		1.7518	17.334	1.1873	0.9362	0.9981	0.6339	2	8.2286	4.1969	4.0317	6.6202	7.2853	-0.4216	6.1142	-5.1236	6.9305	1.3458
1727	2.0998	0.9102		1.7004	20.4141	1.128	0.9219	0.979	0.5417	2	8.8282	4.2287	4.0583	7.807	7.8443	-0.0202	6.0043	-0.2287	7.8264	1.4703
1728	1.9594	0.8824		1.5419	11.1791	0.9961	0.8535	0.9184	0.4922	2	7.8901	4.0415	3.8486	8.2109	7.6379	0.282	5.432	3.5741	7.921	1.4525
1729	2.6101	0.9249		2.2315	54.2679	1.5496	0.8644	0.9872	0.5281	2	22.7377	14.6978	4.3188	27.8308	7.8709	10.541	7.5843	46.3591	14.6733	2.998
1730	3.0991	0.8428	0.6643	2.467	83.0309	1.5819	0.6643	0.95	0.4233	2	15.3207	4.4868	5.2681	10.5984	9.3513	0.528	8.2058	3.4463	9.685	1.8671
1731	1.916	0.9678		1.6276	9.2266	1.1267	0.8922	1.0259	0.6391	2	6.6497	3.4613	3.714	5.4163	6.5377	-0.7166	5.8252	-10.7764	5.9019	1.1415
1732	3.0872	0.8288	0.7244	2.4199	82.5162	1.5299	0.7244	0.9258	0.4454	2	19.8269	11.3436	4.357	25.4681	7.8221	7.8596	8.0386	39.6411	12.9596	2.4665
1733	2.5166	0.8169		1.9574	48.1583	1.2312	0.817	0.91	0.4626	2	22.2408	13.4337	5.2554	29.0372	11.4589	8.1324	6.4589	36.5652	18.0643	3.4434
1734	1.9652	0.8894		1.5676	11.4785	1.0157	0.8731	0.9337	0.5032	2	14.8379	7.6693	7.1687	15.241	13.9865	0.6313	5.4914	4.2546	14.6085	2.702
1735	2.3796	0.8812		1.9102	38.8565	1.2295	0.8495	0.9167	0.4885	2	29.2936	17.1343	8.3526	35.0781	16.4095	9.1189	6.5876	31.1293	23.8256	4.4468
1736	2.2219	0.8549		1.7304	28.4871	1.0904	0.8615	0.8776	0.4698	2	7.093	2.4091	3.606	5.1283	7.5474	-1.1364	5.9672	-16.0214	6.505	1.1887
1737	2.8517	0.798	0.693	2.2143	69.3126	1.4017	0.693	0.909	0.3803	2	12.8024	5.3646	4.4955	14.1073	7.2818	2.5955	7.1494	20.2735	9.1335	1.7907
1738	2.3366	0.9068		1.9017	36.0538	1.2794	0.8766	0.9818	0.5249	2	12.6113	7.9481	2.9729	15.141	6.181	4.7034	6.6566	37.2951	9.8572	1.8946
1739	3.3982	0.823		2.7026	95.3562	1.7392	0.8595	0.9279	0.4919	2	10.168	1.5951	3.0423	3.2427	6.8733	-1.786	8.7866	-17.5649	5.8464	1.1572
1740	2.3467	0.8813		1.876	36.6814	1.2255	0.869	0.9341	0.4962	2	11.4961	6.0877	3.7634	12.268	7.4161	2.4076	6.4971	20.9428	9.3807	1.7694
1741	2.5619	0.8688		2.0987	51.1526	1.3931	0.8201	0.9575	0.532	2	33.0345	21.492	7.2551	40.4004	13.4041	14.3613	6.9928	43.4736	23.7129	4.7241
1742	2.6324	0.8389		2.043	55.6378	1.2806	0.8316	0.9056	0.4711	2	20.7642	12.1175	4.5056	25.7194	10.6815	7.085	6.938	34.1212	16.2144	2.9928
1743	2.6182	0.8307		2.103	54.6525	1.3671	0.8031	0.937	0.4636	2	20.4659	13.2342	3.9816	28.5494	8.0037	9.524	6.833	46.5359	14.9703	2.9952
1744	2.5772	0.8748		2.1158	52.2467	1.4035	0.9069	0.9785	0.5895	2	16.8778	8.4812	5.6324	14.3869	10.315	2.4004	7.0826	14.2222	12.0255	2.383
1745	2.5408	0.8555		2.073	49.9921	1.3746	0.8734	0.9394	0.5552	2	21.315	10.2588	7.14	18.4767	13.4929	2.7671	6.8285	12.9819	15.5063	3.1215
1746	2.5373	0.8618		2.0002	49.6012	1.2864	0.8235	0.9233	0.499	2	13.5342	7.6922	3.7716	15.4166	7.4191	3.9904	6.8697	29.4838	10.521	1.9701
1747	3.8222	0.8258	0.6718	3.0196	99.5262	1.9141	0.6718	0.9703	0.3447	2	18.2718	4.2275	4.7499	12.2656	8.9488	1.1432	9.9158	6.2566	9.5459	1.8427
1748	3.6672	0.8554	0.655	2.9339	98.8446	1.8889	0.655	0.9279	0.3472	2	16.1136	4.4178	5.0837	12.7236	7.5862	1.7838	9.8546	11.0702	8.5307	1.6351
1749	2.5275	0.8735		2.0387	48.8779	1.3539	0.8522	0.9176	0.5505	2	23.6794	15.2	4.9212	27.6119	10.5545	9.3899	6.9359	39.6543	17.4898	3.414
1750	3.6019	0.872	0.5983	2.9724	98.1141	1.8667	0.5983	0.9439	0.3789	2	17.7634	2.408	9.5972	6.3554	10.3209	-1.5025	9.8679	-8.4584	9.5159	1.8001
1751	3.1142	0.8928	0.7394	2.5741	83.7594	1.7592	0.7394	0.9991	0.4278	2	21.6579	10.1633	4.9275	23.7556	8.6337	6.4696	8.7343	29.8718	12.3112	2.4796
1752	2.426	0.9026		1.9531	42.0673	1.2925	0.8814	0.968	0.5926	2	14.1432	7.1309	5.0825	12.0323	10.0191	1.1931	6.8795	8.4359	10.9425	2.0558
1753	3.2989	0.8652	0.664	2.6384	92.1997	1.6898	0.664	0.9381	0.3863	2	28.7579	10.4559	8.0842	27.0699	14.0398	5.033	8.9664	17.5013	17.0185	3.2073
1754	2.9218	0.8659	0.6682	2.3171	73.1571	1.4947	0.6682	0.95	0.4135	2	19.8028	7.8317	5.9492	18.9379	11.0721	3.2529	7.9483	16.4265	13.2487	2.4915
1755	2.0829	0.9412		1.7432	19.1591	1.1982	0.8936	1.0178	0.5761	2	13.3347	7.446	5.1201	12.9251	9.4657	1.9929	6.1586	14.9452	11.1289	2.1652
1756	2.2236	0.9422		1.8717	28.6317	1.288	0.931	1.0052	0.5724	2	19.4733	12.7588	4.7096	22.2891	9.3828	7.3878	6.5819	37.9381	15.119	2.9586
1757	3.2148	0.8789		2.6555	88.7446	1.7731	0.7966	0.9676	0.5221	2	20.498	9.7594	4.4115	18.6927	8.5838	5.2778	8.8762	25.7479	11.5605	2.3093
1758	2.0727	0.9168		1.6961	18.5731	1.1491	0.8769	0.9808	0.5276	2	13.8413	7.5599	5.3948	14.3296	10.1064	2.2281	5.9697	16.0975	12.0453	2.3186
1759	2.7869	0.8979		2.3728	65.4848	1.6594	0.9141	0.9881	0.6097	2	22.313	8.6084	7.1257	14.1191	13.0562	0.6481	7.8613	2.9046	13.4464	2.8383
1760	3.0235	0.8698	0.6757	2.4285	78.8496	1.5843	0.6757	0.9577	0.389	2	16.6906	9.527	3.1716	24.4922	5.9931	7.1958	8.2619	43.1129	10.535	2.0202
1761	1.8764	0.8699		1.4434	7.0923	0.9212	0.8264	0.9675	0.529	2	14.2654	5.6874	9.551	10.752	21.8717	-5.8818	5.1281	-41.2312	15.4857	2.7818
1762	2.8013	0.8745		2.3086	66.5263	1.5543	0.7994	0.9886	0.5252	2	21.3489	10.204	6.4358	19.4281	10.8301	4.5158	7.6964	21.1524	13.7354	2.7739
1763	1.8151	0.8876		1.4177	4.921	0.9191	0.8391	0.9736	0.5003	2	6.943	3.7241	3.8272	7.4437	7.6853	-0.1209	5.0613	-1.7413	7.5541	1.3718
1764	2.8419	0.8439		2.2529	68.8019	1.4388	0.8108	0.9368	0.5031	2	29.5255	16.633	6.1453	33.0619	13.7781	9.7014	7.5342	32.8577	20.5209	3.9189
1765	1.7422	0.7352		1.135	2.5938	0.616	0.7123	0.7657	0.3781	2	10.7104	5.8935	6.488	15.5877	20.2494	-1.7625	4.0238	-16.456	17.387	2.6618
1766	2.2114	0.9192		1.8246	27.7342	1.237	0.8894	0.9783	0.5532	2	13.2454	6.7973	4.8693	12.2865	9.4308	1.5798	6.3862	11.9272	10.7077	2.0741
1767	2.3967	0.9312		2.0173	40.1567	1.3994	0.9331	1.0005	0.6073	2	25.0564	14.5284	6.5638	23.9245	13.2911	6.4572	7.0117	25.7707	17.9051	3.5735
1768	2.4009	0.9131		1.9788	40.4704	1.343	0.9085	0.9758	0.588	2	14.1839	6.9999	4.5962	11.9042	9.515	1.4049	6.887	9.9049	10.5614	2.0595
1769	2.8206	0.8956		2.3685	67.5122	1.5379	0.7402	1.0158	0.444	2	23.4929	11.6265	6.3879	26.1878	10.8478	6.8104	7.9361	28.9892	15.276	2.9603
1770	3.2521	0.8531	0.7309	2.6041	90.4618	1.7001	0.7309	0.9387	0.393	2	21.1816	12.7289	3.0723	32.3886	6.4667	10.1875	8.7156	48.096	12.459	2.4303
1771	3.2461	0.8616	0.6492	2.6084	90.1414	1.7099	0.6492	0.9564	0.3737	2	28.745	9.6149	5.8453	25.7323	14.3159	4.2657	8.7871	14.8398	16.8109	3.2713
1772	2.9007	0.8583		2.3857	71.828	1.5756	0.8036	0.9678	0.4691	2	22.4404	12.1077	4.515	25.8113	9.3377	7.7275	7.8215	34.4357	14.2424	2.8691
1773	2.831	0.8136		2.1844	68.272	1.3499	0.7853	0.9044	0.4588	2	23.1681	13.9611	4.0919	30.4328	10.3312	9.2216	7.2358	39.803	17.1628	3.2019
1774	3.0511	0.8776		2.5441	80.6597	1.7349	0.8233	0.9668	0.5258	2	30.9687	19.1958	4.5947	36.5094	9.7369	14.0764	8.4122	45.4536	17.8504	3.6814
1775	2.4305	0.8537		1.876	42.3853	1.1753	0.8393	0.9088	0.5143	2	19.267	8.3358	7.9101	16.2095	16.5355	-0.1677	6.5184	-0.8704	16.3933	2.9558
1776	2.2506	0.917		1.8331	30.5413	1.2154	0.906	0.9802	0.5473	2	12.9964	6.4191	4.9541	11.7294	9.8436	1.0321	6.4837	7.9414	10.6931	2.0045
1777	1.9935	0.9657		1.7132	13.2884	1.1832	0.9328	1.0212	0.5875	2	7.9166	3.4424	4.4743	5.8589	7.5119	-0.9712	6.0476	-12.2679	6.6908	1.309
1778	3.0474	0.9525		2.6555	80.3373	1.9019	0.8545	1.0561	0.5675	2	4.8276	2.843	0.7895	5.0096	1.4873	1.9989	9.1189	41.4057	2.5383	0.5294
1779	2.6845	0.8531		2.1544	58.9518	1.4085	0.8644	0.9306	0.5346	2	18.1834	10.768	4.6026	20.1436	8.4848	6.2324	7.195	34.2752	12.9098	2.5272
1780	2.7203	0.8435		2.1672	61.231	1.4042	0.7969	0.9189	0.4586	2	10.2962	5.453	2.8244	11.8915	5.1215	3.1045	7.2091	30.1519	7.3324	1.4282
1781	2.1644	0.9198		1.7775	24.3551	1.1915	0.846	0.9788	0.5813	2	7.9135	3.6613	3.6573	6.2989	6.9676	-0.3886	6.2548	-4.9106	6.6416	1.2652
1782	2.9866	0.9582	0.8126	2.6683	76.6128	1.9463	0.8126	1.0764	0.5269	2	22.7028	13.0354	3.8546	24.7401	6.8108	9.4469	8.9908	41.6112	11.6646	2.5251
1783	1.74	0.9547		1.4348	2.5267	1.0002	0.9188	1.02	0.6312	2	7.4735	3.7934	5.0162	6.0098	9.9729	-2.5015	5.2189	-33.4716	7.472	1.432
1784	1.9094	0.8931		1.5248	8.7776	0.9834	0.8514	0.9169	0.5512	2	7.7989	4.1033	4.4343	7.4445	8.5506	-0.6097	5.3573	-7.8178	7.9305	1.4558
1785	2.522	0.8634		2.013	48.49	1.3231	0.8798	0.9429	0.5431	2	13.8807	7.6693	3.7129	14.1224	7.9625	3.3452	6.8405	24.0996	10.491	2.0292
1786	2.1762	0.9567		1.8417	25.216	1.2757	0.9699	1.0216	0.6539	2	15.8055	9.1097	5.6715	13.9319	10.7673	2.0693	6.5405	13.0923	12.3897	2.4166
1787	2.3573	0.8929		1.9102	37.4825	1.253	0.8699	0.9383	0.5213	2	13.1108	8.1853	3.2755	15.7013	6.732	4.6758	6.6129	35.6637	10.4635	1.9826
1788	2.562	0.8545		2.0644	51.1714	1.3488	0.8646	0.9392	0.5302	2	20.6659	14.3087	3.2788	26.9857	7.7664	10.1907	6.8779	49.3117	15.3217	3.0047
1789	2.0666	0.8989		1.6533	18.124	1.098	0.8824	0.9592	0.5253	2	11.1039	3.8859	6.4452	7.3968	12.6054	-2.7363	5.8364	-24.6427	10.1128	1.9025
1790	3.6434	0.8302	0.6665	2.8482	98.6094	1.8041	0.6665	0.9298	0.3603	2	26.9257	12.2967	5.0042	34.1245	10.1323	8.6455	9.5028	32.1087	14.9247	2.8334
1791	1.9903	0.9255		1.6104	13.1295	1.066	0.9167	0.9822	0.5587	2	12.3076	5.7128	6.5948	10.2246	13.0012	-1.5514	5.7868	-12.6052	11.5456	2.1268
1792	2.5495	0.862		2.0816	50.4215	1.3815	0.8562	0.9643	0.5646	2	26.7813	15.9421	6.298	28.2358	13.2696	8.45	6.9043	31.5519	19.3857	3.8789
1793	2.7873	0.7972		2.0516	65.547	1.2417	0.7411	0.8524	0.4312	2	24.1566	15.3593	4.9316	35.6195	10.8544	10.6788	6.9807	44.2066	19.4545	3.4605
1794	2.8098	0.908		2.3899	67.0709	1.6649	0.8744	0.9909	0.5626	2	21.2442	12.4884	4.7693	22.1961	7.9437	8.019	8.0155	37.7468	12.76	2.6504
1795	2.996	0.9251		2.5741	77.2194	1.7988	0.8308	1.0251	0.4956	2	25.9894	13.9744	5.1166	28.197	9.2197	9.4051	8.7072	36.1882	14.4482	2.9848
1796	2.7764	0.9027		2.3128	64.6363	1.5482	0.879	0.9624	0.5038	2	14.225	7.0566	3.4876	14.0072	6.8632	3.599	7.8737	25.3005	9.1881	1.8066
1797	2.7863	0.8844		2.2657	65.464	1.5151	0.8541	0.9861	0.5328	2	13.9683	8.7913	2.497	16.5004	5.2702	5.9834	7.7415	42.8356	9.2194	1.8043
1798	3.0987	0.8795		2.5613	83.0075	1.7026	0.8349	0.9914	0.5187	2	38.8963	22.0038	7.3153	42.4207	14.2685	14.6027	8.5618	37.5426	22.8452	4.543
1799	2.8286	0.857		2.2829	68.0605	1.4921	0.7878	0.9421	0.4776	2	18.3389	8.8151	4.8687	18.4577	9.3872	4.3319	7.6155	23.6214	12.2907	2.4081
1800	2.3326	0.9041		1.9145	35.7663	1.2882	0.8842	0.9538	0.5233	2	9.8871	5.9406	2.5996	11.352	5.1595	3.2406	6.6251	32.776	7.6751	1.4924
1801	2.5625	0.898		2.1629	51.2089	1.4833	0.9211	0.9942	0.6232	2	23.0289	12.6916	5.6663	20.3651	12.0188	5.2014	7.229	22.5864	15.5255	3.1856
1802	2.584	0.8956		2.1672	52.6259	1.4627	0.9166	0.9837	0.5887	2	20.1976	12.9556	4.1675	22.0067	8.2862	8.0775	7.2702	39.9924	13.8084	2.7781
1803	2.0252	0.9407		1.6961	15.341	1.165	0.9255	1.0047	0.6203	2	17.1733	9.3473	7.8259	15.0701	14.3662	0.4366	5.985	2.5423	14.741	2.8694
1804	3.116	0.8359		2.4499	83.8301	1.5696	0.7589	0.9036	0.421	2	27.3933	13.9094	5.3027	33.0417	11.739	8.9677	8.1824	32.7368	17.4524	3.3478
1805	2.3015	0.9057		1.8674	33.8368	1.2355	0.9213	0.9308	0.5719	2	15.9037	6.6957	7.3725	11.7071	13.8766	-1.2408	6.5487	-7.802	12.8723	2.4285
1806	2.3858	0.8641		1.8803	39.254	1.1878	0.8544	0.9105	0.4842	2	12.341	3.1511	6.4116	6.5074	13.0615	-3.1737	6.4769	-25.7167	10.3898	1.9054
1807	3.0085	0.8337		2.3428	77.919	1.4788	0.7577	0.9053	0.4016	2	20.0443	11.1855	3.9833	27.8543	8.2236	7.8831	7.8801	39.3284	13.5544	2.5437
1808	2.3673	0.9002		1.9231	38.1335	1.2671	0.8921	0.9629	0.5374	2	17.2347	8.4616	6.0773	15.7442	12.0237	1.9995	6.6949	11.6016	13.6017	2.5743
1809	2.9191	0.8399		2.3257	72.9384	1.5189	0.7653	0.9282	0.4752	2	28.3664	15.373	6.4709	32.3505	12.4491	9.4571	7.7025	33.3391	18.6756	3.6828
1810	3.2932	0.883	0.6766	2.7754	92.05	1.8923	0.6766	1.0182	0.3939	2	28.6366	10.4415	7.322	26.5056	12.1435	5.6577	9.1351	19.7569	15.1332	3.1348
1811	2.4063	0.9232		2.0002	40.8199	1.3669	0.9137	0.9842	0.6057	2	14.9794	7.6313	5.2214	12.5986	9.654	1.7836	6.979	11.907	10.9587	2.1464
1812	1.7458	0.8936		1.3749	2.7012	0.8983	0.8637	0.9172	0.5533	2	7.6254	4.6021	4.5329	8.3168	8.7655	-0.2483	4.9009	-3.2562	8.4887	1.5559
1813	2.1479	0.8785		1.7004	23.3907	1.1015	0.8367	0.9428	0.5383	2	9.1312	4.2683	4.2293	7.929	8.6345	-0.3798	5.9276	-4.1594	8.2898	1.5405
1814	1.7581	0.9069		1.3963	2.997	0.9179	0.8313	0.9693	0.552	2	7.1537	3.7289	4.883	6.755	9.3601	-1.4381	5.009	-20.1029	7.7936	1.4282
1815	2.7874	0.9367		2.3814	65.5886	1.6625	0.8572	1.0058	0.576	2	27.4597	15.415	5.7805	26.76	11.0865	9.0287	8.2023	32.8798	16.5171	3.3478
1816	2.8987	0.8537		2.36	71.7413	1.5521	0.8277	0.9627	0.4872	2	27.5018	14.417	6.5203	29.5909	12.2879	8.4302	7.7741	30.6533	17.7191	3.5376
1817	2.5457	0.9435		2.1629	50.216	1.4963	0.8977	0.9693	0.5806	2	27.028	16.9007	6.2743	29.1104	11.059	10.4801	7.5456	38.775	18.0632	3.582
1818	2.3201	0.9561		1.9959	34.8906	1.3838	0.9373	1.0057	0.6236	2	20.3155	13.9028	4.7953	22.294	8.4353	8.6425	6.9687	42.5414	14.681	2.9152
1819	2.4606	0.8329		1.8503	44.3438	1.1491	0.8187	0.9013	0.4534	2	18.278	7.777	6.5153	17.1521	15.0934	0.9335	6.4384	5.1072	15.9064	2.8389
1820	2.2456	0.926		1.8546	30.1996	1.2455	0.9155	0.9734	0.5567	2	15.7957	8.0161	5.7373	14.3983	11.2942	1.7281	6.5326	10.9403	12.6822	2.418
1821	2.5582	0.9366		2.2358	50.8522	1.5889	0.9319	1.0476	0.6475	2	18.0465	9.4059	5.5658	14.5258	9.1783	3.4627	7.5273	19.1877	11.3579	2.3975
1822	2.3603	0.9262		1.9616	37.722	1.3365	0.9205	0.9866	0.5375	2	19.8919	12.9419	4.4191	24.0786	8.6987	8.2665	6.8678	41.5571	14.8836	2.8964
1823	2.4701	0.8423		1.9017	44.9366	1.196	0.8158	0.9065	0.4435	2	13.096	7.5031	3.4057	16.9178	7.4326	4.2067	6.5365	32.122	10.9498	2.0035
1824	3.1819	0.8406	0.6042	2.5613	87.3371	1.6299	0.6042	0.9447	0.404	2	20.4108	8.1083	5.5299	20.0713	10.0352	4.0543	8.4026	19.8635	12.5227	2.4291
1825	2.8101	0.8599		2.2829	67.1128	1.5036	0.7856	0.9168	0.4808	2	13.1252	8.3179	2.057	17.3005	4.6999	6.0582	7.5916	46.157	8.7292	1.7289
1826	2.9134	0.8494	0.7287	2.3728	72.4583	1.5793	0.7287	0.943	0.4507	2	27.113	14.874	5.2315	33.0021	10.8442	9.9865	7.774	36.8329	17.1677	3.4877
1827	3.3575	0.8551	0.7306	2.7197	94.2119	1.7788	0.7306	0.9951	0.4468	2	22.1587	10.3091	6.9184	23.0735	8.8959	6.3345	9.0201	28.587	12.4571	2.4566
1828	2.3475	0.8194		1.7389	36.7494	1.0546	0.7859	0.8514	0.4263	2	11.9944	4.2859	5.2819	10.0528	12.2701	-0.9453	6.0432	-7.8812	11.3734	1.9848
1829	2.3279	0.9395		1.9616	35.4963	1.3674	0.92	1.0212	0.5678	2	11.3884	4.6275	4.1958	8.1493	8.456	-0.1741	6.8707	-1.5287	8.3285	1.6575
1830	2.1807	0.8756		1.7132	25.5619	1.0917	0.8578	0.9238	0.5235	2	12.5005	5.6863	5.7776	10.8622	11.9934	-0.5922	5.9986	-4.7374	11.4505	2.0839
1831	3.2129	0.8899	0.7364	2.6812	88.6471	1.8234	0.7364	1.0223	0.5052	2	17.318	9.4635	3.2758	18.7339	5.9583	6.4536	8.9824	37.2653	9.4976	1.928
1832	2.5976	0.8684		2.0302	53.5592	1.3021	0.8575	0.9078	0.4778	2	16.1272	8.7182	3.9859	18.2482	8.9876	4.4244	7.0863	27.4344	12.3855	2.2758
1833	2.2706	0.9686		1.9616	31.8834	1.4028	0.9525	1.0231	0.663	2	10.8526	4.9377	4.3563	7.4477	7.9955	-0.3632	6.9089	-3.3467	7.7364	1.5708
1834	2.7902	0.8786		2.2572	65.8588	1.4939	0.8737	0.9355	0.5311	2	19.3129	11.4129	3.7636	21.4899	8.2047	7.0555	7.7014	36.5326	12.9278	2.5077
1835	2.8085	0.9195		2.4285	66.9869	1.716	0.9382	1.0134	0.6404	2	26.2251	16.2696	4.3209	25.4073	9.2556	10.3428	8.1132	39.4386	15.2827	3.2324
1836	1.9218	0.9032		1.5333	9.4939	0.9936	0.8722	0.9326	0.567	2	6.7605	3.8703	3.361	6.8256	6.7752	0.0286	5.453	0.4225	6.804	1.2398
1837	2.7651	0.8293		2.133	64.0803	1.3293	0.8508	0.8564	0.4475	2	14.3475	7.0551	3.9145	15.7669	8.2695	3.3548	7.2037	23.3825	10.7933	1.9917
1838	3.0099	0.8268		2.3985	77.9869	1.5495	0.7579	0.9525	0.4248	2	16.3502	8.4796	3.5202	19.963	6.9977	5.5072	7.8185	33.6828	10.5519	2.0912
1839	3.2633	0.8466	0.7236	2.6469	91.1545	1.7531	0.7236	0.9301	0.4004	2	16.5769	8.7288	2.6997	21.8018	5.8017	6.4059	8.6792	38.6435	9.4558	1.91
1840	1.654	0.9805		1.3963	1.0186	0.9658	0.9087	1.0478	0.6508	2	4.0283	2.8189	2.5901	4.3313	3.8397	0.3199	5.0951	7.9413	4.1709	0.7906
1841	2.2712	0.9199		1.8717	31.8998	1.2721	0.9014	0.9759	0.6018	2	7.9509	5.5077	1.756	9.1516	3.6452	3.3139	6.5637	41.6796	6.2502	1.2113
1842	2.9214	0.89		2.3728	73.1133	1.573	0.7892	0.9432	0.504	2	26.1026	14.1177	5.2974	28.0128	11.2114	8.4674	8.1681	32.4389	16.5942	3.1957
1843	2.6597	0.8836		2.2315	57.3539	1.538	0.9032	0.9861	0.5743	2	31.3879	16.7654	7.6764	29.195	15.1729	8.0523	7.383	25.6542	20.4083	4.2514
1844	2.6824	0.9245		2.2743	58.7932	1.5546	0.8701	0.9855	0.5536	2	16.4518	9.2621	4.0953	16.7302	7.1824	5.2858	7.7907	32.129	10.5827	2.1117
1845	2.7163	0.8767		2.2486	60.9492	1.5301	0.857	0.9481	0.5193	2	20.1958	11.4162	4.2638	21.9843	8.6853	6.906	7.4817	34.1952	13.199	2.6994
1846	2.7342	0.8554		2.1715	62.1407	1.4052	0.8187	0.9267	0.4551	2	11.9452	5.448	3.879	11.9704	6.8383	2.3357	7.3477	19.5535	8.5007	1.6257
1847	2.6085	0.9193		2.2143	54.2487	1.5356	0.9216	0.9982	0.562	2	20.8292	12.8694	3.8234	22.9004	8.1754	8.2751	7.5332	39.7284	13.5642	2.765
1848	2.7525	0.8227		2.1115	63.1379	1.3129	0.7884	0.8957	0.4138	2	16.1218	6.3334	6.2591	15.3069	10.8864	1.829	7.1138	11.3449	12.2795	2.2663
1849	1.9734	0.9912		1.7175	12.022	1.2231	0.9591	1.0735	0.6379	2	11.1254	5.5711	5.5543	8.7332	9.4908	-0.4833	6.1451	-4.3441	9.0961	1.8105
1850	2.8077	0.8569		2.2786	66.945	1.5	0.8046	0.9446	0.4875	2	14.4263	9.0618	2.6039	18.5901	5.2978	6.4794	7.5586	44.9138	9.6175	1.9086
1851	2.8641	0.8841		2.3428	69.9534	1.58	0.8261	0.9665	0.4788	2	10.8079	6.2562	2.0826	13.0675	4.1331	4.2774	7.955	39.5766	6.8404	1.3586
1852	1.9267	0.8599		1.4905	9.7757	0.9277	0.7794	0.9251	0.4845	2	2.4173	0.9301	1.6396	1.9196	3.3557	-0.6958	5.2049	-28.7842	2.6057	0.4644
1853	3.3968	0.9119	0.6182	2.8911	95.3307	1.8731	0.6182	0.9819	0.3761	2	13.4739	5.1681	2.3209	13.7418	5.5482	3.0815	9.7316	22.8701	7.1934	1.3846
1854	1.8712	0.8791		1.4734	6.9124	0.9572	0.8736	0.9307	0.5275	2	9.1886	5.8158	4.2057	11.0262	7.8481	1.6763	5.1678	18.2433	9.5995	1.778
1855	2.2016	0.9692		1.9102	27.0012	1.3661	0.9095	1.0471	0.5992	2	10.7994	4.794	4.7077	8.0007	7.831	0.1017	6.7031	0.9417	7.9053	1.6111
1856	2.4366	0.9212		2.0088	42.8103	1.3563	0.9152	0.9831	0.5992	2	11.7754	5.299	4.6583	8.8437	8.5539	0.1736	7.0513	1.4743	8.682	1.67
1857	2.8656	0.7729		2.1501	70.1247	1.3078	0.7195	0.8669	0.385	2	14.247	8.7364	2.6423	22.6915	5.9717	6.4372	6.9583	45.1828	10.8939	2.0475
1858	2.5196	0.8053		1.9574	48.324	1.2147	0.8421	0.9023	0.4703	2	15.9274	7.8457	4.7518	16.6811	10.8571	2.7393	6.3746	17.1987	13.1122	2.4986
1859	3.5891	0.9024	0.5944	3.0538	97.958	2.1343	0.5944	1.0382	0.3981	2	19.5509	7.5122	4.1582	18.8677	6.9341	4.7514	10.1747	24.3027	9.1603	1.9215
1860	2.7446	0.9155		2.3214	62.669	1.5958	0.824	1.004	0.4856	2	23.2956	16.0461	2.9923	33.0448	6.5298	12.8753	7.8936	55.2692	14.5981	2.9512
1861	2.9021	0.9172	0.8004	2.5227	71.9148	1.779	0.8004	1.0666	0.4959	2	21.9585	11.066	5.8758	22.3141	8.489	6.8561	8.3623	31.223	12.3432	2.6259
1862	3.2362	0.9102	0.7005	2.7583	89.5761	1.8893	0.7005	0.9922	0.4765	2	22.4188	9.8533	4.9219	20.6775	8.8943	5.615	9.2541	25.0459	11.8662	2.4226
1863	2.344	0.8173		1.7518	36.4266	1.063	0.8153	0.8748	0.432	2	9.1194	2.6468	4.7374	6.1268	10.2576	-1.7845	6.0183	-19.5682	8.5789	1.5153
1864	1.8482	0.8971		1.4691	6.0438	0.9466	0.9163	0.9163	0.5179	2	7.5955	2.3942	5.7273	4.623	12.1336	-3.8897	5.209	-51.2106	8.024	1.4581
1865	2.7769	0.8769		2.2315	64.6982	1.4391	0.8288	0.9427	0.4645	2	17.6084	10.5139	3.2066	22.6365	7.2789	7.1331	7.6502	40.5096	12.2357	2.3017
1866	3.2802	0.809	0.6737	2.5527	91.8007	1.6119	0.6737	0.9155	0.3766	2	17.2833	8.0119	3.4113	21.2723	7.5054	5.1851	8.3366	30.0006	10.7223	2.0732
1867	2.0192	0.9167		1.6404	14.8872	1.1009	0.891	0.9882	0.5905	2	11.2137	6.8827	4.331	11.6563	8.4848	1.8727	5.815	16.7001	10.1859	1.9284
1868	1.8914	0.8932		1.5076	7.8977	0.9827	0.8466	0.96	0.556	2	9.4256	4.2093	5.835	7.5707	12.2243	-2.5874	5.3075	-27.4508	9.5915	1.7759
1869	2.3657	0.9111		1.9531	38.0134	1.3052	0.8976	0.9687	0.5345	2	13.3802	7.2448	4.0844	13.5546	7.9602	2.9901	6.7715	22.3472	10.2515	1.976
1870	2.6235	0.8157		2.0687	54.9802	1.3216	0.8508	0.9203	0.4589	2	24.8139	12.1655	7.7975	26.5125	14.6603	5.4385	6.7226	21.9172	18.7757	3.6911
1871	2.2764	0.9779		1.9659	32.2126	1.4086	0.9914	1.0526	0.6815	2	16.1779	7.1933	7.3249	10.5558	12.3553	-1.2263	6.9933	-7.5801	11.4851	2.3133
1872	3.1213	0.8342	0.7605	2.5099	83.9952	1.6433	0.7605	0.9897	0.4182	2	25.6211	14.0157	5.1556	33.5116	9.4734	10.0536	8.1801	39.2395	15.5912	3.1321
1873	2.1981	0.8798		1.7261	26.8423	1.1257	0.881	0.9487	0.513	2	12.7119	6.4835	4.7367	12.6378	10.1656	1.2683	6.0752	9.9773	11.2924	2.0924
1874	2.9705	0.9006		2.4885	75.6742	1.6816	0.7742	1.0152	0.5105	2	14.4938	9.4974	2.1868	18.6058	4.2663	7.3196	8.4042	50.5016	8.6191	1.7246
1875	2.2495	0.9026		1.8246	30.4762	1.1957	0.9166	0.9695	0.5182	2	11.7417	5.474	5.1544	10.5632	9.2512	0.6799	6.3784	5.7905	9.8199	1.8409
1876	2.3888	0.9514		2.0387	39.4445	1.4437	0.9473	1.0241	0.6375	2	16.6107	8.8418	5.334	13.8703	9.6359	2.6992	7.1401	16.2498	11.5056	2.3264
1877	2.2286	0.9545		1.8931	29.0503	1.3181	0.9419	0.9959	0.587	2	11.5385	4.8512	5.2601	8.2642	9.1476	-0.5186	6.6831	-4.4945	8.7539	1.7265
1878	2.2626	0.9291		1.8931	31.4893	1.3039	0.9159	0.9833	0.6048	2	10.3319	5.2856	3.4442	8.7391	7.2186	0.9196	6.6046	8.9006	7.9238	1.5643
1879	2.0749	0.838		1.5462	18.7532	0.9551	0.8316	0.9216	0.4711	2	13.1996	4.1169	8.2176	8.7385	18.7663	-4.7243	5.4622	-35.7912	13.8201	2.4165
1880	2.6821	0.9372		2.2657	58.7535	1.556	0.841	1.0203	0.5711	2	26.4647	14.7623	6.6414	25.8477	11.8825	7.9759	7.8972	30.1379	17.0082	3.3511
1881	2.1007	0.948		1.7475	20.5052	1.2018	0.9045	1.0733	0.6101	2	9.0324	4.621	3.7067	7.5739	7.4559	0.072	6.256	0.7972	7.5157	1.4438
1882	2.4484	0.8342		1.8803	43.4681	1.1558	0.7856	0.851	0.4779	2	14.784	5.7575	6.7292	12.0482	13.315	-0.6053	6.4168	-4.0943	12.7911	2.304
1883	2.1193	0.921		1.7475	21.6801	1.1639	0.8698	0.9869	0.534	2	8.118	4.5608	3.1243	8.5416	5.6467	1.5457	6.1322	19.0404	6.9748	1.3238
1884	3.1581	0.8481	0.6764	2.5655	85.991	1.682	0.6764	0.9694	0.3949	2	20.714	9.4228	5.0457	23.8587	8.7728	5.958	8.4143	28.7632	12.3151	2.4618
1885	2.3175	0.9184		1.9274	34.7061	1.2874	0.912	0.9857	0.5991	2	11.3821	7.6149	2.6914	12.7107	5.4733	4.3359	6.6864	38.094	8.8412	1.7023
1886	1.9128	0.9393		1.5847	8.9598	1.0675	0.9039	1.0604	0.6281	2	9.3926	6.0142	4.0013	9.5746	7.6898	1.1839	5.6448	12.6046	8.7987	1.6639
1887	2.7033	0.8484		2.1544	60.2269	1.3926	0.8557	0.9222	0.4983	2	37.0581	23.082	6.5155	46.3177	15.6288	15.2935	7.2055	41.269	26.6107	5.143
1888	2.3202	0.944		1.9702	34.9074	1.3496	0.9041	1.033	0.6264	2	18.6496	9.1849	7.6485	14.6632	13.0861	0.9879	6.881	5.2972	13.8186	2.7103
1889	2.3877	0.934		2.0002	39.4271	1.3551	0.9207	0.9868	0.5458	2	26.0659	16.6015	5.4445	30.4163	11.6944	10.2186	7.006	39.2029	19.2354	3.7205
1890	2.2945	0.9709		1.9873	33.4539	1.4109	0.984	1.0496	0.6698	2	20.5188	14.0119	4.6938	20.9205	8.7802	8.1312	6.9988	39.628	14.5431	2.9318
1891	2.7047	0.9114		2.3128	60.2669	1.5868	0.8779	0.9762	0.5811	2	27.1721	17.5334	4.7978	30.1716	9.5842	11.9638	7.7444	44.0297	17.1238	3.5086
1892	2.281	0.9389		1.9145	32.493	1.3207	0.9341	1.0021	0.6241	2	22.9553	13.0401	7.4188	20.8949	14.2336	4.1571	6.7277	18.1095	17.3812	3.4121
1893	2.7135	0.8291		2.1801	60.7482	1.4176	0.873	0.9421	0.5465	2	20.5243	11.9665	4.8791	21.896	9.8243	6.5973	7.0675	32.1438	14.4782	2.904
1894	2.1716	0.9831		1.8931	24.8867	1.3479	0.9121	1.0663	0.6717	2	27.2273	16.6563	8.9952	24.7979	15.6321	6.1565	6.7066	22.6115	20.1998	4.0598
1895	3.0793	0.8741		2.5313	82.1197	1.6809	0.7776	0.985	0.4971	2	27.0619	14.8101	5.3351	29.7906	10.3497	9.6648	8.4564	35.7137	16.0996	3.2002
1896	1.9912	0.9239		1.6276	13.1872	1.0768	0.8963	0.9983	0.5482	2	11.6506	3.8266	7.824	6.98	14.801	-4.2876	5.7791	-36.8015	10.8197	2.016
1897	1.7799	0.8946		1.4048	3.658	0.9031	0.8319	0.9325	0.552	2	10.4173	5.0071	7.0728	9.0715	15.4056	-3.4962	5.0023	-33.5615	11.535	2.0825
1898	3.4011	0.8722		2.7497	95.4584	1.7944	0.8497	0.9818	0.4586	2	30.2223	14.9763	4.6703	32.6542	11.4135	9.7417	9.319	32.2335	16.8426	3.2431
1899	1.9622	0.8748		1.5376	11.3501	0.9833	0.8509	0.9164	0.488	2	14.1051	6.0202	8.0849	12.3359	16.3224	-1.9455	5.3925	-13.7929	14.3447	2.6157
1900	2.7931	0.834		2.1458	66.0046	1.3561	0.7781	0.9022	0.4662	2	25.2042	16.3639	4.3374	35.0989	9.9339	11.7325	7.3179	46.5498	18.5858	3.4442
1901	2.1052	0.9177		1.7004	20.7942	1.127	0.9282	0.9895	0.5605	2	7.0865	2.4748	4.0695	4.4155	8.1405	-2.0878	6.0692	-29.4617	6.2879	1.1676
1902	3.4741	0.885	0.774	2.8911	96.6384	1.9473	0.7741	1.0091	0.4818	2	22.6442	12.8436	3.5879	26.6586	6.6872	9.6218	9.6592	42.4912	11.6285	2.3443
1903	3.1416	0.8644		2.5013	85.2036	1.6164	0.7325	0.9419	0.4147	2	22.9618	13.2634	3.7328	31.9836	8.0704	9.9166	8.5312	43.1874	14.2055	2.6915
1904	2.0135	0.8983		1.6104	14.4931	1.0616	0.8518	0.9959	0.5601	2	13.7581	6.5726	7.1855	11.7337	14.3305	-1.4546	5.6823	-10.5727	12.9598	2.4212
1905	2.5544	0.942		2.1587	50.6273	1.4848	0.9192	0.9863	0.5919	2	22.3801	14.9058	3.9475	25.1844	8.3707	9.9515	7.5599	44.4658	15.0728	2.9604
1906	2.381	0.8697		1.876	38.9256	1.1888	0.8597	0.9295	0.5019	2	10.7225	4.5556	4.5916	9.0765	8.9783	0.0493	6.5052	0.4597	9.0196	1.6483
1907	2.876	0.8134		2.27	70.6186	1.4479	0.8508	0.9165	0.4465	2	19.0212	8.5876	5.379	19.2317	10.4188	3.9353	7.3495	20.689	13.1371	2.5881
1908	2.0812	0.925		1.7089	19.0989	1.1579	0.9176	0.9686	0.5535	2	15.2331	7.3348	6.791	13.2506	13.0682	0.101	6.048	0.663	13.1558	2.5187
1909	1.928	0.8741		1.4862	9.8039	0.928	0.8545	0.9562	0.5435	2	12.0959	5.7694	7.1789	10.6152	16.4561	-3.1745	5.2944	-26.2444	13.0344	2.2847
1910	2.7802	0.8535		2.1929	64.9461	1.3808	0.8219	0.9216	0.4644	2	20.782	11.5136	4.6343	24.7945	10.1133	6.8174	7.4551	32.8043	15.0507	2.7876
1911	2.2625	0.9274		1.8845	31.4565	1.3005	0.9053	0.9746	0.5995	2	16.2115	7.9325	6.5851	13.2318	11.8097	0.8525	6.5916	5.2586	12.4656	2.4594
1912	2.6616	0.8962		2.27	57.4717	1.5773	0.8911	0.9956	0.5784	2	22.9193	12.8252	5.077	22.1753	10.1043	6.9813	7.4935	30.4604	14.5307	3.0586
1913	3.0316	0.8748		2.5356	79.1915	1.7013	0.8987	0.9553	0.523	2	27.1192	13.8224	5.3177	26.4294	11.2849	7.9205	8.3313	29.2062	15.9403	3.2551
1914	2.2824	0.8883		1.846	32.5591	1.2107	0.8719	0.9304	0.5542	2	11.598	6.862	3.5434	12.3825	7.2142	2.8641	6.3692	24.6948	9.5796	1.821
1915	3.3744	0.888	0.635	2.784	94.7194	1.8872	0.635	0.9966	0.3587	2	24.5913	9.0787	6.6686	25.3099	10.1489	5.4383	9.414	22.1147	13.0306	2.6122
1916	2.5662	0.788		1.9145	51.4912	1.1566	0.7873	0.868	0.4596	2	0.0015	0.0007	0.0001	0.0016	0.0012	0.0002	6.3532	12.6761	0.0013	0.0002
1917	2.0112	0.8847		1.5847	14.362	1.0284	0.8425	0.9667	0.5563	2	10.4768	5.0021	5.4747	8.9915	11.5965	-1.4492	5.5897	-13.8325	10.1875	1.8743
1918	3.2584	0.8444		2.587	90.882	1.6684	0.851	0.9175	0.4538	2	19.0953	9.6324	3.6168	21.228	7.7905	6.0974	8.6436	31.9314	11.4453	2.2092
1919	2.1956	0.9474		1.8631	26.6995	1.3105	0.9293	0.9981	0.5751	2	20.7646	9.8261	8.5314	17.0848	14.8752	1.2709	6.5349	6.1205	15.8448	3.1775
1920	2.0771	0.8754		1.619	18.9034	1.045	0.8421	0.9369	0.4919	2	9.1948	4.8857	3.6423	9.9321	7.7904	1.0535	5.7125	11.4576	8.7989	1.6096
1921	2.0558	0.8917		1.6404	17.5572	1.0514	0.885	0.9642	0.5633	2	7.966	3.0182	4.9478	5.3583	10.1355	-2.6909	5.7588	-33.7798	7.5766	1.3833
1922	2.9499	0.9089		2.5142	74.6754	1.7299	0.8378	0.9941	0.5422	2	32.0429	20.0652	5.2308	37.0071	10.085	14.5971	8.4232	45.5549	18.523	3.8041
1923	2.5805	0.8348		1.9531	52.4361	1.1963	0.7978	0.8665	0.4736	2	18.4404	9.281	6.2614	19.5987	12.6728	3.2798	6.7679	17.7859	15.4145	2.7247
1924	2.064	0.9171		1.6875	17.9448	1.1465	0.8741	0.9855	0.5363	2	8.6756	3.7451	4.2844	6.9837	8.0794	-0.5876	5.947	-6.773	7.567	1.4588
1925	2.7483	0.8486		2.1801	62.9134	1.4044	0.8453	0.9118	0.4678	2	18.212	10.0789	4.1431	21.5465	8.6831	6.0172	7.327	33.0398	12.9678	2.4856
1926	1.8571	0.8882		1.4648	6.4292	0.9338	0.8258	0.9383	0.4894	2	7.7524	3.6737	4.6757	7.5068	9.1781	-0.8179	5.1819	-10.5503	8.302	1.4961
1927	2.0694	0.8884		1.649	18.3933	1.084	0.852	0.9433	0.5052	2	18.8081	7.9701	9.3897	15.7755	18.7243	-1.4898	5.7756	-7.9211	17.3506	3.2565
1928	3.0243	0.8353	0.7212	2.3385	78.9407	1.4613	0.7212	0.9326	0.4061	2	22.8189	12.0032	4.7616	29.5556	10.2506	7.8402	7.9358	34.3584	15.6155	2.8754
1929	2.3956	0.9215		1.9788	40.0696	1.3535	0.9255	0.9916	0.5982	2	17.7341	7.4728	7.1405	12.4912	13.5857	-0.6548	6.9354	-3.6923	13.1024	2.557
1930	2.4552	0.8226		1.8503	43.9857	1.1418	0.8424	0.8543	0.4491	2	16.0666	5.1638	7.1476	11.4982	15.739	-1.9045	6.3448	-11.8538	14.0713	2.5322
1931	2.7114	0.8243		2.1073	60.6879	1.3089	0.7724	0.9227	0.4896	2	33.6902	20.5357	5.8129	41.942	16.057	12.6738	7.0213	37.6187	25.7393	4.7983
1932	1.7962	0.8379		1.3363	4.2542	0.8008	0.7672	0.9069	0.4694	2	7.563	3.8753	4.9643	8.2564	11.1269	-1.3474	4.7282	-17.8157	9.4443	1.5996
1933	2.6837	0.8505		2.0816	58.8724	1.3073	0.7794	0.9082	0.4674	2	19.1339	10.9124	5.3025	23.3489	9.7882	6.3378	7.171	33.1234	14.6362	2.6682
1934	1.6053	0.8986		1.2421	0.568	0.8158	0.7876	0.9719	0.5366	2	8.5807	3.9975	6.625	7.4502	16.4144	-4.8098	4.5318	-56.0537	10.5181	1.8934
1935	2.2704	0.9054		1.846	31.8505	1.2365	0.8759	0.9914	0.5871	2	22.0877	13.2513	6.75	22.5702	13.6064	5.2628	6.4579	23.8268	17.8631	3.4203
1936	1.9924	0.8758		1.5333	13.2306	0.9637	0.8199	0.9569	0.4972	2	6.5777	3.3949	3.1828	6.8286	6.8219	0.0033	5.4817	0.0502	6.8255	1.1999
1937	1.909	0.9401		1.5847	8.7356	1.0697	0.9134	0.9832	0.6128	2	12.1606	6.2291	7.0143	10.1651	12.9829	-1.7267	5.6377	-14.1991	11.3682	2.157
1938	2.0319	0.835		1.5333	15.8992	0.9394	0.7863	0.8519	0.4737	2	8.7424	2.7879	5.9546	5.8851	12.7862	-3.2691	5.3299	-37.3936	9.3064	1.6403
1939	1.9717	0.9401		1.6447	11.8788	1.1197	0.9134	0.9817	0.56	2	11.6223	4.8827	6.7396	8.7187	12.0415	-1.8609	5.8232	-16.0115	10.3798	1.9959
1940	2.361	0.8872		1.8888	37.7563	1.2336	0.8792	0.9467	0.5186	2	15.8352	6.5701	6.4703	12.6677	12.9586	-0.1509	6.581	-0.9529	12.8366	2.4062
1941	1.7378	0.8934		1.3449	2.473	0.881	0.8493	0.9693	0.5516	2	6.9195	3.3146	4.6461	6.0095	10.9439	-2.7217	4.8776	-39.3338	7.8541	1.4186
1942	2.313	0.9014		1.8717	34.3878	1.227	0.8828	0.9995	0.5728	2	7.1392	3.1943	3.1518	5.5763	6.03	-0.2599	6.5502	-3.6405	5.8184	1.0899
1943	2.6369	0.8915		2.1587	55.9483	1.4248	0.8656	0.9611	0.4966	2	21.9468	13.2931	4.5258	26.7664	9.3238	8.6626	7.3853	39.4709	15.4034	2.9717
1944	2.6122	0.7975		2.0216	54.3832	1.2757	0.8508	0.9164	0.4465	2	14.6152	8.5085	3.7943	19.0547	7.3646	5.22	6.5444	35.7162	11.4566	2.2332
1945	1.7471	0.9417		1.4477	2.728	0.9933	0.9169	0.9824	0.6128	2	8.4334	4.2655	5.4926	6.9604	10.9531	-2.4469	5.1687	-29.0144	8.4903	1.6316
1946	2.3533	0.9015		1.9017	37.2093	1.2648	0.8749	0.9741	0.5179	2	20.9263	10.0037	7.351	19.3176	14.6231	2.4311	6.6651	11.6174	16.5451	3.1397
1947	2.4244	0.8875		1.9488	41.9615	1.2768	0.8541	0.9198	0.5459	2	17.9902	8.9543	6.5366	16.4021	12.3633	2.2049	6.7598	12.2561	14.0901	2.6614
1948	3.4069	0.7986	0.6144	2.6084	95.6885	1.6203	0.6144	0.9183	0.3443	2	17.0404	5.8599	4.7649	17.0211	8.7617	2.8435	8.5479	16.6868	10.5168	1.9935
1949	2.2806	0.7749		1.6361	32.46	0.9481	0.6885	0.8576	0.3841	2	2.6645	1.4679	0.8719	3.8213	2.1218	0.6528	5.5518	24.4999	2.8104	0.4799
1950	3.0188	0.8554		2.4114	78.5539	1.5567	0.7684	0.9306	0.4491	2	28.6989	12.6965	9.2093	28.2685	14.4484	6.2072	8.1122	21.6287	18.4357	3.5377
1951	2.4882	0.9259		2.0644	46.1658	1.3994	0.919	1.0043	0.5604	2	41.8194	24.5249	10.1774	43.7657	20.6133	12.9738	7.2379	31.0234	29.8838	5.7778
1952	3.3848	0.8059		2.5741	95.1011	1.5863	0.6871	0.8855	0.3428	2	30.4774	14.8706	5.4772	43.3828	12.5502	10.5687	8.5691	34.6772	19.2129	3.5567
1953	1.7945	0.9215		1.4348	4.1727	0.937	0.8764	1.011	0.6014	2	11.9507	6.022	8.2934	10.0131	17.6642	-4.6014	5.1951	-38.5032	12.7542	2.3004
1954	2.0741	0.853		1.589	18.6481	1.0002	0.8609	0.9272	0.4811	2	11.0908	3.1391	7.1545	6.5243	15.3183	-4.2311	5.5583	-38.1496	11.0886	1.9954
1955	2.0018	0.891		1.5976	13.8822	1.0561	0.8739	0.9422	0.555	2	7.6096	4.3507	3.2589	7.8387	6.5039	0.7409	5.6033	9.7364	7.2054	1.3581
1956	1.7026	0.9043		1.3449	1.684	0.8745	0.8774	0.9448	0.5244	2	8.806	4.5086	5.9239	8.597	12.2764	-1.9296	4.8371	-21.9123	10.0698	1.8205
1957	3.2051	0.8437	0.7709	2.6255	88.355	1.7413	0.7709	0.964	0.4986	2	23.5388	14.9591	4.0592	30.0032	6.9041	11.5169	8.4952	48.9273	13.5179	2.7708
1958	2.6257	0.8501		2.0816	55.1539	1.3292	0.8134	0.9297	0.4711	2	21.7772	12.5816	5.3017	26.7042	10.7165	7.5325	7.0127	34.5889	16.3837	3.1054
1959	1.9358	0.947		1.6233	10.1147	1.1283	0.8875	1.0243	0.5819	2	15.5483	9.4874	6.0609	16.3039	11.0922	3.0327	5.759	19.505	13.7803	2.6998
1960	2.7955	0.842		2.2486	66.1505	1.4725	0.838	0.9281	0.5132	2	25.6098	17.243	4.083	33.5962	8.7225	12.7662	7.3946	49.8489	17.3921	3.4633
1961	3.2652	0.8203	0.5991	2.5184	91.2785	1.5834	0.5991	0.9487	0.3306	2	21.8898	5.5012	10.8903	16.6393	13.0815	1.1762	8.4143	5.3733	13.8246	2.6015
1962	2.4469	0.8975		1.9959	43.3434	1.3072	0.8832	0.9433	0.57	2	21.3675	7.4946	10.0544	13.1478	18.8204	-3.2336	6.899	-15.1333	16.346	3.0972
1963	2.5291	0.8685		2.013	48.9334	1.3234	0.8742	0.9413	0.5535	2	23.4555	11.9184	7.0153	21.5326	14.9851	3.6241	6.9005	15.451	17.7237	3.3991
1964	1.865	0.9422		1.5547	6.6775	1.0431	0.9333	1.0058	0.5736	2	11.1299	6.0682	5.8644	10.5798	10.7811	-0.1155	5.5201	-1.0377	10.67	2.0162
1965	2.4953	0.8419		2.0173	46.6386	1.3266	0.8705	0.9382	0.5134	2	11.3925	6.1441	3.4206	11.9664	6.4541	2.8303	6.6	24.8435	8.5877	1.7261
1966	3.2093	0.8785	0.6246	2.6898	88.501	1.8126	0.6246	1.0168	0.4019	2	20.7104	7.3776	6.7847	18.3579	9.4508	3.5796	8.857	17.2841	11.4258	2.3383
1967	1.9235	0.8435		1.452	9.6206	0.8819	0.7828	0.9324	0.511	2	5.2977	2.2748	3.5131	4.4514	8.1497	-1.8899	5.097	-35.674	6.0071	1.0394
1968	1.9809	0.8664		1.5333	12.5962	0.9606	0.7899	0.9215	0.4785	2	6.8776	4.4272	2.4504	9.2526	5.0823	1.9954	5.3918	29.013	7.1597	1.2756
1969	3.1732	0.8409		2.4756	86.7827	1.5657	0.7144	0.9196	0.4308	2	23.7985	12.7603	4.5331	29.6224	9.7256	8.5708	8.3826	36.014	15.1999	2.839
1970	2.2395	0.8957		1.7989	29.8263	1.1752	0.8972	0.9672	0.5236	2	11.5064	6.6114	3.7264	12.6256	7.5132	2.6771	6.3014	23.2662	9.791	1.826
1971	1.9074	0.9351		1.5762	8.6516	1.0615	0.9173	0.9828	0.6135	2	10.5068	4.3856	6.8761	7.149	13.6611	-3.9949	5.6035	-38.022	9.8981	1.875
1972	2.2629	0.8214		1.6918	31.5221	1.0409	0.8204	0.874	0.4664	2	13.5722	4.2334	7.069	9.0777	16.2537	-3.3465	5.8398	-24.657	13.0389	2.3241
1973	3.0107	0.8217		2.3257	78.0548	1.4506	0.7853	0.9162	0.4229	2	22.9797	13.4634	3.5927	31.8351	9.2598	9.5473	7.7718	41.5467	15.8415	2.9568
1974	2.27	0.8952		1.8246	31.8012	1.2115	0.8631	0.9662	0.5566	2	13.6178	7.2703	4.8649	13.0612	9.6928	1.8749	6.3843	13.768	11.2404	2.133
1975	2.8269	0.8591		2.2914	67.9338	1.5045	0.8227	0.9447	0.5339	2	17.4793	9.4588	4.2604	17.7159	8.2639	5.0466	7.6296	28.8719	11.618	2.291
1976	2.4877	0.8573		1.9831	46.1295	1.29	0.8646	0.9191	0.5031	2	22.2526	12.4096	6.1668	24.6685	12.5085	6.1172	6.7003	27.4898	17.2501	3.3211
1977	2.4798	0.8417		1.9574	45.6765	1.2546	0.8508	0.9175	0.4549	2	13.4493	7.0942	3.5632	15.594	7.9468	3.479	6.557	25.8675	10.72	2.0511
1978	2.3659	0.8692		1.8546	38.0477	1.1814	0.8707	0.9373	0.51	2	16.1098	7.5888	6.2553	14.8799	12.692	1.1158	6.4603	6.9262	13.6362	2.4937
1979	3.2074	0.7642	0.545	2.3343	88.4523	1.3745	0.545	0.851	0.3098	2	16.5779	5.0095	5.3607	16.1722	10.8651	1.6439	7.7003	9.9162	12.061	2.1529
1980	2.0116	0.9227		1.6618	14.4057	1.1294	0.9078	0.9829	0.5788	2	19.2532	10.6017	8.6514	18.3164	15.7118	1.5075	5.8308	7.8299	17.0473	3.302
1981	3.0578	0.8692	0.7146	2.5356	80.9136	1.7006	0.7146	0.9693	0.4497	2	15.7889	6.0221	3.8238	13.3928	7.8074	2.5115	8.3495	15.9067	9.2843	1.891
1982	2.0432	0.9642		1.7432	16.8887	1.2147	0.9367	1.0019	0.646	2	9.9119	5.0464	4.8655	7.8113	8.556	-0.4811	6.1891	-4.8538	8.16	1.6015
1983	2.5689	0.8957		2.0858	51.5666	1.361	0.858	0.9396	0.5405	2	13.0993	7.8581	3.1467	14.5375	6.388	4.4051	7.2283	33.6285	9.6248	1.8122
1984	2.7939	0.8633		2.2743	66.1088	1.5322	0.8436	0.9415	0.5549	2	22.8584	12.2768	4.9448	22.1264	10.8263	6.2699	7.5771	27.4293	14.9187	3.0168
1985	2.5752	0.9473		2.1886	52.0763	1.4984	0.9227	0.9841	0.6184	2	12.0906	6.7906	3.3726	10.9804	6.0226	3.066	7.6638	25.3585	8.069	1.5776
1986	2.8338	0.9301		2.4585	68.4202	1.7091	0.8713	1.0065	0.5801	2	23.6505	12.2948	6.0594	21.1944	10.0582	6.4601	8.2802	27.3149	13.838	2.8563
1987	2.538	0.8201		1.9788	49.6569	1.2633	0.8478	0.9242	0.5369	2	10.4689	4.0098	4.309	7.4688	8.8913	-0.7637	6.5391	-7.2949	8.2869	1.601
1988	2.7574	0.9077		2.3899	63.4445	1.6818	0.9276	1.0346	0.5733	2	11.5869	5.7082	3.3756	9.9572	5.303	2.6681	7.863	23.0269	6.8896	1.4736
1989	1.7535	0.9671		1.4862	2.849	1.0445	0.9196	1.0263	0.6331	2	8.4799	4.1075	5.6552	6.4883	10.6258	-2.6192	5.3278	-30.8872	8.1186	1.5916
1990	2.9301	0.8843		2.4542	73.5516	1.6813	0.8729	0.9586	0.5475	2	18.8301	11.2999	2.9753	20.6392	6.6416	7.6636	8.1402	40.6987	11.1997	2.3132
1991	1.9672	0.9201		1.6061	11.5785	1.0736	0.9166	0.982	0.5371	2	7.8995	4.2665	3.633	7.944	6.7718	0.6295	5.6863	7.9689	7.358	1.3892
1992	1.922	0.9131		1.5462	9.522	1.0129	0.8767	0.979	0.5816	2	7.0627	4.4579	3.1953	7.6649	6.0389	0.9456	5.5135	13.3886	6.9728	1.281
1993	3.1351	0.8468	0.7133	2.4799	84.8472	1.5923	0.7133	0.9614	0.3873	2	12.2129	5.9575	3.1508	15.3803	5.1914	3.9466	8.3404	32.315	7.67	1.4643
1994	2.1863	0.9489		1.8331	26.1295	1.251	0.9188	1.0235	0.6373	2	13.5198	7.6494	5.1897	12.0034	9.5647	1.5541	6.5177	11.495	10.8072	2.0743
1995	2.2866	0.8563		1.7603	32.8899	1.1103	0.8181	0.9367	0.5189	2	3.8626	1.5099	1.7565	2.9095	3.9785	-0.5547	6.1511	-14.3608	3.4789	0.628
[truncated: 3,478 more rows]

## Sheet: 1.N
n	Axis	Dia	Constr	Area	Age	Volume	WallArea	RingFraction	ConcTotal	ConcWall	MinDiaCenter	MaxDia	VolCenter	FlChannel	FluorTotal	FluorCenter	FluorPole	ConcCenter	ConcOffCenter	FCPlus
count	6559	6559	1015	6559	6559	6559	6559	6559	6559	6559	6559	6559	6559	6559	6559	6559	6559	6559	6559	6559
mean	2.4815	0.867	0.6646	1.9659	44.2704	1.2708	6.7198	20.3182	2.754	0.5207	0.8187	0.9408	0.4945	2	3.6939	2.2795	0.8119	5.0397	1.8362	1.3762
stdev	0.4961	0.0523	0.0594	0.3946	28.532	0.2637	1.1891	32.4073	1.5894	0.3035	0.0884	0.05	0.0791	0	2.5227	1.944	0.3641	4.8007	0.7758	1.9565
---	---	---	---	---	---	---	---	---	---	---	---	---	---	---	---	---	---	---	---	---
1	2.4091	0.8939		1.9359	40.8307	1.2837	6.7655	25.7144	3.5983	0.6828	0.8809	0.9463	0.5585	2	4.6192	2.6807	1.3331	4.7999	2.6732	1.1878
2	3.187	0.7541		2.3043	88.0973	1.3626	7.5498	64.3899	3.9905	0.7202	0.7022	0.8608	0.3886	2	5.4375	4.0534	0.3536	10.4312	1.4211	3.5012
3	1.9237	0.8315		1.4348	9.3843	0.8614	5.0254	-15.629	0.9136	0.1566	0.7976	0.8952	0.4727	2	0.787	0.3764	0.4755	0.7963	1.0565	-0.123
4	2.7225	0.8489	0.7414	2.1629	60.7075	1.3986	7.2605	46.6252	4.8485	0.934	0.7414	0.9361	0.4396	2	6.7811	4.2993	1.0995	9.7806	2.5879	3.1617
5	2.9082	0.8146		2.1972	72.1031	1.3256	7.4427	49.9414	5.6009	0.9976	0.7103	0.8976	0.3706	2	7.4245	4.7471	1.1514	12.8078	2.8037	3.7079
6	2.7818	0.8508		2.2615	64.2695	1.4989	7.4356	60.4495	5.7768	1.1645	0.8172	0.9494	0.5194	2	8.6588	6.4208	0.9285	12.3629	2.2848	5.2342
7	3.0104	0.8151		2.3	78.3276	1.4195	7.7089	61.1453	5.9138	1.0889	0.7257	0.8802	0.3809	2	8.3946	6.0082	0.5932	15.773	2.2978	5.1329
8	2.366	0.8979		1.9231	38.4707	1.2654	6.6745	12.3907	1.4184	0.2689	0.8788	0.9497	0.526	2	1.7949	0.8761	0.587	1.6655	1.2427	0.2224
9	2.996	0.8287		2.33	77.497	1.4687	7.8002	53.5226	3.5178	0.6624	0.7416	0.8983	0.3849	2	5.1666	3.3947	0.468	8.8187	1.6349	2.7653
10	2.2352	0.8192		1.6661	29.4526	1.0006	5.7526	19.1404	1.2161	0.2115	0.7912	0.8575	0.4318	2	1.2168	0.6575	0.4111	1.5226	0.9834	0.2329
11	1.8105	0.883		1.4134	4.2416	0.9172	5.0227	-1.4172	2.1434	0.3914	0.8452	0.9486	0.4884	2	1.9659	1.0339	1.0971	2.1167	2.1737	-0.0279
12	2.2129	0.8281		1.6533	27.7894	1.0118	5.7568	-3.7846	0.9279	0.1631	0.8135	0.8934	0.4436	2	0.9388	0.3916	0.4115	0.8828	0.9629	-0.0355
13	1.9427	0.8717		1.4991	10.3028	0.9602	5.3199	-18.3828	1.4605	0.2636	0.8638	0.9303	0.4993	2	1.4024	0.6056	0.7969	1.2127	1.729	-0.2578
14	1.7952	0.8385		1.3277	3.6763	0.7956	4.7291	17.6939	2.0352	0.3424	0.816	0.8865	0.4904	2	1.6192	1.1079	0.7166	2.2592	1.675	0.2865
15	2.8736	0.8144	0.7362	2.2657	69.783	1.4512	7.3521	56.1933	3.3123	0.6538	0.7362	0.9442	0.4141	2	4.8068	3.302	0.362	7.9735	1.451	2.7011
16	1.6528	0.8913		1.2806	0.9048	0.8108	4.6281	-110.344	3.6785	0.6444	0.8239	0.97	0.5507	2	2.9825	0.9703	2.4614	1.7619	7.7379	-3.291
17	2.7887	0.7844		2.1115	64.7339	1.2947	6.8725	-31.223	5.3594	1.0096	0.7884	0.8945	0.4572	2	6.9388	1.0489	1.7184	2.2942	7.033	-2.1665
18	3.2833	0.845	0.7372	2.5741	92.0401	1.6201	8.7158	60.5014	5.1847	0.9637	0.7372	0.9317	0.3932	2	8.3998	5.8873	0.6182	14.9717	2.0479	5.082
19	2.5317	0.8558		2.0644	48.4283	1.3768	6.8065	51.9121	3.0864	0.6243	0.8724	0.9496	0.5681	2	4.2493	3.049	0.7918	5.3674	1.4842	2.2059
20	1.5876	0.8546		1.1907	0.3634	0.7239	4.2626	-61.4161	1.3716	0.2329	0.7971	0.8904	0.4634	2	0.9929	0.4162	0.7852	0.8981	2.2139	-0.6098
21	1.9186	0.846		1.4263	9.0677	0.8688	5.0991	6.2894	1.2163	0.2072	0.7976	0.9089	0.4933	2	1.0567	0.6287	0.5173	1.2745	1.1397	0.0665
22	2.3367	0.6874	0.5067	1.5034	36.4315	0.7916	5.0458	53.1907	0.3543	0.0556	0.5067	0.7799	0.2363	2	0.2805	0.1884	0.052	0.7975	0.1659	0.1492
23	2.7335	0.7895		2.0344	61.3624	1.225	6.7797	62.8049	5.7201	1.0335	0.7203	0.8549	0.3584	2	7.0071	5.1634	0.6471	14.4061	2.1276	4.4008
24	2.094	0.8861		1.649	19.3966	1.0692	5.8291	-1.2925	0.8966	0.1645	0.8683	0.9357	0.5057	2	0.9586	0.4468	0.442	0.8836	0.9081	-0.0124
25	1.8869	0.8781		1.4734	7.3561	0.9461	5.2054	-1.2463	1.5919	0.2893	0.8352	0.9373	0.5334	2	1.5061	0.841	0.772	1.5766	1.6118	-0.0188
26	2.5861	0.8602		2.0858	51.8696	1.3862	6.989	52.7135	5.583	1.1073	0.8572	0.9246	0.505	2	7.7392	5.4128	0.9027	10.7188	2.64	4.0796
27	3.4973	0.7924	0.5158	2.6084	97.2544	1.5768	8.7057	48.436	3.1265	0.5663	0.5158	0.9118	0.33	2	4.9298	2.9198	0.5589	8.8478	1.6121	2.3878
28	1.8931	0.8454		1.4348	7.6573	0.8863	5.0282	24.7846	1.5842	0.2792	0.8277	0.8871	0.5023	2	1.4041	0.9466	0.5622	1.8844	1.1916	0.348
29	2.555	0.8253		1.9402	49.7111	1.1923	6.625	19.3912	2.2647	0.4076	0.8107	0.8807	0.4658	2	2.7002	1.3739	0.8284	2.9498	1.8256	0.5236
30	2.1624	0.8457		1.6533	24.0898	1.0272	5.7452	-7.7703	1.3343	0.2386	0.8218	0.8866	0.5019	2	1.3706	0.6153	0.6599	1.2258	1.4379	-0.1065
31	3.1923	0.7908	0.5995	2.4156	88.3812	1.4793	7.9308	61.0782	4.1442	0.773	0.5995	0.9048	0.3651	2	6.1305	4.3333	0.4674	11.868	1.613	3.7444
32	2.9373	0.7172	0.5102	2.0173	73.8727	1.122	6.6186	39.2771	2.6656	0.4519	0.5102	0.8101	0.303	2	2.9908	1.665	0.5085	5.4958	1.6186	1.1747
33	2.2861	0.839		1.7261	33.0174	1.0682	6.0259	5.2776	1.3353	0.2367	0.8236	0.8969	0.4992	2	1.4264	0.7067	0.5283	1.4156	1.2648	0.0753
34	2.8993	0.756		2.1244	71.5783	1.245	6.8863	56.2685	6.0409	1.0922	0.6787	0.8292	0.359	2	7.5209	5.1803	0.8728	14.4297	2.6417	4.2319
35	2.7766	0.8338		2.1415	63.8579	1.3283	7.2731	46.9537	3.1683	0.5786	0.8084	0.9057	0.4342	2	4.2084	2.7058	0.5951	6.231	1.6806	1.976
36	1.8456	0.8241		1.3577	5.5273	0.8095	4.7784	-15.5617	1.7329	0.2936	0.7922	0.8797	0.4272	2	1.4028	0.6372	0.8926	1.4916	2.0025	-0.2183
37	2.6393	0.773		1.9702	54.9596	1.1868	6.4092	50.807	3.863	0.7153	0.743	0.8831	0.4035	2	4.5846	3.096	0.7648	7.6737	1.9003	2.3293
38	2.6311	0.8323		2.0516	54.5095	1.2813	6.8795	50.2493	3.0052	0.5597	0.8028	0.9262	0.4309	2	3.8506	2.5791	0.5675	5.986	1.4951	1.9349
39	2.217	0.8949		1.7775	28.1232	1.1693	6.2329	-2.6214	1.3425	0.2519	0.8623	0.966	0.524	2	1.5698	0.6807	0.6839	1.2991	1.3776	-0.0411
40	2.7011	0.8405		2.1415	59.0583	1.3708	7.1324	51.963	4.8181	0.926	0.828	0.9087	0.5104	2	6.6047	4.6134	0.8274	9.0381	2.3146	3.432
41	2.7707	0.857		2.2058	63.5329	1.4121	7.4593	59.5921	5.8996	1.1168	0.8078	0.9378	0.4352	2	8.3308	6.0019	1.0112	13.792	2.3838	4.9645
42	2.3598	0.8294		1.7732	37.9832	1.0817	6.1485	25.2947	2.2667	0.3988	0.8275	0.89	0.439	2	2.4519	1.3635	0.6796	3.1061	1.6933	0.6202
43	2.5218	0.8993		2.1458	47.7223	1.5085	7.1245	45.6879	3.3368	0.7065	0.9239	0.9837	0.605	2	5.0335	3.3961	0.8905	5.6134	1.8122	2.2997
44	2.2595	0.7942		1.6233	31.2308	0.9697	5.6378	-31.9328	2.5306	0.4353	0.7543	0.8433	0.4358	2	2.4539	0.6715	1.5034	1.5408	3.3387	-0.7836
45	2.8409	0.809		2.1158	67.9216	1.2638	7.2202	65.1127	5.1868	0.9079	0.7383	0.8455	0.4093	2	6.5551	5.0088	0.5154	12.2378	1.8095	4.2682
46	1.7291	0.7566		1.1864	2.0829	0.6446	4.11	-30.7043	1.5441	0.2422	0.722	0.8426	0.3684	2	0.9953	0.4378	0.7391	1.1886	2.0181	-0.3056
47	1.9582	0.8092		1.4263	11.1916	0.8482	4.9779	-23.2118	2.3867	0.4067	0.7842	0.8473	0.4139	2	2.0244	0.7473	1.277	1.8054	2.9405	-0.4699
48	2.3147	0.8474		1.7732	34.8964	1.0973	6.1622	1.354	1.6699	0.2974	0.8305	0.9034	0.4976	2	1.8324	0.8445	0.7288	1.6971	1.6473	0.0248
49	3.0755	0.791	0.6041	2.3128	82.1448	1.4011	7.6428	55.0106	3.8417	0.7043	0.6041	0.9042	0.3632	2	5.3826	3.5887	0.6093	9.8813	1.7284	2.961
50	1.6971	0.8441		1.2678	1.526	0.7754	4.5005	-16.1329	1.7355	0.299	0.8179	0.8943	0.4601	2	1.3457	0.7102	0.8731	1.5436	2.0154	-0.2171
51	2.3449	0.8571		1.8289	37.0843	1.1634	6.3141	30.2682	2.7117	0.4996	0.8519	0.9175	0.4731	2	3.1548	1.8494	0.8608	3.9094	1.8909	0.9549
52	1.8811	0.8952		1.4862	7.1248	0.9729	5.2905	-8.4857	2.4347	0.4477	0.8706	0.986	0.5609	2	2.3687	1.2806	1.2527	2.283	2.6412	-0.201
53	1.9756	0.8751		1.5333	12.0978	0.9738	5.4314	-2.1984	1.8993	0.3405	0.8509	0.9164	0.4929	2	1.8495	0.9161	0.9334	1.8584	1.9409	-0.0407
54	1.7893	0.8654		1.3791	3.4959	0.8574	4.8647	-79.518	2.313	0.4077	0.8322	0.8956	0.5131	2	1.9832	0.5536	1.6174	1.0788	4.152	-1.577
55	2.9307	0.7959		2.2315	73.5976	1.3745	7.3275	62.8567	4.49	0.8422	0.7232	0.856	0.4313	2	6.1715	4.5985	0.5559	10.6614	1.6677	3.8792
56	1.9268	0.8671		1.4862	9.584	0.9268	5.249	-13.4906	1.7932	0.3166	0.8245	0.9061	0.5173	2	1.6619	0.8286	0.9798	1.6017	2.035	-0.2242
57	2.1009	0.8871		1.6447	19.926	1.0606	5.8551	2.783	1.924	0.3485	0.858	0.9668	0.5133	2	2.0406	1.0169	0.9043	1.9811	1.8705	0.0568
58	1.5131	0.9321		1.2078	0.099	0.795	4.4306	-51.7833	1.7599	0.3158	0.8313	0.9848	0.5855	2	1.3991	0.8395	1.094	1.4338	2.6712	-0.7245
59	3.3363	0.8267	0.6547	2.6084	93.7573	1.6559	8.6648	34.155	2.3691	0.4528	0.6547	0.982	0.387	2	3.923	1.9436	0.6548	5.0217	1.5599	1.3399
60	2.6371	0.8448		2.0559	54.7987	1.2933	6.9991	45.095	4.2247	0.7806	0.8207	0.9358	0.4361	2	5.4638	3.4756	1.0108	7.9689	2.3195	2.4639
61	2.1735	0.8684		1.7004	24.7804	1.0802	5.9298	-1.3095	2.2856	0.4164	0.8535	0.9191	0.5163	2	2.4689	1.1633	1.1502	2.253	2.3156	-0.0323
62	1.9917	0.8935		1.5847	12.9496	1.0184	5.5904	3.2125	2.165	0.3944	0.8872	0.9575	0.5071	2	2.2048	1.1334	1.0715	2.2351	2.0954	0.0708
63	2.1212	0.89		1.6704	21.2581	1.0699	5.931	-37.9767	2.4631	0.4443	0.8612	0.957	0.5175	2	2.6353	0.758	1.7365	1.4647	3.3986	-1.0008
64	2.865	0.7738		2.0816	69.3554	1.2255	6.9646	52.192	5.1874	0.9128	0.7533	0.8325	0.3745	2	6.3571	4.2465	0.7412	11.3402	2.4798	3.3179
65	2.0371	0.8176		1.4905	15.6213	0.8899	5.2326	-11.6146	1.7705	0.3011	0.7986	0.8646	0.4753	2	1.5756	0.7562	0.8193	1.5911	1.9761	-0.183
66	1.7506	0.8809		1.3534	2.474	0.8694	4.845	-47.985	2.4773	0.4445	0.8219	0.9371	0.5446	2	2.1538	0.9629	1.5409	1.7682	3.6659	-1.0335
67	3.0062	0.7695		2.1844	78.0628	1.28	7.2669	47.2894	4.8838	0.8602	0.7345	0.8351	0.3857	2	6.2513	3.949	0.8717	10.2398	2.5744	2.9562
68	2.9872	0.8136	0.6699	2.3428	77.1398	1.5102	7.6351	60.6619	5.052	0.9993	0.6699	0.9453	0.3682	2	7.6295	5.3599	0.8689	14.5584	1.9873	4.6282
69	1.7151	0.8408		1.2763	1.7707	0.7727	4.5306	-10.7483	1.2763	0.2177	0.7932	0.8689	0.4413	2	0.9862	0.5179	0.6288	1.1734	1.4135	-0.106
70	1.935	0.8318		1.4348	9.9724	0.8857	5.0567	1.4001	1.6055	0.2812	0.833	0.8656	0.4471	2	1.422	0.7278	0.6942	1.6276	1.5831	0.0199
71	2.6541	0.7765		1.9788	55.7669	1.2063	6.4741	41.806	3.6896	0.6875	0.7768	0.8767	0.4438	2	4.4508	2.8135	0.814	6.3401	2.1471	1.8607
72	3.1361	0.8782	0.7	2.5527	85.1301	1.6834	8.6522	43.5891	3.9677	0.772	0.7	0.9636	0.4054	2	6.6792	3.8187	0.817	9.4201	2.2383	2.9114
73	2.1231	0.8789		1.6832	21.4112	1.0683	5.8626	1.7427	2.7636	0.5036	0.8637	0.9363	0.4999	2	2.9524	1.4088	1.3773	2.8185	2.7155	0.0515
74	2.3512	0.9099		1.9231	37.4404	1.2918	6.7209	15.6653	1.2008	0.2308	0.863	0.9966	0.5293	2	1.5512	0.779	0.4321	1.4718	1.0127	0.243
75	2.4832	0.7831		1.8289	45.4737	1.0947	6.1091	25.5396	3.2545	0.5832	0.7667	0.8405	0.4028	2	3.5627	1.8861	1.0358	4.682	2.4232	0.9099
76	1.8595	0.8451		1.4134	6.1573	0.8574	4.9371	-10.3972	2.4398	0.4237	0.7882	0.9177	0.4551	2	2.0919	1.0083	1.2358	2.2155	2.6935	-0.2175
77	2.3188	0.8708		1.8032	35.2189	1.1419	6.3435	41.2855	2.8012	0.5042	0.8512	0.9167	0.5321	2	3.1987	2.1957	0.7051	4.1267	1.6447	1.3206
78	2.2011	0.8654		1.6961	26.9119	1.0881	5.984	-6.6308	2.201	0.4002	0.8659	0.9325	0.4874	2	2.3949	0.9851	1.1663	2.021	2.3469	-0.1588
79	2.0085	0.8183		1.4905	13.9033	0.9041	5.1633	-10.6862	2.1695	0.3799	0.7916	0.8576	0.4605	2	1.9614	0.8961	1.0653	1.946	2.4012	-0.2096
80	3.2012	0.7654		2.3428	88.8081	1.3863	7.6977	39.528	2.6196	0.4718	0.7333	0.8508	0.4085	2	3.6316	2.0826	0.598	5.0981	1.5841	1.4355
81	3.0703	0.8254		2.4071	81.9894	1.5317	7.9613	55.3264	5.4184	1.0425	0.7853	0.9164	0.4615	2	8.2993	5.7089	0.9476	12.3692	2.4205	4.5917
82	2.2345	0.8935		1.7989	29.3717	1.1744	6.2724	-21.1064	2.9261	0.5479	0.878	0.9462	0.5198	2	3.4364	1.1166	1.9409	2.1483	3.5438	-0.7253
83	3.0536	0.7936		2.3171	81.0025	1.4279	7.6135	55.145	5.3828	1.0095	0.7854	0.851	0.434	2	7.6861	5.2864	0.9414	12.18	2.4145	4.2385
84	2.0668	0.8727		1.6061	17.3477	1.0374	5.6663	4.5759	1.6844	0.3084	0.8813	0.9471	0.4943	2	1.7474	0.8746	0.7663	1.7691	1.6074	0.08
85	2.7824	0.7725	0.6706	2.0601	64.2867	1.2568	6.7521	57.039	7.8719	1.4652	0.6706	0.9096	0.3835	2	9.8934	6.9401	1.3694	18.0958	3.3817	5.6431
86	3.1705	0.7849	0.6627	2.3857	87.3296	1.4431	7.8178	58.1612	5.7687	1.0649	0.6627	0.8954	0.3688	2	8.3248	5.7319	1.0056	15.5425	2.4134	4.8418
87	2.6094	0.8448		2.0473	53.2631	1.3078	6.9257	40.4184	4.5069	0.851	0.8447	0.9134	0.4606	2	5.8941	3.619	1.1946	7.8579	2.6853	2.3823
88	2.4153	0.8463		1.8503	41.2254	1.159	6.4219	40.3291	3.2145	0.5801	0.8215	0.9375	0.492	2	3.7256	2.4462	0.8389	4.9721	1.9181	1.5025
89	3.2364	0.8508		2.5955	90.1579	1.6591	8.6504	68.7657	4.892	0.9383	0.796	0.9297	0.4765	2	8.1164	6.3093	0.482	13.2421	1.528	5.5813
90	3.1789	0.8037	0.6286	2.4371	87.7736	1.5386	8.0263	58.8873	3.1344	0.6008	0.6286	0.9539	0.3814	2	4.8226	3.3314	0.4579	8.734	1.2886	2.8399
91	2.6085	0.7881		1.9274	53.1835	1.1602	6.4584	50.7561	4.6166	0.8293	0.7221	0.863	0.3619	2	5.3562	3.5414	0.8181	9.7846	2.2733	2.7186
92	2.949	0.7882	0.6917	2.2229	74.6456	1.3503	7.3022	67.4304	6.8424	1.2653	0.6917	0.8839	0.3984	2	9.2393	7.1178	0.5068	17.8672	2.2285	6.2301
93	1.9952	0.9183		1.619	13.1905	1.0626	5.7563	-9.1336	2.7428	0.5063	0.9042	0.9761	0.5456	2	2.9145	1.367	1.5475	2.5054	2.9933	-0.2662
94	2.076	0.8985		1.6447	17.9693	1.0901	5.8598	0.6501	2.5949	0.4827	0.876	0.973	0.5251	2	2.8287	1.372	1.2393	2.613	2.578	0.0184
95	2.4454	0.8387		1.8717	43.23	1.1516	6.4432	39.6531	3.4594	0.6183	0.8006	0.8901	0.4837	2	3.9838	2.5896	0.8761	5.3532	2.0876	1.5797
96	2.6876	0.819		2.0773	58.0021	1.2973	6.9149	44.0633	4.6736	0.8768	0.8148	0.8992	0.4803	2	6.0631	3.9272	1.0169	8.1766	2.6142	2.6716
97	2.7068	0.7895		2.013	59.5062	1.2041	6.7138	9.3871	2.2534	0.4041	0.7809	0.8879	0.4431	2	2.7133	1.1595	0.8153	2.6166	2.0419	0.2547
98	2.5822	0.7887		1.9959	51.602	1.2311	6.3982	33.9745	3.336	0.6419	0.8508	0.903	0.4846	2	4.1069	2.4628	0.8185	5.0816	2.2025	1.3953
99	1.9979	0.8762		1.5633	13.299	1.0129	5.4994	-27.4858	3.2737	0.603	0.8647	0.9346	0.5346	2	3.3159	1.3195	1.9964	2.4683	4.1733	-0.9114
100	1.8657	0.8459		1.4091	6.433	0.8843	4.9578	-22.9978	1.5066	0.2687	0.8305	0.9	0.501	2	1.3323	0.622	0.8029	1.2415	1.8531	-0.3064
101	2.3115	0.8411		1.7603	34.6444	1.0812	6.1077	11.6244	1.7297	0.3062	0.8483	0.9132	0.4982	2	1.8702	0.979	0.6897	1.965	1.5287	0.2174
102	2.1475	0.8499		1.6533	23.1311	1.043	5.7341	-3.0511	1.651	0.3003	0.8195	0.8926	0.5041	2	1.722	0.8051	0.8104	1.5972	1.7014	-0.0525
103	2.1931	0.8796		1.7346	26.3298	1.1369	6.0604	7.8378	2.1199	0.3977	0.8644	0.9319	0.5056	2	2.4101	1.1767	0.8841	2.3273	1.9538	0.1889
104	3.1543	0.817	0.6014	2.3985	86.2857	1.4685	8.0962	62.9044	7.4625	1.3536	0.6014	0.8935	0.3234	2	10.9587	7.7888	0.8579	24.082	2.7682	6.8935
105	3.1722	0.7899	0.6153	2.4156	87.3901	1.4717	7.8722	59.4076	3.1336	0.5858	0.6153	0.9289	0.3206	2	4.6117	3.1476	0.6452	9.8162	1.272	2.7397
106	2.7559	0.7443		1.9188	62.6812	1.0852	6.444	46.9894	5.7359	0.966	0.6803	0.845	0.3442	2	6.2246	3.9715	0.9976	11.5377	3.0405	2.9249
107	1.9321	0.8109		1.3963	9.8193	0.8413	4.9223	-4.5223	2.2034	0.3766	0.7838	0.8561	0.419	2	1.8537	0.881	0.9727	2.1028	2.3029	-0.0838
108	2.4848	0.8095		1.8674	45.5491	1.145	6.3195	51.8696	4.9353	0.8942	0.8227	0.8898	0.4293	2	5.6509	3.951	0.926	9.2024	2.3754	2.9311
109	2.9877	0.8094		2.2743	77.1774	1.414	7.5976	61.4467	5.2139	0.9704	0.7454	0.9104	0.393	2	7.3724	5.3202	0.7172	13.5365	2.0102	4.5301
110	2.9007	0.7695		2.1501	71.6506	1.276	7.0122	66.4933	6.7342	1.2254	0.7219	0.8656	0.3622	2	8.5929	6.5309	0.6323	18.0332	2.2564	5.7137
111	2.8393	0.8498		2.2615	67.8512	1.4464	7.5803	54.3613	4.4791	0.8546	0.847	0.9462	0.5037	2	6.4785	4.5515	0.7447	9.0357	2.0442	3.5218
112	2.6482	0.8089		1.9745	55.4273	1.176	6.7299	30.7124	2.7048	0.4726	0.7783	0.8693	0.4158	2	3.1808	1.7561	0.8219	4.2237	1.874	0.9769
113	1.7126	0.8481		1.2849	1.6928	0.785	4.5631	-8.4439	2.8815	0.4957	0.8506	0.8923	0.4583	2	2.262	1.2413	1.4701	2.7082	3.125	-0.191
114	2.6064	0.826		2.0045	53.1199	1.2605	6.7632	65.4491	6.0292	1.1237	0.7456	0.9021	0.3962	2	7.5998	5.7993	0.9045	14.6383	2.0831	4.974
115	2.3595	0.8438		1.816	37.9546	1.1309	6.255	-12.3066	1.9716	0.3565	0.8545	0.9202	0.4632	2	2.2297	0.7513	1.055	1.6219	2.2143	-0.2744
116	2.1335	0.8463		1.6233	22.1788	1.0232	5.6722	-10.7384	2.7122	0.4892	0.821	0.8924	0.4928	2	2.7751	1.182	1.428	2.3988	3.0035	-0.298
117	2.2506	0.8675		1.7689	30.5359	1.1176	6.1337	-17.5414	3.0942	0.5638	0.8719	0.8874	0.4777	2	3.4581	1.1309	1.9413	2.3673	3.6371	-0.6066
118	2.0162	0.8652		1.5547	14.3522	0.9887	5.4804	0.8211	1.9549	0.3527	0.8216	0.9376	0.5322	2	1.9328	1.0477	0.8851	1.9686	1.9388	0.0159
119	1.6692	0.886		1.2978	1.1707	0.8451	4.646	-23.8931	1.2748	0.2319	0.8496	0.9175	0.4882	2	1.0773	0.5136	0.7179	1.0522	1.5795	-0.2574
120	2.3644	0.8673		1.8546	38.3415	1.1837	6.4426	3.568	1.351	0.2482	0.8666	0.9392	0.4812	2	1.5992	0.684	0.6647	1.4214	1.3029	0.0571
121	1.7664	0.8876		1.3877	2.8774	0.8915	4.9255	-13.0909	1.431	0.259	0.8772	0.942	0.5475	2	1.2757	0.719	0.7831	1.3132	1.6183	-0.167
122	2.4173	0.8942		1.9574	41.4451	1.2921	6.7909	8.0952	1.7821	0.3391	0.8688	0.9643	0.5516	2	2.3026	1.0899	0.8096	1.9758	1.6379	0.1864
123	3.0857	0.7704	0.5665	2.2572	82.4951	1.3382	7.4681	41.1164	2.1968	0.3936	0.5665	0.88	0.3217	2	2.9397	1.6248	0.4561	5.0507	1.2935	1.2087
124	2.3179	0.9193		1.8931	35.1909	1.2614	6.6944	-8.1066	0.9299	0.1752	0.8856	0.9692	0.5926	2	1.173	0.5006	0.4938	0.8448	1.0053	-0.0951
125	2.8154	0.8334		2.2272	66.3625	1.4249	7.3717	64.1467	4.5683	0.883	0.7556	0.9132	0.4533	2	6.5093	4.9179	0.581	10.8499	1.6379	4.1755
126	2.163	0.8715		1.7047	24.1028	1.0893	5.9218	14.0084	1.2392	0.228	0.8532	0.9189	0.5278	2	1.3499	0.7515	0.4936	1.4239	1.0656	0.1891
127	2.7969	0.8325		2.2143	65.2517	1.4284	7.315	34.1817	2.1124	0.4125	0.8209	0.916	0.5057	2	3.0174	1.7346	0.5173	3.4297	1.3904	1.0314
128	2.9209	0.7813	0.655	2.1929	72.9031	1.336	7.1693	61.3961	4.6889	0.8738	0.655	0.854	0.3819	2	6.2644	4.5373	0.6021	11.8822	1.8101	3.8461
129	2.1811	0.9295		1.816	25.2906	1.2219	6.3691	-6.9071	0.9179	0.1761	0.8726	0.998	0.599	2	1.1216	0.5103	0.5406	0.852	0.9813	-0.0775
130	2.3607	0.8423		1.8203	38.0405	1.1321	6.2464	8.0464	1.5621	0.2831	0.8508	0.8508	0.4465	2	1.7685	0.7836	0.6277	1.7551	1.4365	0.1423
131	2.3644	0.8387		1.8117	38.3558	1.1185	6.2297	36.1257	2.8112	0.5047	0.8159	0.892	0.4435	2	3.1443	1.9322	0.7503	4.3568	1.7957	1.1359
132	3.0257	0.8313	0.5847	2.3428	79.0868	1.4633	7.9022	53.1759	3.6957	0.6844	0.5847	0.9341	0.3521	2	5.4079	3.485	0.461	9.8982	1.7304	2.8757
133	1.7695	0.8791		1.3877	3.0121	0.886	4.8868	-35.6799	1.2441	0.2256	0.8461	0.9361	0.5271	2	1.1023	0.4965	0.7736	0.9419	1.6881	-0.3933
134	3.2805	0.8282		2.5655	91.8944	1.6057	8.5355	53.2602	3.2474	0.6109	0.7234	0.894	0.389	2	5.2144	3.3677	0.4337	8.6566	1.5178	2.7772
135	2.6703	0.8557		2.1672	56.872	1.4446	7.178	44.842	3.2518	0.6544	0.8645	0.9376	0.5442	2	4.6976	3.0827	0.7092	5.6642	1.7936	2.1065
136	2.5092	0.8639		1.9959	46.9282	1.2792	6.8104	46.4624	2.6717	0.5018	0.8291	0.9131	0.4688	2	3.4176	2.2585	0.5943	4.8176	1.4304	1.5879
137	2.3408	0.8656		1.8374	36.7434	1.1839	6.3654	6.6725	1.3431	0.2498	0.8363	0.9053	0.4675	2	1.5901	0.6921	0.5784	1.4805	1.2535	0.1061
138	1.7215	0.892		1.3492	1.9156	0.8609	4.8244	-5.7302	1.8374	0.3279	0.8663	0.9332	0.4994	2	1.5818	0.8795	1.0058	1.7612	1.9427	-0.0906
139	2.8849	0.8108		2.2572	70.5522	1.4142	7.3489	65.0356	3.3339	0.6416	0.7836	0.9133	0.4131	2	4.7148	3.5479	0.3585	8.5886	1.1657	3.0663
140	3.0882	0.8573	0.7274	2.4885	82.5926	1.6256	8.3176	67.9117	3.9001	0.7622	0.7274	0.9479	0.4486	2	6.34	4.867	0.4315	10.8493	1.2514	4.3056
141	3.3689	0.7953		2.5099	94.7297	1.4946	8.4168	56.5614	4.94	0.8772	0.7857	0.8588	0.4536	2	7.3833	5.1494	0.5862	11.3524	2.1458	4.1761
142	2.0326	0.8796		1.619	15.2296	1.039	5.6169	5.8105	1.0604	0.1962	0.8537	0.9391	0.5303	2	1.1018	0.5937	0.5081	1.1195	0.9988	0.064
143	2.9701	0.7997	0.6334	2.24	76.1109	1.3471	7.462	67.96	3.8859	0.7015	0.6334	0.8957	0.3897	2	5.2347	4.0427	0.3539	10.3745	1.2451	3.5575
144	3.1471	0.804		2.3514	85.7067	1.4139	7.9488	38.3637	3.9499	0.7026	0.7847	0.87	0.4057	2	5.5847	3.1302	0.787	7.7148	2.4345	2.1425
145	2.2402	0.8984		1.8203	29.8309	1.1933	6.3226	1.7691	1.8607	0.3512	0.9165	0.9165	0.5181	2	2.2204	0.9862	0.9519	1.9036	1.8278	0.0393
146	1.9885	0.9086		1.6019	12.7572	1.041	5.6759	-9.8751	1.6615	0.3047	0.9144	0.9686	0.5428	2	1.7296	0.8201	0.9095	1.5109	1.8256	-0.1708
147	3.1626	0.7934	0.6627	2.4156	86.7866	1.4772	7.8834	66.8705	4.7269	0.8857	0.6627	0.8978	0.3589	2	6.9826	5.2313	0.3782	14.5772	1.566	4.6693
148	3.1569	0.7812	0.5885	2.3814	86.5259	1.4491	7.7476	57.6691	3.9844	0.7452	0.5885	0.8863	0.3331	2	5.7738	3.8915	0.5453	11.6826	1.6867	3.3297
149	2.2982	0.8814		1.816	33.9469	1.1743	6.3635	26.4907	2.2393	0.4132	0.8508	0.9163	0.5491	2	2.6296	1.6005	0.6513	2.9146	1.6461	0.6966
150	3.2811	0.8325	0.6869	2.6212	91.9568	1.6833	8.5815	65.925	4.2904	0.8416	0.6869	0.9317	0.3847	2	7.222	5.3236	0.4066	13.8371	1.4619	4.7611
151	2.1929	0.8583		1.6961	26.3034	1.087	5.9128	2.542	1.7201	0.3162	0.8574	0.9233	0.4726	2	1.8698	0.8398	0.8159	1.7769	1.6763	0.0475
152	2.1449	0.9082		1.7475	22.9118	1.1715	6.1195	26.3832	1.5258	0.2921	0.8729	0.9359	0.5643	2	1.7875	1.1055	0.58	1.959	1.1233	0.4716
153	1.9562	0.845		1.4819	11.0609	0.9199	5.1929	-6.649	2.011	0.3562	0.8028	0.9125	0.456	2	1.8499	0.855	0.9949	1.875	2.1447	-0.123
154	1.9509	0.8521		1.4948	10.6932	0.9377	5.2226	-30.7651	1.1931	0.2142	0.8421	0.8847	0.4636	2	1.1188	0.379	0.7397	0.8176	1.56	-0.3442
155	3.2023	0.7943	0.5985	2.4328	88.8895	1.4918	7.9907	33.5205	3.283	0.6129	0.5985	0.8993	0.3566	2	4.8976	2.4199	0.7451	6.787	2.1825	1.6417
156	1.8494	0.8599		1.4134	5.6988	0.8774	4.9961	-57.767	1.6721	0.2936	0.8396	0.9093	0.4664	2	1.4671	0.3827	1.1609	0.8206	2.6378	-0.8475
157	2.4648	0.8456		1.8845	44.4223	1.1877	6.5479	29.8832	2.3712	0.4301	0.8107	0.9062	0.4587	2	2.8163	1.6043	0.5975	3.4973	1.6626	0.8416
158	1.8762	0.8939		1.4948	6.9284	0.9816	5.2687	-2.0119	0.9074	0.1691	0.8591	0.927	0.5547	2	0.8907	0.4956	0.4528	0.8933	0.9256	-0.0179
159	2.7125	0.8395		2.1501	59.9389	1.3692	7.1536	45.0455	6.5215	1.2482	0.8048	0.9374	0.4896	2	8.9292	5.777	1.6262	11.7984	3.5838	4.0222
160	3.1007	0.743	0.6397	2.1886	83.1983	1.2321	7.2379	69.56	5.4505	0.9278	0.6397	0.8475	0.3516	2	6.7155	5.2546	0.3877	14.9447	1.6591	4.6713
161	3.0959	0.8315		2.4328	82.8853	1.5358	8.0872	54.402	3.9079	0.7421	0.7944	0.9324	0.4555	2	6.0018	4.0768	0.6988	8.9504	1.782	3.2651
162	3.0357	0.8204		2.3257	79.7735	1.4296	7.8237	66.4852	5.9882	1.0942	0.7242	0.8976	0.3685	2	8.5607	6.4312	0.8031	17.453	2.007	5.6916
163	2.0355	0.8786		1.6019	15.5233	1.0287	5.6183	-34.4387	1.325	0.2426	0.8508	0.9162	0.5259	2	1.363	0.4673	0.8956	0.8886	1.7812	-0.4694
164	2.5809	0.8651		2.0987	51.5233	1.3595	7.0139	46.5258	3.1493	0.6104	0.8609	0.94	0.5292	2	4.2815	2.8832	0.6699	5.4481	1.684	1.992
165	1.7785	0.9076		1.4177	3.2932	0.9251	5.0712	-51.438	1.184	0.216	0.8526	0.9966	0.567	2	1.0953	0.4533	0.7889	0.7994	1.793	-0.5634
166	2.7128	0.8365		2.1415	60.0055	1.3526	7.1289	57.4856	2.2958	0.4356	0.8119	0.8972	0.4878	2	3.1053	2.2612	0.4362	4.6357	0.9761	1.7851
167	1.9893	0.8714		1.5248	12.8053	0.956	5.4459	-12.742	2.5555	0.4486	0.8658	0.9393	0.4998	2	2.4431	1.1287	1.3144	2.2584	2.8812	-0.3113
168	1.9945	0.8222		1.4691	13.1061	0.8719	5.1521	-4.4317	2.5186	0.4262	0.7877	0.9068	0.4395	2	2.196	1.0586	1.1374	2.4089	2.6303	-0.0973
169	2.5583	0.7818		1.9102	49.9131	1.1486	6.2829	20.6353	3.1027	0.5672	0.8071	0.8733	0.4501	2	3.5638	1.8437	1.004	4.0962	2.4624	0.7354
170	3.3947	0.8544	0.6729	2.7797	95.3248	1.8478	9.1121	60.8875	4.4781	0.9081	0.6729	1.0155	0.3787	2	8.2746	5.7014	0.654	15.057	1.7515	5.0382
171	3.1239	0.8543	0.7289	2.4885	84.3582	1.6259	8.3845	46.5478	4.4683	0.8665	0.7289	0.936	0.4254	2	7.265	4.3977	0.9934	10.3377	2.3884	3.3817
172	2.2831	0.8382		1.7261	32.7273	1.0695	6.012	18.304	2.1291	0.3788	0.8339	0.9009	0.4927	2	2.2771	1.2738	0.7032	2.5854	1.7394	0.4168
173	3.4754	0.7162	0.5465	2.3857	96.9095	1.317	7.8199	55.9158	4.3537	0.7332	0.5465	0.8194	0.2849	2	5.7338	3.7528	0.6905	13.1742	1.9192	3.2061
174	2.5994	0.8282		2.0901	52.7231	1.3721	6.7634	40.4443	2.8212	0.5723	0.8743	0.9701	0.4777	2	3.871	2.3681	0.7597	4.9579	1.6802	1.5656
175	2.7581	0.8331		2.1372	62.8171	1.333	7.219	62.488	5.2536	0.9701	0.7277	0.9245	0.3916	2	7.0031	5.1479	0.7083	13.1443	1.9707	4.3761
176	2.5972	0.7892		1.9445	52.533	1.1748	6.4393	-8.643	1.8052	0.3294	0.8149	0.861	0.4291	2	2.1208	0.6583	0.8559	1.5342	1.9614	-0.1833
177	3.3556	0.7983		2.6169	94.3907	1.631	8.4153	65.4587	3.0421	0.5896	0.7444	0.905	0.4387	2	4.9616	3.7088	0.3708	8.454	1.0508	3.2478
178	3.0113	0.8391	0.6624	2.3428	78.3844	1.4667	7.9382	63.9543	5.1791	0.9569	0.6624	0.9197	0.3565	2	7.5962	5.5236	0.6082	15.4946	1.8668	4.8581
179	2.3146	0.9112		1.8845	34.8824	1.2483	6.6257	31.6315	3.3516	0.6315	0.8934	0.9919	0.5842	2	4.1838	2.662	1.0802	4.5566	2.2914	1.3234
180	3.0743	0.7965		2.2657	82.0865	1.3536	7.6932	40.65	5.6648	0.9967	0.7062	0.851	0.3864	2	7.6679	4.416	1.2378	11.4292	3.362	3.117
181	2.3126	0.8689		1.8331	34.7283	1.1644	6.3129	52.6193	3.9492	0.7284	0.8263	0.9352	0.513	2	4.5985	3.3797	0.8453	6.5875	1.8712	2.4197
182	3.2991	0.7691	0.5237	2.3899	92.5823	1.3952	7.9713	44.0382	2.1682	0.3795	0.5237	0.8512	0.2707	2	3.0251	1.6607	0.4949	6.1355	1.2133	1.3322
183	2.327	0.872		1.846	35.7817	1.2011	6.3748	8.401	1.5678	0.2954	0.8525	0.9181	0.4974	2	1.8831	0.8726	0.652	1.7541	1.4361	0.1582
184	1.9119	0.8928		1.5119	8.6817	0.977	5.3627	-8.2394	1.1964	0.218	0.8597	0.949	0.5584	2	1.1689	0.6268	0.6223	1.1225	1.295	-0.0963
185	3.2125	0.7933	0.6617	2.4156	89.2975	1.4642	8.006	53.6031	5.9737	1.0925	0.6617	0.8652	0.3751	2	8.7467	5.7281	0.9246	15.2726	2.7717	4.6885
186	2.2447	0.8686		1.7775	30.1965	1.128	6.1257	-30.6456	1.7768	0.3272	0.846	0.9071	0.4833	2	2.0042	0.5076	1.2798	1.0503	2.3213	-0.6142
187	2.8211	0.8373	0.711	2.2315	66.659	1.4166	7.4209	68.1086	8.6357	1.6485	0.711	0.9281	0.4303	2	12.2334	9.517	1.1596	22.1188	2.7541	8.332
188	2.0449	0.8307		1.529	16.0633	0.9244	5.3366	-7.319	3.5444	0.6139	0.8214	0.9074	0.4856	2	3.2764	1.6072	1.6692	3.3099	3.8038	-0.2398
189	2.8545	0.8393		2.1629	68.681	1.3491	7.5269	46.521	3.9618	0.7101	0.786	0.9166	0.4113	2	5.3449	3.358	0.7206	8.1638	2.1188	2.4865
190	3.2235	0.8038	0.5721	2.4713	89.6861	1.5177	8.1401	37.4048	2.8212	0.526	0.5721	0.9019	0.3482	2	4.2818	2.2165	0.7771	6.3658	1.7659	1.6016
191	2.0642	0.9334		1.7004	17.1741	1.1732	6.0529	2.7113	2.1349	0.4138	0.9261	0.993	0.5674	2	2.5047	1.2465	1.072	2.1966	2.077	0.0679
192	1.8136	0.8961		1.4263	4.3662	0.9366	5.1058	-7.0695	2.6415	0.4845	0.8822	0.9477	0.5065	2	2.474	1.2575	1.4182	2.4829	2.8282	-0.1749
193	2.1129	0.9067		1.7047	20.6857	1.1197	6.0186	4.8758	2.1431	0.3987	0.8669	0.9773	0.5285	2	2.3996	1.1944	1.0507	2.26	2.0386	0.117
194	2.7653	0.8394		2.1501	63.2257	1.342	7.292	54.0151	4.4356	0.8163	0.7984	0.9082	0.4367	2	5.9526	4.106	0.672	9.4026	2.0397	3.2153
195	3.13	0.7836	0.6403	2.3	84.8327	1.3744	7.7058	63.3895	6.0462	1.0784	0.6403	0.8854	0.329	2	8.3099	5.9958	0.6939	18.2255	2.2135	5.2676
196	2.0986	0.871		1.6361	19.7115	1.0385	5.7425	-31.4711	1.8943	0.3426	0.8442	0.9401	0.489	2	1.9672	0.5987	1.2677	1.2243	2.4905	-0.6191
197	3.4976	0.8494	0.6494	2.8054	97.276	1.7955	9.3329	54.2922	4.236	0.8149	0.6494	0.9331	0.4229	2	7.6057	4.948	0.9967	11.7015	1.9362	4.1293
198	2.7143	0.8063		2.0601	60.139	1.2508	6.8756	4.5624	2.2973	0.4179	0.7798	0.8918	0.461	2	2.8735	1.1418	0.8839	2.4769	2.1926	0.1311
199	1.767	0.8301		1.2935	2.911	0.7815	4.6082	-22.9856	1.326	0.2249	0.7866	0.8892	0.4761	2	1.0363	0.5382	0.6645	1.1305	1.6308	-0.2382
200	3.0085	0.7392	0.5926	2.1587	78.214	1.2614	6.9866	59.4888	5.5455	1.0012	0.5926	0.851	0.3242	2	6.9951	4.8897	0.7645	15.0812	2.2465	4.1613
201	1.9519	0.8977		1.5419	10.7762	1.0072	5.5049	-27.8022	1.8327	0.3353	0.8949	0.9596	0.535	2	1.8459	0.7399	1.1061	1.383	2.3422	-0.5132
202	1.7359	0.8495		1.2978	2.2504	0.8118	4.6325	-15.1352	2.2602	0.3961	0.8235	0.9113	0.4992	2	1.8348	1.0212	1.1589	2.0459	2.6023	-0.2777
203	2.6251	0.8419		2.0559	54.1729	1.3003	6.9428	38.9584	3.1792	0.5954	0.833	0.9018	0.4663	2	4.1339	2.5155	0.8288	5.3942	1.9405	1.6105
204	3.0808	0.8074	0.7024	2.3642	82.3004	1.4698	7.8149	55.3073	3.8426	0.7227	0.7024	0.9099	0.4128	2	5.6479	3.8327	0.9168	9.2847	1.7174	3.1237
205	1.4367	0.863		1.075	0.011	0.6638	3.8952	-33.8591	1.3944	0.2376	0.781	0.9221	0.4544	2	0.9256	0.5347	0.7446	1.1767	1.8664	-0.3134
206	2.8925	0.7858	0.7211	2.1929	71.0373	1.342	7.141	54.3215	6.5118	1.2238	0.7211	0.8938	0.4046	2	8.7389	5.9507	0.6672	14.7063	2.9744	4.7471
207	2.326	0.8376		1.7732	35.7112	1.1101	6.1206	6.6529	2.7825	0.5047	0.8082	0.9187	0.4554	2	3.0889	1.3885	1.2267	3.0487	2.5976	0.2055
208	2.49	0.8634		2.0045	45.8511	1.3051	6.7542	57.5412	4.5473	0.8787	0.7959	0.9292	0.4511	2	5.9347	4.2858	0.9346	9.5009	1.9307	3.4149
209	1.6388	0.8064		1.165	0.7278	0.6805	4.1515	21.5852	0.5859	0.096	0.7273	0.86	0.4316	2	0.3987	0.2844	0.2043	0.6589	0.4595	0.0861
210	2.9676	0.7971		2.2443	75.8687	1.359	7.4315	44.8874	3.5233	0.6443	0.8013	0.8851	0.4673	2	4.7882	3.0567	0.6851	6.5411	1.9418	2.1493
211	3.088	0.8188	0.6464	2.3857	82.5731	1.4837	7.9432	64.3723	5.7038	1.0654	0.6464	0.9274	0.3782	2	8.4628	6.2163	0.6718	16.4354	2.0322	5.4477
212	2.8698	0.9174		2.4328	69.569	1.6506	8.2706	1.0465	1.4716	0.2937	0.7867	1.0223	0.4665	2	2.429	0.7048	0.9561	1.5107	1.4562	0.0254
213	2.0705	0.8302		1.5462	17.5836	0.9522	5.4002	-1.7578	2.5918	0.457	0.829	0.8795	0.4486	2	2.4679	1.1396	1.1649	2.5405	2.6372	-0.0434
214	2.5858	0.8397		1.9702	51.8223	1.2327	6.8217	18.7623	1.8929	0.3421	0.8021	0.8849	0.4517	2	2.3334	1.1324	0.5709	2.507	1.5377	0.4378
215	2.6507	0.8618		2.0858	55.5889	1.3435	7.1768	45.4506	4.2751	0.8003	0.8315	0.8962	0.4831	2	5.7436	3.7372	0.9468	7.7355	2.332	2.6105
216	1.861	0.9177		1.5034	6.2032	0.9878	5.3654	-21.3867	2.4193	0.4454	0.8532	0.9847	0.5108	2	2.3898	0.9889	1.5637	1.9361	2.9368	-0.5111
217	3.6447	0.7956	0.6501	2.7968	98.6643	1.7503	9.1101	61.4269	4.6581	0.895	0.6501	0.9213	0.3375	2	8.1531	5.6146	0.5873	16.6373	1.7968	5.0082
218	2.9929	0.7573	0.6348	2.2015	77.4029	1.3099	7.1201	61.9986	4.8817	0.8981	0.6348	0.9101	0.3222	2	6.3945	4.5622	0.5845	14.1588	1.8552	3.9645
219	1.6781	0.9259		1.362	1.2816	0.9173	4.8813	-34.9097	2.3789	0.4471	0.8929	0.9774	0.539	2	2.1822	0.9681	1.5438	1.7961	3.2097	-0.7618
220	3.1634	0.8362	0.6475	2.527	86.8469	1.6337	8.3108	52.7542	3.8505	0.7569	0.6475	0.9544	0.3839	2	6.2905	4.0168	0.7521	10.4641	1.8192	3.3185
221	2.7512	0.8851		2.3343	62.3419	1.6024	7.65	49.2052	5.7237	1.1989	0.857	1.0206	0.5102	2	9.1716	5.9962	1.2916	11.753	2.9073	4.5129
222	2.4731	0.8469		1.9659	44.8119	1.2743	6.5795	42.9544	3.8733	0.7502	0.8698	0.8946	0.4779	2	4.9357	3.176	1.0179	6.646	2.2095	2.1201
223	2.2103	0.8978		1.786	27.5096	1.1847	6.2341	-45.6444	2.9263	0.5561	0.87	0.9744	0.5161	2	3.4668	0.617	2.6264	1.1956	4.262	-1.5824
224	2.792	0.8122		2.0987	64.9753	1.2903	7.1238	41.596	3.1903	0.5779	0.7945	0.8603	0.4577	2	4.1165	2.5651	0.7656	5.6043	1.8633	1.7123
225	2.2212	0.8742		1.7475	28.3774	1.1279	6.1007	17.9953	2.3767	0.4394	0.8628	0.9395	0.4804	2	2.6807	1.4187	0.9705	2.9531	1.949	0.4824
226	2.5613	0.802		1.9531	50.0842	1.2101	6.4533	40.9459	3.2552	0.6104	0.8262	0.8902	0.4831	2	3.9391	2.5415	0.7446	5.2612	1.9223	1.6129
227	1.9453	0.8009		1.392	10.3619	0.8215	4.8944	-19.2179	3.6263	0.6087	0.7509	0.8403	0.4124	2	2.979	1.2105	1.7685	2.935	4.323	-0.5725
228	2.0057	0.9451		1.679	13.7339	1.1631	5.9549	-50.8486	2.0314	0.3968	0.9219	0.9878	0.6227	2	2.3627	0.7067	1.656	1.1349	3.0643	-1.2014
229	2.8563	0.8234	0.6993	2.2871	68.8759	1.4868	7.3889	60.3505	3.1665	0.6372	0.6993	0.9405	0.402	2	4.708	3.3461	0.487	8.3234	1.2555	2.8413
230	2.5798	0.8852		2.0644	51.4447	1.3286	7.174	58.0573	5.0925	0.9431	0.7886	0.9226	0.484	2	6.7659	4.962	1.04	10.2512	2.136	3.9281
231	2.317	0.8909		1.8546	35.1347	1.2011	6.4849	8.2224	1.4318	0.2652	0.876	0.9465	0.5596	2	1.7197	0.8767	0.5859	1.5667	1.314	0.1414
232	2.7331	0.8305	0.6995	2.1372	61.3119	1.349	7.1308	66.4982	5.676	1.0738	0.6995	0.9251	0.3886	2	7.6569	5.8307	0.7101	15.003	1.9015	5.0917
233	1.9647	0.8962		1.5462	11.5963	1.0039	5.5316	-12.2632	1.3354	0.2424	0.8929	0.966	0.5328	2	1.3406	0.6344	0.7062	1.1906	1.4991	-0.1644
234	1.9979	0.8646		1.5248	13.311	0.9764	5.4266	-2.1401	2.175	0.3914	0.7961	0.9384	0.5184	2	2.1237	1.1062	1.0175	2.134	2.2217	-0.0454
235	2.6997	0.7768		1.9959	58.9259	1.192	6.5882	55.7042	5.2916	0.9574	0.7722	0.879	0.4186	2	6.3076	4.4948	0.792	10.7379	2.344	3.5136
236	1.9523	0.8939		1.5419	10.7999	1.011	5.4826	-8.2956	1.68	0.3098	0.8671	0.935	0.5057	2	1.6985	0.7791	0.9193	1.5408	1.8195	-0.1409
237	2.9648	0.8606		2.4028	75.627	1.5575	8.0156	51.6318	3.4781	0.6758	0.8128	0.9347	0.5105	2	5.4172	3.6559	0.6805	7.1611	1.6823	2.797
238	3.3336	0.7935	0.504	2.4585	93.6099	1.4672	8.3103	54.9638	2.8821	0.5088	0.504	0.8874	0.3202	2	4.2286	2.7399	0.3587	8.556	1.2979	2.3242
239	2.1796	0.8831		1.7304	25.1727	1.1126	6.0473	-15.9477	1.3481	0.248	0.8584	0.9279	0.5491	2	1.4999	0.619	0.771	1.1274	1.563	-0.2392
240	2.0849	0.876		1.6404	18.6561	1.057	5.7377	-1.2445	1.7234	0.3175	0.884	0.9502	0.5009	2	1.8216	0.8512	0.8387	1.6995	1.7448	-0.0227
241	2.2574	0.8474		1.7218	31.0534	1.0583	6.0094	-12.5338	1.0487	0.1847	0.8092	0.9133	0.459	2	1.1098	0.4025	0.5687	0.877	1.1801	-0.1391
242	2.552	0.8407		2.0344	49.525	1.3173	6.74	37.9683	2.2979	0.4491	0.8598	0.9423	0.5161	2	3.027	1.8849	0.5685	3.6524	1.4254	1.1493
243	2.5229	0.8161		1.9788	47.8142	1.2627	6.4685	30.2715	3.7314	0.7284	0.8248	0.8975	0.4977	2	4.7117	2.7212	1.1358	5.468	2.602	1.4263
244	2.2566	0.8769		1.7903	30.9579	1.1411	6.2166	-24.7689	2.6928	0.4943	0.8501	0.9223	0.4963	2	3.0728	0.9065	1.8962	1.8264	3.36	-0.7611
245	2.414	0.8361		1.8331	41.1376	1.1386	6.341	34.5254	2.338	0.4198	0.833	0.9037	0.4872	2	2.6621	1.6648	0.6111	3.4175	1.5308	0.9191
246	3.5062	0.7878	0.6533	2.6255	97.4272	1.5892	8.6782	71.8869	7.6949	1.4091	0.6533	0.8847	0.3267	2	12.2288	9.4975	0.6162	29.0753	2.1634	8.7909
247	1.781	0.8863		1.392	3.372	0.8877	4.9591	-68.4141	1.5343	0.2746	0.8628	0.9299	0.5432	2	1.362	0.4716	1.0128	0.8683	2.5839	-0.9318
248	2.058	0.8348		1.5333	16.9018	0.9251	5.3974	27.442	1.2538	0.2149	0.8185	0.886	0.4851	2	1.1599	0.7596	0.4003	1.5659	0.9099	0.3183
249	2.667	0.8271		2.0259	56.6764	1.2613	6.9296	49.8334	4.1406	0.7537	0.7624	0.9249	0.4485	2	5.2226	3.5342	0.7831	7.8796	2.0772	2.6026
250	2.8568	0.7735	0.6901	2.073	68.8936	1.2386	6.9424	58.955	3.8831	0.6928	0.6901	0.8604	0.3611	2	4.8096	3.411	0.44	9.4467	1.5939	2.8355
251	2.4352	0.8573		1.906	42.5488	1.2054	6.5588	34.4097	2.2557	0.4146	0.853	0.9186	0.4924	2	2.719	1.6641	0.6108	3.3797	1.4794	0.9356
252	2.1202	0.966		1.8203	21.1689	1.2685	6.4343	3.589	1.6236	0.3201	0.9418	1.0109	0.5844	2	2.0596	0.9886	0.9516	1.6918	1.5653	0.0739
253	2.2155	0.9229		1.8374	28.0163	1.2477	6.4239	8.2699	1.6543	0.3213	0.9288	0.9918	0.5583	2	2.0641	1.018	0.7802	1.8232	1.5176	0.1707
254	2.7159	0.7996		2.0387	60.2392	1.2581	6.8224	57.7447	4.3787	0.8075	0.7394	0.893	0.3942	2	5.5089	3.9105	0.6078	9.9204	1.8502	3.1811
255	3.0309	0.8749		2.4499	79.4488	1.5893	8.3311	60.9152	4.128	0.7875	0.7781	0.9525	0.4315	2	6.5606	4.6926	0.5546	10.8756	1.6134	3.9964
256	2.5548	0.7932		1.9402	49.6956	1.203	6.3663	-0.0963	1.0415	0.1968	0.8252	0.8964	0.5071	2	1.2529	0.5274	0.3957	1.0401	1.0425	-0.0012
257	2.5686	0.8697		2.1158	50.6769	1.4114	7.0178	40.7641	3.609	0.7258	0.8689	0.9396	0.5341	2	5.0937	3.2183	1.1578	6.0252	2.1379	2.0764
258	2.2608	0.852		1.7518	31.2991	1.1173	6.0516	-9.1554	2.1839	0.4032	0.7876	0.9189	0.4784	2	2.4401	0.9171	1.2509	1.9168	2.3838	-0.2234
259	2.1218	0.9088		1.7132	21.3091	1.1259	6.0582	-6.8112	0.7885	0.1465	0.8553	0.9689	0.535	2	0.8878	0.3901	0.4409	0.7292	0.8422	-0.0605
260	1.8987	0.831		1.4091	7.936	0.8564	4.9567	-53.628	0.523	0.0904	0.822	0.8973	0.4806	2	0.4479	0.1459	0.3286	0.3036	0.8034	-0.2402
261	2.3157	0.8852		1.846	35.0646	1.1907	6.4399	3.9016	1.4848	0.2745	0.8606	0.9268	0.5424	2	1.768	0.843	0.6802	1.5541	1.4269	0.069
262	1.9162	0.9446		1.589	8.9623	1.0751	5.6861	-22.7641	2.2183	0.4194	0.9106	1.0142	0.6277	2	2.3849	1.1665	1.4135	1.8583	2.7232	-0.5429
263	3.0698	0.8069	0.6712	2.3557	81.9505	1.4707	7.7822	59.8513	5.1497	0.9732	0.6712	0.9044	0.4105	2	7.5736	5.3816	0.8458	13.11	2.0675	4.5329
264	2.6869	0.8074		2.073	57.8871	1.2908	6.8154	5.4011	1.5405	0.2918	0.7869	0.8537	0.4756	2	1.9885	0.8004	0.6741	1.6831	1.4573	0.1074
265	1.5002	0.8242		1.0793	0.066	0.6406	3.8844	-12.7858	0.3878	0.064	0.7758	0.8814	0.4577	2	0.2484	0.1684	0.1928	0.368	0.4374	-0.0318
266	2.1807	0.8691		1.6961	25.2644	1.07	5.9541	23.3771	1.9206	0.3451	0.8614	0.9316	0.5304	2	2.055	1.2609	0.6635	2.3773	1.4716	0.4804
267	3.3606	0.7924	0.6523	2.5142	94.5177	1.5242	8.3662	61.4122	3.9044	0.7113	0.6523	0.9046	0.3754	2	5.9511	4.2202	0.3765	11.2434	1.5066	3.6547
268	3.0016	0.7658	0.6612	2.2358	77.8173	1.3493	7.2215	52.4836	4.1896	0.7828	0.6612	0.8598	0.3564	2	5.653	3.6764	0.6792	10.3163	1.9908	2.9669
269	2.0067	0.8416		1.5119	13.7823	0.9422	5.3054	-7.5169	1.2096	0.2148	0.8269	0.8986	0.4988	2	1.1397	0.5631	0.5766	1.1289	1.3006	-0.0857
270	2.843	0.7759		2.0173	67.9745	1.1497	6.93	53.6566	6.1037	1.0126	0.7221	0.7881	0.376	2	7.0174	4.8288	1.0939	12.8432	2.8286	3.7653
271	3.7615	0.7476		2.7583	99.1665	1.6083	8.8339	5.3526	2.6113	0.4754	0.7225	0.854	0.376	2	4.1998	1.1541	0.9471	3.0695	2.4716	0.2248
272	3.2603	0.8706	0.671	2.6426	91.0856	1.7582	8.9173	57.6452	5.4196	1.0686	0.671	0.9813	0.3795	2	9.5288	6.364	0.9378	16.7696	2.2955	5.4929
273	1.9379	0.8741		1.5162	10.055	0.978	5.3216	-38.4368	1.4626	0.2688	0.8381	0.9496	0.4761	2	1.4304	0.4142	1.0162	0.87	2.0247	-0.5498
274	3.6266	0.8577	0.6936	2.9339	98.5553	1.8998	9.7723	65.2919	4.0929	0.7957	0.6936	0.9472	0.4075	2	7.7757	5.6558	0.52	13.8783	1.4206	5.0769
275	2.6978	0.8684		2.2058	58.777	1.4513	7.3599	65.9825	4.4817	0.8837	0.7987	0.9673	0.5019	2	6.5043	5.0568	0.5424	10.0763	1.5246	4.2917
276	3.1377	0.821	0.7146	2.4114	85.269	1.5029	8.0926	51.2708	3.0734	0.5708	0.7146	0.8843	0.3803	2	4.619	2.9378	0.5268	7.7247	1.4976	2.3682
277	2.8767	0.7756	0.6946	2.1629	70.1045	1.3141	7.0097	54.4875	5.5315	1.037	0.6946	0.8773	0.38	2	7.269	4.9172	1.2067	12.9416	2.5175	3.9607
278	1.9685	0.8849		1.5547	11.7394	1.0025	5.4726	-43.8921	1.549	0.2838	0.8829	0.9505	0.5005	2	1.5529	0.4341	1.1188	0.8672	2.2289	-0.6816
279	2.4874	0.8675		2.0088	45.6849	1.315	6.779	42.2812	4.225	0.8196	0.8736	0.9459	0.4981	2	5.5559	3.5639	1.0377	7.1545	2.4386	2.3491
280	3.2624	0.8379	0.6331	2.6298	91.189	1.7214	8.5879	42.67	1.0909	0.2187	0.6331	0.9746	0.3693	2	1.8779	1.0322	0.1731	2.7954	0.6254	0.8013
281	1.7999	0.8462		1.3534	3.8456	0.8456	4.7848	-25.5701	1.2913	0.2282	0.8016	0.9079	0.4545	2	1.0919	0.4578	0.723	1.0072	1.6214	-0.2792
282	2.9713	0.7621	0.6192	2.1372	76.2228	1.2352	7.1141	66.7396	7.6209	1.3232	0.6192	0.8394	0.3601	2	9.4133	7.1953	0.7335	19.9795	2.5347	6.2824
283	2.1855	0.8282		1.6361	25.7107	0.9888	5.6865	7.0404	1.876	0.3262	0.8517	0.8517	0.4847	2	1.855	0.9759	0.7705	2.0134	1.7441	0.1306
284	3.3449	0.7982	0.5671	2.527	93.9681	1.5501	8.3882	38.4992	2.2266	0.4115	0.5671	0.9085	0.3495	2	3.4515	1.8074	0.5476	5.1714	1.3694	1.3288
285	2.3778	0.8706		1.8845	38.9742	1.1986	6.5035	11.4711	1.9521	0.3598	0.8402	0.9362	0.4927	2	2.3398	1.1198	0.7107	2.273	1.7283	0.2684
286	2.9033	0.7927		2.2143	71.7952	1.3573	7.2305	61.0499	8.5204	1.5994	0.7359	0.8951	0.3889	2	11.5648	8.351	0.959	21.4722	3.3187	7.0603
287	2.7803	0.8027		2.1372	64.1665	1.3186	7.0116	70.6752	5.7433	1.0801	0.7243	0.9225	0.3855	2	7.5731	6.0015	0.6002	15.5687	1.6842	5.3523
288	3.6975	0.8279	0.5784	2.9253	98.8606	1.8294	9.617	12.4902	1.6819	0.3199	0.5784	0.9474	0.3598	2	3.0768	0.9138	0.6503	2.5398	1.4718	0.3843
289	1.9538	0.8588		1.4948	10.8829	0.9395	5.271	-13.728	1.5104	0.2692	0.8441	0.9166	0.4806	2	1.419	0.6307	0.7883	1.3124	1.7178	-0.1948
290	2.3513	0.8531		1.7946	37.4546	1.1303	6.3015	38.3236	3.9222	0.7035	0.8465	0.9137	0.466	2	4.4333	2.8264	1.0749	6.0648	2.4192	1.699
291	3.1882	0.7591		2.3257	88.1379	1.3777	7.6035	52.3693	4.5371	0.8221	0.6735	0.8328	0.3693	2	6.2508	4.0715	0.8945	11.0261	2.161	3.2735
292	1.8555	0.8806		1.452	5.9393	0.9174	5.1336	11.4109	1.8704	0.3342	0.8591	0.942	0.494	2	1.7159	1.0144	0.859	2.0532	1.6569	0.1958
293	1.847	0.8671		1.4177	5.5959	0.8888	5.0315	11.221	2.0365	0.3597	0.8327	0.9023	0.4738	2	1.81	1.0596	0.9248	2.2366	1.808	0.2031
294	2.5187	0.8043		1.8717	47.5998	1.1118	6.3646	35.1454	2.8673	0.5009	0.7889	0.8555	0.4258	2	3.1879	1.9121	0.6586	4.4911	1.8595	1.1204
295	1.9241	0.8809		1.4948	9.4195	0.9445	5.3246	-38.9641	1.5964	0.2832	0.8529	0.924	0.547	2	1.5078	0.626	0.9808	1.1444	2.2186	-0.5875
296	3.0576	0.8689		2.4499	81.1955	1.5928	8.3464	56.3613	3.8318	0.7312	0.8006	0.9259	0.4742	2	6.1033	4.2328	0.6096	8.9258	1.6722	3.4399
297	2.4473	0.8637		1.9231	43.423	1.2121	6.6404	38.3876	3.072	0.5607	0.8703	0.9352	0.5281	2	3.7236	2.4289	0.8996	4.5998	1.8929	1.4294
298	1.8217	0.8557		1.3834	4.6954	0.8657	4.897	-17.8858	1.4544	0.2571	0.8513	0.8845	0.4702	2	1.2591	0.581	0.7978	1.2356	1.7145	-0.2252
299	2.139	0.8303		1.6147	22.5384	0.9973	5.5799	-18.6959	2.3529	0.4205	0.7862	0.8517	0.478	2	2.3465	0.8962	1.3201	1.8748	2.7927	-0.4387
300	2.5434	0.8638		2.0473	49.1533	1.2734	6.902	11.1432	1.0338	0.1907	0.8167	0.8822	0.4744	2	1.3165	0.5824	0.4	1.2278	0.9186	0.1467
301	3.058	0.8169		2.3942	81.2341	1.5275	7.8484	14.5843	2.3396	0.4553	0.8066	0.9272	0.4977	2	3.5737	1.5158	0.6934	3.0456	1.9984	0.5212
302	2.2929	0.8257		1.7047	33.5438	1.0321	5.948	-6.8165	1.936	0.3359	0.8317	0.8511	0.4823	2	1.9981	0.8612	0.9127	1.7855	2.0679	-0.1362
303	2.0829	0.8545		1.5976	18.506	1.0058	5.5915	3.0157	2.1924	0.3944	0.8455	0.9037	0.4693	2	2.2051	1.0644	0.9472	2.2679	2.1262	0.0665
304	2.994	0.8692	0.6902	2.4242	77.4406	1.5863	8.1755	59.722	4.6265	0.8977	0.6902	0.9438	0.4001	2	7.339	5.1286	0.6019	12.8178	1.8635	4.383
305	2.1877	0.889		1.7304	25.8422	1.1126	6.1098	33.9309	3.6801	0.6702	0.8687	0.9394	0.5504	2	4.0945	2.7276	1.1793	4.9554	2.4313	1.3893
306	3.0405	0.8551	0.7188	2.4713	80.0798	1.6289	8.1681	56.4009	5.0152	1.0001	0.7188	0.9942	0.4008	2	8.1692	5.4839	0.9117	13.6814	2.1866	4.6075
307	2.0021	0.8871		1.5933	13.5767	1.0487	5.5798	-42.4621	1.7723	0.3331	0.8108	0.9457	0.5235	2	1.8586	0.5325	1.3261	1.0171	2.5247	-0.7892
308	2.0736	0.8771		1.619	17.8198	1.0494	5.7142	-3.7669	1.5811	0.2904	0.8315	0.9271	0.4907	2	1.6592	0.7425	0.8014	1.5133	1.6407	-0.0625
309	1.718	0.8697		1.3149	1.8264	0.8161	4.6941	-45.0917	2.8922	0.5028	0.8262	0.9258	0.485	2	2.3603	0.9708	1.6918	2.0017	4.1962	-1.0643
310	2.2109	0.7833		1.5933	27.5629	0.929	5.4405	4.855	2.3834	0.407	0.7513	0.8224	0.3878	2	2.2142	0.9869	0.9867	2.5447	2.2676	0.1075
311	3.0973	0.818	0.6773	2.3942	82.9635	1.4832	7.9598	46.811	4.4546	0.83	0.6773	0.8962	0.4067	2	6.607	4.0564	0.9678	9.9738	2.3693	3.0928
312	2.092	0.8884		1.6575	19.2457	1.0763	5.8389	7.6605	1.5973	0.2944	0.8449	0.9586	0.5029	2	1.7192	0.8734	0.73	1.7368	1.4748	0.1317
313	2.3571	0.8967		1.9017	37.8259	1.2552	6.6404	3.8262	2.0166	0.3812	0.8835	0.9496	0.5179	2	2.5312	1.1012	0.9371	2.1264	1.9394	0.0969
314	2.4025	0.8303		1.816	40.2625	1.1251	6.2666	34.6744	3.157	0.5668	0.8243	0.8906	0.4824	2	3.5519	2.2265	0.7537	4.6152	2.0622	1.2316
315	1.8128	0.9231		1.4648	4.3435	0.989	5.2573	-15.5987	1.2024	0.2262	0.876	0.9777	0.54	2	1.1892	0.5651	0.731	1.0465	1.3899	-0.1855
316	2.7223	0.8622		2.133	60.6908	1.3659	7.3737	21.4248	1.9649	0.364	0.8278	0.8951	0.4609	2	2.6838	1.2865	0.7123	2.7916	1.5439	0.575
317	2.4909	0.8826		1.9873	45.9115	1.2942	6.9068	43.2623	4.2202	0.7908	0.8523	0.9834	0.4779	2	5.4618	3.5072	1.0046	7.3388	2.3945	2.3629
318	2.9854	0.7716		2.1758	77.0648	1.2933	7.237	65.9332	7.5583	1.3507	0.7081	0.8632	0.3428	2	9.7752	7.3278	0.8182	21.3762	2.5748	6.4451
319	2.0023	0.9262		1.6361	13.6129	1.1167	5.8265	-35.4102	1.9288	0.3697	0.9248	0.9914	0.6152	2	2.1539	0.8439	1.3099	1.3719	2.6117	-0.7627
320	2.5277	0.8079	0.7079	1.8803	48.1516	1.1428	6.4153	24.9183	4.1227	0.7344	0.7079	0.8792	0.4168	2	4.7114	2.4641	1.5372	5.9121	3.0954	1.174
321	2.8279	0.8217		2.1201	67.0962	1.2873	7.3003	51.01	4.4034	0.7765	0.7512	0.888	0.4231	2	5.6685	3.8043	0.8556	8.9911	2.1572	2.8915
322	2.1103	0.8709		1.6447	20.5334	1.0418	5.7737	-9.5745	0.8121	0.1465	0.7952	0.9269	0.4862	2	0.846	0.3516	0.4418	0.7232	0.8898	-0.081
323	2.2434	0.8632		1.7603	30.0068	1.11	6.0839	41.8531	1.2844	0.2343	0.8306	0.8927	0.4722	2	1.4257	0.9494	0.3221	2.0106	0.7468	0.5967
324	3.3751	0.8549	0.6341	2.7197	94.8995	1.7883	9.0645	44.2207	3.2549	0.6422	0.6341	0.9684	0.329	2	5.8208	3.1713	0.873	9.6388	1.8155	2.574
325	2.0888	0.8973		1.6832	19.0572	1.1079	5.888	-11.9548	1.9661	0.3699	0.8739	0.9353	0.5144	2	2.1782	0.872	1.133	1.695	2.2012	-0.2604
326	2.1145	0.8936		1.6875	20.8508	1.0907	5.9361	13.3707	1.2096	0.2223	0.9113	0.9641	0.5309	2	1.3193	0.7328	0.5	1.3801	1.0479	0.1764
327	2.4979	0.7981		1.8032	46.3962	1.063	6.2631	19.0946	2.4584	0.4173	0.7938	0.8607	0.4022	2	2.6133	1.299	0.8163	3.2298	1.9891	0.499
328	2.1092	0.837		1.5762	20.4194	0.9582	5.5458	29.7568	2.2439	0.3877	0.8214	0.9066	0.4577	2	2.1501	1.3612	0.6193	2.974	1.5761	0.6398
329	1.8172	0.9633		1.5376	4.525	1.0784	5.4993	-12.5977	1.3875	0.2721	0.982	0.982	0.5948	2	1.4963	0.7408	0.8466	1.2454	1.5623	-0.1885
330	1.8117	0.8138		1.3063	4.3095	0.7826	4.632	-10.0314	1.8304	0.3093	0.7901	0.8638	0.4264	2	1.4325	0.7151	0.8342	1.677	2.0141	-0.1437
331	3.161	0.8011	0.6163	2.4328	86.7264	1.5114	7.9552	58.4829	4.2165	0.8011	0.6163	0.9127	0.3653	2	6.3728	4.3664	0.6881	11.9544	1.7505	3.727
332	1.8186	0.9029		1.4391	4.5591	0.9497	5.1582	-26.8006	1.7295	0.3184	0.8334	0.9471	0.513	2	1.6425	0.6849	1.1144	1.3349	2.1928	-0.4402
333	3.0782	0.7951		2.3257	82.2226	1.4175	7.6888	44.5206	5.2363	0.9654	0.7853	0.858	0.432	2	7.4224	4.5594	1.1697	10.5542	2.905	3.3045
334	2.4363	0.8548		1.9145	42.6523	1.2056	6.5423	21.2267	2.1949	0.4045	0.8105	0.9069	0.4937	2	2.6462	1.4154	0.8653	2.8668	1.7291	0.5617
335	2.5397	0.8163		1.9745	48.9061	1.2634	6.5133	59.9963	5.1091	0.991	0.8377	0.929	0.504	2	6.4549	4.9028	0.8207	9.7278	2.0439	3.8727
336	2.6161	0.7607		1.8588	53.6933	1.0763	6.2517	53.5026	2.4298	0.4183	0.6748	0.8352	0.3392	2	2.6152	1.7824	0.4796	5.2552	1.1298	1.3992
337	2.0626	0.8709		1.6147	17.1493	1.0447	5.6433	-20.4721	2.0073	0.3716	0.851	0.9191	0.4923	2	2.097	0.7611	1.1747	1.5462	2.4182	-0.4293
338	3.0496	0.8536	0.6562	2.4028	80.752	1.5461	8.1786	61.0725	7.6867	1.4531	0.6562	0.9312	0.3976	2	11.8844	8.4479	1.2753	21.2459	2.9921	7.2581
339	2.3933	0.8101		1.7817	39.7545	1.0853	6.0912	60.1105	10.4366	1.8595	0.7393	0.8866	0.428	2	11.3268	8.5906	1.3352	20.0704	4.1632	6.8086
340	1.6872	0.8073		1.2035	1.3926	0.7126	4.2789	-28.339	1.8198	0.3031	0.7873	0.8815	0.4104	2	1.2968	0.591	0.9301	1.44	2.3356	-0.3675
341	2.7431	0.7948		2.0387	61.902	1.2295	6.8489	62.6221	5.3645	0.963	0.7552	0.8791	0.3967	2	6.5956	4.9258	0.7014	12.4156	2.0051	4.1303
342	2.7009	0.687		1.7004	59.0418	0.8792	5.829	1.4512	3.3882	0.511	0.651	0.7993	0.3313	2	2.9789	1.1495	1.0723	3.4693	3.3388	0.0432
343	2.1483	0.9398		1.7817	23.1957	1.227	6.3428	9.8665	2.2162	0.4287	0.9369	1.0044	0.6296	2	2.7193	1.5259	1.0025	2.4237	1.9975	0.2683
344	2.5639	0.7619		1.876	50.3803	1.1091	6.1369	34.866	3.7709	0.6815	0.7608	0.8572	0.4349	2	4.1823	2.5264	0.8874	5.8091	2.4562	1.4582
345	2.3492	0.8476		1.8032	37.3121	1.1277	6.2554	19.3931	1.546	0.2787	0.8285	0.9139	0.4708	2	1.7434	0.9248	0.5622	1.9644	1.2461	0.3381
346	1.7883	0.8021		1.2592	3.4733	0.7288	4.5062	-25.8768	2.5235	0.4081	0.7853	0.8472	0.4487	2	1.8391	0.9493	1.1846	2.1156	3.1762	-0.4759
347	2.3218	0.9082		1.8888	35.4719	1.2439	6.6245	13.938	1.45	0.2723	0.8808	0.942	0.5748	2	1.8037	0.9687	0.626	1.6853	1.2479	0.2514
348	3.0275	0.8041	0.6756	2.3343	79.2772	1.448	7.6474	57.359	5.7865	1.0956	0.6756	0.9146	0.3623	2	8.3788	5.6999	0.7984	15.733	2.4673	4.806
349	1.8057	0.8736		1.3791	4.1057	0.8852	4.9554	4.9676	1.8507	0.3306	0.8245	0.9519	0.4949	2	1.6382	0.9518	0.8138	1.9231	1.7587	0.0814
350	1.9541	0.8873		1.5248	10.9303	0.989	5.4474	-47.8353	2.3962	0.435	0.8707	0.9412	0.5103	2	2.3698	0.674	1.6958	1.3208	3.5423	-1.1336
351	2.715	0.5957	0.4923	1.6104	60.1724	0.76	5.0809	65.1549	9.725	1.4547	0.4923	0.7452	0.2149	2	7.391	5.5439	0.9549	25.7965	3.3889	4.8156
352	2.0845	0.8262		1.5505	18.6186	0.9418	5.4102	20.0168	1.8932	0.3296	0.8005	0.8947	0.4505	2	1.783	1.0391	0.6579	2.3066	1.5143	0.3569
353	2.4747	0.7852		1.8246	45.0071	1.0887	6.1046	3.8746	1.4504	0.2587	0.7819	0.8721	0.4006	2	1.579	0.6197	0.5343	1.5469	1.3942	0.0612
354	2.4453	0.7975		1.7817	43.2151	1.0473	6.1266	42.2313	4.1082	0.7023	0.7856	0.8519	0.4217	2	4.3025	2.8178	0.9901	6.6824	2.3733	1.817
355	2.0726	0.8627		1.6147	17.7203	1.0299	5.6175	-0.4065	1.2609	0.2312	0.8451	0.8992	0.4767	2	1.2986	0.5982	0.5948	1.2549	1.266	-0.0053
356	1.8248	0.8606		1.3963	4.8091	0.8763	4.9334	14.4714	1.2467	0.2214	0.853	0.9108	0.4765	2	1.0925	0.6661	0.5084	1.3981	1.0662	0.1581
357	2.2772	0.8992		1.8331	32.4378	1.2193	6.4332	-0.0285	1.5692	0.2974	0.8319	0.9688	0.554	2	1.9133	0.869	0.8066	1.5686	1.5696	-0.0005
358	2.4817	0.8674		2.0045	45.3983	1.3196	6.7624	58.3762	3.826	0.7466	0.8519	0.9446	0.4878	2	5.0488	3.7241	0.6336	7.6349	1.5925	2.9473
359	2.0229	0.9546		1.7004	14.6319	1.1812	6.067	2.7235	1.1638	0.2266	0.9387	1.0116	0.6453	2	1.3747	0.7681	0.6067	1.1902	1.1322	0.0374
360	1.7338	0.8742		1.332	2.2168	0.8269	4.7616	-20.0845	1.3175	0.2288	0.8216	0.9311	0.4792	2	1.0894	0.5393	0.7644	1.1255	1.5821	-0.2188
361	1.7377	0.9184		1.3749	2.2615	0.9204	5.014	-24.5436	1.5591	0.2862	0.8342	0.9905	0.5904	2	1.435	0.7943	0.8865	1.3454	1.9419	-0.3522
362	2.2796	0.9044		1.846	32.5755	1.2335	6.4766	-14.7047	1.0089	0.1922	0.8792	0.9515	0.5702	2	1.2445	0.4769	0.55	0.8364	1.1573	-0.183
363	1.9253	0.8896		1.5162	9.5017	0.9682	5.3807	-6.7195	1.0749	0.1934	0.8736	0.9536	0.5526	2	1.0407	0.564	0.5569	1.0206	1.1472	-0.0699
364	2.6861	0.8224		2.0944	57.8049	1.3344	6.9399	55.0818	4.556	0.876	0.8041	0.9263	0.481	2	6.0795	4.3331	0.9129	9.0081	2.0466	3.3487
365	2.5993	0.8418		2.043	52.6755	1.3118	6.8744	37.1944	3.1932	0.6093	0.8068	0.9268	0.4484	2	4.1888	2.4572	0.8593	5.4802	2.0056	1.558
366	2.0993	0.8354		1.5762	19.7619	0.9666	5.5098	14.8059	0.7756	0.1361	0.8317	0.8644	0.446	2	0.7497	0.4057	0.3046	0.9097	0.6608	0.111
367	1.7916	0.9377		1.4862	3.5748	0.9935	5.2778	-53.4749	1.8394	0.3462	0.9335	0.9973	0.5992	2	1.8274	0.7145	1.3816	1.1923	2.823	-0.9772
368	2.312	0.834		1.7732	34.6864	1.0835	6.0574	-7.4113	1.9987	0.3575	0.81	0.8796	0.4707	2	2.1656	0.85	1.0481	1.8059	2.1468	-0.1605
369	1.9857	0.9012		1.6318	12.6371	1.0592	5.6221	14.3729	1.005	0.1893	0.9163	0.9167	0.5183	2	1.0645	0.599	0.4655	1.1558	0.8606	0.153
370	2.1078	0.8382		1.5933	20.3053	0.9719	5.5507	-23.2229	0.6615	0.1158	0.8317	0.9	0.4541	2	0.6429	0.2209	0.3746	0.4864	0.8151	-0.1493
371	2.7984	0.7818		2.0901	65.3901	1.2656	6.873	58.0513	4.0757	0.7505	0.7232	0.8635	0.4152	2	5.1582	3.7042	0.6208	8.922	1.7096	2.9944
372	2.788	0.8396		2.2272	64.6994	1.4494	7.3541	59.0045	5.3628	1.0569	0.8143	0.9316	0.489	2	7.7728	5.6615	0.8508	11.5767	2.1985	4.5863
373	2.5766	0.839		2.0302	51.2406	1.2798	6.7915	63.9356	3.5849	0.6755	0.8193	0.8876	0.4925	2	4.5879	3.5701	0.5156	7.2482	1.2928	2.9333
374	1.9036	0.8497		1.4562	8.2734	0.9008	5.0814	2.5028	1.0818	0.1918	0.791	0.906	0.4823	2	0.9745	0.533	0.5333	1.1052	1.0547	0.0244
375	1.9242	0.8798		1.5034	9.4313	0.9495	5.3183	14.0452	1.7892	0.3194	0.8298	0.9368	0.5363	2	1.6988	1.0634	0.7575	1.9828	1.5379	0.2386
376	2.4621	0.8466		1.8931	44.2727	1.1968	6.5483	23.1921	3.1405	0.574	0.8598	0.8781	0.4697	2	3.7586	2.0048	0.9993	4.2681	2.4123	0.8717
377	1.657	0.901		1.302	0.9491	0.8335	4.6903	-101.099	0.9391	0.1669	0.8431	0.9498	0.5487	2	0.7827	0.2449	0.6774	0.4463	1.8885	-0.7913
378	2.6742	0.8574		2.0944	57.1169	1.3318	7.2032	49.628	5.2275	0.9665	0.8463	0.9082	0.4872	2	6.962	4.7379	0.8507	9.7255	2.6332	3.4551
379	2.4595	0.8736		1.9402	44.1531	1.2634	6.7497	7.7411	1.6861	0.3156	0.8729	0.9371	0.4935	2	2.1302	0.9326	0.7051	1.8898	1.5556	0.1649
380	2.4134	0.897		1.9574	41.0937	1.299	6.8013	35.2447	2.9295	0.5595	0.875	0.9429	0.553	2	3.8054	2.3903	0.9722	4.3222	1.897	1.3412
381	2.7386	0.8525		2.1801	61.6488	1.4175	7.3344	62.1769	3.5558	0.6872	0.7958	0.9387	0.4424	2	5.0403	3.7289	0.474	8.4284	1.3449	3.1339
382	1.9033	0.8946		1.5205	8.2617	0.9854	5.3494	-17.7301	1.1865	0.2186	0.8984	0.9226	0.5636	2	1.1692	0.58	0.6678	1.0291	1.3969	-0.2073
383	3.1946	0.8445	0.6616	2.5613	88.4421	1.6694	8.4756	65.8246	4.3227	0.8514	0.6615	0.9376	0.4215	2	7.2163	5.3728	0.4522	12.7466	1.4773	4.7501
384	1.7583	0.8964		1.4006	2.6643	0.914	4.9517	6.1866	1.8993	0.3506	0.8608	0.9271	0.5554	2	1.736	1.097	0.9178	1.9751	1.7818	0.1074
385	3.0117	0.8329	0.7577	2.4242	78.4222	1.5667	7.8803	59.1811	4.4445	0.8836	0.7577	0.93	0.4126	2	6.9632	4.8694	0.6365	11.8014	1.8142	4.1209
386	2.1878	0.8856		1.7561	25.8817	1.1288	6.087	1.4241	1.8078	0.3352	0.8652	0.9517	0.5374	2	2.0406	0.9867	0.9261	1.836	1.7819	0.0291
387	1.7203	0.9034		1.362	1.8821	0.8783	4.8827	-27.7988	2.0188	0.3631	0.852	0.9331	0.5102	2	1.7731	0.8233	1.2572	1.6138	2.5799	-0.4929
388	2.2626	0.8811		1.8074	31.4358	1.1825	6.2631	13.2356	2.4471	0.462	0.8736	0.9178	0.5492	2	2.8937	1.5491	0.9688	2.8207	2.1233	0.383
389	2.1193	0.899		1.7132	21.1053	1.1164	5.9858	-16.1388	1.2471	0.2326	0.8643	0.9318	0.5211	2	1.3923	0.5301	0.7664	1.0172	1.4485	-0.2247
390	2.3536	0.894		1.8931	37.5545	1.2456	6.6101	0.0547	1.2686	0.2391	0.8785	0.9484	0.5236	2	1.5802	0.6647	0.562	1.2696	1.2679	0.0009
391	2.9541	0.7884	0.64	2.2101	74.9042	1.3246	7.317	70.5083	1.2891	0.2334	0.64	0.8718	0.3726	2	1.7076	1.3457	0.1204	3.6114	0.3801	1.204
392	3.1156	0.8242		2.4114	83.964	1.5138	8.0668	52.6289	3.8886	0.7297	0.7794	0.8932	0.4083	2	5.8865	3.8501	0.5878	9.43	1.8421	3.098
393	3.1693	0.8424	0.6986	2.5527	87.3095	1.6515	8.3875	52.6773	3.9975	0.7871	0.6986	0.9687	0.3914	2	6.6019	4.2181	1.0144	10.7776	1.8917	3.4777
394	2.2233	0.8822		1.7689	28.5382	1.1468	6.1617	-10.3312	2.6325	0.49	0.8625	0.9535	0.5117	2	3.019	1.1745	1.4327	2.2951	2.9045	-0.3119
395	2.7972	0.7998		2.1372	65.3036	1.33	7.0282	31.1993	3.003	0.5683	0.8194	0.8888	0.4753	2	3.994	2.228	0.7758	4.6881	2.066	1.2461
396	2.5274	0.8426		1.9659	48.1056	1.2586	6.6901	3.8036	1.6072	0.3024	0.851	0.918	0.5217	2	2.0228	0.8835	0.7369	1.6935	1.546	0.0769
397	2.2813	0.9298		1.906	32.6307	1.3071	6.6635	19.6198	2.4266	0.476	0.9127	0.983	0.5988	2	3.1718	1.7903	1.0305	2.9898	1.9506	0.6223
398	2.1293	0.9562		1.8246	21.8072	1.2942	6.3966	22.3631	1.0117	0.2047	0.9264	1.0253	0.6258	2	1.3093	0.7843	0.4148	1.2533	0.7853	0.2928
399	2.264	0.8987		1.8203	31.5179	1.2112	6.3918	-18.4231	1.6734	0.3171	0.8845	0.9552	0.5809	2	2.0268	0.7778	1.0464	1.3389	1.9816	-0.3734
400	3.4911	0.8467		2.7968	97.1681	1.798	9.2866	16.5136	2.2835	0.4421	0.8405	0.9279	0.4901	2	4.1057	1.6122	0.608	3.2898	1.9064	0.678
401	1.9092	0.9051		1.529	8.5299	0.9997	5.4284	-12.0173	2.637	0.4856	0.8702	0.9627	0.5664	2	2.6362	1.3563	1.4696	2.3947	2.9539	-0.3168
402	2.6601	0.8404		2.0559	56.2209	1.3088	7.023	44.6416	4.3704	0.8145	0.7878	0.8877	0.4658	2	5.72	3.6805	1.1289	7.9008	2.4193	2.5535
403	2.9471	0.8216		2.2871	74.4612	1.4487	7.6065	59.6015	7.438	1.4166	0.7682	0.926	0.4484	2	10.7754	7.7697	1.2168	17.3264	3.0049	6.4223
404	2.9733	0.8382	0.6545	2.3343	76.3534	1.4789	7.8298	68.3034	4.8873	0.9231	0.6545	0.9179	0.4291	2	7.2279	5.6016	0.5624	13.0549	1.549	4.9369
405	1.905	0.9144		1.5505	8.3666	1.0279	5.4723	-17.6493	1.259	0.2365	0.9071	0.9811	0.575	2	1.2941	0.6232	0.7445	1.084	1.4812	-0.2284
406	2.0509	0.8381		1.5462	16.4326	0.9403	5.4001	13.1192	1.9042	0.3316	0.8123	0.8822	0.4891	2	1.7905	1.044	0.7464	2.1346	1.6542	0.2349
407	2.2493	0.8313		1.6875	30.468	1.0205	5.8745	22.1733	1.0461	0.1817	0.7875	0.9053	0.4326	2	1.0675	0.5889	0.3435	1.3612	0.8141	0.2367
408	3.1365	0.8514	0.7044	2.497	85.1896	1.6062	8.3897	58.2534	4.9526	0.9482	0.7044	0.9194	0.4066	2	7.9549	5.4747	0.5582	13.4634	2.0675	4.634
409	1.9772	0.8296		1.4605	12.2295	0.8801	5.1533	-20.2507	1.6771	0.2864	0.8165	0.8909	0.449	2	1.476	0.6067	0.8693	1.3511	2.0167	-0.2989
410	1.6891	0.8751		1.302	1.4371	0.8266	4.644	-45.1336	2.6936	0.4794	0.8243	0.9449	0.4865	2	2.2265	0.897	1.6717	1.8437	3.9092	-1.0049
411	1.7956	0.8984		1.4305	3.6876	0.9177	5.068	-3.4486	0.9454	0.1712	0.8354	0.9377	0.5392	2	0.8676	0.4974	0.5236	0.9225	0.978	-0.0299
412	2.6361	0.8515		2.0773	54.7183	1.3131	7.0522	36.3166	4.3584	0.8115	0.8249	0.8929	0.459	2	5.723	3.3525	1.0615	7.3035	2.7756	2.0784
413	2.2917	0.8681		1.786	33.4467	1.1404	6.2497	-19.9756	1.9438	0.3547	0.8686	0.9361	0.5333	2	2.2167	0.801	1.1732	1.5019	2.3321	-0.4428
414	2.0844	0.8138		1.5248	18.606	0.9163	5.329	12.2445	1.7247	0.2965	0.8132	0.8747	0.4271	2	1.5803	0.84	0.6397	1.9665	1.5135	0.1935
415	1.8686	0.8307		1.3963	6.6287	0.8615	4.8768	34.7376	1.0773	0.1903	0.7951	0.9063	0.4619	2	0.9281	0.6471	0.3384	1.4011	0.7031	0.3224
416	2.2989	0.8448		1.7475	34.0025	1.0834	6.1011	-4.8105	1.2029	0.2136	0.8216	0.8933	0.4977	2	1.3032	0.5647	0.5761	1.1347	1.2607	-0.0627
417	2.0108	0.9308		1.6533	14.0366	1.1284	5.8798	-26.5928	1.8945	0.3636	0.9161	0.9805	0.6111	2	2.1378	0.897	1.2408	1.4679	2.3982	-0.5685
418	2.1919	0.92		1.8032	26.1979	1.197	6.3354	-8.6859	1.7495	0.3306	0.8933	0.9979	0.5918	2	2.0942	0.9433	1.0211	1.594	1.9015	-0.1819
419	3.2179	0.8528	0.7332	2.5827	89.4814	1.6656	8.6216	58.9766	5.7349	1.1079	0.7332	0.9233	0.4729	2	9.5521	6.7461	0.8406	14.2645	2.3527	5.6335
420	1.9945	0.901		1.6147	13.1182	1.0456	5.6458	-0.7479	1.1392	0.211	0.8989	0.9487	0.5141	2	1.1911	0.5811	0.61	1.1304	1.1477	-0.0089
421	2.4215	0.8461		1.876	41.6798	1.1768	6.4365	56.3237	3.9688	0.7256	0.8207	0.8943	0.4773	2	4.6705	3.4579	0.7359	7.2452	1.7334	2.6306
422	2.9134	0.7979		2.2229	72.4299	1.3901	7.3031	40.2894	4.46	0.8489	0.7212	0.9181	0.4473	2	6.1999	3.689	1.0998	8.2478	2.6631	2.4979
423	3.2981	0.79	0.6577	2.4285	92.5406	1.4349	8.1858	56.5406	5.0783	0.8902	0.6577	0.8611	0.3294	2	7.2868	4.847	0.6549	14.7138	2.2069	4.12
424	2.5349	0.8413		2.0259	48.5823	1.3342	6.6996	15.7228	2.2882	0.4557	0.875	0.938	0.551	2	3.0529	1.5426	0.9324	2.7995	1.9285	0.48
425	1.7922	0.9103		1.4305	3.5973	0.9273	5.1256	-70.2495	3.3109	0.599	0.8577	0.9895	0.5739	2	3.0702	1.078	2.2867	1.8785	5.6368	-2.1568
426	1.9822	0.8804		1.5547	12.4691	0.987	5.4823	19.041	1.6649	0.2997	0.8666	0.9371	0.5029	2	1.6433	0.9908	0.6525	1.9702	1.348	0.3129
427	2.7274	0.8202		2.0987	60.9926	1.3241	7.0274	55.0232	7.016	1.322	0.8195	0.9227	0.4559	2	9.2899	6.5505	1.0997	14.3668	3.1557	5.1116
428	2.0804	0.8865		1.6575	18.2311	1.0824	5.794	-31.4773	1.8186	0.3397	0.8722	0.9378	0.5035	2	1.9684	0.5841	1.2706	1.1602	2.391	-0.6196
429	2.317	0.9043		1.9017	35.1488	1.2561	6.5827	-12.7166	2.5086	0.4787	0.8699	0.9874	0.5498	2	3.151	1.1538	1.7109	2.0987	2.8274	-0.4007
430	2.0071	0.8888		1.5933	13.8065	1.0478	5.6043	2.6653	1.5902	0.2973	0.8746	0.9388	0.5553	2	1.6662	0.9039	0.7623	1.6278	1.5478	0.0444
431	2.0846	0.886		1.6533	18.6311	1.0771	5.8028	-2.9788	1.7526	0.3253	0.8766	0.9392	0.5109	2	1.8877	0.8657	0.8974	1.6946	1.8047	-0.0562
432	3.3526	0.8301	0.6425	2.6641	94.285	1.6695	8.7428	37.4377	3.0521	0.5828	0.6425	0.9468	0.4017	2	5.0954	2.6747	0.7881	6.6577	1.9095	1.9076
433	2.7226	0.7973		2.0387	60.7243	1.2428	6.8195	46.3872	4.4578	0.8124	0.7731	0.8747	0.4045	2	5.5401	3.5365	0.813	8.7439	2.3899	2.5699
434	2.709	0.8646		2.2058	59.6725	1.4408	7.3581	54.0984	5.2828	1.0344	0.8159	0.9402	0.4975	2	7.6115	5.324	0.8794	10.7021	2.4249	4.1177
435	2.2778	0.9468		1.9359	32.4791	1.3522	6.7755	27.711	4.2705	0.8523	0.9135	0.9787	0.6121	2	5.7746	3.49	1.695	5.7014	3.0872	1.6002
436	3.1047	0.8662		2.527	83.4138	1.6451	8.4486	56.6683	6.3992	1.2461	0.7716	0.9418	0.4787	2	10.5274	7.2932	1.1096	15.2338	2.7729	5.9657
437	3.0612	0.7795	0.5544	2.2272	81.4661	1.3185	7.4963	47.9936	2.9787	0.5239	0.5544	0.8878	0.338	2	3.9274	2.4085	0.5152	7.1264	1.5491	1.8849
438	3.1075	0.7999	0.7273	2.4156	83.5904	1.4972	7.8094	47.8157	4.4385	0.8509	0.7273	0.9216	0.4111	2	6.6453	4.1296	1.0854	10.046	2.3161	3.1775
439	2.3028	0.8208		1.7218	34.2952	1.0416	5.938	9.5001	1.8706	0.3281	0.7965	0.8638	0.4512	2	1.9484	0.9489	0.7907	2.103	1.6928	0.1851
440	2.4318	0.7154		1.6104	42.2979	0.8581	5.4655	-1.5284	0.2419	0.038	0.683	0.7602	0.3484	2	0.2076	0.0824	0.0869	0.2365	0.2456	-0.0032
441	2.566	0.8366		2.0259	50.5207	1.2941	6.744	49.7361	3.8655	0.7418	0.864	0.9248	0.518	2	5.0024	3.4944	0.9137	6.7464	1.943	2.488
442	2.1169	0.8399		1.6019	20.978	0.9793	5.5856	0.65	1.3247	0.2323	0.8437	0.8978	0.4524	2	1.2973	0.6039	0.5862	1.3348	1.3161	0.0084
443	3.0361	0.8229		2.3942	79.7926	1.5237	7.8492	57.9982	3.9362	0.7641	0.7799	0.9061	0.4209	2	5.9976	4.1744	0.5962	9.9177	1.6533	3.4785
444	2.7189	0.8461	0.7297	2.1544	60.4564	1.3905	7.2276	64.7979	5.9097	1.1369	0.7297	0.9371	0.3994	2	8.2174	6.1555	0.8506	15.4128	2.0803	5.3247
445	3.146	0.7813	0.6115	2.3043	85.6868	1.3568	7.722	61.1289	7.8342	1.3765	0.6115	0.8937	0.3171	2	10.6295	7.4632	1.0559	23.5387	3.0452	6.4977
446	2.4372	0.8469		1.8803	42.6966	1.1719	6.4842	24.4269	4.3813	0.7918	0.8316	0.8831	0.4877	2	5.1345	2.8689	1.4263	5.883	3.3111	1.2542
447	2.483	0.861		1.9916	45.4436	1.2947	6.7167	47.7536	4.566	0.8801	0.8679	0.9346	0.4734	2	5.9116	3.9523	1.0603	8.3485	2.3855	2.823
448	2.3059	0.868		1.7989	34.3929	1.1431	6.2877	-17.5884	2.7888	0.507	0.8299	0.9282	0.5164	2	3.1879	1.1329	1.7142	2.1937	3.2793	-0.5607
449	3.065	0.8107	0.6616	2.3514	81.6984	1.4675	7.8066	55.3487	5.1897	0.9756	0.6615	0.92	0.4034	2	7.6159	5.1502	0.728	12.7656	2.3173	4.2153
450	1.5299	0.8041		1.0836	0.1541	0.6192	3.8646	-49.5019	1.4916	0.239	0.7871	0.8593	0.4394	2	0.9236	0.5225	0.7199	1.1892	2.2299	-0.4572
451	2.7261	0.8054		2.0687	60.9423	1.2771	6.8978	52.2572	5.1341	0.9506	0.741	0.8546	0.3798	2	6.5568	4.3574	0.8759	11.4719	2.4513	3.4264
452	3.1819	0.8648		2.527	87.8949	1.6377	8.6448	50.3085	6.6998	1.2692	0.7496	0.9503	0.4384	2	10.9723	6.9795	1.313	15.9212	3.3293	5.52
453	2.869	0.7447	0.5994	2.0773	69.5334	1.226	6.7122	63.9043	6.061	1.1071	0.5994	0.9048	0.3115	2	7.4308	5.43	0.7674	17.4345	2.1878	4.7486
454	2.5697	0.7933		1.9402	50.7863	1.1773	6.4039	29.2186	2.5088	0.4612	0.7815	0.8536	0.4576	2	2.9536	1.6757	0.7922	3.6616	1.7758	0.863
455	3.0565	0.8902	0.6737	2.497	81.1375	1.6801	8.5481	68.4576	5.456	1.0724	0.6737	1.011	0.4519	2	9.1667	7.053	0.722	15.6079	1.7209	6.2753
456	3.2317	0.8418		2.5655	90.0142	1.6303	8.5462	54.2089	7.337	1.3996	0.7424	0.8976	0.4472	2	11.9615	7.9865	1.1224	17.8596	3.3597	6.4842
457	3.1687	0.8185	0.6715	2.3942	87.2289	1.4619	8.1475	59.775	5.7281	1.0278	0.6715	0.9092	0.3537	2	8.3739	5.8204	0.7606	16.4567	2.3041	5.0055
458	3.2386	0.8096		2.4842	90.199	1.5109	8.2371	53.9288	5.342	0.9799	0.7259	0.8904	0.4043	2	8.0712	5.3477	1.0904	13.2276	2.4612	4.3527
459	2.4915	0.8528		1.9659	45.972	1.2631	6.6755	21.0511	2.5036	0.4737	0.8509	0.9205	0.4644	2	3.1623	1.5836	0.9357	3.41	1.9766	0.6657
460	3.5769	0.7943	0.5097	2.7069	98.1638	1.6794	8.9262	25.6796	2.162	0.4068	0.5097	0.9595	0.3198	2	3.6309	1.4463	0.9205	4.5223	1.6068	0.9324
461	3.3104	0.815	0.53	2.5784	93.0009	1.5955	8.4764	55.0429	3.3781	0.6359	0.53	0.9375	0.3376	2	5.3898	3.4795	0.7653	10.3057	1.5187	2.9667
462	2.6172	0.7746		1.9702	53.7891	1.2003	6.3691	65.3539	3.7611	0.7088	0.7092	0.9068	0.3864	2	4.5145	3.454	0.4368	8.9382	1.3031	2.9504
463	2.6108	0.8353		1.9574	53.3267	1.1971	6.8516	51.2917	6.2569	1.0932	0.7621	0.8823	0.4061	2	7.4901	5.0793	1.0742	12.5086	3.0477	3.8418
464	1.9492	0.9356		1.6061	10.634	1.0973	5.7292	-21.482	1.0848	0.2078	0.9043	1.0054	0.5662	2	1.1903	0.4904	0.6998	0.8662	1.3177	-0.2557
465	3.4119	0.7659	0.5763	2.5313	95.5806	1.5121	8.2091	38.9496	3.5585	0.6555	0.5763	0.8992	0.3071	2	5.3808	2.7629	0.6478	8.9971	2.1725	2.0958
466	2.4261	0.8312		1.8331	41.8562	1.1241	6.3355	25.1653	3.1345	0.5562	0.8101	0.8983	0.4758	2	3.5235	2.0027	1.0264	4.2094	2.3458	0.8867
467	2.0579	0.7699		1.4605	16.8771	0.8223	4.9776	-9.5543	0.3519	0.0581	0.6773	0.8385	0.3901	2	0.2894	0.1227	0.1666	0.3146	0.3855	-0.0277
468	1.9423	0.8569		1.4777	10.2438	0.9319	5.2291	-7.922	2.1307	0.3797	0.8286	0.8991	0.476	2	1.9856	0.9374	1.0482	1.969	2.2995	-0.1573
469	2.4989	0.8297		1.9231	46.4569	1.2023	6.5138	24.4724	3.9884	0.7362	0.8549	0.8979	0.4607	2	4.7952	2.5614	1.2663	5.5594	3.0124	1.1735
470	3.5159	0.8455	0.6561	2.7797	97.5785	1.7747	9.3394	59.8149	5.6572	1.075	0.6561	0.9233	0.3469	2	10.0398	6.794	0.7556	19.5837	2.2733	6.0053
471	2.3523	0.8041		1.7218	37.5117	1.0312	5.9421	49.0769	5.5944	0.9709	0.7888	0.8554	0.391	2	5.7689	3.945	1.121	10.0896	2.8487	2.8312
472	2.7814	0.7682		1.9959	64.2351	1.1679	6.7125	52.0984	5.3984	0.9393	0.7018	0.8154	0.3794	2	6.3048	4.2659	0.9543	11.2428	2.586	3.2847
473	3.2585	0.7717		2.4413	91.0236	1.4748	7.9	58.0294	7.6732	1.4325	0.6891	0.8803	0.3491	2	11.3165	7.6913	0.9316	22.0292	3.2205	6.5669
474	2.6168	0.8868		2.1458	53.7412	1.4333	7.2898	48.3041	3.8507	0.7571	0.8702	1.0303	0.5334	2	5.5192	3.7278	0.7427	6.9888	1.9907	2.666
475	1.7217	0.9035		1.362	1.9267	0.8794	4.887	6.4567	1.1624	0.2092	0.851	0.9165	0.5051	2	1.0222	0.6152	0.6535	1.218	1.0873	0.066
476	3.1637	0.8356	0.6765	2.527	86.887	1.6208	8.3052	67.7433	4.3761	0.854	0.6765	0.929	0.3848	2	7.0928	5.3481	0.4591	13.8989	1.4116	4.8049
477	2.3339	0.8903		1.8674	36.2334	1.2373	6.5279	7.3767	1.9623	0.3719	0.8715	0.9328	0.5155	2	2.4279	1.1161	0.9033	2.165	1.8176	0.1791
478	3.2523	0.7986	0.517	2.5184	90.7551	1.4949	8.1599	29.2033	3.4662	0.635	0.517	0.9193	0.2999	2	5.1816	2.2491	0.9954	7.4996	2.4539	1.5132
479	2.8648	0.8118	0.7439	2.2486	69.3198	1.4385	7.3059	58.3651	4.4706	0.8802	0.7439	0.9293	0.414	2	6.4309	4.5239	0.6934	10.9276	1.8613	3.7534
480	3.3416	0.8325		2.6255	93.8205	1.6663	8.7391	66.4242	9.2058	1.7553	0.7609	0.9131	0.4234	2	15.3396	11.4978	0.7414	27.1579	3.0908	10.1892
481	2.4455	0.8469		1.8888	43.2448	1.1736	6.5068	57.9585	4.4384	0.8005	0.8021	0.8872	0.4953	2	5.2089	3.9432	0.7932	7.9609	1.8659	3.019
482	2.808	0.8269		2.2058	65.9623	1.4027	7.2944	60.2797	3.2269	0.6205	0.7964	0.9331	0.4681	2	4.5264	3.3284	0.3862	7.1108	1.2818	2.7285
483	1.824	0.8603		1.3877	4.7863	0.8697	4.9299	-31.5029	1.8531	0.3269	0.831	0.8948	0.479	2	1.6116	0.6595	1.0525	1.3767	2.4367	-0.5077
484	3.0523	0.7759	0.6215	2.2657	80.9061	1.3631	7.4403	68.4328	2.3926	0.4383	0.6215	0.9006	0.3666	2	3.2613	2.5086	0.2025	6.8438	0.7553	2.2318
485	3.3955	0.8826	0.6497	2.8654	95.3887	1.9435	9.4149	44.8804	1.7965	0.3708	0.6497	1.013	0.3802	2	3.4915	1.9435	0.4666	5.1116	0.9902	1.567
486	2.8072	0.8004		2.1501	65.9102	1.3312	7.0587	55.5107	3.7937	0.7155	0.7802	0.8954	0.4426	2	5.0502	3.5505	0.6961	8.0211	1.6878	2.8034
487	2.3294	0.8029		1.7047	35.9933	1.0258	5.8754	0.405	2.0064	0.3503	0.7868	0.8522	0.411	2	2.0582	0.8297	0.8093	2.0186	1.9983	0.0083
488	2.9253	0.7973		2.2315	73.2134	1.3836	7.3269	36.3488	1.8655	0.3523	0.7446	0.8963	0.4279	2	2.5811	1.4463	0.448	3.3798	1.1874	0.9382
489	2.2845	0.8227		1.7175	32.8515	1.0487	5.9042	27.2229	2.1567	0.3831	0.8004	0.8548	0.4724	2	2.2617	1.3572	0.6565	2.8728	1.5696	0.6157
490	2.3293	0.8		1.7047	35.9791	1.02	5.8538	24.1435	2.3093	0.4024	0.7844	0.845	0.4168	2	2.3555	1.2989	0.7359	3.116	1.7517	0.5687
491	2.4983	0.8331		1.9274	46.4266	1.2043	6.5384	-0.2979	1.1712	0.2157	0.8509	0.918	0.4551	2	1.4105	0.5305	0.5003	1.1655	1.1748	-0.0042
492	3.2387	0.7825	0.6372	2.3899	90.2196	1.4309	7.9617	64.1735	4.4009	0.7909	0.6372	0.8872	0.3059	2	6.2973	4.5235	0.5002	14.7871	1.5766	4.0412
493	2.2437	0.8396		1.7218	30.0339	1.0565	5.9184	38.5744	2.0835	0.3719	0.8343	0.8974	0.4454	2	2.2012	1.4191	0.5581	3.1863	1.2798	0.8491
494	2.0653	0.881		1.619	17.2361	1.0572	5.7166	-40.6703	1.5664	0.2897	0.8717	0.9351	0.5037	2	1.656	0.4363	1.1242	0.8663	2.2034	-0.6735
495	2.413	0.8275		1.816	41.0498	1.1151	6.2727	-19.2017	1.6131	0.2868	0.7848	0.8892	0.4588	2	1.7988	0.5368	0.8583	1.17	1.9228	-0.3454
496	2.0736	0.7879		1.4777	17.7825	0.8655	5.1324	-0.0475	2.8536	0.4812	0.7515	0.8754	0.4066	2	2.4698	1.1596	1.1478	2.8522	2.855	-0.0012
497	1.7781	0.8781		1.3791	3.2594	0.8721	4.9051	-1.817	2.4082	0.4282	0.8597	0.929	0.5368	2	2.1002	1.278	1.1178	2.3809	2.452	-0.0382
498	3.3948	0.8042	0.5962	2.6341	95.3461	1.656	8.5774	60.1245	2.8513	0.5505	0.5962	0.9329	0.3209	2	4.7217	3.2037	0.3206	9.9846	1.137	2.8389
499	3.3133	0.8161		2.5784	93.0638	1.6364	8.4945	58.1076	3.2312	0.6225	0.7903	0.9028	0.4645	2	5.2876	3.7012	0.5074	7.9685	1.3536	3.0725
500	1.9638	0.8534		1.5162	11.5129	0.9487	5.265	-16.793	0.9453	0.1703	0.793	0.9233	0.4594	2	0.8968	0.3566	0.5402	0.7763	1.1041	-0.1506
501	2.3011	0.8473		1.7775	34.1558	1.1074	6.1253	0.2047	0.8742	0.158	0.8259	0.8757	0.498	2	0.9681	0.4365	0.4205	0.8764	0.8724	0.002
502	2.8116	0.8227		2.1972	66.1536	1.3989	7.2671	32.4126	2.2566	0.4344	0.8085	0.9359	0.4909	2	3.1568	1.7719	0.5227	3.6096	1.5252	1.0232
503	2.9753	0.8354		2.33	76.5029	1.4646	7.8084	58.6525	6.2316	1.1688	0.7892	0.9259	0.4661	2	9.1268	6.5541	0.7454	14.0607	2.5765	5.3531
504	2.6131	0.8583		2.0901	53.5019	1.3605	7.0463	15.5504	1.825	0.3524	0.8593	0.9259	0.5091	2	2.4829	1.1708	0.8565	2.2996	1.5412	0.3861
505	2.78	0.8129		2.1672	64.115	1.3516	7.0991	50.8041	3.308	0.6298	0.8094	0.9126	0.4513	2	4.4711	3.0059	0.6582	6.6606	1.6274	2.2715
506	3.2755	0.7616		2.36	91.7489	1.3637	7.8368	61.6787	6.8396	1.1902	0.6474	0.8468	0.3228	2	9.3272	6.5988	0.7043	20.445	2.6211	5.7529
507	2.6025	0.8067		1.9745	52.9611	1.2183	6.5953	62.7714	5.9964	1.1077	0.7151	0.9097	0.3882	2	7.3054	5.4523	0.8388	14.0448	2.2323	4.5857
508	2.0874	0.9265		1.7175	18.8941	1.1657	6.0759	-16.1455	1.391	0.2669	0.8922	0.9742	0.5548	2	1.6215	0.6345	0.8741	1.1438	1.6157	-0.2618
509	2.5626	0.8479		1.9745	50.2555	1.2295	6.8258	47.1954	3.0407	0.5477	0.8139	0.9096	0.4804	2	3.7385	2.5357	0.5927	5.2786	1.6055	1.7644
510	1.668	0.8843		1.2978	1.1485	0.8101	4.6342	-132.637	4.2165	0.7371	0.8562	0.9314	0.5325	2	3.4158	0.6923	3.0595	1.3002	9.8089	-4.5306
511	2.7419	0.8148		2.0901	61.8682	1.2881	7.0189	47.5929	4.7362	0.8692	0.7913	0.8958	0.4117	2	6.1007	3.9254	0.8689	9.5342	2.4822	2.9035
512	3.1055	0.8518	0.6867	2.4799	83.4531	1.5942	8.3104	68.1152	4.8327	0.9271	0.6867	0.9211	0.4397	2	7.7043	5.9253	0.5729	13.4749	1.5409	5.2478
513	3.2213	0.8119	0.6602	2.4628	89.6656	1.5296	8.2164	58.5229	3.3736	0.628	0.6602	0.9204	0.3725	2	5.1602	3.5411	0.5351	9.507	1.3992	3.0199
514	2.8225	0.8789		2.3385	66.7289	1.5744	7.7934	64.107	5.934	1.1988	0.8508	0.9825	0.5438	2	9.3425	7.1475	0.71	13.1434	2.1299	5.9892
515	2.6442	0.8459		2.1458	55.2013	1.3954	7.027	52.1046	6.1173	1.2148	0.8434	0.9323	0.4792	2	8.5361	5.8516	1.164	12.2123	2.93	4.4477
516	2.8563	0.7959	0.6562	2.1501	68.8582	1.3235	7.1417	64.3802	6.4296	1.1915	0.6562	0.9166	0.364	2	8.5096	6.3121	0.8642	17.3428	2.2902	5.4785
517	2.2185	0.9132		1.8032	28.2569	1.2081	6.3647	3.994	1.5268	0.2898	0.8988	0.9702	0.5452	2	1.8445	0.8729	0.7462	1.6009	1.4658	0.0737
518	2.8777	0.7879	0.6848	2.1244	70.176	1.2726	7.1228	50.1213	2.947	0.5265	0.6848	0.8847	0.3556	2	3.7503	2.4023	0.458	6.7564	1.47	1.8797
519	2.3592	0.8857		1.9017	37.8974	1.2436	6.5646	43.6894	3.1429	0.5954	0.8644	0.9422	0.4758	2	3.9085	2.5497	0.7923	5.3586	1.7698	1.7076
520	3.0274	0.8114	0.7118	2.36	79.2581	1.483	7.7172	55.3363	5.3009	1.0187	0.7118	0.9222	0.3962	2	7.8612	5.288	0.8472	13.3481	2.3675	4.3501
521	2.0569	0.74		1.3706	16.8152	0.7345	4.7815	-15.3496	1.8848	0.2895	0.7551	0.7714	0.3898	2	1.3844	0.6348	0.7495	1.6288	2.1739	-0.2125
522	2.0382	0.863		1.589	15.6826	1.0013	5.5261	-17.6423	1.8562	0.3363	0.8509	0.9378	0.5165	2	1.8586	0.7999	1.0587	1.5488	2.1837	-0.3279
523	2.046	0.8947		1.6447	16.1371	1.0676	5.7507	-1.9475	1.8416	0.3419	0.8653	0.933	0.5548	2	1.9661	1.0034	0.9627	1.8086	1.8776	-0.0383
524	1.8432	0.8694		1.4048	5.4587	0.8809	5.0342	-31.4148	1.6272	0.2847	0.8537	0.9525	0.4958	2	1.4334	0.61	0.9089	1.2302	2.1382	-0.4503
525	1.9368	0.8427		1.4691	10.0314	0.9183	5.1274	-6.5143	1.4156	0.2535	0.8223	0.8884	0.4577	2	1.2999	0.6054	0.6945	1.3228	1.5078	-0.0847
526	2.319	0.8845		1.8503	35.2892	1.1893	6.4439	-13.9621	2.2126	0.4084	0.8683	0.9337	0.5497	2	2.6314	1.0186	1.2304	1.8532	2.5215	-0.3674
527	2.3465	0.8708		1.8289	37.1697	1.1749	6.4194	2.4109	1.9368	0.3545	0.8668	0.9301	0.4882	2	2.2755	0.9776	0.8391	2.0025	1.8901	0.0549
528	1.8829	0.8806		1.4691	7.2288	0.9481	5.2091	-7.8786	0.6498	0.1183	0.842	0.9118	0.5315	2	0.6161	0.324	0.3399	0.6097	0.701	-0.0485
529	2.2119	0.8891		1.7732	27.6161	1.1657	6.1785	19.1584	1.3944	0.2631	0.8597	0.9446	0.4978	2	1.6254	0.8726	0.5652	1.7528	1.1273	0.3114
530	1.6729	0.7649		1.1307	1.204	0.6405	4.0197	-17.9424	0.3361	0.0536	0.7433	0.8075	0.3748	2	0.2153	0.11	0.1303	0.2934	0.3965	-0.0386
531	2.3685	0.8887		1.906	38.5425	1.2432	6.6125	16.4454	1.6361	0.3076	0.8577	0.9177	0.5047	2	2.034	1.0245	0.6807	2.0299	1.3671	0.3345
532	2.1051	0.851		1.6147	20.1155	1.0033	5.6278	6.4379	2.4461	0.4361	0.8294	0.8946	0.472	2	2.4542	1.2383	1.0787	2.6235	2.2888	0.158
533	2.4232	0.8485		1.8931	41.7386	1.1932	6.4597	37.018	3.612	0.6672	0.8034	0.9075	0.4862	2	4.3098	2.7015	1.0555	5.5559	2.2749	1.5954
534	2.7922	0.7693		2.0644	65.0271	1.2436	6.7486	66.5235	6.3471	1.1696	0.7406	0.8515	0.4086	2	7.8933	6.1191	0.6149	14.9747	2.1247	5.2509
535	2.4665	0.8599		1.9231	44.557	1.1715	6.6631	-10.9624	1.5628	0.2748	0.8495	0.8912	0.4649	2	1.8308	0.6055	0.7104	1.3024	1.7342	-0.2007
536	2.0887	0.9067		1.6961	19.0447	1.1284	5.9497	14.1543	1.7819	0.3379	0.91	0.9369	0.5312	2	2.0107	1.0972	0.7318	2.0655	1.5297	0.2846
537	2.1657	0.8532		1.6533	24.2719	1.0326	5.805	-29.2261	1.7118	0.3045	0.8674	0.9298	0.5202	2	1.7676	0.6341	1.018	1.219	2.212	-0.5166
538	3.0094	0.8655	0.7178	2.4242	78.2519	1.5785	8.1826	62.6561	5.3012	1.0226	0.7178	0.9446	0.4061	2	8.3679	6.047	0.6788	14.889	1.9797	5.243
539	2.933	0.7976	0.6543	2.2358	73.7442	1.3882	7.3489	74.0445	7.9403	1.4999	0.6543	0.9386	0.3896	2	11.0227	8.9647	0.531	23.0082	2.0609	8.1617
540	2.509	0.8648		2.0045	46.8673	1.2935	6.8165	29.08	3.7134	0.7047	0.871	0.9375	0.4883	2	4.8033	2.6827	1.1481	5.4943	2.6337	1.3968
541	3.1552	0.834	0.6996	2.4456	86.3857	1.5245	8.2665	63.6066	6.7781	1.25	0.6996	0.9062	0.3806	2	10.3332	7.5114	0.8141	19.736	2.4667	6.5726
542	2.1939	0.921		1.786	26.3827	1.2186	6.3479	3.3785	1.3398	0.2572	0.9023	0.9784	0.5528	2	1.6327	0.7708	0.6586	1.3944	1.2946	0.0552
543	2.4909	0.8604		2.0002	45.9267	1.3081	6.733	-11.0799	1.0067	0.1956	0.8694	0.9368	0.4995	2	1.3168	0.4126	0.5529	0.8261	1.1182	-0.1459
544	2.3437	0.8264		1.7603	36.9848	1.0803	6.0851	25.6322	3.7045	0.6577	0.8319	0.893	0.4325	2	4.002	2.2173	1.1537	5.1269	2.7551	1.0258
545	3.1258	0.8399	0.6603	2.4499	84.4767	1.5777	8.2473	35.4026	2.333	0.4463	0.6603	0.9267	0.3409	2	3.6808	1.8169	0.5886	5.3295	1.5071	1.3031
546	2.7749	0.8387		2.1587	63.7723	1.3396	7.3116	29.7045	2.8244	0.5175	0.7677	0.9112	0.4246	2	3.7836	1.9669	0.8429	4.6326	1.9854	1.1239
547	2.1044	0.8463		1.6019	20.0523	0.9899	5.5949	-13.1886	2.2795	0.4033	0.8344	0.908	0.4611	2	2.2565	0.892	1.2252	1.9347	2.5802	-0.2976
548	2.2536	0.8191		1.6661	30.7536	0.9921	5.7993	-6.3064	2.1321	0.3648	0.8081	0.8765	0.4484	2	2.1153	0.8828	0.9449	1.9689	2.2665	-0.1334
549	2.081	0.9085		1.6832	18.306	1.1227	5.9396	-11.6601	1.5935	0.3012	0.8885	0.9522	0.5289	2	1.789	0.7325	0.9084	1.3849	1.7793	-0.2086
550	2.6283	0.8178		2.0045	54.3652	1.2347	6.7528	34.5508	3.9182	0.7164	0.7879	0.8905	0.4218	2	4.8378	2.7531	1.2021	6.5272	2.5644	1.6715
551	2.2442	0.8804		1.7817	30.0881	1.1453	6.2069	39.24	3.1732	0.5855	0.846	0.9501	0.4953	2	3.6343	2.3811	0.8993	4.8074	1.928	1.4261
552	1.8007	0.8998		1.4263	3.8908	0.9442	5.09	-11.9262	2.261	0.4194	0.9038	0.9822	0.5273	2	2.1348	1.0798	1.2348	2.0479	2.5307	-0.2546
553	1.6464	0.8539		1.225	0.8384	0.7482	4.4166	-19.6027	2.1061	0.3568	0.8123	0.9043	0.4958	2	1.5758	0.9401	1.0623	1.896	2.519	-0.3089
554	2.049	0.9438		1.7089	16.334	1.1596	6.0756	-12.7747	2.5348	0.4838	0.9003	1.0084	0.6302	2	2.9394	1.4261	1.5133	2.2629	2.8587	-0.3755
555	2.0412	0.9184		1.6575	15.8544	1.1013	5.8891	-6.3224	2.7273	0.51	0.9203	0.9527	0.5851	2	3.0036	1.5068	1.4968	2.5754	2.8999	-0.1899
556	3.1127	0.8069	0.6182	2.4371	83.9049	1.5537	7.8907	47.4022	4.1449	0.8162	0.6182	0.9398	0.3607	2	6.44	3.8392	0.902	10.6423	2.1801	3.0527
557	2.2215	0.9035		1.7817	28.4176	1.182	6.3055	2.9549	2.6058	0.4885	0.9001	0.962	0.5344	2	3.08	1.4423	1.268	2.699	2.5287	0.091
558	1.7241	0.8662		1.3106	2.0048	0.8094	4.6918	-0.1467	2.6308	0.4539	0.8311	0.8851	0.472	2	2.1294	1.2405	1.2965	2.628	2.6346	-0.0031
559	2.0875	0.89		1.6533	18.9192	1.0767	5.8366	-37.3527	2.4909	0.4595	0.8702	0.9387	0.527	2	2.682	0.8014	1.7175	1.5206	3.4213	-1.0018
560	3.3524	0.799	0.701	2.5484	94.2638	1.5489	8.4151	50.5617	4.0462	0.7448	0.701	0.8855	0.387	2	6.2672	3.9429	0.6728	10.1895	2.0004	3.1688
561	2.1996	0.9425		1.8503	26.8191	1.2931	6.5129	-18.4975	1.2383	0.2459	0.9089	0.998	0.5609	2	1.6013	0.5269	0.9092	0.9393	1.4674	-0.2962
562	1.8725	0.9298		1.529	6.7785	1.0416	5.4695	21.6039	2.234	0.4254	0.867	1.0017	0.5987	2	2.3269	1.5513	0.9222	2.5909	1.7512	0.5027
563	2.804	0.8348		2.1501	65.6672	1.3351	7.3541	54.8915	4.9238	0.8939	0.7404	0.8806	0.4337	2	6.5737	4.5716	0.83	10.541	2.2211	3.6084
564	3.0363	0.8727	0.7203	2.5227	79.8309	1.6866	8.3247	62.8744	4.9114	0.9951	0.7203	0.9903	0.4127	2	8.2835	5.9607	0.8205	14.4439	1.8233	5.2082
565	2.2501	0.8772		1.7817	30.5088	1.1371	6.2008	36.2965	2.3585	0.4325	0.8767	0.9407	0.4937	2	2.6818	1.7152	0.6684	3.4741	1.5024	0.9734
566	3.1651	0.8068		2.3771	87.0076	1.4371	8.0223	72.1437	6.792	1.2167	0.7225	0.8604	0.353	2	9.7608	7.7097	0.4867	21.8379	1.892	7.0418
567	2.0614	0.8684		1.589	17.075	0.9899	5.6237	0	2.1119	0.3717	0.8513	0.9363	0.5398	2	2.0906	1.1401	0.9505	2.112	2.112	0
568	2.4485	0.8156		1.816	43.4825	1.0865	6.2739	26.2301	1.8032	0.3123	0.7934	0.858	0.4645	2	1.9592	1.1319	0.5208	2.4366	1.3303	0.5139
569	1.9927	0.8265		1.4819	13.0218	0.8873	5.1741	-16.7096	1.6639	0.2853	0.7909	0.8573	0.4333	2	1.4764	0.5948	0.8817	1.3727	1.9422	-0.2467
570	2.0077	0.8984		1.6019	13.867	1.0612	5.6668	-29.7606	2.9637	0.555	0.8516	0.9171	0.5508	2	3.1451	1.1821	1.963	2.1463	3.8457	-0.936
571	2.981	0.7905		2.2272	76.7648	1.3548	7.4034	58.153	7.4889	1.3705	0.7361	0.8693	0.3703	2	10.146	7.0607	1.0491	19.0667	3.1338	5.9002
572	1.8997	0.9419		1.559	8.0173	1.0619	5.6212	-21.4222	1.805	0.341	0.8783	1.0148	0.6142	2	1.9167	0.9355	1.142	1.5232	2.1918	-0.4106
573	1.7206	0.8726		1.332	1.8933	0.8325	4.717	-46.8711	2.7219	0.4804	0.8512	0.9594	0.4871	2	2.266	0.8851	1.7434	1.8172	3.9977	-1.0621
574	2.2149	0.8579		1.7004	27.9629	1.0745	5.9692	10.732	2.4168	0.435	0.8708	0.9203	0.4845	2	2.5969	1.324	0.9666	2.7326	2.1575	0.2787
575	1.8905	0.8566		1.4477	7.553	0.9068	5.0878	-38.2586	1.3501	0.2406	0.8213	0.9228	0.5088	2	1.2243	0.4813	0.8297	0.946	1.8667	-0.4684
576	2.8194	0.8016		2.1544	66.4671	1.3216	7.1001	58.2948	4.4871	0.8352	0.7881	0.8576	0.4373	2	5.9302	4.2754	0.8328	9.7764	1.8714	3.457
577	2.6095	0.8176		1.9873	53.2949	1.2362	6.7032	-6.5534	1.6713	0.3082	0.8041	0.855	0.4441	2	2.0661	0.6554	0.7418	1.4759	1.7808	-0.1354
578	1.7748	0.8756		1.3791	3.1807	0.8714	4.8818	-57.8915	1.8766	0.335	0.8433	0.9352	0.5299	2	1.6353	0.6234	1.2211	1.1764	2.9629	-0.9467
579	1.8364	0.9066		1.4819	5.2304	0.973	5.2306	-2.4848	1.3347	0.2483	0.8817	0.9438	0.5224	2	1.2987	0.6823	0.7653	1.3061	1.3679	-0.0323
580	2.2811	0.875		1.8074	32.6169	1.1708	6.2706	31.779	1.9599	0.3659	0.8643	0.9296	0.5298	2	2.2946	1.4375	0.6438	2.7134	1.3371	0.7292
581	2.198	0.8787		1.7475	26.7132	1.1431	6.0677	-0.056	1.4222	0.2679	0.8591	0.9138	0.5041	2	1.6257	0.7165	0.6861	1.4211	1.423	-0.0009
582	3.2891	0.8048	0.5582	2.5441	92.2901	1.5887	8.3156	47.5276	1.7235	0.3293	0.5583	0.9157	0.3107	2	2.7382	1.5824	0.3437	5.0936	0.9044	1.3014
583	1.7105	0.8529		1.2935	1.6594	0.7939	4.5835	-54.1974	3.4871	0.604	0.777	0.9198	0.459	2	2.7684	0.9676	2.0679	2.108	5.3767	-1.5004
584	2.1652	0.8508		1.6704	24.2589	1.043	5.7876	5.5542	1.4229	0.2564	0.7856	0.9165	0.483	2	1.4841	0.7315	0.6383	1.5145	1.3439	0.0824
585	1.6064	0.7701		1.1136	0.5069	0.6371	3.8863	-61.0112	0.506	0.083	0.7344	0.799	0.4023	2	0.3224	0.1312	0.28	0.326	0.8149	-0.1967
586	1.9467	0.8787		1.5162	10.4683	0.9785	5.3737	-38.7475	1.3087	0.2383	0.8725	0.9398	0.5047	2	1.2806	0.4202	0.8604	0.8326	1.8159	-0.4962
587	2.706	0.8643		2.1758	59.4232	1.4231	7.3477	47.1201	2.6254	0.5085	0.8736	0.9736	0.5299	2	3.7362	2.4962	0.535	4.7105	1.3883	1.7605
588	1.9443	0.8409		1.4477	10.3265	0.8956	5.1363	-12.899	1.6897	0.2946	0.8226	0.8891	0.4596	2	1.5133	0.6816	0.8317	1.483	1.9077	-0.1952
589	2.4173	0.8551		1.876	41.4304	1.1853	6.4938	13.9121	2.6161	0.4775	0.8346	0.8948	0.5182	2	3.1009	1.5986	1.0642	3.0847	2.2522	0.4314
590	3.176	0.8232	0.7183	2.4927	87.5918	1.6009	8.2137	61.2912	2.8764	0.5606	0.7183	0.9328	0.4162	2	4.6049	3.2859	0.3253	7.8943	1.1134	2.8224
591	2.2677	0.9023		1.8374	31.8467	1.2282	6.4283	-2.1118	1.3691	0.2616	0.9012	0.9721	0.578	2	1.6815	0.7725	0.6924	1.3366	1.398	-0.0355
592	2.6924	0.8002		2.0473	58.3973	1.2609	6.7686	-4.3806	1.137	0.2118	0.7876	0.9205	0.4821	2	1.4336	0.5093	0.4829	1.0565	1.1868	-0.0628
593	2.8354	0.8661		2.3043	67.5874	1.5142	7.7147	61.1301	3.4584	0.6788	0.7796	0.965	0.5106	2	5.2367	3.8876	0.4923	7.6136	1.3442	3.2012
594	2.752	0.8479	0.7346	2.1672	62.4097	1.3793	7.3306	64.1974	5.7314	1.0784	0.7346	0.9367	0.4085	2	7.9053	5.9132	0.7816	14.476	2.0519	5.075
595	2.5597	0.8104		1.9788	49.9909	1.2306	6.5164	36.69	2.2684	0.4284	0.8168	0.8944	0.4774	2	2.7915	1.7098	0.6807	3.5816	1.4362	1.0242
596	2.2953	0.8751		1.816	33.7243	1.1687	6.3099	-8.3594	0.6118	0.1133	0.8552	0.9212	0.5383	2	0.715	0.2971	0.3306	0.5519	0.6629	-0.0598
597	2.0134	0.8841		1.589	14.2065	1.0367	5.5921	-25.4046	1.6448	0.3049	0.859	0.9479	0.5453	2	1.7052	0.6917	1.0135	1.2684	2.0628	-0.4332
598	2.5812	0.8712		2.103	51.5391	1.3979	7.0648	-3.044	1.1348	0.2245	0.8791	0.9506	0.5675	2	1.5864	0.6154	0.605	1.0843	1.1694	-0.0483
599	2.7796	0.8343		2.2101	64.0979	1.4115	7.2853	47.7702	3.7459	0.7258	0.8001	0.9263	0.4506	2	5.2874	3.4074	0.6929	7.5614	1.9565	2.5258
600	1.9994	0.9037		1.6147	13.4076	1.0789	5.6761	-22.2631	2.0175	0.3835	0.8856	0.9466	0.5649	2	2.1767	0.9088	1.2679	1.6089	2.4667	-0.4846
601	2.9379	0.8428	0.7072	2.27	73.9461	1.4235	7.7786	51.6106	4.4904	0.8218	0.7072	0.8914	0.4265	2	6.3921	4.2257	0.7946	9.9081	2.1729	3.299
602	1.962	0.9142		1.5804	11.37	1.0499	5.635	2.6399	1.6748	0.312	0.919	0.9846	0.5459	2	1.7584	0.9365	0.8219	1.7156	1.6306	0.0464
603	3.2051	0.7806	0.6317	2.3771	89.073	1.4165	7.86	54.2138	4.4506	0.8021	0.6317	0.867	0.378	2	6.3043	4.1882	0.7927	11.0785	2.0379	3.4178
604	3.1099	0.9244		2.6555	83.7083	1.8644	9.0318	43.7191	2.8676	0.592	0.8336	1.0049	0.5131	2	5.3464	3.1655	0.6633	6.1692	1.6139	2.3374
605	2.8736	0.8269	0.6942	2.2058	69.8008	1.3871	7.4654	72.1667	8.3623	1.5538	0.6942	0.9154	0.3737	2	11.5994	9.2406	0.9785	24.7299	2.3276	8.3709
606	1.9192	0.9571		1.6147	9.138	1.1114	5.771	-9.3272	0.8679	0.1671	0.9199	0.9887	0.6282	2	0.9646	0.5061	0.5568	0.8056	0.9488	-0.09
607	2.0292	0.8503		1.5462	15.0464	0.9602	5.4206	-8.5641	2.3956	0.4244	0.7861	0.9266	0.4907	2	2.3003	1.0793	1.221	2.1993	2.6008	-0.197
608	2.78	0.7976		2.0601	64.1322	1.2189	6.9657	31.7428	1.85	0.3237	0.7674	0.8434	0.4129	2	2.255	1.2372	0.4658	2.9964	1.2628	0.7158
609	2.7156	0.8883		2.2443	60.2058	1.5267	7.5785	42.6484	3.2721	0.6592	0.9011	0.9658	0.5275	2	4.9955	3.1203	0.7481	5.9157	1.8765	2.1305
610	1.7232	0.8711		1.3063	1.9825	0.8128	4.716	-1.6709	1.9093	0.3291	0.8387	0.9322	0.4905	2	1.5519	0.9263	0.93	1.8883	1.9412	-0.0259
611	3.1349	0.7649	0.5822	2.2572	85.0507	1.3114	7.5337	46.9123	2.9241	0.509	0.5822	0.8366	0.31	2	3.8346	2.2802	0.6493	7.3543	1.5524	1.7989
612	2.8008	0.8022		2.1458	65.5632	1.3389	7.0587	42.0166	3.0073	0.5704	0.8006	0.8936	0.4709	2	4.0265	2.5129	0.6098	5.3368	1.7437	1.6918
613	5.0724	0.8269		3.979	99.8681	2.5277	13.1765	12.7195	2.6963	0.5172	0.8353	0.8976	0.4509	2	6.8155	1.9281	0.9056	4.276	2.3534	0.8669
614	2.2619	0.8697		1.7518	31.3538	1.1334	6.1797	8.0917	2.3585	0.4326	0.8621	0.9293	0.5319	2	2.6731	1.3693	0.9757	2.5742	2.1675	0.2163
615	2.9247	0.8369	0.6569	2.3343	73.1038	1.4944	7.6897	54.6346	1.8221	0.3541	0.6569	0.9494	0.4202	2	2.723	1.835	0.2754	4.3673	0.8266	1.4877
616	1.6561	0.8537		1.2464	0.938	0.7581	4.4414	-36.1669	1.4385	0.2455	0.8104	0.8992	0.5043	2	1.0905	0.5935	0.7566	1.1767	1.9588	-0.3944
617	2.6681	0.8444		2.0559	56.7089	1.2959	7.0774	51.125	3.0694	0.562	0.7871	0.9149	0.4732	2	3.9777	2.7435	0.6469	5.7975	1.5002	2.0336
618	2.4888	0.8905		2.0045	45.7755	1.3179	6.9626	45.4416	2.4594	0.4655	0.8513	0.9536	0.4948	2	3.2413	2.1368	0.6134	4.3188	1.3418	1.4729
619	2.0717	0.8825		1.6361	17.6706	1.0684	5.7436	-10.9765	1.3677	0.2544	0.8361	0.9445	0.4961	2	1.4613	0.5927	0.7544	1.1946	1.518	-0.1604
620	1.7732	0.8653		1.3534	3.102	0.8455	4.8205	-66.0864	1.1959	0.2098	0.7981	0.9312	0.5239	2	1.0111	0.3724	0.7434	0.7108	1.9861	-0.6682
621	2.1467	0.8498		1.6404	23.0666	1.0281	5.7309	-16.6059	1.5475	0.2776	0.823	0.9332	0.5154	2	1.591	0.6659	0.8359	1.2919	1.8045	-0.2642
622	2.1233	0.9463		1.7732	21.4239	1.2056	6.3122	18.1432	1.6609	0.3172	0.9418	0.9826	0.5914	2	2.0024	1.1674	0.684	1.9738	1.3596	0.3633
623	2.181	0.8942		1.7432	25.2775	1.134	6.1268	-5.8826	2.1062	0.3898	0.8817	0.9494	0.5624	2	2.3884	1.1137	1.1393	1.9803	2.23	-0.1405
624	2.5502	0.8858		2.1415	49.4165	1.4709	7.0972	14.2836	1.8377	0.3809	0.9163	0.9819	0.6112	2	2.7031	1.3489	0.7396	2.2069	1.5752	0.3861
625	2.9736	0.8383		2.3385	76.3721	1.4747	7.8313	59.4016	5.7477	1.0823	0.7454	0.9151	0.4625	2	8.4762	6.1141	0.8275	13.2205	2.3335	5.035
626	2.471	0.8788		1.9659	44.7369	1.2851	6.8217	40.7949	4.0116	0.7557	0.8521	0.9177	0.4907	2	5.1553	3.2685	0.9662	6.6614	2.3751	2.1031
627	2.2829	0.9186		1.8674	32.7135	1.2603	6.5879	11.8309	1.5372	0.2941	0.8883	0.998	0.602	2	1.9373	1.0451	0.6227	1.7361	1.3553	0.2292
628	2.9894	0.8541		2.3857	77.2337	1.5569	8.0214	55.8231	5.3662	1.0415	0.761	0.9515	0.4099	2	8.3546	5.6355	0.8333	13.7481	2.3706	4.6638
629	2.3175	0.8373		1.7646	35.1768	1.0753	6.0964	7.8131	3.0376	0.5358	0.807	0.9077	0.4839	2	3.2663	1.6103	1.2403	3.3275	2.8003	0.2552
630	1.9018	0.8812		1.4862	8.157	0.9495	5.2645	20.1939	0.7604	0.1371	0.8528	0.9182	0.5401	2	0.722	0.4735	0.3055	0.8768	0.6068	0.1458
631	2.0029	0.9029		1.589	13.625	1.0572	5.6812	-10.2875	1.9842	0.3692	0.9024	0.9746	0.5716	2	2.0977	1.0351	1.0627	1.8108	2.1884	-0.2158
632	1.9409	0.8682		1.5034	10.1729	0.9606	5.2937	0.2958	0.9349	0.1697	0.8774	0.9376	0.4904	2	0.8981	0.4598	0.4383	0.9376	0.9322	0.0027
633	1.9832	0.8428		1.5162	12.5531	0.9281	5.2509	0.6678	1.2492	0.2208	0.8508	0.8508	0.4465	2	1.1594	0.5618	0.5976	1.2583	1.2409	0.0077
634	1.7757	0.9278		1.4605	3.2256	0.9721	5.1754	-17.8411	0.7767	0.1459	0.8545	0.9863	0.5888	2	0.755	0.4042	0.4645	0.6864	0.9152	-0.1347
635	2.1055	0.8854		1.6533	20.1535	1.0622	5.8567	9.7818	1.6997	0.3083	0.8544	0.9616	0.5091	2	1.8054	0.9572	0.7094	1.8803	1.5334	0.1766
636	2.1544	0.8846		1.7047	23.6356	1.1061	5.9868	1.7308	1.9839	0.3665	0.8596	0.925	0.5587	2	2.1944	1.1273	0.9386	2.0176	1.9496	0.038
637	2.5356	0.8604		1.9959	48.6439	1.2777	6.8541	48.3861	3.5644	0.6644	0.7923	0.9	0.4909	2	4.5542	3.1066	0.7366	6.3288	1.8397	2.2036
638	1.8943	0.8854		1.5034	7.7385	0.9741	5.2693	-16.5973	2.4419	0.4514	0.8509	0.9163	0.5372	2	2.3787	1.1348	1.4101	2.1124	2.8473	-0.3948
639	2.562	0.8372		1.9402	50.1776	1.1919	6.7388	32.7379	3.0997	0.5482	0.8058	0.8953	0.4702	2	3.6945	2.1897	0.8351	4.6573	2.0849	1.2095
640	2.5435	0.8758		2.0344	49.1688	1.3207	6.9984	46.4663	3.3791	0.6377	0.8128	0.9218	0.5071	2	4.4628	2.991	0.8842	5.8985	1.809	2.0737
641	1.958	0.9484		1.6404	11.1797	1.1329	5.8337	14.3558	1.5113	0.2935	0.928	1.0041	0.5822	2	1.7122	0.9994	0.7128	1.7166	1.2943	0.2458
642	2.1944	0.8405		1.6747	26.4487	1.0523	5.7947	-10.4377	2.308	0.4191	0.8509	0.9164	0.447	2	2.4287	0.8858	1.2317	1.9817	2.5488	-0.2535
643	2.0855	0.8697		1.619	18.7062	1.0328	5.698	4.2172	3.0284	0.5489	0.85	0.9356	0.5008	2	3.1277	1.5846	1.3489	3.1641	2.9007	0.1319
644	2.4671	0.9059		2.0173	44.617	1.3576	7.0209	15.1463	2.1165	0.4092	0.9199	0.9857	0.5461	2	2.8733	1.4159	0.7948	2.5929	1.7959	0.4352
645	2.8305	0.8543		2.27	67.3065	1.4772	7.5968	37.8439	3.8901	0.7564	0.8184	0.9569	0.5121	2	5.7465	3.4129	1.1883	6.6646	2.4179	2.1747
646	2.657	0.908		2.1929	56.0261	1.4909	7.5792	53.6429	4.5625	0.8975	0.8469	0.978	0.534	2	6.8022	4.7782	1.0267	8.9485	2.115	3.6489
647	2.916	0.8624		2.3899	72.6481	1.6095	7.9002	57.6669	5.0884	1.0367	0.8224	0.9656	0.506	2	8.1898	5.8128	0.9688	11.4875	2.1541	4.7228
648	2.5102	0.8103		1.8888	46.9891	1.146	6.3903	10.1081	1.7188	0.3082	0.7928	0.8666	0.449	2	1.9697	0.8928	0.5166	1.9885	1.5451	0.1991
649	2.3274	0.9089		1.8888	35.8381	1.276	6.6461	9.6595	1.2681	0.2435	0.9241	0.9901	0.5368	2	1.6181	0.7713	0.5789	1.4368	1.1456	0.1563
650	1.7587	0.8934		1.3963	2.6755	0.9073	4.9362	-53.707	2.4187	0.4446	0.8501	0.9565	0.5481	2	2.1945	0.859	1.5832	1.5673	3.7177	-1.1786
651	2.7934	0.8746		2.2272	65.0789	1.4519	7.6752	42.5572	2.8211	0.5337	0.8655	0.9357	0.5211	2	4.0959	2.5875	0.6415	4.9658	1.6206	1.7431
652	2.172	0.8782		1.7047	24.6498	1.0902	5.9925	-1.4855	1.5542	0.2828	0.859	0.9279	0.5535	2	1.6944	0.8478	0.7345	1.5318	1.5773	-0.0252
653	2.6014	0.7926		1.9445	52.9134	1.1879	6.4778	56.1431	5.9329	1.088	0.7563	0.87	0.3979	2	7.0477	4.9921	0.9911	12.547	2.602	3.9568
654	2.8863	0.8154	0.6784	2.1886	70.624	1.3403	7.3933	56.9838	5.7626	1.0447	0.6784	0.8921	0.3763	2	7.7236	5.3339	0.8726	14.176	2.4789	4.4012
655	2.7655	0.8571		2.1929	63.2428	1.4029	7.4466	2.2751	1.4111	0.2659	0.8371	0.9332	0.4574	2	1.9797	0.6758	0.6425	1.4776	1.3791	0.045
656	2.5179	0.848		2.043	47.5539	1.3195	6.7081	20.6174	2.261	0.4447	0.8531	0.9204	0.4985	2	2.9834	1.5098	0.8861	3.0287	1.7948	0.6151
657	3.1361	0.7873	0.6312	2.3814	85.1102	1.4674	7.7567	45.4237	4.0431	0.7649	0.6312	0.8948	0.3419	2	5.9328	3.4494	0.9485	10.0876	2.2066	2.6949
658	3.1157	0.7865	0.6872	2.3128	83.9836	1.3972	7.6985	48.9076	4.0128	0.7283	0.6872	0.8467	0.3538	2	5.6067	3.4674	0.6295	9.8007	2.0502	2.7421
659	2.3769	0.8455		1.8289	38.9021	1.1353	6.3138	46.7898	7.027	1.2635	0.807	0.9397	0.4451	2	7.9778	5.3972	1.6139	12.125	3.7391	3.7328
660	1.8885	0.8764		1.4605	7.4487	0.9359	5.1998	13.2777	2.1124	0.3802	0.7949	0.9274	0.5192	2	1.977	1.2136	0.9342	2.3376	1.8319	0.2625
661	2.8727	0.8232		2.2786	69.7473	1.4728	7.4289	50.7273	3.3935	0.6728	0.8132	0.9417	0.4784	2	4.9979	3.3353	0.7517	6.9712	1.6721	2.5353
662	2.5107	0.8712		2.0045	47.0196	1.287	6.8719	63.1752	4.7758	0.8944	0.8089	0.945	0.452	2	6.1464	4.6779	0.6908	10.3497	1.7587	3.883
663	3.0611	0.8346	0.7228	2.4285	81.4274	1.5768	8.026	45.0257	3.5361	0.6947	0.7228	0.9801	0.4456	2	5.5757	3.3766	0.8481	7.5783	1.944	2.5105
664	3.2402	0.8259	0.6874	2.5184	90.3636	1.5955	8.4074	58.8389	5.7306	1.0875	0.6874	0.9441	0.3682	2	9.1431	6.2483	0.842	16.9694	2.3588	5.3797
665	2.4165	0.8798		1.9359	41.3425	1.2605	6.6791	33.7327	3.8335	0.7235	0.8551	0.9209	0.5342	2	4.8321	2.9869	1.1637	5.5918	2.5404	1.63
666	2.2849	0.8513		1.7561	32.8653	1.1082	6.1107	44.6665	3.7019	0.6713	0.8271	0.8988	0.4879	2	4.1024	2.8318	0.8478	5.8043	2.0484	1.8324
667	2.3556	0.8537		1.8289	37.6687	1.1509	6.3178	-2.0587	1.8128	0.3302	0.8459	0.9197	0.4736	2	2.0863	0.8332	0.9603	1.7594	1.8501	-0.043
668	2.837	0.8458		2.2615	67.6928	1.4476	7.5386	41.5134	4.9067	0.9422	0.8368	0.9155	0.5073	2	7.103	4.4044	1.2587	8.6829	2.8698	2.9487
669	2.913	0.8557		2.3771	72.3754	1.5925	7.8313	55.0383	5.3306	1.084	0.8021	0.9541	0.5062	2	8.489	5.8855	1.1159	11.6261	2.3967	4.6722
670	2.6805	0.8437		2.1372	57.4278	1.3938	7.1053	58.4093	4.0125	0.7871	0.8198	0.9506	0.4992	2	5.5926	4.0997	0.6196	8.2124	1.6688	3.2666
671	3.0522	0.8082	0.6166	2.2914	80.8675	1.4044	7.75	57.993	7.1347	1.2929	0.6166	0.9021	0.371	2	10.02	6.9229	1.027	18.6588	2.9971	5.8109
672	1.8977	0.8571		1.422	7.9011	0.8851	5.1096	-27.1013	0.9947	0.1723	0.7856	0.9166	0.5012	2	0.8804	0.395	0.5493	0.7881	1.2642	-0.2386
673	2.2835	0.8839		1.816	32.7549	1.1831	6.341	12.4319	1.4115	0.2633	0.9165	0.9165	0.5613	2	1.6699	0.9014	0.5304	1.6059	1.236	0.2076
674	1.8122	0.8243		1.3235	4.3322	0.8031	4.6931	18.6974	2.795	0.4783	0.8171	0.8655	0.4322	2	2.2447	1.4019	1.0282	3.2434	2.2723	0.4197
675	2.8252	0.8135		2.1801	66.9386	1.3395	7.2201	45.2011	5.0815	0.9427	0.7756	0.9075	0.4501	2	6.8067	4.3301	1.293	9.6203	2.7847	3.0767
676	2.3852	0.8079		1.7603	39.3927	1.042	6.0542	0.7064	1.0422	0.1794	0.7908	0.8448	0.4236	2	1.086	0.4461	0.4786	1.053	1.0349	0.0077
677	2.0285	0.8805		1.5933	14.9732	1.0253	5.611	-20.1587	1.6711	0.3054	0.8663	0.945	0.5375	2	1.7134	0.734	0.9794	1.3654	2.0081	-0.3454
678	2.4283	0.8783		1.9274	42.0327	1.2457	6.7002	0.1282	2.2616	0.4205	0.857	0.9311	0.5282	2	2.8173	1.1966	1.2484	2.2655	2.2586	0.0036
679	2.0456	0.8717		1.5847	16.0879	1.0026	5.6019	-21.1086	1.1156	0.1997	0.8282	0.9224	0.5255	2	1.1185	0.4739	0.6446	0.9019	1.3512	-0.2361
680	1.9504	0.8401		1.4562	10.6577	0.898	5.1474	-11.924	1.2542	0.2188	0.8277	0.8938	0.456	2	1.1263	0.506	0.6204	1.1094	1.4038	-0.1343
681	2.9032	0.8194		2.2143	71.7771	1.3599	7.4735	55.102	5.1807	0.9427	0.7389	0.8922	0.4036	2	7.0453	4.8208	0.8064	11.9456	2.326	3.8821
682	2.0778	0.9048		1.6661	18.069	1.1065	5.9059	7.6831	0.903	0.1692	0.8881	0.9863	0.5367	2	0.9992	0.5241	0.3867	0.9767	0.8336	0.0768
683	2.7026	0.8281		2.1244	59.1743	1.3419	7.0308	52.283	3.0896	0.5897	0.8342	0.9014	0.4913	2	4.1459	2.892	0.6085	5.8864	1.4743	2.1676
684	3.1101	0.8787		2.5484	83.7672	1.7072	8.5857	65.4991	4.2812	0.8513	0.793	0.9511	0.4691	2	7.3088	5.4801	0.5108	11.6827	1.4771	4.7872
685	2.2345	0.8895		1.7817	29.3582	1.1577	6.2439	-31.7941	0.6528	0.121	0.8516	0.9601	0.5151	2	0.7558	0.2029	0.4804	0.3939	0.8604	-0.2403
686	3.1989	0.9234	0.7857	2.7669	88.6453	1.9481	9.2794	63.3245	3.4219	0.7184	0.7857	1.0258	0.5044	2	6.6663	4.8545	0.5121	9.6237	1.2551	4.2214
687	2.7598	0.8604		2.2058	62.9872	1.4238	7.46	59.877	4.1112	0.7847	0.789	0.9218	0.4335	2	5.8535	4.22	0.5786	9.7339	1.6496	3.5049
688	2.8204	0.862		2.2957	66.6067	1.521	7.6382	63.5612	3.1552	0.6283	0.832	0.9639	0.523	2	4.799	3.6516	0.4524	6.9818	1.1497	3.0503
689	2.5835	0.8996		2.2486	51.6964	1.5733	7.3012	57.317	2.9461	0.6348	0.9823	0.9841	0.6457	2	4.6351	3.4687	0.5779	5.3717	1.2575	2.6567
690	2.1046	0.9031		1.6918	20.065	1.1074	5.9709	5.0782	1.8138	0.3364	0.8769	0.9857	0.5305	2	2.0086	1.0154	0.8282	1.9139	1.7216	0.102
691	1.9479	0.8569		1.4948	10.5393	0.9414	5.2438	-12.2316	1.4295	0.2566	0.7921	0.9221	0.4589	2	1.3457	0.5716	0.7741	1.2456	1.6043	-0.1646
692	2.1033	0.8986		1.679	20.0271	1.0979	5.9378	14.1176	1.4858	0.2747	0.8538	0.9597	0.517	2	1.6313	0.8901	0.6279	1.7215	1.276	0.2303
693	2.314	0.9052		1.8931	34.8683	1.2487	6.5809	5.8274	1.7151	0.3254	0.8824	0.9425	0.5631	2	2.1416	1.0343	0.852	1.8367	1.6151	0.1248
694	2.9992	0.884		2.4585	77.6665	1.6391	8.3292	68.7513	9.2207	1.8145	0.7942	0.9556	0.4535	2	15.1136	11.6976	0.9721	25.7919	2.8813	10.3908
695	2.6252	0.8638		2.103	54.1889	1.3649	7.1242	15.7616	1.8928	0.3626	0.8515	0.9175	0.4894	2	2.5835	1.1875	0.7452	2.4264	1.5945	0.4072
696	2.2595	0.8777		1.786	31.2172	1.167	6.2302	-0.5723	2.1187	0.3969	0.8861	0.9543	0.5481	2	2.4725	1.1537	0.921	2.1049	2.1307	-0.0141
697	2.3646	0.8455		1.7989	38.3845	1.1152	6.2805	-10.3689	1.49	0.2646	0.8105	0.9451	0.4986	2	1.6617	0.6476	0.7493	1.2988	1.6445	-0.1723
698	2.4409	0.837		1.846	42.9038	1.1346	6.4182	-10.41	1.3674	0.2417	0.8107	0.8708	0.4869	2	1.5514	0.5736	0.5958	1.1779	1.5096	-0.1615
699	1.9614	0.8939		1.559	11.3462	1.014	5.5077	-17.5385	1.6723	0.3079	0.8509	0.9512	0.509	2	1.6957	0.703	0.9927	1.3812	1.9656	-0.2974
700	2.5794	0.7966		1.9488	51.429	1.1726	6.455	60.8631	3.4248	0.6221	0.7583	0.883	0.4345	2	4.0159	3.0266	0.5942	6.9651	1.3404	2.4442
701	2.3021	0.8506		1.7775	34.2673	1.1099	6.1517	28.2296	3.0423	0.5489	0.8128	0.904	0.4988	2	3.3766	2.0422	0.9935	4.0944	2.1834	0.9532
702	3.0987	0.7889	0.5676	2.3257	83.0222	1.4052	7.6794	34.4893	2.325	0.4254	0.5676	0.8922	0.3631	2	3.2671	1.6798	0.7683	4.6265	1.5231	1.1268
703	3.4775	0.86	0.7404	2.8097	96.9526	1.8326	9.3959	49.9739	2.5059	0.4888	0.7404	0.9527	0.4717	2	4.5924	2.8864	0.514	6.1186	1.2536	2.295
704	2.2781	0.878		1.816	32.5204	1.1835	6.2838	30.3204	2.136	0.4023	0.85	0.918	0.5246	2	2.528	1.5474	0.7147	2.9497	1.4884	0.7665
705	3.271	0.8374	0.6572	2.6255	91.4791	1.7119	8.6049	55.8616	3.4212	0.6806	0.6572	0.9929	0.3847	2	5.8568	3.8526	0.4866	10.0153	1.5101	3.2717
706	2.3569	0.8773		1.8717	37.7973	1.2139	6.4957	15.1177	3.16	0.5905	0.8546	0.9402	0.4945	2	3.8359	1.9063	1.4035	3.855	2.6822	0.5799
707	1.8659	0.9451		1.5547	6.456	1.08	5.5403	17.9665	1.4425	0.2812	0.9178	0.9833	0.6258	2	1.5579	1.0204	0.6829	1.6306	1.1834	0.2799
708	2.5028	0.8878		2.0473	46.624	1.3525	6.9806	-5.8241	1.4472	0.2804	0.8805	0.9522	0.5227	2	1.9574	0.6864	0.9013	1.3134	1.5316	-0.114
709	2.1566	0.8217		1.5719	23.7393	0.948	5.5671	3.3792	2.3215	0.3953	0.7878	0.8963	0.4826	2	2.2008	1.1568	0.8792	2.3971	2.243	0.0744
710	3.2903	0.82	0.6572	2.5013	92.3109	1.5289	8.4764	54.5582	4.5243	0.8161	0.6572	0.8936	0.3618	2	6.9172	4.5178	0.5361	12.4862	2.0559	3.7739
711	2.1223	0.9379		1.7603	21.3601	1.1869	6.2534	3.1465	1.2687	0.2408	0.917	0.9825	0.5762	2	1.5058	0.7553	0.6661	1.311	1.2287	0.0474
712	2.9421	0.8309		2.3214	74.2034	1.4929	7.6802	44.3096	4.3536	0.8463	0.8241	0.9296	0.5046	2	6.4995	4.1033	0.9246	8.132	2.4244	2.8799
713	2.9262	0.807	0.673	2.1844	73.3048	1.3193	7.4188	67.1893	5.2695	0.9371	0.673	0.865	0.3811	2	6.952	5.3298	0.594	13.9871	1.7289	4.671
714	3.7979	0.816	0.5353	2.8953	99.254	1.7844	9.7355	49.399	2.5132	0.4606	0.5353	0.9363	0.3137	2	4.4845	2.6143	0.4391	8.3329	1.2717	2.2153
715	2.6248	0.8273		2.0944	54.1249	1.3455	6.8215	43.1449	3.7963	0.7488	0.8043	0.923	0.452	2	5.1079	3.1794	0.88	7.0339	2.1584	2.2038
716	2.4088	0.882		1.9102	40.8015	1.2461	6.6744	21.7219	3.1403	0.5863	0.8783	0.9407	0.5459	2	3.9131	2.192	1.0765	4.0152	2.4581	0.85
717	1.9915	0.9061		1.589	12.9135	1.0266	5.6687	-14.4069	1.9858	0.3596	0.8609	0.9933	0.5448	2	2.0386	0.9439	1.0946	1.7327	2.2718	-0.2937
718	1.8303	0.9623		1.5547	5.0367	1.0816	5.5334	-62.9117	1.5635	0.3056	0.8445	1.0291	0.5701	2	1.6911	0.3883	1.3848	0.6811	2.5472	-1.0639
719	1.706	0.8806		1.3192	1.6149	0.836	4.7197	-2.2391	1.35	0.2391	0.8487	0.9191	0.4984	2	1.1286	0.6627	0.7133	1.3296	1.3803	-0.0253
720	2.467	0.8653		2.0088	44.602	1.3361	6.7061	24.9582	3.8529	0.7676	0.8543	0.9524	0.4935	2	5.1478	2.7116	1.3075	5.4947	2.8911	1.2848
721	3.1645	0.7963		2.4156	86.9473	1.4775	7.9164	56.8663	5.759	1.0748	0.7298	0.9184	0.3884	2	8.5089	5.8034	0.818	14.943	2.4841	4.8387
722	2.6662	0.9086		2.2186	56.6275	1.5029	7.6108	35.3414	1.6634	0.3285	0.8901	0.9547	0.5711	2	2.4999	1.4977	0.4351	2.6226	1.0755	0.8835
723	2.3965	0.8776		1.9102	39.972	1.2511	6.6076	62.6508	4.6514	0.8807	0.8435	0.933	0.517	2	5.8194	4.544	0.6956	8.7896	1.7373	3.6459
724	2.7934	0.8445		2.1629	65.0616	1.3685	7.411	65.0161	5.0232	0.9276	0.7762	0.9046	0.462	2	6.8743	5.2814	0.6708	11.4306	1.7573	4.4694
725	2.1091	0.9309		1.7346	20.394	1.1684	6.1677	6.1233	1.592	0.3016	0.8849	1.0122	0.5635	2	1.8601	0.9561	0.7482	1.6967	1.4946	0.1139
726	2.3199	0.9247		1.9231	35.3454	1.2901	6.7393	10.3118	1.6928	0.3241	0.8946	0.9869	0.5948	2	2.1839	1.1283	0.8658	1.8968	1.5183	0.2252
727	2.2726	0.9057		1.8588	32.0938	1.2459	6.4659	-14.5946	0.8612	0.1659	0.8805	0.9506	0.5653	2	1.073	0.4013	0.5427	0.7099	0.9869	-0.1566
728	2.2897	0.8839		1.816	33.2665	1.1813	6.3578	-15.0286	1.2567	0.2335	0.8638	0.9304	0.5437	2	1.4845	0.5629	0.7086	1.0352	1.4455	-0.2231
729	3.2726	0.8022		2.4585	91.562	1.4948	8.248	61.3753	5.0639	0.9177	0.7199	0.9166	0.3629	2	7.5695	5.3557	0.579	14.7569	1.9559	4.6458
730	2.2001	0.8977		1.7732	26.8986	1.181	6.2046	47.0396	1.7133	0.3261	0.8605	0.9822	0.5139	2	2.0234	1.418	0.4154	2.7595	0.9074	0.9518
731	2.0901	0.8678		1.619	19.1326	1.0305	5.6979	-0.2146	1.782	0.3223	0.8331	0.9301	0.4879	2	1.8364	0.8674	0.8278	1.7778	1.7859	-0.0039
732	1.9741	0.9799		1.7004	12.0141	1.1957	6.0773	-20.8708	1.7307	0.3405	0.9834	1.049	0.6312	2	2.0694	0.8885	1.1809	1.4077	2.0919	-0.4319
733	2.6178	0.8215		2.0002	53.837	1.2497	6.7561	19.0838	3.2404	0.5994	0.8509	0.919	0.4536	2	4.0495	1.9622	0.8809	4.3257	2.6221	0.7728
734	2.2306	0.8806		1.786	29.0754	1.154	6.1709	3.555	1.3682	0.2559	0.8622	0.9279	0.4998	2	1.5789	0.7156	0.6342	1.4319	1.3196	0.0561
735	3.0788	0.8255	0.6615	2.4114	82.2615	1.5418	7.9843	63.5543	5.6003	1.0814	0.6615	0.9291	0.4315	2	8.6345	6.3684	0.7417	14.7578	2.041	5.4876
736	2.744	0.8803		2.2486	61.9865	1.4901	7.5891	51.0516	3.6504	0.7167	0.8225	0.9369	0.4738	2	5.4394	3.6235	0.8891	7.6475	1.7868	2.7769
737	2.2822	0.9133		1.8803	32.6583	1.2636	6.5482	-9.1247	1.1917	0.23	0.9252	0.984	0.5892	2	1.5058	0.6288	0.6867	1.0672	1.3004	-0.1374
738	1.9806	0.9407		1.6533	12.3972	1.1206	5.8533	13.6491	3.15	0.6031	0.8956	0.9986	0.5595	2	3.5299	2.0036	1.5263	3.5812	2.7201	0.4818
739	2.1567	0.8978		1.7304	23.7522	1.1411	6.0831	23.7485	2.2004	0.4128	0.8789	0.9458	0.5623	2	2.5109	1.5398	0.8362	2.7383	1.6779	0.5963
740	3.2003	0.8087	0.6169	2.4585	88.7267	1.535	8.1309	62.1275	3.6598	0.6909	0.6169	0.904	0.3604	2	5.6178	3.9897	0.3816	11.0709	1.3861	3.4902
741	2.0077	0.9102		1.6147	13.8549	1.0793	5.7409	-23.776	1.7372	0.3266	0.9024	0.9478	0.5877	2	1.875	0.818	1.057	1.3917	2.1502	-0.4458
742	2.7174	0.8713		2.2186	60.3394	1.4829	7.4385	36.532	2.1525	0.4291	0.8179	0.9636	0.4898	2	3.192	1.8353	0.6628	3.7469	1.3662	1.1661
743	2.8103	0.7775		2.0944	66.0492	1.2693	6.8641	-4.9409	2.2068	0.4081	0.8133	0.8632	0.4687	2	2.8011	0.9469	0.9467	2.0205	2.3159	-0.1384
744	2.0389	0.9108		1.6575	15.7317	1.0953	5.834	-32.4861	1.6379	0.3075	0.8998	0.9925	0.5886	2	1.794	0.6944	1.0997	1.1798	2.17	-0.5828
745	2.3643	0.822		1.7518	38.3128	1.0607	6.1053	8.1677	2.125	0.3692	0.7982	0.8701	0.4358	2	2.254	1.0346	0.7745	2.3739	1.9514	0.1841
746	3.204	0.8362	0.7203	2.5356	88.9914	1.6206	8.4167	64.8239	5.5595	1.0705	0.7203	0.9179	0.4249	2	9.0098	6.6715	0.796	15.7011	1.9557	5.8405
747	2.3961	0.8446		1.846	39.9575	1.1632	6.3577	34.0928	2.8979	0.5302	0.8246	0.9214	0.5022	2	3.3708	2.1084	0.7878	4.1983	1.91	1.1492
748	3.0238	0.8494	0.6988	2.3814	78.9726	1.5207	8.0685	65.2246	5.3397	1.0064	0.6988	0.9342	0.395	2	8.1201	6.0298	0.6862	15.2647	1.8569	5.2963
749	2.4196	0.8902		1.9531	41.6064	1.2849	6.7668	21.3253	1.6631	0.3158	0.8662	0.9513	0.5512	2	2.1369	1.1769	0.6026	2.1351	1.3084	0.4557
750	2.2425	0.9243		1.8503	29.9526	1.2446	6.5115	-10.7876	1.9953	0.3814	0.8991	0.9815	0.5575	2	2.4834	0.9646	1.2283	1.7301	2.2106	-0.2679
751	1.88	0.9167		1.5205	7.0554	1.0181	5.414	-29.9601	1.9451	0.3658	0.8901	0.9666	0.5912	2	1.9803	0.9012	1.2272	1.5243	2.5279	-0.5933
752	2.2178	0.8909		1.7732	28.2034	1.1607	6.2076	-4.7759	2.2279	0.4166	0.8935	0.9482	0.5251	2	2.5859	1.1024	1.1321	2.0992	2.3343	-0.1235
753	2.6873	0.8102		2.073	57.9692	1.2982	6.8404	58.7812	4.3724	0.8298	0.7865	0.9057	0.473	2	5.6763	4.1892	0.5564	8.8559	1.8024	3.3366
754	2.3839	0.899		1.9231	39.3349	1.2579	6.733	-8.4109	1.2041	0.225	0.8687	0.9387	0.524	2	1.5147	0.5567	0.6857	1.0623	1.3054	-0.1274
755	2.8096	0.8718		2.3171	66.0318	1.547	7.6955	44.5191	3.471	0.6978	0.8737	0.9672	0.5536	2	5.3696	3.4566	0.9755	6.2435	1.9257	2.3905
756	2.8953	0.8248		2.2015	71.3436	1.3559	7.5023	40.1337	3.871	0.6996	0.807	0.9541	0.4294	2	5.2487	3.1017	0.9614	7.2227	2.3174	2.1065
757	2.5211	0.7767		1.8331	47.6763	1.1019	6.1519	50.5001	3.9106	0.7005	0.7564	0.8601	0.427	2	4.3091	3.0027	0.7415	7.032	1.9356	2.1761
758	2.5877	0.8373		1.9659	52.0115	1.2239	6.8064	1.2943	1.1262	0.2025	0.7939	0.8636	0.4456	2	1.3784	0.5132	0.3869	1.1517	1.1117	0.0178
759	1.9487	0.8635		1.4862	10.5748	0.9441	5.2866	-14.6472	2.9844	0.533	0.8165	0.9395	0.4832	2	2.8176	1.2408	1.5768	2.5676	3.4217	-0.4127
760	2.98	0.883		2.527	76.6899	1.7598	8.2668	42.2295	3.0498	0.6492	0.8571	1.0024	0.5081	2	5.3671	3.1617	0.5839	6.2229	1.7619	2.2665
761	2.7548	0.8935		2.27	62.6133	1.5189	7.7327	51.0386	3.4168	0.6711	0.8567	0.9863	0.5027	2	5.1898	3.4898	0.7708	6.9422	1.6729	2.6488
762	2.0352	0.9304		1.6661	15.4988	1.1231	5.9489	9.8479	2.5063	0.4732	0.9249	0.991	0.6109	2	2.8148	1.6576	1.1572	2.7133	2.2596	0.2772
763	3.3582	0.8137	0.578	2.5784	94.4754	1.5863	8.5844	65.9485	3.5988	0.665	0.578	0.9213	0.3471	2	5.7087	4.1901	0.5101	12.0721	1.2254	3.7648
764	1.599	0.9108		1.2763	0.4296	0.8186	4.5752	-7.118	1.4335	0.2565	0.8506	0.9386	0.5216	2	1.1735	0.7174	0.8313	1.3755	1.5356	-0.0835
765	3.3047	0.8148		2.5698	92.7915	1.643	8.4592	56.5065	5.4068	1.0501	0.7722	0.936	0.4341	2	8.8834	6.0406	0.8558	13.9143	2.3517	5.0197
766	2.7324	0.8039		2.073	61.2615	1.2755	6.9005	53.0001	5.3925	0.9968	0.7827	0.8793	0.4237	2	6.8781	4.7191	0.8808	11.1383	2.5344	3.6454
767	2.0331	0.8928		1.6276	15.2663	1.0583	5.7021	-16.9116	3.125	0.58	0.8704	0.9403	0.5549	2	3.3072	1.4681	1.8391	2.6457	3.6537	-0.5593
768	3.156	0.8319	0.6879	2.4499	86.4658	1.5199	8.2487	62.4856	3.4808	0.6414	0.6879	0.91	0.3869	2	5.2905	3.811	0.5745	9.8505	1.3057	3.3058
769	1.9216	0.9582		1.6233	9.3256	1.1119	5.7846	-6.0462	1.666	0.3202	0.9365	1.0049	0.638	2	1.8524	1.0151	0.9667	1.5911	1.7667	-0.112
770	2.8554	0.8795		2.3471	68.7873	1.584	7.8895	53.5062	3.9387	0.7908	0.8381	0.9861	0.4829	2	6.2389	4.2225	0.629	8.7445	1.8313	3.3382
771	1.7424	0.9125		1.392	2.3509	0.9293	4.9949	-45.2921	1.072	0.1994	0.917	0.9825	0.577	2	0.9962	0.4475	0.7135	0.7755	1.5576	-0.4512
772	1.999	0.8823		1.5804	13.3834	1.035	5.541	-7.0354	2.4733	0.462	0.8268	0.9349	0.5366	2	2.5599	1.2406	1.3193	2.3118	2.6475	-0.1801
773	2.1326	0.8675		1.6533	22.089	1.0639	5.8124	1.731	1.755	0.3212	0.832	0.9186	0.5294	2	1.8671	0.9453	0.7675	1.7856	1.7246	0.0323
774	2.4051	0.8938		1.9317	40.4662	1.2827	6.7534	27.9489	3.0594	0.5811	0.8647	0.9511	0.549	2	3.9243	2.3069	1.1087	4.2021	2.2043	1.0968
775	1.8335	0.9363		1.5034	5.1848	1.0162	5.3929	-50.3652	1.482	0.2793	0.9042	0.9735	0.5631	2	1.506	0.4962	1.1115	0.8813	2.2284	-0.7585
776	1.9247	0.8748		1.4905	9.49	0.9369	5.2894	-9.1243	1.9489	0.3452	0.7947	0.9345	0.5187	2	1.8259	0.9364	1.0025	1.8054	2.1265	-0.1666
777	2.9467	0.8194		2.3	74.4428	1.4557	7.5849	43.5998	3.2678	0.6272	0.8138	0.9215	0.4988	2	4.7569	2.9934	0.7644	6.0006	1.843	2.074
778	2.3053	0.8827		1.8289	34.351	1.181	6.3932	4.0188	1.4679	0.2712	0.9058	0.9166	0.5604	2	1.7336	0.8592	0.6322	1.5332	1.4089	0.0697
779	2.1602	0.86		1.7004	23.9339	1.0776	5.8359	17.9463	1.0999	0.2031	0.8471	0.9043	0.5011	2	1.1852	0.6649	0.4564	1.3269	0.9024	0.2127
780	2.9551	0.8337		2.33	74.9412	1.4678	7.7397	33.2481	1.9717	0.3739	0.8395	0.9064	0.5069	2	2.894	1.6294	0.3667	3.2143	1.3161	0.9622
781	1.7624	0.7652		1.1907	2.7988	0.6642	4.2369	5.7505	0.4163	0.0653	0.7295	0.8622	0.4151	2	0.2765	0.1788	0.166	0.4306	0.3923	0.0159
782	3.2373	0.841	0.6383	2.5527	90.1785	1.6136	8.5532	65.7072	4.9605	0.9358	0.6383	0.9416	0.396	2	8.0043	5.9331	0.622	14.9808	1.701	5.2594
783	3.5087	0.8236	0.6119	2.7883	97.4704	1.8082	9.0789	71.7557	3.024	0.6023	0.6119	0.9484	0.3599	2	5.468	4.231	0.2992	11.7571	0.8541	3.9236
784	3.1013	0.7872		2.3043	83.2375	1.3786	7.6698	51.6034	3.5468	0.6375	0.725	0.8595	0.4063	2	4.8896	3.2206	0.6786	7.9268	1.7165	2.5232
785	2.4307	0.8781		1.9402	42.2684	1.2503	6.7057	-2.618	2.2965	0.4282	0.881	0.946	0.5488	2	2.8713	1.2182	1.2391	2.2197	2.3567	-0.0752
786	2.0588	0.8767		1.6061	16.9636	1.0155	5.6703	-20.4507	1.1142	0.1995	0.8443	0.9143	0.5294	2	1.1315	0.4791	0.6524	0.9051	1.3422	-0.2314
787	2.9975	0.8026		2.3257	77.5535	1.4686	7.5583	40.2397	4.1074	0.7981	0.7897	0.9215	0.4413	2	6.0321	3.5106	0.7964	7.9544	2.4546	2.4273
788	1.959	0.845		1.4777	11.2391	0.9151	5.2006	-10.321	1.3108	0.2306	0.8149	0.8919	0.4604	2	1.1995	0.542	0.6575	1.1772	1.4462	-0.1238
789	2.901	0.8223		2.2143	71.7048	1.3546	7.4943	55.3281	5.38	0.9724	0.717	0.8994	0.401	2	7.2878	4.996	0.7936	12.4577	2.4032	4.0322
790	2.0879	0.9048		1.6747	18.9694	1.1077	5.9346	6.2779	0.9265	0.1729	0.921	0.9872	0.5397	2	1.0263	0.533	0.4007	0.9877	0.8683	0.0644
791	2.7127	0.8487		2.1629	59.9889	1.3775	7.2326	50.7	3.2099	0.6114	0.8306	0.9174	0.5073	2	4.4217	3.0447	0.6371	6.0011	1.5825	2.2418
792	3.101	0.8783		2.5527	83.2179	1.6995	8.5563	65.6421	4.5942	0.9125	0.8008	0.95	0.508	2	7.8078	5.9271	0.5866	11.6668	1.5784	5.1252
793	3.2005	0.895	0.7867	2.7711	88.7674	1.9481	8.9989	66.4028	3.5016	0.758	0.7867	1.0341	0.5043	2	6.8214	5.1229	0.4572	10.1576	1.1764	4.5296
794	2.7411	0.8606		2.2058	61.8513	1.4394	7.4107	61.3778	4.3051	0.8362	0.8189	0.9201	0.4671	2	6.1967	4.5801	0.5596	9.8058	1.6627	3.8034
795	2.8127	0.9074		2.3214	66.258	1.5536	8.0177	65.9118	3.2515	0.6301	0.8427	0.9676	0.5359	2	5.0516	3.9236	0.4317	7.3217	1.1084	3.3296
796	2.1948	0.8683		1.7089	26.5016	1.1041	5.9872	-55.5525	1.3066	0.2409	0.8537	0.9193	0.4974	2	1.4426	0.2094	1.1157	0.421	2.0323	-0.8014
797	1.9963	0.8344		1.4819	13.2266	0.9187	5.233	-1.0632	1.7098	0.3002	0.8282	0.8969	0.502	2	1.5708	0.8508	0.72	1.6947	1.728	-0.0167
798	2.5986	0.9064		2.2657	52.5963	1.6268	7.4001	57.0048	2.9315	0.6444	0.9821	1.0297	0.596	2	4.7689	3.4696	0.5682	5.822	1.2604	2.7185
799	2.1094	0.8881		1.679	20.432	1.0845	5.8851	4.3047	1.9422	0.3579	0.8634	0.9297	0.5054	2	2.1063	1.03	0.8994	2.038	1.8586	0.0907
800	1.9517	0.8685		1.4991	10.7406	0.9526	5.3249	-18.7119	1.4295	0.2557	0.8545	0.9203	0.474	2	1.3617	0.5496	0.8121	1.1595	1.697	-0.2548
801	2.1063	0.9068		1.7004	20.2294	1.1195	6.0006	14.948	1.528	0.2851	0.9203	0.9627	0.533	2	1.7106	0.9484	0.6474	1.7793	1.2997	0.2557
802	3.0003	0.8864		2.4628	77.7042	1.646	8.3554	70.4373	9.2646	1.8251	0.7958	0.9609	0.4539	2	15.2496	11.9845	0.9206	26.4043	2.7389	10.7414
803	2.6249	0.8696		2.1201	54.1409	1.3876	7.1706	16.4242	1.8727	0.3624	0.8512	0.9172	0.5009	2	2.5986	1.2107	0.7395	2.4172	1.5651	0.4268
804	2.2393	0.859		1.7389	29.8038	1.0911	6.043	0.6312	2.2927	0.414	0.8197	0.8916	0.477	2	2.5016	1.1025	0.9881	2.3114	2.2783	0.0158
805	2.377	0.8516		1.8289	38.9165	1.1352	6.3593	-9.99	1.4982	0.2674	0.8656	0.9412	0.4967	2	1.7007	0.6486	0.7826	1.3058	1.6479	-0.1699
806	2.438	0.8349		1.8503	42.7854	1.1366	6.3949	-10.3261	1.411	0.2508	0.8015	0.8696	0.4827	2	1.6037	0.5858	0.6207	1.2136	1.5566	-0.1656
807	1.9629	0.8869		1.5505	11.4533	1.0003	5.4689	-17.9821	1.7518	0.3204	0.8551	0.9584	0.5082	2	1.7523	0.7353	1.017	1.4468	2.0669	-0.3151
808	2.5873	0.8007		1.9488	51.9642	1.2027	6.508	61.0909	3.4467	0.637	0.758	0.8817	0.3923	2	4.1453	3.0585	0.5691	7.796	1.341	2.5324
809	2.301	0.8561		1.7732	34.1418	1.1163	6.1883	30.4995	3.0831	0.5562	0.8123	0.9188	0.5041	2	3.4417	2.1298	0.9536	4.2251	2.1427	1.0497
810	3.0768	0.7734	0.6071	2.27	82.1837	1.3522	7.4756	35.0344	2.4085	0.4357	0.6071	0.8912	0.3399	2	3.2568	1.6728	0.7442	4.9221	1.5648	1.141
811	2.2834	0.8868		1.8331	32.7411	1.2026	6.3617	27.0475	2.1413	0.4048	0.8601	0.9185	0.5431	2	2.5751	1.5449	0.7493	2.8445	1.5621	0.6965
812	3.2624	0.8631	0.6569	2.6212	91.1683	1.7098	8.8459	57.9365	3.4908	0.6747	0.6569	0.9905	0.388	2	5.9686	4.0278	0.4274	10.38	1.4684	3.458
813	2.3593	0.8855		1.8845	37.926	1.2308	6.5632	16.2692	3.2226	0.6043	0.8691	0.9387	0.497	2	3.9664	1.9865	1.4332	3.9967	2.6984	0.6453
814	1.8675	0.9463		1.5505	6.5366	1.0775	5.5518	15.5722	1.3624	0.2644	0.9179	0.9836	0.6224	2	1.468	0.9445	0.6547	1.5175	1.1503	0.2286
815	2.5024	0.8818		2.0387	46.5784	1.3456	6.9325	-0.9726	1.4808	0.2874	0.882	0.9509	0.5227	2	1.9926	0.7621	0.8421	1.4582	1.4952	-0.0194
816	2.1381	0.8211		1.5719	22.4741	0.9579	5.5152	5.8424	2.3819	0.4137	0.825	0.8556	0.4712	2	2.2816	1.1899	0.9154	2.5255	2.2426	0.1333
817	3.2868	0.8264	0.6589	2.5227	92.1859	1.5593	8.5335	57.475	4.4707	0.8169	0.6589	0.9088	0.3615	2	6.9712	4.694	0.518	12.9846	1.9011	4.0067
818	2.9368	0.824		2.2957	73.836	1.4727	7.6021	45.6819	4.5556	0.8825	0.8224	0.9305	0.4919	2	6.709	4.2821	0.9506	8.7048	2.4745	3.0648
819	1.9772	0.9047		1.5676	12.2055	1.0244	5.6196	7.9708	3.0581	0.5575	0.8818	0.952	0.5308	2	3.1327	1.7436	1.3891	3.2847	2.8142	0.2497
820	2.3632	0.8815		1.8803	38.2411	1.2158	6.5445	10.2998	1.122	0.2084	0.8718	0.9389	0.5067	2	1.3641	0.6504	0.4536	1.2837	1.0064	0.1405
821	2.9257	0.8101	0.6714	2.1929	73.2499	1.333	7.4462	66.0882	5.3822	0.9635	0.6714	0.8944	0.3877	2	7.1745	5.4491	0.5974	14.0544	1.8252	4.7415
822	3.8022	0.7947	0.5354	2.8996	99.2759	1.7892	9.4931	50.7544	2.3744	0.4475	0.5354	0.936	0.2995	2	4.2483	2.5064	0.41	8.3682	1.1694	2.1562
823	2.6215	0.8241		2.0901	53.9969	1.3424	6.7874	43.2141	3.7143	0.7346	0.8084	0.9232	0.4575	2	4.9861	3.1196	0.8566	6.8191	2.1093	2.1547
824	2.408	0.8828		1.9274	40.714	1.2599	6.6785	22.088	3.1202	0.5886	0.8752	0.9412	0.5453	2	3.9311	2.1938	1.1104	4.0233	2.431	0.8683
825	1.9645	0.9072		1.5719	11.5606	1.0318	5.5987	-17.329	2.0363	0.3753	0.8813	0.9932	0.5446	2	2.1011	0.937	1.1641	1.7206	2.3892	-0.3641
826	1.8331	0.9637		1.5505	5.1734	1.0761	5.5497	-69.7673	1.6054	0.3113	0.9016	1.0418	0.584	2	1.7276	0.3864	1.4224	0.6617	2.7256	-1.2053
827	1.7063	0.8933		1.332	1.6261	0.8559	4.7882	-6.0147	1.2591	0.2251	0.8711	0.9515	0.5116	2	1.0777	0.6181	0.697	1.2081	1.3348	-0.0648
828	2.4789	0.8727		2.0259	45.2026	1.3507	6.7968	28.5596	3.8467	0.7644	0.8589	0.9634	0.5043	2	5.1958	2.8699	1.2393	5.6904	2.7481	1.4839
829	3.1648	0.7947		2.4071	86.9674	1.4679	7.9016	59.6471	5.4904	1.02	0.729	0.923	0.3819	2	8.0594	5.6532	0.6971	14.8037	2.2156	4.8072
830	2.3954	0.8854		1.9274	39.8994	1.2765	6.6626	62.634	4.4868	0.8596	0.8668	0.9321	0.5276	2	5.7274	4.4719	0.6907	8.4757	1.6765	3.5873
831	2.7951	0.8342		2.1415	65.1652	1.3405	7.325	66.3037	5.035	0.9214	0.7696	0.905	0.4516	2	6.7494	5.2413	0.6074	11.6053	1.6966	4.4751
832	2.9089	0.8112		2.1929	72.1394	1.3279	7.4136	47.1299	4.3201	0.7738	0.7733	0.8912	0.4074	2	5.7367	3.6343	0.9655	8.9201	2.284	2.7037
833	2.129	0.9363		1.7518	21.7817	1.2118	6.2621	11.8842	1.4422	0.2791	0.9208	1.0206	0.6212	2	1.7477	0.9972	0.6159	1.6052	1.2708	0.2077
834	2.3134	0.9285		1.9274	34.8263	1.3009	6.7485	8.9766	1.6202	0.3123	0.8914	0.9873	0.6007	2	2.1077	1.0751	0.8513	1.7897	1.4747	0.1892
835	2.2797	0.9035		1.8674	32.5893	1.2431	6.4709	-11.4664	0.8377	0.1609	0.8803	0.9503	0.5653	2	1.0413	0.4084	0.5104	0.7224	0.9337	-0.1194
836	2.2837	0.8835		1.816	32.7687	1.1844	6.3389	-21.2563	1.1976	0.2238	0.8645	0.931	0.5494	2	1.4184	0.4964	0.7134	0.9034	1.4522	-0.3015
837	3.2855	0.784	0.6547	2.4628	92.1442	1.4928	8.0926	63.3198	4.8678	0.8979	0.6547	0.8521	0.3506	2	7.2666	5.2271	0.5292	14.9111	1.7856	4.6012
838	1.9702	0.9902		1.7004	11.823	1.2115	6.1292	-18.5695	1.5775	0.3118	0.9839	1.0495	0.6379	2	1.9112	0.8382	1.073	1.3142	1.8705	-0.3549
839	2.5987	0.8459		1.9745	52.6122	1.236	6.9058	19.9662	3.3013	0.5909	0.794	0.9194	0.4436	2	4.0804	1.9869	0.8592	4.4786	2.6423	0.8147
840	2.2206	0.8785		1.7518	28.3238	1.1327	6.1282	0.4853	1.3233	0.2446	0.857	0.925	0.4934	2	1.4989	0.6569	0.6156	1.3316	1.3168	0.0073
841	3.075	0.8254	0.6616	2.4071	82.1059	1.5403	7.9739	65.0438	5.4752	1.0576	0.6616	0.9285	0.4313	2	8.4334	6.3108	0.7012	14.6332	1.9139	5.4854
842	2.7575	0.8513		2.2529	62.7831	1.4836	7.3748	50.2094	3.3798	0.6799	0.8273	0.936	0.4866	2	5.0142	3.3365	0.811	6.8563	1.6829	2.5176
843	2.4447	0.836		1.876	43.1261	1.1509	6.4205	43.4308	4.39	0.7869	0.8002	0.86	0.4729	2	5.0524	3.3688	1.0972	7.1232	2.4834	2.1943
844	2.1784	0.8911		1.7389	25.0942	1.1251	6.0987	-18.471	0.9696	0.1789	0.8706	0.9649	0.5573	2	1.0909	0.4387	0.5777	0.7871	1.1486	-0.2015
845	3.3807	0.7794	0.6583	2.5613	94.9844	1.5682	8.2778	70.1061	7.7627	1.4706	0.6583	0.872	0.351	2	12.1734	9.3489	0.6709	26.6352	2.3205	8.5343
846	1.9647	0.9349		1.6318	11.5844	1.1072	5.7701	13.5007	2.9569	0.5674	0.9026	0.9989	0.551	2	3.2739	1.8512	1.4227	3.3599	2.5577	0.442
847	2.1646	0.9051		1.7518	24.1938	1.1614	6.1553	24.812	2.0266	0.3824	0.8788	0.9442	0.5683	2	2.3537	1.45	0.7745	2.5514	1.5237	0.584
848	3.1903	0.8048	0.5886	2.4456	88.3001	1.5289	8.0661	60.8253	3.5488	0.6727	0.5886	0.9028	0.3557	2	5.4257	3.7948	0.3659	10.6674	1.3903	3.3002
849	2.0092	0.9196		1.6361	13.9518	1.1048	5.8045	-23.4629	1.5767	0.3001	0.9375	0.9959	0.6074	2	1.7419	0.7737	0.9682	1.2738	1.9466	-0.4087
850	2.7333	0.8709		2.2143	61.3287	1.4705	7.478	35.3227	1.9451	0.3825	0.8162	0.9593	0.4951	2	2.8602	1.6331	0.569	3.2985	1.2581	1.0103
851	2.7919	0.7735		2.0816	64.958	1.266	6.7847	-3.2763	2.0283	0.3785	0.7905	0.8561	0.463	2	2.5678	0.8857	0.8733	1.913	2.0947	-0.0841
852	2.3632	0.829		1.7732	38.2554	1.081	6.1545	7.9724	1.9157	0.3365	0.7956	0.8867	0.4526	2	2.0709	0.963	0.701	2.1279	1.763	0.1651
853	2.1614	0.8276		1.6019	24.0248	0.9757	5.6197	-15.2469	2.2102	0.3837	0.7867	0.8523	0.4671	2	2.1565	0.8611	1.1267	1.8433	2.5471	-0.3288
854	3.202	0.8255	0.7201	2.5013	88.8692	1.5926	8.3036	65.3418	5.0586	0.9702	0.7201	0.919	0.4248	2	8.0564	6.009	0.6798	14.1455	1.7533	5.2642
855	2.399	0.8497		1.8588	40.1026	1.1789	6.4037	36.4753	2.8167	0.5185	0.7891	0.9206	0.5061	2	3.3206	2.1169	0.7567	4.1824	1.7893	1.2112
856	3.0353	0.8637	0.6954	2.4114	79.7353	1.5419	8.2358	66.0025	4.7424	0.8879	0.6954	0.9695	0.3915	2	7.3123	5.4575	0.5834	13.9406	1.6123	4.8263
857	2.2421	0.9164		1.8289	29.9256	1.2188	6.4548	-7.1683	1.9355	0.3655	0.9039	0.9736	0.5457	2	2.359	0.9629	1.131	1.7644	2.0742	-0.1691
858	1.8709	0.9149		1.529	6.7093	1.0284	5.3776	-26.2917	1.6373	0.3131	0.8996	0.9685	0.5896	2	1.6838	0.7764	1.0408	1.3168	2.0677	-0.4427
859	2.2151	0.8902		1.7732	27.9896	1.1621	6.1946	-0.4603	2.0058	0.3763	0.8709	0.947	0.513	2	2.3309	1.023	0.9913	1.9941	2.015	-0.0107
860	2.6692	0.7958		2.0302	56.8231	1.2586	6.6733	57.7869	4.1013	0.7735	0.778	0.8947	0.4623	2	5.1619	3.7833	0.4928	8.1834	1.7313	2.9829
861	2.8058	0.86		2.2914	65.7887	1.5227	7.5805	43.4618	3.3096	0.6648	0.8489	0.9557	0.5447	2	5.0396	3.2095	0.9246	5.8925	1.8712	2.1903
862	2.8822	0.8204		2.1972	70.373	1.3698	7.4283	44.7017	3.5253	0.6501	0.7847	0.9583	0.4213	2	4.8289	2.98	0.8257	7.0726	1.9494	2.1586
863	2.5225	0.784		1.8331	47.7988	1.0939	6.2127	51.5767	3.731	0.6569	0.7551	0.8541	0.4229	2	4.0813	2.8689	0.6793	6.7847	1.8066	2.105
864	2.0279	0.9051		1.6318	14.9366	1.0787	5.7661	-19.0948	1.3744	0.2571	0.873	0.9822	0.5729	2	1.4826	0.6546	0.828	1.1426	1.6368	-0.2831
865	2.5932	0.8017		1.9574	52.2799	1.2136	6.5311	7.5212	0.8922	0.1658	0.7957	0.8686	0.4404	2	1.0828	0.4448	0.2628	1.0101	0.8251	0.0814
866	1.9543	0.8546		1.4905	10.9422	0.9326	5.2466	-15.4472	2.7141	0.4824	0.8353	0.9226	0.4739	2	2.5312	1.0939	1.4373	2.3082	3.1332	-0.391
867	2.0222	0.8968		1.619	14.5832	1.0598	5.6974	9.1478	2.2455	0.4177	0.923	0.9825	0.5778	2	2.3798	1.3966	0.9832	2.4169	2.0401	0.2177
868	2.5792	0.9308		2.1458	51.3976	1.4524	7.5416	34.663	1.997	0.3846	0.9194	0.9864	0.5904	2	2.9005	1.7758	0.5914	3.0076	1.3048	1.0054
869	2.0223	0.9026		1.6276	14.5954	1.077	5.7346	12.4312	0.705	0.1324	0.8809	0.9516	0.5707	2	0.7593	0.4467	0.3126	0.7827	0.6174	0.0944
870	2.1316	0.9645		1.8417	22.0121	1.3135	6.4588	38.6956	2.5622	0.5211	0.9343	1.0281	0.6349	2	3.3655	2.2995	0.9416	3.622	1.5707	1.3023
871	4.3317	0.8764	0.6773	3.5635	99.6923	2.369	11.9258	64.6978	4.0979	0.814	0.6773	1.0017	0.3392	2	9.7079	6.7715	0.4368	19.9658	1.4466	6.2808
872	3.1693	0.8649	0.6256	2.5313	87.2893	1.6214	8.6119	45.3781	2.5447	0.4791	0.6256	0.9989	0.361	2	4.126	2.374	0.7256	6.5769	1.39	1.8723
873	1.8861	0.9051		1.5034	7.3329	0.9915	5.363	-2.6729	0.8822	0.1631	0.851	0.982	0.5712	2	0.8747	0.494	0.4438	0.8648	0.9057	-0.0234
874	1.8653	0.9827		1.5933	6.41	1.1477	5.7586	-7.0672	1.1545	0.2301	0.8806	1.0389	0.6509	2	1.325	0.7109	0.7175	1.0923	1.2361	-0.0936
875	1.8721	0.9834		1.6019	6.7554	1.1497	5.7836	5.4567	1.473	0.2928	0.898	1.0493	0.6662	2	1.6935	1.0202	0.8064	1.5314	1.3926	0.0924
876	3.109	0.8279	0.6163	2.4285	83.669	1.5406	8.0865	35.0794	1.5539	0.296	0.6163	0.9411	0.345	2	2.394	1.1878	0.432	3.443	1.0088	0.8398
877	2.5406	0.8715		2.0045	48.9679	1.2903	6.9562	52.4083	3.2696	0.6065	0.862	0.9284	0.5253	2	4.2188	3.0284	0.6278	5.765	1.5561	2.211
[truncated: 5,682 more rows]

## Sheet: 2-Z
n	Axis	Dia	Constr	Area	Age	Volume	MinDiaCenter	MaxDia	VolCenter	FlChannel	FluorTotal	FluorCenter	FluorPole	ConcCenter	ConcOffCenter	FCPlus	WallArea	RingFraction	ConcTotal	ConcWall
[truncated: 6,721 more rows]

[truncated: 15 more sheets: 2-N, 3-Z, 3-N, 4-Z, 4-N, Z-5, N-5, Z6, N6, Z7, N7, Z8, N8, Z9, N9]
