# Supplementary material for: Early midcell localization of Escherichia coli PBP4 supports the function of peptidoglycan amidases
Source: PLoS Genet. 2022 May 23;18(5):e1010222. doi: 10.1371/journal.pgen.1010222 (PMC9166362; doi:10.1371/journal.pgen.1010222)
Supplement: S6 Data — FtsZ and FtsN in LMC500 (b) belonging to Fig 6. (XLSX) [file pgen.1010222.s023.xlsx]

## Sheet: Information
n	Number of cells
count	Number of cells
mean	average value
stdev	standard deviation of the average value
Axis	Length of the cell (µm)
Dia	Diameter of the cell (µm)
Constr	Number of constrictions and diameter at the constriction site
Area	2D surface of the cell (µm^2)
Age	Normalized age of the cells (0-100 %)
Volume	Volume of the cell (µm^3) (sum of disks)
WallArea	Calculated 3D surface (µm^2)
RingFraction	The fractio of fluorescent material in Volcenter compared to the rest of the cell
ConcTotal	Concentration of fluorescent material in the cell (au/µm^3)
ConcWall	Concentration of fluorescent material in cell envelope (au/µm^2)
MinDiaCenter	The miniumal diameter along the cell length (excluding the cell poles)
MaxDia	The maximun diamter ofound along the length axis.
VolCenter	Cell compartment ± 0.4 μm from cell center (µm^3)
FlChannel	Fluorescence Channel
FluorTotal	Total amount of fluorescent material per cell (au)
FluorCenter	Amount of fluorescent material in the VolCenter (au/µm^3)
FluorPole	Amount of fluorescent material in the cell pole defined haf of the sphere at the end of the cell with a diameter identical to that of the cell (au)
ConcCenter	Contentration of the fluorescenc\t material in VolCenter (au/µm^3)
ConcOffCenter	Concentration of fluorescent material in the cell excluding that of the VolCenter (au/µm^3)
FCPlus	The extra amount of fluorescent material in the VolCenter compared to the rest of the cell (au/µm^3)
see also:
Vischer, N.O.E., Verheul, J., Postma, M., Saparoea, B. van den B. van, Galli, E., Natale, P., et al. (2015) Cell age dependent concentration of Escherichia coli divisome proteins analyzed with ImageJ and ObjectJ. Frontiers in microbiology 6: 586.

## Sheet: Z10
n	Axis	Dia	Constr	Thr	Area	startX	startY	Age	Volume	WallArea	RingFraction	ConcTotal	ConcWall	MinDiaCenter	MaxDia	VolCenter	FlChannel	FluorTotal	FluorCenter	FluorPole	ConcCenter	ConcOffCenter	FCPlus
count	5705	5705	728	5705	5705	5705	5705	5705	5705	5705	5705	5705	5705	5705	5705	5705	5705	5705	5705	5705	5705	5705	5705
mean	2.4832	0.9192	0.6951	10107.7	2.0796	646.455	631.624	44.2705	1.4268	7.147	0.215	10.7671	2.1559	0.8723	0.9991	0.5616	2	16.2998	6.8246	5.6863	12.2724	10.3348	0.9495
stdev	0.5463	0.068	0.0812	128.33	0.4935	367.283	362.982	28.533	0.3749	1.5224	18.5296	6.6838	1.3502	0.1031	0.0708	0.104	0	11.2611	4.6577	3.5162	8.576	6.3124	2.5577
---	---	---	---	---	---	---	---	---	---	---	---	---	---	---	---	---	---	---	---	---	---	---	---
1	3.2815	0.9719		10236.5	3.0024	244	41	86.8349	2.2345	10.0192	17.9564	10.4719	2.3355	0.9189	1.0626	0.6045	2	23.3995	9.3954	5.2689	15.5418	8.5914	4.2017
2	2.928	0.9956		10236.5	2.7112	1179	51	71.1022	2.0672	9.158	8.6068	10.5418	2.3796	0.998	1.0953	0.7321	2	21.792	8.9289	5.6482	12.1964	9.6344	1.8756
3	2.7736	0.9655		10236.5	2.5356	545	74	63.1093	1.8656	8.4126	18.5134	12.2747	2.7221	0.999	1.0945	0.6687	2	22.8996	10.9286	5.6284	16.3419	10.0024	4.2395
4	1.5766	0.9279		10236.5	1.2806	497	89	1.1682	0.8479	4.5957	-6.1578	1.4129	0.2607	0.8512	0.9812	0.5351	2	1.198	0.7288	0.7365	1.362	1.4999	-0.0738
5	2.6185	0.9522		10236.5	2.3728	1243	92	55.7592	1.7648	7.833	3.4351	10.6809	2.4064	0.9737	1.0908	0.668	2	18.8497	7.5373	6.4458	11.2832	10.314	0.6475
6	1.9088	0.8634		10236.5	1.4862	205	101	10.0683	0.9372	5.1772	-34.4157	0.8117	0.1469	0.8011	0.884	0.4884	2	0.7607	0.271	0.5413	0.5549	1.091	-0.2618
7	2.0952	1.0769		10236.5	1.9788	1208	102	21.2436	1.5399	7.0885	-2.7268	9.4928	2.0622	1.0545	1.1726	0.7527	2	14.618	6.9414	6.5078	9.2218	9.7514	-0.3986
8	2.7322	0.9349		10236.5	2.3685	709	104	61.3766	1.6888	8.0247	5.9369	7.8644	1.6551	0.9153	1.0353	0.5952	2	13.2814	5.1912	4.3615	8.7222	7.3974	0.7885
9	2.7821	1.0098		10236.5	2.6255	869	115	63.5015	2.0612	8.8259	10.6657	10.0482	2.3467	1.0626	1.1379	0.78	2	20.7113	9.2107	5.6858	11.8086	8.9765	2.209
10	2.1454	0.8586		10236.5	1.6447	663	118	24.5487	1.0405	5.787	-22.0212	5.0404	0.9063	0.7877	0.9847	0.4905	2	5.2445	1.8619	2.8845	3.796	6.1505	-1.1549
11	3.1427	0.8546	0.7122	10236.5	2.5827	1115	134	81.509	1.7147	8.4378	-4.8922	1.133	0.2302	0.7122	0.9873	0.4035	2	1.9427	0.3845	0.5024	0.9529	1.1885	-0.095
12	2.6712	0.8729		10236.5	2.2101	624	138	58.3698	1.4907	7.3253	4.8505	1.4065	0.2862	0.831	0.9727	0.5364	2	2.0967	0.8196	0.7628	1.5279	1.3383	0.1017
13	2.5237	0.9646		10236.5	2.3	64	144	50.6035	1.7277	7.6481	17.4806	8.8785	2.0056	1.0103	1.08	0.729	2	15.3393	8.0223	4.3688	11.0047	7.3265	2.6814
14	2.1028	0.9965		10236.5	1.8331	214	151	21.7574	1.3221	6.5834	-12.6247	13.104	2.6316	0.9263	1.0943	0.629	2	17.3248	7.0965	8.9433	11.2814	14.7585	-2.1872
15	2.2975	0.9622		10236.5	1.9659	322	158	35.3637	1.3767	6.9451	-9.5063	6.4926	1.287	0.9672	1.0147	0.6605	2	8.9383	3.8464	4.1856	5.8234	7.1098	-0.8497
16	2.8524	0.9497		10236.5	2.5056	1150	161	67.6252	1.8081	8.51	17.6002	11.9075	2.53	0.9839	1.0397	0.6076	2	21.5299	9.7514	4.7463	16.048	9.8119	3.7893
17	3.3188	0.9175		10236.5	2.8696	622	182	88.1336	2.0212	9.5659	20.51	7.7955	1.6471	0.8093	1.0151	0.5132	2	15.7562	6.4119	3.0712	12.4933	6.1967	3.2316
18	1.8387	0.8391		10236.5	1.3534	285	183	6.8102	0.8207	4.8468	-13.5295	2.0417	0.3457	0.7949	0.9068	0.4478	2	1.6756	0.8111	1.0066	1.8115	2.3178	-0.2267
19	2.2197	1.0611		10236.5	2.0816	1247	188	29.4278	1.6083	7.3995	-11.6359	6.8612	1.4913	1.0292	1.1218	0.7294	2	11.0348	4.3032	5.3943	5.8994	7.6596	-1.284
20	3.056	0.8338	0.7304	10236.5	2.4199	312	189	77.7752	1.5693	8.0051	2.1845	8.369	1.6406	0.7304	0.965	0.4605	2	13.1334	4.0571	4.9733	8.8093	8.1863	0.2869
21	2.6	0.9546		10236.5	2.2914	814	189	54.8685	1.668	7.7971	25.0299	8.6604	1.8527	0.9825	1.0501	0.6247	2	14.4455	7.6716	3.5003	12.2804	6.4926	3.6157
22	3.4386	1.026		10236.5	3.2979	1165	193	91.8142	2.6058	11.0841	16.8493	7.5905	1.7845	0.9689	1.1239	0.7049	2	19.7794	7.7818	4.7036	11.0395	6.3117	3.3327
23	2.9942	0.9049		10236.5	2.5099	534	204	74.326	1.7074	8.5118	7.477	9.1797	1.8414	0.8402	0.9718	0.4977	2	15.6734	5.3992	4.7246	10.8479	8.4933	1.1719
24	2.8016	0.9699		10236.5	2.5356	1074	226	64.6055	1.8914	8.5367	1.6878	11.7	2.5923	1.0007	1.0418	0.703	2	22.1293	8.4599	7.4469	12.0336	11.5023	0.3735
25	3.3742	0.9826	0.8356	10236.5	3.1438	634	230	89.9621	2.4114	10.4163	1.8423	11.1354	2.5779	0.8356	1.1244	0.5122	2	26.8519	6.0937	7.9737	11.8962	10.9305	0.4947
26	2.4123	1.0598		10236.5	2.2743	287	233	43.7469	1.7677	8.0316	-1.9557	6.4881	1.428	1.0446	1.1158	0.784	2	11.469	4.9617	4.5924	6.329	6.6151	-0.2243
27	2.8628	0.7862		10236.5	2.1244	70	244	68.253	1.2881	7.071	3.999	1.8905	0.3444	0.6545	0.9164	0.3396	2	2.4351	0.7137	0.8459	2.1016	1.8149	0.0974
28	1.8678	0.8015		10236.5	1.3363	347	247	7.9015	0.7965	4.7032	-31.9969	0.8079	0.1368	0.7875	0.8533	0.443	2	0.6435	0.2665	0.4115	0.6016	1.0663	-0.2059
29	2.2726	1.0499		10236.5	2.103	732	259	33.6449	1.6156	7.4958	4.2549	6.9535	1.4987	1.053	1.1287	0.7946	2	11.234	5.7683	4.2371	7.2594	6.6578	0.478
30	2.136	1.005		10236.5	1.8888	534	275	23.8757	1.3928	6.7438	-1.8908	6.93	1.4313	0.9449	1.0473	0.712	2	9.6521	4.8454	4.261	6.8049	7.0612	-0.1825
31	2.9899	0.958		10236.5	2.6426	361	280	74.1145	1.9174	8.9986	25.1746	11.4755	2.4452	0.8536	1.0553	0.532	2	22.0031	10.1069	5.5029	18.9994	8.5865	5.5392
32	3.3444	0.8909	0.7224	10236.5	2.7925	1139	301	88.8809	1.8946	9.3605	21.6876	9.7213	1.9676	0.7224	0.9853	0.472	2	18.4179	7.5877	4.8915	16.0757	7.613	3.9944
33	2.1064	0.9977		10236.5	1.8503	814	302	21.9487	1.3301	6.6023	-15.7974	11.8308	2.3834	0.9805	1.0655	0.6482	2	15.7361	6.3952	8.0355	9.8653	13.7002	-2.4859
34	2.011	0.9419		10236.5	1.6747	1122	302	15.3015	1.1533	5.9504	-18.6639	11.4922	2.2274	0.9219	1.0114	0.6207	2	13.2539	5.9908	7.2631	9.652	13.6375	-2.4737
35	2.8253	0.9802		10236.5	2.4927	101	308	65.7978	1.7917	8.7	17.4573	11.2375	2.3143	0.9136	1.0758	0.6463	2	20.1343	9.5095	5.5661	14.7148	9.276	3.5149
36	2.3309	0.9938		10236.5	2.0601	1163	323	37.9233	1.5162	7.2777	20.9359	10.8565	2.2618	0.9567	1.0562	0.634	2	16.4607	8.888	5.519	14.0194	8.5836	3.4462
37	2.5509	0.9131		10236.5	2.2015	621	324	52.229	1.5439	7.3173	-3.1892	7.5491	1.5928	0.9516	1.018	0.66	2	11.655	4.7697	4.3223	7.2269	7.7901	-0.3717
38	2.6643	0.9404		10236.5	2.3642	380	325	58.0669	1.7348	7.8711	9.8594	17.9051	3.9463	1.0066	1.0655	0.7024	2	31.0617	14.3995	8.769	20.5001	16.1401	3.0625
39	3.4613	0.9399		10236.5	3.0752	875	325	92.4609	2.1964	10.2206	8.69	11.3602	2.4413	0.8684	0.992	0.5968	2	24.9516	8.3587	5.2854	14.0066	10.3732	2.1683
40	2.389	1.0452		10236.5	2.1972	674	327	42.2137	1.6928	7.8441	-0.8012	3.2118	0.6931	1.0582	1.1129	0.8135	2	5.437	2.5902	2.1889	3.184	3.2375	-0.0436
41	3.5797	0.9321	0.8202	10236.5	3.1523	247	330	94.9793	2.2542	10.4828	11.5783	11.1276	2.3929	0.8202	1.0575	0.57	2	25.0839	8.5127	5.7295	14.9342	9.839	2.9043
42	2.5123	0.9611		10236.5	2.1544	73	333	50.0657	1.5075	7.5854	0.8443	10.4418	2.0752	0.9644	1.0362	0.6026	2	15.741	6.3715	6.105	10.5739	10.3534	0.1329
43	2.0501	0.9851		10236.5	1.7561	976	340	18.0985	1.2391	6.3447	-7.9387	6.9402	1.3554	0.9601	1.0439	0.6851	2	8.5996	4.4493	4.1503	6.4945	7.491	-0.6827
44	2.5559	0.9586		10236.5	2.2871	447	347	52.4471	1.6822	7.6971	9.0942	14.3141	3.1283	1.0045	1.0611	0.7052	2	24.0791	11.3661	7.561	16.1178	13.0125	2.1898
45	2.1328	1.0018		10236.5	1.8931	1024	347	23.6967	1.3985	6.7126	-5.0064	0.1667	0.0347	0.9653	1.0829	0.6938	2	0.2331	0.1097	0.1059	0.1582	0.175	-0.0117
46	2.3476	1.0233		10236.5	2.1458	766	350	39.0959	1.6123	7.5472	-3.3355	0.1071	0.0229	0.9861	1.093	0.6691	2	0.1726	0.0683	0.0512	0.102	0.1106	-0.0058
47	2.1149	0.9155		10236.5	1.7432	915	350	22.332	1.1592	6.0826	-56.5584	0.2151	0.041	0.8541	0.987	0.5154	2	0.2493	0.0325	0.2092	0.0631	0.3368	-0.141
48	1.8343	0.9962		10236.5	1.5976	618	365	6.6115	1.1435	5.7409	6.7029	12.7935	2.5483	0.958	1.0582	0.6364	2	14.6294	8.5768	7.4003	13.4772	11.9364	0.9806
49	1.8406	0.9883		10236.5	1.5976	517	388	6.9561	1.1344	5.7145	-4.8418	11.4884	2.2806	0.9811	1.0611	0.6255	2	13.0324	6.9034	7.2558	11.0361	12.0449	-0.631
50	1.8065	0.8174	0.5595	10236.5	1.3106	352	397	5.7666	0.8023	4.639	-59.6786	0.1024	0.0177	0.5595	0.951	0.3743	2	0.0821	0.0122	0.0763	0.0325	0.1635	-0.049
51	1.5598	0.7582		10236.5	1.0365	453	404	0.9771	0.5718	3.7152	-1.1292	3.2802	0.5048	0.7284	0.8066	0.3646	2	1.8756	1.1883	1.3364	3.259	3.3171	-0.0212
52	3.5035	0.9924	0.8174	10236.5	3.1909	1243	408	93.376	2.3841	10.9232	17.4307	12.8904	2.8135	0.8174	1.1141	0.5095	2	30.732	10.7794	6.5802	21.1581	10.6436	5.3568
53	2.4369	0.9241		10236.5	2.0302	224	413	45.5737	1.3666	7.0743	-1.0568	12.512	2.417	0.8833	0.9821	0.6057	2	17.0989	7.4777	6.6872	12.3462	12.6446	-0.1807
54	2.2428	0.9333		10236.5	1.8631	561	416	31.2066	1.2564	6.5757	-18.4177	9.7377	1.8605	0.916	0.9789	0.5769	2	12.2344	4.3984	6.1433	7.6247	11.5308	-2.2533
55	2.2502	1.0575		10236.5	2.0944	167	419	31.8202	1.5933	7.4757	-2.9882	7.3387	1.5641	1.0138	1.1304	0.7023	2	11.6927	4.9584	5.108	7.0603	7.5579	-0.3494
56	2.3946	1.0127		10236.5	2.1544	839	432	42.6379	1.6119	7.6183	-7.9273	15.3913	3.2565	0.9628	1.0917	0.7241	2	24.8093	10.061	10.8109	13.895	16.6112	-1.9667
57	2.2576	0.9373		10236.5	1.8931	782	439	32.3415	1.282	6.6482	4.7993	1.4267	0.2751	0.9111	1.0056	0.5778	2	1.829	0.8726	0.7129	1.5101	1.3582	0.0878
58	2.3926	1.0384		10236.5	2.2015	478	441	42.4172	1.6859	7.8054	-4.8717	12.7467	2.7532	1.0124	1.0953	0.7482	2	21.4896	8.9541	9.1164	11.9683	13.3677	-1.0469
59	2.4577	0.9141		10236.5	2.043	321	443	46.793	1.3938	7.0576	20.0429	1.071	0.2115	0.8917	0.9586	0.5239	2	1.4928	0.7479	0.3871	1.4275	0.8563	0.2992
60	2.0302	0.9185		10236.5	1.6404	68	449	16.6152	1.0945	5.8584	-10.2429	7.1092	1.3282	0.9164	0.9866	0.6001	2	7.781	3.9064	3.8746	6.5094	7.8375	-0.797
61	2.0265	0.794		10236.5	1.452	801	450	16.3175	0.8493	5.0547	-9.9948	0.9118	0.1532	0.7444	0.8831	0.4223	2	0.7744	0.3462	0.4283	0.8197	1.003	-0.0774
62	3.2948	0.9544		10236.5	2.9853	403	451	87.2973	2.1731	9.8789	19.1976	14.8722	3.2715	0.8768	1.0467	0.5622	2	32.3187	12.9605	7.825	23.0525	12.0169	6.2044
63	3.6727	0.9434	0.7521	10236.5	3.2894	998	451	96.4277	2.3546	10.8845	14.057	10.982	2.3757	0.7521	1.1043	0.4612	2	25.8583	7.9881	6.4243	17.3194	9.4383	3.6349
64	2.2596	0.9604		10236.5	1.9402	545	452	32.4523	1.385	6.8175	-22.4625	0.6644	0.135	0.9213	1.0274	0.6515	2	0.9202	0.3234	0.4818	0.4964	0.8136	-0.2067
65	2.2179	0.9966		10236.5	1.9616	114	461	29.3193	1.4288	6.9438	-13.9631	11.8187	2.4319	0.9818	1.0514	0.6476	2	16.8866	6.3646	8.4447	9.8279	13.4687	-2.3579
66	3.2437	0.7943	0.634	10236.5	2.4842	87	465	85.6851	1.555	8.0945	12.105	1.2883	0.2475	0.634	0.9301	0.3424	2	2.0033	0.6302	0.4923	1.8406	1.1323	0.2425
67	2.8639	0.8834		10236.5	2.4328	723	476	68.3139	1.6914	7.9485	6.2573	19.1003	4.0644	0.8969	0.9941	0.536	2	32.3062	11.6179	11.0568	21.6768	17.905	2.0215
68	1.9033	0.9443		10236.5	1.5804	640	483	9.7703	1.0788	5.6466	-26.701	23.8395	4.5546	0.9237	0.997	0.622	2	25.7181	11.9205	16.082	19.1654	30.206	-6.867
69	1.6217	0.9255		10236.5	1.2935	788	485	1.6663	0.8618	4.7153	-31.9323	3.6222	0.662	0.822	1.0182	0.5857	2	3.1216	1.8022	2.2333	3.0771	4.779	-0.9968
70	2.6599	0.9072		10236.5	2.2871	1059	500	57.9724	1.6076	7.581	-3.0637	0.0947	0.0201	0.9287	0.9845	0.6188	2	0.1523	0.0558	0.0514	0.0901	0.0977	-0.0047
71	4.1834	0.9084	0.6623	10236.5	3.6492	247	511	99.6463	2.5249	11.9385	1.5326	9.0188	1.9074	0.6623	1.0427	0.4035	2	22.7715	3.9321	6.3765	9.7454	8.8804	0.349
72	2.1238	1.0016		10236.5	1.8717	353	515	22.9386	1.3419	6.6826	-21.8211	12.85	2.5803	0.9876	1.065	0.6532	2	17.2434	6.4631	9.4981	9.8941	15.6542	-3.7627
73	2.6354	0.9657		10236.5	2.4199	122	520	56.4682	1.7883	7.9952	11.7276	12.7172	2.8445	1.0173	1.0807	0.6609	2	22.7421	10.0859	7.8839	15.2611	11.2255	2.6671
74	2.4297	1.0395		10236.5	2.2572	1246	520	45.0025	1.7132	7.9346	0.5762	11.9239	2.5745	1.0531	1.119	0.7722	2	20.428	9.2722	7.8727	12.0076	11.8552	0.1177
75	2.3024	0.9497		10236.5	1.9445	782	526	35.8007	1.3441	6.8698	-16.9576	11.6168	2.2729	0.9467	1.0015	0.6457	2	15.6142	6.1254	6.9045	9.4863	13.5868	-2.6478
76	2.1899	1.0138		10236.5	1.9488	1091	533	27.3034	1.4185	6.9747	13.7393	0.8589	0.1747	0.9926	1.0838	0.7135	2	1.2184	0.6961	0.4422	0.9755	0.7409	0.1674
77	2.9031	0.9588		10236.5	2.5484	567	543	70.0914	1.8021	8.7448	14.5596	18.0922	3.7284	0.9631	1.0525	0.5944	2	32.604	13.9357	8.2799	23.4435	15.4578	4.747
78	2.2668	0.9981		10236.5	2.0045	210	555	33.1349	1.4759	7.1076	-0.5934	7.2763	1.5109	0.9973	1.0723	0.7139	2	10.7391	5.1615	4.0194	7.23	7.3192	-0.0637
79	2.4776	1.0139		10236.5	2.2443	1141	558	48.0579	1.6731	7.8921	15.9123	15.6617	3.3202	0.9938	1.0599	0.669	2	26.2036	12.9795	8.0086	19.4021	13.1692	4.1696
80	2.7136	0.8172	0.6431	10236.5	2.0901	1186	561	60.4314	1.285	6.9665	-8.1645	2.3276	0.4293	0.6431	0.9185	0.3912	2	2.991	0.7407	1.6002	1.8934	2.5177	-0.2442
81	2.2452	0.9509		10236.5	1.9145	792	564	31.3323	1.3201	6.707	-19.3029	11.555	2.2743	0.9291	1.0363	0.5909	2	15.2537	5.201	7.8408	8.8021	13.7851	-2.9444
82	2.2624	1.0256		10236.5	2.043	436	565	32.7852	1.5437	7.2897	-26.2576	0.3104	0.0657	1.0474	1.1128	0.7549	2	0.4791	0.17	0.2665	0.2252	0.3918	-0.1258
83	2.6951	0.9718		10236.5	2.4542	581	571	59.4924	1.803	8.2285	2.3012	12.8559	2.8169	0.9813	1.0744	0.7113	2	23.1792	9.4674	7.4854	13.3101	12.5602	0.5334
84	1.8328	0.8629		10236.5	1.4091	637	576	6.5718	0.8839	4.9686	-33.2786	2.2053	0.3923	0.8223	0.8905	0.4606	2	1.9493	0.7049	1.3412	1.5306	2.9392	-0.6487
85	2.2255	1.0056		10236.5	1.9916	1280	578	29.8627	1.4617	7.0305	-5.7353	9.8232	2.0423	0.9833	1.0536	0.6476	2	14.3585	5.9031	6.2425	9.115	10.3866	-0.8235
86	1.703	0.833		10236.5	1.2592	733	580	3.0029	0.7594	4.4566	30.9862	0.7237	0.1233	0.7834	0.8897	0.4501	2	0.5496	0.3951	0.2505	0.8779	0.4996	0.1703
87	2.8308	0.9344		10236.5	2.3814	322	581	66.2175	1.6201	8.3095	0.1431	14.7907	2.8837	0.8541	0.9957	0.5649	2	23.9624	8.3772	9.3107	14.8301	14.7694	0.0343
88	2.7367	0.988		10236.5	2.4885	1061	585	61.5121	1.8608	8.4942	11.9648	18.934	4.1478	1.0276	1.0661	0.6826	2	35.2324	15.5932	8.8317	22.8445	16.6686	4.2155
89	3.6678	0.9051	0.6461	10236.5	3.1438	86	588	96.3537	2.181	10.4288	5.9714	9.2954	1.944	0.6461	1.0496	0.4086	2	20.2732	4.7815	5.4626	11.7034	8.7402	1.2106
90	3.5535	0.8348	0.5967	10236.5	2.8311	405	591	94.5402	1.8251	9.3189	6.3731	11.8969	2.33	0.5967	0.9902	0.329	2	21.713	5.0485	7.227	15.3446	11.1387	1.3838
91	1.9418	1.0467		10236.5	1.7817	878	591	11.7185	1.3587	6.385	-27.0415	8.3416	1.7751	1.0221	1.1113	0.7097	2	11.3337	4.4555	6.8783	6.2783	10.597	-3.0648
92	2.034	0.9017		10236.5	1.6404	353	592	16.9419	1.0812	5.7618	-37.2594	0.5191	0.0974	0.8905	0.9496	0.5513	2	0.5612	0.1836	0.3775	0.3331	0.7125	-0.2091
93	1.7383	0.9508		10236.5	1.4305	980	604	3.7278	0.9941	5.1923	-4.0137	10.0326	1.9208	0.9027	0.9831	0.6276	2	9.9734	6.1491	5.4234	9.7974	10.4352	-0.4003
94	2.6964	0.8988		10236.5	2.2743	171	606	59.5688	1.5681	7.614	-5.8983	10.7751	2.2191	0.9313	1.0037	0.6188	2	16.8964	6.0642	5.5452	9.8	11.4106	-0.9966
95	1.8397	0.9947		10236.5	1.5976	275	607	6.9163	1.1381	5.7488	-30.49	9.6321	1.9069	0.9365	1.0591	0.6395	2	10.9623	4.6958	7.1029	7.3423	12.5686	-3.3424
96	3.1421	0.9266	0.8003	10236.5	2.7454	935	611	81.4867	1.9684	9.1468	19.5889	15.6579	3.3696	0.8003	1.077	0.5111	2	30.821	12.4731	7.8307	24.4025	12.5906	6.0375
97	2.6476	0.8563		10236.5	2.1672	1014	614	57.1995	1.4397	7.1224	-6.5117	19.2172	3.8845	0.9277	0.9966	0.5609	2	27.667	9.6789	10.6644	17.2567	20.4687	-1.8016
98	2.4315	0.9336		10236.5	2.0387	1091	621	45.21	1.3898	7.1314	0.1498	12.3866	2.414	0.941	1.0066	0.6283	2	17.2149	7.796	6.6055	12.4087	12.3677	0.0258
99	2.0442	0.947		10236.5	1.7389	228	630	17.6548	1.1925	6.0816	-22.7449	1.3173	0.2583	0.9271	1.0015	0.6127	2	1.5709	0.6333	0.9376	1.0337	1.617	-0.3573
100	1.8996	0.859		10236.5	1.4391	451	639	9.581	0.9005	5.1264	-24.7179	11.5722	2.0328	0.8496	0.9199	0.5096	2	10.4208	4.7798	6.4234	9.3787	14.4329	-2.5758
101	1.9556	0.9835		10236.5	1.679	139	654	12.4611	1.194	6.0424	-34.0167	10.5156	2.0779	0.8533	1.0685	0.6199	2	12.5556	4.4658	8.0898	7.2037	14.0931	-4.271
102	2.17	1.0532		10236.5	2.0173	314	654	26.0103	1.5348	7.1799	7.7161	10.0534	2.1491	1.0072	1.1231	0.7917	2	15.43	8.5356	5.6106	10.7813	9.2774	1.1906
103	2.0904	0.8341		10236.5	1.5762	603	656	20.9509	0.9658	5.4779	-8.2758	7.677	1.3535	0.85	0.9238	0.469	2	7.4144	3.2847	3.5537	7.0037	8.3121	-0.6136
104	2.327	0.8572		10236.5	1.8117	657	661	37.6767	1.1639	6.2666	-4.4125	3.9313	0.7302	0.8359	0.9478	0.476	2	4.5756	1.7519	2.0582	3.6805	4.1047	-0.2019
105	3.9088	0.877	0.7264	10236.5	3.3279	569	667	98.8914	2.3056	10.769	17.539	9.1555	1.9602	0.7264	1.0491	0.429	2	21.1089	6.9415	4.1053	16.1789	7.5497	3.7023
106	2.4303	0.9944		10236.5	2.1587	1053	667	45.0716	1.5656	7.5923	1.9749	15.7412	3.246	0.9886	1.055	0.7025	2	24.6445	11.3266	8.7063	16.1233	15.4305	0.4867
107	3.4384	0.9359	0.7219	10236.5	2.9639	430	673	91.7664	2.0959	10.1102	30.1987	12.2367	2.5367	0.7219	1.0457	0.4497	2	25.6468	11.5862	5.4161	25.7637	8.5415	7.745
108	3.4221	0.9055	0.7696	10236.5	2.9339	395	678	91.2418	2.0284	9.7352	14.091	12.1737	2.5365	0.7696	1.0289	0.4687	2	24.6931	8.3815	5.8509	17.8819	10.4585	3.4795
109	1.8021	0.9514		10236.5	1.4648	1270	688	5.5956	1.0184	5.3863	-5.4577	1.6081	0.304	0.9305	1.0138	0.5868	2	1.6377	0.9058	0.888	1.5435	1.6958	-0.0894
110	3.5746	0.8926	0.7404	10236.5	3.011	1101	698	94.8816	2.0782	10.0236	23.4745	12.5427	2.6005	0.7404	1.0118	0.4724	2	26.0662	10.6529	5.6374	22.5515	9.5982	6.1189
111	2.7679	1.0173		10236.5	2.557	905	714	62.8353	1.9306	8.8458	19.6081	13.9742	3.0499	1.0493	1.1171	0.6896	2	26.9786	13.0376	6.2473	18.9048	11.2341	5.29
112	2.8741	0.8932		10236.5	2.4628	783	729	68.7613	1.722	8.0653	3.6458	17.0051	3.6307	0.9166	0.9821	0.5682	2	29.2828	10.3776	8.7424	18.2644	16.3854	1.0676
113	1.7894	0.862		10236.5	1.3534	1161	752	5.0838	0.8357	4.8456	-5.4814	5.4881	0.9465	0.78	0.908	0.5032	2	4.5864	2.6617	2.6189	5.2895	5.7892	-0.2514
114	1.9188	1.0593		10236.5	1.7603	1245	752	10.4893	1.3296	6.3855	17.9468	10.1789	2.1195	0.9778	1.1348	0.7659	2	13.5339	8.8257	5.6827	11.5237	8.3522	2.4289
115	2.7464	0.8759		10236.5	2.3214	105	753	61.9194	1.5943	7.5572	13.0616	7.7309	1.6309	0.9168	1.0105	0.5538	2	12.3254	5.3317	3.0213	9.6284	6.7211	1.6099
116	3.095	0.9009		10236.5	2.5955	236	763	79.1914	1.7689	8.7597	15.9639	25.2732	5.1036	0.8089	1.0179	0.5363	2	44.7058	18.5272	12.4646	34.5451	21.2381	7.1368
117	2.6961	0.9233		10236.5	2.33	289	771	59.5115	1.6286	7.82	17.9897	18.1323	3.7763	0.9163	1.0521	0.5859	2	29.5303	14.0249	8.6943	23.9373	14.8703	5.3124
118	2.5852	0.7475		10236.5	1.8331	96	794	53.9649	1.0756	6.071	-8.6407	1.4343	0.2541	0.743	0.8491	0.3883	2	1.5427	0.4717	0.6434	1.2149	1.5582	-0.1333
119	2.7994	0.8626		10236.5	2.2957	261	794	64.4078	1.5268	7.5862	3.3163	0.8727	0.1756	0.8702	0.9618	0.5558	2	1.3325	0.5132	0.4887	0.9233	0.8438	0.0442
120	2.7461	0.8747		10236.5	2.2914	436	796	61.8612	1.5687	7.5462	13.938	21.458	4.4607	0.9182	0.9879	0.5498	2	33.6612	14.8439	8.8117	27.001	18.4668	4.6917
121	2.1135	0.9452		10236.5	1.7817	952	800	22.2287	1.2149	6.2763	-6.0442	8.145	1.5766	0.8777	1.0432	0.5699	2	9.8954	4.3244	4.7857	7.5881	8.6376	-0.5981
122	3.2833	0.8208	0.6941	10236.5	2.4927	1137	800	86.9735	1.5243	8.4667	25.6921	2.4197	0.4356	0.6941	0.9368	0.3473	2	3.6883	1.5719	0.7648	4.5267	1.798	0.9476
123	2.1042	0.9833		10236.5	1.8246	547	810	21.8309	1.2962	6.5003	-7.6836	0.829	0.1653	0.9652	1.0377	0.6326	2	1.0745	0.4821	0.494	0.7622	0.8927	-0.0826
124	3.2944	0.9634		10236.5	2.921	758	816	87.2742	2.0852	9.9706	23.6585	15.6657	3.2762	0.8516	1.0418	0.5336	2	32.6661	14.1095	6.7582	26.4431	11.9591	7.7283
125	2.912	0.9386		10236.5	2.5827	177	820	70.5031	1.889	8.5869	7.2488	16.9319	3.7248	0.9419	1.0453	0.6524	2	31.9844	12.5639	10.917	19.2582	15.7044	2.3185
126	3.0653	0.9036		10236.5	2.5955	487	820	78.2095	1.7958	8.7017	9.6562	23.9178	4.936	0.8508	0.9959	0.5556	2	42.9516	16.1535	12.7281	29.0733	21.6085	4.1475
127	1.5874	0.9628		10236.5	1.2806	1200	821	1.2447	0.8496	4.8015	-6.4273	0.1983	0.0351	0.6997	1.0141	0.4931	2	0.1685	0.0933	0.1303	0.1892	0.2111	-0.0108
128	1.8716	0.7865		10236.5	1.3235	1156	823	8.0485	0.7728	4.6242	-26.214	5.9502	0.9944	0.786	0.8489	0.4381	2	4.5983	2.0852	2.7666	4.7592	7.5104	-1.2054
129	2.6974	0.953		10236.5	2.3257	578	829	59.6836	1.6243	8.0756	1.1035	22.7178	4.5694	0.982	0.9826	0.6447	2	36.9006	14.8921	13.5672	23.0988	22.4672	0.4072
130	2.4924	0.9668		10236.5	2.1715	905	829	49.0317	1.541	7.5698	16.7989	17.2074	3.5029	0.9836	1.0492	0.6174	2	26.5166	13.293	7.7478	21.5315	14.3162	4.4545
131	1.7491	1.057		10236.5	1.5719	63	832	3.9226	1.1936	5.8081	-22.7159	11.3496	2.3324	0.9635	1.1273	0.7525	2	13.5469	7.4038	8.5622	9.8388	13.9281	-3.0773
132	2.0543	0.9881		10236.5	1.786	861	848	18.2994	1.261	6.3769	-1.6976	18.7786	3.7134	0.9229	1.0827	0.699	2	23.6798	12.9466	10.7331	18.5229	19.0981	-0.402
133	3.2222	0.9219		10236.5	2.7968	1098	851	84.8402	1.9595	9.3319	14.5926	15.2668	3.2057	0.8339	1.0255	0.5423	2	29.9152	11.4362	7.7859	21.0894	13.0392	4.3654
134	2.4208	0.9088		10236.5	1.9788	198	854	44.3303	1.323	6.9113	0.311	3.0279	0.5796	0.8964	0.9826	0.5921	2	4.0059	1.7998	1.5109	3.0396	3.0186	0.0125
135	3.8021	0.8666	0.6938	10236.5	3.1566	285	857	98.3153	2.1149	10.3507	12.2257	19.7426	4.0339	0.6938	0.9787	0.3864	2	41.7537	11.7998	9.8811	30.5415	17.3289	5.1047
136	3.1624	0.8676		10236.5	2.6169	483	866	82.178	1.7424	8.6195	10.0816	15.474	3.128	0.8162	0.9928	0.4742	2	26.9619	9.3164	7.9528	19.6464	13.9142	2.7182
137	2.4274	0.8834		10236.5	1.9231	679	876	44.8298	1.2469	6.7371	16.7399	16.0662	2.9735	0.8517	0.917	0.5431	2	20.033	10.6186	6.0521	19.5518	13.3772	3.3535
138	2.0441	0.9433		10236.5	1.7218	131	884	17.6405	1.178	6.0575	-10.5305	10.7578	2.0921	0.9198	0.9871	0.6103	2	12.6727	5.9228	6.7499	9.7045	11.8911	-1.3345
139	2.772	0.9087		10236.5	2.3857	1065	890	63.0114	1.6639	7.9133	14.4543	22.2955	4.688	0.8609	1.0311	0.5325	2	37.0975	15.5176	11.7908	29.1428	19.0722	5.3622
140	4.3009	0.8602	0.6113	10236.5	3.5721	329	891	99.8483	2.4146	11.6231	5.8217	14.4789	3.0079	0.6113	0.9833	0.337	2	34.9607	6.63	10.7368	19.6765	13.6362	2.0353
141	2.6568	1.0187		10236.5	2.4413	1266	893	57.708	1.8415	8.5023	22.5809	14.7699	3.199	0.9696	1.0801	0.7168	2	27.1987	14.3384	6.4137	20.0028	11.4348	6.1417
142	1.6695	0.8884		10236.5	1.302	782	901	2.2688	0.8472	4.6593	-25.9875	5.9464	1.0812	0.8022	1.0059	0.5125	2	5.0378	2.5304	3.5073	4.9374	7.4919	-1.3092
143	1.4655	0.8819		10236.5	1.1179	135	903	0.3292	0.6911	4.06	-66.0994	2.9758	0.5066	0.7619	0.9219	0.4735	2	2.0566	0.981	1.7209	2.0719	4.9429	-1.3594
144	2.531	1.0002		10236.5	2.2829	1088	911	50.9451	1.7073	7.9529	-11.1445	16.7384	3.5933	1.0122	1.1028	0.7424	2	28.5774	10.6264	12.1435	14.3137	18.6036	-3.1848
145	1.8674	0.946		10236.5	1.5419	216	916	7.8881	1.0699	5.5497	-0.9836	12.1154	2.3357	0.8543	1.0284	0.6198	2	12.9623	7.4556	6.6551	12.0293	12.2349	-0.1275
146	2.7856	0.8412		10236.5	2.1587	362	917	63.6784	1.3695	7.3616	16.4678	15.0071	2.7918	0.7901	0.9204	0.4986	2	20.5522	9.6348	5.5552	19.3237	12.5356	3.3845
147	2.0058	0.7762		10236.5	1.4006	397	919	15.0206	0.8059	4.891	5.1131	1.6944	0.2792	0.7573	0.8426	0.4271	2	1.3655	0.7565	0.609	1.7712	1.6077	0.0698
148	3.2818	0.8618	0.72	10236.5	2.6641	940	923	86.858	1.739	8.8847	17.9497	12.7809	2.5016	0.72	0.9165	0.4257	2	22.226	8.4535	5.6752	19.8581	10.4865	3.9895
149	2.101	0.9784		10236.5	1.8032	520	940	21.6104	1.2752	6.4579	-13.2583	15.163	2.9941	0.9829	1.0484	0.6384	2	19.3358	8.3998	9.3151	13.1579	17.1736	-2.5636
150	3.4396	0.8989	0.7425	10236.5	2.921	35	942	91.862	2.0268	9.7131	13.3817	18.7826	3.9193	0.7425	1.0179	0.4874	2	38.0685	13.0241	10.2289	26.7207	16.2693	5.0942
151	3.403	0.8335	0.6632	10236.5	2.724	407	946	90.8615	1.7653	8.9109	15.4065	16.2642	3.222	0.6632	0.956	0.4019	2	28.7112	9.9537	7.7807	24.7638	13.7589	4.4234
152	1.9074	0.9977		10236.5	1.6747	688	947	9.9734	1.2011	5.9784	-18.5758	23.8555	4.7927	0.9448	1.0797	0.6771	2	28.6528	13.8297	17.1746	20.4262	28.2875	-5.3225
153	1.7596	1.039		10236.5	1.589	128	956	4.2609	1.1893	5.7436	-0.3142	10.7752	2.2312	1.0036	1.0925	0.7302	2	12.815	7.852	7.3548	10.7539	10.809	-0.0403
154	3.446	0.8485		10236.5	2.7754	1200	964	92.0295	1.8244	9.1853	27.7832	25.7952	5.1235	0.8228	0.9289	0.4934	2	47.0608	22.267	10.0287	45.1263	18.6285	13.075
155	2.4334	0.9178		10236.5	2.013	463	985	45.3484	1.3534	7.0165	8.1986	12.3008	2.3727	0.8877	0.9939	0.5938	2	16.6479	8.0705	6.117	13.5907	11.2921	1.3649
156	2.5035	0.9732		10236.5	2.2229	537	987	49.5834	1.5914	7.6543	9.575	23.0253	4.7872	0.9678	1.0711	0.6371	2	36.6424	16.7732	11.3708	26.3273	20.8204	3.5085
157	1.8887	0.9433		10236.5	1.5633	1097	992	9.001	1.0712	5.5972	-14.8544	12.346	2.3628	0.9093	1.0109	0.6249	2	13.225	6.8957	7.5669	11.0355	14.1794	-1.9645
158	1.9915	0.8808		10236.5	1.5505	776	996	14.1112	0.979	5.511	3.407	3.4029	0.6045	0.8585	0.9251	0.5046	2	3.3314	1.7721	1.5593	3.5119	3.287	0.1135
159	2.1287	0.8972		10236.5	1.6875	876	996	23.3394	1.1235	5.9996	-30.5105	0.4498	0.0842	0.8549	0.9659	0.5678	2	0.5054	0.1792	0.2893	0.3156	0.5871	-0.1542
160	1.6723	0.8067		10236.5	1.1993	112	1012	2.333	0.7143	4.2378	16.3475	3.7938	0.6395	0.7761	0.8412	0.4102	2	2.7099	1.7446	1.3766	4.2535	3.1734	0.443
161	2.2252	1.0417		10236.5	2.0302	1165	1025	29.8471	1.5375	7.2824	8.9276	16.6957	3.5249	1.0449	1.0978	0.7101	2	25.6697	13.0891	9.3981	18.4328	15.2054	2.2917
162	1.9243	0.7723		10236.5	1.3277	404	1032	10.7888	0.7413	4.6687	10.3966	3.8368	0.6092	0.7315	0.8424	0.4131	2	2.8442	1.7157	1.3453	4.1536	3.4378	0.2957
163	2.4085	0.9782		10236.5	2.0944	585	1039	43.5415	1.5068	7.4013	2.2046	17.0954	3.4804	0.9638	1.0475	0.6808	2	25.7593	11.9502	8.9833	17.5522	16.7181	0.5679
164	2.4564	0.9253		10236.5	2.0516	127	1040	46.7755	1.4147	7.1404	-5.5421	16.5246	3.274	0.909	1.0172	0.5583	2	23.3774	8.4408	8.7572	15.1196	17.4403	-1.2956
165	2.0304	0.9927		10236.5	1.7561	615	1040	16.6436	1.2612	6.3322	11.7322	1.1618	0.2314	0.9122	1.0726	0.6904	2	1.4652	0.8798	0.5853	1.2744	1.0255	0.1719
166	2.8884	0.9364		10236.5	2.4799	660	1045	69.4146	1.741	8.497	4.9471	25.2913	5.1821	0.9291	1.0265	0.5774	2	44.0322	16.0601	13.5528	27.8132	24.0409	2.1783
167	3.6577	0.9113	0.7565	10236.5	3.1009	242	1050	96.2798	2.1375	10.4718	16.2708	13.8849	2.8342	0.7565	1.0267	0.4252	2	29.679	9.7726	6.0244	22.9817	11.6256	4.829
168	3.0314	0.8964		10236.5	2.5056	912	1053	76.3298	1.6831	8.5369	-1.436	19.1815	3.7817	0.8991	0.9986	0.5474	2	32.2843	10.1875	9.5435	18.6097	19.4566	-0.4636
169	1.9586	0.9979		10236.5	1.7175	721	1060	12.6267	1.2413	6.1398	0.1554	21.0212	4.2499	0.9926	1.062	0.6568	2	26.0936	13.8251	12.2685	21.0505	20.9887	0.0405
170	1.6292	0.8754		10236.5	1.2292	1031	1060	1.7814	0.7767	4.4805	-8.4616	6.0391	1.0469	0.8068	0.9421	0.5246	2	4.6906	3.0393	2.8725	5.7933	6.5498	-0.3969
171	2.6766	0.8619		10236.5	2.1801	43	1069	58.5975	1.4457	7.2476	-2.6641	1.5339	0.306	0.8519	0.9208	0.5083	2	2.2176	0.7414	0.8257	1.4586	1.5749	-0.0591
172	2.3848	0.9366		10236.5	2.0173	961	1080	41.909	1.3706	7.0174	3.3199	0.8679	0.1695	0.9097	1.0138	0.5768	2	1.1895	0.5234	0.4286	0.9075	0.8391	0.0395
173	2.8907	0.9392		10236.5	2.5784	153	1081	69.5784	1.866	8.5298	10.3192	15.4734	3.385	0.9631	1.0332	0.6099	2	28.8733	11.4427	7.1297	18.762	13.8766	2.9795
174	2.5846	0.9383		10236.5	2.2615	498	1083	53.9281	1.5871	7.6192	11.9583	19.0843	3.9753	0.9317	1.0182	0.6372	2	30.2887	14.3285	8.2799	22.4858	16.8017	3.622
175	2.3335	1.0083		10236.5	2.0944	1251	1084	38.1702	1.561	7.3914	-17.2876	0.3732	0.0788	0.9832	1.0642	0.6544	2	0.5825	0.1857	0.2931	0.2838	0.4377	-0.1007
176	2.9831	0.8439		10236.5	2.3557	927	1090	73.7556	1.5381	7.9087	13.454	18.4096	3.5803	0.8076	0.9496	0.4498	2	28.3158	10.9756	8.3898	24.4031	15.9328	3.8096
177	2.2596	0.9434		10236.5	1.9145	785	1097	32.4681	1.341	6.6973	-11.8903	10.1198	2.0263	0.9317	1.0205	0.621	2	13.5707	5.4186	6.3098	8.725	11.3232	-1.6136
178	2.7627	0.9269		10236.5	2.3471	696	1102	62.6595	1.6163	8.0447	15.3007	23.5272	4.727	0.9141	1.0286	0.5577	2	38.027	16.9325	11.5794	30.3598	19.9274	5.8184
179	2.2289	0.8273		10236.5	1.6618	339	1106	30.2209	1.0103	5.7929	-15.6178	13.8801	2.4207	0.8236	0.8901	0.4446	2	14.0231	4.9454	7.3859	11.1225	16.048	-2.1901
180	3.1915	0.8966		10236.5	2.7069	1146	1116	83.5255	1.8574	8.9898	5.7946	13.7018	2.831	0.8959	0.9702	0.5626	2	25.4497	8.7374	8.0403	15.5291	12.9081	1.4747
181	3.7381	0.7606	0.5577	10236.5	2.7155	278	1120	97.4429	1.5862	8.9321	18.9605	18.212	3.2342	0.5577	0.8818	0.3188	2	28.8879	10.182	6.4415	31.9412	14.7589	5.4773
182	2.1596	0.8924		10236.5	1.7261	361	1136	25.3304	1.13	6.0545	-3.0016	11.1712	2.085	0.8612	0.9426	0.5534	2	12.6234	5.9883	5.6308	10.8217	11.5064	-0.3789
183	1.9375	0.9283		10236.5	1.5847	1176	1149	11.5677	1.0823	5.6503	-18.153	1.1065	0.212	0.9296	0.9934	0.548	2	1.1976	0.4991	0.6985	0.9108	1.3074	-0.2174
184	2.5577	0.9122		10236.5	2.1201	777	1160	52.5927	1.4239	7.3302	3.6493	0.3512	0.0682	0.8711	0.9387	0.5452	2	0.5001	0.2028	0.1856	0.3719	0.3384	0.0182
185	2.4114	0.9665		10236.5	2.0687	67	1189	43.6441	1.474	7.3216	16.7291	17.2531	3.4734	0.967	1.0342	0.6525	2	25.4311	13.6292	8.0138	20.8863	14.3666	4.2544
186	1.6798	0.9131		10236.5	1.3235	567	1195	2.526	0.8781	4.8188	-21.5133	5.7779	1.0529	0.8741	0.9872	0.5366	2	5.0736	2.6757	3.2756	4.9868	7.021	-1.0915
187	3.2347	0.98		10236.5	2.9425	825	1199	85.3877	2.1501	9.9587	17.8165	17.9869	3.8834	0.9293	1.0408	0.6482	2	38.6736	16.4714	9.2777	25.4128	14.7821	6.8903
188	3.2719	0.969	0.7727	10236.5	2.921	1212	1199	86.3969	2.1156	9.9606	4.0004	12.1184	2.5739	0.7727	1.0437	0.4841	2	25.6376	6.6569	7.9072	13.7521	11.6334	1.0256
189	3.1314	0.8438	0.7017	10236.5	2.5441	6	1204	81.109	1.6844	8.3007	11.7847	24.9384	5.0606	0.7018	0.9817	0.4088	2	42.0063	13.9443	12.478	34.1084	21.9999	4.9503
190	1.9121	0.9409		10236.5	1.5762	282	1210	10.1362	1.0629	5.652	-18.7773	17.2569	3.2453	0.917	0.9825	0.6279	2	18.3424	9.4262	10.2973	15.0128	20.4983	-3.4442
191	2.5871	0.8991		10236.5	2.1715	68	1217	54.0384	1.4956	7.3079	6.1124	21.9904	4.5005	0.9278	0.9817	0.544	2	32.8889	13.242	11.0261	24.3423	20.6468	2.0103
192	3.1695	0.9065	0.8123	10236.5	2.724	648	1218	82.4689	1.8897	9.0265	23.1074	21.3168	4.4627	0.8123	1.0282	0.483	2	40.2824	17.2245	9.9356	35.6642	16.391	9.3082
193	1.8877	0.9862		10236.5	1.6361	132	1222	8.9472	1.1707	5.8482	-15.8751	9.3489	1.8715	0.8861	1.0353	0.6575	2	10.9448	5.3851	6.4687	8.1903	10.8329	-1.7375
194	2.9682	0.8934		10236.5	2.4885	348	1231	73.0404	1.685	8.3307	8.5313	19.4653	3.9371	0.9053	0.9755	0.5865	2	32.7991	13.2402	10.2967	22.5758	17.8046	2.7982
195	2.3218	0.9175		10236.5	1.9359	405	1234	37.2996	1.2907	6.6924	13.3278	21.5624	4.1585	0.9179	0.9761	0.5765	2	27.8306	14.4829	10.156	25.1229	18.6888	3.7092
196	3.1513	0.8458	0.6104	10236.5	2.5655	513	1236	81.8208	1.6865	8.3734	10.5116	16.3172	3.2865	0.6104	0.9965	0.3678	2	27.519	8.2637	8.103	22.4658	14.6015	2.8927
197	2.6563	0.9246		10236.5	2.2529	203	1245	57.6514	1.5679	7.7155	25.3833	19.4377	3.95	0.9333	0.9932	0.6083	2	30.4763	16.5589	8.6824	27.2207	14.5038	7.7359
198	2.2543	0.9654		10236.5	1.9402	1082	1246	32.1043	1.349	6.8368	8.1172	10.346	2.0414	0.9474	1.0507	0.6006	2	13.9567	6.8427	5.1808	11.3923	9.5061	1.1329
199	3.5597	0.902	0.6542	10236.5	3.0238	932	1247	94.6621	2.0642	10.0871	10.441	18.6527	3.817	0.6542	1.0462	0.3904	2	38.5029	10.5419	11.1287	27.0029	16.7055	4.0201
200	2.057	0.9377		10236.5	1.7132	1034	1251	18.5149	1.1532	6.0594	-9.6345	17.4744	3.3257	0.8921	1.0249	0.6102	2	20.1515	9.7483	10.4032	15.9754	19.1572	-1.9415
201	1.6672	0.8294		10236.5	1.2164	875	1254	2.2559	0.7153	4.3441	-31.7577	3.8241	0.6297	0.7809	0.8932	0.4731	2	2.7354	1.5153	1.9721	3.2025	5.0386	-0.8687
202	2.4697	1.0133		10236.5	2.2358	1197	1255	47.5295	1.6731	7.8621	15.4566	11.7809	2.5071	0.9745	1.0771	0.652	2	19.7107	9.5405	5.1919	14.6324	9.9599	3.0466
203	3.4259	0.8185	0.7025	10236.5	2.6983	714	1259	91.3132	1.7011	8.8092	16.8852	15.7937	3.0498	0.7025	0.9351	0.3658	2	26.8667	9.3384	6.5484	25.529	13.1273	4.5365
204	2.1912	0.9102		10236.5	1.7817	62	1266	27.3799	1.1692	6.266	-18.9093	12.4263	2.3187	0.8941	0.9961	0.591	2	14.5288	5.9845	7.5129	10.1267	14.7756	-2.7473
205	3.3752	0.9574	0.8009	10302	3.0795	814	3	90.0093	2.3137	10.1514	1.413	7.6746	1.7492	0.8009	1.0918	0.4986	2	17.7567	4.0229	3.9628	8.0692	7.566	0.2509
206	2.7139	0.9619		10302	2.4199	1265	5	60.4506	1.7527	8.201	12.6799	7.1899	1.5366	1.0129	1.0821	0.7074	2	12.6018	6.0394	3.7297	8.5372	6.2784	1.5979
207	2.053	0.9705		10302	1.7646	739	24	18.2563	1.232	6.2597	-19.5625	1.0464	0.206	0.9616	0.9926	0.6533	2	1.2892	0.5652	0.724	0.8651	1.2511	-0.2522
208	2.5259	0.8896		10302	2.0687	1248	32	50.7473	1.3778	7.0592	-0.3967	1.3196	0.2576	0.8011	0.9559	0.512	2	1.8181	0.6711	0.6218	1.3107	1.3248	-0.0072
209	3.579	0.9245	0.8157	10302	3.1095	1104	42	94.9548	2.2162	10.3949	14.1419	7.6072	1.6219	0.8157	1.0533	0.5017	2	16.8591	5.6611	5.1058	11.2834	6.5314	2.3842
210	2.0112	0.9987		10302	1.7903	76	49	15.3718	1.3089	6.3101	23.9028	0.2594	0.0538	0.9161	1.0758	0.6547	2	0.3395	0.2104	0.1291	0.3213	0.1974	0.0811
211	1.8734	0.9219		10302	1.529	787	72	8.1555	1.0356	5.4257	-46.8277	0.1059	0.0202	0.7844	1.0233	0.5566	2	0.1097	0.0352	0.0816	0.0632	0.1555	-0.0514
212	1.9708	1.1035		10302	1.8631	491	74	13.0968	1.466	6.8319	-17.2276	3.8427	0.8246	1.082	1.1784	0.7989	2	5.6334	2.6283	3.005	3.2898	4.5046	-0.9705
213	2.284	1.0361		10302	2.1073	254	77	34.3011	1.5943	7.4342	-3.1969	7.2163	1.5476	1.0139	1.0822	0.7499	2	11.505	5.217	4.8716	6.9567	7.4471	-0.3678
214	2.0579	1.0964		10302	1.9916	711	79	18.5724	1.5564	7.0885	-10.8256	7.9625	1.7483	1.0609	1.1713	0.8405	2	12.3928	6.0753	6.3175	7.2281	8.8243	-1.3416
215	2.2197	1.0125		10302	2.0088	340	85	29.4433	1.485	7.0603	9.6994	5.9055	1.2421	0.9965	1.0816	0.6741	2	8.7696	4.4451	3.2033	6.5945	5.3325	0.8506
216	2.6511	0.967		10302	2.4328	1225	93	57.4065	1.8415	8.0536	13.3321	10.07	2.3026	0.9658	1.1206	0.7344	2	18.5439	8.8814	4.9955	12.0939	8.7273	2.4723
217	3.3505	0.9568	0.8508	10302	3.0881	980	108	89.1622	2.2842	10.0716	12.3046	12.1244	2.7498	0.8508	1.0856	0.6063	2	27.6946	9.8539	7.0835	16.2532	10.6324	3.4077
218	2.5621	1.0648		10302	2.4199	1189	109	52.9026	1.8589	8.5708	5.3337	11.8026	2.5598	1.0312	1.15	0.7773	2	21.9399	9.8557	7.4103	12.6788	11.1734	1.1702
219	1.9479	1.0679		10302	1.7989	174	124	12.0206	1.3893	6.5349	-7.8759	7.2126	1.5334	1.0602	1.1445	0.7533	2	10.0204	5.072	4.9484	6.7331	7.7808	-0.7892
220	2.2894	0.9611		10302	1.9702	410	124	34.7509	1.3882	6.9126	46.2106	0.3317	0.0666	0.9541	0.9975	0.6517	2	0.4605	0.3291	0.0759	0.5049	0.1784	0.2128
221	2.6034	0.854		10302	2.0816	632	125	55.1277	1.3413	6.9851	2.0735	4.9007	0.941	0.7602	0.9465	0.4156	2	6.5733	2.131	2.5445	5.1272	4.7992	0.1363
222	2.5427	1.0786		10302	2.4456	45	127	51.6309	1.9267	8.6158	-51.6969	0.0269	0.006	1.0521	1.118	0.7719	2	0.0519	0.0047	0.0461	0.0061	0.0408	-0.0268
223	2.0948	0.9745		10302	1.7989	1192	136	21.229	1.2723	6.4132	-8.2182	8.9613	1.7778	0.96	1.056	0.6317	2	11.4015	5.1895	5.3224	8.2147	9.6979	-0.937
224	2.2452	0.9443		10302	1.9188	1215	141	31.348	1.3179	6.6603	15.8706	10.8922	2.1553	0.8744	1.0212	0.5575	2	14.3548	7.3865	5.3719	13.25	9.1633	2.2782
225	2.4932	1.0034		10302	2.2358	261	151	49.1205	1.6414	7.8591	21.7631	10.1518	2.1202	0.987	1.0612	0.6594	2	16.6631	8.8638	4.1599	13.442	7.9425	3.6264
226	3.5302	0.9229	0.7843	10302	3.0281	295	154	94.0055	2.0966	10.2351	18.477	9.9025	2.0285	0.7843	1.0188	0.4439	2	20.7615	7.4198	5.4188	16.7141	8.0728	3.8361
227	2.3068	1.0096		10302	2.0601	458	157	36.2389	1.5056	7.3169	-2.4695	7.2645	1.4948	0.9907	1.0899	0.722	2	10.9374	5.1043	4.4326	7.0696	7.4437	-0.2701
228	1.8983	0.8478		10302	1.4434	203	170	9.4999	0.8923	5.0561	-24.0857	1.3605	0.2401	0.819	0.9236	0.5019	2	1.214	0.5549	0.7528	1.1056	1.6882	-0.2924
229	3.6276	0.9316	0.8329	10302	3.2423	631	173	95.8368	2.3274	10.6175	13.5862	9.5805	2.1001	0.8329	1.0391	0.5695	2	22.2976	7.7441	5.9234	13.5985	8.279	3.0294
230	3.0529	0.9872		10302	2.8225	1228	175	77.6668	2.1523	9.4678	25.4063	11.0643	2.5152	1.0117	1.0817	0.7247	2	23.8138	12.0312	4.6941	16.6017	8.2532	6.0502
231	3.1002	0.9029		10302	2.6084	226	187	79.5203	1.7707	8.794	3.5816	13.2357	2.665	0.9148	0.9895	0.5897	2	23.4364	8.3652	6.4942	14.1854	12.7619	0.8394
232	3.2991	0.9711		10302	3.0324	25	188	87.39	2.234	10.065	16.6826	7.8631	1.7453	0.9429	1.0797	0.615	2	17.5662	6.9593	3.9497	11.3166	6.5514	2.9305
233	2.3058	1.0505		10302	2.1501	1149	188	36.1414	1.6317	7.61	-12.9139	13.0963	2.808	1.0146	1.1181	0.7867	2	21.3692	8.8739	9.439	11.2796	14.7873	-2.7596
234	2.8575	0.9271		10302	2.5484	142	196	67.9692	1.8581	8.323	15.0834	10.0562	2.245	0.9096	1.098	0.5579	2	18.6854	7.5826	6.0403	13.5914	8.5395	2.8184
235	2.8748	1.0217		10302	2.6983	398	198	68.7817	2.0548	9.2277	4.9942	10.3692	2.309	1.0156	1.0978	0.68	2	21.3067	7.763	6.2824	11.4161	9.8513	1.0641
236	2.1521	1.0276		10302	1.9488	344	203	24.909	1.457	6.9474	-8.4946	0.2922	0.0613	0.9808	1.0886	0.7267	2	0.4258	0.1943	0.2002	0.2673	0.3171	-0.0362
237	3.3415	0.938		10302	3.0024	878	221	88.7639	2.1917	9.8462	13.0317	12.9495	2.8825	0.8737	1.0752	0.6428	2	28.3815	10.9383	6.6189	17.0159	11.2622	3.6986
238	2.3317	1.0353		10302	2.1415	665	222	38.0384	1.6336	7.5837	-9.6946	7.8	1.6802	1.0167	1.1156	0.7145	2	12.7421	4.8782	5.2657	6.8272	8.5561	-1.2353
239	1.8228	0.9623		10302	1.5248	114	235	6.2545	1.0615	5.5108	-0.4268	5.8604	1.1288	0.9224	1.0236	0.5792	2	6.2208	3.3822	3.3455	5.8398	5.8856	-0.0266
240	2.3037	0.947		10302	1.9531	360	237	35.9304	1.348	6.8537	-1.7041	10.03	1.9727	0.9207	1.0311	0.6251	2	13.5204	6.1464	5.5709	9.8321	10.2006	-0.2304
241	1.9748	1.0485		10302	1.7989	464	238	13.3185	1.353	6.5047	6.7048	0.1617	0.0336	1.042	1.11	0.7018	2	0.2188	0.1206	0.0983	0.1718	0.1509	0.0147
242	2.1993	0.9696		10302	1.9102	1227	243	27.9774	1.37	6.6994	20.2756	0.0847	0.0173	0.9378	1.004	0.6016	2	0.1161	0.0642	0.0358	0.1067	0.0675	0.0235
243	2.4181	0.9583		10302	2.0816	283	247	44.2272	1.4687	7.2803	20.678	8.1057	1.6352	0.9164	1.0163	0.6249	2	11.9049	6.4794	3.5076	10.3695	6.4298	2.4617
244	1.9818	1.0257		10302	1.786	624	258	13.6796	1.3133	6.386	-8.195	9.9122	2.0385	0.9911	1.1121	0.6801	2	13.0177	6.2272	6.7904	9.1561	10.7246	-1.0668
245	2.0725	0.8465		10302	1.5676	662	270	19.5539	0.9779	5.5113	-20.1224	3.1401	0.5572	0.8139	0.9139	0.4759	2	3.0707	1.1771	1.6974	2.4736	3.772	-0.6179
246	2.8151	1.0417		10302	2.7283	532	279	65.3794	2.1473	9.2126	13.0036	13.2212	3.0816	1.0435	1.153	0.7901	2	28.3898	12.7791	8.1145	16.1745	11.5019	3.6917
247	2.04	0.9379		10302	1.6918	1196	279	17.3692	1.1515	6.0112	-38.0963	1.9844	0.3801	0.9109	0.979	0.595	2	2.285	0.7601	1.5249	1.2774	2.7404	-0.8705
248	2.3217	1.1069		10302	2.2529	344	281	37.2832	1.7851	8.0739	-21.3008	0.1998	0.0442	1.0833	1.1792	0.8706	2	0.3567	0.135	0.1898	0.1551	0.2424	-0.076
249	2.123	0.9122		10302	1.7089	131	292	22.8941	1.1247	6.0841	-13.0439	1.6775	0.3101	0.9013	0.9765	0.5442	2	1.8867	0.786	1.001	1.4442	1.8963	-0.2461
250	1.461	0.9113	0.6667	10302	1.2121	892	293	0.3038	0.7596	4.1827	-22.6544	0.0136	0.0025	0.6667	0.9948	0.4241	2	0.0104	0.0047	0.01	0.0112	0.0167	-0.0023
251	3.0241	1.0027		10302	2.8568	976	294	75.9654	2.1928	9.5256	21.6204	15.2342	3.5069	0.9471	1.1097	0.6419	2	33.4055	14.8871	7.6615	23.1922	11.9407	7.2224
252	3.0242	1.0562		10302	2.9296	653	301	75.9868	2.2828	10.0346	19.2029	10.8542	2.4693	0.9693	1.1205	0.6391	2	24.778	10.3626	5.4776	16.2152	8.7698	4.7581
253	2.8229	1.0178		10302	2.7454	1108	321	65.6184	2.1764	9.0261	16.2167	13.1328	3.1666	1.0575	1.1526	0.7835	2	28.5823	13.2561	8.0962	16.9193	11.0033	4.6351
254	3.0813	0.8772		10302	2.5484	1002	322	78.6233	1.6953	8.4916	0.0153	12.7573	2.5469	0.8193	0.9669	0.5202	2	21.6275	6.6387	7.9193	12.7615	12.7551	0.0033
255	2.0412	0.997		10302	1.786	768	325	17.4406	1.2823	6.3938	-7.564	14.9773	3.0038	0.9829	1.0401	0.7019	2	19.2054	9.8547	9.3506	14.0408	16.1106	-1.4527
256	1.7462	0.9019		10302	1.3706	227	339	3.8707	0.9031	4.9474	-30.4442	9.1281	1.6662	0.8807	0.9489	0.5612	2	8.2436	4.1723	5.2567	7.435	11.9073	-2.5097
257	1.9919	1.0767		10302	1.8717	56	340	14.1531	1.4328	6.738	-35.3383	0.1217	0.0259	1.0539	1.1135	0.737	2	0.1744	0.0598	0.1146	0.0811	0.1647	-0.0616
258	1.8201	0.967		10302	1.5419	391	342	6.1884	1.0856	5.5294	-6.4542	0.4957	0.0973	0.9187	1.028	0.5932	2	0.5381	0.2782	0.3094	0.4691	0.5277	-0.0347
259	2.9726	0.935		10302	2.5955	1192	347	73.3555	1.8222	8.7319	17.2219	11.6622	2.4337	0.9007	1.0444	0.612	2	21.2509	9.5675	5.2348	15.634	9.6536	3.6598
260	3.1885	0.9647		10302	2.8868	461	353	83.3677	2.1395	9.663	14.9005	14.173	3.1381	0.8502	1.073	0.5751	2	30.3232	11.455	7.8868	19.917	12.061	4.5183
261	2.4931	0.9318		10302	2.1415	244	354	49.1027	1.493	7.2978	17.7801	13.8863	2.8409	0.9343	1.0253	0.5834	2	20.7322	10.3465	6.0382	17.736	11.4172	3.6862
262	2.0014	0.9181		10302	1.6533	405	362	14.7822	1.1209	5.7728	-23.1338	3.0393	0.5901	0.9175	0.983	0.5882	2	3.4067	1.413	1.9936	2.4025	3.7424	-0.7881
263	3.1343	0.9377		10302	2.7968	184	368	81.22	2.0421	9.2337	5.4264	7.4693	1.6519	0.9416	1.0216	0.5967	2	15.2531	5.0425	4.8513	8.4511	7.0639	0.8277
264	2.4941	1.0272		10302	2.2529	57	373	49.1561	1.6862	8.0486	12.802	10.9447	2.2929	0.9942	1.1017	0.6776	2	18.4549	8.8298	5.1041	13.0303	9.5437	2.3626
265	2.3129	0.987		10302	2.0259	889	380	36.646	1.4437	7.1714	-5.7835	7.6278	1.5356	0.9832	1.0621	0.7006	2	11.0123	5.0163	4.7372	7.1601	8.0693	-0.6369
266	1.8901	1.0277		10302	1.6875	1117	383	9.0953	1.2504	6.1028	-29.4159	5.3712	1.1005	0.9525	1.1124	0.7443	2	6.7161	3.1979	4.0493	4.2966	6.9509	-1.9756
267	1.9981	1.0577		10302	1.8417	338	388	14.5162	1.4222	6.6397	-5.7207	6.6114	1.4161	1.0504	1.1161	0.7833	2	9.4027	4.9372	4.4655	6.3028	6.9895	-0.5379
268	2.4511	0.9429		10302	2.0858	933	396	46.3738	1.4292	7.2605	-37.4461	0.211	0.0415	0.9266	0.9928	0.6177	2	0.3015	0.0662	0.186	0.1071	0.2899	-0.1129
269	2.4749	1.0344		10302	2.3171	536	402	47.9344	1.7644	8.0424	3.0328	14.1187	3.0975	1.0161	1.0854	0.696	2	24.9111	10.2836	8.7727	14.7759	13.6904	0.7555
270	3.124	0.961	0.8432	10302	2.8739	1239	403	80.6881	2.154	9.4312	12.7777	11.7283	2.6786	0.8432	1.1061	0.5374	2	25.2627	8.7253	6.9232	16.2364	10.2295	3.228
271	2.4382	1.0015		10302	2.1844	421	443	45.6952	1.5984	7.6717	2.5392	10.4444	2.1761	0.9825	1.049	0.676	2	16.6944	7.3047	6.4231	10.806	10.1789	0.4239
272	2.0181	1.0586		10302	1.876	109	449	15.7522	1.4445	6.7117	-38.5188	0.0865	0.0186	1.0573	1.1234	0.7636	2	0.1249	0.0433	0.0816	0.0568	0.1198	-0.0481
273	2.7475	0.9702		10302	2.5356	963	458	61.9583	1.9118	8.374	16.5042	9.9012	2.2605	1.0102	1.0802	0.6764	2	18.9291	8.7156	4.6611	12.886	8.267	3.1241
274	2.1371	1.0208		10302	1.9102	793	462	23.9652	1.4269	6.8537	-28.179	9.7385	2.0275	1.0238	1.0955	0.7491	2	13.8958	5.4347	7.4634	7.2554	12.4828	-3.9157
275	2.2829	0.9526		10302	1.9616	429	464	34.2209	1.377	6.832	-11.4347	14.5513	2.9328	0.9085	1.0564	0.6428	2	20.0372	8.1321	9.6991	12.6506	16.2148	-2.2912
276	2.3076	0.9674		10302	1.9745	922	464	36.2877	1.3872	7.0134	-6.2938	11.1491	2.2052	0.929	1.0542	0.6498	2	15.466	6.7275	6.8996	10.3531	11.851	-0.9734
277	2.7982	0.9737		10302	2.4756	843	467	64.3287	1.8087	8.5596	15.0421	18.6925	3.9499	0.9817	1.0473	0.6611	2	33.8092	15.5848	9.2747	23.5728	15.8805	5.0856
278	1.9189	0.9529		10302	1.6061	75	475	10.5029	1.0924	5.7442	-52.4151	0.5496	0.1045	0.8994	1.0276	0.6313	2	0.6004	0.2142	0.4321	0.3393	0.8377	-0.3147
279	3.7456	0.8948	0.7381	10302	3.2209	151	477	97.5672	2.2164	10.5292	11.4507	12.0484	2.5362	0.7381	1.0132	0.4592	2	26.704	7.9573	6.8598	17.3274	10.6688	3.0578
280	2.4712	1.0248		10302	2.2615	708	486	47.6526	1.7082	7.9557	1.0638	13.4324	2.8841	1.0485	1.101	0.6954	2	22.9453	9.4864	7.8164	13.6408	13.2898	0.2441
281	2.5043	0.9862		10302	2.2486	878	492	49.6191	1.6362	7.7592	0.9776	1.5323	0.3231	0.9645	1.072	0.6288	2	2.5072	0.9786	0.986	1.5564	1.5174	0.0245
282	2.9868	0.903	0.7607	10302	2.5142	351	494	73.8822	1.7258	8.4727	19.4209	8.4949	1.7303	0.7607	1.0243	0.4484	2	14.6605	5.9164	4.1203	13.1954	6.8452	2.8472
283	2.7815	0.9927		10302	2.497	50	500	63.4819	1.8543	8.6743	10.4193	11.9184	2.5478	0.9428	1.0486	0.6385	2	22.1003	9.12	6.9251	14.283	10.6767	2.3027
284	2.2379	0.799		10302	1.6276	291	500	30.799	0.9574	5.6177	5.238	3.3421	0.5696	0.7255	0.8806	0.3808	2	3.1997	1.3735	1.4797	3.6072	3.1672	0.1676
285	1.5908	0.8242		10302	1.1479	1170	501	1.2957	0.6712	4.119	0.2046	0.6408	0.1044	0.7592	0.8551	0.4322	2	0.4301	0.2773	0.3071	0.6415	0.6395	0.0009
286	2.226	0.9634		10302	1.8931	629	505	29.9249	1.3309	6.7369	-31.1863	0.9799	0.1936	0.9431	1.0061	0.6113	2	1.3041	0.3792	0.8212	0.6203	1.2855	-0.4067
287	1.5993	0.8658		10302	1.2121	764	508	1.3978	0.7424	4.3502	44.8579	0.5213	0.089	0.8205	0.8867	0.4692	2	0.387	0.3085	0.204	0.6574	0.2874	0.1736
288	3.3848	0.8593	0.6567	10302	2.7883	328	537	90.3638	1.8709	9.138	-1.5171	12.9687	2.6552	0.6567	0.9989	0.3855	2	24.2632	4.7071	9.2393	12.2104	13.1653	-0.3681
289	2.4054	0.8618	0.7415	10302	1.906	491	541	43.3193	1.2336	6.5122	24.8578	2.0101	0.3808	0.7415	0.9348	0.4692	2	2.4797	1.3251	0.6318	2.8243	1.5105	0.6164
290	2.5921	0.9003		10302	2.1587	373	545	54.333	1.4878	7.3312	13.3067	17.1024	3.4708	0.8594	0.9911	0.5374	2	25.445	11.354	8.2342	21.1275	14.827	3.3859
291	2.8692	0.8989		10302	2.4842	999	570	68.5781	1.7533	8.1027	2.3282	12.1433	2.6276	0.9328	1.0044	0.5799	2	21.2909	7.3738	6.1655	12.7152	11.8604	0.4957
292	3.0455	0.9068	0.7399	10302	2.6169	398	583	77.2126	1.8295	8.6762	11.9649	12.1362	2.5591	0.7399	1.0425	0.4802	2	22.2032	7.7873	6.5571	16.2164	10.6843	2.6566
293	2.9918	0.9481		10302	2.6169	441	588	74.2202	1.8665	8.9111	23.5111	13.5181	2.8315	0.8515	1.0122	0.5144	2	25.2315	11.2505	5.357	21.8726	10.3396	5.9322
294	2.1142	1.0145		10302	1.8931	748	591	22.273	1.378	6.738	-1.6508	12.1509	2.485	0.9843	1.1002	0.6656	2	16.7439	7.945	7.8794	11.9362	12.3514	-0.2764
295	2.3838	1.0482		10302	2.2186	1020	601	41.8245	1.6735	7.85	10.6897	16.4015	3.4965	1.039	1.1253	0.72	2	27.4479	13.4804	9.001	18.7236	14.6483	2.9341
296	2.4925	1.0747		10302	2.3857	238	606	49.0494	1.8678	8.4149	10.8383	20.5615	4.5639	1.07	1.1384	0.7606	2	38.4047	18.1057	12.0678	23.8053	18.3326	4.1624
297	2.0997	0.9847		10302	1.8331	569	608	21.537	1.3139	6.4958	6.4233	5.4149	1.0953	0.9802	1.0367	0.6279	2	7.1147	3.6388	2.9454	5.7951	5.0673	0.457
298	2.7305	0.9781		10302	2.5398	1238	612	61.2412	1.9436	8.3904	-10.5954	14.282	3.3084	1.0033	1.0813	0.6961	2	27.7584	8.0538	10.8812	11.5699	15.7949	-2.9411
299	1.9624	0.9502		10302	1.6618	246	630	12.8062	1.146	5.8584	16.7116	10.2509	2.0052	0.9121	1.0196	0.5833	2	11.7475	6.9435	4.804	11.9035	8.538	1.9632
300	4.2356	0.8585	0.6547	10302	3.4993	913	631	99.6716	2.3485	11.4242	-1.2599	11.2036	2.3032	0.6547	0.9907	0.4049	2	26.3117	4.2618	5.8201	10.526	11.3446	-0.3315
301	3.457	0.9251	0.7916	10302	2.9981	1290	639	92.3409	2.121	10.0469	24.8955	9.8047	2.0699	0.7916	1.0377	0.5091	2	20.7957	8.9257	3.7519	17.5341	7.3638	5.1772
302	2.1273	0.967		10302	1.8246	769	652	23.2057	1.3043	6.4628	-1.4468	9.5122	1.9197	0.9291	1.0498	0.6516	2	12.4068	6.1078	5.435	9.3741	9.6496	-0.1795
303	1.8131	0.8561		10302	1.392	570	659	5.9115	0.8739	4.8764	15.8295	1.8954	0.3397	0.8285	0.9109	0.4635	2	1.6564	1.0016	0.7784	2.161	1.5954	0.2622
304	2.3469	0.9388		10302	1.9831	273	660	39.0295	1.3723	6.9219	-26.6886	0.9742	0.1931	0.921	0.9871	0.5794	2	1.3369	0.3582	0.7987	0.6183	1.2342	-0.3568
305	2.815	0.9575		10302	2.5184	610	664	65.3595	1.8339	8.468	-13.5078	0.2364	0.0512	0.9905	1.0579	0.6887	2	0.4336	0.1263	0.2141	0.1833	0.2684	-0.0586
306	3.2177	0.9226		10302	2.7883	362	665	84.6809	1.9432	9.3261	19.7865	13.7915	2.8736	0.8342	1.001	0.5514	2	26.7996	11.4022	7.0361	20.68	11.0626	5.3027
307	2.0722	1.0631		10302	1.9188	1083	665	19.4959	1.4892	6.9208	-0.8313	15.7754	3.3945	1.0434	1.1476	0.7387	2	23.4927	11.5554	10.1356	15.6421	15.9065	-0.1953
308	2.6328	0.9178		10302	2.3086	968	676	56.2999	1.6374	7.5908	-3.7803	16.2152	3.4977	0.9376	1.0072	0.6121	2	26.5507	9.2965	10.7214	15.1879	16.8277	-1.0037
309	2.3456	0.981		10302	2.0516	264	679	38.9964	1.4774	7.229	-8.132	12.1248	2.478	0.9635	1.09	0.6464	2	17.9132	7.0185	7.7498	10.8571	13.1104	-1.4567
310	2.7951	0.9815		10302	2.5741	827	690	64.1116	1.9529	8.6184	12.0884	21.8901	4.9602	0.9958	1.0918	0.7136	2	42.7491	18.9003	12.1113	26.4852	19.2437	5.1677
311	2.6962	1.0169		10302	2.4542	504	691	59.5306	1.8027	8.6136	12.9407	17.3155	3.6239	0.9449	1.0502	0.6647	2	31.2147	14.0599	10.6256	21.1514	15.0747	4.0394
312	2.4263	0.9252		10302	2.0387	99	708	44.7781	1.3903	7.0519	11.1262	0.5046	0.0995	0.9232	0.9896	0.5904	2	0.7015	0.3428	0.2141	0.5806	0.4484	0.078
313	2.2702	0.8188	0.6581	10302	1.7175	602	723	33.3737	1.0647	5.8401	9.4812	1.5553	0.2835	0.6581	0.9213	0.3926	2	1.6559	0.7097	0.7236	1.8075	1.4078	0.157
314	2.2946	0.9646		10302	1.9873	74	724	35.2506	1.3992	6.9533	-11.4001	8.1393	1.6379	0.939	1.0323	0.6336	2	11.3885	4.4464	5.3643	7.0179	9.067	-1.2983
315	3.0997	0.8535		10302	2.4842	788	739	79.4764	1.6067	8.3113	29.4549	9.5285	1.842	0.7578	0.9653	0.4494	2	15.3095	7.5305	4.0088	16.7554	6.7221	4.5094
316	2.8095	0.9811		10302	2.5613	28	743	65.0813	1.9118	8.6593	12.618	15.4615	3.4136	0.9493	1.1066	0.6614	2	29.5593	12.666	7.9934	19.1498	13.5107	3.7298
317	2.3558	0.9564		10302	2.0216	415	748	39.7774	1.4219	7.078	-5.5805	19.8716	3.992	0.9819	0.9819	0.5947	2	28.2554	10.8995	11.8171	18.3286	20.9801	-1.5768
318	2.0172	0.9765		10302	1.7432	126	749	15.7099	1.2404	6.1882	-4.5776	0.9391	0.1882	0.9773	1.0391	0.6619	2	1.1648	0.5967	0.5681	0.9015	0.982	-0.0533
319	2.2566	0.9575		10302	1.9188	215	752	32.2466	1.3271	6.7877	14.3264	13.9771	2.7327	0.9214	1.0437	0.5822	2	18.549	9.6291	6.9838	16.5387	11.9744	2.6574
320	2.8907	0.8623		10302	2.3685	230	782	69.5579	1.574	7.8309	0.9449	16.3519	3.2867	0.8954	0.9809	0.5162	2	25.7379	8.6048	8.0366	16.6687	16.1976	0.2432
321	2.7846	0.9588		10302	2.4199	508	785	63.639	1.7447	8.3873	21.6088	23.144	4.8144	0.9353	1.0005	0.6407	2	40.3794	20.3496	10.1516	31.7618	18.143	8.7255
322	3.006	0.9071		10302	2.527	649	787	74.9413	1.7283	8.5666	12.9543	19.7611	3.9868	0.8251	1.0001	0.4879	2	34.1531	12.8163	10.0398	26.2704	17.2016	4.4243
323	2.3976	0.8676		10302	1.8931	762	787	42.9271	1.2194	6.5353	36.6774	2.4687	0.4606	0.799	0.9204	0.492	2	3.0103	1.8733	0.6581	3.8072	1.5632	1.1041
324	2.4578	1.0363		10302	2.2829	186	795	46.828	1.7501	8.002	9.321	14.9234	3.2639	1.0314	1.113	0.7043	2	26.1174	11.9652	9.8097	16.9891	13.5326	2.4344
325	2.2953	0.9563		10302	1.9488	640	808	35.2829	1.362	6.8958	16.3682	18.5193	3.6578	0.9587	1.0246	0.6495	2	25.2233	14.1881	8.5748	21.844	15.4876	4.1286
326	2.894	0.8676		10302	2.4028	562	824	69.7834	1.6176	7.888	20.5778	24.7574	5.077	0.9196	0.9841	0.5464	2	40.0476	18.9843	8.8512	34.7453	19.6627	8.2409
327	2.2226	0.937		10302	1.8631	939	859	29.6917	1.2799	6.5424	-14.5477	0.6305	0.1233	0.9503	1.0152	0.5734	2	0.807	0.2967	0.4062	0.5175	0.7223	-0.1174
328	2.8298	0.7608	0.6072	10302	2.0516	702	861	66.1775	1.1858	6.7634	27.9507	3.0745	0.539	0.6072	0.8542	0.3543	2	3.6457	1.8038	0.7259	5.0911	2.2151	1.019
329	1.9775	0.9815		10302	1.7047	509	864	13.4989	1.2022	6.0972	-26.4619	16.3885	3.2314	0.923	1.0549	0.6129	2	19.7023	7.4878	12.2145	12.2177	20.7247	-5.2136
330	1.394	0.8384		10302	1.0194	436	867	0.0633	0.5981	3.672	10.0774	1.3185	0.2148	0.7343	0.8974	0.4658	2	0.7886	0.6317	0.6382	1.3561	1.1855	0.0795
331	1.906	0.9686		10302	1.6404	263	885	9.9057	1.1478	5.8	-34.4459	11.1794	2.2124	0.9079	1.0297	0.6413	2	12.8317	5.2183	8.6354	8.1372	15.0297	-4.42
332	2.3777	1.0045		10302	2.1287	1141	894	41.3016	1.5494	7.5029	-8.2665	16.6754	3.4436	0.9883	1.1095	0.6704	2	25.8369	9.9672	11.6238	14.8677	18.0536	-2.1358
333	2.8857	0.9402		10302	2.497	212	933	69.2715	1.7455	8.5232	12.6734	24.795	5.0779	0.8588	1.0234	0.544	2	43.2797	17.263	10.3419	31.7357	21.6523	5.485
334	2.3304	1.0054		10302	2.0901	650	933	37.8904	1.5541	7.3604	-17.9478	0.1922	0.0406	0.9943	1.0626	0.6677	2	0.2987	0.0978	0.1468	0.1464	0.2267	-0.0536
335	2.213	0.9373		10302	1.846	900	933	28.9324	1.2749	6.5166	11.7767	7.5329	1.4737	0.9248	1.0002	0.5751	2	9.6037	4.9528	3.3828	8.6123	6.6457	1.131
336	1.9774	0.9887		10302	1.7089	1030	935	13.485	1.2141	6.1424	-12.3605	13.9563	2.7586	0.965	1.0516	0.6381	2	16.9443	7.912	9.0323	12.3992	15.6814	-2.0944
337	3.3184	0.9014	0.7929	10302	2.9039	118	954	88.087	2.0652	9.397	20.1605	12.9896	2.8548	0.7929	1.0565	0.514	2	26.8262	10.7392	6.0244	20.892	10.3707	5.4083
338	2.9522	0.9678		10302	2.5784	1185	954	72.3288	1.8372	8.9757	-0.5805	17.6856	3.62	0.9279	1.0189	0.6305	2	32.492	11.0267	10.0296	17.4887	17.7879	-0.1886
339	2.5914	0.9267		10302	2.2229	696	977	54.2777	1.5757	7.5443	9.3678	12.6612	2.6444	0.9381	1.0115	0.5818	2	19.9503	8.5457	5.7042	14.6874	11.4754	1.8689
340	2.6392	1.005		10302	2.4114	798	983	56.6928	1.784	8.3327	11.2294	18.0634	3.8673	1.01	1.0751	0.6697	2	32.2251	14.3574	10.1793	21.4388	16.0353	3.6187
341	2.6949	0.9377		10302	2.27	507	985	59.4733	1.5546	7.9384	0.6403	13.8543	2.7131	0.9327	1.0058	0.6047	2	21.5379	8.4613	7.7714	13.9935	13.7654	0.1379
342	2.1797	0.957		10302	1.8631	1161	1001	26.587	1.289	6.5534	-33.4618	0.8458	0.1664	0.9817	0.9817	0.644	2	1.0902	0.3622	0.6704	0.5624	1.1288	-0.3648
343	3.389	0.845	0.6762	10302	2.7583	1111	1005	90.4584	1.8204	8.9969	5.4853	13.1702	2.6648	0.6762	0.9631	0.3888	2	23.975	6.1548	7.3863	15.8302	12.4478	1.3151
344	2.9439	0.9309		10302	2.5613	1028	1007	72.016	1.8215	8.6095	15.7619	15.6693	3.3151	0.9001	1.0363	0.6262	2	28.5417	12.764	7.5771	20.3836	13.1993	4.4987
345	2.176	1.0427		10302	1.9745	1256	1008	26.2984	1.4815	7.1283	4.6299	16.5339	3.4363	1.0373	1.114	0.7679	2	24.4949	13.242	9.5953	17.2451	15.7682	1.1341
346	2.7547	0.9254		10302	2.3557	754	1027	62.3085	1.6398	8.0089	1.1955	18.9348	3.8768	0.9298	1.0018	0.5702	2	31.0493	11.0384	9.5636	19.3592	18.7082	0.3712
347	3.2819	0.8828	0.716	10302	2.7583	540	1035	86.881	1.8649	9.1016	13.4873	12.7947	2.6216	0.716	1.0101	0.432	2	23.8609	7.9994	6.3294	18.5191	11.0689	3.2182
348	1.9569	1.004		10302	1.7175	1103	1041	12.5163	1.2515	6.1725	-32.8425	0.2263	0.0459	0.9627	1.0592	0.6427	2	0.2832	0.1002	0.183	0.1559	0.3006	-0.093
349	3.2325	1.0258		10302	3.1052	628	1042	85.2963	2.1354	10.4176	24.7061	15.7403	3.2265	0.8332	1.2723	0.5497	2	33.6119	14.8184	6.5277	26.9592	11.8512	8.3042
350	2.7068	0.9191		10302	2.3343	1180	1050	60.0666	1.6116	7.8156	31.314	5.6908	1.1735	0.9292	0.9931	0.6173	2	9.1713	5.2846	2.1048	8.5614	3.9087	2.8719
351	2.5484	0.8271		10302	1.9317	712	1051	52.1019	1.1912	6.6216	0.7741	3.2243	0.58	0.7958	0.8918	0.4688	2	3.8408	1.5295	1.7058	3.2628	3.1993	0.0297
352	3.4765	0.9242	0.7853	10302	3.0196	203	1061	92.7733	2.1174	10.0937	14.0908	14.6381	3.0707	0.7853	0.9831	0.5266	2	30.9947	10.9892	7.6932	20.8693	12.5754	4.3674
353	2.282	0.9362		10302	1.8974	912	1071	34.1568	1.3041	6.7116	-18.8255	1.499	0.2913	0.9309	1.0037	0.6305	2	1.9548	0.755	0.9909	1.1974	1.781	-0.368
354	1.8821	0.9339		10302	1.5462	526	1081	8.5843	1.0476	5.5219	-33.0885	13.6449	2.5887	0.9012	1.0197	0.6212	2	14.2944	6.5522	8.9033	10.547	18.1605	-4.7298
355	2.466	0.8008	0.5798	10302	1.8546	792	1083	47.3187	1.1411	6.2036	36.0927	2.3671	0.4354	0.5798	0.922	0.3278	2	2.7011	1.4707	0.656	4.4873	1.5127	0.9749
356	3.1791	0.8696		10302	2.6169	70	1085	83.03	1.7559	8.6849	25.8622	21.0436	4.2546	0.7681	0.9766	0.4805	2	36.9504	17.053	7.7293	35.4884	15.6013	9.5562
357	2.0657	0.9896		10302	1.8331	1210	1098	18.9902	1.3416	6.4224	5.2543	6.9441	1.4506	0.9797	1.0341	0.6214	2	9.3162	4.5781	4.1189	7.3668	6.5791	0.4895
358	1.9248	0.957		10302	1.619	580	1100	10.8025	1.1036	5.7867	-13.5536	0.3057	0.0583	0.9444	1.0139	0.6516	2	0.3374	0.1805	0.1822	0.277	0.3471	-0.0457
359	2.2884	0.8555		10302	1.7646	918	1100	34.6384	1.1119	6.1504	-4.3952	0.5807	0.105	0.8292	0.9423	0.5247	2	0.6457	0.2897	0.2843	0.5522	0.6062	-0.0284
360	2.6767	0.8948		10302	2.2743	809	1137	58.6164	1.5763	7.5246	19.5027	16.1479	3.3828	0.9145	0.9864	0.6163	2	25.4539	12.9756	6.523	21.0536	12.9989	4.9642
361	3.5553	0.9021	0.7448	10302	3.0367	273	1138	94.5646	2.1018	10.0757	17.4385	20.3676	4.2487	0.7448	1.0595	0.4163	2	42.8087	14.4657	10.2692	34.7484	16.8161	7.4652
362	3.3136	0.8586	0.729	10302	2.6983	959	1145	87.831	1.7864	8.9381	20.1655	19.359	3.8692	0.729	0.974	0.4693	2	34.5829	14.2263	8.1716	30.3168	15.4554	6.9738
363	2.9458	0.8775		10302	2.4156	679	1148	72.0993	1.6218	8.1212	5.6625	14.4204	2.8797	0.8446	1.0121	0.5469	2	23.387	8.7644	7.5443	16.0252	13.6039	1.3243
364	2.6676	0.9436		10302	2.2871	492	1150	58.1994	1.599	7.9083	0.219	19.6344	3.9699	0.9202	1.0131	0.6032	2	31.3954	11.8869	12.1293	19.7054	19.5914	0.0688
365	2.396	0.9551		10302	2.0644	987	1158	42.7059	1.4637	7.189	-1.902	17.7479	3.6135	0.9363	1.009	0.6438	2	25.9776	11.149	10.6607	17.3182	18.0857	-0.4941
366	1.9957	0.9367		10302	1.6747	1070	1170	14.3206	1.1243	5.8727	-9.717	20.858	3.9932	0.9168	0.9823	0.5457	2	23.4507	10.2101	13.2406	18.709	22.8845	-2.2787
367	2.3851	0.9359		10302	2.0045	79	1174	41.9259	1.3626	7.0124	-3.3163	7.5396	1.465	0.8968	1.0116	0.5687	2	10.2735	4.0895	4.7619	7.1908	7.7899	-0.3407
368	1.8782	0.9816		10302	1.5976	641	1178	8.3832	1.1409	5.792	-18.4531	14.5873	2.8734	0.9246	1.0545	0.6697	2	16.6427	8.5013	9.6216	12.6935	17.279	-3.0711
369	1.942	0.8942		10302	1.529	165	1182	11.7323	1.0073	5.4554	-36.9214	1.1989	0.2214	0.8811	0.9385	0.5043	2	1.2077	0.3819	0.8257	0.7574	1.6416	-0.4459
370	2.7086	0.9474		10302	2.3899	906	1190	60.2009	1.701	8.062	17.5916	11.9639	2.5243	0.941	1.0508	0.6445	2	20.3506	9.9346	5.9628	15.414	9.8595	3.58
371	1.8889	0.9557		10302	1.5976	440	1194	9.0145	1.1107	5.6715	-22.6657	11.2982	2.2126	0.9244	1.0166	0.6312	2	12.5489	5.9037	7.6646	9.353	13.8592	-2.8443
372	3.4062	0.8386		10302	2.7326	338	1203	90.909	1.7724	8.9741	23.6705	12.7789	2.5239	0.7854	0.9171	0.4101	2	22.6493	9.3616	5.6369	22.8255	9.7539	5.3612
373	1.7853	0.9802		10302	1.5205	110	1207	4.9398	1.0569	5.4979	-72.0359	1.2441	0.2392	0.9277	1.0385	0.6685	2	1.3149	0.4836	1.0406	0.7234	2.1402	-0.9472
374	3.0073	0.8398		10302	2.3642	517	1207	75.005	1.4923	7.934	18.5278	21.5613	4.0554	0.8119	0.9117	0.4365	2	32.1759	13.6299	8.5258	31.222	17.566	5.9615
375	2.6764	0.9092		10302	2.3	849	1223	58.5595	1.6018	7.6442	-1.4334	16.0059	3.354	0.8897	1.0089	0.6025	2	25.6383	9.4137	9.3576	15.6254	16.2354	-0.3675
376	2.082	0.8787		10302	1.649	912	1227	20.1343	1.0655	5.7471	-20.3585	6.7435	1.2502	0.8813	0.9495	0.506	2	7.1852	2.6443	4.0406	5.2256	8.1163	-1.4628
377	3.8362	0.8567	0.6268	10302	3.1181	583	1242	98.4403	2.0741	10.3243	3.7253	21.7233	4.3641	0.6267	1.0125	0.4	2	45.0562	10.0434	10.3752	25.1103	20.9138	1.6785
378	2.4141	0.8824		10302	1.9231	444	1243	43.9011	1.2552	6.6923	-17.1366	0.5481	0.1028	0.8299	0.9646	0.5444	2	0.688	0.2317	0.3409	0.4255	0.642	-0.1179
379	2.6701	0.8362		10302	2.1287	147	1249	58.3319	1.3984	7.0147	14.3373	14.9856	2.9874	0.8813	0.9562	0.5675	2	20.9559	10.2903	5.7525	18.1313	12.8375	3.0045
380	2.5661	0.9886		10302	2.2743	720	1249	53.1217	1.6341	7.9694	8.2484	18.8178	3.8585	0.9448	1.0355	0.6646	2	30.7501	14.0112	10.442	21.0818	17.2655	2.5364
381	1.5338	0.8184		10302	1.1007	1080	1251	0.6591	0.6364	3.9433	34.9989	2.1196	0.3421	0.7557	0.8587	0.4447	2	1.3489	1.0847	0.7668	2.4395	1.3778	0.4721
382	2.1267	1.1444		10302	2.1287	1231	1255	23.1611	1.7254	7.6464	-10.6424	22.7509	5.1337	1.1178	1.2269	0.8674	2	39.2544	17.6573	18.7222	20.3562	25.1723	-4.1776
383	2.8092	0.8682		10302	2.3086	66	1264	65.0217	1.5436	7.662	12.697	25.2451	5.0859	0.9015	0.9829	0.5919	2	38.9683	17.9921	10.3644	30.3995	22.0396	4.9478
384	2.0012	0.9404		10302	1.6575	12	1266	14.7542	1.1454	5.9122	-20.5101	15.9827	3.0964	0.9188	1.0405	0.6271	2	18.3066	8.3241	9.9825	13.2731	19.26	-3.7547
385	2.2621	1.0233		10095.8	2.043	1222	6	32.7694	1.5424	7.2724	1.2426	6.6213	1.4043	1.0377	1.0951	0.7389	2	10.2127	4.9588	3.9596	6.7109	6.5391	0.1269
386	2.2419	0.9474		10095.8	1.9017	53	8	31.1752	1.3063	6.673	-6.7079	6.7868	1.3286	0.9334	1.004	0.5818	2	8.8656	3.6187	4.0284	6.2197	7.2419	-0.5947
387	3.1258	1.0209		10095.8	2.9168	759	12	80.8209	2.2346	10.0257	13.5262	10.1328	2.2585	1.011	1.1299	0.6976	2	22.6427	9.1748	4.4387	13.1526	8.7621	3.0627
388	2.8216	0.9834		10095.8	2.4885	505	13	65.5586	1.7828	8.7168	5.3845	10.0536	2.0562	0.9654	1.0262	0.6523	2	17.9236	7.1705	5.7928	10.9918	9.5124	0.9651
389	2.1361	1.1066		10095.8	2.0387	1112	20	23.9055	1.6361	7.4262	10.5259	9.739	2.1456	1.0232	1.1728	0.8604	2	15.934	9.175	5.6433	10.6631	8.7139	1.6772
390	3.2152	0.924	0.7873	10095.8	2.7797	1159	20	84.5445	1.9472	9.3327	20.0979	6.623	1.3819	0.7873	1.0319	0.5158	2	12.8964	5.3215	2.9203	10.3174	5.2921	2.5919
391	2.0309	0.8912		10095.8	1.6361	131	32	16.7003	1.0697	5.6863	-23.7664	2.0725	0.3899	0.8425	0.9385	0.526	2	2.217	0.8223	1.3947	1.5634	2.5652	-0.5269
392	2.192	0.9173		10095.8	1.7989	248	49	27.4563	1.1889	6.3171	-4.9242	8.6892	1.6353	0.8392	1.0398	0.574	2	10.3306	4.7245	4.8901	8.2306	9.1167	-0.5087
393	2.3417	0.7829		10095.8	1.6918	428	59	38.6819	0.9974	5.7592	-8.6362	1.3571	0.235	0.6635	0.8555	0.343	2	1.3536	0.3888	0.6046	1.1335	1.4742	-0.1169
394	2.2174	0.9799		10095.8	1.9102	982	67	29.2418	1.3697	6.8265	-3.4957	6.1925	1.2425	0.9734	1.0487	0.6291	2	8.4819	3.7351	3.3587	5.9375	6.4089	-0.2965
395	2.2409	1.0245		10095.8	2.0387	90	68	31.1281	1.5074	7.2125	-0.2627	5.6692	1.1848	1.0113	1.1151	0.6938	2	8.5457	3.9209	3.3717	5.6515	5.6839	-0.0225
396	2.0356	0.9836		10095.8	1.7561	289	68	17.0273	1.2479	6.2901	3.5754	7.0107	1.3909	0.9541	1.0476	0.6797	2	8.7487	4.9076	3.8411	7.2202	6.7599	0.3128
397	3.1048	0.9747		10095.8	2.8868	1255	69	79.8278	2.1652	9.507	5.4391	9.6071	2.188	0.9681	1.0962	0.6884	2	20.8014	7.385	5.6518	10.7281	9.0846	1.1314
398	3.1118	0.9542		10095.8	2.7155	706	76	80.2242	1.9542	9.3288	21.8995	11.4321	2.3948	0.9217	1.0219	0.5808	2	22.3407	10.0786	5.1384	17.3521	8.9288	4.8925
399	1.9563	1.1192		10095.8	1.9017	35	84	12.4887	1.5283	6.8782	-19.7331	9.6435	2.1427	1.0752	1.1865	0.8158	2	14.7382	6.5109	8.2273	7.9814	11.5465	-2.9083
400	1.5955	0.8829		10095.8	1.2292	925	91	1.3595	0.7668	4.4254	84.9274	0.2604	0.0451	0.841	0.9452	0.496	2	0.1997	0.1891	0.08	0.3812	0.0394	0.1696
401	2.5372	0.7952		10095.8	1.9359	997	94	51.3417	1.2046	6.3385	-4.5708	2.5736	0.4891	0.8512	0.9102	0.4903	2	3.1001	1.1779	1.2469	2.4022	2.6911	-0.1417
402	1.845	0.9792		10095.8	1.589	845	96	7.142	1.1146	5.6755	-21.2366	4.607	0.9048	0.9212	1.0606	0.6057	2	5.135	2.2929	3.3216	3.7852	5.5855	-1.0905
403	2.1036	0.9898		10095.8	1.8417	640	102	21.8162	1.32	6.5411	-6.9697	13.5456	2.7335	0.9176	1.0689	0.6194	2	17.8802	7.7285	9.0403	12.4781	14.4902	-1.2462
404	3.2448	0.9396		10095.8	2.8439	590	105	85.708	2.0491	9.5777	-2.3608	7.2185	1.5444	0.9107	1.0047	0.5438	2	14.7914	3.6689	4.334	6.7467	7.3889	-0.3492
405	2.239	0.9492		10095.8	1.9102	475	108	30.8773	1.3171	6.6767	-1.3848	8.9862	1.7727	0.9228	1.0094	0.5773	2	11.8357	5.0955	5.4704	8.8264	9.1103	-0.1639
406	3.3074	0.9202		10095.8	2.9382	1030	114	87.6684	2.0845	9.5614	18.8922	9.5036	2.0719	0.8798	1.0325	0.5924	2	19.8103	8.3085	4.1592	14.0261	7.708	3.7426
407	2.1013	1.01		10095.8	1.8717	1137	117	21.6251	1.3666	6.6671	-3.5917	6.2342	1.2779	0.9989	1.0666	0.6732	2	8.5197	4.0416	3.8192	6.0036	6.4582	-0.306
408	3.2773	0.9055		10095.8	2.7669	494	118	86.6964	1.8798	9.3235	19.8776	15.105	3.0455	0.8234	0.9717	0.4906	2	28.3943	11.5813	6.8154	23.6075	12.1026	5.6441
409	2.387	0.969		10095.8	2.0644	851	131	42.1121	1.4461	7.2663	-11.7804	10.6946	2.1284	0.9559	1.0284	0.6141	2	15.4655	5.5199	7.0537	8.9879	11.9544	-1.8219
410	2.5541	0.9728		10095.8	2.3257	242	140	52.3562	1.7267	7.8058	14.9736	7.7208	1.7079	0.9566	1.0798	0.7099	2	13.3315	6.6564	4.3808	9.3769	6.5649	1.9962
411	2.2775	0.9034		10095.8	1.8503	484	146	33.9646	1.2323	6.4638	5.7983	12.3411	2.3528	0.8517	0.9827	0.5822	2	15.2079	7.6504	5.8183	13.1399	11.6253	0.8818
412	3.3912	0.8667	0.7169	10095.8	2.8311	27	158	90.5295	1.9108	9.234	12.6882	7.5225	1.5566	0.7169	0.9953	0.4278	2	14.374	4.6337	2.3195	10.8312	6.568	1.8238
413	3.392	0.8867	0.6921	10095.8	2.7968	1227	158	90.5532	1.8607	9.4484	-0.7822	10.54	2.0757	0.6921	0.9786	0.412	2	19.6118	4.2235	5.9473	10.25	10.6224	-0.1534
414	2.1617	0.8882		10095.8	1.7047	1083	161	25.4662	1.1079	6.0322	-5.7153	12.1274	2.2274	0.8731	0.9887	0.5688	2	13.4359	6.5242	5.8974	11.4708	12.8209	-0.7679
415	1.6191	0.8488		10095.8	1.1864	804	166	1.5895	0.7301	4.3174	-10.2652	2.7473	0.4646	0.7841	0.9007	0.4922	2	2.0058	1.2852	1.2257	2.6112	3.0295	-0.2059
416	2.9182	0.9036		10095.8	2.5184	846	167	70.7714	1.7694	8.284	5.0797	13.6349	2.9123	0.9083	1.0004	0.6099	2	24.1256	9.1187	7.4088	14.9517	12.9423	1.2255
417	2.0541	1.0441		10095.8	1.8631	325	169	18.285	1.3837	6.7377	1.5797	7.4023	1.5202	1.03	1.1131	0.7773	2	10.2425	5.8246	4.4178	7.4934	7.2852	0.1618
418	2.7742	0.8858		10095.8	2.3385	154	181	63.168	1.6019	7.7201	19.4319	10.2785	2.1328	0.8708	0.9995	0.5545	2	16.4652	7.7912	3.9281	14.0514	8.2812	3.1995
419	2.3313	0.9865		10095.8	2.043	1120	182	37.9891	1.4878	7.2249	-6.4164	11.6422	2.3974	0.9855	1.0842	0.6551	2	17.3213	7.0055	7.0773	10.693	12.3895	-1.1114
420	2.7232	0.9656		10095.8	2.4328	625	184	60.9129	1.8096	8.2613	-16.4067	11.1527	2.443	0.9912	1.0795	0.6642	2	20.182	5.3124	7.9118	7.9978	12.9828	-3.3112
421	2.176	0.7874		10095.8	1.5676	1087	186	26.2832	0.9087	5.3826	-6.2468	5.9914	1.0115	0.7256	0.8577	0.409	2	5.4444	2.2633	2.8169	5.5343	6.366	-0.3401
422	3.1217	0.9762		10095.8	2.9039	1227	189	80.5775	2.1976	9.5735	8.615	17.1015	3.9256	0.8742	1.0975	0.5864	2	37.5822	12.4018	9.6459	21.1495	15.628	3.2377
423	2.6049	0.8943		10095.8	2.24	126	190	55.1648	1.5869	7.3184	-2.1825	10.3484	2.2439	0.9817	1.0343	0.6012	2	16.4219	5.9987	6.2778	9.978	10.5741	-0.3584
424	1.9519	0.9629		10095.8	1.6661	50	196	12.2407	1.1732	5.9045	2.7641	7.9466	1.579	0.951	1.0368	0.6044	2	9.323	4.9279	4.3951	8.1536	7.7272	0.2577
425	2.4827	1.0156		10095.8	2.2615	463	201	48.4466	1.6876	7.9214	2.6798	13.7493	2.9292	0.9863	1.0524	0.6512	2	23.2034	9.3358	8.3341	14.3355	13.3807	0.6218
426	2.0485	1.0312		10095.8	1.8631	719	210	17.9123	1.3729	6.6363	-15.6064	11.571	2.3938	0.9852	1.0914	0.745	2	15.8858	7.4871	8.3987	10.0493	13.3769	-2.4792
427	2.3665	0.9516		10095.8	2.0088	811	215	40.5626	1.3954	7.0745	-5.9216	7.3775	1.4552	0.9381	1.034	0.5956	2	10.2946	4.0451	4.3803	6.791	7.8144	-0.6096
428	2.1407	0.8277		10095.8	1.6019	1127	218	24.1744	0.9841	5.5666	-3.4925	0.5662	0.1001	0.7759	0.9058	0.478	2	0.5572	0.2607	0.2503	0.5453	0.586	-0.0195
429	2.5452	0.9694		10095.8	2.2186	272	220	51.9568	1.5872	7.7516	-31.599	0.4626	0.0947	0.968	1.0368	0.6717	2	0.7342	0.1769	0.4216	0.2633	0.6087	-0.232
430	2.2545	1.0701		10095.8	2.1158	934	227	32.1201	1.6213	7.5789	0.721	9.0257	1.9308	0.9938	1.1454	0.73	2	14.6334	6.6463	6.3637	9.105	8.9604	0.1055
431	2.1805	1.0276		10095.8	1.9531	104	240	26.6935	1.4373	7.0395	-0.4762	8.3607	1.7071	0.9883	1.1292	0.7572	2	12.0169	6.3038	4.8614	8.3251	8.4007	-0.0572
432	3.1007	0.9141		10095.8	2.6683	378	240	79.5642	1.8526	8.9041	8.8409	17.8593	3.7158	0.8579	0.994	0.5749	2	33.0861	12.2838	11.0596	21.3684	16.2801	2.9251
433	2.4298	0.9722		10095.8	2.1372	465	243	45.0198	1.5237	7.4217	3.8277	7.5013	1.5401	0.9465	1.0497	0.6716	2	11.4298	5.2826	4.431	7.8658	7.2143	0.4375
434	1.7831	1.0012		10095.8	1.5676	965	249	4.8221	1.1193	5.6086	-40.4438	9.4098	1.8779	0.9901	1.0248	0.6923	2	10.5324	4.8895	7.4183	7.0623	13.215	-4.2597
435	1.9722	1.0306		10095.8	1.7903	778	254	13.1937	1.3256	6.3852	-8.0486	13.5726	2.8178	1.0129	1.1138	0.6974	2	17.9919	8.78	9.2119	12.5891	14.6655	-1.4481
436	2.6777	0.9897		10095.8	2.4585	387	256	58.6734	1.869	8.3255	5.0511	21.1217	4.7416	1.0303	1.0909	0.7588	2	39.4765	17.2117	13.3781	22.6824	20.0546	1.994
437	3.0919	0.7983	0.6943	10095.8	2.3514	282	266	79.0164	1.4227	7.7546	24.365	1.3671	0.2508	0.6943	0.8934	0.4018	2	1.945	0.8894	0.4095	2.2134	1.034	0.4739
438	3.3023	0.9661		10095.8	2.9168	1145	272	87.5059	2.0626	10.0225	14.9367	11.8802	2.4449	0.8391	1.0325	0.515	2	24.504	8.8643	6.5534	17.2132	10.1059	3.6601
439	2.5314	1.0501		10095.8	2.3942	888	281	50.9632	1.8692	8.3512	20.5702	11.8432	2.6508	1.0154	1.1317	0.7809	2	22.1374	11.8996	5.2674	15.2385	9.407	4.5537
440	2.6636	0.8656		10095.8	2.2058	679	285	58.0102	1.4923	7.243	-13.6135	8.499	1.7511	0.8871	0.9801	0.6017	2	12.683	4.0838	5.2403	6.7865	9.6559	-1.7266
441	2.3328	1.042		10095.8	2.1715	97	298	38.1373	1.6723	7.6361	-12.5384	13.8912	3.0422	1.0161	1.0803	0.6963	2	23.2302	7.9718	11.1372	11.4495	15.6328	-2.9127
442	1.8793	1.046		10095.8	1.7004	452	302	8.4636	1.2862	6.1758	7.3935	10.6956	2.2275	0.977	1.1277	0.7566	2	13.7567	8.5106	6.3105	11.2488	9.9045	1.0171
443	2.0466	1.0592		10095.8	1.8803	1033	310	17.7978	1.4233	6.8106	-1.3532	10.14	2.1191	1.0176	1.1169	0.7905	2	14.4323	7.9286	6.5036	10.0303	10.2773	-0.1953
444	1.8728	0.9454		10095.8	1.5547	173	316	8.1153	1.0773	5.5627	38.8587	2.1879	0.4237	0.84	1.0215	0.6112	2	2.357	1.7335	0.8608	2.836	1.3376	0.9159
445	3.0543	0.9606		10095.8	2.6726	565	331	77.7102	1.9057	9.2171	17.9614	11.5688	2.3919	0.8665	1.0421	0.5729	2	22.0467	9.3969	5.4063	16.4033	9.4909	3.9599
446	2.3368	0.9842		10095.8	2.0559	247	334	38.4836	1.4884	7.2252	-13.6902	11.047	2.2757	0.9505	1.0707	0.6313	2	16.4424	5.6773	7.2925	8.9935	12.5593	-2.251
447	3.1918	0.9598		10095.8	2.8696	66	350	83.5481	2.1027	9.6242	24.8806	10.1698	2.2219	0.9153	1.0487	0.6309	2	21.3841	10.1399	3.5549	16.0731	7.6394	5.3205
448	3.0954	0.9573		10095.8	2.7412	411	350	79.2571	1.956	9.3095	2.9679	16.9693	3.5654	0.9575	1.0305	0.6314	2	33.1919	11.3824	9.1841	18.0261	16.4659	0.9851
449	2.7626	0.9393		10095.8	2.467	990	353	62.64	1.803	8.1516	-0.2323	15.0864	3.3369	0.9873	1.0594	0.6426	2	27.2007	9.6544	9.4947	15.0233	15.1217	-0.0632
450	1.625	0.8258		10095.8	1.165	735	358	1.7302	0.6987	4.2156	3.8225	2.9355	0.4865	0.7479	0.8967	0.4614	2	2.051	1.3811	1.3313	2.9934	2.8234	0.0784
451	2.6022	1.0564		10095.8	2.4799	1248	369	55.0536	1.9629	8.6359	9.4732	12.8239	2.9148	1.0772	1.1704	0.7633	2	25.1721	11.2458	7.5586	14.733	11.609	2.3846
452	2.1852	0.8094		10095.8	1.5933	647	371	27.0134	0.9389	5.5564	10.8308	2.5587	0.4324	0.7139	1.007	0.3817	2	2.4024	1.131	1.133	2.9633	2.2815	0.2602
453	1.8897	0.8228		10095.8	1.3963	185	372	9.0549	0.8437	4.8845	-7.5148	0.9629	0.1663	0.7961	0.8545	0.471	2	0.8124	0.4265	0.4531	0.9056	1.0353	-0.0611
454	2.2456	0.9816		10095.8	1.9788	283	380	31.3951	1.4099	6.925	-7.4972	1.3226	0.2693	0.9316	1.0557	0.6127	2	1.8647	0.7313	0.9961	1.1936	1.4218	-0.1398
455	2.6974	0.9501		10095.8	2.3899	40	391	59.6644	1.7201	8.0511	23.7601	12.484	2.6672	0.9655	1.0423	0.6759	2	21.4738	11.5356	5.182	17.0663	9.5179	5.1022
456	2.5444	0.9149		10095.8	2.1115	233	394	51.8119	1.4517	7.3134	-1.2724	9.0953	1.8054	0.9299	0.9987	0.6083	2	13.2037	5.4349	4.8392	8.9351	9.2112	-0.168
457	1.5649	0.9651		10095.8	1.2849	1269	402	1.0407	0.8851	4.7449	-56.803	1.1019	0.2055	0.9063	1.0165	0.5853	2	0.9753	0.4573	0.733	0.7813	1.7278	-0.554
458	2.2482	0.9347		10095.8	1.8803	1102	404	31.6784	1.277	6.6014	-15.5692	10.1147	1.9566	0.9175	0.9905	0.5648	2	12.9165	4.5908	6.3713	8.1289	11.6897	-2.011
459	1.7834	0.8197		10095.8	1.3149	309	406	4.8482	0.7739	4.5927	-22.1525	1.2774	0.2153	0.745	0.8508	0.4722	2	0.9886	0.5178	0.6672	1.0967	1.5603	-0.219
460	1.7426	0.8903		10095.8	1.3749	343	407	3.7538	0.8984	4.874	-33.8212	1.4527	0.2678	0.8769	0.9394	0.5466	2	1.3051	0.6212	0.9269	1.1365	1.944	-0.4414
461	2.5446	0.9167		10095.8	2.1244	712	424	51.83	1.4509	7.3279	30.6024	12.731	2.5207	0.8883	0.998	0.5888	2	18.4714	10.8551	4.2048	18.4351	8.8352	5.6527
462	2.3925	0.996		10095.8	2.0987	1238	432	42.3832	1.5424	7.4862	5.5114	16.8562	3.4729	1.0212	1.1013	0.7296	2	25.999	13.054	8.1459	17.8915	15.9276	1.4329
463	2.4155	0.9517		10095.8	2.0559	272	434	43.9868	1.4404	7.2219	10.2488	19.4684	3.883	0.946	1.0124	0.6466	2	28.0423	14.1727	9.4509	21.9179	17.4733	2.874
464	1.9605	1.0203		10095.8	1.7389	842	435	12.6819	1.2806	6.2839	-16.7822	0.1104	0.0225	0.9849	1.0703	0.6617	2	0.1414	0.0616	0.0798	0.0931	0.129	-0.0237
465	2.6124	0.9603		10095.8	2.3043	984	441	55.4802	1.659	7.8812	-0.6316	19.3545	4.0741	0.9751	1.0323	0.6228	2	32.1091	11.9274	10.5983	19.1512	19.4769	-0.2028
466	1.8523	1.0138		10095.8	1.6276	1156	446	7.408	1.1732	5.8993	5.1854	8.5017	1.6907	0.993	1.0753	0.6544	2	9.9742	5.7918	5.1519	8.8511	8.0608	0.5172
467	2.9028	0.9804		10095.8	2.5998	1272	464	70.0708	1.8852	8.9404	8.1003	15.036	3.1705	0.9252	1.0462	0.5896	2	28.3458	10.4433	8.2065	17.7125	13.8182	2.2961
468	1.9021	0.9696		10095.8	1.6233	805	466	9.6891	1.1361	5.7938	-20.591	12.1521	2.3829	0.9817	0.9817	0.644	2	13.806	6.5943	8.3229	10.2402	14.6548	-2.8428
469	1.8269	0.9693		10095.8	1.559	690	472	6.3734	1.0921	5.563	-17.6871	11.6535	2.2878	0.9267	1.056	0.6032	2	12.7268	6.0225	7.8879	9.9834	13.7149	-2.251
470	1.8527	0.7853		10095.8	1.3192	186	482	7.4214	0.7524	4.5707	-71.3064	0.9482	0.1561	0.7364	0.871	0.3734	2	0.7134	0.0978	0.6521	0.262	1.6245	-0.5087
471	3.0199	0.86	0.6955	10095.8	2.4799	338	487	75.73	1.6475	8.1591	9.5578	9.7317	1.965	0.6955	1.0007	0.4107	2	16.0329	5.1473	3.9129	12.5326	8.8016	1.5324
472	2.1599	0.9275		10095.8	1.786	611	491	25.3606	1.2111	6.2935	-10.6915	11.6748	2.2467	0.9163	1.0472	0.6129	2	14.1393	6.4088	6.6509	10.4561	12.9225	-1.5117
473	2.2394	0.9208		10095.8	1.846	380	500	30.94	1.2405	6.4779	-11.0865	12.1466	2.326	0.8663	0.9892	0.5369	2	15.0679	5.5745	7.2287	10.3823	13.4937	-1.6705
474	2.8254	0.8975		10095.8	2.3771	911	502	65.8377	1.6342	7.9666	7.4186	16.1644	3.3158	0.9168	0.9829	0.597	2	26.4159	10.8936	7.5797	18.2483	14.9656	1.9597
475	1.691	0.8585		10095.8	1.2806	179	503	2.7578	0.7993	4.5604	-2.8602	3.7176	0.6516	0.7886	0.917	0.4684	2	2.9715	1.7061	1.7359	3.6424	3.8239	-0.085
476	2.0991	0.915		10095.8	1.7047	281	507	21.5076	1.1402	6.0343	21.5583	0.1052	0.0199	0.8819	0.9452	0.5334	2	0.12	0.0699	0.038	0.1311	0.0826	0.0259
477	3.0257	0.8532		10095.8	2.467	931	513	76.0939	1.6219	8.1101	11.2155	15.783	3.1564	0.8522	0.921	0.4773	2	25.5985	9.56	7.0381	20.0277	14.013	2.871
478	1.9641	0.9105		10095.8	1.5933	204	520	12.8477	1.0564	5.6184	-16.7747	7.6995	1.4477	0.8776	0.9781	0.535	2	8.1337	3.4456	4.6881	6.4408	8.9913	-1.3644
479	2.1255	1.0234		10095.8	1.9359	548	520	23.0572	1.4175	6.8338	11.5019	1.0249	0.2126	1.0044	1.1093	0.6772	2	1.4528	0.7813	0.5734	1.1537	0.907	0.1671
480	2.4623	0.9433		10095.8	2.0987	161	524	47.1608	1.4764	7.2966	-0.9858	20.5298	4.154	0.9392	1.0144	0.601	2	30.3102	12.1615	11.0956	20.2348	20.732	-0.2988
481	2.2918	0.9748		10095.8	1.9916	1178	529	35.0086	1.4197	7.018	-0.1079	6.8893	1.3937	0.9664	1.0269	0.6664	2	9.7808	4.5854	3.8079	6.8808	6.8967	-0.0106
482	2.8187	0.9249		10095.8	2.3557	1281	529	65.459	1.6024	8.1904	12.0712	14.5651	2.8496	0.8618	1.0016	0.5629	2	23.3391	10.0259	6.5823	17.8122	12.807	2.8173
483	3.4049	0.8798	0.7168	10095.8	2.8611	496	543	90.8852	1.9415	9.4108	15.1853	15.7725	3.254	0.7168	1.0087	0.4262	2	30.6223	10.3512	8.193	24.2891	13.3777	4.6501
484	2.3939	0.9728		10095.8	2.1115	95	545	42.57	1.5258	7.3162	10.0117	0.5041	0.1051	0.9376	1.0284	0.6511	2	0.7691	0.3723	0.2176	0.5718	0.4536	0.077
485	2.9783	0.9383		10095.8	2.5955	1216	558	73.5028	1.8548	8.7788	10.2846	13.5905	2.8714	0.888	1.0157	0.5329	2	25.2076	9.0894	7.4299	17.058	12.1926	2.5925
486	2.0744	1.0369		10095.8	1.8888	250	559	19.6987	1.4308	6.7573	-64.686	0.0268	0.0057	1.0114	1.1174	0.6928	2	0.0384	0.0058	0.0277	0.0083	0.0442	-0.0248
487	2.0172	0.9276		10095.8	1.6618	454	562	15.6958	1.1282	5.8783	-29.7001	8.5166	1.6346	0.9026	1.034	0.5984	2	9.6084	3.756	5.8524	6.277	11.0461	-2.8537
488	2.7307	0.8559		10095.8	2.1801	1044	563	61.2605	1.4213	7.3424	2.5784	15.3137	2.9643	0.8579	0.9283	0.4934	2	21.7654	7.9219	8.1796	16.0561	14.9186	0.5612
489	3.2864	0.7892		10095.8	2.4885	797	567	87.0659	1.5049	8.1478	5.686	21.016	3.8817	0.7924	0.8663	0.4032	2	31.627	9.7902	8.5504	24.2804	19.8206	1.7983
490	1.8426	0.8693		10095.8	1.4177	830	567	7.0358	0.8896	5.0322	-16.8286	3.8061	0.6728	0.8616	0.9279	0.4927	2	3.3859	1.6212	1.9733	3.2903	4.4467	-0.5698
491	3.1436	0.9291	0.707	10095.8	2.6898	543	569	81.5758	1.8769	9.1753	14.2998	15.1092	3.0907	0.707	1.0297	0.442	2	28.3584	9.779	7.3464	22.1221	12.9484	4.0552
492	3.674	0.8334	0.6089	10095.8	2.9382	84	576	96.4524	1.8836	9.619	17.4709	10.7244	2.1001	0.6089	0.9451	0.3319	2	20.2005	6.4668	3.9038	19.4842	8.8508	3.5292
493	2.2638	0.9471		10095.8	1.9102	981	577	32.9123	1.3379	6.7359	-32.196	0.228	0.0453	0.9304	1.0324	0.6394	2	0.3051	0.0945	0.1804	0.1478	0.3014	-0.0982
494	2.3259	0.7878		10095.8	1.6961	1083	580	37.6111	1.0023	5.7564	0.291	2.7946	0.4866	0.7357	0.8836	0.3669	2	2.801	1.0305	1.2688	2.8087	2.7865	0.0082
495	1.9171	0.991		10095.8	1.6533	901	581	10.4213	1.1708	5.9687	-19.8816	15.1512	2.972	0.9401	1.0601	0.6767	2	17.739	8.7632	10.5629	12.9508	18.1629	-3.5268
496	3.2553	0.9193	0.6958	10095.8	2.7583	1160	584	85.9602	1.9169	9.4014	-0.4994	11.7312	2.3919	0.6958	1.0473	0.388	2	22.4875	4.4626	6.9131	11.5002	11.7895	-0.1123
497	3.7554	0.9688	0.6982	10095.8	3.4907	43	588	97.7414	2.5895	11.4299	17.0029	9.8721	2.2366	0.6982	1.1165	0.4744	2	25.5638	8.2333	6.5948	17.3567	8.1937	4.3466
498	2.2468	0.9708		10095.8	1.9488	851	604	31.5052	1.3682	6.8523	-2.7723	1.1221	0.224	0.9502	1.0205	0.6094	2	1.5352	0.6602	0.6966	1.0833	1.1532	-0.0426
499	2.7487	0.9586		10095.8	2.4156	596	610	61.9972	1.738	8.2781	-8.3823	0.2134	0.0448	0.959	1.0371	0.5987	2	0.3709	0.1074	0.1654	0.1793	0.2313	-0.0311
500	1.7454	0.939		10095.8	1.4263	1169	613	3.8317	0.973	5.149	-21.6115	20.2835	3.8329	0.9118	0.9817	0.6087	2	19.7358	10.7513	12.4308	17.6614	24.6679	-4.2652
501	2.1612	0.8763		10095.8	1.7132	1280	621	25.436	1.101	5.9496	-11.4084	1.2221	0.2261	0.869	0.9359	0.5284	2	1.3455	0.5659	0.7092	1.071	1.3615	-0.1535
502	3.044	0.908	0.786	10095.8	2.5313	1078	625	77.1694	1.7304	8.6836	25.6141	14.0157	2.7929	0.786	0.9822	0.4941	2	24.2527	11.3633	4.4155	22.9988	10.4259	6.2121
503	2.7234	0.9152		10095.8	2.3257	1003	629	60.9322	1.6268	7.8307	20.2801	10.6039	2.2029	0.9302	0.9985	0.5605	2	17.2504	8.2364	4.3814	14.6953	8.4535	3.4984
504	3.2267	0.9087		10095.8	2.7412	848	634	85.0224	1.8765	9.2111	9.0162	14.0399	2.8602	0.8164	0.9843	0.5387	2	26.3459	9.2574	6.9822	17.1835	12.7743	2.3754
505	2.8346	0.9353		10095.8	2.3899	334	636	66.4378	1.6419	8.3289	14.7378	12.5299	2.4701	0.9053	0.9752	0.5954	2	20.5729	9.3923	6.2104	15.7761	10.6833	3.032
506	2.3235	0.8699		10095.8	1.8289	504	641	37.447	1.1883	6.3501	10.5673	3.8464	0.7198	0.82	0.9429	0.4791	2	4.5707	2.1311	1.6622	4.4481	3.44	0.483
507	2.2322	1.0036		10095.8	1.9659	1197	646	30.4862	1.4329	7.0377	-5.3041	20.5928	4.1928	1.0133	1.0796	0.6503	2	29.5074	12.5366	13.0642	19.2779	21.6846	-1.5651
508	2.8133	0.928		10095.8	2.4456	1129	648	65.28	1.7251	8.2018	16.654	11.0624	2.3268	0.794	1.071	0.55	2	19.0837	8.2491	6.2623	14.9986	9.22	3.1782
509	2.443	0.8461		10095.8	1.8588	437	660	46.0254	1.1491	6.4941	-28.5365	3.5946	0.636	0.8247	0.9222	0.5127	2	4.1305	1.1902	2.2834	2.3214	4.6204	-1.1787
510	2.0899	1.0156		10095.8	1.8674	940	668	20.9362	1.3772	6.6679	-3.4	12.991	2.6832	0.9295	1.1236	0.6714	2	17.8912	8.4101	8.2876	12.5266	13.4327	-0.6083
511	2.3168	0.8028		10095.8	1.7047	1203	681	36.9234	1.0047	5.8433	-4.129	3.235	0.5562	0.7377	0.8412	0.4271	2	3.2502	1.3045	1.5942	3.0543	3.3684	-0.1342
512	2.2817	0.8177		10095.8	1.7304	726	688	34.1408	1.0622	5.8619	36.1769	2.4477	0.4435	0.7209	0.8954	0.414	2	2.6	1.5873	0.62	3.8344	1.5623	0.9406
513	3.3997	0.8982	0.755	10095.8	2.8397	845	697	90.7903	1.9288	9.5927	16.8165	17.6639	3.5517	0.755	0.9739	0.4202	2	34.0701	11.9033	8.3248	28.3292	14.6936	5.7294
514	2.3755	0.8908		10095.8	1.9188	150	701	41.1164	1.2517	6.648	8.2635	11.6267	2.1891	0.8756	0.9436	0.5187	2	14.5532	6.7354	5.1223	12.9841	10.6659	1.2026
515	3.7934	0.884	0.7221	10095.8	3.2166	1008	704	98.1903	2.1996	10.5354	13.5168	12.8171	2.676	0.7221	0.9854	0.4049	2	28.1924	8.2992	6.6353	20.4948	11.0844	3.8107
516	2.1144	0.9179		10095.8	1.7518	478	705	22.3025	1.168	6.097	-6.7389	0.1974	0.0378	0.9049	0.9606	0.5323	2	0.2306	0.0966	0.1204	0.1815	0.2107	-0.0155
517	2.3174	0.8552		10095.8	1.786	1195	711	36.9561	1.1074	6.2259	0.1633	18.7251	3.3306	0.7857	0.9167	0.5311	2	20.7362	9.9633	7.9809	18.7591	18.6953	0.0339
518	2.9532	0.9006		10095.8	2.497	1133	713	72.3915	1.7071	8.3551	7.3524	17.6651	3.6093	0.8534	1.046	0.5212	2	30.1561	10.7469	10.5286	20.6203	16.3661	2.2172
519	2.9628	0.9121	0.7938	10095.8	2.5441	197	714	72.8098	1.7561	8.4895	14.169	20.302	4.1996	0.7938	1.0437	0.5413	2	35.6524	14.4838	11.2728	26.7572	17.425	5.0516
520	2.3609	0.9617		10095.8	2.0387	405	715	40.1778	1.4346	7.1327	-4.6029	11.7745	2.3682	0.9856	1.0513	0.6172	2	16.8917	6.8244	6.8642	11.0565	12.3162	-0.7775
521	3.1616	0.8762	0.746	10095.8	2.5741	130	721	82.1557	1.6829	8.7033	12.7503	10.0286	1.9392	0.746	0.9746	0.4154	2	16.8772	5.7865	4.9381	13.9306	8.7499	2.1519
522	1.6905	0.7476		10095.8	1.1093	563	721	2.732	0.6064	3.9703	-17.3449	0.3907	0.0597	0.6721	0.818	0.3431	2	0.2369	0.1162	0.1524	0.3386	0.4584	-0.0411
523	2.7682	0.9305		10095.8	2.3471	1143	733	62.8744	1.6305	8.0922	-1.5645	15.0256	3.0275	0.9431	0.9832	0.5882	2	24.4992	8.5925	8.2466	14.609	15.2607	-0.3833
524	1.6059	0.7925		10095.8	1.1179	821	740	1.4745	0.6498	3.9982	-2.8364	2.7584	0.4483	0.7086	0.8637	0.4363	2	1.7924	1.1868	1.0659	2.7199	2.8364	-0.0508
525	2.4766	0.8344		10095.8	1.8803	31	741	48.0226	1.168	6.4919	-23.7308	1.941	0.3492	0.7387	0.9387	0.4044	2	2.2671	0.4332	1.2771	1.0712	2.4015	-0.538
526	2.8878	0.9297		10095.8	2.5441	735	746	69.3942	1.8275	8.4344	10.4747	22.2473	4.8204	0.9455	1.0317	0.5972	2	40.6569	16.1532	11.1461	27.0479	19.9169	4.2587
527	2.9299	0.8691		10095.8	2.4071	650	755	71.1436	1.6205	8.0002	7.5953	16.4631	3.3347	0.892	0.9418	0.5773	2	26.6785	10.8092	8.1608	18.7223	15.2125	2.0263
528	3.6161	0.9336	0.8099	10095.8	3.1609	76	760	95.6158	2.2263	10.6065	15.2428	18.2396	3.8285	0.8099	1.0181	0.5296	2	40.6068	14.3763	9.1631	27.1474	15.4593	6.1896
529	2.4252	0.813		10095.8	1.8203	581	760	44.6574	1.1037	6.1941	9.898	3.3585	0.5984	0.7218	0.9186	0.3999	2	3.7068	1.5771	1.4581	3.9436	3.0262	0.3669
530	2.0279	0.9576		10095.8	1.7089	839	775	16.4025	1.1881	6.1007	4.3219	8.8902	1.7313	0.901	1.0408	0.6396	2	10.5624	5.8968	4.6656	9.2195	8.5059	0.4565
531	2.2993	1.0135		10095.8	2.0687	73	784	35.5254	1.5223	7.3209	5.5331	14.433	3.0012	0.9893	1.1212	0.7379	2	21.9714	11.2761	8.2271	15.2819	13.6344	1.2157
532	3.778	0.8379	0.6082	10095.8	2.9896	1084	784	97.9906	1.9163	9.945	4.53	11.5692	2.2293	0.6082	0.9461	0.3265	2	22.1701	4.6104	6.184	14.1211	11.0451	1.0043
533	2.2736	0.9243		10095.8	1.8717	1142	785	33.7408	1.2765	6.602	9.0534	21.4689	4.151	0.8548	1.0144	0.5976	2	27.4051	14.1492	10.1162	23.6767	19.525	2.4811
534	2.2057	0.89		10095.8	1.7561	8	794	28.3925	1.1548	6.1674	9.4721	8.6831	1.6259	0.8451	0.9812	0.5253	2	10.0273	5.0792	3.7385	9.6689	7.8608	0.9498
535	2.2261	0.9964		10095.8	1.9488	150	800	29.9872	1.4108	6.9681	-2.8513	18.5902	3.7639	0.9846	1.0921	0.6552	2	26.227	11.7794	10.8016	17.9793	19.1206	-0.7478
536	1.9644	0.9725		10095.8	1.679	1247	801	12.8615	1.1833	6.0017	-4.7918	15.2749	3.0116	0.9395	1.0104	0.6003	2	18.0748	8.7425	9.3323	14.5635	16.0062	-0.8661
537	1.949	0.9415		10095.8	1.619	575	815	12.0619	1.1123	5.7645	-7.4183	10.6576	2.0564	0.8841	0.999	0.5747	2	11.8544	5.7003	6.1541	9.9181	11.4481	-0.8794
538	1.8977	0.9106		10095.8	1.5248	649	818	9.4324	1.013	5.4287	-12.2738	21.2244	3.9605	0.891	0.9574	0.5669	2	21.5003	10.871	12.3939	19.1754	23.8301	-2.6389
539	1.9113	0.8854		10095.8	1.4862	958	818	10.1226	0.9482	5.3165	-15.7238	19.1531	3.416	0.7918	0.9539	0.5569	2	18.161	9.4881	10.1622	17.0374	22.1651	-2.8556
540	1.9947	0.981		10095.8	1.7089	811	824	14.2507	1.1932	6.1477	-0.3645	19.7264	3.8287	0.9525	1.0232	0.6205	2	23.5375	12.199	11.3385	19.6608	19.7991	-0.0858
541	3.3387	0.8213	0.7339	10095.8	2.6041	638	828	88.7171	1.6426	8.6145	6.7445	20.5956	3.9271	0.7339	0.9254	0.4513	2	33.8304	10.9494	10.5983	24.2629	19.2068	2.2817
542	3.3929	0.871	0.6336	10095.8	2.8311	1198	831	90.5769	1.9295	9.2839	5.236	18.3551	3.8148	0.6336	1.0161	0.3746	2	35.4162	8.3697	10.2336	22.3444	17.3937	1.8544
543	2.941	0.8658		10095.8	2.4071	1234	860	71.9327	1.6038	7.9998	20.3844	18.931	3.7953	0.8168	0.973	0.5058	2	30.3615	13.8126	7.7991	27.3075	15.0719	6.189
544	2.0013	0.9269		10095.8	1.6318	939	861	14.7682	1.1149	5.8276	-23.3395	10.9691	2.0985	0.8696	0.979	0.6011	2	12.2295	5.2781	6.9514	8.7808	13.5293	-2.8543
545	2.3336	0.8201		10095.8	1.7432	93	872	38.2032	1.0711	6.0126	-23.3604	2.8472	0.5072	0.7408	0.8825	0.3978	2	3.0496	0.6849	1.875	1.7217	3.5124	-0.7124
546	3.2103	0.8482		10095.8	2.5698	648	876	84.3401	1.6574	8.5546	11.1056	24.0025	4.6503	0.8273	0.9033	0.4871	2	39.7817	14.81	9.0656	30.4075	21.3366	4.418
547	2.2373	0.9444		10095.8	1.8888	881	884	30.7364	1.2987	6.6381	-21.7177	0.342	0.0669	0.9156	1.0128	0.5777	2	0.4442	0.144	0.2561	0.2493	0.4163	-0.0965
548	2.2532	0.931		10095.8	1.8631	308	888	32.0411	1.2563	6.59	-16.7859	1.1016	0.21	0.9133	0.9829	0.5571	2	1.3839	0.4844	0.6576	0.8695	1.2865	-0.2323
549	2.0662	0.8984		10095.8	1.6575	1242	891	19.0334	1.1044	5.8319	-7.9542	13.6021	2.5759	0.8632	0.9593	0.5323	2	15.0222	6.6214	7.4025	12.4394	14.6843	-1.1949
550	1.7847	0.954		10095.8	1.4734	1226	898	4.8875	1.0002	5.3488	-18.7819	16.8937	3.159	0.8943	1.0256	0.625	2	16.8971	9.368	10.5783	14.9886	20.0664	-3.1736
551	2.3148	0.907		10095.8	1.8931	1046	905	36.7764	1.2484	6.5959	-33.2491	1.9972	0.378	0.909	0.9716	0.5735	2	2.4933	0.6972	1.3876	1.2156	2.6612	-0.829
552	3.6975	0.8886	0.7182	10095.8	3.1138	767	913	96.8231	2.1143	10.3218	11.3018	24.6478	5.0488	0.7182	1.0087	0.4018	2	52.1129	14.6736	12.767	36.5216	21.8626	5.8897
553	3.2726	0.8543	0.7079	10095.8	2.6084	629	918	86.512	1.6762	8.7829	8.7116	17.7198	3.3818	0.7079	0.9397	0.3801	2	29.7019	8.7353	9.1873	22.984	16.1759	2.5875
554	2.8455	0.9005		10095.8	2.3043	430	928	67.2014	1.5007	8.0503	16.5144	18.4811	3.4452	0.8536	0.9227	0.5449	2	27.7346	12.9874	7.062	23.8343	15.4287	4.5802
555	1.8014	0.8482		10095.8	1.3492	1154	928	5.5562	0.8477	4.8	8.8333	1.5612	0.2757	0.8142	0.8808	0.4474	2	1.3234	0.7538	0.6775	1.6846	1.4234	0.1169
556	2.3829	0.9269		10095.8	2.013	1197	928	41.6893	1.364	6.9391	24.2063	15.9701	3.1392	0.9015	0.9774	0.5412	2	21.7832	11.8239	6.6298	21.8464	12.104	5.2729
557	2.3528	0.8676		10095.8	1.8503	1112	949	39.4279	1.183	6.413	-19.4617	1.9724	0.3638	0.872	0.9396	0.5094	2	2.3333	0.746	1.2232	1.4647	2.3562	-0.4541
558	3.0577	0.8828		10095.8	2.5741	153	958	77.8403	1.7674	8.4798	8.2469	15.8154	3.2963	0.9019	1.0327	0.5816	2	27.9522	10.7451	9.3836	18.4749	14.5113	2.3052
559	3.4738	0.8628	0.6384	10095.8	2.8268	701	971	92.6771	1.8588	9.416	23.1394	11.0542	2.1822	0.6384	0.9742	0.4049	2	20.5476	8.1946	3.9211	20.2397	8.4964	4.7546
560	3.043	0.8483		10095.8	2.4585	312	974	77.1262	1.6361	8.1098	-20.2557	3.0123	0.6077	0.7854	0.9851	0.4862	2	4.9285	0.763	1.8984	1.5693	3.6225	-0.9983
561	2.316	0.8762		10095.8	1.8374	1108	989	36.8907	1.1765	6.3749	-4.2823	18.0961	3.3397	0.8378	0.9305	0.5338	2	21.2901	9.1625	9.3622	17.1636	18.8714	-0.9117
562	2.0495	1.0542		10095.8	1.9145	1212	999	18.0412	1.4448	6.7877	-5.3409	11.259	2.3965	1.0372	1.1213	0.7863	2	16.267	8.4567	7.8103	10.7555	11.8605	-0.8688
563	2.8248	0.9296		10095.8	2.4628	537	1012	65.7779	1.7298	8.2497	19.6778	21.4627	4.5003	0.874	1.0242	0.6009	2	37.1261	17.6642	9.3024	29.3974	17.2392	7.3056
564	3.1694	0.8206		10095.8	2.497	1072	1016	82.4465	1.5649	8.1711	16.2332	13.6911	2.6221	0.7396	0.9118	0.3792	2	21.4252	7.8272	5.9728	20.6394	11.4684	3.478
565	2.7266	0.7955	0.5926	10095.8	2.0344	89	1018	61.0866	1.2352	6.8141	-3.1093	2.5743	0.4667	0.5926	0.9211	0.3348	2	3.1798	0.7897	1.3566	2.3589	2.6543	-0.0989
566	2.0073	1.0239		10095.8	1.8203	1277	1031	15.1329	1.3621	6.4564	-14.5334	11.9636	2.5239	1.0041	1.0726	0.732	2	16.2956	7.6621	8.6335	10.4673	13.7026	-2.3683
567	2.6657	0.8482		10095.8	2.1415	970	1036	58.1237	1.4032	7.1036	6.9503	17.4003	3.4371	0.8595	0.9474	0.5381	2	24.4161	10.4094	8.026	19.3448	16.1911	1.697
568	2.829	0.8296		10095.8	2.2143	995	1059	66.1375	1.3943	7.3731	7.1583	21.6947	4.1026	0.7758	0.9343	0.4568	2	30.2489	11.3656	10.462	24.8815	20.1413	2.1653
569	2.0175	0.9659		10095.8	1.7261	1177	1060	15.724	1.217	6.122	-17.0909	8.1439	1.6189	0.9175	1.0485	0.652	2	9.9111	4.5238	5.3874	6.9381	9.536	-1.6939
570	1.9501	0.9563		10095.8	1.6404	157	1066	12.1169	1.1437	5.8586	-5.428	19.5377	3.8141	0.9127	1.0463	0.5901	2	22.3453	10.9432	11.4021	18.5433	20.5985	-1.2129
571	2.6689	0.879		10095.8	2.2229	1243	1074	58.2562	1.5223	7.3701	3.5702	15.6028	3.2228	0.8417	1.0249	0.5724	2	23.7522	9.4596	7.997	16.5275	15.0458	0.848
572	1.7702	0.892		10095.8	1.3791	1023	1083	4.4825	0.886	4.9606	-16.0137	11.2291	2.0056	0.8629	0.9455	0.5557	2	9.949	5.646	5.8962	10.1601	13.0272	-1.5932
573	2.0934	0.9532		10095.8	1.7817	1126	1084	21.0972	1.2357	6.2689	-4.1378	11.3201	2.2314	0.9399	1.0311	0.5995	2	13.9882	6.4885	6.6085	10.8228	11.7883	-0.5788
574	2.4017	0.9768		10095.8	2.1073	807	1094	43.1487	1.5169	7.3705	7.4084	22.7472	4.6815	0.9615	1.0618	0.6828	2	34.5052	16.9375	12.2985	24.8059	21.062	2.5563
575	1.7935	0.8993		10095.8	1.4177	762	1100	5.2149	0.9083	5.0672	-24.2644	2.0618	0.3696	0.8142	0.975	0.5515	2	1.8727	0.9587	1.2035	1.7382	2.5621	-0.4544
576	2.0255	0.9722		10095.8	1.7475	5	1101	16.2043	1.2349	6.1862	-2.7153	11.2075	2.2373	0.935	1.0541	0.6629	2	13.8401	7.2548	6.5853	10.9445	11.5115	-0.3758
577	2.4979	0.8044		10095.8	1.9402	135	1103	49.3518	1.2194	6.3125	0.3698	13.632	2.6333	0.8453	0.8887	0.4695	2	16.6229	6.4384	6.4327	13.7128	13.5818	0.0615
578	2.3414	0.9281		10095.8	1.9531	313	1103	38.6323	1.3378	6.8272	6.5166	18.8427	3.6923	0.9105	1.0161	0.5715	2	25.2078	11.7085	8.701	20.4888	17.6143	1.6427
579	1.9825	0.874		10095.8	1.5462	1255	1103	13.7352	0.9739	5.4437	-20.7546	12.6632	2.2655	0.8069	0.943	0.4926	2	12.3327	4.973	7.3597	10.0951	15.291	-2.5596
580	2.2057	0.8994		10095.8	1.7732	744	1109	28.3771	1.1799	6.2324	-17.3577	15.5798	2.9495	0.8959	0.9612	0.5379	2	18.3826	6.6439	9.347	12.3522	18.2846	-3.1908
581	1.8657	0.9043		10095.8	1.4777	569	1114	7.8614	0.9856	5.3005	-8.9005	24.2685	4.5126	0.8267	0.9759	0.5533	2	23.919	12.4956	13.4055	22.582	26.4294	-2.1289
582	2.1996	0.8734		10095.8	1.7432	609	1119	28.0081	1.1321	6.0353	15.3644	16.347	3.0664	0.8598	0.926	0.4936	2	18.5064	9.6723	6.4781	19.5961	13.8353	2.8434
583	2.447	0.9452		10095.8	2.0987	98	1130	46.2343	1.4368	7.2662	24.9038	18.9415	3.7454	0.9179	0.9933	0.5927	2	27.2151	15.2082	7.7642	25.66	14.2246	6.7776
584	2.9922	0.8487		10095.8	2.3857	670	1130	74.2837	1.5458	7.9778	10.1807	21.897	4.2428	0.8508	0.917	0.4466	2	33.8484	12.2294	10.7817	27.3833	19.6672	3.446
585	2.4613	0.8644		10095.8	1.9317	971	1130	47.0556	1.2428	6.6835	8.2932	16.7093	3.1071	0.8065	0.9344	0.4651	2	20.7663	8.8485	7.4524	19.027	15.3238	1.7222
586	1.8917	0.9165		10095.8	1.5076	452	1141	9.1761	1.0035	5.4469	-8.1678	15.6227	2.8782	0.8598	0.9928	0.5839	2	15.6774	8.5862	8.272	14.7054	16.8985	-1.2805
587	2.2444	1.008		10095.8	2.0002	925	1154	31.2537	1.4544	7.1073	-5.8778	27.3201	5.5906	1.0207	1.08	0.6885	2	39.7343	17.5799	17.0806	25.5342	28.9264	-2.3355
588	2.3206	0.817		10095.8	1.7346	284	1155	37.2177	1.0214	5.9564	-7.4869	2.8377	0.4866	0.7708	0.8457	0.4462	2	2.8984	1.1438	1.1894	2.5637	3.05	-0.217
589	3.6428	0.8635	0.6754	10095.8	2.9639	1178	1158	96.0827	1.9666	9.8816	19.0337	11.2512	2.2392	0.6754	0.969	0.3578	2	22.1266	7.4709	5.0745	20.8807	9.1099	4.2115
590	2.741	0.8593		10095.8	2.1801	413	1172	61.7059	1.4154	7.3998	6.1215	12.9426	2.4756	0.8357	0.9465	0.4668	2	18.319	6.7926	5.6553	14.5526	12.1501	1.1214
591	2.0386	0.7957		10095.8	1.4734	1003	1174	17.2837	0.8606	5.0964	-14.1553	15.5138	2.6197	0.7338	0.8844	0.4493	2	13.3512	6.0666	7.2847	13.503	17.7095	-1.8899
592	2.8653	0.9596		10095.8	2.5441	823	1198	68.3749	1.8533	8.6381	20.2074	20.2155	4.3372	0.9245	1.058	0.584	2	37.4654	16.9912	8.0957	29.0946	16.1308	7.5708
593	2.0625	0.8663		10095.8	1.5847	1243	1199	18.8316	1.0161	5.6132	-5.912	12.813	2.3194	0.8664	0.934	0.4964	2	13.0193	5.9666	6.246	12.0201	13.5706	-0.7697
594	3.4065	0.8229		10095.8	2.6255	164	1202	90.9327	1.6329	8.806	20.8383	19.2072	3.5616	0.7949	0.8788	0.435	2	31.3634	13.1496	5.3854	30.23	15.2052	6.5356
595	1.6986	0.7557		10095.8	1.1479	414	1204	2.8997	0.6335	4.0325	-3.1119	4.1727	0.6555	0.7201	0.7856	0.3655	2	2.6434	1.4902	1.6262	4.0777	4.3028	-0.0823
596	1.81	0.9175		10095.8	1.4691	288	1222	5.8456	0.9853	5.2171	-4.2627	16.7355	3.1607	0.9185	0.9842	0.5462	2	16.4895	8.8285	9.0069	16.1624	17.4491	-0.7029
597	2.2514	0.9761		10095.8	1.9531	1136	1222	31.9149	1.3751	6.9037	-0.0484	5.2695	1.0496	0.9768	1.0497	0.6197	2	7.2461	3.2637	2.873	5.2665	5.2722	-0.0035
598	2.1627	0.8691		10095.8	1.7004	478	1228	25.5265	1.0845	5.905	-27.7615	1.4751	0.2709	0.8595	0.9256	0.5062	2	1.5997	0.5099	1.0224	1.0072	1.8845	-0.4441
599	3.3101	0.8247		10095.8	2.5998	102	1237	87.7845	1.6721	8.5759	19.2358	19.2189	3.7472	0.7408	0.9334	0.4628	2	32.1359	13.3659	7.0952	28.8785	15.5224	6.1816
600	2.3493	0.917		10095.8	1.9445	455	1239	39.2452	1.318	6.7682	8.3482	16.8518	3.2816	0.8977	0.9999	0.5355	2	22.2107	10.1252	7.6334	18.9079	15.4453	1.8542
601	2.3376	0.9544		10095.8	1.9702	1002	1247	38.5331	1.3887	7.0091	7.9799	17.2428	3.4163	0.9502	1.0049	0.5974	2	23.9451	11.3903	8.3156	19.0657	15.8673	1.9108
602	3.0164	0.852	0.7293	10095.8	2.4756	609	1251	75.5591	1.6366	8.0738	21.5848	20.0152	4.0572	0.7293	1.0048	0.4021	2	32.7569	13.3811	9.2883	33.2793	15.6947	7.0705
603	1.8199	0.8479		10095.8	1.3534	1130	1264	6.162	0.8394	4.8481	-33.6979	1.4597	0.2527	0.8063	0.8814	0.4536	2	1.2253	0.4723	0.8597	1.0413	1.9517	-0.4129
604	2.3055	0.9665		10095.8	2.0088	692	1267	36.1089	1.4147	7.0004	13.3175	10.8306	2.1887	0.9587	1.022	0.652	2	15.322	8.1611	5.4099	12.5178	9.3879	2.0405
605	1.5625	0.8124		10095.8	1.1093	870	1270	1.0025	0.6511	3.9876	-61.5831	1.6395	0.2677	0.7868	0.8524	0.4261	2	1.0675	0.4715	0.8356	1.1065	2.6494	-0.6574
606	2.8261	0.8617		10095.8	2.3642	500	1278	65.8976	1.5974	7.6501	15.1543	15.4225	3.2203	0.9103	0.9676	0.5858	2	24.6359	11.3983	6.5676	19.4585	13.0851	3.7334
607	2.235	0.8104		10095.8	1.6361	48	1280	30.6581	0.9708	5.6899	-9.1478	18.9535	3.2338	0.7864	0.852	0.4258	2	18.4001	7.1263	8.7525	16.7352	20.6881	-1.6832
608	2.1988	0.9339		10201.4	1.8203	430	3	27.916	1.2578	6.4508	-11.3079	12.9656	2.5281	0.9166	1.0184	0.5739	2	16.3081	6.4383	7.5665	11.2188	14.4321	-1.8441
609	3.3173	0.9293	0.8114	10201.4	2.9724	685	3	87.9938	2.1847	9.685	13.8506	8.7437	1.9724	0.8114	1.0724	0.5578	2	19.1024	6.8475	5.3567	12.276	7.5327	2.6458
610	2.7609	1.0113		10201.4	2.5441	551	10	62.5229	1.9104	8.7718	-1.2423	12.7754	2.7823	1.0064	1.1147	0.687	2	24.4062	8.5828	7.8425	12.493	12.9343	-0.3032
611	2.9801	0.9492		10201.4	2.6384	116	12	73.5659	1.9008	8.8862	17.4035	8.7538	1.8725	0.8768	1.0361	0.5222	2	16.6392	6.6718	3.8822	12.7754	7.2304	2.8958
612	1.9757	0.7711		10201.4	1.3749	435	22	13.3601	0.7711	4.7858	-8.9738	0.7759	0.125	0.7585	0.8497	0.3829	2	0.5983	0.2701	0.3283	0.7053	0.8456	-0.0537
613	1.7011	0.8238		10201.4	1.2335	205	29	2.9771	0.7393	4.4025	-13.447	1.9444	0.3265	0.7973	0.8655	0.4288	2	1.4375	0.7526	0.9464	1.7551	2.2058	-0.1933
614	3.2107	0.9358		10201.4	2.814	987	43	84.3628	1.997	9.4392	13.6882	11.687	2.4726	0.9162	1.017	0.5756	2	23.339	9.0009	6.5437	15.6377	10.0874	3.1947
615	2.6547	1.0426		10201.4	2.5912	356	54	57.5572	2.0847	8.695	10.804	8.1419	1.9521	1.0731	1.1404	0.8084	2	16.9734	7.7049	4.6794	9.5305	7.2622	1.8338
616	2.8789	0.8204	0.6158	10201.4	2.2743	22	55	69.0672	1.4687	7.4202	8.708	1.7202	0.3405	0.6158	0.9655	0.3462	2	2.5264	0.7636	0.7193	2.2059	1.5704	0.22
617	1.7161	0.8642		10201.4	1.3106	580	55	3.2614	0.8119	4.6595	5.4249	0.8451	0.1472	0.8322	0.8984	0.4588	2	0.6861	0.4039	0.4064	0.8803	0.7992	0.0372
618	3.042	0.9194		10201.4	2.6512	100	57	77.0183	1.8614	8.786	24.547	6.9023	1.4623	0.927	1.022	0.5718	2	12.848	6.1315	2.2756	10.7238	5.2079	3.1538
619	2.4738	0.9561		10201.4	2.1501	848	57	47.8815	1.5201	7.4303	11.822	13.3657	2.7344	0.9173	1.0328	0.5846	2	20.3172	9.2919	6.486	15.8943	11.7856	2.4019
620	1.9256	0.9965		10201.4	1.6832	424	60	10.8706	1.1986	6.0286	-7.5502	9.3097	1.8509	0.9295	1.0811	0.6885	2	11.1586	6.0507	5.9433	8.7885	10.0123	-0.8425
621	1.744	0.9376		10201.4	1.4348	666	66	3.7927	0.9815	5.1371	-22.6564	4.6984	0.8977	0.9284	0.9874	0.6113	2	4.6115	2.4784	2.8405	4.054	5.7631	-1.0448
622	3.4461	0.9198	0.7127	10201.4	2.9981	208	74	92.0534	2.1246	9.9579	1.3592	10.1532	2.1663	0.7127	1.0385	0.4687	2	21.5715	4.9876	7.3284	10.6405	10.015	0.2932
623	2.5542	0.9243		10201.4	2.133	574	89	52.3744	1.3833	7.4166	2.052	2.2508	0.4198	0.9187	0.9906	0.5934	2	3.1136	1.372	1.1051	2.3123	2.2046	0.0639
624	1.9587	0.9458		10201.4	1.649	278	111	12.6405	1.1343	5.82	-18.4804	6.5799	1.2824	0.9172	0.9827	0.5816	2	7.4636	3.155	4.3086	5.4245	7.7959	-1.3793
625	1.7832	0.9928		10201.4	1.5419	1072	115	4.8352	1.0874	5.5615	3.4809	1.6457	0.3218	0.9223	1.0842	0.6693	2	1.7895	1.1253	1.0647	1.6814	1.5884	0.0623
626	3.6977	0.9008	0.6956	10201.4	3.1352	804	118	96.8478	2.1866	10.4647	1.675	8.3768	1.7503	0.6956	1.112	0.4416	2	18.3168	3.9439	5.1268	8.9314	8.2366	0.3068
627	2.8253	0.8999		10201.4	2.3942	626	120	65.8178	1.6424	7.9876	11.7378	9.8231	2.0198	0.9251	0.9908	0.6066	2	16.1334	7.1529	4.9716	11.792	8.6701	1.8937
628	2.4619	1.0709		10201.4	2.3385	448	122	47.1432	1.8476	8.2829	-1.452	11.7679	2.625	1.0479	1.1206	0.7313	2	21.7423	8.4156	7.7438	11.507	11.9387	-0.3157
629	3.0353	0.9081		10201.4	2.6169	709	131	76.5661	1.8232	8.6588	21.1094	12.7166	2.6776	0.8409	1.0292	0.5017	2	23.1849	9.9276	6.7453	19.787	10.0323	4.8942
630	1.7544	0.9482		10201.4	1.452	70	142	4.0917	0.9986	5.2262	-35.079	5.1285	0.9799	0.8327	0.9848	0.5987	2	5.1213	2.3508	3.5848	3.9266	6.9273	-1.7965
631	2.5822	1.0192		10201.4	2.4328	1183	143	53.7812	1.8466	8.2683	-10.4833	11.5433	2.578	1.0523	1.1398	0.7956	2	21.3159	7.9112	8.5229	9.9442	12.7531	-2.2346
632	2.022	0.9285		10201.4	1.6704	810	164	15.9498	1.1347	5.8982	-7.7755	8.1278	1.5636	0.8984	0.9797	0.5977	2	9.2226	4.5191	4.7035	7.5603	8.7599	-0.7171
633	1.8824	0.892		10201.4	1.4991	17	165	8.6246	0.9804	5.2752	-31.1611	4.6628	0.8666	0.8273	0.9756	0.5338	2	4.5714	1.84	3.09	3.4469	6.1156	-1.4245
634	2.8524	0.9264		10201.4	2.527	213	171	67.605	1.8538	8.3016	5.4785	12.5197	2.7957	0.9912	1.0585	0.639	2	23.2091	8.8337	6.7769	13.8233	11.8337	1.2715
635	2.0051	0.9344		10201.4	1.649	369	172	14.9925	1.1278	5.8861	2.6684	9.1977	1.7623	0.9163	0.9817	0.6191	2	10.3732	5.8192	4.554	9.3996	8.9526	0.2768
636	2.7519	0.9139		10201.4	2.3171	681	177	62.1333	1.5901	7.9013	8.7743	16.5869	3.338	0.9049	1.001	0.554	2	26.3748	10.6972	7.493	19.3081	15.1311	2.3142
637	2.0695	1.0375		10201.4	1.8845	290	185	19.2645	1.4307	6.745	-8.5218	11.2794	2.3925	1.0003	1.1093	0.6978	2	16.1374	7.1657	7.8046	10.2696	12.2405	-1.3752
638	3.4492	0.9568		10201.4	3.1009	1129	190	92.1013	2.2576	10.3676	16.9663	13.324	2.9014	0.9165	1.0473	0.6115	2	30.0803	11.8683	6.3101	19.41	11.0635	5.1035
639	2.2252	1.0352		10201.4	2.0387	723	191	29.8316	1.5359	7.2365	0.3217	0.1111	0.0236	0.9921	1.0564	0.6803	2	0.1706	0.0759	0.0692	0.1115	0.1107	0.0005
640	2.1077	1.0361		10201.4	1.8974	1022	194	22.0076	1.407	6.8606	-15.1339	12.2329	2.5088	1.0205	1.1168	0.7169	2	17.2117	7.4915	8.5021	10.4506	14.0842	-2.6048
641	3.7149	0.8816	0.7704	10201.4	3.1052	468	202	97.1947	2.108	10.2891	18.9291	12.5004	2.5611	0.7704	0.9806	0.4834	2	26.3509	9.8873	5.2882	20.452	10.1341	4.988
642	2.9265	0.9794		10201.4	2.694	1101	232	71.0401	2.0426	9.0049	6.7719	9.446	2.1426	0.9819	1.0716	0.7167	2	19.2943	7.6186	5.2736	10.6294	8.8064	1.3066
643	3.041	0.9004		10201.4	2.527	847	236	76.9105	1.6828	8.6016	21.3414	14.9856	2.9317	0.7735	0.9988	0.4409	2	25.2177	10.5788	7.4441	23.9946	11.7876	5.3818
644	2.7006	0.8892		10201.4	2.27	400	241	59.7601	1.5505	7.5443	0.3871	15.7167	3.2301	0.9043	1.0171	0.6191	2	24.3688	9.7865	8.7388	15.8083	15.656	0.0943
645	2.8439	0.9153		10201.4	2.4156	697	244	67.0403	1.6707	8.1779	3.3742	12.2844	2.5096	0.9324	1.0228	0.6427	2	20.5235	8.3217	6.1996	12.9475	11.8701	0.6925
646	2.2116	1.0083		10201.4	1.9574	290	249	28.8397	1.4431	7.0055	-7.1409	6.9898	1.4399	1.0013	1.0616	0.6715	2	10.087	4.3083	4.5345	6.416	7.4887	-0.7203
647	3.3556	1.0226	0.9035	10201.4	3.2594	919	251	89.3031	2.5702	10.7801	24.184	12.5648	2.9957	0.9035	1.1776	0.665	2	32.2941	14.1446	7.7669	21.271	9.5261	7.81
648	2.1521	1.0205		10201.4	1.9445	627	258	24.894	1.4445	6.8998	-23.9041	9.502	1.9893	0.9885	1.0578	0.7308	2	13.7257	5.3235	7.487	7.2843	11.7738	-3.281
649	1.9339	1.0595		10201.4	1.7732	1051	274	11.335	1.3655	6.4372	-12.1071	7.5326	1.5979	1.0672	1.1361	0.7435	2	10.2857	5.033	5.2527	6.7694	8.4444	-1.2453
650	3.6437	0.9181	0.7969	10201.4	3.1909	993	283	96.1073	2.2794	10.5098	17.8818	8.8288	1.9148	0.7969	1.0323	0.4759	2	20.1244	7.0491	4.7243	14.8116	7.2502	3.5986
651	2.0848	0.9546		10201.4	1.7432	388	290	20.4254	1.2155	6.2522	-0.9008	8.964	1.7427	0.927	1.0489	0.6002	2	10.8957	5.3304	4.7218	8.881	9.0445	-0.0982
652	2.2756	0.9314		10201.4	1.9017	677	295	33.8367	1.3128	6.6582	10.6831	11.0939	2.1874	0.872	1.0052	0.5892	2	14.5641	7.3942	5.7404	12.5497	9.909	1.5559
653	3.4683	0.96	0.8322	10201.4	3.1181	40	306	92.629	2.2655	10.4597	3.4143	8.1343	1.7618	0.8321	1.0783	0.581	2	18.4282	5.194	5	8.9395	7.8566	0.6292
654	2.2902	0.9507		10201.4	1.9445	520	337	34.8475	1.353	6.8401	-5.1816	9.5697	1.8929	0.9465	1.0163	0.6477	2	12.9478	5.8486	5.4621	9.0296	10.0654	-0.6709
655	2.4072	1.0121		10201.4	2.1672	155	351	43.456	1.6098	7.6536	11.9254	19.2759	4.0543	1.0131	1.098	0.7445	2	31.0303	16.3395	9.3975	21.9477	16.9771	3.7005
656	1.9103	0.9562		10201.4	1.6233	1173	352	10.0955	1.1171	5.7387	-67.552	0.2797	0.0544	0.9423	0.986	0.6353	2	0.3125	0.0867	0.2464	0.1365	0.4687	-0.2111
657	3.0884	0.884	0.7586	10201.4	2.5484	1214	353	78.8197	1.7099	8.5769	17.9877	11.3245	2.2577	0.7586	1.0247	0.469	2	19.3638	7.8391	5.7555	16.7143	9.2878	3.4831
658	2.2854	0.9395		10201.4	1.9145	685	373	34.4134	1.3252	6.7456	-4.677	9.9129	1.9474	0.8956	1.0228	0.627	2	13.1366	5.892	5.669	9.3967	10.3766	-0.6144
659	2.1526	0.7532		10201.4	1.4434	1185	377	24.9842	0.8066	5.0934	-12.1247	2.8988	0.4591	0.7369	0.8307	0.4023	2	2.3382	1.0242	1.1815	2.5458	3.2505	-0.2835
660	2.8997	0.9644		10201.4	2.6426	478	381	69.9887	1.9602	8.7856	18.7002	15.6023	3.4811	0.9803	1.0334	0.6384	2	30.5837	13.8168	7.1132	21.6434	12.6846	5.7192
661	3.3779	0.9187	0.7378	10201.4	2.8825	401	382	90.1038	2.0107	9.7492	13.7099	13.5476	2.7941	0.7378	1.0291	0.4396	2	27.2402	8.8741	6.0044	20.1852	11.6903	3.7346
662	3.229	0.824		10201.4	2.5056	701	382	85.1593	1.5666	8.3584	16.3974	21.8209	4.0898	0.7242	0.9205	0.4339	2	34.1846	13.5212	9.3031	31.1614	18.243	5.6054
663	3.1065	0.9385	0.8237	10201.4	2.7197	1164	391	79.8938	1.9152	9.1592	18.1087	17.8097	3.724	0.8237	1.0327	0.5569	2	34.1091	14.2989	8.5842	25.6755	14.5845	6.1767
664	1.9488	1.0006		10201.4	1.7132	1284	408	12.0481	1.246	6.1259	-4.5228	6.1468	1.2502	0.9417	1.0746	0.6551	2	7.6589	3.8624	3.7965	5.8962	6.425	-0.3464
665	3.5267	0.935		10201.4	3.1266	80	410	93.8842	2.2513	10.3592	9.1322	10.6895	2.3231	0.8629	1.0295	0.5363	2	24.0653	7.4067	5.9717	13.8118	9.7135	2.1977
666	3.0218	0.9928		10201.4	2.7454	664	443	75.7942	2.0233	9.4253	16.39	11.8289	2.5393	0.8617	1.0626	0.5766	2	23.9335	9.6257	5.8806	16.693	9.8902	3.9227
667	3.7055	0.8999	0.6129	10201.4	3.1652	217	446	96.9716	2.1951	10.4764	3.3601	13.6121	2.8521	0.6129	0.9938	0.4376	2	29.8799	6.7604	8.3934	15.449	13.1547	1.004
668	1.7727	0.9848		10201.4	1.5162	836	450	4.5347	1.068	5.4842	-16.7336	7.5069	1.4619	0.9093	1.0543	0.6529	2	8.0174	4.3802	5.0429	6.7083	8.763	-1.3416
669	2.145	1.0353		10201.4	1.9531	1056	450	24.5337	1.4741	6.9763	12.575	8.2334	1.7397	1.0233	1.0819	0.7556	2	12.1368	6.9654	4.3608	9.218	7.1982	1.5262
670	1.7962	0.9409		10201.4	1.4648	887	453	5.3198	0.9753	5.3092	-37.73	0.2575	0.0473	0.8895	1.0126	0.6068	2	0.2511	0.1205	0.1823	0.1985	0.3547	-0.0947
671	3.1416	0.9063		10201.4	2.7155	356	456	81.4645	1.8986	8.9446	20.2306	14.0243	2.9768	0.8324	0.9913	0.5022	2	26.6265	11.0049	6.8888	21.9133	11.1872	5.3867
672	1.7525	0.897		10201.4	1.3791	1232	457	4.0396	0.9018	4.9386	-62.4471	0.7604	0.1388	0.8617	0.928	0.5436	2	0.6857	0.2433	0.5515	0.4475	1.2352	-0.4282
673	2.9972	0.8552		10201.4	2.4028	449	461	74.5591	1.5668	8.0521	17.0604	14.0477	2.7334	0.8184	0.9389	0.4777	2	22.01	9.3206	5.6844	19.5124	11.6513	3.755
674	2.2324	0.9675		10201.4	1.9445	946	467	30.5174	1.3763	6.7849	11.9454	0.1464	0.0297	0.955	1.0251	0.5934	2	0.2015	0.1006	0.0729	0.1695	0.1289	0.0241
675	2.3097	0.8142		10201.4	1.7218	462	484	36.4342	1.0314	5.9077	-17.7288	3.4732	0.6064	0.7498	0.9027	0.4352	2	3.5823	1.1443	2.0531	2.6295	4.0889	-0.6351
676	2.0712	0.871		10201.4	1.6233	1163	485	19.4091	1.0461	5.6678	29.4593	1.9148	0.3534	0.8529	0.9244	0.4801	2	2.0031	1.2386	0.5712	2.5797	1.3508	0.5901
677	2.5147	0.912		10201.4	2.0944	1044	497	50.1731	1.4082	7.2047	-18.7377	11.3774	2.2238	0.9364	1.0099	0.5612	2	16.0217	4.5799	7.2744	8.1604	13.5095	-3.0021
678	2.9949	0.9803		10201.4	2.7112	25	498	74.4531	1.9883	9.2234	6.9159	14.1853	3.0579	0.9123	1.0296	0.5814	2	28.2046	9.6281	8.4978	16.5592	13.2043	1.9506
679	3.5065	0.9125	0.7375	10201.4	2.9724	627	499	93.4243	2.0601	10.0526	19.5755	16.682	3.4187	0.7375	1.0135	0.4215	2	34.3665	12.3822	7.7105	29.3773	13.4163	6.7274
680	2.4904	0.9198		10201.4	2.1115	789	512	48.8719	1.4459	7.1966	-12.3649	2.79	0.5605	0.8897	0.9675	0.5287	2	4.034	1.1588	1.5433	2.1916	3.135	-0.4988
681	2.4368	0.9229		10201.4	2.0516	327	513	45.5564	1.3896	7.0654	-18.2415	0.2169	0.0427	0.9093	0.976	0.5965	2	0.3014	0.098	0.1233	0.1643	0.2565	-0.055
682	2.9356	0.9131		10201.4	2.5484	984	513	71.5376	1.7944	8.4208	30.2176	10.5582	2.2499	0.8689	1.0792	0.6033	2	18.9456	10.1696	4.0034	16.8579	7.3679	5.7249
683	2.2747	0.9528		10201.4	1.9445	269	516	33.7727	1.3669	6.8088	-21.7157	0.1667	0.0335	0.9511	1.0237	0.6279	2	0.2279	0.0779	0.1327	0.1241	0.2029	-0.0495
684	2.4102	0.9908		10201.4	2.1287	1112	524	43.5928	1.5565	7.5022	-0.213	15.9503	3.3093	0.9676	1.0327	0.6811	2	24.8267	10.8343	8.9516	15.9068	15.9845	-0.0529
685	2.1646	0.9643		10201.4	1.8203	611	542	25.6473	1.2675	6.5576	-25.2503	13.6508	2.6385	0.9417	1.0409	0.6795	2	17.3024	7.2481	8.7732	10.6675	17.0975	-4.3689
686	2.1241	0.9939		10201.4	1.8546	956	554	22.9831	1.3208	6.6323	-3.0075	8.6625	1.7251	0.9473	1.0687	0.6452	2	11.4414	5.4124	4.9999	8.3893	8.9227	-0.3441
687	2.0948	0.9779		10201.4	1.8246	313	559	21.2143	1.2993	6.4355	14.9987	16.7243	3.3766	0.938	1.0364	0.6165	2	21.7299	12.0239	8.2871	19.5027	14.2164	3.2592
688	3.3768	0.917		10201.4	2.9125	1110	564	90.0566	2.0388	9.7282	9.61	16.7367	3.5076	0.8508	0.9971	0.4852	2	34.1227	10.6188	8.0434	21.8868	15.1279	3.2792
689	2.1512	1.0085		10201.4	1.9017	73	565	24.8188	1.3973	6.8155	-5.606	10.3891	2.13	1.0063	1.0735	0.7293	2	14.5167	7.1874	6.2277	9.8555	10.9715	-0.8138
690	1.9571	1.0061		10201.4	1.7304	755	565	12.5439	1.264	6.1857	-14.9119	8.9184	1.8224	0.9625	1.0772	0.6518	2	11.2729	4.9991	6.2738	7.6694	10.2483	-1.681
691	3.3816	0.8817	0.7895	10201.4	2.8268	586	571	90.2219	1.9537	9.3669	16.3772	19.1664	3.9976	0.7895	0.9947	0.4858	2	37.4453	13.9193	8.4009	28.6499	16.0275	6.1325
692	3.0925	0.7189	0.5629	10201.4	2.1886	871	585	79.0383	1.2377	6.9838	19.4499	2.6731	0.4737	0.5629	0.8541	0.3129	2	3.3085	1.3173	0.9192	4.2096	2.1532	0.6435
693	2.4631	1.0262		10201.4	2.2786	6	588	47.2309	1.7334	7.9412	-4.3007	15.1218	3.3008	1.0301	1.0919	0.6813	2	26.2122	9.6185	10.6304	14.1177	15.7723	-1.1273
694	2.0447	0.8715		10201.4	1.6019	918	600	17.6691	1.0177	5.5984	-1.144	2.4866	0.452	0.8335	0.9245	0.5208	2	2.5306	1.281	1.2496	2.4596	2.5151	-0.029
695	2.5783	0.9413		10201.4	2.2572	970	600	53.6711	1.5983	7.6246	2.4962	12.7126	2.6649	0.9571	1.0264	0.6773	2	20.3185	8.9027	6.9232	13.1442	12.3953	0.5072
696	2.0839	0.9518		10201.4	1.7646	337	603	20.3526	1.2304	6.2314	12.1997	9.5727	1.8901	0.9236	1.002	0.5735	2	11.7782	6.2574	4.6198	10.9103	8.4049	1.4369
697	2.2373	0.8734		10201.4	1.7689	567	613	30.7677	1.1285	6.1387	18.6519	12.4098	2.2813	0.8809	0.9496	0.5068	2	14.0045	7.7283	4.8556	15.2495	10.0952	2.6121
698	3.2841	0.8582	0.6652	10201.4	2.6983	615	615	86.9966	1.7834	8.8546	4.6485	19.4485	3.9171	0.6652	0.9846	0.4086	2	34.6845	9.1899	10.7681	22.4904	18.5447	1.6123
699	2.1392	0.8584		10201.4	1.6832	1013	625	24.1296	1.0788	5.769	-14.7717	0.7003	0.131	0.7866	0.9064	0.4793	2	0.7555	0.2736	0.4529	0.5709	0.8037	-0.1116
700	2.8789	0.9304		10201.4	2.5613	173	632	69.0468	1.8469	8.4146	11.8672	17.8456	3.9169	0.972	1.0587	0.6123	2	32.959	13.5417	8.9964	22.1155	15.7278	3.9113
701	2.011	0.9347		10201.4	1.679	532	641	15.3156	1.1512	5.9049	-8.9826	16.1351	3.1456	0.8237	1.0191	0.6011	2	18.5747	8.9026	9.6721	14.8094	17.585	-1.6685
702	1.9708	1.0659		10201.4	1.8374	1253	646	13.1106	1.4029	6.5997	-2.778	6.366	1.3532	1.017	1.1299	0.7343	2	8.9308	4.5563	4.3745	6.2048	6.5426	-0.2481
703	2.3023	1.0463		10201.4	2.133	1005	660	35.7682	1.6179	7.5678	5.3723	15.6573	3.3473	0.9993	1.1324	0.7752	2	25.332	12.846	9.4827	16.5722	14.8165	1.3609
704	2.4713	0.9583		10201.4	2.1201	460	665	47.6702	1.4971	7.4405	15.1548	18.9248	3.8078	0.9384	1.0059	0.591	2	28.3323	13.7841	8.8527	23.3218	16.057	4.2937
705	2.8044	0.885		10201.4	2.3428	566	667	64.7837	1.5927	7.7971	17.5197	16.7262	3.4166	0.9042	0.9714	0.5894	2	26.6398	12.798	8.4508	21.7147	13.7957	4.6672
706	2.4117	0.9541		10201.4	2.0473	698	670	43.6784	1.4376	7.2291	-3.7612	22.4891	4.4723	0.9605	1.0069	0.6575	2	32.3304	14.127	11.4713	21.4854	23.3348	-1.216
707	2.446	0.9681		10201.4	2.133	131	672	46.1646	1.4985	7.4395	24.8593	13.1616	2.6511	0.9567	1.0256	0.658	2	19.7226	11.4102	5.296	17.3414	9.8899	4.9029
708	3.7478	0.8755	0.6602	10201.4	3.1609	647	675	97.6419	2.1536	10.3087	18.804	13.7677	2.8762	0.6602	1.0305	0.4321	2	29.6501	10.4062	6.1139	24.081	11.179	5.5754
709	2.0888	0.9768		10201.4	1.8117	47	680	20.8339	1.2916	6.4101	-2.7452	8.1421	1.6406	0.979	1.0399	0.6279	2	10.5164	4.9643	4.8025	7.9057	8.3654	-0.2887
710	2.6745	0.9197		10201.4	2.3128	396	686	58.4836	1.6382	7.7274	19.6693	24.0471	5.098	0.9379	1.0568	0.6388	2	39.3939	20.0889	9.4775	31.447	19.3176	7.7485
711	2.7624	0.9111		10201.4	2.3214	730	691	62.6204	1.5743	7.9068	5.5475	15.9801	3.1818	0.8792	0.9786	0.5294	2	25.1575	9.3863	8.1352	17.7302	15.094	1.3956
712	2.1569	1.0409		10201.4	1.9745	238	704	25.1948	1.4932	7.0533	8.0754	14.1986	3.0059	1.0294	1.0878	0.76	2	21.2014	11.631	8.2141	15.3048	13.0519	1.7121
713	2.6472	0.9965		10201.4	2.4799	855	706	57.1431	1.892	8.2878	8.3735	14.3013	3.2648	1.0532	1.1204	0.7183	2	27.058	11.6782	8.0254	16.2583	13.104	2.2657
714	4.7219	0.8398	0.5343	10201.4	3.8462	515	711	99.8989	2.5374	12.4575	6.9275	6.7631	1.3775	0.5343	1.0398	0.2984	2	17.1607	3.0669	3.5873	10.2789	6.2947	1.1888
715	2.9929	0.9431		10201.4	2.6898	663	732	74.3049	1.9844	8.8676	9.606	18.8405	4.2161	0.9314	1.0742	0.6219	2	37.387	14.1822	10.6856	22.8064	17.031	3.5914
716	2.4855	0.925		10201.4	2.0816	350	741	48.6414	1.4206	7.2227	10.9089	13.5805	2.6711	0.9165	0.9819	0.5559	2	19.2925	8.8304	6.7189	15.8849	12.0989	2.1046
717	3.7631	0.8792		10201.4	3.1266	93	743	97.8411	2.1053	10.3938	16.0161	14.4217	2.9212	0.8509	0.9175	0.4712	2	30.3619	10.5695	6.8781	22.4332	12.1121	4.8628
718	2.6726	0.9438		10201.4	2.3685	768	750	58.4078	1.7199	7.9242	-0.3443	21.5638	4.6803	0.9817	1.0648	0.644	2	37.0875	13.8073	13.7845	21.4397	21.638	-0.1277
719	2.3118	0.8959		10201.4	1.8588	284	756	36.5645	1.2135	6.5068	-25.4736	16.1648	3.0147	0.8622	0.9746	0.5676	2	19.616	6.5159	10.2454	11.4793	20.2825	-4.9969
720	2.1178	0.9366		10201.4	1.7603	187	760	22.5536	1.1886	6.2316	7.2189	0.4048	0.0772	0.9077	1.0424	0.576	2	0.4811	0.2511	0.2031	0.4359	0.3756	0.0347
721	1.6859	0.8977		10201.4	1.3235	581	775	2.6418	0.8606	4.7543	-34.2748	4.5828	0.8296	0.8779	0.9689	0.522	2	3.944	1.8607	2.7188	3.5643	6.1538	-1.3518
722	3.035	0.896	0.7496	10201.4	2.5056	889	777	76.5446	1.6651	8.5431	21.9883	15.8858	3.0962	0.7496	0.9934	0.4451	2	26.4514	11.3327	5.9048	25.4589	12.3927	5.8162
723	3.8542	0.8753	0.6574	10201.4	3.1909	956	777	98.5404	2.1518	10.5989	7.1324	12.8861	2.6162	0.6574	1.0041	0.4397	2	27.7284	7.24	7.2545	16.4641	11.9668	1.9777
724	1.6301	0.9597		10201.4	1.3406	241	781	1.7942	0.9244	4.9147	-65.9681	0.8465	0.1592	0.8677	1.0551	0.6264	2	0.7825	0.3638	0.6266	0.5808	1.4048	-0.5162
725	2.9894	0.8844		10201.4	2.4585	1097	791	74.0934	1.6515	8.3059	7.2408	9.7114	1.931	0.869	0.9724	0.5102	2	16.0383	5.7568	4.3789	11.2845	9.0082	1.1613
726	2.9035	0.7087	0.5742	10201.4	1.9959	224	799	70.112	1.1018	6.4642	10.9365	3.3619	0.573	0.5742	0.8307	0.2753	2	3.7041	1.2293	1.4302	4.4655	2.9941	0.4051
727	3.2166	0.9193		10201.4	2.7754	1040	800	84.6354	1.9394	9.2899	14.4078	22.9825	4.7979	0.8658	1.0039	0.584	2	44.5723	17.9089	11.8428	30.668	19.6708	6.4219
728	2.3687	1.0211		10201.4	2.1501	737	803	40.747	1.5968	7.5984	-3.0248	16.087	3.3807	0.9703	1.0713	0.6819	2	25.6877	10.5244	10.3943	15.4339	16.5734	-0.777
729	3.0957	0.8708	0.7821	10201.4	2.6041	511	804	79.301	1.7656	8.4691	23.4231	19.7866	4.125	0.7822	0.9848	0.5233	2	34.9352	16.1118	8.3491	30.7889	15.1517	8.1829
730	2.9359	0.8392		10201.4	2.3428	538	807	71.5999	1.516	7.7405	27.1844	19.4565	3.8106	0.8009	0.9431	0.4799	2	29.496	14.8171	7.591	30.875	14.1669	8.0183
731	2.809	0.8101		10201.4	2.0816	270	821	64.982	1.2709	7.1489	23.3702	2.648	0.4708	0.7244	0.9112	0.4282	2	3.3654	1.6554	0.7441	3.8658	2.0292	0.7865
732	3.1409	0.9067		10201.4	2.7026	1130	825	81.42	1.8321	8.9469	8.3346	13.5941	2.7837	0.9789	1.0919	0.6728	2	24.9058	10.4594	4.2008	15.5468	12.4614	2.0758
733	2.0776	1.0353		10201.4	1.8888	327	854	19.8873	1.4229	6.7574	11.3277	13.6355	2.8712	1.0049	1.0818	0.6959	2	19.402	10.6113	7.6999	15.2494	12.0909	2.1978
734	2.179	0.9133		10201.4	1.786	282	857	26.4958	1.1817	6.252	-16.6753	12.0217	2.2722	0.8815	0.9877	0.5979	2	14.206	6.0183	7.5263	10.065	14.0267	-2.3689
735	2.4066	0.8934		10201.4	1.9616	655	861	43.4218	1.3022	6.7543	0.7594	14.0057	2.7002	0.8594	0.9262	0.5494	2	18.2382	7.7752	7.2635	14.1512	13.8991	0.1385
736	2.058	1.0176		10201.4	1.8588	759	866	18.5868	1.3513	6.5792	-57.4938	0.7411	0.1522	0.994	1.0746	0.7297	2	1.0015	0.2759	0.7255	0.3782	1.1673	-0.5758
737	1.9335	0.9844		10201.4	1.6661	21	869	11.2666	1.2016	5.9797	-5.9635	15.8505	3.1851	0.9512	1.0504	0.6351	2	19.046	9.5322	9.5137	15.0081	16.7963	-1.1358
738	2.1804	0.8347		10201.4	1.6618	1074	872	26.6783	1.0127	5.718	-15.4701	18.8797	3.3437	0.8258	0.8844	0.4822	2	19.1195	7.5545	10.2897	15.6662	21.7999	-2.9578
739	1.5056	0.8259		10201.4	1.0879	813	879	0.5448	0.6434	3.9063	-92.7449	3.7575	0.6189	0.6821	0.8883	0.4561	2	2.4176	1.0606	2.0949	2.3256	7.242	-2.2422
740	2.547	0.9619		10201.4	2.3	1240	882	52.0293	1.6927	7.6965	26.5353	11.5419	2.5384	0.9691	1.0547	0.6892	2	19.537	11.0279	4.8424	16.0012	8.4791	5.1842
741	2.0341	1.0131		10201.4	1.816	1273	892	16.9561	1.3289	6.4738	-10.0902	12.0637	2.4764	0.9982	1.0811	0.7127	2	16.0314	7.8481	8.1832	11.0111	13.2807	-1.6176
742	3.2725	0.9833		10201.4	2.9724	121	895	86.489	2.1919	10.1091	16.2016	12.3079	2.6686	0.8534	1.0921	0.5341	2	26.9776	9.8791	6.8709	18.4973	10.3136	4.3708
743	2.7321	0.9349		10201.4	2.3557	1161	900	61.3572	1.6619	8.0243	20.0896	24.353	5.0437	0.9163	0.9818	0.5688	2	40.4722	19.1994	9.7819	33.7554	19.4604	8.1307
744	2.8456	0.858		10201.4	2.2871	257	905	67.2216	1.471	7.6702	27.9218	14.893	2.8562	0.8318	0.9539	0.5204	2	21.9076	11.7032	5.1945	22.4887	10.7343	6.117
745	2.0486	0.9532		10201.4	1.7218	486	905	17.9552	1.1815	6.1345	-9.7701	0.659	0.1269	0.9373	1.0086	0.6471	2	0.7786	0.3921	0.3865	0.6058	0.7234	-0.0761
746	2.4744	0.9345		10201.4	2.0901	442	914	47.8992	1.4446	7.2646	27.0687	17.6353	3.5069	0.9152	1.0088	0.5599	2	25.4759	14.0974	6.7956	25.177	12.8612	6.896
747	2.1729	0.9178		10201.4	1.7732	816	915	26.1619	1.1801	6.2654	-2.9564	21.2909	4.0102	0.8899	0.9736	0.586	2	25.1254	12.1031	11.4967	20.652	21.9195	-0.7428
748	2.8519	0.9396		10201.4	2.4756	372	917	67.5848	1.7784	8.4186	9.585	24.0613	5.0829	0.9458	1.0302	0.6078	2	42.7907	17.3242	11.3929	28.5024	21.7545	4.1015
749	2.3707	0.9303		10201.4	1.9831	739	920	40.8812	1.3463	6.929	17.7433	13.2067	2.5661	0.9225	1.0038	0.5615	2	17.7802	9.2552	5.7791	16.4816	10.8636	3.1548
750	2.3744	0.9589		10201.4	2.0302	1006	932	41.0156	1.4172	7.1529	-9.1097	0.2623	0.052	0.9261	1.0253	0.5899	2	0.3718	0.135	0.1748	0.2288	0.2862	-0.0339
751	2.3008	0.9357		10201.4	1.9402	222	937	35.7196	1.3265	6.7636	-4.5106	17.6642	3.4644	0.9118	1.0182	0.6138	2	23.4315	10.2751	10.3324	16.7389	18.4607	-1.0569
752	2.0915	0.9688		10201.4	1.7989	296	937	21.0094	1.2684	6.3658	10.2385	12.9834	2.587	0.9278	1.0567	0.6039	2	16.4682	8.724	6.6483	14.4462	11.6542	1.6861
753	1.5901	0.8404		10201.4	1.165	253	938	1.283	0.6945	4.1985	15.1504	2.4168	0.3998	0.8092	0.8979	0.4486	2	1.6785	1.1743	0.9635	2.6177	2.0509	0.2543
754	2.4687	0.9277		10201.4	2.0601	580	940	47.4943	1.4118	7.1946	8.9883	17.6553	3.4645	0.9071	0.9869	0.5575	2	24.9257	11.1984	8.5438	20.0877	16.0689	2.2404
755	3.3705	0.8146	0.6345	10201.4	2.6598	1080	953	89.8442	1.7155	8.6256	16.5666	11.7903	2.3449	0.6345	0.9965	0.3669	2	20.2262	6.9599	4.7808	18.9699	9.8369	3.3508
756	2.8796	0.8345		10201.4	2.3128	548	967	69.1489	1.5117	7.5495	11.4085	19.0048	3.8055	0.8265	0.9324	0.4829	2	28.7295	11.4089	7.8022	23.6239	16.8372	3.2776
757	1.5386	0.8756		10201.4	1.1778	157	970	0.7481	0.7536	4.232	-38.0377	0.9656	0.172	0.8252	0.9234	0.4875	2	0.7277	0.373	0.5447	0.7651	1.333	-0.2768
758	2.635	0.9347		10201.4	2.2615	952	979	56.4495	1.5602	7.7376	11.1968	23.3525	4.7088	0.9385	0.9822	0.5881	2	36.4345	16.2744	11.7345	27.6741	20.737	4.0795
759	2.6483	0.838		10201.4	2.1201	737	990	57.2747	1.3678	6.9722	20.3518	19.6245	3.8499	0.8537	0.9204	0.4904	2	26.8424	13.1278	8.0523	26.7708	15.6307	5.4629
760	2.7095	0.9349		10201.4	2.3557	488	999	60.2777	1.6704	7.9583	22.1159	23.1818	4.8657	0.9163	1.0476	0.6376	2	38.7228	20.0757	9.1579	31.4859	18.0547	8.5639
761	2.5461	0.9326		10201.4	2.2443	231	1007	51.9931	1.6053	7.4594	14.1391	13.7689	2.9631	0.9836	1.0487	0.6806	2	22.1032	11.1712	6.0325	16.4136	11.8219	3.1252
762	2.3564	0.9203		10201.4	1.9488	410	1007	39.8607	1.3194	6.8125	3.2085	18.8743	3.6554	0.9164	0.9818	0.5497	2	24.9027	10.8402	9.4866	19.7218	18.2681	0.799
763	2.299	0.9705		10201.4	2.0002	603	1007	35.4769	1.4163	7.0095	-12.1655	0.3404	0.0688	0.9246	1.0379	0.6503	2	0.4821	0.1896	0.2397	0.2916	0.3818	-0.0587
764	1.8587	0.8391		10201.4	1.3749	789	1008	7.5945	0.8268	4.9	-14.7442	2.3781	0.4013	0.7893	0.8921	0.4558	2	1.9662	0.9538	1.1155	2.0926	2.7286	-0.2899
765	2.2717	1.0043		10201.4	2.043	1060	1017	33.5492	1.5113	7.1678	-10.4876	13.3805	2.8212	0.9965	1.0624	0.7062	2	20.222	8.3192	9.7427	11.7803	14.7834	-2.1208
766	2.2585	0.8536		10201.4	1.7432	711	1020	32.4365	1.1072	6.0563	-2.5761	11.98	2.1902	0.8501	0.8981	0.5224	2	13.2643	6.078	5.6225	11.634	12.2882	-0.3417
767	2.3157	0.9789		10201.4	2.0173	282	1023	36.8744	1.4264	7.1214	7.2227	14.3743	2.8791	0.9363	1.0507	0.6713	2	20.5035	10.4335	7.4978	15.5426	13.3365	1.4809
768	1.9018	0.95		10201.4	1.5804	422	1037	9.6621	1.0877	5.6759	-21.9713	17.067	3.2706	0.9268	0.9931	0.6279	2	18.5638	8.992	11.2691	14.3213	20.8173	-4.0787
769	3.9579	0.8376	0.6546	10201.4	3.2123	525	1042	99.1426	2.1034	10.4145	5.5761	19.9713	4.0336	0.6546	0.9824	0.3459	2	42.0077	8.8658	10.5733	25.6291	18.8579	2.3424
770	2.9509	0.9109		10201.4	2.527	320	1054	72.2453	1.7587	8.4441	11.3258	19.2393	4.0071	0.9072	1.0167	0.6131	2	33.8361	14.2919	7.59	23.3113	17.0606	3.8322
771	1.9867	0.9651		10201.4	1.6832	1215	1059	13.8743	1.1622	6.0233	0.4306	12.5233	2.4164	0.9136	1.0217	0.5892	2	14.5546	7.4098	7.1448	12.5762	12.4699	0.0627
772	2.508	0.8052		10201.4	1.9445	1028	1066	49.869	1.2191	6.3439	27.1658	14.4379	2.7745	0.8247	0.9095	0.4627	2	17.6012	9.6474	4.5746	20.8491	10.5158	4.7815
773	3.7105	0.9076		10201.4	3.1866	762	1068	97.0955	2.2243	10.5793	11.4746	17.6269	3.7061	0.8553	0.9919	0.5242	2	39.2076	12.6783	8.4831	24.1873	15.6045	4.4989
774	2.3364	0.864		10201.4	1.8331	932	1080	38.4176	1.1731	6.3415	-1.8667	2.1705	0.4015	0.8036	0.9313	0.4737	2	2.5462	0.9997	0.9833	2.1106	2.2109	-0.0475
775	2.397	0.8925		10201.4	1.9317	764	1091	42.791	1.2788	6.7209	2.6518	20.2499	3.853	0.8601	0.9521	0.5578	2	25.8956	11.6834	9.8596	20.9444	19.7133	0.6867
776	2.0493	0.949		10201.4	1.7047	1020	1096	18.0269	1.1607	6.1099	-28.7886	18.3921	3.494	0.9056	1.0273	0.6447	2	21.3477	9.1259	12.2218	14.1544	23.6863	-6.1457
777	2.3672	0.9712		10201.4	2.0687	372	1105	40.6464	1.4678	7.223	4.9704	13.6479	2.7734	0.9646	1.0309	0.6214	2	20.0324	9.0553	6.9979	14.5719	12.9696	0.9957
778	3.5961	0.8095	0.661	10201.4	2.7626	1076	1116	95.1748	1.7137	9.1451	22.6073	20.7239	3.8835	0.661	0.895	0.3805	2	35.5146	14.1318	6.5237	37.1395	16.0389	8.0289
779	2.5298	0.9254		10201.4	2.1287	617	1129	50.8732	1.4847	7.3546	4.2093	24.4514	4.9361	0.9251	1.0188	0.6393	2	36.303	16.5014	12.1751	25.8123	23.422	1.5281
780	2.9705	0.8258	0.723	10201.4	2.3771	936	1134	73.1244	1.5358	7.7063	15.9847	18.8983	3.7663	0.723	0.9927	0.4339	2	29.024	11.5291	8.0442	26.5691	15.8775	4.6394
781	2.5353	0.7097	0.4816	10201.4	1.6832	883	1135	51.1974	0.9183	5.6529	7.4536	3.0286	0.492	0.4816	0.8124	0.2719	2	2.7812	0.9695	1.2345	3.5651	2.8028	0.2073
782	2.2403	0.9093		10201.4	1.8289	826	1144	31.0654	1.2109	6.3999	-11.7971	14.793	2.7989	0.8642	0.9992	0.5376	2	17.9129	6.7774	8.5568	12.6068	16.5376	-2.1132
783	2.0346	0.876		10201.4	1.5804	250	1148	17.0131	1.0095	5.5994	-4.7261	15.8834	2.8636	0.8216	0.9383	0.534	2	16.0343	8.1247	7.9096	15.2151	16.6343	-0.7578
784	1.8926	0.9515		10201.4	1.5804	791	1149	9.2435	1.0896	5.6577	-17.7345	15.0599	2.9003	0.8857	1.0283	0.636	2	16.4093	8.3678	9.3857	13.1561	17.7315	-2.9101
785	1.6846	0.9861		10201.4	1.4305	148	1151	2.6032	1.0159	5.219	-36.5473	10.0672	1.9596	0.9648	1.0514	0.6209	2	10.2273	4.7983	7.2534	7.7274	13.7468	-3.7378
786	3.2293	0.8531		10201.4	2.5827	99	1158	85.2049	1.6576	8.6543	7.9927	18.201	3.4861	0.7947	0.9302	0.4813	2	30.17	10.4717	6.6653	21.7557	16.7459	2.4114
787	2.2943	0.9222		10201.4	1.906	1188	1158	35.2022	1.2847	6.6466	10.4658	15.0163	2.9024	0.8857	0.9782	0.5897	2	19.2914	9.9481	7.198	16.8685	13.4451	2.019
788	1.9933	0.8987		10201.4	1.589	843	1179	14.181	1.0229	5.6275	4.6223	8.6039	1.5639	0.8785	0.9355	0.5177	2	8.8009	4.6549	4.1459	8.9918	8.2059	0.4068
789	2.1169	0.8957		10201.4	1.7004	475	1180	22.4649	1.105	5.9565	-14.1809	19.3932	3.5977	0.8685	0.9334	0.5108	2	21.4295	8.2722	11.3847	16.1947	22.144	-3.0389
790	3.3699	0.8917		10201.4	2.8097	693	1180	89.7971	1.9166	9.4401	8.1242	20.4626	4.1545	0.7989	0.985	0.4446	2	39.2187	11.544	11.2154	25.9671	18.8	3.1862
791	3.1992	0.8864	0.7199	10201.4	2.6983	1125	1187	83.7513	1.805	8.9087	-3.088	0.3486	0.0706	0.7321	1.0338	0.5497	2	0.6292	0.1781	0.1808	0.324	0.3594	-0.0194
792	1.7378	0.8365		10201.4	1.302	448	1199	3.7149	0.8041	4.5671	1.3198	3.4034	0.5992	0.7955	0.8868	0.4822	2	2.7367	1.6556	1.5175	3.4336	3.3586	0.0361
793	1.9987	0.9381		10201.4	1.6661	119	1204	14.5442	1.155	5.8901	-29.6182	11.9273	2.3388	0.8823	0.9864	0.6077	2	13.776	5.3145	8.4615	8.7454	15.4598	-4.0802
794	2.4116	0.998		10201.4	2.1501	905	1205	43.6612	1.5803	7.561	-45.1359	0.3376	0.0706	0.9776	1.0424	0.7044	2	0.5335	0.1043	0.3416	0.1481	0.4899	-0.2408
795	3.0208	0.8626		10201.4	2.5056	464	1213	75.7728	1.685	8.1861	9.0153	18.1405	3.734	0.8636	0.9817	0.5242	2	30.5668	11.4086	7.3966	21.7617	16.5053	2.7557
796	2.4028	0.8414		10201.4	1.8417	712	1230	43.1657	1.1576	6.3513	22.1826	3.2202	0.5869	0.7854	0.9163	0.4788	2	3.7277	2.0268	1.2175	4.233	2.5059	0.8269
797	3.1106	0.792		10201.4	2.3985	1142	1234	80.2022	1.5045	7.7397	15.3932	15.2731	2.9689	0.7631	0.8736	0.4022	2	22.9784	8.7348	6.3574	21.7158	12.9221	3.5371
798	2.5577	0.8239		10201.4	1.9188	1095	1238	52.5745	1.1658	6.6203	9.8063	24.0522	4.2355	0.7863	0.9057	0.4829	2	28.04	13.2249	9.12	27.3889	21.6942	2.7497
799	2.3782	0.9466		10201.4	2.0302	158	1260	41.3689	1.3957	7.0724	17.3723	0.8529	0.1683	0.9347	1.0025	0.5793	2	1.1904	0.6151	0.4105	1.0617	0.7047	0.2068
800	3.3435	0.8951	0.7026	10201.4	2.8011	550	1260	88.8107	1.9036	9.4015	-0.2438	14.3804	2.9117	0.7026	0.9964	0.446	2	27.3745	6.3627	10.847	14.2661	14.4158	-0.0667
801	2.1812	0.8609		10201.4	1.7004	814	1273	26.7544	1.0658	5.8995	-23.9502	12.1377	2.1928	0.7853	0.9162	0.5146	2	12.9364	4.6434	7.3938	9.0236	15.0445	-3.0983
802	2.223	1.0089		10127.9	1.9959	810	10	29.7227	1.4707	7.0458	-1.0433	7.5796	1.5821	0.918	1.0693	0.6523	2	11.1473	4.8792	4.4586	7.4804	7.6587	-0.1163
803	2.7206	0.9496		10127.9	2.4028	1202	12	60.7972	1.743	8.1163	26.8038	8.7181	1.8722	0.9385	1.0139	0.5929	2	15.1956	7.8566	3.7631	13.2502	6.3811	4.073
804	2.8084	0.9611		10127.9	2.5398	1076	21	64.9622	1.8724	8.4792	-19.4766	0.5816	0.1284	0.9605	1.0615	0.7031	2	1.089	0.2765	0.5541	0.3933	0.6949	-0.2121
805	1.8377	1.0332		10127.9	1.649	694	25	6.7439	1.2183	5.9651	-9.3383	6.6196	1.352	1.0031	1.1124	0.6886	2	8.0646	4.2306	4.4412	6.1439	7.2376	-0.7531
806	2.0955	0.9543		10127.9	1.7603	391	33	21.2583	1.2216	6.2827	-0.5827	0.0241	0.0047	0.9162	1.0244	0.5835	2	0.0294	0.014	0.0083	0.0239	0.0242	-0.0002
807	2.758	0.9857		10127.9	2.4842	616	42	62.4059	1.8194	8.5405	16.5192	2.6082	0.5556	0.9879	1.0878	0.6628	2	4.7454	2.2271	1.2367	3.3601	2.1773	0.7839
808	1.9142	1.073		10127.9	1.7732	259	49	10.2855	1.3547	6.4526	7.4757	3.9132	0.8216	0.985	1.125	0.782	2	5.3012	3.2279	2.5159	4.1275	3.6207	0.3963
809	3.4018	0.9429	0.7877	10127.9	2.9339	433	49	90.8377	2.0614	10.0767	18.2276	7.3446	1.5025	0.7877	1.037	0.4709	2	15.1402	5.5877	4.758	11.8667	6.0059	2.7597
810	2.1729	1.0138		10127.9	1.9574	64	57	26.177	1.4373	6.9205	-1.7674	7.8693	1.6344	1.0105	1.0827	0.731	2	11.3106	5.6539	4.736	7.735	8.0085	-0.1999
811	2.5979	0.9778		10127.9	2.3428	936	76	54.7206	1.7523	7.9803	-0.1459	13.3239	2.9256	0.9966	1.0907	0.6683	2	23.3474	8.8833	7.7323	13.2927	13.3437	-0.0341
812	3.2395	0.9431		10127.9	2.8482	120	86	85.5935	2.0575	9.5978	22.8696	13.461	2.8857	0.89	1.026	0.55	2	27.6961	12.0439	4.6532	21.8999	10.3825	6.334
813	2.3619	1.0245		10127.9	2.1244	205	95	40.2613	1.5822	7.6016	-6.0235	9.3962	1.9557	1.0135	1.1329	0.7203	2	14.8667	6.2805	5.6415	8.7189	9.9621	-0.8955
814	2.5414	0.9392		10127.9	2.2486	20	102	51.5585	1.6324	7.4986	-8.4077	8.9911	1.9573	0.9528	1.0707	0.6862	2	14.6771	5.4545	6.15	7.9486	9.7468	-1.234
815	2.2746	1.0432		10127.9	2.103	720	109	33.7568	1.6095	7.4547	11.5276	10.0848	2.1774	1.024	1.103	0.766	2	16.2315	8.7058	5.7215	11.3647	8.9222	1.8711
816	3.2594	0.8234	0.66	10127.9	2.5013	1004	118	86.098	1.5684	8.4309	3.5356	1.8683	0.3476	0.66	0.9385	0.3435	2	2.9302	0.7227	0.5364	2.1038	1.8022	0.1036
817	1.8774	1.0158		10127.9	1.679	734	147	8.3564	1.2431	5.9912	-3.6112	13.6954	2.8416	0.8616	1.1018	0.6889	2	17.0248	9.161	9.0861	13.2975	14.1899	-0.6148
818	2.5153	0.9048		10127.9	2.1501	1075	152	50.2269	1.4861	7.15	3.8194	11.9645	2.4868	0.9191	0.9874	0.5706	2	17.7805	7.2457	6.5833	12.6978	11.5078	0.6791
819	2.4408	1.0225		10127.9	2.2272	27	154	45.9036	1.6548	7.8405	2.8622	10.0141	2.1136	1.0124	1.113	0.748	2	16.5714	7.75	5.8029	10.3616	9.7275	0.4743
820	2.7326	0.9406		10127.9	2.3899	341	156	61.4346	1.707	8.0743	-12.9912	0.1655	0.035	0.9623	1.0253	0.6004	2	0.2825	0.0756	0.155	0.1259	0.187	-0.0367
821	2.645	0.9897		10127.9	2.3685	110	161	57.0868	1.734	8.2238	17.7554	10.0367	2.1163	0.9791	1.0851	0.6649	2	17.4037	8.5788	4.6262	12.9017	8.2546	3.0901
822	3.049	0.8885		10127.9	2.5698	287	165	77.4287	1.7679	8.5106	9.6282	11.399	2.3679	0.9166	0.9751	0.5915	2	20.1523	8.0337	5.865	13.5819	10.3016	1.9403
823	3.5982	0.942	0.7208	10127.9	3.178	992	166	95.2237	2.2677	10.6486	12.3483	10.8902	2.3192	0.7208	1.0542	0.4957	2	24.6958	7.7815	6.2693	15.6968	9.5453	3.0495
824	2.251	0.9532		10127.9	1.9145	1270	170	31.8675	1.3183	6.7408	-13.6754	7.014	1.3717	0.9602	1.0201	0.5879	2	9.2465	3.4227	4.6	5.8222	7.9733	-1.2645
825	2.5238	0.9594		10127.9	2.2871	256	174	50.6215	1.7132	7.6068	23.9402	16.2736	3.6651	0.9801	1.06	0.6929	2	27.8799	15.2511	7.6517	22.0099	12.3774	6.6745
826	2.84	1.0172		10127.9	2.6683	1204	179	66.8794	2.0302	9.0752	13.7585	13.0468	2.9187	1.0132	1.1421	0.7621	2	26.4877	12.219	6.2599	16.034	11.2519	3.6443
827	2.5041	0.9757		10127.9	2.1801	398	189	49.6013	1.553	7.6761	2.3943	8.1596	1.6508	0.9243	1.0502	0.6109	2	12.6719	5.169	4.3983	8.4607	7.964	0.3034
828	1.9859	1.0343		10127.9	1.8374	1101	194	13.8465	1.3614	6.4531	11.2825	12.127	2.5584	0.9833	1.1145	0.6801	2	16.5097	9.1795	7.3302	13.4978	10.7589	1.8627
829	2.1921	0.9203		10127.9	1.786	1084	203	27.4716	1.183	6.3376	-79.5883	0.2423	0.0452	0.8946	0.9691	0.5996	2	0.2866	0.0328	0.2473	0.0546	0.435	-0.2281
830	2.3642	1.0133		10127.9	2.1287	868	204	40.4286	1.5708	7.5263	-10.1115	8.1061	1.6918	1.0244	1.0811	0.6737	2	12.733	4.726	5.8004	7.0146	8.9256	-1.2875
831	2.0489	1.0309		10127.9	1.8374	293	225	17.9982	1.3558	6.6359	-2.916	8.8327	1.8046	0.9445	1.1144	0.7504	2	11.9754	6.472	5.5034	8.6249	9.0902	-0.3492
832	2.8784	0.8476		10127.9	2.2615	66	227	69.006	1.445	7.6647	-0.9575	1.7592	0.3317	0.8289	0.9421	0.4662	2	2.5421	0.8036	0.8234	1.7239	1.7761	-0.0243
833	3.1376	0.9631		10127.9	2.8654	249	240	81.3089	2.1217	9.4938	21.6421	13.991	3.1267	0.8704	1.0636	0.5536	2	29.6847	12.494	7.1903	22.567	10.963	6.4244
834	3.0084	0.9506		10127.9	2.6512	471	263	75.0476	1.8903	8.9847	15.0896	15.3002	3.219	0.9163	1.0246	0.5387	2	28.9219	11.3619	9.2042	21.0932	12.9911	4.3642
835	2.4294	0.8577		10127.9	1.906	357	280	44.968	1.2081	6.546	0.5976	1.7273	0.3188	0.7741	0.8929	0.4869	2	2.0867	0.8485	0.7508	1.7427	1.717	0.0125
836	3.2994	0.8579	0.7218	10127.9	2.6983	762	284	87.4132	1.7892	8.893	6.5701	14.3035	2.8777	0.7217	0.985	0.4305	2	25.5918	7.4341	8.3932	17.2693	13.3634	1.6814
837	2.2488	0.9258		10127.9	1.8503	515	291	31.7099	1.2416	6.5405	-16.897	11.5643	2.1953	0.929	0.9899	0.5615	2	14.3582	5.1644	7.5879	9.1972	13.5179	-2.4261
838	2.2707	0.9965		10127.9	2.013	431	311	33.4375	1.4746	7.1088	40.9844	0.0266	0.0055	0.994	1.0716	0.7103	2	0.0392	0.0272	0.0093	0.0383	0.0157	0.0161
839	2.1369	1.0485		10127.9	1.9531	261	314	23.9503	1.4954	7.0391	-2.1886	6.3889	1.3573	1.0113	1.1194	0.7778	2	9.554	4.8689	4.0172	6.2598	6.5286	-0.2091
840	2.5448	0.958		10127.9	2.2486	461	320	51.8662	1.602	7.6592	5.0477	9.9165	2.0741	0.9206	1.0359	0.6587	2	15.8863	7.0039	5.015	10.6334	9.4159	0.8019
841	2.1051	0.962		10127.9	1.786	930	330	21.9045	1.2391	6.3623	-6.3309	14.3181	2.7886	0.9093	1.0444	0.6005	2	17.7416	8.0189	8.4726	13.3544	15.225	-1.1232
842	2.5692	0.8737		10127.9	2.1115	510	351	53.2132	1.3975	7.0519	15.4618	9.2225	1.8277	0.8545	0.9859	0.5463	2	12.8885	6.2521	4.2576	11.4442	7.7965	1.9928
843	1.6912	0.833		10127.9	1.2464	1144	357	2.7707	0.757	4.4261	12.4619	4.9811	0.8519	0.7893	0.8896	0.4343	2	3.7707	2.3639	2.197	5.4425	4.3607	0.4699
844	2.2333	0.9238		10127.9	1.8588	252	360	30.5956	1.2565	6.4816	-16.5967	9.8999	1.9192	0.8794	1.0139	0.548	2	12.4392	4.2608	6.5329	7.7758	11.5434	-2.0645
845	3.109	0.9228		10127.9	2.6855	166	369	80.0699	1.8776	9.0131	18.5731	13.9063	2.8969	0.8248	0.9853	0.4782	2	26.1104	10.2639	7.2267	21.4658	11.3237	4.8495
846	2.1894	1.0441		10127.9	1.9916	1112	373	27.2576	1.4872	7.1814	23.2519	0.0908	0.0188	1.0104	1.1235	0.769	2	0.135	0.085	0.0428	0.1105	0.0697	0.0314
847	2.01	0.9912		10127.9	1.7518	711	374	15.2734	1.2687	6.2587	-26.9498	10.4369	2.1157	0.9616	1.0394	0.6864	2	13.2413	5.5263	7.7151	8.0509	13.2497	-3.5685
848	1.7881	0.8651		10127.9	1.3663	580	382	5.0314	0.8518	4.8595	-7.6816	1.2123	0.2125	0.8306	0.9394	0.5221	2	1.0326	0.6022	0.5855	1.1534	1.3054	-0.0793
849	2.0723	1.023		10127.9	1.876	793	383	19.5104	1.4051	6.6598	11.2957	10.3084	2.1749	1.0161	1.0637	0.6856	2	14.4843	7.9055	5.7643	11.5302	9.1439	1.6361
850	2.7083	0.9065		10127.9	2.2871	565	389	60.1625	1.5567	7.7127	40.1102	2.6241	0.5296	0.8986	1.0138	0.6121	2	4.085	2.6004	0.5729	4.2483	1.5716	1.6385
851	2.2869	1.0055		10127.9	2.0559	152	392	34.5419	1.5121	7.224	7.9076	9.6336	2.0165	0.9674	1.1084	0.7039	2	14.567	7.3966	5.3454	10.5084	8.8719	1.1519
852	2.4153	1.0347		10127.9	2.2358	1182	395	43.9697	1.6953	7.8514	-1.7368	15.3106	3.3059	1.0241	1.1169	0.7636	2	25.9561	11.4429	9.7744	14.9858	15.5761	-0.4508
853	3.0951	0.9505		10127.9	2.7412	12	398	79.2133	1.9489	9.2421	11.5656	19.7327	4.1611	0.8587	1.0508	0.5681	2	38.457	14.3617	10.1221	25.2801	17.4509	4.4478
854	3.5189	0.8956	0.6877	10127.9	3.0196	424	400	93.6662	2.1144	9.901	-0.3842	10.5007	2.2425	0.6877	1.0441	0.4024	2	22.2026	4.1563	6.9161	10.3291	10.5411	-0.0853
855	2.2317	0.8814		10127.9	1.7603	822	411	30.4237	1.1334	6.1794	10.3955	0.7763	0.1424	0.8871	0.9477	0.5137	2	0.8799	0.4488	0.2925	0.8737	0.6957	0.0915
856	3.2468	0.8511	0.6031	10127.9	2.6641	460	415	85.7538	1.792	8.6814	5.0014	11.1074	2.2928	0.6031	1.0035	0.3597	2	19.9044	4.7906	7.4203	13.3198	10.552	0.9955
857	2.4654	0.9609		10127.9	2.1372	1135	447	47.2836	1.5273	7.4428	21.5434	10.1981	2.0927	0.9443	1.013	0.5757	2	15.5755	7.962	5.2006	13.8295	8.0012	3.3555
858	2.1609	0.9159		10127.9	1.7646	586	479	25.4058	1.1805	6.2175	-7.9942	16.3555	3.1054	0.8742	0.9843	0.598	2	19.3077	9.0189	9.0247	15.0823	17.6635	-1.5435
859	2.3512	0.9499		10127.9	2.013	51	480	39.3614	1.4045	7.0163	1.5905	13.582	2.7188	0.9371	1.0106	0.5965	2	19.0759	8.276	7.6304	13.8741	13.3655	0.3034
860	2.8231	0.86		10127.9	2.2871	83	506	65.6582	1.5024	7.6274	20.9421	15.9919	3.15	0.8067	0.9508	0.5077	2	24.0262	11.45	6.5548	22.5533	12.6425	5.0316
861	2.9827	0.9457	0.8295	10127.9	2.6169	978	519	73.7345	1.88	8.862	28.5655	11.4433	2.4276	0.8295	1.0307	0.4908	2	21.5134	10.1578	4.4092	20.6945	8.1745	6.1454
862	2.1272	0.9912		10127.9	1.8503	202	520	23.1908	1.3544	6.6242	7.0434	13.488	2.7578	0.9813	1.0737	0.6932	2	18.2682	9.978	7.2999	14.3947	12.5385	1.2867
863	2.6103	0.9914		10127.9	2.3642	343	523	55.3688	1.7605	8.1302	0.8419	13.3852	2.8984	0.9979	1.0502	0.6712	2	23.5647	9.107	8.2924	13.5679	13.2724	0.1984
864	2.7933	0.943		10127.9	2.4842	254	525	63.9736	1.8141	8.2751	12.0962	17.657	3.8708	0.9741	1.0452	0.6813	2	32.0316	14.4489	9.1701	21.2089	15.5216	3.8746
865	2.4731	0.7997		10127.9	1.8674	791	534	47.8287	1.1518	6.2131	12.5837	4.2507	0.788	0.7508	0.8929	0.3913	2	4.896	2.07	1.5535	5.2905	3.7157	0.6161
866	3.2384	0.9584		10127.9	2.9639	512	539	85.5249	2.1797	9.7502	19.927	18.4658	4.1281	0.9297	1.083	0.6302	2	40.2499	17.339	9.2039	27.5135	14.7864	8.0206
867	2.18	0.9945		10127.9	1.9274	639	554	26.6022	1.3819	6.8114	-24.6888	1.0405	0.2111	0.9721	1.0727	0.6926	2	1.4379	0.5436	0.8193	0.7849	1.2975	-0.355
868	2.0716	1.0314		10127.9	1.8888	1049	555	19.4525	1.4267	6.7125	0.0649	8.0214	1.7049	1.0365	1.1054	0.6968	2	11.4442	5.5933	4.9278	8.0271	8.0164	0.0074
869	2.498	0.9908		10127.9	2.2143	273	557	49.3696	1.6031	7.775	-0.3704	10.1046	2.0834	0.9662	1.0522	0.6352	2	16.1987	6.3819	6.4773	10.0477	10.1422	-0.06
870	1.8847	0.9499		10127.9	1.5762	353	572	8.6918	1.0915	5.6245	4.5368	11.4864	2.2291	0.9194	1.0139	0.6206	2	12.5374	7.3744	6.0756	11.8819	10.9655	0.5688
871	2.0881	0.9797		10127.9	1.816	556	574	20.7609	1.3005	6.4268	6.4111	13.0817	2.6472	0.8961	1.0662	0.596	2	17.0128	8.3871	7.4002	14.0733	12.2432	1.0907
872	2.5447	0.9155		10127.9	2.2058	137	578	51.8481	1.5672	7.3185	-55.2546	0.49	0.1049	0.9199	1.0498	0.6595	2	0.7679	0.0774	0.4191	0.1173	0.7607	-0.4243
873	3.0663	0.9214		10127.9	2.6512	1225	609	78.253	1.8529	8.8757	14.3757	17.1756	3.5856	0.8999	1.0114	0.5999	2	31.8246	13.3969	8.1035	22.3337	14.7067	4.575
874	2.5945	0.961		10127.9	2.2957	1127	614	54.5174	1.67	7.8327	-0.9156	16.2185	3.4579	0.9301	1.0631	0.6312	2	27.0849	10.0832	10.0212	15.9738	16.3667	-0.248
875	1.8286	0.9421		10127.9	1.5119	538	618	6.4395	1.036	5.4121	-8.8265	10.9052	2.0875	0.9155	0.9894	0.566	2	11.2978	5.7203	6.5323	10.1058	11.8674	-0.9972
876	2.2771	1		10127.9	2.0216	1046	625	33.9326	1.4832	7.154	40.6716	0.4658	0.0966	0.9699	1.0707	0.7066	2	0.6909	0.4762	0.1796	0.674	0.2764	0.281
877	2.8979	0.9		10127.9	2.4799	1256	626	69.927	1.72	8.1935	19.6356	15.7266	3.3014	0.8099	1.0108	0.484	2	27.0498	11.4281	7.322	23.6135	12.6389	5.3114
878	2.0926	0.9953		10127.9	1.8546	261	627	21.0825	1.3406	6.543	-3.8462	14.5204	2.9751	0.9847	1.0503	0.6516	2	19.466	9.0772	8.831	13.9301	15.079	-0.7487
879	2.2108	0.9431		10127.9	1.8674	201	636	28.8243	1.2975	6.5502	-4.5256	12.1714	2.411	0.9393	1.0036	0.5945	2	15.7924	6.8487	6.8336	11.5205	12.7227	-0.7147
880	2.396	0.9417		10127.9	2.0302	1100	640	42.7229	1.4227	7.0887	-23.1228	0.2026	0.0407	0.895	1.0071	0.6152	2	0.2882	0.0868	0.1507	0.1411	0.2494	-0.0666
881	1.6471	0.8085		10127.9	1.2121	538	642	1.9993	0.6871	4.1836	-10.7548	1.8107	0.2974	0.6839	0.888	0.4299	2	1.2441	0.7283	0.8332	1.6941	2.0053	-0.1338
882	2.5747	0.8961		10127.9	2.0816	1064	643	53.4694	1.3483	7.2486	10.5445	0.3051	0.0568	0.8226	0.9406	0.5054	2	0.4114	0.1813	0.1277	0.3588	0.273	0.0434
883	2.1299	0.9676		10127.9	1.8374	630	646	23.4435	1.3124	6.4748	-0.9047	10.6541	2.1595	0.9494	1.0355	0.6662	2	13.9825	7.0353	6.1019	10.5604	10.7502	-0.1265
884	1.6133	0.8456		10127.9	1.2121	812	661	1.5639	0.7454	4.2857	-86.5885	1.9686	0.3424	0.7526	0.892	0.4843	2	1.4674	0.5084	1.23	1.0496	3.6731	-1.2706
885	3.1078	0.9129		10127.9	2.6598	483	663	79.9378	1.8226	8.913	22.0554	19.8061	4.0501	0.8688	0.9968	0.5684	2	36.0986	16.7367	8.5049	29.4453	15.438	7.9617
886	2.0017	0.8125		10127.9	1.4862	308	668	14.8102	0.9034	5.1093	-14.0888	0.4313	0.0762	0.7841	0.8887	0.4422	2	0.3896	0.1627	0.2269	0.3678	0.4919	-0.0549
887	2.045	0.8816		10127.9	1.5976	694	669	17.6834	1.0213	5.6641	-14.4888	18.9642	3.4194	0.8509	0.9223	0.5309	2	19.3681	8.7211	10.647	16.4271	21.7129	-2.8062
888	2.3297	0.8262		10127.9	1.7817	437	681	37.8082	1.1068	6.0472	-2.6293	3.9071	0.7151	0.7591	0.9023	0.3972	2	4.3244	1.4789	2.0086	3.7236	4.01	-0.1137
889	1.8368	0.9382		10127.9	1.5205	540	681	6.7174	1.0281	5.4142	-23.5813	9.1186	1.7315	0.8894	1.0165	0.5667	2	9.3748	4.1752	5.9987	7.3674	11.2683	-2.2107
890	2.2731	1.0327		10127.9	2.0816	1217	682	33.7248	1.5763	7.3748	-6.0884	0.0933	0.0199	1.0056	1.1201	0.756	2	0.1471	0.0659	0.0658	0.0872	0.099	-0.009
891	3.5897	0.892	0.7057	10127.9	3.0924	204	687	95.077	2.1721	10.0593	1.2411	11.6401	2.5134	0.7057	1.045	0.4595	2	25.2835	5.5965	6.6132	12.1787	11.4958	0.3138
892	2.9808	0.907		10127.9	2.5142	938	687	73.6291	1.7462	8.4933	15.3392	18.854	3.8763	0.8516	0.9825	0.5009	2	32.9229	13.0448	9.3848	26.0447	15.9618	5.0501
893	3.1168	0.8233		10127.9	2.4285	1052	687	80.4228	1.5267	8.0614	13.042	20.8088	3.9409	0.8248	0.9035	0.447	2	31.7688	12.2317	9.7248	27.3636	18.0947	4.1433
894	1.9576	0.8584		10127.9	1.4862	882	689	12.5577	0.9312	5.2789	-17.163	2.1205	0.3741	0.8242	0.9454	0.4747	2	1.9746	0.8403	1.1343	1.7703	2.4844	-0.3389
895	2.3041	0.8838		10127.9	1.8331	1028	692	35.9953	1.1872	6.3977	-17.7453	16.4544	3.0534	0.853	0.9411	0.5428	2	19.5347	7.0496	10.4712	12.9873	19.3736	-3.4665
896	3.2918	0.8435	0.5996	10127.9	2.6598	832	693	87.2047	1.7078	8.7227	3.2009	12.9773	2.5408	0.5995	0.9583	0.346	2	22.1626	5.0556	6.9126	14.612	12.5617	0.7094
897	3.3421	0.8444	0.6563	10127.9	2.6769	348	701	88.7873	1.7345	8.8663	17.5012	15.0426	2.9428	0.6563	0.9597	0.4104	2	26.0914	9.6588	7.0676	23.5379	12.4101	4.5663
898	2.1228	0.8804		10127.9	1.6747	587	706	22.8793	1.0673	5.8717	-7.6083	3.277	0.5957	0.8572	0.9231	0.4874	2	3.4975	1.4525	1.7797	2.9803	3.5263	-0.2661
899	3.1	0.9465		10127.9	2.8182	73	717	79.4983	2.0521	9.2181	17.5791	18.5491	4.1293	0.9428	1.043	0.6565	2	38.0646	16.7286	8.3837	25.4808	15.2885	6.6914
900	2.3601	0.9098		10127.9	1.9359	956	737	40.1277	1.2907	6.7456	6.3406	11.6083	2.2211	0.9155	0.9798	0.5441	2	14.9828	6.8654	5.472	12.6188	10.8726	0.95
901	3.0282	0.8873	0.6547	10127.9	2.4756	985	737	76.2225	1.6368	8.441	15.1118	13.1696	2.5537	0.6547	0.9824	0.3908	2	21.556	7.6265	6.0101	19.5146	11.1794	3.2575
902	2.7977	0.9411		10127.9	2.3899	1031	737	64.2892	1.6649	8.2712	10.9045	19.0885	3.8423	0.9197	0.9864	0.6092	2	31.7804	13.8258	9.3729	22.6955	17.0069	3.4655
903	2.0684	0.9403		10127.9	1.7132	124	750	19.1778	1.1875	6.1101	3.8387	10.0999	1.9629	0.9335	1.0014	0.5806	2	11.9936	6.0994	5.1065	10.5053	9.7123	0.4604
904	2.1816	0.9544		10127.9	1.8546	776	763	26.8457	1.2815	6.5411	7.1362	2.3313	0.4567	0.9153	1.0155	0.631	2	2.9876	1.5792	1.1863	2.5028	2.165	0.2132
905	1.7857	0.9464		10127.9	1.4948	520	769	4.9529	1.0117	5.3091	-16.9161	12.1789	2.3208	0.878	1.0222	0.6044	2	12.3214	6.5216	7.787	10.7903	14.239	-2.0843
906	2.1165	0.9293		10127.9	1.7518	911	778	22.4206	1.1747	6.1791	-7.459	8.8803	1.6882	0.9303	0.9967	0.5663	2	10.4317	4.6256	5.0137	8.1687	9.5427	-0.7781
907	3.451	0.9315	0.6536	10127.9	3.0538	1249	783	92.1492	2.1933	10.0986	2.1923	10.7209	2.3285	0.6536	1.076	0.4738	2	23.5142	5.4835	7.2128	11.5741	10.486	0.5155
908	2.6934	0.8799		10127.9	2.2186	50	787	59.3969	1.4914	7.4451	4.9039	15.1305	3.0309	0.8966	0.9687	0.5783	2	22.5656	9.4278	7.7916	16.3021	14.3887	1.1066
909	2.3825	0.9759		10127.9	2.0816	335	787	41.6556	1.4698	7.3046	5.4785	18.6344	3.7495	0.9612	1.0527	0.6267	2	27.3889	12.5397	10.1291	20.0082	17.614	1.5005
910	3.2512	0.8915		10127.9	2.7069	659	788	85.8914	1.8363	9.1061	16.4615	21.9689	4.4302	0.8004	0.9793	0.453	2	40.3415	14.9548	9.4899	33.0123	18.3528	6.6408
911	2.0763	0.9326		10127.9	1.7175	1058	792	19.7858	1.1761	6.0831	-16.0268	7.3356	1.4183	0.9082	0.9749	0.5509	2	8.6274	3.306	4.7967	6.0013	8.5113	-1.3827
912	2.3783	0.9048		10127.9	1.9274	89	800	41.3858	1.2712	6.76	9.4471	10.6219	1.9974	0.8594	0.9675	0.527	2	13.5025	6.3451	4.8603	12.039	9.6187	1.2756
913	2.7668	0.7716		10127.9	2.0002	77	809	62.8158	1.1696	6.7065	3.1657	2.8682	0.5002	0.7619	0.8808	0.4028	2	3.3547	1.225	1.2227	3.0411	2.7775	0.1062
914	1.8367	1.0726		10127.9	1.7261	1121	809	6.7042	1.3219	6.189	-15.1241	15.8994	3.3959	1.0116	1.1313	0.7311	2	21.0174	10.2046	12.6678	13.9569	18.3045	-3.1787
915	2.2259	0.7924		10127.9	1.6019	273	810	29.9093	0.9408	5.5412	-18.0093	3.3553	0.5697	0.7549	0.8507	0.3918	2	3.1567	0.9827	1.7966	2.5084	3.9594	-0.5685
916	2.1839	0.9529		10127.9	1.8546	970	826	26.9829	1.2799	6.5378	1.2915	13.1221	2.5689	0.8709	1.0107	0.6115	2	16.795	8.1377	7.4881	13.3076	12.9529	0.2169
917	2.0314	0.9215		10127.9	1.6832	487	827	16.743	1.1279	5.8809	-7.7162	19.7964	3.7968	0.9028	1.0015	0.6088	2	22.3284	11.259	11.0694	18.4933	21.3232	-1.7229
918	2.6756	0.7189	0.5131	10127.9	1.786	713	846	58.5405	0.9684	6.0429	8.9498	2.6676	0.4275	0.5131	0.8082	0.2687	2	2.5833	0.8839	1.1488	3.2893	2.4288	0.2312
919	1.9799	0.9363		10127.9	1.6447	1216	850	13.61	1.1091	5.8239	-50.8727	1.8133	0.3453	0.9182	0.9839	0.5592	2	2.0111	0.5068	1.5043	0.9063	2.7358	-1.0231
920	2.0316	0.9178		10127.9	1.6618	65	852	16.7714	1.1073	5.8576	-27.1937	9.9072	1.8728	0.8643	0.9794	0.584	2	10.9702	4.3754	6.5948	7.4924	12.6009	-2.9832
921	2.7387	0.8861		10127.9	2.24	1068	852	61.5896	1.5046	7.6241	2.7654	15.4708	3.0531	0.9197	0.9873	0.5344	2	23.2773	8.6822	7.5258	16.248	15.0434	0.6437
922	2.5028	0.8414		10127.9	1.9574	700	863	49.5656	1.2281	6.6157	7.9699	0.1945	0.0361	0.8128	0.9376	0.4377	2	0.2389	0.0974	0.102	0.2226	0.1791	0.019
923	3.1686	0.7806		10127.9	2.3728	516	874	82.4017	1.4381	7.7701	16.6009	24.671	4.5661	0.7232	0.8543	0.3718	2	35.4794	13.5388	8.7214	36.4181	20.5749	5.8899
924	2.7254	0.8883		10127.9	2.2743	76	892	61.0286	1.5465	7.6055	10.9808	15.937	3.2406	0.8776	0.9858	0.5341	2	24.6466	10.2843	6.8245	19.2538	14.1869	2.7064
925	2.9123	0.7854		10127.9	2.1929	874	892	70.5444	1.3474	7.1862	4.3683	23.1847	4.3471	0.7189	0.8802	0.4352	2	31.239	11.0139	9.4236	25.3079	22.1724	1.3646
926	2.6408	0.8002		10127.9	1.9574	632	907	56.8053	1.1716	6.6392	0.7632	3.2456	0.5727	0.742	0.9237	0.3921	2	3.8025	1.2921	1.2036	3.2949	3.2209	0.029
927	2.2765	0.9747		10127.9	1.9574	194	912	33.8847	1.4012	6.9707	9.0452	14.9296	3.001	0.9398	1.078	0.6826	2	20.9193	11.161	7.3562	16.3516	13.5795	1.8922
928	2.3535	0.8444		10127.9	1.786	403	932	39.4611	1.1127	6.2432	4.1697	8.4036	1.4977	0.8532	0.9188	0.467	2	9.3507	4.1507	3.6777	8.8881	8.0532	0.3899
929	2.9316	0.8757		10127.9	2.4328	109	938	71.2472	1.6402	8.0647	11.1521	24.0635	4.894	0.8964	0.9622	0.5726	2	39.4689	16.643	11.4561	29.0666	21.3793	4.4016
930	2.8872	0.818		10127.9	2.2572	730	950	69.3328	1.4314	7.4201	12.5095	19.3337	3.7296	0.8199	0.9476	0.4535	2	27.6742	11.1331	7.8574	24.5479	16.9146	3.4619
931	1.8337	0.9331		10127.9	1.5076	776	956	6.5982	1.016	5.3755	-23.5024	9.2502	1.7483	0.892	1.0071	0.5541	2	9.3982	4.1211	5.9714	7.4377	11.424	-2.2088
932	2.5736	0.8953		10127.9	2.1544	553	967	53.3961	1.4467	7.2384	2.4057	17.9843	3.5944	0.935	0.9899	0.5998	2	26.0179	11.1525	9.8777	18.5949	17.5513	0.6259
933	3.7564	0.8381	0.6679	10127.9	3.0367	847	975	97.7663	1.9737	9.8907	2.6197	16.1587	3.2245	0.6679	0.9725	0.3928	2	31.8925	7.0159	8.6635	17.8626	15.7355	0.8355
934	2.2134	1.0506		10127.9	2.0473	475	980	28.9788	1.5661	7.3055	4.3886	24.3126	5.212	1.0218	1.1286	0.7238	2	38.076	18.497	14.9507	25.5543	23.2458	1.671
935	3.4981	0.8019	0.6439	10127.9	2.724	140	984	93.2311	1.687	8.8131	21.4923	14.709	2.8156	0.6439	0.9164	0.3782	2	24.814	9.7003	5.9301	25.6491	11.5475	5.3331
936	2.0249	0.9275		10127.9	1.6704	1249	984	16.176	1.1304	5.9003	3.5471	9.4548	1.8114	0.875	0.9748	0.596	2	10.6877	5.814	4.8738	9.7558	9.1196	0.3791
937	2.0263	0.9929		10127.9	1.7689	589	993	16.2892	1.2717	6.3206	-9.7764	13.4669	2.7095	0.9714	1.0682	0.7071	2	17.1259	8.779	8.3469	12.4155	14.7833	-1.6743
938	2.0165	0.987		10127.9	1.7603	1209	998	15.6394	1.2661	6.2526	-15.6065	11.4381	2.3161	0.9819	1.0474	0.6974	2	14.4818	6.9613	7.5205	9.9824	13.2234	-2.2601
939	1.7861	0.895		10127.9	1.4177	1233	1003	4.9791	0.9094	5.0218	-12.691	11.0179	1.9952	0.8481	0.9496	0.547	2	10.0197	5.5209	6.1436	10.0922	12.4167	-1.2716
940	3.4583	0.8648	0.6956	10127.9	2.8225	696	1006	92.3889	1.8735	9.3953	19.402	17.3383	3.4574	0.6956	0.9721	0.4353	2	32.4833	12.385	7.8282	28.4538	13.9744	6.3024
941	2.053	0.9709		10127.9	1.7603	190	1010	18.242	1.2303	6.262	-14.6671	12.4888	2.4537	0.9312	1.0292	0.6499	2	15.365	7.0534	8.3116	10.8528	14.3203	-2.2536
942	2.2175	0.9741		10127.9	1.9231	322	1021	29.2573	1.3697	6.7859	-4.1344	19.4863	3.9332	0.9907	1.0567	0.6327	2	26.6904	11.7353	11.4362	18.5475	20.2916	-1.1035
943	2.5028	1.013		10127.9	2.3128	42	1028	49.5478	1.732	7.9651	12.4509	23.912	5.1996	1.0056	1.1026	0.6739	2	41.4156	19.2653	13.0392	28.5867	20.9351	5.1566
944	2.9803	0.916		10127.9	2.5313	463	1037	73.6081	1.7766	8.5767	8.4114	18.9914	3.9339	0.8346	1.0329	0.4881	2	33.7401	11.3287	10.728	23.2082	17.3942	2.838
945	1.8097	0.7909		10127.9	1.2763	1086	1037	5.8325	0.7451	4.4968	-38.7514	2.7496	0.4556	0.7406	0.8771	0.3872	2	2.0487	0.6834	1.497	1.7648	3.815	-0.7939
946	2.8288	0.8642		10127.9	2.2957	634	1038	66.0975	1.5065	7.6799	9.5145	17.7192	3.4758	0.8584	0.9331	0.5505	2	26.6939	11.3654	8.386	20.6474	16.0334	2.5398
947	2.9721	0.9201	0.7938	10127.9	2.5613	848	1040	73.2924	1.7791	8.5911	13.9553	17.6898	3.6633	0.7938	1.0375	0.5475	2	31.472	12.7252	8.7641	23.243	15.2209	4.392
948	2.3547	0.9358		10127.9	1.9959	1172	1062	39.6441	1.3787	6.9223	0.993	0.3516	0.07	0.9213	0.9828	0.5439	2	0.4848	0.1941	0.2169	0.357	0.3481	0.0048
949	2.0832	0.9115		10127.9	1.6961	391	1068	20.2798	1.1385	5.9652	6.4624	12.3834	2.3635	0.8942	0.9645	0.5232	2	14.0985	6.9716	6.1761	13.3246	11.5832	0.9111
950	2.6279	0.8592		10127.9	2.0987	333	1091	56.0946	1.3571	7.0934	7.9272	18.101	3.4631	0.8433	0.9185	0.4677	2	24.5648	9.741	9.0152	20.8296	16.6656	1.9473
951	1.7037	0.9181		10127.9	1.362	718	1096	3.0546	0.8939	4.9139	-5.9534	14.1045	2.5658	0.8377	0.9817	0.5469	2	12.608	7.422	7.7618	13.571	14.9435	-0.7506
952	2.2275	0.9874		10127.9	1.9659	591	1098	30.1118	1.413	6.9101	-3.0847	18.6799	3.8197	0.9834	1.0525	0.6352	2	26.3947	11.4169	11.5543	17.9746	19.2564	-0.8142
953	2.8452	0.9118		10127.9	2.4285	907	1100	67.1209	1.6498	8.1502	7.2165	16.13	3.2651	0.8574	1.0028	0.5785	2	26.6112	10.5786	8.1395	18.285	14.9656	1.9204
954	3.1204	0.8474		10127.9	2.497	713	1138	80.5333	1.6186	8.3074	-4.6447	23.7821	4.6337	0.8136	0.9111	0.4549	2	38.4937	9.5319	13.5579	20.9559	24.8867	-1.7879
955	2.6381	0.8588		10127.9	2.0944	126	1144	56.6366	1.3412	7.1179	17.2814	19.9441	3.758	0.8163	0.935	0.4588	2	26.749	12.1921	8.5486	26.5725	16.4975	4.6226
956	2.3234	0.8048		10127.9	1.6747	1082	1146	37.4307	1.0079	5.8744	-24.5705	1.5651	0.2685	0.7936	0.8604	0.425	2	1.5775	0.441	0.896	1.0377	1.9497	-0.3876
957	3.3611	0.9246		10127.9	2.9039	265	1176	89.5146	2.0223	9.7627	25.7545	18.4093	3.8134	0.8036	1.034	0.5386	2	37.2292	16.9506	7.14	31.4686	13.6681	9.5882
958	2.6296	0.936		10127.9	2.3471	760	1178	56.1506	1.7008	7.7325	-27.4441	1.0044	0.2209	0.9623	1.0405	0.6151	2	1.7082	0.3185	1.0309	0.5178	1.28	-0.4688
959	3.3476	0.7877	0.5416	10127.9	2.5056	989	1179	89.0215	1.4964	8.2836	0.7968	15.1221	2.7317	0.5416	0.9275	0.3291	2	22.6287	5.1173	6.9957	15.5495	15.0017	0.1803
960	2.5566	0.9304		10127.9	2.1501	967	1185	52.4835	1.4748	7.4726	11.403	16.4797	3.2524	0.9008	0.9957	0.5927	2	24.3042	11.4242	7.8526	19.2762	14.6001	2.7714
961	1.7557	0.8009		10127.9	1.2464	421	1191	4.1307	0.73	4.4176	-8.2197	1.4327	0.2368	0.7671	0.881	0.4547	2	1.0459	0.6191	0.5628	1.3614	1.5505	-0.086
962	1.8758	0.7914		10127.9	1.3406	691	1195	8.276	0.7832	4.664	3.8737	2.3653	0.3972	0.7331	0.8555	0.4403	2	1.8525	1.0729	0.9663	2.4365	2.2735	0.0718
963	3.2435	0.8766		10127.9	2.6683	18	1198	85.6622	1.7875	8.9329	16.9124	23.4039	4.6832	0.8136	0.9489	0.4652	2	41.8345	16.1215	8.0644	34.6543	19.4457	7.0752
964	3.3227	0.824	0.6799	10127.9	2.5912	1046	1217	88.2035	1.6448	8.6011	12.7758	14.6595	2.8034	0.6799	0.9308	0.4045	2	24.1119	8.2522	5.4001	20.4031	12.7868	3.0805
965	2.2402	0.8003		10127.9	1.6276	309	1234	31.0497	0.9487	5.6324	-15.2517	2.6297	0.4429	0.7633	0.8584	0.4161	2	2.4948	0.8804	1.3165	2.1161	3.0307	-0.3805
966	2.3428	0.8312		10127.9	1.786	1171	1237	38.7977	1.1033	6.1179	-29.1682	1.4689	0.2649	0.7359	0.8911	0.4099	2	1.6206	0.305	1.0536	0.7442	1.8974	-0.4727
967	2.1744	0.9298		10127.9	1.816	803	1238	26.2225	1.2243	6.3517	-59.9795	0.9584	0.1847	0.8929	0.9797	0.5974	2	1.1734	0.2122	0.9046	0.3552	1.5333	-0.7038
968	2.2207	0.9458		10127.9	1.8931	520	1243	29.5519	1.3147	6.5985	-12.0945	0.227	0.0452	0.9287	0.9983	0.5725	2	0.2984	0.1096	0.1474	0.1914	0.2545	-0.0361
969	3.1538	0.8262		10127.9	2.5056	375	1244	81.91	1.6022	8.1864	13.8551	21.5729	4.2221	0.8001	0.9155	0.4382	2	34.5641	12.9327	6.9425	29.5115	18.5837	4.7889
970	3.9231	0.8707	0.592	10127.9	3.2765	143	1248	99.0169	2.1592	10.7316	7.8466	10.7564	2.1642	0.592	0.9851	0.3457	2	23.2252	5.2494	5.8595	15.1836	9.9125	1.8224
971	2.0556	0.931		10041.7	1.7004	190	13	18.3856	1.14	6.0125	-16.6796	7.3201	1.3879	0.9008	0.9923	0.5995	2	8.3449	3.7285	4.6164	6.2193	8.5412	-1.3919
972	3.1015	0.8454	0.7196	10041.7	2.4799	544	15	79.652	1.58	8.2374	11.1045	15.3695	2.948	0.7196	0.9136	0.4368	2	24.2838	8.6646	7.4633	19.8369	13.6632	2.6966
973	1.8512	0.9711		10041.7	1.5633	72	16	7.3016	1.0824	5.6473	-14.2896	4.1281	0.7912	0.9705	1.0347	0.611	2	4.4683	2.2443	2.5797	3.673	4.718	-0.6385
974	1.6194	0.8246		10041.7	1.1778	384	17	1.6151	0.7094	4.1953	-18.826	2.7255	0.4609	0.7641	0.8622	0.453	2	1.9335	1.1032	1.4299	2.4352	3.2387	-0.364
975	2.6314	0.9649		10041.7	2.33	850	17	56.2439	1.6814	7.9768	9.2649	9.4216	1.9859	0.9334	1.0647	0.6255	2	15.8415	6.8146	5.2954	10.8954	8.5488	1.4677
976	2.7755	0.957		10041.7	2.4328	646	26	63.2464	1.723	8.3447	0.9265	8.9888	1.856	0.9257	1.0374	0.6005	2	15.4877	5.4909	4.7522	9.1446	8.9056	0.1435
977	2.1804	0.9931		10041.7	1.9274	159	34	26.6478	1.3819	6.8022	-11.0901	7.1248	1.4474	0.9946	1.0609	0.6961	2	9.8457	4.4171	4.8062	6.3459	7.9146	-1.0919
978	2.2822	1.0624		10041.7	2.1629	909	42	34.1728	1.68	7.6169	-1.828	7.2224	1.593	1.0219	1.1109	0.7929	2	12.1336	5.609	5.0798	7.0745	7.3543	-0.2218
979	2.4163	0.9558		10041.7	2.0687	1201	64	44.0726	1.4569	7.2558	-0.4298	14.4501	2.9014	0.9478	1.0115	0.6459	2	21.0523	9.2834	8.0918	14.3722	14.5123	-0.0905
980	2.9616	0.9663		10041.7	2.6641	772	67	72.7679	1.9349	8.9909	18.6529	9.9894	2.1498	0.9704	1.0647	0.6689	2	19.3284	9.041	3.9633	13.516	8.1263	3.6053
981	2.5858	0.9467		10041.7	2.2914	156	99	53.9833	1.6748	7.6903	-15.5971	7.8022	1.6992	0.9638	1.081	0.6458	2	13.0672	3.786	5.2341	5.8629	9.0191	-2.0381
982	1.8982	1.0078		10041.7	1.6747	1209	101	9.4864	1.2171	6.0098	-15.9182	0.3114	0.0631	0.9733	1.0384	0.7037	2	0.379	0.1937	0.2107	0.2752	0.3609	-0.0603
983	4.0634	0.9144	0.6788	10041.7	3.5164	962	114	99.4194	2.4637	11.6724	12.7976	8.4099	1.7751	0.6788	1.0266	0.3942	2	20.7195	5.5422	3.7209	14.0606	7.3335	2.6516
984	2.1255	0.8598		10041.7	1.649	23	125	23.0721	1.0216	5.7414	-31.6841	0.9457	0.1683	0.819	0.9225	0.4769	2	0.9661	0.2877	0.6265	0.6034	1.2454	-0.3061
985	3.5805	0.9127		10041.7	3.0838	1091	130	95.0037	2.1639	10.2664	24.6729	8.9669	1.89	0.8261	1.0367	0.5248	2	19.4035	8.3324	3.3394	15.8762	6.7545	4.7874
986	2.7006	0.8067		10041.7	2.0687	449	140	59.7792	1.2783	6.8442	5.0806	2.1972	0.4104	0.7688	0.9139	0.4391	2	2.8087	1.0586	0.7522	2.4106	2.0856	0.1427
987	2.428	1.0336		10041.7	2.2315	1008	149	44.8644	1.6859	7.8837	3.923	12.0263	2.5718	1.0114	1.1167	0.7677	2	20.2751	9.6659	7.0401	12.5905	11.5544	0.7954
988	3.1241	0.8455		10041.7	2.5398	832	166	80.7102	1.6867	8.298	11.0615	16.2996	3.3132	0.8203	0.9502	0.4792	2	27.4926	9.9877	7.4671	20.8435	14.497	3.0411
989	2.2939	0.9713		10041.7	1.9831	1199	166	35.1538	1.4096	6.9997	2.9962	12.6793	2.5534	0.9648	1.0183	0.6514	2	17.8727	8.5475	7.3895	13.1214	12.2993	0.5355
990	2.9532	0.9468		10041.7	2.6127	650	173	72.3706	1.883	8.7838	7.7636	13.4689	2.8874	0.9341	1.0262	0.6481	2	25.362	10.0205	7.3339	15.4611	12.423	1.969
991	2.2332	0.9765		10041.7	1.9317	304	174	30.5487	1.37	6.8505	-3.9031	11.5163	2.3031	0.9841	1.0502	0.6377	2	15.7773	7.0151	6.7276	11	11.9656	-0.6158
992	2.6148	0.9612		10041.7	2.3214	583	180	55.5731	1.6821	7.8962	3.1614	15.5946	3.3221	0.9652	1.0489	0.6275	2	26.2317	10.3057	9.8119	16.4228	15.1013	0.8293
993	2.841	0.8971		10041.7	2.3814	881	204	66.9397	1.6105	8.0072	-28.6988	0.7449	0.1498	0.9173	0.9832	0.6022	2	1.1997	0.2331	0.6976	0.387	0.9587	-0.3443
994	4.296	0.8402	0.7006	10041.7	3.4307	927	204	99.8231	2.2163	11.3394	12.633	13.2214	2.5841	0.7006	0.9592	0.345	2	29.3026	7.6868	5.647	22.2814	11.5513	3.7018
995	1.798	1.048		10041.7	1.619	1028	210	5.3986	1.1911	5.9196	-22.5836	12.6345	2.5422	1.0229	1.1042	0.7539	2	15.049	8.2768	9.3885	10.979	15.4873	-3.3986
996	1.7945	0.9339		10041.7	1.452	83	211	5.2542	0.9609	5.2646	-13.431	1.4211	0.2594	0.9322	1.0051	0.6076	2	1.3655	0.7959	0.8154	1.3101	1.6119	-0.1834
997	2.4283	0.9787		10041.7	2.1244	1080	214	44.8816	1.5208	7.4664	1.79	13.096	2.6675	0.9239	1.0565	0.677	2	19.9164	9.0635	7.33	13.3884	12.8617	0.3565
998	2.5416	0.9069		10041.7	2.1886	301	217	51.5766	1.5446	7.2412	-3.5808	13.1571	2.8065	0.9474	1.0472	0.6681	2	20.3224	8.3771	7.302	12.5389	13.6281	-0.7277
999	3.4894	0.904	0.6852	10041.7	2.9596	1158	219	93.0864	2.029	9.9101	19.2842	10.8205	2.2154	0.6852	1.0347	0.4394	2	21.9548	8.0718	4.6653	18.3683	8.7339	4.2338
1000	1.9794	0.8947		10041.7	1.5633	236	224	13.5961	1.0091	5.5638	-8.9291	2.1375	0.3877	0.8623	0.9439	0.51	2	2.157	0.9949	1.1621	1.9509	2.3285	-0.1926
1001	1.972	0.962		10041.7	1.6832	496	226	13.1799	1.1687	5.96	4.4987	8.6978	1.7056	0.9413	1.0301	0.5947	2	10.1651	5.3967	4.7684	9.0752	8.3062	0.4573
1002	2.9357	0.9932		10041.7	2.7283	441	234	71.5792	2.0753	9.1599	8.3854	8.2524	1.8697	0.9868	1.082	0.7279	2	17.1262	6.9392	5.2452	9.5335	7.5605	1.4361
1003	2.4926	0.9779		10041.7	2.1886	140	241	49.0672	1.5654	7.6573	9.1094	11.5204	2.3552	0.969	1.0379	0.6248	2	18.0341	8.1852	6.1481	13.1004	10.4712	1.6428
1004	1.8319	0.8871		10041.7	1.4434	861	242	6.5453	0.9295	5.1057	-7.2485	11.2119	2.0412	0.8373	0.936	0.4986	2	10.4215	5.24	5.974	10.51	12.0251	-0.7554
1005	2.2468	1.0143		10041.7	2.0344	981	244	31.4895	1.4901	7.1593	-13.8579	9.7992	2.0396	1.0045	1.0756	0.6697	2	14.6018	5.4484	7.2108	8.1357	11.1572	-2.0235
1006	2.3122	1.0389		10041.7	2.1115	665	256	36.6134	1.5815	7.5462	0.0133	11.4144	2.3922	1.0328	1.1156	0.7722	2	18.0518	8.8155	6.8432	11.4162	11.413	0.0024
1007	2.1268	0.9899		10041.7	1.8588	718	265	23.176	1.3115	6.6137	-17.3612	0.3228	0.064	0.9596	1.0583	0.6347	2	0.4233	0.167	0.232	0.263	0.3788	-0.0735
1008	2.1693	1.0478		10041.7	2.0002	829	265	25.8892	1.5121	7.141	10.2065	15.144	3.2067	1.0085	1.1333	0.7701	2	22.8992	12.8095	8.5526	16.6332	13.5983	2.3372
1009	2.0288	0.9607		10041.7	1.7261	325	275	16.4308	1.2055	6.1228	11.0463	13.0922	2.5777	0.9162	0.9825	0.6357	2	15.7826	9.1465	6.6361	14.3883	11.6458	1.7434
1010	3.1415	0.9235		10041.7	2.7669	1222	279	81.4423	1.9729	9.1148	16.513	9.0289	1.9543	0.9322	1.0117	0.5649	2	17.8132	7.1994	4.4105	12.7451	7.5378	2.9415
1011	2.1171	1.0164		10041.7	1.876	157	287	22.5093	1.365	6.7602	-24.3809	11.8357	2.3898	0.9653	1.11	0.6795	2	16.1557	6.0645	8.7341	8.9249	14.7217	-3.9389
1012	2.992	0.8725	0.7795	10041.7	2.4328	560	288	74.2414	1.6252	8.2017	17.8394	12.6146	2.4996	0.7795	0.9723	0.4407	2	20.5013	8.2249	6.192	18.6624	10.364	3.6573
1013	2.8037	0.8798		10041.7	2.33	321	297	64.7639	1.5832	7.7492	7.0284	15.0396	3.0727	0.8739	0.9991	0.5714	2	23.8107	9.6638	8.7209	16.9115	13.9829	1.6735
1014	2.2711	0.9068		10041.7	1.8503	1046	308	33.4853	1.2428	6.4695	28.4522	1.244	0.239	0.8497	0.9752	0.5719	2	1.5461	0.949	0.4439	1.6593	0.8901	0.4399
1015	2.778	0.8337	0.6068	10041.7	2.1501	392	311	63.3837	1.3401	7.2757	-8.9554	3.6155	0.6659	0.6068	0.9496	0.3367	2	4.8451	0.8926	1.4771	2.6507	3.9393	-0.4339
1016	1.8476	0.8764		10041.7	1.4134	542	319	7.2085	0.891	5.0872	-16.9483	8.8001	1.5413	0.7918	0.9438	0.495	2	7.8409	3.7653	4.7817	7.607	10.2918	-1.3289
1017	2.1361	1.0305		10041.7	1.9359	712	323	23.8906	1.4635	6.9154	-12.4452	5.2417	1.1093	0.9673	1.0783	0.7401	2	7.6712	3.4072	3.6903	4.6038	5.8938	-0.9547
1018	1.5603	0.8975		10041.7	1.2035	228	328	0.9898	0.7801	4.3995	-4.4514	4.4924	0.7966	0.7902	0.9892	0.4949	2	3.5045	2.166	2.167	4.3771	4.6923	-0.156
1019	2.3194	1.0003		10041.7	2.0644	798	329	37.1032	1.4907	7.2887	16.9831	0.5159	0.1055	0.9661	1.0763	0.6917	2	0.769	0.4268	0.2715	0.617	0.4282	0.1306
1020	2.1385	0.9757		10041.7	1.8417	377	341	24.0698	1.32	6.5547	-14.7776	0.6183	0.1245	0.9817	1.0201	0.6644	2	0.8161	0.3509	0.4361	0.5281	0.7096	-0.1206
1021	2.0498	0.9579		10041.7	1.7475	456	345	18.0699	1.2043	6.1684	-5.4457	11.3277	2.2116	0.889	1.0021	0.6407	2	13.642	6.9095	6.7325	10.785	11.9445	-0.7429
1022	3.3708	0.9733		10041.7	3.0367	1067	350	89.8678	2.227	10.3073	18.2146	12.7579	2.7565	0.8905	1.0621	0.56	2	28.4118	11.0185	5.3036	19.6746	10.434	5.1751
1023	3.167	0.8496	0.6479	10041.7	2.557	194	352	82.3346	1.6783	8.4531	-0.02	7.078	1.4053	0.6479	1.0288	0.3808	2	11.879	2.6937	4.9889	7.0733	7.0796	-0.0024
1024	1.8853	0.965		10041.7	1.589	631	352	8.7455	1.1116	5.7155	-26.0363	12.6415	2.4586	0.9291	1.0253	0.6539	2	14.0523	6.7604	8.4466	10.3384	15.9335	-3.6587
1025	1.77	0.8944		10041.7	1.4006	216	355	4.4695	0.9092	4.9737	-27.2823	7.4396	1.36	0.835	0.9654	0.5495	2	6.7641	3.3585	4.4905	6.1113	9.4694	-1.8454
1026	2.3437	0.9313		10041.7	1.9402	832	370	38.9136	1.3292	6.8574	-25.059	0.1658	0.0321	0.9342	1.001	0.5803	2	0.2204	0.0651	0.1247	0.1122	0.2074	-0.0552
1027	2.8719	0.9949		10041.7	2.7112	474	386	68.6799	2.0825	8.9765	10.0761	7.6241	1.7687	0.9385	1.103	0.6254	2	15.8771	5.8875	5.9161	9.4141	6.8559	1.5998
1028	2.7879	0.841		10041.7	2.1501	252	392	63.7374	1.3628	7.3661	15.2977	18.4341	3.4105	0.7903	0.9341	0.489	2	25.122	11.4787	7.1029	23.473	15.6142	3.8431
1029	2.6558	0.9156		10041.7	2.3	580	402	57.6326	1.6416	7.6393	-6.8404	13.9101	2.9891	0.9124	1.061	0.6295	2	22.8349	7.7934	9.3747	12.38	14.8612	-1.562
1030	2.1407	1.069		10041.7	2.0088	1202	402	24.2043	1.5674	7.1895	-5.9328	0.1652	0.036	1.0363	1.1632	0.8101	2	0.2589	0.1264	0.1135	0.156	0.175	-0.0154
1031	2.8966	0.9176		10041.7	2.5142	661	406	69.8655	1.7678	8.3505	15.2816	15.1765	3.2129	0.9388	1.015	0.5687	2	26.829	11.4112	6.7272	20.0672	12.8573	4.0999
1032	3.2804	0.8814	0.658	10041.7	2.7669	51	409	86.7887	1.8823	9.0836	13.0181	14.4176	2.9876	0.658	0.9953	0.3888	2	27.1383	8.4083	6.9022	21.6276	12.5404	3.5329
1033	1.9737	0.9624		10041.7	1.6704	777	409	13.2492	1.1575	5.9676	-6.44	8.8794	1.7223	0.9174	1.0416	0.6014	2	10.2779	5.0216	5.2563	8.3504	9.451	-0.6619
1034	2.9802	0.9209		10041.7	2.557	989	414	73.587	1.7964	8.622	21.1495	20.7944	4.3325	0.8586	1.0046	0.5257	2	37.3551	16.5206	9.735	31.4234	16.3962	7.9004
1035	3.0135	0.9142		10041.7	2.6169	850	417	75.3458	1.8483	8.655	8.8796	14.2626	3.0458	0.9092	1.0614	0.5554	2	26.3615	9.5588	7.8079	17.2103	12.9958	2.3408
1036	3.5001	0.8005	0.6605	10041.7	2.7112	278	418	93.3035	1.6815	8.8026	13.4357	13.22	2.5253	0.6605	0.9293	0.3746	2	22.2295	7.2735	5.9681	19.4167	11.4438	2.9867
1037	2.0249	0.7901		10041.7	1.4562	347	437	16.1618	0.8462	5.0259	42.2446	0.656	0.1104	0.6986	0.857	0.4027	2	0.5551	0.3871	0.168	0.9612	0.3788	0.2345
1038	2.1546	0.9711		10041.7	1.8588	110	459	25.0895	1.3173	6.5736	37.1033	0.3732	0.0748	0.9275	1.0273	0.6546	2	0.4916	0.3361	0.1256	0.5134	0.2348	0.1824
1039	1.5558	0.8603		10041.7	1.165	141	468	0.9134	0.7278	4.2046	68.2819	0.3743	0.0648	0.8214	0.8938	0.4557	2	0.2724	0.2401	0.0972	0.5269	0.1188	0.186
1040	2.9439	0.7948	0.5369	10041.7	2.2315	1181	468	72.0368	1.3724	7.3506	-5.3058	1.9968	0.3728	0.5369	0.9315	0.3407	2	2.7404	0.5709	1.204	1.6758	2.1028	-0.1454
1041	4.0669	0.9215	0.6489	10041.7	3.5335	1018	473	99.4446	2.4742	11.7734	9.6489	6.7255	1.4134	0.6489	1.022	0.3921	2	16.6403	3.9883	2.8081	10.1713	6.0766	1.6056
1042	1.9334	0.9883		10041.7	1.6747	1209	476	11.2529	1.2165	6.0029	-19.6884	8.7734	1.7779	0.9589	1.0316	0.6182	2	10.6728	4.3901	6.2827	7.1018	10.501	-2.1013
1043	2.3433	1.0194		10041.7	2.1244	547	483	38.8308	1.5893	7.5043	9.312	12.0834	2.5591	1.0473	1.0931	0.6837	2	19.2042	9.281	6.8151	13.574	10.9585	1.7883
1044	1.5852	0.8253		10041.7	1.1436	722	487	1.2064	0.674	4.1101	-22.2176	1.0731	0.176	0.7858	0.8513	0.4277	2	0.7233	0.4002	0.485	0.9358	1.3115	-0.1607
1045	2.8032	0.9762		10041.7	2.557	1111	503	64.7045	1.9052	8.5972	9.2988	19.1475	4.2432	1.0092	1.0712	0.7248	2	36.4798	15.9791	11.0958	22.0476	17.3671	3.3922
1046	2.4627	0.9646		10041.7	2.1544	934	508	47.2134	1.5464	7.4625	11.3493	8.1006	1.6786	0.9587	1.0245	0.5961	2	12.5268	5.7025	3.8974	9.5664	7.1813	1.4217
1047	3.941	0.8602	0.5265	10041.7	3.2337	621	510	99.0672	2.1583	10.6499	0.9465	10.2215	2.0715	0.5265	1.0177	0.3227	2	22.0611	3.4763	7.9874	10.7714	10.1246	0.2088
1048	2.3302	1.0015		10041.7	2.0987	1026	511	37.8575	1.5573	7.3318	-18.8109	0.1318	0.028	0.9746	1.0792	0.6457	2	0.2052	0.0625	0.1042	0.0968	0.1565	-0.0386
1049	2.0122	0.9305		10041.7	1.6618	238	517	15.3859	1.1361	5.8825	-20.9666	10.3664	2.0021	0.8926	1.0025	0.6023	2	11.7773	5.0838	6.6934	8.4405	12.5402	-2.4693
1050	2.0775	0.9644		10041.7	1.7903	727	517	19.8728	1.2664	6.2945	-5.0814	13.8211	2.7807	0.9307	1.0291	0.6072	2	17.503	7.9296	8.2538	13.0584	14.523	-0.8894
1051	2.6993	0.8652		10041.7	2.2101	549	522	59.7218	1.4575	7.3366	11.6314	0.5316	0.1056	0.8649	0.9622	0.5525	2	0.7748	0.3496	0.2192	0.6329	0.4697	0.0901
1052	3.3187	0.9468		10041.7	2.8782	858	522	88.1103	2.0376	9.8712	-5.9127	15.1522	3.1277	0.8982	1.0045	0.5955	2	30.8741	7.7307	10.2854	12.9824	16.048	-1.8255
1053	2.3621	0.9265		10041.7	1.9531	1279	540	40.2781	1.3242	6.8751	-13.99	9.7741	1.8826	0.9081	0.9783	0.5567	2	12.9428	4.3919	6.4817	7.8892	11.1417	-1.8107
1054	1.9189	0.871		10041.7	1.4905	746	541	10.5165	0.9364	5.2507	-29.6399	14.1543	2.5243	0.8391	0.9291	0.5313	2	13.2541	5.8207	8.6127	10.9558	18.35	-3.9285
1055	2.3156	0.997		10041.7	2.0516	153	547	36.8581	1.4797	7.2533	4.9167	10.6897	2.1807	0.9938	1.0737	0.7067	2	15.8175	7.9608	6.3133	11.2643	10.1638	0.7777
1056	2.702	0.8984		10041.7	2.3428	1166	565	59.8558	1.6517	7.6261	2.7845	15.4331	3.3426	0.9235	1.053	0.6509	2	25.4909	10.4757	7.9884	16.0942	15.0038	0.7098
1057	1.9527	0.9789		10041.7	1.6661	1046	574	12.2545	1.1825	6.0053	-12.7822	16.4486	3.2389	0.8886	1.0816	0.6317	2	19.4505	9.2326	10.2179	14.6158	18.5517	-2.4862
1058	3.1061	0.8534		10041.7	2.5142	434	585	79.8718	1.6237	8.3274	4.3289	12.4687	2.4312	0.8356	0.9472	0.5047	2	20.2454	6.897	7.3615	13.6655	11.929	0.8764
1059	2.3013	0.9533		10041.7	1.9659	407	587	35.7358	1.3706	6.8921	-8.6462	16.0634	3.1945	0.9323	1.0393	0.6517	2	22.0165	9.4703	9.5454	14.5316	17.4525	-1.9036
1060	2.303	0.999		10041.7	2.0387	269	588	35.8331	1.481	7.2279	10.9308	12.6386	2.5897	0.9966	1.0657	0.7061	2	18.7178	9.9953	6.6065	14.155	11.2574	2.046
1061	2.602	0.9349		10041.7	2.2443	1171	588	55.0351	1.5952	7.6422	6.3515	27.7272	5.7877	0.918	1.0095	0.5796	2	44.2304	17.8602	16.6245	30.8126	25.9659	2.8093
1062	1.8581	0.9355		10041.7	1.5333	783	592	7.5546	1.0229	5.4605	-29.4447	10.4675	1.9608	0.9188	0.98	0.5586	2	10.7072	4.4159	7.1258	7.9053	13.5493	-3.1527
1063	2.6413	0.7915		10041.7	2.0173	385	595	56.8428	1.2348	6.5675	34.7054	3.0888	0.5808	0.7348	0.8975	0.4111	2	3.8141	2.1528	0.8802	5.2366	2.0168	1.3237
1064	3.0964	0.9485	0.8059	10041.7	2.7412	1082	598	79.3667	1.9512	9.2264	13.6268	17.7636	3.7566	0.8059	1.0401	0.5741	2	34.6603	13.5309	10.1038	23.57	15.3427	4.7231
1065	2.3312	0.9042		10041.7	1.8974	753	617	37.9726	1.2723	6.6222	-4.9854	0.4574	0.0879	0.8769	0.9447	0.5263	2	0.5819	0.2237	0.2431	0.425	0.4801	-0.029
1066	2.6385	0.9033		10041.7	2.1844	1220	625	56.6554	1.4665	7.4873	-12.3338	3.1591	0.6188	0.8839	0.9925	0.5106	2	4.6328	1.2405	1.8932	2.4295	3.5487	-0.5714
1067	3.1377	0.9196		10041.7	2.7412	138	638	81.3311	1.953	9.0651	12.7797	14.8781	3.2054	0.8916	1.0154	0.5475	2	29.057	10.8176	7.9151	19.7597	12.9767	3.7134
1068	2.3972	0.9998		10041.7	2.1287	1029	645	42.825	1.5715	7.5293	5.4644	10.9686	2.2893	1.0107	1.0795	0.7105	2	17.2371	8.3088	5.4184	11.695	10.3692	0.9419
1069	2.3496	0.9516		10041.7	2.0088	788	649	39.2784	1.406	7.0242	-1.4361	13.2931	2.6608	0.9265	1.0406	0.5862	2	18.6901	7.6359	7.4258	13.0258	13.4837	-0.2684
1070	2.4072	0.9475		10041.7	2.0259	582	665	43.4731	1.4165	7.1655	-14.2981	16.6976	3.3008	0.954	1.0161	0.6504	2	23.6521	9.0313	10.2543	13.8858	19.0853	-3.3818
1071	3.1236	0.8745		10041.7	2.6298	363	678	80.6217	1.8001	8.5816	2.9715	21.3104	4.4701	0.8734	0.9842	0.5181	2	38.3608	11.8527	12.2368	22.8771	20.6769	1.1399
1072	3.229	0.8379	0.6643	10041.7	2.6127	502	679	85.1821	1.7027	8.5002	22.7963	17.0855	3.4224	0.6643	0.983	0.4321	2	29.0915	12.3319	7.2027	28.5367	13.1903	6.6318
1073	1.639	0.9441		10041.7	1.3363	696	695	1.8839	0.9007	4.8613	-25.6866	11.2461	2.0837	0.8547	1.0568	0.6005	2	10.1294	5.8862	6.7368	9.8024	14.1355	-2.6019
1074	3.2639	0.8488	0.6974	10041.7	2.6598	735	699	86.1439	1.7551	8.7037	12.2181	17.4217	3.5131	0.6974	0.9781	0.3982	2	30.5768	9.8257	10.9378	24.6751	15.2932	3.7359
1075	3.0097	0.8871	0.7797	10041.7	2.5398	331	703	75.1114	1.7506	8.3875	17.0754	14.5657	3.0401	0.7797	1.0256	0.4486	2	25.4987	9.7722	7.7629	21.7851	12.0788	4.354
1076	3.2642	0.8967	0.7823	10041.7	2.8097	1098	703	86.1669	1.9581	9.1952	11.6796	10.164	2.1644	0.7823	0.9929	0.4731	2	19.9022	6.5711	3.6616	13.8906	8.9768	2.3245
1077	2.2977	0.959		10041.7	1.9488	286	705	35.396	1.357	6.9225	-55.1387	0.7013	0.1375	0.9572	1.0478	0.6667	2	0.9516	0.2006	0.6739	0.3009	1.0879	-0.5247
1078	2.0838	0.9712		10041.7	1.7903	1201	709	20.338	1.2715	6.358	-17.7403	0.4566	0.0913	0.9494	1.0581	0.6161	2	0.5806	0.2282	0.3068	0.3704	0.5376	-0.103
1079	1.9705	0.8059		10041.7	1.4434	554	711	13.0691	0.8513	4.9889	-13.6092	3.8893	0.6637	0.8029	0.8641	0.4107	2	3.311	1.3641	1.9469	3.3213	4.4184	-0.4506
1080	2.3785	0.9653		10041.7	2.073	1003	713	41.4363	1.4546	7.213	9.2605	0.2724	0.0549	0.9656	1.0259	0.6147	2	0.3962	0.1886	0.1535	0.3069	0.2472	0.0367
1081	2.0041	1.0506		10041.7	1.8503	419	716	14.9224	1.4208	6.6149	-17.2116	12.1983	2.62	1.0298	1.1108	0.76	2	17.3313	7.8832	9.4482	10.3728	14.2979	-2.983
1082	2.0633	1.0173		10041.7	1.8631	1245	731	18.8604	1.3985	6.5942	7.6923	5.569	1.1811	0.9896	1.0986	0.6667	2	7.7883	4.0261	3.246	6.0392	5.1406	0.5991
1083	2.5097	0.8572		10041.7	2.0601	799	744	49.9405	1.3592	6.7585	-4.2933	19.1141	3.844	0.8884	0.948	0.5289	2	25.9799	9.4281	11.0061	17.826	19.9349	-1.1154
1084	2.7265	0.9076		10041.7	2.2829	293	748	61.0673	1.5662	7.7743	-4.5559	15.9738	3.2181	0.9162	1.0483	0.5805	2	25.0182	8.5562	8.0638	14.7382	16.7015	-1.1398
1085	2.4377	0.9075		10041.7	2.0002	630	750	45.6258	1.33	6.9497	29.0202	13.7705	2.6353	0.8532	0.9688	0.5582	2	18.3148	10.7705	4.5886	19.2965	9.7742	5.315
1086	1.9808	0.9493		10041.7	1.6575	714	754	13.6656	1.1281	5.9074	-42.196	0.9309	0.1778	0.9118	1.0054	0.5885	2	1.0501	0.3359	0.7142	0.5708	1.3236	-0.4431
1087	2.9841	0.8035		10041.7	2.2572	857	755	73.7767	1.4	7.5324	18.1468	16.2271	3.016	0.7229	0.8549	0.3854	2	22.718	9.2414	6.1673	23.9792	13.2821	4.1226
1088	2.7525	0.9836		10041.7	2.4756	1053	760	62.1527	1.8091	8.5055	8.1742	18.3399	3.9009	0.9864	1.0952	0.66	2	33.1787	13.8267	9.8815	20.9503	16.8409	2.7121
1089	2.2878	0.7731	0.638	10041.7	1.6361	233	770	34.5741	0.9533	5.5568	-1.2392	0.6982	0.1198	0.638	0.8433	0.3617	2	0.6656	0.2475	0.2923	0.6841	0.7069	-0.0082
1090	2.3789	0.9713		10041.7	2.0644	897	772	41.4869	1.4546	7.2591	-9.3336	0.5272	0.1056	0.9188	1.0548	0.6167	2	0.7668	0.2839	0.3637	0.4603	0.5764	-0.0716
1091	1.5564	0.8		10041.7	1.1093	446	774	0.9389	0.6471	3.9116	-1.533	1.382	0.2286	0.7792	0.8564	0.4096	2	0.8943	0.561	0.6259	1.3698	1.4033	-0.0137
1092	1.9055	0.9812		10041.7	1.6361	850	774	9.8651	1.1512	5.8736	-28.5606	15.801	3.0969	0.9629	1.0382	0.6782	2	18.1901	8.582	11.0375	12.6532	20.313	-5.1952
1093	2.8079	0.9403		10041.7	2.4585	88	781	64.9225	1.7549	8.2944	12.9912	12.7448	2.6965	0.9327	1.0533	0.6466	2	22.3659	10.0761	5.2695	15.5823	11.0889	2.9056
1094	2.3809	1.0143		10041.7	2.1844	563	782	41.5712	1.6104	7.5867	11.7052	15.9978	3.3958	1.0008	1.0676	0.6614	2	25.7629	12.3576	9.107	18.6843	14.1248	3.0156
1095	2.3913	0.9703		10041.7	2.103	1215	810	42.3324	1.524	7.2894	-11.8591	0.1966	0.0411	0.9203	1.0078	0.6331	2	0.2996	0.1037	0.1338	0.1638	0.2199	-0.0355
1096	2.2643	0.9534		10041.7	1.9274	712	826	32.9599	1.3609	6.782	1.8395	17.0373	3.4188	0.9235	0.9957	0.6314	2	23.186	10.9853	9.5706	17.3995	16.7239	0.4265
1097	2.3343	0.9609		10041.7	1.9873	554	844	38.2361	1.4114	7.0466	8.3699	19.7607	3.958	0.9782	1.0446	0.6037	2	27.8903	13.2655	9.5805	21.9729	18.1061	2.3344
1098	2.5899	0.9856		10041.7	2.3557	1141	851	54.2041	1.7591	8.0197	12.6064	20.539	4.5052	0.9807	1.0793	0.6324	2	36.1302	15.9069	11.0859	25.1521	17.9502	4.5547
1099	1.9227	0.8957		10041.7	1.5376	349	860	10.7207	0.9884	5.4106	3.623	12.9378	2.3635	0.8756	0.9414	0.5604	2	12.7877	7.4506	6.3193	13.2963	12.4695	0.4633
1100	2.7712	0.9391		10041.7	2.4799	1097	871	62.9331	1.7869	8.1754	-0.308	21.75	4.7539	0.971	1.0595	0.6354	2	38.8651	13.7441	14.059	21.6292	21.8175	-0.1197
1101	2.8907	0.8914		10041.7	2.4628	393	873	69.5989	1.6961	8.0949	-3.9092	0.5184	0.1086	0.9156	0.9717	0.5523	2	0.8792	0.2631	0.274	0.4764	0.5387	-0.0344
1102	3.5465	0.8721	0.7199	10041.7	2.9596	973	896	94.3942	1.9987	9.7172	16.159	16.6161	3.4177	0.7199	0.982	0.4175	2	33.2106	11.1826	6.7442	26.7849	13.931	5.3665
1103	1.5339	0.8644		10041.7	1.1479	28	900	0.6718	0.6943	4.1656	-31.6818	1.3197	0.22	0.7536	0.9152	0.4962	2	0.9163	0.5721	0.7	1.1528	1.7378	-0.2903
1104	3.0599	0.886	0.7052	10041.7	2.557	725	902	77.9488	1.7454	8.5168	15.9118	13.4619	2.7588	0.7052	0.9984	0.4348	2	23.4964	8.6602	6.6446	19.9188	11.3196	3.7387
1105	1.4336	0.8472		10041.7	1.0536	52	914	0.1898	0.6387	3.8156	-1.9499	3.9441	0.6602	0.7721	0.877	0.4467	2	2.5191	1.7471	1.7337	3.9109	4.0209	-0.0491
1106	2.001	0.9962		10041.7	1.7689	1195	924	14.7402	1.2953	6.2627	-11.249	15.0197	3.1065	0.9596	1.0803	0.6866	2	19.455	9.284	10.171	13.5217	16.7091	-2.1885
1107	1.9599	0.8988		10041.7	1.5676	384	946	12.6681	1.0272	5.5339	-30.6508	1.2012	0.223	0.8447	0.9352	0.5108	2	1.2339	0.4235	0.8104	0.8291	1.5694	-0.3782
1108	3.1787	0.8412		10041.7	2.5313	731	957	83.0075	1.6567	8.3999	13.2364	15.315	3.0206	0.7481	0.9477	0.4594	2	25.3724	9.4631	6.5901	20.5975	13.2875	3.3584
1109	1.9608	0.9544		10041.7	1.6533	644	967	12.7233	1.1449	5.8788	-20.9213	15.3009	2.9799	0.9124	1.0233	0.5815	2	17.518	7.0943	10.4236	12.1994	18.5017	-3.665
1110	2.9666	0.8337		10041.7	2.3171	661	972	72.9565	1.4579	7.7697	17.2296	7.5915	1.4245	0.7652	0.9007	0.4651	2	11.0676	4.8296	3.1751	10.383	6.2835	1.9069
1111	3.4223	0.9492		10041.7	3.0838	1139	976	91.2656	2.2483	10.2056	17.5787	16.2299	3.5754	0.8523	1.0475	0.5168	2	36.4896	13.3279	9.3546	25.7884	13.3771	6.4144
1112	2.3155	0.8485		10041.7	1.786	303	977	36.8254	1.1028	6.1721	-37.1878	3.0677	0.5481	0.8429	0.9098	0.4854	2	3.3831	0.7849	2.1957	1.6169	4.2085	-1.2581
1113	2.5112	0.8173		10041.7	1.9745	130	998	50.0299	1.2532	6.4475	15.6229	24.2423	4.712	0.8568	0.9201	0.4969	2	30.3805	14.9102	9.0783	30.0078	20.4555	4.7463
1114	2.2893	0.9031		10041.7	1.8588	907	1010	34.7188	1.2317	6.4952	16.3319	0.857	0.1625	0.8648	0.9889	0.5734	2	1.0556	0.5836	0.3759	1.0177	0.717	0.1724
1115	2.471	0.9176		10041.7	2.0601	1020	1013	47.635	1.4014	7.123	0.8025	26.0188	5.119	0.9201	0.9859	0.5524	2	36.4627	14.551	13.986	26.3405	25.8108	0.2926
1116	2.3351	0.905		10041.7	1.8931	51	1021	38.3021	1.2664	6.6388	8.6911	17.4045	3.32	0.8915	0.9849	0.5464	2	22.041	10.5993	8.04	19.3972	15.8916	1.9156
1117	2.066	0.9612		10041.7	1.7603	358	1027	19.019	1.2518	6.2384	-14.3062	0.2113	0.0424	0.9164	0.9818	0.5751	2	0.2645	0.101	0.1502	0.1757	0.2415	-0.0378
1118	1.8127	0.9101		10041.7	1.4605	1186	1033	5.8983	0.9716	5.1828	-24.908	2.6024	0.4879	0.8864	0.9544	0.532	2	2.5285	1.0994	1.6657	2.0668	3.2508	-0.6298
1119	2.2639	0.8924		10041.7	1.8032	800	1048	32.9282	1.1975	6.3469	-11.9395	12.0601	2.2754	0.8822	0.954	0.5545	2	14.442	5.7619	7.3965	10.3906	13.5	-1.7243
1120	3.168	0.8689		10041.7	2.6212	9	1050	82.357	1.7419	8.6481	9.5262	22.8883	4.6102	0.8463	0.949	0.4938	2	39.8691	14.0243	10.2661	28.3987	20.708	3.798
1121	2.799	0.8595		10041.7	2.2957	130	1053	64.3682	1.5277	7.5578	-11.3424	14.4035	2.9115	0.8545	0.9584	0.5619	2	22.0042	6.5155	8.9148	11.5957	16.0376	-2.4958
1122	2.566	0.932		10041.7	2.2358	1023	1092	53.1035	1.5704	7.5133	24.2474	14.9629	3.1275	0.9596	1.0359	0.6471	2	23.4978	13.0329	6.3493	20.1394	11.335	5.6976
1123	3.923	0.8904		10041.7	3.3151	1204	1094	98.9918	2.2534	10.9732	11.8604	14.2029	2.9166	0.8409	0.9824	0.488	2	32.0049	9.9051	7.9173	20.2968	12.5186	3.7959
1124	2.3257	0.9114		10041.7	1.9102	278	1103	37.5947	1.2925	6.6593	0.0845	15.9751	3.1006	0.9047	0.9785	0.5433	2	20.6478	8.6887	8.9554	15.9931	15.961	0.0175
1125	3.2263	0.9183		10041.7	2.8097	483	1103	84.9768	1.8928	9.3079	-1.5324	12.3939	2.5204	0.7807	1.0567	0.5329	2	23.4592	6.3468	8.5296	11.909	12.5836	-0.3595
1126	2.3538	0.8564		10041.7	1.8331	890	1104	39.511	1.1609	6.3331	-5.5914	19.7224	3.6152	0.8141	0.9408	0.4672	2	22.8957	8.45	11.0572	18.0851	20.8251	-1.2802
1127	2.4066	0.8865		10041.7	1.9231	871	1121	43.4047	1.2633	6.702	11.4451	16.6316	3.135	0.8955	0.9209	0.552	2	21.0107	10.5345	7.1405	19.0853	14.7286	2.4047
1128	1.9456	0.8749		10041.7	1.5333	785	1132	11.9107	0.9897	5.3475	7.6442	1.9047	0.3525	0.8529	0.9185	0.4821	2	1.8851	0.9922	0.8929	2.058	1.7591	0.1441
1129	2.0521	0.8888		10041.7	1.6276	227	1143	18.1989	1.0428	5.7299	-10.2012	17.8646	3.2512	0.8449	0.9498	0.5606	2	18.6292	9.1362	9.4931	16.2969	19.6867	-1.9004
1130	3.2273	0.8098	0.694	10041.7	2.527	280	1144	85.068	1.5894	8.2101	16.1989	25.1117	4.8614	0.694	0.9371	0.4195	2	39.9125	15.2925	10.1107	36.4563	21.0432	6.4654
1131	1.6883	0.7629		10041.7	1.1521	429	1152	2.6676	0.6453	4.0463	-19.452	4.4111	0.7035	0.7419	0.8078	0.375	2	2.8465	1.4219	2.0089	3.7923	5.2691	-0.5537
1132	3.1989	0.8344	0.6798	10041.7	2.5313	1111	1154	83.7287	1.6248	8.3849	23.2343	11.8253	2.2915	0.6798	0.9418	0.4188	2	19.2138	8.2664	4.5834	19.7362	9.0779	4.4642
1133	2.5351	0.8926		10041.7	2.0687	120	1160	51.1613	1.3736	7.1092	22.9298	20.4887	3.9587	0.8555	0.9799	0.5323	2	28.1433	14.8587	8.4395	27.9133	15.7904	6.4532
1134	1.9511	0.9264		10041.7	1.589	58	1165	12.1581	1.0758	5.6782	-12.6111	10.8174	2.0495	0.9133	0.9884	0.5545	2	11.6374	5.2874	6.35	9.5352	12.1819	-1.4676
1135	3.1138	0.7942	0.7199	10041.7	2.3942	675	1168	80.3125	1.5073	7.7689	15.896	14.4545	2.8044	0.7199	0.9169	0.3768	2	21.7872	8.0444	4.8034	21.3469	12.1566	3.4633
1136	2.4909	0.8499		10041.7	1.9616	379	1169	48.9429	1.2503	6.651	9.3441	24.2038	4.55	0.8605	0.9126	0.4866	2	30.262	13.505	9.717	27.7524	21.9415	2.8277
1137	3.1126	0.7914	0.5821	10041.7	2.3214	458	1171	80.2683	1.4214	7.7389	6.6612	16.5374	3.0374	0.5821	0.9127	0.3165	2	23.5063	6.4518	8.0046	20.3829	15.4361	1.5658
1138	2.0838	0.8849		10041.7	1.6575	1168	1171	20.3235	1.0804	5.793	3.4506	0.7261	0.1354	0.8508	0.9482	0.4949	2	0.7845	0.374	0.3539	0.7557	0.701	0.0271
1139	2.037	0.9722		10041.7	1.7732	1245	1177	17.1697	1.2487	6.2218	-11.0143	15.6178	3.1345	0.9392	1.0731	0.6635	2	19.502	9.3548	10.1472	14.0999	17.3374	-2.148
1140	2.0478	0.83		10041.7	1.5248	843	1183	17.855	0.9192	5.3401	-18.6921	3.7429	0.6443	0.8015	0.8748	0.4792	2	3.4405	1.4855	1.9549	3.1002	4.4423	-0.6431
1141	3.0365	0.8194		10041.7	2.3728	179	1189	76.6521	1.4832	7.8163	21.3366	18.6363	3.5364	0.7661	0.9292	0.4166	2	27.6413	12.0042	7.0152	28.8181	14.6598	5.8977
1142	2.365	0.919		10041.7	1.9616	509	1193	40.4621	1.3246	6.8282	14.9771	19.4595	3.7749	0.8982	0.9563	0.5365	2	25.7761	12.7368	8.3967	23.7416	16.5456	3.8605
1143	2.6918	0.8753		10041.7	2.2272	992	1195	59.3015	1.4803	7.4018	3.1157	17.9418	3.5882	0.8645	0.9484	0.5715	2	26.5592	10.7623	9.0498	18.8312	17.3833	0.8275
1144	2.2519	0.8942		10041.7	1.816	83	1200	31.978	1.1793	6.3263	-24.4503	1.1608	0.2164	0.9017	0.9671	0.5242	2	1.3689	0.4225	0.7272	0.806	1.4446	-0.3347
1145	2.8834	0.8895		10041.7	2.3685	350	1204	69.251	1.5717	8.0576	17.7572	16.1636	3.1528	0.8453	0.9639	0.4978	2	25.4043	11.1283	6.235	22.3561	13.2936	4.5111
1146	1.976	0.8018		10041.7	1.4477	902	1206	13.3879	0.8491	4.9777	7.8017	2.4772	0.4226	0.7446	0.8542	0.3935	2	2.1034	1.0628	1.0406	2.7009	2.284	0.1641
1147	2.297	0.9258		10041.7	1.9017	733	1211	35.3314	1.2891	6.681	-45.6239	0.7578	0.1462	0.8831	0.9971	0.6013	2	0.9769	0.2178	0.6592	0.3623	1.1036	-0.4457
1148	1.5727	0.8079		10041.7	1.1179	175	1212	1.1299	0.6517	3.9915	-64.4767	3.6669	0.5987	0.6757	0.8736	0.4113	2	2.3897	0.9401	1.9208	2.2854	6.0313	-1.5408
1149	2.4286	0.8732		10041.7	1.9359	539	1237	44.9161	1.2463	6.6624	23.1879	7.3625	1.3773	0.8575	0.9234	0.5237	2	9.1759	5.0896	2.6602	9.7182	5.6555	2.1277
1150	2.3857	0.9306		10041.7	1.9873	205	1245	42.0105	1.3429	6.9748	13.3986	17.3629	3.343	0.8321	1.1665	0.4834	2	23.3167	10.3925	8.6841	21.4995	15.0366	3.1241
1151	2.6427	0.86		10041.7	2.103	466	1255	56.9366	1.344	7.1398	16.6014	26.6522	5.017	0.7983	0.9382	0.4649	2	35.8205	16.2811	11.829	35.0179	22.2275	5.9467
1152	2.4306	0.8998		10041.7	1.9831	258	1261	45.1235	1.3104	6.8707	21.54	17.0743	3.2565	0.853	0.9908	0.5744	2	22.3742	12.5148	6.5924	21.7871	13.3971	4.8194
1153	1.9913	1.0533		10041.7	1.8203	586	1264	14.0973	1.3584	6.5894	-23.3318	0.3244	0.0669	1.0435	1.1254	0.718	2	0.4406	0.1844	0.2562	0.2568	0.4001	-0.1028
1154	1.5674	0.7773		10041.7	1.0793	296	1267	1.0535	0.6107	3.8272	-5.7554	1.5693	0.2504	0.7855	0.7855	0.3805	2	0.9584	0.5764	0.6854	1.5146	1.6596	-0.0552
1155	1.8051	1.019		9991.42	1.6104	430	2	5.7272	1.1957	5.7785	-23.8089	5.9698	1.2353	0.9808	1.0799	0.6655	2	7.1381	3.2191	4.5161	4.8375	7.3914	-1.6995
1156	3.6122	0.9114	0.7946	9991.42	3.1737	819	4	95.5177	2.2387	10.3428	23.3974	5.3677	1.1618	0.7946	1.0337	0.5063	2	12.0167	4.8933	2.5907	9.6653	4.1117	2.8116
1157	2.2925	0.8647		9991.42	1.816	333	20	35.057	1.1602	6.2279	14.7685	0.0931	0.0173	0.8328	0.9071	0.4948	2	0.108	0.0552	0.0407	0.1116	0.0794	0.0159
1158	2.2627	0.9837		9991.42	1.9745	514	23	32.817	1.4347	6.9924	-3.9607	6.4867	1.3309	0.9496	1.0786	0.7006	2	9.3065	4.356	3.6195	6.2177	6.7438	-0.3686
1159	2.3304	1.0146		9991.42	2.0987	540	29	37.8739	1.5727	7.4278	1.9319	10.3412	2.1896	1	1.0679	0.658	2	16.2636	6.9869	6.9337	10.619	10.1414	0.3142
1160	2.3596	0.9226		9991.42	1.9616	142	35	40.0776	1.3299	6.8388	16.8608	0.2014	0.0392	0.8818	0.9746	0.5377	2	0.2679	0.1352	0.0452	0.2515	0.1675	0.0452
1161	2.6335	0.9109		9991.42	2.2871	757	39	56.3747	1.5992	7.5362	8.6208	7.9934	1.6962	0.9195	1.0245	0.5806	2	12.783	5.3431	4.1892	9.2022	7.3043	1.102
1162	2.97	0.8607		9991.42	2.3857	100	49	73.1034	1.5508	8.0307	4.0509	13.3489	2.5778	0.7964	0.9441	0.5212	2	20.7014	7.5141	7.1059	14.4175	12.8084	0.8386
1163	2.5215	0.9635		9991.42	2.2358	727	53	50.424	1.6215	7.6322	8.953	7.8479	1.6673	0.9519	1.0223	0.6429	2	12.7253	5.7327	4.2821	8.9175	7.1453	1.1393
1164	2.2307	0.9554		9991.42	1.906	677	55	30.3301	1.3293	6.6953	2.8558	7.8921	1.5669	0.9466	1.0216	0.5799	2	10.491	4.7456	4.556	8.1832	7.6665	0.2996
1165	3.3152	0.8869	0.6876	9991.42	2.7797	65	56	87.8775	1.9084	9.2375	13.5532	7.199	1.4873	0.6876	1.0318	0.4563	2	13.7385	4.7014	3.6924	10.3044	6.2234	1.862
1166	2.1265	0.9033		9991.42	1.7132	642	58	23.1463	1.1148	6.0346	-19.7945	0.0917	0.0169	0.872	0.9822	0.5137	2	0.1022	0.0362	0.0549	0.0704	0.1098	-0.0202
1167	2.2861	0.8336		9991.42	1.7175	611	61	34.4937	1.0553	5.9869	-14.0835	0.9305	0.164	0.7918	0.9453	0.4847	2	0.982	0.3763	0.4791	0.7763	1.0616	-0.1383
1168	3.7468	0.9777	0.7908	9991.42	3.495	940	75	97.617	2.6352	11.5078	10.516	9.7082	2.2231	0.7908	1.1265	0.5588	2	25.583	7.5448	4.4765	13.5016	8.6873	2.6903
1169	1.7786	0.876		9991.42	1.3791	663	84	4.6522	0.8745	4.8947	15.6294	0.595	0.1063	0.8331	0.919	0.5275	2	0.5203	0.3461	0.2862	0.6561	0.502	0.0813
1170	3.0313	0.9267		9991.42	2.6683	875	104	76.2869	1.9077	8.8253	16.6002	10.5093	2.2717	0.9612	1.0463	0.6117	2	20.0486	8.6897	4.6458	14.2052	8.7647	3.3281
1171	1.7002	0.8413		9991.42	1.2678	833	122	2.9255	0.7716	4.4937	22.2231	3.1772	0.5455	0.786	0.9279	0.4486	2	2.4515	1.6533	1.1872	3.6857	2.4711	0.5448
1172	3.1526	0.9413	0.7689	9991.42	2.8225	224	123	81.8431	2.0414	9.3233	22.2891	6.3476	1.3898	0.7689	1.0759	0.4731	2	12.9579	5.2221	2.8932	11.0371	4.9328	2.8882
1173	3.4621	0.9346	0.7458	9991.42	3.0452	84	129	92.4849	2.1737	10.1656	15.5038	9.112	1.9484	0.7458	1.0619	0.5137	2	19.8067	7.0258	4.4083	13.6769	7.6991	3.0708
1174	1.5633	0.86		9991.42	1.1907	637	129	1.0153	0.7409	4.2238	-17.9272	3.4211	0.6001	0.8004	0.9252	0.4585	2	2.5347	1.3955	1.7772	3.0434	4.0343	-0.4544
1175	3.1142	0.9294		9991.42	2.7754	1192	131	80.3345	2.0112	9.093	13.6144	12.0392	2.6629	0.8906	1.0406	0.5465	2	24.2133	8.9803	5.919	16.4322	10.4004	3.2965
1176	2.3827	0.9651		9991.42	2.0601	523	134	41.6725	1.4382	7.2245	20.3903	9.9654	1.9838	0.9676	1.0313	0.6211	2	14.3323	7.8497	4.3035	12.6389	7.9335	2.9224
1177	1.9033	0.9814		9991.42	1.6276	330	160	9.7838	1.148	5.8681	-15.2751	8.538	1.6703	0.9274	1.0599	0.6711	2	9.8016	5.1075	5.4608	7.6111	9.8422	-1.4972
1178	2.3563	0.9856		9991.42	2.073	498	169	39.8273	1.4906	7.2958	-0.7938	7.5616	1.5449	0.9651	1.0772	0.6495	2	11.2713	4.861	4.2604	7.484	7.6217	-0.0895
1179	3.4661	0.9167	0.7389	9991.42	2.981	958	170	92.581	2.073	9.982	16.2362	12.1618	2.5257	0.7389	1.0539	0.4851	2	25.2115	9.0356	7.0664	18.6247	10.1871	4.0934
1180	3.3161	0.9296		9991.42	2.981	280	180	87.9473	2.1815	9.6847	10.2316	12.5805	2.8338	0.8779	1.0746	0.5968	2	27.4443	9.5483	7.3755	15.9981	11.2934	2.808
1181	2.1997	1.0046		9991.42	1.9659	129	202	28.0388	1.4596	6.9423	7.7837	5.8674	1.2336	0.9755	1.0749	0.6432	2	8.5641	4.1465	3.3069	6.4472	5.4108	0.6666
1182	2.2458	0.9737		9991.42	1.9531	444	209	31.4423	1.3739	6.87	-9.9277	8.174	1.6347	0.975	1.0525	0.635	2	11.2302	4.5912	5.0269	7.2297	8.9853	-1.1149
1183	2.8454	0.963		9991.42	2.5398	201	211	67.141	1.8134	8.6086	17.153	10.5442	2.2211	0.8781	1.0422	0.6133	2	19.1209	8.6371	5.7255	14.0833	8.7354	3.2798
1184	2.6356	0.8944		9991.42	2.2443	605	211	56.5056	1.5437	7.4057	-7.1445	9.9529	2.0747	0.922	0.987	0.5847	2	15.3643	5.1376	6.1162	8.7865	10.6638	-1.0977
1185	3.4457	0.9013		9991.42	2.9382	915	211	92.0055	2.0392	9.757	11.6801	12.1521	2.5398	0.8556	0.9927	0.5313	2	24.7806	8.5969	6.1892	16.1804	10.7328	2.8944
1186	3.6397	0.8849	0.6627	9991.42	3.0966	1137	219	96.0089	2.1397	10.1188	0.485	7.7403	1.6368	0.6627	1.0374	0.373	2	16.562	2.9532	5.6537	7.9181	7.7027	0.0803
1187	1.7887	1.003		9991.42	1.5719	821	220	5.0576	1.1153	5.6364	-25.9743	7.4062	1.4655	0.9513	1.0707	0.6895	2	8.2601	4.2877	5.5464	6.2185	9.3302	-2.1455
1188	2.5222	0.8788		9991.42	2.103	794	235	50.4599	1.4586	6.9636	10.5439	0.3819	0.08	0.9163	0.9818	0.6188	2	0.5571	0.2702	0.2279	0.4366	0.3417	0.0587
1189	3.0722	0.8163	0.6626	9991.42	2.3771	649	244	78.3836	1.5006	7.8783	18.9994	8.1601	1.5543	0.6626	0.9825	0.4045	2	12.2451	5.0001	4.374	12.3617	6.6099	2.3265
1190	2.3978	0.9676		9991.42	2.0944	1228	249	42.9612	1.5036	7.2885	57.7671	0.7458	0.1539	0.9346	1.036	0.6504	2	1.1214	0.8526	0.1091	1.3109	0.315	0.6478
1191	2.2815	0.9527		9991.42	1.9488	1114	262	34.1248	1.3679	6.8281	5.2799	9.5647	1.9161	0.918	1.0319	0.6309	2	13.0836	6.4064	5.1838	10.1543	9.0594	0.6908
1192	3.4758	0.8596	0.7084	9991.42	2.8311	1164	263	92.7492	1.8507	9.3869	11.6439	9.7808	1.9284	0.7084	0.949	0.4315	2	18.1013	5.8363	4.527	13.5271	8.642	2.1077
1193	2.8979	0.8937		9991.42	2.3942	178	266	69.9476	1.5896	8.1366	11.8329	11.4229	2.2316	0.8672	0.9529	0.5043	2	18.1579	7.2281	4.9877	14.3316	10.0714	2.1486
1194	2.247	0.8934		9991.42	1.7946	930	268	31.5524	1.1626	6.3063	-41.4796	0.5325	0.0982	0.8849	0.9401	0.5348	2	0.6191	0.1461	0.4273	0.2732	0.7533	-0.2568
1195	2.5243	0.9917		9991.42	2.2615	253	274	50.6574	1.6721	7.8645	7.8184	9.9808	2.1221	0.9851	1.0525	0.7051	2	16.6889	7.7923	5.2458	11.0511	9.2007	1.3048
1196	2.5355	0.8908		9991.42	2.1458	906	277	51.2154	1.4909	7.0957	1.4701	12.5469	2.6363	0.9331	1.0021	0.6275	2	18.7062	8.0326	7.6008	12.8007	12.3625	0.275
1197	2.8959	0.8454		9991.42	2.3343	988	279	69.8449	1.528	7.6909	17.6236	16.6866	3.3152	0.8136	0.9583	0.4752	2	25.4971	11.0264	7.0305	23.2013	13.7461	4.4935
1198	2.5578	0.969		9991.42	2.2186	172	288	52.6291	1.5587	7.7864	11.7921	10.1408	2.03	0.9105	0.9905	0.6266	2	15.8064	7.4685	4.8308	11.9198	8.9451	1.8639
1199	3.3259	0.9454	0.7854	9991.42	2.951	83	289	88.3434	2.1327	9.8784	14.2519	11.0347	2.3823	0.7854	1.0515	0.5312	2	23.5337	8.38	5.3259	15.7765	9.462	3.354
1200	2.5061	0.9312		9991.42	2.0944	913	314	49.6905	1.4282	7.3314	-43.4131	0.3131	0.061	0.9363	1.0046	0.561	2	0.4471	0.0578	0.2674	0.103	0.449	-0.1941
1201	2.8318	0.8991		9991.42	2.3771	468	322	66.2775	1.6208	7.9992	10.9243	15.049	3.0492	0.888	1.0177	0.5796	2	24.3914	10.4347	7.5689	18.0019	13.405	2.6646
1202	2.2228	0.8705		9991.42	1.7389	976	327	29.7072	1.1112	6.0789	3.226	1.308	0.2391	0.8509	0.9451	0.4795	2	1.4535	0.6539	0.6319	1.3636	1.2658	0.0469
1203	2.2045	0.8219		9991.42	1.6276	876	337	28.2848	0.9918	5.6925	1.1601	4.0537	0.7063	0.8508	0.8508	0.4465	2	4.0205	1.8355	1.5691	4.1111	4.0066	0.0466
1204	2.4118	1.0408		9991.42	2.2058	1219	358	43.6955	1.6784	7.886	-12.1082	15.1464	3.2236	1.0782	1.1314	0.7931	2	25.4217	10.3897	10.9501	13.0994	16.9804	-3.0781
1205	2.167	0.7767		9991.42	1.5419	511	365	25.8287	0.8888	5.2874	-13.1634	2.9257	0.4918	0.7042	0.8946	0.3887	2	2.6004	0.9445	1.4506	2.4302	3.3109	-0.3423
1206	2.5625	0.9517		9991.42	2.1929	596	369	52.9209	1.5304	7.6616	1.3251	19.8382	3.9627	0.9211	1.0383	0.642	2	30.3604	12.9691	9.6797	20.2014	19.5748	0.4023
1207	2.22	0.992		9991.42	1.9616	619	376	29.5054	1.4229	6.9188	-13.2577	17.2627	3.5502	0.9661	1.0316	0.6423	2	24.5631	9.3016	11.7688	14.4815	19.5515	-3.2565
1208	1.723	0.8469		9991.42	1.2849	1179	377	3.4167	0.779	4.5844	5.498	1.2965	0.2203	0.8161	0.8911	0.455	2	1.01	0.613	0.6042	1.3473	1.2252	0.0555
1209	3.1079	0.8921		9991.42	2.6084	924	382	80.0039	1.7857	8.7102	18.5631	11.8486	2.4291	0.9162	0.9852	0.5187	2	21.1581	8.9328	4.5259	17.2207	9.6489	3.9276
1210	2.2406	0.8697		9991.42	1.7646	494	389	31.0811	1.1219	6.1219	-14.8435	15.8411	2.903	0.8702	0.9221	0.5034	2	17.7721	6.5206	8.7952	12.9528	18.1929	-2.638
1211	3.6386	0.863	0.631	9991.42	2.9596	534	396	95.9843	1.9504	9.8646	2.2677	10.0975	1.9964	0.631	0.9593	0.3628	2	19.6941	4.0273	5.7111	11.0993	9.8685	0.4466
1212	2.8589	0.9441		9991.42	2.497	1228	407	68.0097	1.7905	8.4797	20.3153	10.6352	2.2456	0.8928	1.0495	0.5514	2	19.0423	8.5411	4.8412	15.491	8.4746	3.8685
1213	2.3419	0.9084		9991.42	1.9488	172	411	38.715	1.3149	6.6833	18.1609	0.1257	0.0247	0.8984	0.9671	0.5217	2	0.1653	0.0837	0.0428	0.1604	0.1029	0.03
1214	3.4385	0.928	0.6907	9991.42	3.0196	404	432	91.7903	2.1657	10.0244	4.3061	12.3766	2.6739	0.6907	1.0446	0.4755	2	26.8041	6.7854	7.717	14.2711	11.8436	1.1542
1215	2.7577	0.9515		9991.42	2.3899	244	433	62.3864	1.6861	8.2436	10.7919	16.4413	3.3628	0.9502	1.037	0.6003	2	27.7216	11.7966	7.1628	19.6503	14.6669	2.9917
1216	2.9523	0.8812		9991.42	2.4499	787	437	72.3497	1.6603	8.1731	14.4247	16.233	3.2976	0.8917	0.9987	0.5792	2	26.9516	11.9328	6.6074	20.6037	13.8911	3.8877
1217	3.7929	0.8096	0.627	9991.42	2.9724	1189	439	98.1653	1.8743	9.6468	7.9204	8.5839	1.6678	0.627	0.9004	0.328	2	16.0888	3.8667	3.8375	11.7894	7.9041	1.2743
1218	1.7337	0.8154		9991.42	1.2507	232	450	3.65	0.725	4.4412	13.8662	1.3996	0.2285	0.7999	0.8677	0.4248	2	1.0147	0.6529	0.5495	1.5368	1.2057	0.1407
1219	2.4715	0.9492		9991.42	2.1158	1041	454	47.6878	1.4885	7.37	-1.8877	2.3208	0.4687	0.9185	0.9843	0.5857	2	3.4545	1.3196	1.5393	2.2532	2.3646	-0.0652
1220	1.6467	0.8805		9991.42	1.2721	881	474	1.9864	0.8015	4.5553	-0.7119	1.5255	0.2684	0.8285	0.9342	0.5233	2	1.2227	0.7953	0.7915	1.5198	1.5364	-0.0087
1221	3.4174	0.9001	0.7359	9991.42	2.9168	327	475	91.1228	2.0178	9.6639	22.2001	11.1353	2.325	0.7359	1.0076	0.4462	2	22.4688	8.8532	5.3202	19.8435	8.6633	4.9881
1222	1.9755	0.8952		9991.42	1.5762	1219	483	13.3462	1.0223	5.556	-8.3885	0.641	0.1179	0.8904	0.9646	0.5223	2	0.6553	0.3079	0.3474	0.5895	0.6948	-0.055
1223	3.1755	0.8674	0.6901	9991.42	2.6127	1045	485	82.8502	1.7651	8.6534	4.1683	10.9819	2.2401	0.6901	1.0019	0.4405	2	19.3842	5.4439	5.9742	12.3583	10.5241	0.808
1224	2.3735	1.0526		9991.42	2.2015	528	502	40.9652	1.6753	7.849	-12.0044	12.5534	2.6794	1.058	1.1273	0.7417	2	21.0307	7.9044	8.685	10.6567	14.0603	-2.5246
1225	2.1517	1.0293		9991.42	1.9574	624	504	24.8639	1.4701	6.9577	1.2589	11.2986	2.3873	1.0142	1.0839	0.7337	2	16.6101	8.3943	7.0857	11.4414	11.1565	0.2091
1226	1.5518	0.888		9991.42	1.2078	1173	510	0.8752	0.7768	4.3291	-20.9627	1.2061	0.2164	0.8557	0.9387	0.4882	2	0.9369	0.5157	0.6655	1.0565	1.4588	-0.1964
1227	2.3773	0.9041		9991.42	1.9402	849	519	41.251	1.2785	6.752	-7.008	10.7737	2.04	0.8798	0.9652	0.5326	2	13.7742	5.1747	6.3931	9.7161	11.5286	-0.9653
1228	3.076	0.9427		9991.42	2.724	988	525	78.4925	1.9661	9.1101	15.4156	17.4881	3.7742	0.9179	1.0486	0.6206	2	34.3833	14.4804	8.6625	23.3331	14.7922	5.3004
1229	1.7004	0.8645		9991.42	1.2935	432	532	2.9384	0.8077	4.6179	-28.7863	3.5388	0.619	0.8635	0.8968	0.4748	2	2.8583	1.3411	2.0551	2.8246	4.5575	-0.8228
1230	3.2156	0.9385		9991.42	2.814	1132	555	84.5899	1.9968	9.4814	8.9154	16.558	3.4872	0.9141	1.0302	0.6002	2	33.0631	11.999	10.3022	19.9931	15.0816	2.9477
1231	3.2055	0.8901	0.7908	9991.42	2.6812	696	560	84.0228	1.8223	8.9635	13.5734	12.2427	2.489	0.7908	0.9894	0.5071	2	22.3098	8.3938	7.1995	16.5527	10.581	3.0282
1232	2.1556	1.0102		9991.42	1.9445	519	577	25.1346	1.432	6.8413	-8.4873	13.3621	2.7969	1.0158	1.0817	0.7182	2	19.1345	8.7866	8.9376	12.2345	14.4958	-1.624
1233	2.0289	0.9432		9991.42	1.7047	696	582	16.4734	1.1693	6.0117	-11.8192	13.6561	2.6562	0.8912	0.9903	0.6241	2	15.9681	7.6419	8.3262	12.2454	15.2696	-1.8873
1234	2.1541	0.9203		9991.42	1.7732	246	584	25.0443	1.1932	6.228	1.8423	10.9179	2.0917	0.9246	0.9911	0.6234	2	13.0272	6.9212	5.2647	11.1019	10.7169	0.24
1235	2.4552	1.0171		9991.42	2.2443	171	587	46.6706	1.6985	7.8455	11.0579	12.692	2.7477	0.9995	1.0673	0.6572	2	21.5574	9.803	7.1939	14.9159	11.2888	2.3838
1236	1.7597	0.8926		9991.42	1.3749	419	588	4.2739	0.8887	4.9345	32.8876	1.4052	0.2531	0.8496	0.961	0.5511	2	1.2488	0.9305	0.5421	1.6883	0.943	0.4107
1237	2.2268	0.9464		9991.42	1.8845	952	592	30.0494	1.302	6.6209	8.8948	16.1014	3.1663	0.9306	0.9981	0.5731	2	20.964	10.2714	8.4513	17.9236	14.6697	1.8647
1238	2.5595	0.929		9991.42	2.1544	622	598	52.7749	1.4683	7.47	16.6176	17.7904	3.4969	0.8829	0.9736	0.5794	2	26.1217	12.9361	7.7348	22.3249	14.8336	4.3408
1239	2.2036	1.0183		9991.42	1.9788	1023	604	28.2386	1.4793	7.0498	-2.9997	17.2348	3.6165	1.0473	1.0473	0.6765	2	25.4955	11.2445	10.8633	16.6214	17.7519	-0.7648
1240	2.0454	0.9028		9991.42	1.649	910	606	17.7406	1.0835	5.8013	1.7308	14.0986	2.6332	0.822	0.9406	0.5436	2	15.2758	7.7947	7.4811	14.3404	13.854	0.2644
1241	1.7906	0.8387		9991.42	1.332	788	610	5.1231	0.8023	4.7178	18.2842	1.6054	0.273	0.8335	0.8515	0.4815	2	1.288	0.8672	0.6864	1.801	1.312	0.2355
1242	2.1149	0.9513		9991.42	1.8117	1216	616	22.3468	1.2454	6.3207	-15.4432	0.0969	0.0191	0.9392	1.0079	0.5877	2	0.1207	0.0471	0.0622	0.0802	0.1119	-0.0186
1243	2.2726	1.001		9991.42	2.043	1076	628	33.6609	1.5044	7.1466	-9.215	12.3581	2.6014	0.9655	1.077	0.7051	2	18.5915	7.804	8.2326	11.0676	13.4973	-1.7132
1244	2.0801	0.9099		9991.42	1.6918	217	631	19.9599	1.1337	5.9462	-2.5552	5.4611	1.0412	0.8844	0.9821	0.5325	2	6.1913	2.8241	3.0355	5.3034	5.6006	-0.1582
1245	2.7766	0.9087		9991.42	2.3343	910	631	63.2856	1.5701	7.9268	5.428	23.7219	4.6987	0.8381	0.9645	0.495	2	37.2458	13.1259	14.392	26.5194	22.4348	2.0217
1246	2.7295	0.8691		9991.42	2.1972	999	635	61.1832	1.4556	7.4527	10.9003	11.5085	2.2477	0.8818	0.9439	0.5206	2	16.7518	7.1647	4.8866	13.7613	10.254	1.826
1247	2.4444	0.7178		9991.42	1.6918	596	637	46.1124	0.9221	5.512	-7.5019	0.8609	0.144	0.6545	0.7955	0.3315	2	0.7938	0.2472	0.3234	0.7458	0.9255	-0.0595
1248	2.3975	0.9202		9991.42	1.9916	113	651	42.8761	1.3653	6.9311	-20.0564	8.7836	1.7302	0.9218	0.9876	0.5965	2	11.9922	3.8854	5.7075	6.5133	10.5453	-2.4052
1249	1.9611	0.8356		9991.42	1.4691	798	665	12.7372	0.8962	5.1481	-17.2482	1.7971	0.3129	0.8321	0.8916	0.4569	2	1.6106	0.6849	0.9257	1.4992	2.1072	-0.2778
1250	2.3253	0.967		9991.42	2.0045	193	672	37.5783	1.4356	7.064	-18.9653	16.1078	3.2735	0.9378	1.0738	0.633	2	23.1243	7.7445	10.7848	12.2346	19.1629	-4.3856
1251	2.9776	0.8604		9991.42	2.3899	424	672	73.4817	1.5748	8.0484	19.6603	25.0715	4.9056	0.7424	0.9585	0.4362	2	39.4826	16.5491	10.8352	37.936	20.1421	7.7624
1252	3.3965	0.8798	0.72	9991.42	2.7754	509	673	90.6243	1.8428	9.3877	19.1113	21.4576	4.2121	0.72	0.9836	0.4141	2	39.5421	14.7438	9.5991	35.6079	17.3568	7.557
1253	2.173	0.935		9991.42	1.8117	253	682	26.1922	1.2304	6.3831	-1.9507	10.8203	2.0857	0.8914	1.0016	0.601	2	13.3133	6.3702	6.073	10.599	11.0311	-0.2597
1254	2.841	0.9208		9991.42	2.4285	169	686	66.9196	1.6848	8.2179	17.0044	13.2986	2.7264	0.9538	1.0158	0.6431	2	22.4054	10.9083	5.5287	16.9617	11.0376	3.8099
1255	1.6001	0.9244		9991.42	1.2806	1110	693	1.4234	0.8262	4.6468	17.2189	9.2751	1.6491	0.8457	0.9907	0.5397	2	7.6631	5.4632	4.3655	10.1231	7.6781	1.3195
1256	3.5728	0.8507	0.6407	9991.42	2.8825	423	712	94.8084	1.9006	9.5483	18.9375	14.3257	2.8516	0.6407	0.9384	0.3971	2	27.2275	9.7677	7.6771	24.597	11.6127	5.1562
1257	2.4328	0.9636		9991.42	2.0901	270	737	45.3138	1.4697	7.3647	5.557	11.9394	2.3826	0.933	1.045	0.6586	2	17.5473	8.4013	5.9691	12.7565	11.2759	0.9751
1258	1.9348	1.0127		9991.42	1.7218	985	738	11.4034	1.2775	6.1552	-6.4933	11.0557	2.2946	0.9793	1.092	0.6585	2	14.1237	6.8358	7.2879	10.3811	11.7739	-0.9171
1259	2.7996	0.9102		9991.42	2.4071	560	739	64.4473	1.6955	8.0059	-1.4245	20.2998	4.2991	0.9246	1.0543	0.6415	2	34.4183	12.7175	12.5893	19.825	20.5894	-0.4903
1260	1.7273	0.8718		9991.42	1.3277	334	751	3.5592	0.8247	4.7307	-47.0674	0.8311	0.1449	0.8332	0.9124	0.4832	2	0.6854	0.268	0.5222	0.5546	1.2223	-0.3226
1261	1.9237	0.805		9991.42	1.3963	491	760	10.7752	0.8141	4.8651	20.8519	0.9661	0.1617	0.7873	0.8682	0.4343	2	0.7865	0.4961	0.3512	1.1421	0.7646	0.164
1262	3.4328	0.855	0.6678	9991.42	2.8097	1159	774	91.5993	1.8306	9.2204	17.0341	18.0257	3.5788	0.6678	0.959	0.3697	2	32.9979	11.1504	8.1503	30.1581	14.9554	5.6209
1263	2.4817	0.7628	0.6375	9991.42	1.7817	817	775	48.3935	1.038	5.9472	15.2597	2.2254	0.3884	0.6375	0.8339	0.3214	2	2.31	0.9587	0.9087	2.9824	1.8859	0.3525
1264	2.3185	0.9605		9991.42	1.9916	45	786	37.0378	1.3818	6.9959	-12.2868	12.4803	2.4651	0.9183	1.0509	0.6531	2	17.2453	7.0336	8.3791	10.7692	14.0135	-2.1189
1265	2.2641	0.9767		9991.42	1.9616	453	787	32.9441	1.4145	6.9474	-12.5383	0.5762	0.1173	0.9633	1.0411	0.671	2	0.8151	0.3329	0.3916	0.4961	0.6485	-0.1022
1266	2.4823	0.8926		9991.42	1.9916	940	787	48.4289	1.3158	6.9605	11.3842	15.6142	2.9517	0.8709	0.9409	0.5209	2	20.5451	9.5459	6.0455	18.3266	13.8363	2.3389
1267	3.174	0.9425	0.8513	9991.42	2.8439	227	791	82.738	2.0953	9.3986	23.5769	15.6876	3.4974	0.8513	1.0512	0.5833	2	32.8703	14.7426	7.3781	25.2756	11.9889	7.7498
1268	2.329	0.8348		9991.42	1.7689	514	791	37.7589	1.1049	6.1083	-17.9074	0.4048	0.0732	0.7779	0.9001	0.4382	2	0.4473	0.1291	0.2407	0.2945	0.4773	-0.0801
1269	2.4718	0.9853		9991.42	2.2058	1053	792	47.723	1.6064	7.6513	20.101	18.0014	3.7794	0.9424	1.0267	0.59	2	28.9174	14.2979	8.6195	24.235	14.3825	5.8127
1270	1.8722	0.8355		9991.42	1.3877	398	818	8.0752	0.8518	4.914	12.7153	1.6905	0.293	0.791	0.9229	0.496	2	1.44	0.9149	0.6135	1.8447	1.4756	0.1831
1271	3.9093	0.8447	0.6766	9991.42	3.178	476	830	98.9165	2.099	10.3739	16.516	17.6697	3.5752	0.6766	0.9879	0.3656	2	37.0888	11.5184	9.3776	31.5078	14.7517	6.1256
1272	1.7684	0.9879		9991.42	1.529	864	837	4.4303	1.0868	5.4885	-27.5707	23.0448	4.5632	0.9321	1.0735	0.6636	2	25.0451	12.6049	16.585	18.9941	29.3992	-6.9051
1273	2.0699	0.8688		9991.42	1.6147	771	839	19.2934	1.0364	5.6496	-7.6989	17.5707	3.2233	0.8348	0.9497	0.4945	2	18.2103	7.9552	8.9949	16.0876	18.9227	-1.402
1274	2.7499	0.8993		9991.42	2.2829	790	839	62.0555	1.5376	7.7696	13.6465	20.0054	3.9591	0.9044	0.9639	0.5225	2	30.7603	13.2238	8.3879	25.3102	17.2758	4.1977
1275	2.1802	0.9431		9991.42	1.8117	911	841	26.6326	1.2356	6.4599	-10.6204	18.1413	3.4699	0.904	1.0535	0.641	2	22.4154	10.4831	10.3811	16.3541	20.0679	-2.3806
1276	2.3308	0.9045		9991.42	1.9017	677	846	37.9068	1.2787	6.6232	11.2472	11.5618	2.2322	0.8657	0.9822	0.5334	2	14.7841	7.1358	5.2977	13.3789	10.2614	1.6628
1277	2.369	0.9616		9991.42	2.0601	1070	850	40.7805	1.4522	7.1567	-22.3282	0.1423	0.0289	0.9197	0.9856	0.5811	2	0.2066	0.055	0.1201	0.0946	0.174	-0.0461
1278	1.8857	0.9052		9991.42	1.5162	543	853	8.7589	1.0025	5.3622	-19.3468	14.2731	2.6685	0.8393	0.9463	0.5525	2	14.3088	6.6445	8.7633	12.0251	17.0352	-2.7683
1279	1.3255	0.8916		9991.42	1.0022	181	858	0.0126	0.6222	3.7127	-41.6284	2.0293	0.3401	0.7306	0.9235	0.4636	2	1.2626	0.8067	1.1417	1.7401	2.8738	-0.5256
1280	3.3982	0.8243	0.6229	9991.42	2.6983	513	858	90.6954	1.7379	8.7996	1.6889	20.9698	4.1415	0.6229	0.9419	0.3438	2	36.4435	7.7035	13.5794	22.4054	20.6151	0.6155
1281	2.3848	0.9441		9991.42	2.0216	629	860	41.8921	1.3857	7.0735	17.6392	17.6621	3.46	0.9254	1.0035	0.5732	2	24.4744	12.6553	7.7017	22.078	14.5465	4.3171
1282	2.327	0.9785		9991.42	2.0259	1107	887	37.6603	1.4735	7.1532	-25.4108	0.285	0.0587	0.9686	1.0292	0.6116	2	0.4199	0.1119	0.2192	0.1829	0.3574	-0.1067
1283	1.915	0.9244		9991.42	1.5633	774	901	10.299	1.0376	5.5611	-18.8283	22.9742	4.2866	0.8826	0.9779	0.6	2	23.838	11.8921	14.0197	19.8188	27.2987	-4.4883
1284	2.5751	0.8396		9991.42	2.0344	990	909	53.5244	1.295	6.7926	-6.8083	14.9239	2.8452	0.8695	0.9306	0.5156	2	19.3265	6.9024	8.0453	13.3875	15.9396	-1.3158
1285	1.9473	0.9367		9991.42	1.6019	14	910	11.9794	1.095	5.7302	-5.9326	14.4332	2.7581	0.9191	0.9849	0.5783	2	15.8043	7.9048	7.8995	13.668	15.2892	-0.9376
1286	3.6063	0.7359	0.5902	9991.42	2.587	462	911	95.3951	1.4974	8.3372	9.6708	15.9947	2.8727	0.5902	0.8692	0.3066	2	23.9505	6.746	6.99	22.0025	14.448	2.3162
1287	3.2269	0.8442		9991.42	2.5741	561	922	85.0452	1.6501	8.5587	21.8532	16.5785	3.1963	0.7584	0.9049	0.4685	2	27.3562	12.0477	5.211	25.716	12.9554	5.9782
1288	3.0964	0.864		9991.42	2.5912	1231	926	79.3448	1.7412	8.4045	7.4051	17.9684	3.7226	0.8566	0.9665	0.5445	2	31.2865	11.377	9.4149	20.8928	16.6382	2.3168
1289	1.8068	0.8791		9991.42	1.3834	344	933	5.7798	0.8913	4.9901	-17.1164	20.9933	3.7497	0.7854	0.9162	0.4905	2	18.7113	8.8559	11.5508	18.0561	24.5861	-3.2027
1290	2.3973	0.9262		9991.42	1.9959	461	936	42.842	1.3723	6.9752	9.6178	19.6318	3.8624	0.9148	0.9832	0.6147	2	26.9407	13.4993	9.3511	21.9591	17.7442	2.5911
1291	1.9902	0.9587		9991.42	1.7047	966	947	14.0415	1.1699	5.9944	-14.8858	0.3405	0.0664	0.8934	1.0304	0.589	2	0.3983	0.1711	0.2272	0.2905	0.3912	-0.0593
1292	3.0334	0.8914		9991.42	2.5698	300	948	76.4372	1.7651	8.4944	12.3612	24.3749	5.065	0.9158	0.9897	0.5661	2	43.0241	17.411	10.6309	30.7567	21.362	5.3183
1293	2.2863	0.685	0.5465	9991.42	1.452	732	962	34.5098	0.7509	4.9204	11.173	0.4235	0.0646	0.5465	0.7726	0.2729	2	0.318	0.1382	0.1436	0.5063	0.3761	0.0355
1294	2.2527	0.9328		9991.42	1.8546	22	963	32.0253	1.2465	6.6015	-2.0213	9.4421	1.7829	0.8923	1.0262	0.5825	2	11.7696	5.3731	4.7054	9.2249	9.6333	-0.2379
1295	3.2357	0.9509	0.7815	9991.42	2.8739	1189	975	85.4334	2.0423	9.6666	21.8497	11.7498	2.4824	0.7815	1.032	0.5449	2	23.9967	10.2468	6.3295	18.8045	9.1825	5.2432
1296	1.8844	0.9927		9991.42	1.6276	120	976	8.6649	1.1737	5.8764	-23.2959	14.3579	2.8677	0.9393	1.0428	0.6853	2	16.8519	8.2054	9.9534	11.9741	17.703	-3.9258
1297	2.0771	0.9174		9991.42	1.6961	658	985	19.8293	1.1451	5.9864	-7.4864	28.0789	5.371	0.856	1.0106	0.5447	2	32.1531	14.0336	15.6694	25.7622	30.1811	-2.4071
1298	3.0354	0.9128		9991.42	2.5613	1051	987	76.5876	1.7384	8.7042	11.9177	17.1582	3.4268	0.7804	0.9777	0.4456	2	29.8279	10.2893	8.663	23.0913	15.1136	3.5548
1299	3.5068	0.7895	0.479	9991.42	2.6127	689	1004	93.4485	1.5849	8.6978	7.8695	12.0635	2.1982	0.479	0.9124	0.2643	2	19.1195	4.4425	6.7331	16.8064	11.1145	1.5046
1300	2.3626	0.9518		9991.42	2.0173	470	1010	40.3115	1.4066	7.0644	7.8484	19.1592	3.8148	0.9452	1.0079	0.5974	2	26.9493	12.6621	9.6394	21.1963	17.6557	2.1151
1301	2.7893	0.8904		9991.42	2.2786	547	1012	63.7767	1.5154	7.8022	6.9146	20.0736	3.8988	0.8539	0.9652	0.5259	2	30.4195	11.9303	10.4763	22.6858	18.6861	2.1034
1302	2.0728	0.9284		9991.42	1.7132	244	1016	19.5683	1.1705	6.0456	-22.6357	10.8812	2.1067	0.923	0.9797	0.5725	2	12.7365	4.7557	7.2318	8.3076	13.3439	-2.883
1303	3.2192	0.805	0.6731	9991.42	2.4713	699	1034	84.7491	1.5202	8.1413	14.9131	20.6891	3.8632	0.6731	0.8928	0.403	2	31.4516	11.7853	7.5514	29.2419	17.6041	4.6904
1304	2.1815	0.9768		9991.42	1.8974	122	1052	26.8	1.3355	6.6942	-0.3111	12.8736	2.5683	0.9756	1.0574	0.6806	2	17.1927	8.7359	7.4213	12.8355	12.9141	-0.0535
1305	2.9918	0.8246		9991.42	2.3814	859	1069	74.1991	1.5372	7.7503	9.4371	17.1776	3.407	0.8328	0.9272	0.4688	2	26.4054	9.7847	6.6021	20.8715	15.5561	2.4919
1306	1.8422	0.9297		9991.42	1.5076	188	1070	7.0092	1.0071	5.3809	-14.886	16.6673	3.1195	0.875	0.991	0.5501	2	16.7856	8.0336	10.2136	14.6051	19.1476	-2.4987
1307	1.8471	0.9572		9991.42	1.5676	1229	1071	7.1952	1.0747	5.5546	-0.0654	8.585	1.661	0.9521	0.9929	0.592	2	9.2263	5.0795	4.9664	8.5804	8.5906	-0.006
1308	2.4469	0.9063		9991.42	1.9916	226	1074	46.1995	1.3186	6.9665	5.5804	18.9743	3.5914	0.872	0.9824	0.5712	2	25.0195	11.6297	9.3621	20.3602	17.9159	1.3962
1309	2.1983	0.8132		9991.42	1.6318	987	1077	27.8853	0.9899	5.6165	15.1494	21.3004	3.7542	0.786	0.8524	0.4308	2	21.0853	10.9804	7.6666	25.488	18.0733	3.1943
1310	2.043	0.9512		9991.42	1.7175	791	1085	17.5833	1.181	6.1052	-4.3148	21.1392	4.0892	0.9	1.0151	0.6291	2	24.9654	12.7954	12.1701	20.3393	22.0516	-1.0772
1311	2.3495	0.8898		9991.42	1.8845	954	1086	39.2618	1.2344	6.5674	0.0399	1.5713	0.2953	0.8509	0.9631	0.5082	2	1.9396	0.799	0.7839	1.5721	1.5706	0.0008
1312	3.3631	0.7827	0.5901	9991.42	2.557	477	1091	89.5616	1.5558	8.2697	5.3299	12.9084	2.4285	0.5901	0.9248	0.3694	2	20.0829	5.5839	6.8102	15.1181	12.2201	1.0704
1313	2.3154	0.8594		9991.42	1.7989	515	1097	36.8091	1.1264	6.251	0.2483	16.7784	3.0234	0.8359	0.9469	0.5202	2	18.8992	8.7534	7.7669	16.8273	16.7371	0.0469
1314	2.0992	0.8784		9991.42	1.6533	1139	1107	21.5223	1.0578	5.7926	-3.2229	0.4338	0.0792	0.8707	0.9392	0.5126	2	0.4589	0.2148	0.1974	0.4189	0.4478	-0.0148
1315	1.8387	0.9069		9991.42	1.4862	246	1121	6.8367	0.9744	5.2386	15.3016	2.6828	0.499	0.8804	0.9495	0.536	2	2.6141	1.6178	1.1985	3.0185	2.2723	0.4
1316	2.2993	0.8827		9991.42	1.8246	323	1124	35.5577	1.1798	6.3759	-11.2813	9.5908	1.7747	0.87	0.9296	0.5528	2	11.3152	4.6233	5.1909	8.3637	10.6729	-1.2765
1317	2.3075	0.891		9991.42	1.8503	143	1125	36.2715	1.2058	6.4588	-8.475	0.2888	0.0539	0.8668	0.919	0.5518	2	0.3482	0.1433	0.1618	0.2598	0.3132	-0.0295
1318	2.1274	0.8856		9991.42	1.6918	1090	1125	23.2206	1.1115	5.9186	-7.3053	14.946	2.8068	0.8208	0.9771	0.5545	2	16.6125	7.6798	7.8562	13.8494	16.038	-1.2136
1319	2.0298	0.902		9991.42	1.6533	963	1140	16.5726	1.0905	5.7517	-8.61	18.4403	3.4962	0.8279	0.9825	0.5622	2	20.1092	9.5275	10.5817	16.9476	20.0274	-1.7314
1320	1.7691	1.04		9991.42	1.5976	925	1156	4.4434	1.1864	5.78	-8.9159	10.2394	2.1017	0.9858	1.1176	0.7435	2	12.148	7.2091	7.3575	9.6956	11.1523	-1.0831
1321	1.7948	0.9425		9991.42	1.4819	222	1164	5.2674	0.9933	5.3144	-8.2236	15.7986	2.9529	0.9094	0.9812	0.6016	2	15.6927	8.9946	9.4788	14.9522	17.0976	-1.2905
1322	1.8867	0.9976		9991.42	1.6361	569	1167	8.8799	1.1806	5.9134	1.9682	15.85	3.1644	0.9249	1.0837	0.6953	2	18.7125	11.1724	8.9821	16.0675	15.5379	0.3683
1323	1.8229	0.8709		9991.42	1.392	1038	1170	6.2677	0.8819	4.9874	-8.2856	19.7166	3.4864	0.8634	0.9307	0.5005	2	17.3881	9.2452	9.5525	18.471	21.3494	-1.4407
1324	3.746	0.9185	0.6789	9991.42	3.2251	492	1172	97.5921	2.2479	10.8089	0.7613	14.1	2.9323	0.6789	1.0482	0.4452	2	31.6953	6.4707	10.399	14.5348	13.9928	0.2413
1325	1.9306	0.9116		9991.42	1.5333	1066	1180	11.048	0.9926	5.529	3.2334	16.8285	3.0212	0.873	0.9669	0.5824	2	16.704	10.0241	7.8293	17.212	16.2846	0.5401
1326	2.2681	0.8794		9991.42	1.8032	1193	1183	33.2781	1.1779	6.2658	-28.6759	1.5786	0.2968	0.8533	0.943	0.5422	2	1.8594	0.5682	1.1009	1.0479	2.0312	-0.5332
1327	3.0763	0.8537	0.7447	9991.42	2.5527	791	1212	78.5143	1.7173	8.2508	17.2928	18.6278	3.8772	0.7447	0.9894	0.4657	2	31.9896	12.7074	8.38	27.2847	15.4069	5.5319
1328	2.8415	0.8671		9991.42	2.3128	1180	1236	66.98	1.5153	7.7402	13.8824	12.2029	2.389	0.8508	0.9817	0.5023	2	18.4911	7.8456	5.8038	15.6194	10.5088	2.567
1329	1.8369	0.9401		9991.42	1.5034	272	1238	6.7307	1.0159	5.4252	2.0713	1.411	0.2642	0.9211	1.01	0.5671	2	1.4334	0.8134	0.7626	1.4341	1.3818	0.0297
1330	2.2649	0.9494		9991.42	1.9188	1005	1240	33.0235	1.3462	6.7551	-14.1671	16.9471	3.3773	0.9291	1.0155	0.6441	2	22.8142	9.2303	10.6421	14.3302	19.3481	-3.2321
1331	2.208	0.872		9991.42	1.7389	1079	1242	28.5774	1.1249	6.0491	-1.7311	10.6661	1.9835	0.8532	0.9189	0.4778	2	11.9983	4.9767	5.1869	10.4164	10.8511	-0.2077
1332	2.3609	0.901		9991.42	1.906	756	1268	40.1945	1.2611	6.683	1.6678	14.2538	2.6897	0.8935	0.9664	0.5294	2	17.9755	7.7203	7.3872	14.5822	14.0159	0.2998
1333	2.1826	0.7124		9991.42	1.4348	253	1270	26.9219	0.7546	4.8846	-12.1854	1.5008	0.2319	0.6516	0.7879	0.3274	2	1.1325	0.4133	0.6172	1.2624	1.6837	-0.138
1334	3.9072	0.8499		9991.42	3.208	857	1274	98.8663	2.1273	10.4326	13.7887	18.6764	3.8083	0.7856	0.9591	0.4127	2	39.7304	12.1241	8.4721	29.3743	16.1015	5.4783
1335	3.0551	0.9178		9997.99	2.5613	801	7	77.7319	1.7592	8.8092	1.5279	14.3381	2.8633	0.8136	1.0068	0.5423	2	25.2236	8.0426	8.3404	14.8296	14.1189	0.3854
1336	2.7984	1.0051		9997.99	2.6169	903	11	64.3485	1.9987	8.8365	14.4039	11.4832	2.5974	0.9622	1.0976	0.7012	2	22.9515	10.1981	6.4556	14.5436	9.8291	3.3059
1337	1.9302	0.8778		9997.99	1.4862	1123	28	11.0207	0.9347	5.3228	-4.9137	0.6449	0.1132	0.8587	0.9409	0.5372	2	0.6028	0.3339	0.304	0.6215	0.6767	-0.0296
1338	3.8144	0.8025	0.5638	9997.99	2.9253	771	33	98.3903	1.8089	9.6168	6.1141	10.0436	1.8892	0.5638	0.948	0.3129	2	18.1678	4.0613	5.3984	12.9794	9.4295	1.1108
1339	2.3146	0.8374		9997.99	1.7603	53	35	36.7438	1.0759	6.0894	9.3537	3.2861	0.5806	0.7936	0.8858	0.4806	2	3.5355	1.7622	1.3773	3.6669	2.9787	0.3307
1340	2.9132	0.8562		9997.99	2.3771	744	42	70.565	1.5848	7.8363	2.5275	9.3445	1.8898	0.8216	0.9388	0.507	2	14.8092	4.9925	5.1541	9.8465	9.1084	0.3743
1341	2.4452	0.8892		9997.99	1.9616	533	46	46.1472	1.2744	6.8302	-9.0155	12.3105	2.2969	0.8622	0.9956	0.5568	2	15.6885	6.0589	7.0212	10.8808	13.4207	-1.4144
1342	3.3685	0.8978		9997.99	2.8268	192	48	89.7264	1.8996	9.5012	18.9046	12.8807	2.5753	0.8079	0.9944	0.5081	2	24.4681	9.9328	5.2432	19.5496	10.4456	4.6256
1343	2.4136	0.9573		9997.99	2.0773	344	56	43.8496	1.4651	7.259	6.1361	13.3604	2.6966	0.9337	1.0024	0.6419	2	19.5743	9.2507	7.4016	14.4121	12.5409	1.2011
1344	2.4122	0.9348		9997.99	2.0344	1052	65	43.7297	1.4063	7.0841	-15.4363	9.9364	1.9725	0.9108	0.9806	0.5991	2	13.9736	4.7154	6.2696	7.8703	11.4706	-2.157
1345	3.733	0.8946	0.7974	9997.99	3.2123	304	67	97.3933	2.251	10.4908	12.5067	14.8353	3.1832	0.7974	1.0375	0.5049	2	33.3942	10.7302	7.7567	21.2517	12.9801	4.1765
1346	3.1312	0.8624		9997.99	2.5227	586	68	81.0647	1.6616	8.483	8.5222	11.8302	2.3172	0.8398	0.9487	0.5031	2	19.657	7.1194	5.25	14.1517	10.8218	1.6752
1347	1.8816	1.03		9997.99	1.679	628	68	8.5441	1.2519	6.0888	-15.4589	10.5369	2.1665	0.9992	1.1033	0.7521	2	13.1911	7.1102	7.2124	9.4542	12.1657	-2.0392
1348	2.2546	1.0502		9997.99	2.0944	20	77	32.1359	1.576	7.4388	-13.7756	11.1421	2.3606	1.0438	1.1152	0.7344	2	17.56	6.8909	8.337	9.383	12.6768	-2.419
1349	2.0677	0.9619		9997.99	1.7561	1273	78	19.1345	1.2414	6.2479	-46.0002	0.9033	0.1795	0.9661	1.0291	0.6134	2	1.1213	0.2932	0.7272	0.4779	1.3188	-0.5158
1350	3.3173	0.9081		9997.99	2.8397	1116	84	88.0171	1.9837	9.4633	17.1103	8.1231	1.7028	0.8493	1.0458	0.5314	2	16.1137	6.335	3.9263	11.9214	6.733	2.7571
1351	2.4208	0.9975		9997.99	2.1587	520	89	44.3131	1.5751	7.5862	0.8274	17.855	3.7072	0.9946	1.0648	0.7053	2	28.1234	12.7213	10.6498	18.0374	17.7074	0.2327
1352	2.7956	1.003		9997.99	2.5313	832	95	64.1708	1.8766	8.8089	21.3103	13.113	2.7935	0.9836	1.0781	0.6854	2	24.6078	12.3161	6.3464	17.9701	10.3188	5.244
1353	2.625	0.8849		9997.99	2.1501	1084	98	56.0573	1.4183	7.2975	-6.5221	12.8915	2.5055	0.8915	0.9185	0.5162	2	18.284	5.8961	7.9518	11.4222	13.7322	-1.1925
1354	3.5522	0.9005	0.7244	9997.99	2.9639	350	99	94.5159	1.9901	10.0496	15.2899	11.0098	2.1802	0.7244	0.9805	0.4087	2	21.9106	7.1615	5.9048	17.5242	9.3266	3.3501
1355	2.2916	0.994		9997.99	2.0216	600	103	34.9603	1.4669	7.1559	-3.6961	12.5955	2.582	0.9921	1.0449	0.6953	2	18.4763	8.3984	7.3951	12.0788	13.0609	-0.6829
1356	3.3564	0.8887		9997.99	2.814	178	108	89.35	1.8929	9.3709	20.9113	9.3624	1.8912	0.8025	1.0229	0.4921	2	17.722	7.3495	3.3946	14.9355	7.4044	3.7059
1357	1.9851	0.9834		9997.99	1.7089	54	110	13.8187	1.2058	6.1326	-13.2012	7.778	1.5293	0.9784	1.0173	0.6144	2	9.3787	4.1718	5.2068	6.7896	8.8047	-1.2381
1358	3.1356	0.7949		9997.99	2.4156	301	115	81.2422	1.5124	7.8304	20.4429	16.3455	3.1571	0.8214	0.8898	0.4279	2	24.721	10.6178	6.4762	24.8148	13.0038	5.0537
1359	2.9997	0.9663		9997.99	2.6812	1052	119	74.6864	1.9639	9.1062	-3.5393	15.2514	3.2892	0.9575	1.0369	0.6206	2	29.9523	8.7397	10.0149	14.0831	15.7913	-1.0601
1360	2.416	0.9242		9997.99	2.013	1108	123	44.0555	1.3709	7.0148	-3.6112	14.0611	2.7479	0.9231	0.9895	0.6115	2	19.2763	8.2136	8.127	13.4309	14.5692	-0.6961
1361	2.9947	0.8412		9997.99	2.4242	565	134	74.4319	1.5963	7.914	18.164	10.3635	2.0904	0.7742	0.9432	0.4597	2	16.5432	6.9038	4.3042	15.0181	8.4813	3.0049
1362	2.5229	0.9038		9997.99	2.0858	735	135	50.5496	1.4012	7.1631	-10.515	1.6255	0.318	0.8031	0.9631	0.5296	2	2.2777	0.7118	0.8637	1.3441	1.7964	-0.2395
1363	2.6876	0.8904		9997.99	2.2615	301	137	58.9776	1.5428	7.5182	14.9078	13.7949	2.8308	0.8969	1.0032	0.6106	2	21.2828	10.34	6.2537	16.9351	11.7386	3.1728
1364	2.2445	0.9286		9997.99	1.876	465	145	31.2694	1.2648	6.5479	-7.8257	12.5844	2.4308	0.9234	0.9879	0.5692	2	15.9167	6.4779	7.313	11.3808	13.5692	-1.2456
1365	2.6581	0.8619		9997.99	2.1715	675	150	57.8213	1.4619	7.197	19.3835	6.8568	1.3928	0.8695	0.9935	0.5466	2	10.024	4.9644	3.3759	9.0828	5.5279	1.943
1366	2.1581	1.0558		9997.99	2.0088	997	165	25.2551	1.5412	7.1586	-13.5687	14.6374	3.1513	1.0302	1.1407	0.7805	2	22.5592	9.9135	11.0834	12.7013	16.6231	-3.061
1367	2.5199	0.9255		9997.99	2.1244	440	166	50.3523	1.4774	7.3267	8.0888	13.4004	2.7021	0.9284	0.9915	0.6082	2	19.7977	9.0921	6.9179	14.9499	12.3168	1.6014
1368	2.7432	0.9474		9997.99	2.3899	74	173	61.7641	1.7	8.1649	5.6636	14.2645	2.97	0.9356	1.0412	0.5957	2	24.2496	9.3891	8.0021	15.7624	13.4568	1.3734
1369	2.2195	0.9369		9997.99	1.8631	600	175	29.4123	1.2827	6.5328	-8.4797	8.3259	1.6348	0.9114	0.9788	0.5771	2	10.6796	4.3063	4.9427	7.4623	9.0317	-0.9056
1370	3.2919	0.9105		9997.99	2.8439	885	175	87.2279	1.9613	9.4163	21.327	8.8499	1.8433	0.845	0.9922	0.5099	2	17.3573	7.2522	3.4939	14.2219	6.9626	3.7018
1371	2.3323	0.8831		9997.99	1.8674	936	180	38.0878	1.2297	6.4706	16.2143	1.642	0.3121	0.8508	0.9163	0.4654	2	2.0192	0.9676	0.6806	2.0793	1.3758	0.3274
1372	1.9167	0.9203		9997.99	1.5547	502	188	10.3806	1.0264	5.5414	-9.4503	10.5879	1.9611	0.8647	0.9829	0.5998	2	10.8674	5.9239	5.8745	9.8766	11.5889	-1.027
1373	2.6172	0.9037		9997.99	2.1801	182	189	55.6847	1.4807	7.4301	12.2758	16.8457	3.3571	0.9055	0.9691	0.5558	2	24.9434	11.2752	7.4428	20.2868	14.7774	3.062
1374	2.4306	0.9865		9997.99	2.1415	225	191	45.1062	1.5426	7.5327	3.6099	10.7422	2.1999	0.9817	1.0471	0.6856	2	16.5709	7.6968	5.7181	11.2268	10.3542	0.5982
1375	3.9224	0.9236	0.6884	9997.99	3.435	402	192	98.9667	2.4347	11.3816	6.1204	12.0345	2.5744	0.6884	1.052	0.4515	2	29.3004	6.8941	5.7421	15.2702	11.2981	1.7933
1376	1.7589	1.0411		9997.99	1.5804	1104	196	4.2088	1.178	5.7529	6.1484	10.1797	2.0845	0.9438	1.1148	0.7422	2	11.9917	7.8279	6.5698	10.5475	9.554	0.7373
1377	2.0899	1.0022		9997.99	1.846	922	199	20.907	1.3434	6.5801	-23.3504	4.9479	1.0102	0.9483	1.0742	0.6575	2	6.647	2.4606	3.7561	3.7425	6.1032	-1.5521
1378	3.3598	0.9349		9997.99	2.8482	160	208	89.444	1.9411	9.8684	18.3504	0.4472	0.088	0.9248	0.9866	0.5993	2	0.8681	0.3782	0.2759	0.631	0.3651	0.1593
1379	3.066	0.9748		9997.99	2.8011	313	209	78.2312	2.0893	9.3898	15.3352	13.4395	2.9904	0.9682	1.0788	0.6845	2	28.0792	12.0947	7.4744	17.6693	11.3786	4.306
1380	2.4615	1.0245		9997.99	2.2657	714	212	47.0906	1.7171	7.9226	3.1814	16.7113	3.6219	1.0109	1.1084	0.6865	2	28.6949	12.02	10.2104	17.5095	16.1797	0.9129
1381	2.0233	1.0468		9997.99	1.8417	1207	212	16.0346	1.3967	6.6541	-76.5331	0.2697	0.0566	0.981	1.1228	0.7469	2	0.3767	0.0673	0.3094	0.0901	0.4761	-0.2883
1382	2.2749	0.9881		9997.99	2.0002	808	232	33.8047	1.4525	7.0618	-7.1715	9.8986	2.036	0.9372	1.0839	0.7004	2	14.3777	6.3994	5.7731	9.1362	10.6083	-1.0311
1383	3.4159	0.9329	0.8093	9997.99	3.0324	1197	237	91.0991	2.1652	10.0109	15.8925	12.5085	2.7054	0.8093	1.0513	0.5187	2	27.0833	9.7618	6.3286	18.8181	10.5207	4.3042
1384	2.3975	0.8573		9997.99	1.8717	361	239	42.859	1.2009	6.4572	19.7475	0.0989	0.0184	0.8296	0.8775	0.4978	2	0.1188	0.063	0.0394	0.1265	0.0794	0.0235
1385	3.0346	0.9414		9997.99	2.6212	1078	245	76.5231	1.8281	8.9754	10.5851	8.1186	1.6536	0.8753	1.0216	0.5467	2	14.8416	5.5397	4.7786	10.1325	7.2591	1.571
1386	3.2642	0.9483	0.7329	9997.99	2.8739	633	249	86.2129	2.0506	9.725	17.1834	12.1548	2.563	0.7329	1.0552	0.452	2	24.9247	8.8331	5.7727	19.5408	10.0661	4.2829
1387	2.0271	0.963		9997.99	1.7304	495	253	16.3458	1.215	6.1323	-21.4148	14.6247	2.8976	0.9234	1.0256	0.6594	2	17.769	7.9028	9.8662	11.9852	17.756	-3.8052
1388	3.6341	0.9092	0.6182	9997.99	3.0924	407	267	95.9351	2.0775	10.3797	3.6925	10.0442	2.0104	0.6182	0.9956	0.3602	2	20.8669	4.2552	7.3879	11.8125	9.6735	0.7705
1389	1.868	0.9879		9997.99	1.619	1224	295	7.9282	1.1758	5.7974	-12.3451	18.0243	3.6556	0.9215	1.0376	0.6782	2	21.193	11.1155	11.8344	16.391	20.249	-2.6163
1390	3.2825	0.8818	0.6445	9997.99	2.6598	743	309	86.9272	1.7487	9.0935	8.193	10.2415	1.9695	0.6445	1.0044	0.3654	2	17.9093	4.903	4.3342	13.4174	9.4022	1.4673
1391	2.8924	0.8994		9997.99	2.4756	543	311	69.6808	1.7207	8.1724	7.271	14.9587	3.1496	0.8658	1.0031	0.5177	2	25.7394	9.0523	8.521	17.4862	13.8709	1.8715
1392	3.723	0.8165	0.6604	9997.99	2.9082	59	316	97.2443	1.8312	9.5503	11.8793	13.7776	2.6417	0.6604	0.8892	0.4086	2	25.2295	7.9574	6.1476	19.4767	12.1409	2.9971
1393	1.967	0.9409		9997.99	1.6318	1226	318	12.9168	1.1132	5.8145	-0.7162	16.5185	3.1625	0.8759	1.0176	0.5683	2	18.3884	9.322	9.0665	16.4046	16.6364	-0.1317
1394	2.6389	0.8984		9997.99	2.1844	254	323	56.6741	1.465	7.4483	7.6936	10.7078	2.1061	0.914	0.9816	0.5526	2	15.687	6.6686	5.3212	12.0685	9.8843	1.2069
1395	2.3233	0.9998		9997.99	2.073	1082	324	37.3979	1.5344	7.2977	-3.8878	9.3942	1.9752	0.9969	1.0634	0.6671	2	14.4145	5.9504	5.471	8.9197	9.7597	-0.5604
1396	2.3834	1.0045		9997.99	2.1544	1178	334	41.7738	1.5649	7.5211	-33.7687	0.1326	0.0276	0.9937	1.0477	0.6714	2	0.2075	0.049	0.1183	0.073	0.1774	-0.0701
1397	2.0745	0.9869		9997.99	1.8032	216	337	19.7132	1.3049	6.4322	63.1406	0.0537	0.0109	0.9584	1.071	0.6336	2	0.0701	0.0568	0.0101	0.0896	0.0198	0.0442
1398	2.2097	0.9937		9997.99	1.9745	574	343	28.7625	1.4429	6.8984	1.0169	15.0684	3.1518	0.9717	1.0704	0.6367	2	21.7422	9.7172	9.331	15.2621	14.9148	0.2211
1399	2.5084	0.8549		9997.99	2.0559	433	345	49.8869	1.3702	6.7374	16.9369	14.6482	2.979	0.9191	0.9919	0.5412	2	20.071	9.9845	6.0933	18.4486	12.1675	3.3994
1400	1.7745	0.9511		9997.99	1.4734	395	351	4.5738	1.0031	5.3021	-22.9344	9.8333	1.8604	0.9187	1.0364	0.6284	2	9.8638	5.3344	6.1904	8.4884	12.0881	-2.2622
1401	2.099	0.9413		9997.99	1.7561	30	355	21.4929	1.2002	6.2074	-24.0887	9.8584	1.9061	0.9237	1.0214	0.575	2	11.8321	4.1844	6.7456	7.2769	12.2335	-2.8502
1402	1.9793	0.9791		9997.99	1.7132	794	357	13.5823	1.2048	6.0885	-2.1662	8.9662	1.7742	0.9754	1.047	0.6211	2	10.8025	5.4553	5.3472	8.7837	9.1605	-0.234
1403	1.8953	0.9512		9997.99	1.5804	460	361	9.3109	1.0863	5.6637	-16.0549	9.4717	1.8167	0.9183	0.9839	0.6358	2	10.2891	5.3377	5.8806	8.3948	10.9928	-1.6519
1404	2.5625	0.9269		9997.99	2.2186	874	365	52.9391	1.5562	7.4619	8.9154	13.6139	2.8392	0.9526	1.029	0.644	2	21.1859	9.8744	7.7065	15.3336	12.4005	1.8888
1405	1.9557	1.0849		9997.99	1.8331	667	375	12.4749	1.4343	6.6655	-5.3581	19.0498	4.0992	1.0578	1.1441	0.7628	2	27.3231	13.8455	13.4775	18.151	20.0702	-1.464
1406	3.1757	0.9766	0.8831	9997.99	2.921	103	376	82.8727	2.2053	9.7436	9.2119	12.4095	2.8087	0.8831	1.0945	0.6292	2	27.3667	9.6095	7.5594	15.2731	11.2662	2.521
1407	2.9141	0.9147	0.7464	9997.99	2.5398	290	377	70.5856	1.8058	8.3739	25.5046	9.9155	2.1382	0.7464	1.0442	0.5041	2	17.9054	8.2906	5.3564	16.4452	7.3867	4.5667
1408	2.2053	0.983		9997.99	1.9231	413	384	28.3617	1.3915	6.8106	1.1081	14.9419	3.0528	0.9234	1.0418	0.6304	2	20.7916	9.546	8.7539	15.1418	14.7763	0.2304
1409	1.887	0.9472		9997.99	1.5633	1236	385	8.9068	1.0778	5.6151	37.0385	0.1156	0.0222	0.9313	1.001	0.6154	2	0.1246	0.0909	0.046	0.1477	0.0727	0.0461
1410	2.4487	0.89		9997.99	1.9745	569	389	46.2866	1.2832	6.8469	4.0658	11.6229	2.1783	0.8723	0.9462	0.551	2	14.9145	6.7503	5.663	12.2512	11.1506	0.6064
1411	2.7843	0.8777		9997.99	2.33	1004	395	63.6194	1.5981	7.677	-20.8741	0.1432	0.0298	0.8901	0.9602	0.572	2	0.2288	0.0512	0.1225	0.0896	0.1731	-0.0478
1412	3.173	0.9199		9997.99	2.7626	1151	401	82.6707	1.9385	9.1696	24.7598	10.5842	2.2376	0.855	0.9897	0.5375	2	20.5175	9.3605	3.9233	17.415	7.9636	5.0801
1413	2.1381	0.9385		9997.99	1.7732	486	413	24.0399	1.2238	6.3042	13.4269	7.9966	1.5523	0.8765	1.0215	0.6255	2	9.7863	5.6445	3.4465	9.0238	6.9231	1.314
1414	2.64	0.9849		9997.99	2.4542	174	414	56.749	1.8566	8.1682	21.4391	16.3504	3.7164	1.0198	1.0942	0.7025	2	30.3562	15.5321	6.6858	22.1093	12.8452	6.5081
1415	1.7567	0.9631		9997.99	1.4819	210	445	4.1567	1.0331	5.3151	-19.4696	13.8266	2.6875	0.9187	0.9844	0.6346	2	14.2843	7.7017	8.5647	12.1366	16.5192	-2.7811
1416	2.2473	0.7954		9997.99	1.6447	587	450	31.5997	0.961	5.6157	5.3314	0.818	0.14	0.7376	0.8924	0.3788	2	0.7861	0.3353	0.3073	0.885	0.7744	0.0419
1417	1.9737	0.9662		9997.99	1.6704	867	452	13.263	1.164	5.9909	28.9262	0.2712	0.0527	0.9244	1.0225	0.5949	2	0.3157	0.206	0.1097	0.3463	0.1928	0.0913
1418	2.5629	0.934		9997.99	2.2443	1221	464	52.9574	1.6039	7.5198	1.9872	13.3247	2.842	0.9269	1.053	0.6652	2	21.3715	9.1125	7.6214	13.6981	13.0596	0.4247
1419	2.2841	0.9525		9997.99	1.9488	31	471	34.3172	1.3665	6.8349	14.5362	11.4847	2.2961	0.9261	1.0213	0.6285	2	15.6939	8.4504	5.4468	13.4446	9.8151	2.2813
1420	2.8242	0.9136		9997.99	2.4156	967	471	65.718	1.6582	8.106	21.2645	13.1529	2.6906	0.9291	0.9952	0.6119	2	21.8101	10.9746	5.3126	17.9356	10.3562	4.6378
1421	2.0401	0.9449		9997.99	1.7047	642	472	17.3835	1.1675	6.056	-41.8378	0.3961	0.0764	0.9301	1.0002	0.6126	2	0.4625	0.1506	0.3118	0.2459	0.5618	-0.1935
1422	1.6042	0.8861		9997.99	1.2507	127	474	1.4617	0.8167	4.4657	59.2558	0.6614	0.121	0.7949	0.9295	0.5135	2	0.5402	0.4585	0.257	0.8927	0.2695	0.3201
1423	2.0436	0.9679		9997.99	1.7346	279	475	17.6262	1.209	6.2141	3.0353	6.8534	1.3334	0.9497	1.0173	0.6652	2	8.2858	4.6722	3.6136	7.0234	6.6453	0.2515
1424	2.3121	1.035		9997.99	2.1458	1078	476	36.5971	1.6092	7.5177	2.7167	13.6311	2.9178	0.9994	1.0672	0.7381	2	21.9351	10.3839	8.74	14.0684	13.2611	0.5959
1425	2.131	0.9277		9997.99	1.7561	552	478	23.5775	1.2068	6.2109	-16.4728	9.4611	1.8383	0.8809	1.0153	0.5945	2	11.4176	4.6709	5.6579	7.8564	11.0199	-1.8808
1426	2.122	0.9204		9997.99	1.7475	198	483	22.8052	1.1613	6.1358	-46.8904	0.1603	0.0303	0.9077	0.9964	0.5576	2	0.1862	0.044	0.135	0.0789	0.2355	-0.0873
1427	2.4831	0.9786		9997.99	2.1886	147	501	48.4997	1.5753	7.6343	7.3738	8.8412	1.8243	0.9561	1.0282	0.6203	2	13.9276	6.1069	4.0804	9.845	8.1893	1.027
1428	1.8742	0.8404		9997.99	1.4006	232	506	8.1956	0.8685	4.9484	-17.7718	1.8685	0.3279	0.7804	0.9173	0.4875	2	1.6228	0.7844	0.9319	1.609	2.2006	-0.2884
1429	2.0235	0.9665		9997.99	1.7218	635	506	16.0487	1.2128	6.1443	0.3965	11.1363	2.1982	0.9344	1.0154	0.6537	2	13.5061	7.304	6.2021	11.1737	11.0918	0.0536
1430	2.0569	1.0435		9997.99	1.8803	1053	507	18.5005	1.4	6.7433	6.1022	16.3617	3.3969	0.993	1.1228	0.7669	2	22.9064	13.1792	9.7272	17.1858	15.363	1.3978
1431	2.0148	0.9882		9997.99	1.7646	753	511	15.4985	1.2732	6.2552	-3.8407	8.6053	1.7516	0.9631	1.0787	0.6724	2	10.9563	5.587	5.3693	8.3097	8.9356	-0.4208
1432	3.2868	0.8803	0.7584	9997.99	2.7497	378	526	87.089	1.8493	9.0897	17.576	12.9556	2.6358	0.7584	0.9929	0.4567	2	23.9588	9.0879	5.5917	19.8992	10.6787	4.211
1433	3.2076	0.8653	0.7571	9997.99	2.6041	1088	526	84.1587	1.7084	8.7199	6.8166	13.3322	2.612	0.7571	0.9501	0.4701	2	22.7768	7.3926	6.5741	15.7264	12.4235	1.5526
1434	2.0657	0.9977		9997.99	1.8246	1176	533	19.0046	1.341	6.4748	-36.6241	0.596	0.1234	0.9575	1.0502	0.6314	2	0.7992	0.2214	0.4987	0.3506	0.8142	-0.2927
1435	1.9994	1.0014		9997.99	1.7603	552	534	14.6141	1.2957	6.2897	-14.628	9.7306	2.0045	0.9164	1.0473	0.6828	2	12.608	5.7718	6.8363	8.453	11.154	-1.8443
1436	1.9846	1.0363		9997.99	1.816	18	539	13.7908	1.3451	6.4612	-17.8097	8.9894	1.8714	0.9947	1.0981	0.6896	2	12.0917	5.1498	6.942	7.4676	10.5904	-2.1535
1437	3.3789	0.9626	0.7473	9997.99	3.0067	116	558	90.151	2.1969	10.2185	16.0804	13.7178	2.9492	0.7473	1.0876	0.4689	2	30.1367	10.2438	7.4122	21.8471	11.5118	4.8461
1438	2.0025	0.9837		9997.99	1.7346	954	561	14.8523	1.2545	6.1886	-19.9943	13.1054	2.6566	0.9789	1.0433	0.6723	2	16.4407	7.2847	9.156	10.836	15.7257	-3.2872
1439	2.1724	0.9371		9997.99	1.8032	670	577	26.1164	1.2311	6.3956	24.7578	14.6969	2.829	0.9003	1.0058	0.6157	2	18.0933	11.2876	5.7429	18.3335	11.0579	4.4795
1440	2.1303	0.9478		9997.99	1.8074	846	584	23.5031	1.2671	6.3429	-18.8662	16.6193	3.32	0.9308	1.0399	0.6444	2	21.0583	8.7561	10.7985	13.5886	19.7541	-3.9729
1441	3.9741	0.8787		9997.99	3.375	57	585	99.1929	2.335	10.9705	-6.3805	11.6737	2.4847	0.8839	0.9722	0.5736	2	27.258	5.3836	7.4504	9.3864	12.4188	-1.7392
1442	1.7829	0.9843		9997.99	1.5248	475	587	4.7959	1.0688	5.5128	-17.6737	17.7981	3.4506	0.9377	1.0298	0.6584	2	19.0226	10.4284	11.8994	15.8382	20.9443	-3.362
1443	3.5778	0.9295	0.6224	9997.99	3.0495	550	608	94.9304	2.1192	10.4472	0.2129	8.7866	1.7824	0.6224	1.0379	0.4088	2	18.6206	3.6238	5.9616	8.8648	8.7678	0.0396
1444	1.9232	0.93		9997.99	1.5847	873	608	10.7616	1.0551	5.6191	-7.8046	14.099	2.6474	0.9193	0.9852	0.6016	2	14.8759	7.9834	8.0163	13.27	15.1998	-1.161
1445	1.8999	0.9758		9997.99	1.6447	392	609	9.5945	1.161	5.8241	-3.3602	8.9921	1.7925	0.9599	1.024	0.6639	2	10.4398	5.8196	5.5699	8.7656	9.2941	-0.3508
1446	3.5771	0.8884		9997.99	3.0024	628	613	94.906	2.0537	9.9838	13.6689	16.2707	3.3469	0.7944	1.0082	0.5116	2	33.4152	11.7543	9.0333	22.9743	14.047	4.5675
1447	2.4585	0.9461		9997.99	2.0816	942	620	46.8804	1.4636	7.3071	-8.7863	16.1561	3.236	0.9247	1.0485	0.5927	2	23.646	8.3397	10.3169	14.0702	17.5754	-2.0776
1448	2.8481	0.8746		9997.99	2.4071	1231	633	67.3627	1.6728	7.8259	3.971	15.9634	3.4122	0.9257	0.9837	0.5883	2	26.7036	10.0791	7.4215	17.132	15.3297	1.0604
1449	1.8252	0.9497		9997.99	1.5376	479	646	6.3205	1.0598	5.4456	-24.5821	9.286	1.8072	0.8672	0.9884	0.5732	2	9.8413	4.2124	6.3484	7.3487	11.5689	-2.4192
1450	2.7424	0.8836		9997.99	2.2486	149	649	61.7253	1.4977	7.6129	15.4907	14.6316	2.8785	0.8839	0.9597	0.513	2	21.9138	9.7377	6.705	18.9821	12.3648	3.3946
1451	1.8522	0.9629		9997.99	1.5719	378	651	7.3947	1.0803	5.6032	-12.115	9.9665	1.9215	0.9385	1.0135	0.5902	2	10.7668	5.29	6.3944	8.9634	11.1736	-1.3044
1452	2.4907	0.9444		9997.99	2.1115	613	677	48.9251	1.4619	7.3897	-0.7393	20.8288	4.1205	0.9663	1.004	0.5907	2	30.4496	12.1696	10.5903	20.6022	20.9833	-0.2251
1453	3.7244	0.8316	0.6946	9997.99	2.9425	979	702	97.2691	1.8862	9.7305	13.7083	15.5644	3.0171	0.6946	0.9236	0.3983	2	29.3575	9.374	7.98	23.535	13.4311	4.0244
1454	3.0423	0.9319		9997.99	2.6127	332	705	77.0831	1.8	8.9068	4.3479	0.2194	0.0443	0.9168	0.9906	0.5592	2	0.3949	0.1345	0.1158	0.2405	0.2098	0.0172
1455	2.3443	0.8016		9997.99	1.7218	498	714	38.9467	1.0352	5.9039	0.4838	2.9189	0.5118	0.6935	0.892	0.3747	2	3.0216	1.103	1.262	2.9437	2.9047	0.0146
1456	1.9251	0.8461		9997.99	1.4562	941	723	10.8161	0.8885	5.1168	-22.9851	11.0066	1.9112	0.7853	0.9245	0.5068	2	9.7794	4.6118	6.0122	9.1006	13.5361	-2.2478
1457	1.8334	0.7882		9997.99	1.3149	454	724	6.585	0.7606	4.5396	-34.3717	1.3675	0.2291	0.77	0.8433	0.3926	2	1.0401	0.364	0.7659	0.9271	1.8375	-0.3575
1458	2.1871	0.9704		9997.99	1.876	1071	727	27.0897	1.3106	6.6676	-7.1297	17.8591	3.5104	0.9089	1.036	0.6487	2	23.4062	10.7423	11.064	16.5599	19.1325	-1.6688
1459	1.9077	0.9685		9997.99	1.649	1193	733	10.0005	1.154	5.8044	9.6923	8.861	1.7617	0.9121	1.0347	0.6375	2	10.2256	6.0925	4.9721	9.5572	8.0025	0.9911
1460	1.6476	0.9254		9997.99	1.3277	899	738	2.0249	0.8775	4.7901	-7.4402	16.1576	2.9599	0.8567	0.9909	0.5782	2	14.1783	8.9816	9.2499	15.5343	17.3589	-1.0549
1461	1.7529	0.9957		9997.99	1.5119	426	744	4.0787	1.084	5.4832	-20.1933	8.8841	1.7563	0.9612	1.0608	0.6862	2	9.6304	5.3825	5.7799	7.844	10.6781	-1.9447
1462	2.2198	0.887		9997.99	1.7646	1286	745	29.4898	1.1507	6.1859	3.972	10.2439	1.9056	0.8864	0.9546	0.5136	2	11.7876	5.5203	4.7805	10.7487	9.8371	0.4682
1463	2.6079	0.9543		9997.99	2.2914	48	747	55.2946	1.6487	7.8189	17.085	14.3556	3.027	0.9539	1.0301	0.5958	2	23.6681	11.1362	6.9295	18.6896	11.9033	4.0437
1464	2.0419	0.9806		9997.99	1.7903	650	757	17.4977	1.2688	6.2902	1.1834	14.5125	2.9273	0.9714	1.0443	0.6792	2	18.4135	9.9589	8.4546	14.6619	14.3412	0.2179
1465	2.5942	0.9001		9997.99	2.1844	993	758	54.4805	1.5061	7.3357	12.1807	13.32	2.7347	0.9211	0.987	0.5543	2	20.0612	8.9275	5.1246	16.1063	11.6976	2.4436
1466	2.2218	0.9744		9997.99	1.9531	900	763	29.614	1.3958	6.8016	-9.656	19.705	4.0438	0.9767	1.0208	0.615	2	27.5042	10.6323	13.7885	17.2889	21.6074	-2.6558
1467	2.2581	0.9771		9997.99	1.9702	184	779	32.3731	1.4261	6.9317	51.8375	0.58	0.1193	0.9354	1.0478	0.6758	2	0.8272	0.6176	0.1503	0.9138	0.2794	0.4288
1468	2.2717	0.9854		9997.99	1.9831	266	779	33.5651	1.4387	7.0327	10.6613	13.564	2.7748	0.9932	1.055	0.6993	2	19.5145	10.5537	6.9221	15.0928	12.1175	2.0805
1469	2.4305	0.9326		9997.99	2.043	135	781	45.0889	1.3955	7.1213	0.0988	9.9813	1.9559	0.9351	1.0019	0.6127	2	13.9289	6.1237	5.1879	9.994	9.9715	0.0138
1470	2.1766	0.9682		9997.99	1.8845	804	795	26.3439	1.3215	6.6203	2.4103	16.5204	3.2977	0.9537	1.0551	0.6594	2	21.8317	11.1564	9.1893	16.9201	16.122	0.5262
1471	3.4318	0.8356	0.6571	9997.99	2.7283	724	799	91.5754	1.7404	9.0085	11.6612	10.5888	2.0457	0.6571	1.0085	0.3675	2	18.4287	5.5864	4.5936	15.2021	9.3542	2.149
1472	2.5026	0.7727		9997.99	1.816	1056	802	49.5299	1.0662	6.0752	-4.5353	2.887	0.5067	0.7248	0.8657	0.3663	2	3.0781	0.9659	1.392	2.6367	3.0179	-0.1396
1473	2.1299	1.0131		9997.99	1.8974	23	803	23.4287	1.4155	6.7787	-47.5705	0.2981	0.0622	1.0095	1.0921	0.7209	2	0.4219	0.1164	0.2762	0.1614	0.4399	-0.2007
1474	3.4881	0.85	0.5971	9997.99	2.7883	980	813	93.0382	1.8093	9.3142	7.1614	17.1312	3.3278	0.5971	0.9848	0.385	2	30.9954	8.3421	8.2072	21.6702	15.904	2.2197
1475	1.9916	0.913		9997.99	1.619	77	819	14.1252	1.0639	5.7126	0.3784	8.7134	1.6228	0.87	0.9703	0.5278	2	9.2702	4.617	4.6533	8.747	8.6805	0.0351
1476	2.5449	0.9078		9997.99	2.1886	1175	830	51.8843	1.5402	7.2579	-7.2829	12.3891	2.6291	0.9486	1.0184	0.6438	2	19.0817	7.1676	7.2096	11.1329	13.2914	-1.3897
1477	3.1547	0.8352		9997.99	2.5227	226	842	81.9324	1.6293	8.2779	6.3788	14.8225	2.9174	0.8493	0.924	0.4959	2	24.1503	8.4218	6.0874	16.9838	13.8772	1.5405
1478	3.4879	1.0055	0.7888	9997.99	3.2294	1009	861	93.0141	2.3651	11.018	-3.698	12.2728	2.6345	0.7888	1.2249	0.6885	2	29.0264	7.6893	7.1584	11.1676	12.7267	-1.0734
1479	3.1099	0.878		9997.99	2.5441	1078	867	80.114	1.7047	8.5783	3.3233	16.7957	3.3377	0.8818	0.9485	0.5021	2	28.6316	9.1052	8.7204	18.1324	16.2376	0.9515
1480	2.0737	0.8393		9997.99	1.559	200	868	19.6263	0.9673	5.4681	-16.5959	1.5816	0.2798	0.8078	0.9017	0.4405	2	1.5299	0.5584	0.8363	1.2677	1.8441	-0.2539
1481	2.9641	0.9277		9997.99	2.5655	614	877	72.8308	1.7895	8.6383	6.6558	14.3125	2.965	0.8445	1.0181	0.5627	2	25.6123	9.2222	8.79	16.3899	13.3603	1.7047
1482	2.1346	0.9316		9997.99	1.7903	77	883	23.7861	1.2329	6.2474	-2.8792	8.7976	1.7362	0.9231	0.9895	0.612	2	10.8466	5.227	4.8123	8.5406	9.0509	-0.3123
1483	2.9302	0.9466		9997.99	2.6084	1245	905	71.1851	1.9161	8.7144	7.2879	22.7028	4.9918	0.9805	1.0495	0.6919	2	43.5009	17.7335	11.0265	25.6301	21.0481	3.1703
1484	2.6311	0.7775		9997.99	1.9788	646	916	56.2252	1.2054	6.4269	13.8708	13.4492	2.5225	0.7901	0.8602	0.421	2	16.2117	7.1251	5.2864	16.9247	11.5833	2.2487
1485	2.4216	0.8707		9997.99	1.9231	667	920	44.3819	1.2367	6.6243	3.6603	15.7446	2.9394	0.8654	0.9327	0.5314	2	19.4713	8.7729	7.3869	16.5097	15.1685	0.7127
1486	3.4387	0.846	0.6555	9997.99	2.7711	940	942	91.8381	1.8303	9.139	5.8095	18.383	3.6816	0.6555	0.9532	0.395	2	33.6464	8.7936	11.6373	22.2637	17.3147	1.9547
1487	3.8365	0.8748	0.6818	9997.99	3.178	1162	945	98.4653	2.1477	10.5442	1.2548	13.9969	2.851	0.6818	0.9683	0.4443	2	30.0612	6.5185	7.5071	14.6701	13.8213	0.3772
1488	2.4598	0.9714		9997.99	2.1372	23	946	47.003	1.5348	7.5062	6.086	8.4939	1.7368	0.9968	1.0498	0.6387	2	13.0365	5.8882	4.1725	9.219	7.9767	0.7934
1489	1.7507	0.815		9997.99	1.2635	964	946	4.0136	0.7532	4.4823	-76.014	1.4762	0.2481	0.7782	0.8856	0.4671	2	1.1119	0.3686	0.8789	0.7891	2.5986	-0.8452
1490	2.2086	0.9333		9997.99	1.846	1005	948	28.6545	1.2739	6.4757	-33.0782	0.7589	0.1493	0.9313	0.9876	0.5671	2	0.9668	0.253	0.6168	0.4461	1.0099	-0.3198
1491	3.3635	0.8094	0.6557	9997.99	2.5613	732	958	89.5852	1.562	8.5526	0.7984	17.6499	3.2235	0.6557	0.9165	0.3706	2	27.5691	6.709	10.1154	18.1023	17.5085	0.2201
1492	3.5599	0.8251	0.6711	9997.99	2.8054	426	961	94.6864	1.7875	9.2271	5.4849	18.2778	3.5408	0.6711	0.9965	0.3612	2	32.6716	8.0318	8.8492	22.2368	17.2755	1.792
1493	2.3239	0.9384		9997.99	1.9274	670	965	37.4798	1.3383	6.851	-2.4916	16.0625	3.1377	0.9154	1.0391	0.5842	2	21.4964	9.0817	8.3316	15.5459	16.4626	-0.5356
1494	2.9094	0.8297		9997.99	2.2315	790	975	70.3383	1.3693	7.5834	5.909	20.7743	3.7511	0.8222	0.8922	0.4282	2	28.4463	10.0504	9.3036	23.4725	19.5467	1.6809
1495	2.0899	0.9105		9997.99	1.6875	366	980	20.9216	1.1215	5.9781	-4.2072	12	2.2512	0.8497	0.9825	0.5389	2	13.458	6.173	6.4319	11.4539	12.5044	-0.5662
1496	1.4493	0.8596		9997.99	1.0622	149	981	0.2405	0.6475	3.9141	-58.3166	2.0752	0.3433	0.7858	0.9045	0.4515	2	1.3437	0.6999	1.0908	1.5499	3.2852	-0.7836
1497	2.7128	0.8938		9997.99	2.2615	848	981	60.393	1.5165	7.6178	8.1115	16.1271	3.2105	0.9168	0.9849	0.5767	2	24.4567	10.5293	7.5321	18.2588	14.8187	1.9838
1498	1.8137	0.8204		9997.99	1.332	576	986	5.9379	0.8086	4.6747	-7.1821	1.8907	0.327	0.7835	0.8438	0.4258	2	1.5288	0.7531	0.9022	1.7685	2.0264	-0.1098
1499	2.7587	0.9395		9997.99	2.4499	1074	993	62.4254	1.7648	8.1422	11.7123	22.3055	4.8347	0.9401	1.0434	0.5876	2	39.3647	16.1824	10.4842	27.539	19.6929	4.6105
1500	3.2727	0.8605	0.6172	9997.99	2.7026	1190	1018	86.535	1.8101	8.847	2.887	13.0315	2.6663	0.6172	1.0026	0.37	2	23.5884	5.3637	7.0727	14.4957	12.6552	0.681
1501	2.4471	0.7896		9997.99	1.7775	222	1019	46.2517	1.0212	6.0704	16.5907	1.6538	0.2782	0.5952	0.9471	0.394	2	1.6889	0.8236	0.5444	2.0907	1.3795	0.2802
1502	2.8436	0.8269		9997.99	2.2272	959	1019	67.0202	1.4053	7.3867	15.8584	17.9527	3.4154	0.8484	0.9189	0.5157	2	25.2289	11.7905	7.1109	22.8638	15.1054	4.0009
1503	2.0985	0.9347		9997.99	1.7518	269	1021	21.4342	1.1918	6.162	-18.7476	1.088	0.2104	0.889	0.9939	0.5544	2	1.2967	0.4732	0.6583	0.8535	1.292	-0.2431
1504	1.7595	0.7809		9997.99	1.2335	479	1023	4.2348	0.7054	4.3164	-20.9044	1.4295	0.2336	0.7508	0.8391	0.4241	2	1.0084	0.5221	0.6391	1.2313	1.7285	-0.2108
1505	2.2402	0.85		9997.99	1.7132	438	1025	31.034	1.0627	5.9824	39.859	1.3348	0.2371	0.8398	0.9114	0.4717	2	1.4185	0.9441	0.3294	2.0016	0.8028	0.5654
1506	2.9981	0.8977	0.8	9997.99	2.5827	120	1051	74.6227	1.804	8.4556	17.666	16.4258	3.5044	0.8	1.0067	0.4841	2	29.6321	11.7821	7.0121	24.3372	13.5241	5.2348
1507	2.183	0.9157		9997.99	1.7732	1006	1051	26.9371	1.1748	6.2802	-24.2658	1.3246	0.2478	0.8742	1.0078	0.5994	2	1.5561	0.6091	0.8551	1.0161	1.646	-0.3776
1508	2.2353	0.9529		9997.99	1.8845	1085	1055	30.6738	1.3028	6.6919	3.9881	18.7423	3.6488	0.9442	1.0158	0.5984	2	24.4175	11.7408	9.5987	19.6218	17.9944	0.9738
1509	3.5218	0.8454		9997.99	2.8011	191	1060	93.7388	1.7957	9.3534	15.303	12.7778	2.4531	0.7948	0.9258	0.4233	2	22.9451	8.0927	4.3868	19.1175	10.8227	3.5113
1510	2.6685	0.8784		9997.99	2.2272	481	1097	58.2372	1.5214	7.364	-16.3135	0.1644	0.034	0.8765	0.9443	0.5801	2	0.2501	0.0701	0.129	0.1209	0.1912	-0.0408
1511	1.7718	0.9157		9997.99	1.4305	726	1097	4.5216	0.9444	5.097	-10.3576	15.1293	2.8032	0.8323	0.9749	0.5578	2	14.2881	7.833	8.5413	14.0431	16.6962	-1.4799
1512	2.3671	0.7405		9997.99	1.5933	681	1106	40.6296	0.8618	5.5063	12.1375	2.1845	0.3419	0.7098	0.7905	0.3517	2	1.8826	0.9036	0.7144	2.5691	1.9194	0.2285
1513	2.3811	0.7447		9997.99	1.6233	1222	1130	41.605	0.8677	5.5711	-1.8458	5.0068	0.7798	0.6918	0.822	0.3385	2	4.3444	1.6457	1.7746	4.8625	5.0994	-0.0802
1514	2.1576	0.9674		9997.99	1.8588	858	1141	25.225	1.3136	6.5575	2.7444	15.209	3.0467	0.9505	1.0252	0.658	2	19.9786	10.2811	8.3584	15.6251	14.7917	0.5483
1515	1.8261	0.9293		9997.99	1.4777	306	1153	6.3469	0.9934	5.3311	-66.9333	1.397	0.2603	0.9266	0.9833	0.5623	2	1.3878	0.3824	1.0922	0.6801	2.3321	-0.9289
1516	3.0945	0.9151	0.8031	9997.99	2.6555	760	1164	79.1477	1.8351	8.8962	22.7014	15.8584	3.2713	0.8031	1.0098	0.5104	2	29.1017	12.863	6.8932	25.2029	12.2585	6.6065
1517	3.3514	0.8264		9997.99	2.6298	406	1166	89.2091	1.6545	8.7011	19.1136	23.9565	4.5553	0.7862	0.9221	0.4587	2	39.6361	16.4638	7.7371	35.8947	19.3775	7.5759
1518	2.5223	0.9064		9997.99	2.0987	917	1184	50.4778	1.4331	7.1823	7.1952	14.7923	2.9515	0.9117	0.9769	0.6095	2	21.1989	9.893	6.9156	16.2307	13.7283	1.5253
1519	2.0261	0.8812		9997.99	1.5976	1059	1201	16.275	1.0306	5.609	-2.9979	3.4276	0.6298	0.8711	0.9416	0.5306	2	3.5325	1.7672	1.7653	3.3307	3.5304	-0.1059
1520	1.7258	0.9256		9997.99	1.4134	355	1204	3.4685	0.9276	5.0186	-20.7375	10.2557	1.8956	0.8537	0.9966	0.5313	2	9.5132	4.606	6.4709	8.669	12.3819	-1.9728
1521	1.9134	0.8246		9997.99	1.4134	238	1225	10.204	0.8433	4.9565	-39.2889	5.2393	0.8914	0.8161	0.8564	0.4659	2	4.4183	1.6644	3.0801	3.5723	7.298	-1.7359
1522	1.9337	0.8852		9997.99	1.5333	194	1231	11.294	1.0036	5.3775	2.3851	20.2906	3.7868	0.8551	0.9209	0.5058	2	20.3636	10.5039	9.8596	20.7664	19.8061	0.4857
1523	2.3109	0.8984		9997.99	1.8674	49	1254	36.5319	1.2234	6.5225	-18.0117	10.1323	1.9005	0.8658	0.9714	0.5561	2	12.3958	4.4165	6.5207	7.9419	11.9569	-2.2327
1524	1.5372	0.8163		9997.99	1.0965	488	1255	0.6972	0.6302	3.942	-98.519	3.0643	0.4899	0.7482	0.8527	0.4496	2	1.9311	0.8328	1.6554	1.8521	6.0832	-1.9025
1525	2.373	0.8201		9997.99	1.7475	386	1261	40.9316	1.0491	6.1139	-2.4088	17.0517	2.9259	0.8035	0.899	0.4438	2	17.8889	7.3195	7.6084	16.4914	17.4622	-0.4309
1526	1.5923	0.9796		9997.99	1.3277	856	1269	1.3085	0.9108	4.9003	-41.0759	1.047	0.1946	0.9024	1.0406	0.606	2	0.9536	0.5034	0.7179	0.8307	1.4771	-0.3917
1527	3.1567	0.8136	0.6511	10176.8	2.4799	1266	1	81.9993	1.5677	8.0685	-14.7171	1.0225	0.1987	0.651	0.9243	0.3338	2	1.6029	0.1556	0.7615	0.4661	1.1729	-0.2359
1528	1.6818	1.0296		10176.8	1.4905	603	16	2.5774	1.1034	5.4402	-11.2043	5.8789	1.1924	0.9667	1.0814	0.6626	2	6.4868	3.6052	4.1018	5.4409	6.5378	-0.7268
1529	2.5236	0.9435		10176.8	2.1801	22	18	50.5856	1.5611	7.4802	-19.2504	6.554	1.3678	0.939	1.0591	0.6534	2	10.2315	3.1373	4.5099	4.8014	7.8157	-1.9696
1530	3.2853	0.9625		10176.8	2.8953	122	28	87.0197	2.0637	9.9335	15.1225	10.4354	2.168	0.9085	1.0262	0.5664	2	21.5355	8.2737	4.4261	14.6068	8.8572	3.2567
1531	1.8859	0.8493		10176.8	1.4348	1005	31	8.7858	0.899	5.0321	-4.367	0.9868	0.1763	0.8173	0.8877	0.4913	2	0.8871	0.4672	0.5021	0.9509	1.0298	-0.0387
1532	1.7183	0.8423		10176.8	1.2978	720	34	3.3002	0.7605	4.5472	-28.8612	0.0137	0.0023	0.7587	0.9194	0.4223	2	0.0104	0.0045	0.0097	0.0106	0.0177	-0.003
1533	1.7259	0.9075		10176.8	1.3791	858	38	3.4815	0.8827	4.9204	-0.9604	1.3258	0.2378	0.8866	0.9571	0.5437	2	1.1703	0.7166	0.6977	1.3179	1.3386	-0.0112
1534	2.4173	0.9703		10176.8	2.1073	935	48	44.1413	1.5034	7.3685	0.1188	8.7321	1.7816	0.9498	1.0622	0.6739	2	13.1279	5.8928	4.7711	8.7447	8.7215	0.0156
1535	2.0713	0.9903		10176.8	1.8032	758	49	19.4236	1.3079	6.4439	8.4923	5.6423	1.1452	0.9605	1.0481	0.6414	2	7.3796	3.9384	2.8742	6.1402	5.1631	0.6267
1536	1.9212	1.022		10176.8	1.7089	1129	51	10.639	1.2423	6.1684	-6.8632	5.8432	1.1768	0.9061	1.1119	0.6985	2	7.259	3.8638	3.9145	5.5311	6.2443	-0.4982
1537	3.1907	0.9211	0.7941	10176.8	2.7968	32	63	83.4578	1.9738	9.2331	19.0245	7.6899	1.6439	0.7941	1.0189	0.5058	2	15.1783	6.0372	3.989	11.9358	6.2268	2.8876
1538	2.6594	0.9638		10176.8	2.3214	983	69	57.9157	1.683	8.052	21.3185	7.7555	1.621	0.9673	1.0408	0.6794	2	13.0525	6.9281	3.137	10.198	6.1021	2.7826
1539	2.4302	0.9777		10176.8	2.1544	1019	87	45.0543	1.5411	7.464	3.5071	8.1223	1.677	0.9468	1.0502	0.6681	2	12.5173	5.6751	4.8686	8.4948	7.8376	0.439
1540	1.8568	0.9461		10176.8	1.5505	331	101	7.5279	1.0453	5.5188	-5.2201	5.8902	1.1156	0.8897	1.0149	0.5733	2	6.157	3.2316	3.5163	5.637	6.1977	-0.3214
1541	3.4936	0.9102	0.6866	10176.8	2.9853	206	102	93.1828	2.0482	9.9902	-5.8769	9.8903	2.0277	0.6866	1.0251	0.4603	2	20.2574	3.629	7.4005	7.8848	10.4715	-1.1905
1542	1.916	1.0264		10176.8	1.6961	59	105	10.367	1.2388	6.1784	-31.9965	0.091	0.0182	0.9982	1.0962	0.7336	2	0.1127	0.052	0.0783	0.0709	0.1201	-0.0361
1543	2.2323	0.9632		10176.8	1.9188	681	110	30.5018	1.3505	6.7549	-9.2582	7.5365	1.5068	0.9165	1.0368	0.5951	2	10.178	3.9582	4.6171	6.6508	8.234	-0.9423
1544	2.0675	1.0421		10176.8	1.8931	570	141	19.1056	1.4468	6.7688	3.4816	6.186	1.3222	1.0486	1.1062	0.7002	2	8.9499	4.4923	3.7928	6.4155	5.9705	0.3116
1545	3.0356	0.9741		10176.8	2.8054	1231	146	76.6091	2.0861	9.2896	19.0989	12.2455	2.7499	0.9268	1.0835	0.5968	2	25.5454	10.7915	6.4607	18.0813	9.9066	4.8789
1546	2.5746	0.9318		10176.8	2.2229	469	150	53.4511	1.5627	7.5363	-3.8771	12.425	2.5764	0.9597	1.0373	0.6774	2	19.4166	7.9899	7.4316	11.7956	12.9071	-0.7528
1547	1.6033	0.9299		10176.8	1.3063	1079	151	1.4489	0.8496	4.6835	-11.1481	1.8054	0.3275	0.8508	0.9817	0.5406	2	1.5339	0.9138	1.0545	1.6904	2.0068	-0.171
1548	1.6944	0.9128		10176.8	1.3706	421	156	2.8481	0.9039	4.8589	-50.8735	10.3476	1.925	0.8479	0.9881	0.5181	2	9.3532	3.3306	7.3256	6.428	15.6113	-4.7583
1549	3.0048	0.9808		10176.8	2.7112	942	159	74.8775	1.9978	9.2584	15.3963	17.8147	3.8441	0.9959	1.0564	0.6339	2	35.5903	15.034	8.3171	23.7162	15.072	5.4796
1550	2.222	0.9595		10176.8	1.9145	992	166	29.6295	1.3481	6.6978	-9.843	10.0238	2.0175	0.9831	1.0285	0.6028	2	13.5131	5.3072	6.6553	8.8037	11.0102	-1.3301
1551	3.3773	0.9537		10176.8	3.0709	1042	171	90.0802	2.2846	10.1186	16.3403	7.7959	1.7602	0.8434	1.1139	0.5065	2	17.8106	6.2138	4.0372	12.2679	6.5221	2.9103
1552	2.3707	0.9849		10176.8	2.0858	145	177	40.8644	1.4959	7.3349	-2.6303	0.2552	0.052	0.9838	1.0494	0.6225	2	0.3817	0.153	0.1435	0.2458	0.2619	-0.01
1553	3.0116	0.9349		10176.8	2.6769	1261	182	75.1753	1.9366	8.8457	14.8433	9.7392	2.1322	0.8866	1.0372	0.5676	2	18.861	7.5067	5.159	13.2265	8.2937	2.7996
1554	2.1994	1.037		10176.8	2.0216	729	194	27.9927	1.5391	7.1656	-67.1737	0.4485	0.0963	1.0011	1.1022	0.7052	2	0.6903	0.0651	0.5613	0.0923	0.7498	-0.4637
1555	3.0638	0.9125		10176.8	2.5484	400	205	78.1008	1.7201	8.7834	20.6351	9.2009	1.8019	0.8518	0.95	0.5318	2	15.8264	7.149	4.7676	13.4438	7.3024	3.2658
1556	1.7638	0.899		10176.8	1.3791	541	209	4.3521	0.8953	4.9817	4.8949	3.8883	0.6988	0.8574	0.9397	0.5617	2	3.4812	2.2476	1.8907	4.0015	3.6982	0.1704
1557	2.5066	0.9591		10176.8	2.1501	58	215	49.7083	1.5044	7.5527	-7.6556	13.9949	2.7876	0.9886	1.0576	0.6178	2	21.0539	7.6965	8.0387	12.4575	15.0664	-1.6118
1558	3.454	0.872		10176.8	2.8568	118	216	92.293	1.9164	9.4624	15.6108	8.5264	1.7268	0.7955	0.9845	0.4835	2	16.34	6.0299	4.0078	12.4711	7.1955	2.5508
1559	2.716	0.7728	0.6464	10176.8	1.9916	713	216	60.5276	1.2006	6.5944	5.7542	1.682	0.3062	0.6464	0.864	0.3357	2	2.0194	0.6483	0.8956	1.9314	1.5852	0.1162
1560	2.6656	0.9082		10176.8	2.2957	453	229	58.1047	1.6285	7.605	11.0902	13.5035	2.8916	0.928	0.9994	0.6093	2	21.9905	9.7533	6.8623	16.0085	12.0056	2.4388
1561	2.9121	1.0049		10176.8	2.6555	949	232	70.5237	1.9988	9.1938	6.121	11.7904	2.5633	0.9729	1.061	0.711	2	23.5666	9.3119	7.7246	13.0976	11.0686	1.4425
1562	2.0519	0.9806		10176.8	1.7946	981	242	18.1846	1.2605	6.3212	49.5758	0.1141	0.0227	0.9212	1.0231	0.6588	2	0.1438	0.1092	0.0346	0.1657	0.0575	0.0713
1563	3.8644	0.9005		10176.8	3.2851	415	247	98.5655	2.2425	10.9319	10.8838	11.2911	2.3162	0.8296	0.9837	0.5328	2	25.3203	8.1169	5.1013	15.2346	10.0623	2.7558
1564	2.2831	1.0011		10176.8	2.013	304	263	34.237	1.4686	7.1809	-1.6381	8.6627	1.7717	0.9896	1.0701	0.72	2	12.7221	6.1304	4.8926	8.515	8.8044	-0.2084
1565	2.2096	1.0081		10176.8	1.9745	1036	264	28.7471	1.4578	6.9981	9.9282	5.573	1.1609	0.9804	1.0748	0.6668	2	8.1243	4.1535	3.0239	6.2294	5.0197	0.8066
1566	2.8266	0.9014		10176.8	2.3899	197	268	65.9576	1.6315	8.0041	20.8026	9.9203	2.0221	0.9195	0.9801	0.5752	2	16.185	7.8856	3.7458	13.7102	7.8565	3.3669
1567	2.6159	1.0216		10176.8	2.4456	1247	274	55.6103	1.859	8.3956	9.5249	9.4613	2.095	1.0244	1.0842	0.6945	2	17.5886	7.62	5.3207	10.9727	8.5603	1.6753
1568	2.4255	0.8775		10176.8	1.9317	725	281	44.7264	1.2527	6.6865	18.1547	0.2734	0.0512	0.8268	0.94	0.5183	2	0.3425	0.1782	0.1105	0.3438	0.2238	0.0622
1569	3.2996	0.9338	0.821	10176.8	2.8953	968	287	87.4364	2.0692	9.6798	13.9514	8.6919	1.858	0.821	1.068	0.5079	2	17.9853	6.3077	5.2483	12.42	7.4794	2.5092
1570	2.3936	0.8252		10176.8	1.8246	1085	297	42.519	1.1364	6.2051	-2.9965	0.4223	0.0773	0.7129	0.8861	0.4184	2	0.4799	0.1676	0.2051	0.4006	0.435	-0.0144
1571	1.5097	0.913		10176.8	1.1907	175	309	0.5702	0.7726	4.3301	-0.2284	2.0867	0.3723	0.7971	0.9545	0.5525	2	1.6122	1.1519	1.1139	2.0849	2.0916	-0.0037
1572	2.4683	0.9301		10176.8	2.0687	662	309	47.424	1.4256	7.2126	-7.6748	0.3442	0.068	0.9243	0.9909	0.5551	2	0.4907	0.1681	0.2382	0.3027	0.3706	-0.0377
1573	2.1649	1.0635		10176.8	2.0173	838	313	25.6624	1.5479	7.2336	-2.1161	9.6506	2.0651	1.0237	1.1599	0.807	2	14.9382	7.6363	6.0906	9.4632	9.8549	-0.3161
1574	2.4987	1.0638		10176.8	2.4028	60	314	49.4052	1.8803	8.3505	11.5717	11.4802	2.585	1.0553	1.1216	0.7303	2	21.5863	9.912	7.4718	13.5723	10.1521	2.4979
1575	1.9186	0.787		10176.8	1.3791	710	318	10.4757	0.7919	4.7438	-42.588	0.7641	0.1276	0.6923	0.8706	0.4056	2	0.6051	0.1841	0.4569	0.454	1.0894	-0.2577
1576	2.4854	0.9405		10176.8	2.0901	401	320	48.6236	1.4482	7.3434	-1.3582	0.3087	0.0609	0.9299	1.0013	0.5764	2	0.447	0.1743	0.1886	0.3023	0.3129	-0.0061
1577	2.1149	1.0096		10176.8	1.8931	966	324	22.3615	1.3723	6.7083	-20.9135	15.5455	3.1801	1.0044	1.0814	0.6743	2	21.3331	8.2122	11.2743	12.1796	18.7964	-4.4615
1578	2.0069	0.9684		10176.8	1.7047	221	325	15.1048	1.2097	6.1056	1.1249	7.5693	1.4997	0.9189	1.0514	0.6526	2	9.1566	4.9871	4.1695	7.6419	7.4841	0.103
1579	1.9534	0.9834		10176.8	1.6747	1127	334	12.2958	1.1976	6.0347	2.0983	7.4097	1.4705	0.9391	1.0433	0.6156	2	8.8739	4.652	4.2218	7.5566	7.2541	0.1862
1580	2.4845	1.0166		10176.8	2.2615	1006	357	48.5705	1.685	7.9352	14.8728	13.6453	2.8975	1.0093	1.0868	0.6744	2	22.9923	11.2536	6.6241	16.6859	11.6157	3.4196
1581	3.0289	0.9045		10176.8	2.5313	305	359	76.244	1.6977	8.6067	9.5133	12.626	2.4905	0.8138	0.9739	0.4722	2	21.4352	7.4345	5.9506	15.743	11.425	2.0392
1582	1.8463	0.8216		10176.8	1.3663	80	365	7.1819	0.8161	4.7653	-52.6714	0.1133	0.0194	0.7985	0.851	0.4289	2	0.0925	0.0255	0.0717	0.0594	0.173	-0.0487
1583	3.4537	0.9026	0.7762	10176.8	2.9425	603	368	92.269	2.0385	9.7936	21.81	13.3042	2.7692	0.7762	1.0004	0.5089	2	27.1206	11.2085	4.9864	22.0266	10.4026	5.915
1584	1.7197	0.9511		10176.8	1.422	875	386	3.339	0.9608	5.1383	-25.6162	2.9181	0.5456	0.9233	0.9897	0.5763	2	2.8037	1.3942	1.936	2.4193	3.6654	-0.7182
1585	2.2748	0.8972		10176.8	1.8374	1064	386	33.7887	1.2191	6.412	16.227	1.8779	0.357	0.8523	0.9834	0.5516	2	2.2894	1.2392	0.8801	2.2467	1.5732	0.3715
1586	3.6557	0.907	0.6553	10176.8	3.1609	290	387	96.2305	2.239	10.4161	7.6974	12.5515	2.698	0.6553	1.1116	0.3755	2	28.1029	6.5132	7.1295	17.3467	11.5855	2.1632
1587	2.1475	0.9947		10176.8	1.8888	347	389	24.6687	1.3757	6.7108	2.9767	9.2696	1.9003	0.9828	1.0484	0.6884	2	12.7522	6.5713	5.3817	9.5452	8.9939	0.3796
1588	2.7952	0.8962		10176.8	2.3685	297	412	64.1313	1.6522	7.8702	8.2844	14.1457	2.9696	0.9273	1.0057	0.6148	2	23.3716	9.9126	6.9507	16.1236	12.9742	1.9362
1589	2.4812	1.0032		10176.8	2.2272	38	415	48.3228	1.6395	7.8198	0.4495	10.8676	2.2785	1.0153	1.0773	0.6654	2	17.8174	7.2793	6.7309	10.9394	10.819	0.0801
1590	2.9	0.9519		10176.8	2.6255	783	420	70.0297	1.9171	8.6721	17.0709	17.4479	3.8571	1.0091	1.0649	0.6432	2	33.4493	15.016	9.1342	23.3475	14.4691	5.7101
1591	3.4612	0.9094	0.6726	10176.8	3.0281	986	420	92.4369	2.163	9.8889	1.9862	12.821	2.8043	0.6726	1.1034	0.4575	2	27.7319	6.2994	7.1635	13.7707	12.5666	0.5508
1592	2.6397	0.8307		10176.8	2.0344	104	430	56.7116	1.2702	6.8887	-22.1998	1.5639	0.2884	0.8343	0.9252	0.4805	2	1.9865	0.4773	0.9589	0.9933	1.911	-0.441
1593	2.3944	0.9531		10176.8	2.0473	930	431	42.6209	1.4526	7.1692	-23.5085	0.1507	0.0305	0.9512	0.9829	0.6236	2	0.2189	0.0646	0.1216	0.1036	0.1861	-0.0515
1594	1.9413	1.0153		10176.8	1.6961	1277	445	11.6774	1.256	6.1923	51.4783	0.5763	0.1169	0.9659	1.0701	0.6616	2	0.7238	0.5576	0.1662	0.8428	0.2796	0.3726
1595	2.8803	0.9343		10176.8	2.5527	235	460	69.1897	1.857	8.4545	10.9495	17.8299	3.9163	0.9439	1.0489	0.6234	2	33.1102	13.5232	9.5414	21.6935	15.8777	3.6254
1596	2.0215	0.9816		10176.8	1.7475	643	474	15.9074	1.2474	6.2339	-7.535	15.1535	3.0322	0.9034	1.0611	0.6615	2	18.9025	9.355	9.5475	14.1418	16.2949	-1.4243
1597	2.7161	0.9234		10176.8	2.3385	191	476	60.5468	1.6621	7.8795	16.8931	15.9011	3.3542	0.9819	1.0515	0.6094	2	26.4292	12.5184	6.927	20.5408	13.2149	4.4647
1598	3.0698	0.8863	0.7239	10176.8	2.5784	46	478	78.2965	1.7403	8.5478	18.7622	11.0242	2.2445	0.7239	0.9948	0.4567	2	19.1854	7.6902	6.1753	16.8369	8.956	3.5996
1599	3.4265	0.8889	0.715	10176.8	2.8311	494	483	91.3847	1.8752	9.5683	12.6976	11.5617	2.2659	0.715	0.9641	0.4079	2	21.6805	6.8701	5.7402	16.8423	10.0933	2.7529
1600	2.5285	0.9048		10176.8	2.1672	95	502	50.8192	1.5328	7.1876	-3.9557	10.1924	2.1736	0.9229	1.0344	0.6401	2	15.6229	6.1646	6.4518	9.63	10.5953	-0.618
1601	2.0135	1.0143		10176.8	1.7989	440	504	15.4563	1.3299	6.4162	-9.254	13.1024	2.7158	0.9863	1.0937	0.7199	2	17.4249	8.6927	8.7322	12.075	14.3149	-1.6125
1602	3.4082	0.9569		10176.8	3.0881	1232	532	90.9802	2.254	10.246	19.4646	12.4767	2.7447	0.8472	1.0655	0.513	2	28.1224	10.6287	6.5378	20.718	10.048	5.4739
1603	2.2314	0.9005		10176.8	1.8032	607	533	30.3925	1.1897	6.3127	-6.2454	7.4978	1.413	0.8613	0.9938	0.5341	2	8.9201	3.6977	3.9714	6.9229	7.9659	-0.5571
1604	2.9387	0.8718		10176.8	2.4156	712	535	71.787	1.62	8.0488	-0.501	16.1544	3.2514	0.876	0.9669	0.5582	2	26.1702	8.931	9.1681	16.0008	16.2357	-0.1311
1605	2.2558	0.9708		10176.8	1.9574	384	536	32.2149	1.3689	6.8799	-3.0997	8.7364	1.7383	0.9349	1.063	0.6246	2	11.9592	5.2557	5.115	8.414	9.0074	-0.3707
1606	3.7321	0.9034	0.7163	10176.8	3.2594	349	563	97.3188	2.2865	10.5921	17.6519	15.0603	3.251	0.7163	1.0244	0.4694	2	34.4354	11.8994	7.0144	25.3526	12.4018	6.0785
1607	1.9019	0.9988		10176.8	1.649	1171	574	9.6756	1.1841	5.9677	-10.424	16.9439	3.362	0.965	1.0812	0.6896	2	20.0633	10.8101	10.9112	15.6767	18.7097	-2.0914
1608	3.4148	0.8706	0.7416	10176.8	2.8525	765	576	91.0753	1.9207	9.3392	13.5282	15.5552	3.1991	0.7416	0.9736	0.4235	2	29.8769	9.7387	6.3957	22.9937	13.4507	4.0418
1609	2.6233	0.8549		10176.8	2.1672	151	579	55.964	1.4493	7.0455	6.9571	10.5476	2.1697	0.8895	0.9676	0.5272	2	15.2866	6.2368	4.6104	11.8311	9.8136	1.0635
1610	2.6749	0.8761		10176.8	2.2186	405	582	58.5026	1.5161	7.3622	2.9499	18.2835	3.7651	0.9281	0.9854	0.5928	2	27.7196	11.3365	9.4974	19.1237	17.7443	0.8177
1611	2.6364	1.0281		10176.8	2.4542	1075	588	56.5805	1.856	8.5155	-3.1424	9.8965	2.157	1.0561	1.1143	0.7226	2	18.3679	6.7985	7.1015	9.4087	10.2075	-0.5772
1612	1.6244	0.906		10176.8	1.2806	857	603	1.6918	0.8406	4.6235	-27.2762	5.054	0.9189	0.7624	0.9752	0.538	2	4.2484	2.3017	3.1321	4.2785	6.4324	-1.1588
1613	3.8983	0.925	0.7126	10176.8	3.3922	1211	605	98.8161	2.4045	11.3289	-0.2171	15.993	3.3944	0.7126	1.0108	0.4194	2	38.4551	6.6387	12.4363	15.8286	16.0277	-0.0835
1614	2.5326	0.9256		10176.8	2.1287	806	609	50.9992	1.4871	7.3642	0.1222	11.0726	2.236	0.9369	1.0079	0.6382	2	16.466	7.0776	6.3377	11.0904	11.0588	0.0201
1615	2.7076	0.9434		10176.8	2.3728	397	611	60.1049	1.6777	8.0242	11.9456	16.9621	3.5464	0.9371	1.0353	0.6345	2	28.4573	12.8764	8.5561	20.2938	14.9362	3.3994
1616	3.007	0.9072	0.7271	10176.8	2.6084	1228	615	74.9838	1.8371	8.57	27.8629	12.1072	2.5953	0.7271	1.0389	0.4641	2	22.2421	10.2506	4.9295	22.0873	8.7338	6.1973
1617	4.2831	0.9744	0.7344	10176.8	3.8547	1125	626	99.7473	2.7956	13.1113	-5.1637	11.7327	2.5017	0.7344	1.0781	0.4913	2	32.8	4.3688	8.2746	8.8916	12.3387	-1.6937
1618	2.7681	0.9317		10176.8	2.4542	545	639	62.8549	1.7434	8.1022	14.9156	27.1451	5.841	0.9362	1.0368	0.586	2	47.3248	20.5924	13.2361	35.1428	23.0963	7.0588
1619	2.3005	1.0137		10176.8	2.0773	656	645	35.671	1.5338	7.3263	17.3529	11.6055	2.4297	0.9811	1.0599	0.7094	2	17.8005	9.893	5.7935	13.9461	9.5917	3.0889
1620	2.8136	0.9511		10176.8	2.5056	967	657	65.3197	1.8038	8.4069	17.5196	19.2853	4.1379	0.9252	1.0642	0.6315	2	34.7868	16.1394	7.83	25.5577	15.9067	6.0945
1621	2.7324	0.919		10176.8	2.3257	491	665	61.3959	1.6358	7.8885	15.6567	18.2147	3.7771	0.9253	1.0295	0.5841	2	29.7956	13.6382	8.0484	23.3498	15.3629	4.665
1622	3.5234	0.9771	0.6858	10176.8	3.1866	200	674	93.763	2.3641	10.8159	1.2179	13.3261	2.9128	0.6858	1.1137	0.4303	2	31.5043	6.048	9.8961	14.0552	13.1636	0.3837
1623	2.3685	0.924		10176.8	1.9531	278	675	40.7302	1.3198	6.8755	-7.9571	1.4217	0.2729	0.9189	0.9848	0.5568	2	1.8763	0.7053	0.8336	1.2666	1.5347	-0.1493
1624	3.3459	0.8859	0.7202	10176.8	2.7797	113	697	88.9512	1.8724	9.3123	16.3238	12.5328	2.5199	0.7202	0.9835	0.4588	2	23.4664	8.6417	5.3696	18.8371	10.4872	3.8306
1625	2.549	0.8802		10176.8	2.0473	262	698	52.1564	1.3533	7.0482	-10.1085	15.0967	2.8987	0.8717	0.942	0.55	2	20.4303	7.0767	7.2851	12.8672	16.6223	-2.0652
1626	3.2342	0.9699	0.7279	10176.8	2.9125	699	701	85.3648	2.1143	9.8543	10.3655	14.9153	3.2002	0.7279	1.0718	0.5139	2	31.5355	10.1391	8.8193	19.7305	13.3695	3.2688
1627	2.9267	0.9384		10176.8	2.5741	1015	711	71.0608	1.855	8.6278	20.79	15.3238	3.2947	0.9343	1.0052	0.6427	2	28.4257	13.7104	5.3308	21.3333	12.1378	5.9097
1628	2.7278	0.9826		10176.8	2.4927	568	721	61.1445	1.8617	8.421	13.0918	15.8733	3.5093	0.9694	1.0734	0.6516	2	29.5514	12.8577	7.8822	19.7327	13.7953	3.8688
1629	2.3489	0.945		10176.8	1.9788	1164	746	39.1954	1.3763	6.973	2.6744	13.4455	2.6538	0.9317	1.0327	0.5939	2	18.505	8.2667	6.8823	13.9188	13.0856	0.4949
1630	2.0936	0.9822		10176.8	1.8203	876	748	21.1411	1.3035	6.4599	-2.6766	16.0968	3.2481	0.9435	1.0575	0.6199	2	20.9822	9.6835	9.7058	15.6221	16.5282	-0.5616
1631	2.6474	0.9663		10176.8	2.3171	218	766	57.1619	1.6398	8.0367	6.0067	14.0593	2.8686	0.9223	1.0385	0.5939	2	23.0544	9.2337	7.9726	15.5465	13.2149	1.3848
1632	2.3437	0.9586		10176.8	2.0173	614	767	38.897	1.4209	7.058	-1.8741	15.7913	3.1791	0.9622	1.0273	0.6094	2	22.4378	9.3834	8.6851	15.3967	16.0867	-0.4205
1633	2.4593	1.0008		10176.8	2.2229	705	768	46.933	1.6489	7.7323	9.6296	18.0895	3.8575	1.0126	1.0725	0.6602	2	29.8277	13.6647	9.7143	20.6989	16.3479	2.8723
1634	2.0543	0.9041		10176.8	1.6361	49	787	18.3138	1.0641	5.835	0.0658	3.4629	0.6315	0.8379	0.9852	0.5463	2	3.6849	1.8929	1.792	3.465	3.4605	0.0024
1635	3.202	0.8128		10176.8	2.4756	1086	814	83.8644	1.5541	8.1765	9.5418	25.1899	4.7878	0.8007	0.9201	0.4842	2	39.1477	14.7679	10.5916	30.5007	22.7858	3.7354
1636	2.6122	0.8727		10176.8	2.1372	1065	818	55.4617	1.4205	7.162	-16.3	0.3341	0.0663	0.8735	0.9695	0.5036	2	0.4746	0.1183	0.2386	0.235	0.3886	-0.0774
1637	3.1896	0.7831	0.6247	10176.8	2.3771	375	831	83.4353	1.4443	7.8467	15.2163	27.1203	4.9919	0.6247	0.9366	0.3666	2	39.1698	14.3905	11.8037	39.2512	22.9943	5.9602
1638	2.5476	0.9373		10176.8	2.1672	1018	832	52.0475	1.5037	7.5015	2.9589	8.3923	1.6823	0.8698	1.0563	0.55	2	12.6195	4.853	4.7715	8.823	8.1441	0.3734
1639	2.9231	1.0018		10176.8	2.7497	1210	836	70.8954	2.1183	9.2001	18.4837	17.2062	3.9617	1.0285	1.093	0.7511	2	36.4478	17.2713	8.1117	22.9954	14.0257	6.7369
1640	2.1398	0.987		10176.8	1.8803	25	843	24.1445	1.3676	6.6348	1.5857	11.5281	2.3762	0.981	1.0496	0.6848	2	15.7658	8.0194	6.6212	11.7107	11.3456	0.25
1641	2.199	1.0099		10176.8	1.9616	1156	852	27.9313	1.4578	6.9766	2.087	14.0017	2.9257	0.9892	1.1081	0.6593	2	20.4117	9.4646	8.1027	14.3559	13.7098	0.426
1642	2.3949	0.8913		10176.8	1.9274	384	853	42.6719	1.2792	6.7061	-3.2703	18.0476	3.4426	0.9024	0.9705	0.5596	2	23.0865	9.6742	9.974	17.2888	18.6381	-0.755
1643	2.0974	0.9615		10176.8	1.8032	242	858	21.3756	1.2629	6.3355	-17.0382	0.5684	0.1133	0.983	0.983	0.596	2	0.7178	0.2742	0.376	0.46	0.6652	-0.1223
1644	2.9174	0.8808		10176.8	2.4328	889	875	70.7301	1.6738	8.0727	14.2374	23.9436	4.9645	0.8873	0.9932	0.5832	2	40.0768	17.6818	9.7751	30.3177	20.5343	5.7059
1645	2.196	0.9441		10176.8	1.8588	496	880	27.7013	1.2965	6.5134	-4.3097	15.8461	3.1542	0.924	0.9999	0.5853	2	20.5445	8.789	9.1578	15.0159	16.5287	-0.8854
1646	2.4224	1.0161		10176.8	2.2143	862	888	44.4679	1.6535	7.7325	7.8661	17.6818	3.781	1.0069	1.0824	0.7187	2	29.2368	14.0073	10.3539	19.4907	16.2906	2.2998
1647	2.0133	1.0151		10176.8	1.786	1106	889	15.4422	1.3185	6.4204	-16.0125	22.3882	4.5977	0.9921	1.085	0.7397	2	29.5188	14.4875	15.0313	19.5844	25.9739	-4.7267
1648	2.4909	0.9289		10176.8	2.073	586	902	48.9606	1.4144	7.2688	-5.0212	2.3979	0.4666	0.9123	0.9946	0.5586	2	3.3916	1.2365	1.496	2.2134	2.5182	-0.1703
1649	2.8981	0.9068		10176.8	2.497	1238	903	69.9681	1.748	8.2564	11.8442	15.6634	3.3162	0.9269	1.0531	0.5711	2	27.3796	11.1289	7.0155	19.4859	13.8079	3.2429
1650	2.3032	0.8788		10176.8	1.8246	728	912	35.8817	1.1747	6.3588	22.2478	2.8101	0.5191	0.859	0.9251	0.5307	2	3.301	1.8939	1.0084	3.5689	2.185	0.7344
1651	2.3348	0.9339		10176.8	1.9359	1056	924	38.2526	1.3372	6.8499	1.0922	15.8237	3.089	0.9246	1.005	0.5772	2	21.1595	9.2652	8.171	16.051	15.6506	0.2311
1652	2.827	0.9288		10176.8	2.4413	1015	929	65.9975	1.7131	8.249	13.7689	20.2294	4.2011	0.8565	1.0561	0.5513	2	34.6549	14.3876	11.7772	26.0995	17.4438	4.7716
1653	3.3563	0.8843	0.6568	10176.8	2.7883	430	939	89.3265	1.8773	9.3242	15.748	22.1332	4.4562	0.6568	0.9818	0.4508	2	41.5506	14.9486	9.6647	33.1638	18.6471	6.5434
1654	1.6739	0.889		10176.8	1.3063	608	940	2.3845	0.8465	4.6749	0.2352	17.1505	3.1055	0.8442	0.9497	0.5003	2	14.5179	8.5946	8.4405	17.1794	17.1112	0.0341
1655	2.8783	0.8827		10176.8	2.36	370	961	68.9856	1.5701	7.9817	8.7595	15.253	3.0005	0.8059	0.9722	0.4627	2	23.9488	8.5368	6.4426	18.4506	13.9166	2.0978
1656	3.3364	0.9676		10176.8	3.0067	99	970	88.6236	2.2081	10.1423	11.8158	15.8421	3.449	0.8884	1.0697	0.6121	2	34.981	12.6842	7.8053	20.7231	13.9702	4.1333
1657	2.4176	0.8787		10176.8	1.9188	632	970	44.1756	1.2442	6.674	-15.411	21.2408	3.9598	0.8161	0.9466	0.5412	2	26.4278	9.1948	12.7608	16.989	24.5141	-4.0728
1658	3.0417	0.7866	0.5917	10176.8	2.3	774	983	76.9537	1.4038	7.5162	4.0706	2.079	0.3883	0.5917	0.92	0.3112	2	2.9185	0.7394	0.8555	2.3762	1.9944	0.1188
1659	2.9145	0.8381	0.7304	10176.8	2.33	831	986	70.6269	1.5217	7.6738	19.3384	17.2681	3.4242	0.7304	0.9366	0.4481	2	26.2768	11.3235	7.7263	25.2686	13.9291	5.0815
1660	2.2605	0.9555		10176.8	1.9145	261	992	32.5949	1.3578	6.7856	-13.974	20.5608	4.1142	0.9251	1.0419	0.6562	2	27.9175	11.4764	12.6748	17.4894	23.4346	-3.9012
1661	2.3086	1.0073		10176.8	2.0516	169	1004	36.4016	1.4949	7.3057	4.5267	0.9391	0.1922	1.0154	1.0853	0.7246	2	1.4039	0.7132	0.5756	0.9843	0.8966	0.0635
1662	3.6209	0.8343		10176.8	2.8696	845	1006	95.7631	1.8057	9.4907	16.7573	17.4297	3.3162	0.7344	0.9245	0.4236	2	31.4728	11.4199	6.7901	26.96	14.5093	5.274
1663	1.9032	0.9146		10176.8	1.5248	575	1016	9.7568	1.0088	5.4685	-27.2231	19.796	3.6519	0.921	0.9767	0.5848	2	19.9702	9.2918	12.2001	15.8895	25.1862	-5.4365
1664	2.2901	0.791		10176.8	1.6575	680	1017	34.7992	0.9724	5.6906	-19.1765	3.5818	0.612	0.734	0.8729	0.4306	2	3.4829	1.1703	2.0015	2.7177	4.2685	-0.6679
1665	2.3146	0.9513		10176.8	1.9574	612	1018	36.7275	1.3485	6.9174	-51.2894	1.0812	0.2108	0.9351	1.007	0.6445	2	1.458	0.3063	1.0223	0.4753	1.6357	-0.7478
1666	2.4232	0.9165		10176.8	2.0088	955	1024	44.5196	1.3553	6.9773	-6.8584	18.9562	3.6821	0.9206	0.9866	0.6025	2	25.6913	10.4417	9.8885	17.3317	20.2564	-1.762
1667	1.6601	0.826		10176.8	1.225	809	1034	2.2046	0.7204	4.3077	-42.8163	1.0676	0.1785	0.7886	0.8546	0.4753	2	0.7691	0.3954	0.6017	0.8319	1.5247	-0.3293
1668	1.9079	0.9268		10176.8	1.5762	461	1038	10.0412	1.0551	5.5551	10.1638	9.6346	1.8299	0.9041	0.96	0.5911	2	10.1655	6.1491	4.6779	10.4036	8.6555	1.0332
1669	3.2093	0.8965	0.6724	10176.8	2.7112	272	1039	84.272	1.8641	9.0392	20.8656	18.1604	3.7451	0.6724	1.0373	0.4518	2	33.8528	13.5567	8.3846	30.0047	14.3712	7.0636
1670	3.1755	0.8719	0.7857	10176.8	2.6298	910	1052	82.8278	1.786	8.6986	17.7716	20.0699	4.1208	0.7857	0.9819	0.4912	2	35.8448	14.4772	8.0241	29.4706	16.503	6.3702
1671	1.729	0.881		10176.8	1.3277	165	1061	3.5852	0.8286	4.7855	-63.245	1.8952	0.3282	0.7858	0.9783	0.4899	2	1.5704	0.5225	1.2556	1.0665	3.0939	-0.9932
1672	1.8923	0.7854		10176.8	1.3192	938	1063	9.2165	0.7575	4.6692	-39.7515	4.1323	0.6704	0.7358	0.8475	0.4298	2	3.1302	1.2381	2.0667	2.8803	5.7752	-1.2443
1673	2.0572	1.0523		10176.8	1.906	814	1070	18.5293	1.4292	6.8009	-15.6429	14.2436	2.9933	0.9978	1.1269	0.7816	2	20.3569	9.6905	10.6664	12.3976	16.4716	-3.1844
1674	2.8347	0.8903		10176.8	2.3642	323	1074	66.4578	1.5903	7.9284	18.9968	13.8752	2.7831	0.8872	0.998	0.5993	2	22.0658	10.9275	5.6813	18.2339	11.2393	4.1918
1675	2.1617	0.919		10176.8	1.7903	210	1076	25.4511	1.2052	6.2414	4.2281	10.9897	2.1221	0.8623	0.9927	0.5798	2	13.2448	6.6618	5.7843	11.4906	10.5247	0.56
1676	1.7813	0.769		10176.8	1.2335	944	1094	4.7044	0.6897	4.3035	0.8309	3.9332	0.6303	0.7031	0.8305	0.4031	2	2.7127	1.5949	1.5591	3.9562	3.9003	0.0225
1677	2.0735	0.9068		10176.8	1.6832	865	1098	19.6118	1.1276	5.9071	-0.4372	10.6705	2.0369	0.8951	0.9518	0.5321	2	12.0321	5.6505	5.5829	10.6186	10.7175	-0.0526
1678	2.2177	0.963		10176.8	1.9017	747	1099	29.2728	1.3402	6.7095	-14.934	15.4967	3.0954	0.9818	1.0473	0.6132	2	20.7687	7.8196	10.1754	12.7525	17.8107	-3.1016
1679	3.2649	0.8914	0.7443	10176.8	2.6983	158	1116	86.2588	1.8048	9.1429	13.9476	21.7721	4.2978	0.7443	0.9989	0.4139	2	39.2942	13.2358	8.4199	31.9754	18.7353	5.4806
1680	3.4338	0.9055	0.6834	10176.8	2.9339	94	1130	91.6232	2.0177	9.768	19.5388	17.2265	3.5584	0.6834	1.0204	0.4089	2	34.758	12.4587	7.9922	30.4694	13.8604	6.7913
1681	2.0487	0.9435		10176.8	1.7047	959	1130	17.9696	1.159	6.0727	-7.3447	11.4079	2.1772	0.9009	0.9961	0.6264	2	13.2217	6.6989	6.5227	10.6949	12.2453	-0.9711
1682	2.6964	0.8957		10176.8	2.1801	884	1147	59.5497	1.4283	7.5873	14.7848	16.4639	3.0993	0.8575	0.9901	0.5437	2	23.5154	11.105	6.9001	20.4237	14.0296	3.4767
1683	2.1533	0.8492		10176.8	1.649	1154	1163	25.0142	1.0309	5.7445	36.2896	2.3581	0.4232	0.8076	0.9386	0.5046	2	2.431	1.6404	0.6181	3.2505	1.5024	0.8822
1684	2.3517	0.8912		10176.8	1.8803	962	1177	39.3947	1.2343	6.5838	-18.5456	1.0851	0.2034	0.8743	0.9437	0.5086	2	1.3394	0.4058	0.7436	0.798	1.2864	-0.2484
1685	2.8778	1.0257		10176.8	2.694	644	1178	68.9652	2.0457	9.2728	13.124	21.178	4.6721	0.9828	1.1164	0.6556	2	43.3238	17.748	10.9176	27.0707	18.3983	5.6858
1686	2.8905	0.9349		10176.8	2.4756	517	1187	69.5374	1.7197	8.4893	5.9851	26.2615	5.3199	0.8877	0.9982	0.5444	2	45.1619	16.1432	13.1444	29.6555	24.6899	2.703
1687	2.5572	0.9014		10176.8	2.1544	962	1206	52.5199	1.4935	7.2413	8.276	30.3294	6.2554	0.9177	1.0604	0.6158	2	45.297	20.8794	16.0349	33.9079	27.8199	3.7488
1688	1.9509	0.8371		10176.8	1.4691	1235	1207	12.1444	0.9053	5.1307	41.6599	2.8522	0.5033	0.8119	0.9365	0.4526	2	2.5821	1.8289	0.7533	4.0404	1.6639	1.0757
1689	1.9681	0.9507		10176.8	1.6361	636	1208	12.9722	1.1242	5.878	-26.4164	14.7128	2.8139	0.9002	0.999	0.5913	2	16.5401	6.628	9.9122	11.2094	18.5988	-4.3693
1690	2.2479	0.8442		10176.8	1.7132	65	1210	31.6469	1.0539	5.9617	-3.0004	3.1413	0.5553	0.807	0.8853	0.4484	2	3.3106	1.3515	1.5213	3.014	3.2356	-0.0993
1691	2.637	0.8354		10176.8	2.1158	1014	1210	56.6179	1.3678	6.9205	16.9826	17.9622	3.5501	0.8644	0.9536	0.5041	2	24.5687	11.6901	7.2701	23.1885	14.9122	4.1724
1692	1.7476	0.9586		10176.8	1.4648	1063	1219	3.8836	1.0189	5.2627	-24.1548	11.7511	2.2751	0.9368	1.0276	0.6445	2	11.9732	6.5104	7.5631	10.1017	14.5892	-2.8921
1693	1.9606	0.9466		10176.8	1.619	576	1221	12.6957	1.1095	5.8303	2.9706	14.6699	2.7917	0.9264	0.9933	0.5862	2	16.2762	8.8274	7.4488	15.0592	14.2344	0.4835
1694	2.1787	0.8958		10176.8	1.7432	897	1221	26.4806	1.1379	6.1314	-26.2257	12.8379	2.3825	0.841	0.9478	0.5366	2	14.6082	4.8643	8.661	9.0649	16.2042	-3.8311
1695	2.117	0.9046		10176.8	1.7089	341	1235	22.4945	1.1177	6.0165	-42.5167	0.214	0.0398	0.8658	1.0021	0.5409	2	0.2392	0.0633	0.1546	0.117	0.305	-0.1017
1696	2.1859	0.9496		10176.8	1.8674	1154	1253	27.0286	1.2806	6.5213	-0.647	15.2923	3.003	0.919	1.0359	0.6213	2	19.5833	9.436	8.6625	15.187	15.391	-0.1267
1697	1.8007	0.789		10176.8	1.2421	733	1268	5.5036	0.7283	4.4632	-7.8865	5.1499	0.8404	0.7341	0.8638	0.4019	2	3.7507	1.9372	2.1119	4.8203	5.5563	-0.2958
1698	1.721	0.8596		10176.8	1.2892	1243	1272	3.3649	0.7928	4.6476	-56.6309	3.5933	0.613	0.8701	0.9334	0.4867	2	2.8488	1.1258	2.1849	2.3131	5.6279	-1.6133
1699	1.9055	1.0875		9995.93	1.7817	1263	2	9.8515	1.3774	6.5101	-20.2634	7.6393	1.6163	1.027	1.148	0.8323	2	10.5224	5.5147	5.936	6.6258	9.1875	-2.1322
1700	2.9647	0.793	0.6211	9995.93	2.2272	131	5	72.8517	1.3528	7.3861	17.8057	0.8523	0.1561	0.6211	0.9135	0.3699	2	1.153	0.4644	0.1929	1.2555	0.7006	0.2053
1701	1.5032	0.8718		9995.93	1.1479	519	11	0.5321	0.7186	4.117	-84.9806	1.0757	0.1878	0.8283	0.8943	0.504	2	0.773	0.3461	0.6584	0.6866	1.9899	-0.6569
1702	2.8064	1.0828		9995.93	2.724	1084	19	64.8828	2.1627	9.5464	8.7764	11.3431	2.5697	1.0632	1.1251	0.7965	2	24.5318	10.3953	7.2906	13.0507	10.3478	2.153
1703	2.2048	0.9904		9995.93	1.9359	478	20	28.3155	1.4115	6.8603	-59.4159	0.0488	0.01	1.0109	1.0534	0.6481	2	0.0688	0.0095	0.0559	0.0146	0.0777	-0.0409
1704	1.9298	0.9731		9995.93	1.6618	976	47	10.9798	1.1515	5.8996	13.5538	0.1444	0.0282	0.9564	1.0302	0.6549	2	0.1663	0.1043	0.0925	0.1593	0.1249	0.0225
1705	2.263	0.8506		9995.93	1.7475	585	50	32.8329	1.1084	6.0472	-43.2735	0.226	0.0414	0.8319	0.9035	0.5047	2	0.2505	0.055	0.172	0.109	0.3238	-0.1084
1706	2.4626	0.975		9995.93	2.1544	366	51	47.1783	1.5601	7.543	-19.5505	12.542	2.594	0.9818	1.0472	0.6219	2	19.5668	5.4989	8.2397	8.8423	14.9936	-3.8254
1707	2.5138	0.9714		9995.93	2.1801	250	70	50.0836	1.54	7.6713	-14.7314	9.7702	1.9613	0.9725	1.0439	0.6251	2	15.0461	4.7905	6.2308	7.6634	11.2092	-2.2165
1708	3.3743	0.869	0.7502	9995.93	2.7497	654	75	89.9857	1.8302	9.2118	12.8392	10.4084	2.0679	0.7501	0.965	0.4304	2	19.0495	6.3505	5.1383	14.7541	9.0718	2.4458
1709	2.938	0.9433		9995.93	2.6127	488	79	71.7454	1.8854	8.7065	23.1989	10.965	2.3745	0.9139	1.023	0.6156	2	20.6734	9.9799	4.3656	16.2121	8.4212	4.796
1710	3.6509	0.9139	0.7048	9995.93	3.1652	1086	93	96.1566	2.2465	10.4823	14.371	9.9283	2.1278	0.7048	1.0553	0.4338	2	22.3039	6.8935	3.6842	15.8898	8.5015	3.2053
1711	2.7723	0.8572		9995.93	2.2015	678	95	63.0505	1.4057	7.466	6.7378	12.7352	2.3978	0.8261	0.9472	0.4703	2	17.9019	6.7922	4.7389	14.4413	11.8768	1.2062
1712	2.8888	0.9135		9995.93	2.5184	722	99	69.4351	1.7876	8.2904	13.6101	13.8462	2.9856	0.938	1.0226	0.5904	2	24.7515	10.4303	6.2047	17.6679	11.9617	3.3687
1713	2.6915	0.9114		9995.93	2.3128	1155	100	59.2634	1.6128	7.7063	68.4495	0.1032	0.0216	0.9262	0.984	0.6061	2	0.1664	0.1337	0.0091	0.2205	0.0326	0.1139
1714	2.2667	1.0037		9995.93	2.0344	152	105	33.119	1.5086	7.1475	4.5475	7.3597	1.5534	1.0113	1.0797	0.7204	2	11.1029	5.566	4.2531	7.726	7.0251	0.5049
1715	2.3245	0.9599		9995.93	2.0045	1219	105	37.4962	1.429	7.0096	-24.904	0.2443	0.0498	0.9486	1.0182	0.5868	2	0.3491	0.0921	0.2038	0.157	0.3051	-0.0869
1716	2.4613	0.9704		9995.93	2.1415	492	106	47.0731	1.542	7.5037	1.5494	0.1744	0.0358	0.9725	1.0417	0.6141	2	0.269	0.1096	0.1087	0.1785	0.1718	0.0042
1717	1.9318	0.8419		9995.93	1.4562	610	126	11.1436	0.9133	5.1097	-14.1767	10.1548	1.8151	0.7892	0.8882	0.45	2	9.2744	3.9029	5.3715	8.6728	11.5945	-1.3148
1718	2.9368	0.8245		9995.93	2.2957	313	132	71.6623	1.4645	7.6069	-1.3858	3.1736	0.611	0.7441	0.9494	0.4562	2	4.6477	1.4033	1.4935	3.0764	3.2176	-0.0644
1719	1.8174	0.9983		9995.93	1.5804	1066	139	6.0697	1.1439	5.6998	-2.212	4.9242	0.9882	0.9234	1.0553	0.625	2	5.6328	3.0211	3.0374	4.8337	5.0332	-0.1246
1720	2.1226	0.9812		9995.93	1.8588	919	151	22.8348	1.3112	6.543	-14.0634	11.5369	2.312	0.9821	1.0475	0.6323	2	15.1272	6.1932	7.7911	9.7945	13.159	-2.1274
1721	3.9872	0.8385	0.5216	9995.93	3.2209	179	167	99.2432	2.1363	10.5038	11.2274	10.5407	2.1438	0.5216	0.9744	0.3733	2	22.5182	6.0216	4.6957	16.1293	9.3573	2.5282
1722	2.3992	1.0703		9995.93	2.2829	1193	170	43.0123	1.7981	8.0671	-0.0801	10.923	2.4347	1.0669	1.1319	0.8158	2	19.6407	8.9024	7.431	10.9124	10.9317	-0.0157
1723	2.1964	0.9622		9995.93	1.8631	282	173	27.7473	1.3231	6.6391	-4.2706	9.7108	1.9353	0.9377	1.0304	0.61	2	12.8484	5.6275	5.6994	9.2258	10.1254	-0.5487
1724	2.2192	1.0043		9995.93	1.9702	993	184	29.3813	1.4435	7.0016	21.0844	3.3704	0.6949	1.0043	1.0467	0.6439	2	4.8652	2.7383	1.654	4.2529	2.6597	1.0258
1725	3.0968	0.8485	0.6534	9995.93	2.4713	356	190	79.3886	1.5931	8.2553	18.5483	12.402	2.3933	0.6534	0.965	0.4122	2	19.7576	7.8284	5.986	18.9923	10.1014	3.6647
1726	2.5359	0.7893	0.6688	9995.93	1.8546	813	191	51.2335	1.1044	6.2881	-14.4957	1.7065	0.2997	0.6688	0.8617	0.3913	2	1.8847	0.4913	0.8054	1.2556	1.9538	-0.2732
1727	3.1475	0.9077	0.7157	9995.93	2.6212	746	193	81.6871	1.7818	8.975	8.8393	12.4394	2.4696	0.7157	1.0121	0.4197	2	22.1646	6.7182	7.4301	16.0084	11.3399	1.9592
1728	2.8131	0.9503		9995.93	2.5142	224	194	65.2203	1.8233	8.3982	28.6055	9.8787	2.1447	0.9791	1.0457	0.6638	2	18.0119	9.8344	3.2923	14.8145	7.0529	5.1524
1729	1.8568	0.9035		9995.93	1.4734	305	197	7.5146	0.9506	5.2705	-14.9361	7.017	1.2656	0.8925	0.9705	0.5323	2	6.6704	3.2969	3.8508	6.1934	8.065	-0.9963
1730	2.6682	0.9495		9995.93	2.3985	1223	202	58.2183	1.763	7.9595	8.2201	14.637	3.242	0.9777	1.0733	0.6906	2	25.805	11.399	8.164	16.5054	13.434	2.1212
1731	2.5988	0.8421		9995.93	2.0473	384	210	54.7575	1.3236	6.8755	-2.7045	19.1077	3.6784	0.8518	0.9221	0.4894	2	25.2909	8.9204	10.221	18.2272	19.6248	-0.684
1732	1.8643	1.0027		9995.93	1.6233	1022	212	7.8213	1.1511	5.8729	17.6941	0.1477	0.029	0.9441	1.0441	0.6252	2	0.17	0.1061	0.0865	0.1697	0.1216	0.0301
1733	1.978	0.9726		9995.93	1.7089	687	214	13.5406	1.1953	6.0441	-34.518	0.1276	0.0252	0.9623	1.0411	0.6146	2	0.1525	0.0529	0.0997	0.086	0.1717	-0.0526
1734	2.4727	1.0038		9995.93	2.2143	101	215	47.7582	1.6441	7.798	15.6473	8.0103	1.6889	0.9867	1.0525	0.6434	2	13.1697	6.4078	4.3742	9.9599	6.7569	2.0607
1735	2.5066	0.861		9995.93	2.013	359	225	49.7262	1.3015	6.7801	-12.5792	0.4388	0.0842	0.8332	0.9016	0.4775	2	0.5711	0.1641	0.2704	0.3435	0.494	-0.0718
1736	2.1286	0.9378		9995.93	1.786	872	228	23.28	1.2401	6.2712	-20.7019	7.4699	1.4771	0.9124	0.9822	0.6304	2	9.2634	3.766	4.9123	5.9741	9.0162	-1.9177
1737	1.9693	1.0442		9995.93	1.7732	142	246	13.0275	1.3306	6.4604	1.8086	9.6072	1.9787	0.9979	1.1096	0.6933	2	12.7833	6.7712	6.0121	9.7668	9.4333	0.2312
1738	3.3363	0.9142		9995.93	2.8568	243	248	88.6002	1.9727	9.5817	16.8927	12.995	2.6754	0.8482	0.9853	0.5495	2	25.6353	10.2651	5.7312	18.6801	10.7996	4.3305
1739	3.1265	0.7865	0.5849	9995.93	2.3086	603	252	80.843	1.3895	7.725	-1.1891	2.4367	0.4383	0.5849	0.9181	0.3189	2	3.3858	0.7461	1.0644	2.3395	2.4657	-0.0403
1740	2.5847	0.9709		9995.93	2.3257	1194	263	53.9465	1.7013	7.8837	10.7744	8.8192	1.9032	0.9897	1.0569	0.6903	2	15.0041	7.0481	4.3636	10.2108	7.8688	1.6166
1741	2.8262	0.9202		9995.93	2.4328	711	264	65.9176	1.6982	8.1706	16.5861	16.4117	3.4111	0.909	0.999	0.6086	2	27.8704	12.9542	7.9018	21.285	13.6896	4.6226
1742	2.6877	0.9763		9995.93	2.4499	446	265	59.0347	1.8332	8.2439	14.6534	13.3807	2.9755	1.0214	1.0913	0.7297	2	24.5295	11.9268	6.9418	16.3459	11.4197	3.5944
1743	2.7913	0.9431		9995.93	2.4842	898	265	63.8358	1.8022	8.2698	6.3304	11.7367	2.5577	0.8559	1.0608	0.6023	2	21.1519	7.9609	7.0911	13.2166	10.9936	1.339
1744	2.3629	0.954		9995.93	2.0259	72	270	40.3282	1.4142	7.0816	10.6614	9.308	1.8588	0.9275	0.9821	0.5896	2	13.1634	6.3063	4.8878	10.6962	8.3158	1.4034
1745	2.6456	0.9888		9995.93	2.3728	1096	281	57.1056	1.7239	8.2186	-0.4288	10.2146	2.1426	0.9711	1.0816	0.6519	2	17.6089	6.6124	5.0978	10.1426	10.2584	-0.0755
1746	2.0211	0.9876		9995.93	1.7518	831	291	15.8933	1.2568	6.2708	-29.5083	12.0504	2.4151	0.8817	1.0768	0.6758	2	15.1449	6.0776	9.0673	8.9936	15.6068	-4.469
1747	2.9791	0.9054		9995.93	2.5056	125	297	73.5238	1.7327	8.4742	8.1796	9.9049	2.0252	0.8326	1.0159	0.4913	2	17.1622	5.8721	5.3269	11.9519	9.0947	1.4038
1748	2.3639	1.0121		9995.93	2.0987	1230	305	40.3951	1.5432	7.5161	3.7819	14.4631	2.9696	1.0009	1.0949	0.6805	2	22.3195	10.3141	7.9382	15.1565	13.9162	0.8441
1749	2.6347	0.9042		9995.93	2.2615	619	314	56.4121	1.5828	7.4845	-2.9902	11.2406	2.3771	0.9218	1.0402	0.5965	2	17.7917	6.3734	6.712	10.6849	11.5767	-0.532
1750	2.4698	0.9539		9995.93	2.1287	722	326	47.5822	1.5123	7.4018	-34.2645	0.098	0.02	0.9179	0.9835	0.5778	2	0.1482	0.0252	0.0991	0.0437	0.1316	-0.0508
1751	2.5537	0.9405		9995.93	2.2529	1251	326	52.338	1.6333	7.5454	1.673	11.9674	2.5905	0.9818	1.0846	0.7054	2	19.5463	8.6272	6.4789	12.2306	11.7671	0.327
1752	1.6802	0.8498		9995.93	1.2464	333	340	2.5388	0.7734	4.4857	12.4613	0.9524	0.1642	0.8349	0.8917	0.4686	2	0.7366	0.4825	0.4189	1.0296	0.8337	0.0918
1753	2.0601	0.9532		9995.93	1.7432	956	343	18.6875	1.1824	6.1693	-18.4283	15.1599	2.9055	0.934	1.0297	0.638	2	17.9251	8.1516	9.7735	12.7759	17.9531	-3.3033
1754	3.3978	0.889	0.7485	9995.93	2.8953	27	345	90.648	1.996	9.4898	13.8331	9.2772	1.9513	0.7485	1.0203	0.443	2	18.5172	6.1028	4.7702	13.7758	7.9938	2.5615
1755	1.8502	0.9446		9995.93	1.5547	1053	349	7.275	1.0535	5.4907	-3.3405	10.7127	2.0554	0.8918	0.9952	0.5606	2	11.2858	5.8294	6.4121	10.3985	11.071	-0.377
1756	2.1302	0.9579		9995.93	1.7946	186	353	23.4882	1.2654	6.4106	15.7017	8.5073	1.6793	0.949	1.0192	0.653	2	10.7651	6.3728	3.7511	9.7601	7.1713	1.6903
1757	2.7604	0.9799		9995.93	2.4799	852	356	62.5034	1.807	8.4975	6.5994	16.5374	3.5167	0.9831	1.0453	0.6342	2	29.8831	11.7676	9.6362	18.5557	15.446	1.9721
1758	3.1635	0.9044	0.8003	9995.93	2.7369	761	362	82.2228	1.9007	8.9883	12.7996	20.9276	4.4254	0.8003	0.9903	0.4811	2	39.7771	13.8706	10.9719	28.8315	18.2488	5.0913
1759	2.4063	0.9789		9995.93	2.0987	548	366	43.3706	1.5121	7.4001	-8.249	9.0377	1.8467	0.934	1.0674	0.69	2	13.6659	5.6232	5.3464	8.1497	9.7835	-1.1273
1760	2.3679	1.0008		9995.93	2.1372	1157	380	40.6966	1.5543	7.4448	2.9682	0.0768	0.016	0.973	1.0757	0.6537	2	0.1194	0.0523	0.0541	0.08	0.0746	0.0035
1761	2.5813	0.7581	0.6055	9995.93	1.8631	1114	385	53.7261	1.0722	6.1476	-27.7013	1.2188	0.2126	0.6055	0.865	0.353	2	1.3068	0.1874	0.9518	0.5308	1.5565	-0.362
1762	2.4837	0.94		9995.93	2.1158	1212	394	48.5351	1.4665	7.3345	7.7781	15.0983	3.0188	0.9242	0.9976	0.5674	2	22.1416	9.6226	8.2438	16.959	13.9238	1.7222
1763	1.7639	0.9714		9995.93	1.5034	340	396	4.3651	1.0535	5.383	-17.9761	6.7838	1.3276	0.9403	1.0186	0.6496	2	7.1467	3.914	4.768	6.0255	8.0033	-1.2847
1764	2.4352	1.0083		9995.93	2.1972	534	400	45.4524	1.6191	7.7137	19.1507	14.2671	2.9947	0.9839	1.0471	0.7253	2	23.0999	12.7908	7.0737	17.6341	11.5352	4.4238
1765	2.5555	0.7868	0.6064	9995.93	1.8417	251	406	52.4107	1.0805	6.3169	5.5664	3.7509	0.6416	0.6064	0.8989	0.3444	2	4.0529	1.4455	1.662	4.197	3.5421	0.2256
1766	2.0015	0.9142		9995.93	1.6318	625	409	14.7962	1.0999	5.7482	-19.2742	11.9983	2.2958	0.8705	0.9771	0.5724	2	13.1969	5.6489	7.548	9.8679	14.3113	-2.5436
1767	1.8849	0.9814		9995.93	1.5976	299	410	8.7186	1.1382	5.8113	-0.5745	11.5068	2.2537	0.9437	1.0623	0.681	2	13.097	7.8062	6.3977	11.4627	11.5732	-0.0752
1768	2.0294	0.9862		9995.93	1.7732	166	413	16.5159	1.2706	6.2874	-14.2992	14.0804	2.8455	0.9589	1.0272	0.6676	2	17.8905	8.1859	9.7046	12.2616	16.0936	-2.5582
1769	1.4669	0.8088		9995.93	1.0365	282	417	0.3419	0.5889	3.7274	-17.3982	1.5089	0.2384	0.7275	0.8702	0.4124	2	0.8886	0.576	0.694	1.3967	1.7714	-0.1546
1770	3.0563	0.9259		9995.93	2.6598	928	418	77.7969	1.8913	8.8903	8.9909	13.0671	2.7799	0.9232	1.0196	0.6149	2	24.7138	9.5349	7.1704	15.5059	11.8924	2.222
1771	2.164	0.9779		9995.93	1.8588	678	432	25.602	1.3211	6.648	7.1053	0.723	0.1437	0.9649	1.0534	0.6773	2	0.9552	0.5228	0.3402	0.7719	0.6717	0.0679
1772	2.0563	0.9502		9995.93	1.7346	340	435	18.4718	1.183	6.1382	-33.3962	2.7347	0.527	0.9447	1.0152	0.6383	2	3.2351	1.2479	1.9872	1.9552	3.6478	-1.0804
1773	2.2408	0.9279		9995.93	1.876	1173	450	31.0968	1.2712	6.5319	27.0171	0.2529	0.0492	0.9139	0.9671	0.5429	2	0.3215	0.1871	0.0711	0.3446	0.1846	0.0869
1774	2.7366	0.9503		9995.93	2.4799	58	451	61.4927	1.8449	8.1705	1.4289	8.9448	2.0197	0.9731	1.0621	0.6639	2	16.5023	6.0892	4.6238	9.1724	8.8172	0.2358
1775	2.3476	0.9442		9995.93	1.9916	595	457	39.1124	1.3861	6.9635	-26.5702	0.9224	0.1836	0.9259	0.9817	0.588	2	1.2785	0.3468	0.814	0.5898	1.1674	-0.3397
1776	1.9528	0.9316		9995.93	1.6104	792	462	12.282	1.099	5.7156	19.1805	1.2325	0.237	0.8856	0.972	0.5432	2	1.3545	0.8009	0.5536	1.4743	0.9961	0.2598
1777	1.9336	0.9901		9995.93	1.6618	698	496	11.2803	1.2049	6.0142	-18.7796	10.032	2.0098	0.9747	1.0339	0.6316	2	12.0876	5.2559	6.8317	8.3217	11.9158	-2.27
1778	2.7792	0.9023		9995.93	2.3857	535	497	63.4622	1.6367	7.8779	22.2128	10.9317	2.2712	0.9003	1.0067	0.572	2	17.8919	8.8385	4.6836	15.4511	8.5033	3.9743
1779	2.6849	0.7845	0.5438	9995.93	1.9317	789	503	58.9015	1.1349	6.6173	2.4833	2.1772	0.3734	0.5438	0.8747	0.3333	2	2.4709	0.7689	1.0093	2.3071	2.123	0.0614
1780	2.4365	0.9445		9995.93	2.073	95	516	45.5217	1.4284	7.2298	7.9356	7.6222	1.5059	0.9263	1.0084	0.621	2	10.8876	5.2214	3.9625	8.4086	7.0171	0.864
1781	2.2041	0.9666		9995.93	1.9102	214	519	28.254	1.3601	6.6931	-2.7012	13.7919	2.8026	0.9635	1.0286	0.6202	2	18.7584	8.2776	8.1808	13.347	14.1639	-0.5067
1782	3.0858	0.8727		9995.93	2.5398	767	522	78.7324	1.6924	8.4601	4.8536	12.5282	2.5062	0.9002	0.9715	0.5625	2	21.2028	7.7339	6.2712	13.7495	11.9199	1.0291
1783	2.4316	0.7935	0.5973	9995.93	1.7946	395	526	45.2273	1.067	6.0616	8.749	1.6197	0.2851	0.5973	0.8713	0.3641	2	1.7282	0.6894	0.7698	1.8932	1.4779	0.1512
1784	3.5402	0.9865		9995.93	3.268	1243	532	94.1511	2.3095	10.9721	-3.8544	16.0285	3.3738	0.7934	1.25	0.6634	2	37.0178	9.616	11.7889	14.4956	16.6464	-1.4268
1785	1.9896	0.9664		9995.93	1.6918	440	533	14.0276	1.1676	6.0403	-0.8396	11.1493	2.1552	0.9251	1.0412	0.6138	2	13.0179	6.7918	6.2261	11.0651	11.2432	-0.1093
1786	4.5998	0.844		9995.93	3.7648	648	533	99.8736	2.4379	12.1965	-0.8756	0.3135	0.0627	0.8259	0.8939	0.4561	2	0.7643	0.1376	0.1429	0.3016	0.3162	-0.0067
1787	3.2543	0.9416	0.8165	9995.93	2.8568	1005	541	85.9143	2.0328	9.626	6.0048	27.8971	5.8913	0.8165	1.0276	0.4923	2	56.7092	16.3143	14.3597	33.1398	26.2224	3.4053
1788	2.3501	0.9164		9995.93	1.9402	10	559	39.3116	1.3147	6.7655	6.8596	21.7991	4.2361	0.9026	0.9753	0.5504	2	28.6593	13.1411	10.5739	23.8759	20.304	1.9659
1789	1.8387	0.956		9995.93	1.5333	67	565	6.8235	1.056	5.5221	8.774	13.0464	2.4949	0.8763	1.0108	0.5682	2	13.777	7.9709	6.8105	14.0294	11.9018	1.2088
1790	3.0093	0.8977		9995.93	2.587	1211	566	75.0902	1.7936	8.4866	11.2257	16.0994	3.4025	0.8621	1.0339	0.5185	2	28.8758	10.652	8.482	20.5431	14.2918	3.2415
1791	2.1542	0.9964		9995.93	1.8974	192	569	25.0594	1.3818	6.7432	18.9324	0.2162	0.0443	0.9821	1.0425	0.6889	2	0.2988	0.1773	0.0883	0.2574	0.1753	0.0566
1792	3.6179	0.869	0.7059	9995.93	2.9596	788	586	95.6649	1.9491	9.8773	14.9998	16.5785	3.2715	0.7059	0.9803	0.4421	2	32.3131	11.0762	8.1805	25.0558	14.0915	4.8469
1793	2.0577	1.0097		9995.93	1.8374	311	587	18.558	1.3274	6.5276	-9.9547	9.8835	2.0098	0.9948	1.0696	0.7089	2	13.1194	6.3977	6.7217	9.0248	10.8671	-1.306
1794	2.1162	0.8791		9995.93	1.6961	380	590	22.4058	1.091	5.8448	-9.6252	0.6897	0.1287	0.8253	0.9322	0.4662	2	0.7525	0.2801	0.3984	0.6008	0.7561	-0.0724
1795	2.0293	0.9246		9995.93	1.6575	1244	594	16.5017	1.1137	5.8943	-40.8138	13.4463	2.5406	0.8469	1.0067	0.5974	2	14.9751	5.2006	9.7745	8.7046	18.9348	-6.1119
1796	2.0522	0.9919		9995.93	1.7989	1080	621	18.2133	1.2827	6.3948	-3.8438	11.2485	2.2563	0.956	1.0492	0.6853	2	14.4285	7.45	6.9785	10.8716	11.6809	-0.5546
1797	2.9651	0.9412		9995.93	2.5827	618	630	72.8727	1.8217	8.767	16.6767	19.7707	4.1082	0.86	0.9939	0.5859	2	36.0162	15.6585	10.565	26.7252	16.4739	6.0063
1798	1.7037	0.9085		9995.93	1.3663	1262	643	3.0417	0.8951	4.8625	-0.7095	11.958	2.2013	0.866	0.9525	0.5211	2	10.7036	6.1998	6.3942	11.8976	12.0434	-0.0759
1799	2.338	0.9427		9995.93	1.9702	307	648	38.5662	1.3717	6.924	-8.8831	8.7132	1.7262	0.9165	1.0055	0.5752	2	11.9519	4.3957	4.9395	7.6417	9.4875	-1.0617
1800	1.9845	0.7934		9995.93	1.4263	1170	653	13.7769	0.8236	4.9469	21.4772	1.3201	0.2198	0.7283	0.8611	0.3902	2	1.0872	0.6379	0.4492	1.635	1.0365	0.2335
1801	2.8755	0.8014		9995.93	2.1758	640	672	68.8225	1.3296	7.2399	10.622	22.3316	4.1012	0.7627	0.9064	0.4104	2	29.6921	11.3461	9.0647	27.6442	19.9599	3.1539
1802	2.3227	0.8978		9995.93	1.8888	424	679	37.3487	1.232	6.5512	-23.2129	0.2787	0.0524	0.8935	0.9452	0.5543	2	0.3433	0.1106	0.1941	0.1996	0.3434	-0.0797
1803	3.0644	0.8813		9995.93	2.557	364	709	78.1443	1.7283	8.4849	16.198	21.8779	4.4563	0.8192	0.9709	0.5297	2	37.8115	15.8354	10.6651	29.8973	18.3339	6.1247
1804	2.5222	0.9622		9995.93	2.1929	957	715	50.442	1.5699	7.6243	18.9259	18.0659	3.7199	0.9763	0.9866	0.6477	2	28.3616	14.8545	7.4671	22.9335	14.6463	5.3677
1805	1.8347	0.9084		9995.93	1.4691	853	716	6.6512	0.9636	5.236	-12.6899	10.7393	1.9764	0.865	0.9839	0.5353	2	10.3484	5.165	6.0772	9.6488	12.1021	-1.3132
1806	3.4513	0.9746	0.8508	9995.93	3.1395	1248	722	92.1731	2.3293	10.5668	21.8762	11.8786	2.6185	0.8508	1.0816	0.564	2	27.6689	11.2868	4.9861	20.0121	9.2801	6.0529
1807	2.4902	0.9714		9995.93	2.1801	42	729	48.8541	1.5596	7.5994	17.18	11.709	2.403	0.9668	1.0301	0.6085	2	18.2613	9.0382	5.8843	14.8534	9.6975	3.1373
1808	2.802	0.916		9995.93	2.3471	154	742	64.6649	1.6091	8.0628	-0.871	15.7547	3.1442	0.9214	0.9846	0.593	2	25.3509	9.2023	7.8183	15.5195	15.8919	-0.2208
1809	1.6733	0.7814		9995.93	1.1564	525	742	2.3716	0.6663	4.1075	-20.8679	2.5834	0.4191	0.7334	0.8412	0.394	2	1.7213	0.8711	1.1626	2.2109	3.1228	-0.3592
1810	2.7089	0.8492		9995.93	2.1587	711	751	60.2201	1.3704	7.2273	-1.456	0.9478	0.1797	0.8702	0.935	0.5238	2	1.2988	0.4848	0.5859	0.9254	0.9616	-0.0189
1811	2.2034	0.9403		9995.93	1.846	261	768	28.1925	1.2818	6.5085	-13.8073	11.274	2.2203	0.9248	0.9915	0.5807	2	14.451	5.4549	7.2839	9.394	12.8302	-1.9953
1812	2.1908	0.9194		9995.93	1.7903	193	785	27.334	1.1838	6.3278	-3.4367	13.2509	2.479	0.8874	0.9741	0.5978	2	15.6864	7.6551	7.0089	12.8044	13.706	-0.5391
1813	2.3132	0.9723		9995.93	2.0088	363	786	36.6786	1.4186	7.0656	8.6358	15.666	3.1454	0.9337	1.0119	0.6469	2	22.2238	11.1781	8.4797	17.2806	14.3137	1.9192
1814	2.167	0.9889		9995.93	1.906	997	786	25.8136	1.3668	6.7321	4.0347	14.3617	2.9158	0.9254	1.0632	0.6734	2	19.6296	10.0732	8.4052	14.958	13.782	0.792
1815	1.9121	1.0214		9995.93	1.7089	556	788	10.1497	1.2472	6.1355	-42.078	0.5101	0.1037	1.0033	1.0716	0.7206	2	0.6362	0.2545	0.4302	0.3532	0.7247	-0.2677
1816	2.5765	0.8613		9995.93	2.0858	1260	798	53.5794	1.3564	6.9718	28.7252	0.3013	0.0586	0.8656	0.9328	0.5212	2	0.4087	0.2293	0.1125	0.44	0.2147	0.1174
1817	1.7766	0.8826		9995.93	1.3791	96	804	4.5869	0.8779	4.9258	3.2105	1.7708	0.3156	0.8237	0.9276	0.5294	2	1.5546	0.9573	0.938	1.8081	1.7139	0.0499
1818	2.3394	0.9436		9995.93	1.9702	657	810	38.5992	1.3652	6.9348	-1.3423	21.5439	4.2412	0.924	1.0048	0.5908	2	29.4117	12.5042	10.7271	21.1655	21.8337	-0.3948
1819	1.5131	0.7948		9995.93	1.0536	372	829	0.5829	0.5978	3.7781	-51.7782	3.4055	0.5388	0.7403	0.8549	0.4341	2	2.0358	1.1896	1.5986	2.7406	5.1689	-1.0541
1820	2.1388	0.9092		9995.93	1.7261	1195	838	24.1146	1.1565	6.109	-22.409	10.9786	2.0784	0.8722	0.9851	0.585	2	12.6967	5.0169	6.8	8.5754	13.4387	-2.8452
1821	2.2943	0.8562		9995.93	1.7689	680	851	35.1861	1.1175	6.1709	10.4628	29.0895	5.2679	0.8236	0.9098	0.5092	2	32.5075	16.6644	11.9035	32.7263	26.0468	3.4012
1822	2.2706	0.8453		9995.93	1.7261	1243	853	33.4056	1.0817	6.03	-0.9979	1.7324	0.3108	0.8277	0.9301	0.4968	2	1.8739	0.8505	0.8192	1.7121	1.7497	-0.0187
1823	2.708	0.9053		9995.93	2.2829	946	861	60.1433	1.555	7.7016	10.2521	23.6582	4.7767	0.8772	0.9907	0.5763	2	36.7885	16.0074	11.4199	27.7783	21.2332	3.7716
1824	2.0327	0.939		9995.93	1.6618	416	868	16.8993	1.1288	5.9963	-16.0976	13.4307	2.5283	0.9175	1.0298	0.6254	2	15.1606	7.3106	7.85	11.6903	15.593	-2.4405
1825	2.5385	0.8978		9995.93	2.0687	89	882	51.3959	1.3855	7.1596	8.3163	12.7658	2.4704	0.8547	0.9602	0.5691	2	17.687	8.1323	5.6116	14.2886	11.7041	1.4709
1826	2.7917	0.8886		9995.93	2.2743	760	890	63.8948	1.5141	7.7933	13.0029	13.5029	2.6234	0.8613	0.9812	0.538	2	20.4447	8.9776	5.8802	16.6884	11.7467	2.6584
1827	1.9448	0.8739		9995.93	1.5034	852	892	11.897	0.9622	5.3391	-8.6537	19.8544	3.5781	0.8716	0.9381	0.5017	2	19.1039	9.1693	9.9345	18.2776	21.573	-1.6532
1828	2.5886	0.8358		9995.93	2.0302	330	904	54.1857	1.3104	6.7974	-6.1637	16.203	3.1236	0.8557	0.9177	0.4676	2	21.2324	6.7351	8.667	14.4035	17.2023	-1.3087
1829	2.1417	0.8925		9995.93	1.7089	121	911	24.2642	1.1235	6.0053	-33.2479	0.382	0.0715	0.8704	0.9372	0.5619	2	0.4292	0.1433	0.2605	0.255	0.509	-0.1427
1830	3.1456	0.896		9995.93	2.6726	177	914	81.598	1.8539	8.8548	22.6121	20.1474	4.2182	0.8523	1.05	0.5218	2	37.3513	16.5819	7.6051	31.7767	15.5915	8.4459
1831	2.36	0.9569		9995.93	2.0302	1275	914	40.111	1.4255	7.0946	-9.8152	11.7463	2.3602	0.9818	0.9818	0.5945	2	16.7444	6.0256	7.4055	10.1348	12.899	-1.6435
1832	3.2064	0.7738		9995.93	2.2829	788	930	84.0907	1.3092	7.7947	9.7111	15.9236	2.6745	0.6788	0.8355	0.3638	2	20.8472	7.2543	6.8076	19.9425	14.3772	2.0245
1833	1.7898	0.9922		9995.93	1.5505	1137	935	5.11	1.0915	5.5789	-11.8604	9.207	1.8013	0.9569	1.0658	0.6761	2	10.0494	5.7714	6.1323	8.5363	10.2993	-1.1919
1834	2.2185	0.9762		9995.93	1.9317	700	939	29.3658	1.3812	6.8033	-10.6237	26.1349	5.3059	0.9845	1.0519	0.633	2	36.0975	14.4655	16.5123	22.8534	28.9121	-3.8349
1835	1.9065	0.9205		9995.93	1.5505	200	943	9.9192	1.0293	5.5131	-5.2735	14.6058	2.7269	0.8954	0.9909	0.5952	2	15.0337	8.3587	7.7727	14.0445	15.3766	-0.7928
1836	2.0157	0.9503		9995.93	1.6961	43	945	15.5971	1.1775	6.0176	-47.9314	0.1659	0.0324	0.9352	0.9835	0.6356	2	0.1953	0.0624	0.1329	0.0981	0.2454	-0.0936
1837	2.0998	0.9012		9995.93	1.6832	561	947	21.5517	1.1062	5.9452	-8.3759	0.9351	0.174	0.8842	0.9468	0.5307	2	1.0344	0.4511	0.5103	0.8501	1.0134	-0.0866
1838	2.0491	0.8856		9995.93	1.6361	824	949	18.0125	1.0524	5.7008	21.6384	18.2173	3.363	0.8617	0.9288	0.5317	2	19.1719	11.7386	7.4333	22.0772	14.275	4.1485
1839	2.6701	0.8826		9995.93	2.2229	445	960	58.3509	1.5099	7.404	16.117	18.6615	3.8056	0.8952	0.9613	0.582	2	28.177	13.6514	7.7153	23.4571	15.6539	4.5413
1840	2.0028	0.8215		9995.93	1.4691	875	967	14.8663	0.8986	5.1687	-15.5447	16.5323	2.8742	0.7809	0.9124	0.4702	2	14.8559	6.6716	8.1843	14.1902	19.1019	-2.3093
1841	1.7849	0.9339		9995.93	1.4562	812	969	4.9136	0.9701	5.2366	-12.825	22.2754	4.1266	0.8722	0.9997	0.6072	2	21.6094	12.49	12.6882	20.5693	25.1333	-2.7714
1842	2.3195	0.9184		9995.93	1.8931	281	980	37.1195	1.2597	6.6926	8.7175	24.2483	4.5641	0.9294	0.9958	0.6043	2	30.5456	16.0388	11.0313	26.541	22.1346	2.6628
1843	2.1686	0.8451		9995.93	1.6661	620	989	25.859	1.0349	5.7575	4.1362	2.6702	0.48	0.8193	0.8876	0.4885	2	2.7634	1.3649	1.1858	2.7938	2.5599	0.1143
1844	3.0343	0.8366	0.7216	9995.93	2.3557	489	992	76.4801	1.473	7.9751	14.8611	17.3779	3.2097	0.7216	0.9076	0.4032	2	25.5977	9.7692	6.746	24.2309	14.7955	3.8041
1845	1.9551	0.8358		9995.93	1.4648	1028	998	12.4336	0.8975	5.1338	4.5907	1.764	0.3084	0.7889	0.9204	0.446	2	1.5832	0.8232	0.7599	1.846	1.683	0.0727
1846	2.4177	0.9558		9995.93	2.0559	197	1002	44.1928	1.4407	7.2598	-12.2585	16.6164	3.2975	0.9488	1.0173	0.6596	2	23.9393	9.3685	10.3595	14.2038	18.6532	-2.9346
1847	2.5999	0.876		9995.93	2.133	675	1011	54.85	1.4255	7.1551	9.6204	23.1451	4.6112	0.8346	0.9942	0.5063	2	32.9934	13.7642	9.8031	27.1878	20.9182	3.1741
1848	1.9291	0.9119		9995.93	1.5505	260	1015	10.9661	1.0101	5.5265	-9.7958	15.0352	2.7481	0.8668	0.9838	0.5803	2	15.1871	8.0919	8.3128	13.9446	16.5082	-1.4877
1849	2.3132	0.8793		9995.93	1.8331	1061	1018	36.6949	1.1737	6.3897	-31.2149	1.291	0.2371	0.849	0.9515	0.5409	2	1.5153	0.4433	0.8605	0.8195	1.6941	-0.473
1850	2.7174	0.877		9995.93	2.2272	977	1021	60.6238	1.491	7.4872	18.9291	16.9856	3.3825	0.8695	0.9477	0.4999	2	25.3255	11.6779	6.088	23.3601	13.7705	4.7939
1851	1.7728	0.8711		9995.93	1.3663	433	1034	4.5608	0.8596	4.8516	-18.8578	2.1246	0.3764	0.8536	0.938	0.5275	2	1.8263	0.9877	1.1316	1.8725	2.5254	-0.3444
1852	2.1992	0.9759		9995.93	1.9188	768	1036	27.962	1.3821	6.7421	3.4629	22.0307	4.5162	0.9562	1.0243	0.6274	2	30.4486	14.3977	11.7529	22.9482	21.2676	1.0544
1853	2.0807	0.9516		9995.93	1.7518	39	1043	20.0035	1.2244	6.2202	-10.9611	14.2138	2.7979	0.9572	1.0227	0.5875	2	17.4034	7.3583	8.7277	12.5243	15.7711	-1.9076
1854	2.1806	0.9519		9995.93	1.8503	84	1054	26.7087	1.2713	6.5211	-8.1016	13.1248	2.5587	0.9193	1.064	0.6487	2	16.6856	7.8528	7.8875	12.1049	14.1886	-1.3518
1855	2.9391	0.8594		9995.93	2.3942	679	1056	71.8078	1.5868	7.935	20.8788	15.2304	3.0457	0.7819	0.9682	0.4989	2	24.1676	11.0582	5.7029	22.1637	12.0503	5.0459
1856	1.8194	0.9335		9995.93	1.4905	159	1069	6.1225	1.0156	5.3356	6.3831	1.7616	0.3353	0.8756	1.0083	0.5454	2	1.7891	1.0136	0.956	1.8586	1.6493	0.1142
1857	2.6138	0.8377		9995.93	2.1115	525	1070	55.5546	1.3887	6.8792	6.2975	25.6525	5.1785	0.8546	0.9644	0.5099	2	35.6236	14.5004	13.0696	28.4357	24.0364	2.2434
1858	1.7822	0.8826		9995.93	1.3749	956	1076	4.7567	0.8698	4.9414	-30.4061	19.2179	3.3828	0.8658	0.9443	0.5392	2	16.7157	8.4305	10.781	15.6344	25.0601	-5.0826
1859	1.8111	1.0078		9995.93	1.5804	1125	1076	5.8588	1.1607	5.7342	-14.6815	12.659	2.5624	0.9181	1.0742	0.6321	2	14.6933	7.0194	8.7513	11.1048	14.5175	-2.1572
1860	2.5076	0.8174		9995.93	1.9702	480	1078	49.8512	1.2542	6.4395	14.8105	19.5749	3.8125	0.8402	0.9551	0.4939	2	24.5508	11.8714	8.0668	24.0384	16.6756	3.6361
1861	1.8873	0.899		9995.93	1.4991	142	1082	8.9337	0.9845	5.3306	-25.0315	12.8038	2.3647	0.8826	0.9485	0.5653	2	12.6053	5.8942	7.7082	10.4265	16.008	-3.1553
1862	2.0133	0.9184		9995.93	1.6575	428	1082	15.4281	1.1195	5.8092	3.2045	13.04	2.513	0.9077	0.9842	0.5898	2	14.5983	7.9131	6.6853	13.4154	12.6224	0.4678
1863	2.21	0.8985		9995.93	1.7817	835	1087	28.7779	1.1789	6.2382	-9.0635	22.0346	4.1641	0.8765	0.9751	0.5455	2	25.9766	10.7562	11.3244	19.7165	24.0321	-2.3544
1864	3.1095	0.828		9995.93	2.4413	889	1088	80.092	1.5557	8.0883	14.4662	22.175	4.2651	0.7499	0.899	0.4053	2	34.4976	12.6773	9.3657	31.282	18.9676	4.9905
1865	2.3541	0.9566		9995.93	2.0045	660	1093	39.5609	1.3717	7.0744	0.1728	10.3254	2.0021	0.9347	1.0607	0.5658	2	14.1634	5.8565	4.6085	10.3512	10.3079	0.0245
1866	2.3425	0.9551		9995.93	1.9788	310	1096	38.7811	1.3889	7.0285	1.3405	15.6723	3.097	0.8876	1.0522	0.5887	2	21.7672	9.3937	8.4045	15.958	15.4623	0.2918
1867	2.1495	0.8857		9995.93	1.7218	939	1101	24.7438	1.1267	5.9808	1.4946	14.8936	2.8057	0.8393	0.9405	0.5398	2	16.7806	8.1702	7.5142	15.1357	14.6711	0.2508
1868	2.5333	0.8577		9995.93	2.073	869	1118	51.0352	1.3854	6.8259	-16.9246	14.3761	2.9178	0.8627	0.9727	0.5619	2	19.9166	6.075	9.0218	10.8107	16.8092	-3.3708
1869	2.5954	0.8773		9995.93	2.1287	243	1120	54.5728	1.4436	7.1536	7.7393	19.3951	3.9139	0.9028	0.9791	0.5508	2	27.9988	12.0233	8.0154	21.8277	17.8939	2.1669
1870	2.2556	0.8742		9995.93	1.7475	684	1134	32.1675	1.1055	6.1948	-14.7537	1.0742	0.1917	0.8691	0.9342	0.5037	2	1.1875	0.4458	0.624	0.8849	1.2326	-0.1752
1871	2.64	0.9044		9995.93	2.1886	937	1143	56.7678	1.4668	7.5014	5.4393	21.1321	4.1321	0.879	0.9464	0.5177	2	30.9965	12.03	10.5057	23.2389	19.982	1.686
1872	2.6557	0.8753		9995.93	2.2101	143	1158	57.6137	1.5138	7.3028	12.2302	22.2636	4.615	0.9204	0.9932	0.5926	2	33.7026	15.7021	8.841	26.4958	19.5405	4.1219
1873	2.1663	0.9602		9995.93	1.846	1073	1165	25.7682	1.2841	6.5348	-7.6437	12.3827	2.4332	0.9639	1.0186	0.6586	2	15.9006	7.5636	7.262	11.4838	13.3291	-1.2154
1874	1.9255	0.7631		9995.93	1.3149	641	1171	10.8434	0.7224	4.616	26.1105	0.9474	0.1483	0.752	0.8391	0.4155	2	0.6844	0.4696	0.2702	1.1301	0.7	0.1787
1875	3.4187	0.9517		9995.93	3.0367	302	1176	91.1466	2.1748	10.2211	-20.1691	9.0364	1.9227	0.8015	1.2802	0.7291	2	19.6523	3.9538	7.7962	5.4227	10.8591	-3.9637
1876	1.5453	0.9196		9995.93	1.225	784	1176	0.7862	0.8146	4.4644	-37.8666	3.5204	0.6423	0.8346	0.9747	0.5333	2	2.8677	1.5022	2.063	2.817	4.8534	-1.0859
1877	3.1383	0.817		9995.93	2.4842	79	1181	81.3533	1.5797	8.055	14.1689	20.0518	3.9324	0.7844	0.9078	0.4302	2	31.6758	11.8928	8.1613	27.6417	17.2102	4.4881
1878	2.4255	0.8712		9995.93	1.906	360	1187	44.7091	1.2226	6.6384	3.145	17.9063	3.2978	0.8403	0.9447	0.5401	2	21.8922	10.0549	8.6418	18.6176	17.3428	0.6885
1879	3.0059	0.845	0.7259	9995.93	2.3814	1099	1198	74.92	1.5213	7.9797	17.2477	16.865	3.2152	0.7259	0.9053	0.3946	2	25.6567	9.9329	6.9002	25.17	13.9564	4.4252
1880	2.2673	0.9375		9995.93	1.9145	515	1203	33.1985	1.3301	6.6779	10.8523	13.7558	2.7399	0.9186	0.9842	0.6079	2	18.2966	9.4401	6.1844	15.5293	12.263	1.9856
1881	2.2134	0.8887		9995.93	1.7561	917	1204	28.9942	1.1519	6.1797	-2.4058	0.4724	0.0881	0.8677	0.9363	0.5009	2	0.5441	0.2292	0.2445	0.4576	0.4837	-0.0131
1882	2.1522	0.9767		9995.93	1.8588	889	1222	24.924	1.3236	6.6039	-1.3276	15.7118	3.1491	0.9586	1.0283	0.6703	2	20.7962	10.3953	9.0213	15.5083	15.9201	-0.2761
1883	2.3108	0.897		9995.93	1.8717	1005	1225	36.5156	1.2237	6.512	1.3421	17.1521	3.2231	0.8869	0.9401	0.5712	2	20.989	9.9478	8.1451	17.4145	16.9214	0.2817
1884	2.1932	0.8741		9995.93	1.7346	328	1236	27.5788	1.1321	6.0223	-0.3637	10.8731	2.044	0.8341	0.9254	0.4837	2	12.3094	5.2343	5.4838	10.8205	10.913	-0.0448
1885	2.1986	0.9205		9995.93	1.7775	129	1239	27.9006	1.2056	6.3578	-0.7116	21.0875	3.9987	0.9325	1.0003	0.5802	2	25.4231	12.1408	10.2702	20.9256	21.2374	-0.1809
1886	1.8956	0.925		9995.93	1.5119	708	1243	9.3379	1.0112	5.5085	-32.0904	13.4149	2.4626	0.9189	0.9846	0.5893	2	13.5651	6.0888	8.4077	10.3331	17.7205	-4.3531
1887	2.0326	0.887		9995.93	1.6233	663	1252	16.885	1.0566	5.6642	-3.8769	20.3818	3.802	0.8509	0.9163	0.5372	2	21.5354	10.5391	10.9963	19.617	21.1711	-0.8349
1888	2.4685	0.8963		9995.93	2.0002	828	1273	47.4592	1.3348	6.9507	10.2944	0.3156	0.0606	0.8579	0.9498	0.5112	2	0.4212	0.1881	0.1465	0.3679	0.2831	0.0434
1889	1.9317	0.9447		9995.93	1.6061	171	1274	11.1299	1.1155	5.7328	-4.3721	10.3565	2.0152	0.9114	1.0167	0.5743	2	11.5527	5.7026	5.8502	9.9295	10.8089	-0.5051
1890	3.5361	0.9499	0.7856	10135.9	3.1095	524	1	94.054	2.2042	10.5528	20.1375	9.1445	1.9101	0.7856	1.053	0.4604	2	20.1564	7.4212	4.0748	16.1196	7.303	4.059
1891	2.4778	0.9614		10135.9	2.1501	185	3	48.0932	1.5276	7.4839	8.365	9.4316	1.9252	0.9668	1.0268	0.5947	2	14.4077	6.3448	4.8036	10.6696	8.6429	1.2052
1892	2.3598	0.9969		10135.9	2.0987	588	11	40.0943	1.5296	7.3908	21.9804	7.5182	1.556	0.9779	1.0657	0.644	2	11.4998	6.3048	3.5099	9.7908	5.8655	2.5277
1893	2.0725	1.0681		10135.9	1.906	910	11	19.5394	1.4818	6.9541	-21.2399	9.5796	2.0412	1.0242	1.1512	0.7491	2	14.195	5.6855	7.5409	7.5894	11.614	-3.015
1894	1.9779	0.9488		10135.9	1.6661	97	12	13.5267	1.139	5.8956	31.9492	0.2558	0.0494	0.9482	1.004	0.5824	2	0.2914	0.1945	0.0969	0.3339	0.1741	0.0931
1895	2.2846	0.9979		10135.9	2.0387	1226	15	34.3653	1.4875	7.162	44.5996	0.0051	0.001	0.9669	1.0853	0.7081	2	0.0075	0.0053	0.0008	0.0075	0.0028	0.0034
1896	2.7642	0.947		10135.9	2.4071	64	16	62.7767	1.6851	8.2239	24.0634	0.1011	0.0207	0.9517	1.0067	0.5835	2	0.1703	0.0858	0.0419	0.147	0.0767	0.041
1897	2.2435	0.9669		10135.9	1.9445	978	32	31.2223	1.364	6.8146	4.4759	6.2423	1.2494	0.9448	1.0143	0.6053	2	8.5145	3.9905	3.3785	6.5923	5.9627	0.3811
1898	2.2723	1.0159		10135.9	2.0473	1289	32	33.613	1.5277	7.2522	-10.0526	7.584	1.5976	1.0201	1.0884	0.7285	2	11.5861	4.9155	4.9149	6.7477	8.3465	-1.1647
1899	2.8939	0.9056		10135.9	2.4927	582	50	69.7629	1.7549	8.233	14.1056	0.3603	0.0768	0.9524	1.0302	0.5927	2	0.6323	0.2726	0.1174	0.4599	0.3095	0.0892
1900	2.4551	0.9036		10135.9	2.0173	195	63	46.6531	1.3651	6.9696	49.6591	0.0344	0.0067	0.8681	0.9433	0.5191	2	0.0469	0.0323	0.0007	0.0622	0.0173	0.0233
1901	2.1887	0.8679		10135.9	1.7218	304	63	27.1812	1.0865	5.9676	-27.9813	0.1578	0.0287	0.8263	0.9227	0.5035	2	0.1714	0.0537	0.1058	0.1066	0.2019	-0.048
1902	1.7934	1.0177		10135.9	1.5933	935	84	5.2018	1.1445	5.7339	-23.3192	6.1614	1.2298	0.9345	1.0743	0.7117	2	7.0517	3.7632	4.6602	5.2875	7.598	-1.6444
1903	1.904	1.0392		10135.9	1.7132	399	96	9.8245	1.2736	6.2158	-12.6088	16.187	3.3167	0.9577	1.0887	0.7352	2	20.6157	10.8023	11.7331	14.6923	18.2277	-2.5994
1904	2.9347	0.8389		10135.9	2.3343	326	107	71.4961	1.5129	7.734	9.6264	16.2863	3.1859	0.8011	0.9456	0.5063	2	24.6396	9.8232	6.6159	19.4037	14.7184	2.3719
1905	2.6365	0.9576		10135.9	2.3086	910	110	56.5992	1.6472	7.9314	18.9073	10.7725	2.2372	0.9649	1.0351	0.6226	2	17.7445	8.7937	4.8399	14.1242	8.7356	3.355
1906	2.1194	1.0275		10135.9	1.8931	1207	118	22.6424	1.3913	6.8411	9.5048	7.9076	1.6082	1.0053	1.0785	0.6832	2	11.0018	5.9344	4.1665	8.6864	7.1558	1.0457
1907	2.4935	1.0644		10135.9	2.4071	700	121	49.1383	1.8973	8.3383	13.4827	9.3614	2.1301	0.9785	1.3095	0.6368	2	17.7613	7.552	6.8798	11.8598	8.0991	2.3947
1908	2.29	0.9893		10135.9	2.0045	412	130	34.7831	1.4491	7.1175	-4.0476	11.1366	2.2674	0.934	1.0712	0.6789	2	16.1381	7.2137	6.5019	10.6256	11.5877	-0.6532
1909	1.8522	0.9624		10135.9	1.5505	612	132	7.3814	1.0632	5.6001	-36.2588	2.2998	0.4366	0.9018	1.04	0.587	2	2.4452	0.953	1.6334	1.6235	3.1338	-0.8866
1910	1.6904	0.9694		10135.9	1.4134	1086	134	2.7062	0.9892	5.148	-9.7649	1.3759	0.2644	0.9206	1.0395	0.5874	2	1.361	0.7542	0.8742	1.284	1.5102	-0.1329
1911	2.5592	0.9168		10135.9	2.1972	503	144	52.7385	1.5311	7.3708	47.986	0.5805	0.1206	0.9045	1.0042	0.6211	2	0.8888	0.6141	0.1652	0.9886	0.302	0.4265
1912	2.2782	0.9215		10135.9	1.8674	133	154	33.9807	1.2668	6.5955	-3.8448	1.1559	0.222	0.882	1.0056	0.5962	2	1.4643	0.6594	0.5843	1.1059	1.2004	-0.0563
1913	2.3872	0.9845		10135.9	2.103	829	155	42.1459	1.4977	7.3837	-9.9656	14.305	2.9016	0.9762	1.0425	0.6306	2	21.4246	7.7852	9.3933	12.3454	15.7311	-2.1351
1914	2.8678	0.9294		10135.9	2.4713	237	156	68.4358	1.7454	8.3736	6.3946	9.2374	1.9255	0.9222	0.9946	0.5751	2	16.123	6.0035	4.9172	10.4395	8.6467	1.031
1915	3.2717	0.9542		10135.9	2.8868	444	175	86.3739	2.0694	9.808	16.3373	9.3178	1.966	0.843	1.0411	0.5358	2	19.2823	7.3272	5.0166	13.675	7.7957	3.1502
1916	3.3694	0.9287	0.7045	10135.9	2.9082	879	192	89.75	2.0196	9.8305	12.7564	12.6092	2.5905	0.7045	1.0418	0.4987	2	25.4656	8.7339	5.4832	17.515	11.0005	3.2485
1917	2.2205	0.8651		10135.9	1.7432	371	195	29.5364	1.1204	6.0353	26.5515	2.7023	0.5017	0.8238	0.9421	0.4558	2	3.0277	1.7086	0.8444	3.7484	1.9847	0.8039
1918	4.0192	0.9105	0.7454	10135.9	3.4993	1244	208	99.3187	2.4275	11.496	17.9912	9.9012	2.0907	0.7454	1.0353	0.4552	2	24.0351	8.0204	5.3842	17.6192	8.1198	4.3242
1919	1.8777	0.8187		10135.9	1.392	1024	223	8.3698	0.8442	4.8296	64.5023	0.914	0.1598	0.7795	0.873	0.4448	2	0.7716	0.642	0.1781	1.4434	0.3245	0.4977
1920	2.1545	0.9373		10135.9	1.7946	296	230	25.0744	1.2315	6.3444	3.1675	8.9573	1.7387	0.9181	0.9842	0.6213	2	11.0309	5.7384	4.5315	9.2361	8.6737	0.3494
1921	4.0601	0.876	0.6486	10135.9	3.435	219	238	99.3942	2.3551	11.174	4.5475	7.9498	1.6755	0.6486	1.0281	0.3779	2	18.7225	3.7193	4.7709	9.8407	7.5882	0.8514
1922	2.1465	1.0187		10135.9	1.9188	1070	241	24.5937	1.4246	6.8697	-20.7538	9.677	2.0068	0.9938	1.0912	0.7381	2	13.7859	5.7635	7.1288	7.809	11.6856	-2.8611
1923	1.6917	0.7466		10135.9	1.1479	252	244	2.7965	0.6302	3.9682	-7.4016	5.7306	0.9101	0.718	0.8049	0.3568	2	3.6114	1.9284	2.3117	5.4054	6.1546	-0.2673
1924	2.8455	0.842		10135.9	2.2615	691	246	67.1813	1.4392	7.5265	17.8121	9.3832	1.7942	0.7645	0.9479	0.4739	2	13.5043	6.0603	4.023	12.787	7.7115	2.4054
1925	2.7161	0.8966		10135.9	2.2829	727	254	60.5853	1.5825	7.6508	16.1811	10.5125	2.1744	0.9058	0.9903	0.5366	2	16.6361	7.4206	4.3535	13.8279	8.8116	2.6919
1926	1.5582	0.8491		10135.9	1.1436	332	259	0.9643	0.6998	4.1564	-35.0314	1.0014	0.1686	0.7699	0.8865	0.4516	2	0.7008	0.3652	0.4929	0.8087	1.3522	-0.2455
1927	3.5245	0.9597	0.8562	10135.9	3.2251	488	259	93.8357	2.3916	10.6263	6.1735	2.3136	0.5207	0.8562	1.0625	0.5468	2	5.5333	1.5287	1.2282	2.7955	2.1708	0.3416
1928	2.0409	0.9748		10135.9	1.7603	635	262	17.412	1.2409	6.2501	3.351	15.5331	3.084	0.9572	1.0503	0.6653	2	19.275	10.6348	8.6403	15.9838	15.0129	0.6459
1929	1.873	0.8704		10135.9	1.452	659	274	8.1421	0.9335	5.1216	-8.4567	9.8893	1.8025	0.8196	0.9421	0.5214	2	9.2317	4.8117	5.2364	9.2281	10.7253	-0.7807
1930	3.1667	0.9524	0.8143	10135.9	2.8482	1103	286	82.3122	2.0613	9.475	25.3392	10.036	2.1834	0.8143	1.0731	0.5085	2	20.6873	9.0519	3.6818	17.8022	7.4928	5.242
1931	2.9716	0.938		10135.9	2.6255	899	295	73.2294	1.8645	8.7569	-27.36	0.4471	0.0952	0.9493	1.06	0.6609	2	0.8337	0.1482	0.2134	0.2243	0.5695	-0.2281
1932	2.8705	0.7673	0.6659	10135.9	2.1458	364	307	68.6188	1.2932	6.9194	11.5207	2.1922	0.4097	0.6659	0.8631	0.3405	2	2.8349	0.9871	0.997	2.899	1.9397	0.3266
1933	2.8681	0.9524		10135.9	2.5227	492	308	68.4968	1.8068	8.5814	7.0057	13.0006	2.7373	0.9509	1.0419	0.591	2	23.4895	8.791	7.4479	14.8744	12.09	1.6456
1934	2.3321	0.8879		10135.9	1.876	533	310	38.0714	1.2426	6.5054	53.1459	0.6268	0.1197	0.8742	0.9628	0.5024	2	0.7788	0.5614	0.0679	1.1176	0.2937	0.4139
1935	2.0792	0.9503		10135.9	1.7346	667	310	19.9164	1.2063	6.2072	-10.5956	15.5795	3.0277	0.918	0.9837	0.5895	2	18.7936	8.1665	8.9776	13.8527	17.2305	-1.9913
1936	2.0397	1.0076		10135.9	1.7903	1137	312	17.355	1.2962	6.4566	-23.4835	10.2752	2.0628	0.9776	1.0849	0.7171	2	13.3187	5.9711	7.3476	8.3267	12.6884	-3.1277
1937	2.3063	0.9431		10135.9	1.9445	66	314	36.1902	1.3376	6.8331	-16.1223	13.6141	2.665	0.9246	1.0252	0.6337	2	18.2102	7.082	8.4641	11.1762	15.8094	-2.9359
1938	2.4898	0.7678		10135.9	1.7946	91	314	48.8364	1.0465	6.0058	22.5463	1.399	0.2438	0.7634	0.8429	0.399	2	1.4641	0.7625	0.4595	1.9109	1.0836	0.3301
1939	3.0031	0.9437	0.8228	10135.9	2.7026	1050	323	74.7925	1.9747	8.9034	22.7183	12.9502	2.8723	0.8228	1.0621	0.5332	2	25.5728	11.1464	5.778	20.903	10.008	5.8097
1940	2.2372	1.0065		10135.9	1.9831	338	342	30.7207	1.439	7.0738	-8.4058	11.2153	2.2815	1.0263	1.077	0.688	2	16.1388	7.0078	7.1601	10.1862	12.1581	-1.3566
1941	1.9594	0.9765		10135.9	1.6704	674	342	12.6543	1.179	6.0109	-29.4785	16.9563	3.3259	0.9664	1.0383	0.63	2	19.9915	7.9374	12.054	12.5999	21.9548	-5.8932
1942	2.3057	0.9763		10135.9	2.013	148	362	36.1252	1.4285	7.0717	-27.5434	10.0074	2.0215	0.9526	1.0505	0.6825	2	14.2956	4.7738	7.6932	6.9948	12.7642	-3.9375
1943	3.7413	0.8296		10135.9	2.9553	1063	367	97.5175	1.884	9.7514	13.2607	18.2087	3.518	0.7376	0.9233	0.4254	2	34.3051	11.2684	7.5035	26.4872	15.7943	4.5491
1944	2.7829	0.9074		10135.9	2.3899	1068	387	63.5408	1.6928	7.9333	19.4093	16.9509	3.617	0.939	1.0323	0.6331	2	28.6945	14.2188	6.7812	22.4574	13.6611	5.5694
1945	2.0395	0.987		10135.9	1.7689	1261	394	17.3407	1.2563	6.324	-28.2493	9.2464	1.8368	0.8626	1.067	0.6705	2	11.6162	4.6693	6.9469	6.9641	11.8583	-3.2815
1946	3.0145	0.8487		10135.9	2.4628	1117	406	75.4737	1.6245	8.0378	14.6044	11.5993	2.3443	0.8786	0.9738	0.4987	2	18.843	7.6918	4.9742	15.4232	9.9052	2.7519
1947	3.1134	0.9594		10135.9	2.8611	126	421	80.2904	2.1491	9.3844	23.5107	15.323	3.5091	0.9172	1.0485	0.6118	2	32.9306	14.9125	6.557	24.3752	11.7201	7.7422
1948	2.8021	0.9294		10135.9	2.4542	308	422	64.6847	1.7731	8.1818	4.5139	16.5824	3.5936	0.9408	1.0521	0.6654	2	29.4023	11.8634	9.3544	17.8288	15.8341	1.3272
1949	2.7316	0.8429		10135.9	2.2143	844	436	61.3185	1.4787	7.2332	4.0648	10.7559	2.1989	0.8711	0.9437	0.5041	2	15.9048	5.8488	5.175	11.6013	10.319	0.6465
1950	3.3456	0.8759		10135.9	2.8311	1195	436	88.9278	1.9361	9.2063	18.5494	11.2175	2.3591	0.8554	0.9941	0.5545	2	21.7182	9.095	5.2486	16.4022	9.1368	4.0286
1951	3.0245	0.931		10135.9	2.6641	477	448	76.0082	1.901	8.8463	14.9869	11.2127	2.4095	0.9269	1.0269	0.5721	2	21.3153	8.6477	6.2107	15.1161	9.5322	3.1945
1952	3.1512	0.9325		10135.9	2.7883	1100	455	81.7985	1.9989	9.2313	10.93	15.2531	3.3028	0.902	1.0513	0.5488	2	30.4895	10.7887	9.5774	19.6584	13.5862	3.3325
1953	2.4214	0.9639		10135.9	2.0816	944	475	44.3475	1.4708	7.3324	-6.6296	18.5491	3.7207	0.9499	1.0371	0.6682	2	27.282	11.4066	10.8038	17.0714	19.7783	-1.8087
1954	2.6511	0.9752		10135.9	2.3428	1126	476	57.4253	1.7042	8.1219	11.8247	15.7873	3.3126	0.9394	1.0814	0.6746	2	26.9048	12.5728	7.6859	18.6361	13.9204	3.1814
1955	2.6004	0.7442	0.5998	10135.9	1.7603	1193	477	54.9055	0.9741	6.0798	-10.9241	1.4153	0.2268	0.5998	0.8098	0.2901	2	1.3786	0.3049	0.5147	1.0508	1.5698	-0.1506
1956	2.9594	0.9916		10135.9	2.7283	177	478	72.6214	2.0384	9.219	23.3959	12.1251	2.681	0.9906	1.0839	0.7054	2	24.7159	12.3347	5.4552	17.4855	9.2882	5.7825
1957	2.3939	0.9234		10135.9	1.9916	329	480	42.553	1.3705	6.9445	32.5525	0.3613	0.0713	0.9248	0.9864	0.6054	2	0.4952	0.3087	0.0932	0.5099	0.2437	0.1612
1958	2.4263	0.8018	0.6591	10135.9	1.8117	98	482	44.7608	1.0845	6.1113	-19.7583	0.6104	0.1083	0.6591	0.8592	0.3982	2	0.662	0.1603	0.3454	0.4026	0.7309	-0.1308
1959	2.3543	1.0821		10135.9	2.2743	623	482	39.5776	1.7937	8.0036	-5.3707	18.2957	4.1003	1.1137	1.1792	0.7898	2	32.817	13.4637	13.1596	17.0463	19.2778	-1.7625
1960	4.2938	0.9185	0.5973	10135.9	3.7263	898	496	99.7725	2.6196	12.3896	0.9362	12.4001	2.6218	0.5973	1.0311	0.369	2	32.4834	4.8366	8.252	13.1083	12.284	0.3041
1961	2.3853	1.014		10135.9	2.1458	834	500	41.9428	1.5751	7.5983	16.4673	18.5953	3.8547	0.9828	1.0483	0.6591	2	29.2895	15.0604	9.6899	22.8514	15.5331	4.8232
1962	3.0882	0.9211	0.806	10135.9	2.6512	232	504	78.776	1.8396	8.936	13.6121	15.8665	3.2663	0.806	1.0069	0.5355	2	29.1881	11.3137	8.438	21.1255	13.7068	3.9731
1963	2.3547	1.0459		10135.9	2.1715	435	505	39.6608	1.653	7.737	5.8415	13.5077	2.8859	1.0365	1.1464	0.7306	2	22.3282	10.5961	7.9525	14.5038	12.7185	1.3043
1964	1.8051	0.8757		10135.9	1.3877	687	519	5.7403	0.8919	4.9661	-11.2135	2.9696	0.5333	0.8164	0.9503	0.5005	2	2.6486	1.3561	1.5472	2.7094	3.3027	-0.297
1965	2.1793	0.9199		10135.9	1.7989	1053	522	26.5262	1.2019	6.2982	-8.4137	2.2606	0.4314	0.8866	0.9833	0.58	2	2.717	1.1928	1.3719	2.0566	2.4508	-0.2286
1966	2.942	0.8828		10135.9	2.4456	425	546	71.9743	1.6588	8.1597	17.1219	21.4314	4.3568	0.8923	0.9639	0.5728	2	35.5504	16.2604	7.797	28.3891	17.762	6.0869
1967	2.2884	0.9824		10135.9	2.0002	125	548	34.6544	1.4391	7.0629	-4.3692	5.7875	1.1792	0.9889	1.0549	0.6779	2	8.3288	3.7308	3.64	5.5034	6.0402	-0.3639
1968	2.9111	0.9125		10135.9	2.5056	60	555	70.4207	1.7446	8.3452	4.5177	14.7025	3.0736	0.9216	1.0238	0.5669	2	25.65	9.1171	8.1056	16.082	14.0379	1.1588
1969	1.967	0.9494		10135.9	1.6575	875	561	12.9307	1.1401	5.8666	-5.6793	9.5182	1.8497	0.9214	0.9876	0.5827	2	10.8517	5.2447	5.607	9.0012	10.0589	-0.6163
1970	2.4883	0.9616		10135.9	2.1587	159	565	48.7832	1.5258	7.5174	11.3905	17.9251	3.6382	0.927	1.0401	0.6082	2	27.3501	12.7747	8.7829	21.0055	15.883	3.1153
1971	2.558	0.9768		10135.9	2.3471	1001	566	52.6474	1.7474	7.8497	23.8683	19.8548	4.4198	0.983	1.112	0.7092	2	34.6942	19.0002	9.2867	26.7928	15.1157	8.2809
1972	2.5459	0.9343		10135.9	2.1372	1090	570	51.9749	1.4761	7.4727	-8.9936	19.6114	3.8739	0.9246	0.9957	0.6219	2	28.9484	10.6902	10.833	17.1889	21.375	-2.6035
1973	1.6946	0.8494		10135.9	1.2592	657	591	2.861	0.7784	4.5219	-16.3786	4.2591	0.7332	0.8092	0.8749	0.4589	2	3.3153	1.7315	2.1268	3.7732	4.9564	-0.543
1974	1.8439	1.001		10135.9	1.6104	206	595	7.1022	1.1526	5.7987	-2.6331	11.5422	2.2942	0.9547	1.0551	0.6344	2	13.3035	7.1648	7.3181	11.2944	11.8466	-0.3503
1975	2.4349	1.0766		10135.9	2.3214	943	595	45.4177	1.8127	8.2359	7.8427	0.136	0.0299	1.0782	1.1369	0.8088	2	0.2466	0.1207	0.0732	0.1493	0.1254	0.0193
1976	2.7299	0.8951		10135.9	2.3343	467	609	61.2025	1.6624	7.6762	10.7795	19.6653	4.2588	0.954	1.0332	0.6038	2	32.6916	14.1176	8.9641	23.382	17.5455	3.524
1977	1.8827	0.8677		10135.9	1.4434	525	610	8.638	0.9142	5.1325	-20.8263	17.2868	3.0791	0.8232	0.9129	0.5243	2	15.8036	7.6597	9.2592	14.6089	20.8863	-3.2913
1978	2.5737	1.0042		10135.9	2.3086	725	610	53.4145	1.6645	8.1197	6.6262	13.7897	2.8268	0.986	1.0576	0.6891	2	22.9529	10.3939	8.0901	15.0829	12.8759	1.5209
1979	2.088	1.0459		10135.9	1.9102	1196	619	20.7171	1.447	6.8605	-6.2461	7.7129	1.6268	1.014	1.155	0.7271	2	11.1605	5.2609	5.081	7.2358	8.1946	-0.6971
1980	2.7042	0.8992		10135.9	2.3	586	624	60.0091	1.5792	7.6392	-4.1109	16.9997	3.5142	0.9192	0.9864	0.5972	2	26.8459	9.4659	10.3278	15.851	17.6991	-1.1036
1981	3.4528	0.8964		10135.9	2.9125	137	627	92.1971	2.0099	9.7241	23.4116	11.2262	2.3204	0.787	1.0333	0.4979	2	22.5636	9.5637	4.3356	19.207	8.5981	5.2825
1982	3.6587	0.8912	0.705	10135.9	3.1095	1009	628	96.3044	2.1541	10.2433	7.006	17.5215	3.6847	0.705	1.0462	0.392	2	37.7431	9.0315	10.4171	23.0397	16.2938	2.6443
1983	2.5484	1.0037		10135.9	2.2957	1056	632	52.1201	1.7101	8.0357	0.5372	20.398	4.341	1.0482	1.1145	0.7499	2	34.8827	15.4014	11.8654	20.538	20.2882	0.1874
1984	1.4831	0.86		10135.9	1.105	830	639	0.4433	0.6893	4.0068	0.5077	0.7204	0.1239	0.7617	0.9245	0.4948	2	0.4966	0.3572	0.3381	0.7219	0.7168	0.0025
1985	2.7991	0.9461		10135.9	2.4885	208	650	64.388	1.81	8.3193	7.8626	10.0722	2.1914	0.9204	1.0365	0.6512	2	18.2307	7.4767	6.2961	11.4816	9.2804	1.4334
1986	2.5285	0.8884		10135.9	2.133	813	681	50.8372	1.4781	7.0573	1.2366	17.2668	3.6164	0.923	0.9869	0.6182	2	25.522	10.8586	9.1634	17.5641	17.0536	0.3156
1987	2.1949	0.9787		10135.9	1.906	977	693	27.6094	1.3754	6.7486	4.0465	17.6855	3.6044	0.9681	1.0689	0.6372	2	24.3246	11.7979	9.5604	18.5144	16.9697	0.9843
1988	1.4432	0.8466		10135.9	1.0579	97	694	0.2151	0.6358	3.8385	8.195	2.4067	0.3986	0.7113	0.9072	0.4418	2	1.5302	1.1015	1.2263	2.4934	2.2095	0.1254
1989	3.5455	0.9334	0.7436	10135.9	3.1395	728	696	94.3699	2.229	10.3973	19.5543	15.1021	3.2376	0.7436	1.06	0.4719	2	33.6626	12.3151	7.6634	26.0991	12.1491	6.5825
1990	2.275	0.8645		10135.9	1.7518	222	697	33.8207	1.1237	6.1789	-1.7026	2.0892	0.3799	0.8491	0.9109	0.516	2	2.3476	1.0565	0.9858	2.0473	2.1248	-0.04
1991	1.8175	1.0275		10135.9	1.619	1120	703	6.0829	1.2017	5.867	-14.4394	8.2216	1.684	0.9556	1.1049	0.6749	2	9.8799	4.923	5.7399	7.2948	9.4088	-1.4266
1992	2.1151	0.9445		10135.9	1.786	496	707	22.3763	1.2234	6.2755	-0.4868	0.1645	0.0321	0.9187	0.9869	0.5692	2	0.2012	0.0931	0.0935	0.1635	0.1653	-0.001
1993	3.2261	0.9629		10135.9	2.8868	599	709	84.9541	2.079	9.7591	23.4642	13.3711	2.8485	0.8509	1.0513	0.5745	2	27.7985	12.4021	6.1503	21.5869	10.2337	6.5227
1994	3.0032	0.8844		10135.9	2.4713	434	725	74.8138	1.6551	8.3445	17.4403	14.7584	2.9273	0.8541	0.9466	0.4955	2	24.4267	10.298	6.574	20.7815	12.1845	4.2601
1995	3.3437	0.8716	0.6554	10135.9	2.754	101	728	88.8341	1.8524	9.1563	11.5887	13.367	2.7043	0.6554	0.9997	0.3975	2	24.7611	7.5672	5.6761	19.0362	11.8177	2.8695
[truncated: 3,710 more rows]

## Sheet: N10
n	Axis	Dia	Constr	Area	Age	Volume	WallArea	RingFraction	ConcTotal	ConcWall	MinDiaCenter	MaxDia	VolCenter	FlChannel	FluorTotal	FluorCenter	FluorPole	ConcCenter	ConcOffCenter	FCPlus
count	5937	5937	783	5937	5937	5937	5937	5937	5937	5937	5937	5937	5937	5937	5937	5937	5937	5937	5937	5937
mean	2.5061	0.9053	0.6762	2.0738	44.2705	1.4058	7.1094	1.8872	4.1289	0.8182	0.8571	0.9886	0.5458	2	6.2545	2.8469	2.0009	5.5078	3.7617	0.768
stdev	0.5569	0.0715	0.0813	0.5049	28.5327	0.3861	1.5646	25.4619	2.8883	0.5698	0.1064	0.0773	0.1062	0	4.8374	2.4285	1.3836	5.3579	2.5831	2.0504
---	---	---	---	---	---	---	---	---	---	---	---	---	---	---	---	---	---	---	---	---
1	1.8282	0.855		1.3877	6.3346	0.864	4.9108	1.3542	0.1791	0.0315	0.8546	0.9204	0.473	2	0.1547	0.0857	0.0887	0.1811	0.1767	0.0021
2	3.127	0.9163	0.7856	2.6726	79.3598	1.8546	9.0009	36.5323	5.2858	1.0891	0.7856	1.0201	0.4618	2	9.8031	5.1307	1.9289	11.1092	3.3548	3.5813
3	1.8912	1.0283		1.7089	8.6643	1.269	6.1094	-3.4719	2.8598	0.594	0.9975	1.0592	0.7222	2	3.6291	2.011	1.9126	2.7847	2.9592	-0.126
4	2.2998	0.9603		1.9616	33.6217	1.3632	6.9381	3.5387	1.6501	0.3242	0.9451	1.0417	0.6631	2	2.2494	1.135	0.8651	1.7117	1.5916	0.0796
5	4.2029	0.9289	0.6547	3.6492	99.4905	2.5556	12.2654	17.5442	5.2467	1.0932	0.6547	1.0478	0.3947	2	13.4084	4.0601	2.2592	10.2855	4.3262	2.3524
6	3.0909	0.9393	0.7431	2.7069	77.7052	1.9088	9.1208	42.1275	3.9985	0.8368	0.7431	1.0788	0.5114	2	7.6323	4.3988	1.241	8.601	2.3141	3.2153
7	2.4177	1.0425		2.2486	42.0232	1.7157	7.9185	-6.2441	2.9786	0.6454	1.04	1.1113	0.7615	2	5.1104	2.0909	2.006	2.7456	3.1645	-0.3191
8	2.4074	0.9601		2.0816	41.4066	1.4776	7.2611	-43.1779	0.0071	0.0014	0.9334	0.984	0.6419	2	0.0105	0.002	0.0068	0.0031	0.0102	-0.0045
9	2.3578	1.0927		2.2829	38.1565	1.8141	8.094	-16.2698	1.2363	0.2771	1.1133	1.1788	0.7981	2	2.2428	0.7822	0.9897	0.9802	1.4374	-0.3649
10	2.8429	0.9783		2.587	65.7991	1.8979	8.7372	25.3215	2.4175	0.5251	0.9484	1.0758	0.6832	2	4.5882	2.3952	1.1149	3.506	1.8054	1.1618
11	3.3566	1.0314		3.2894	88.2879	2.6093	10.8757	42.4789	3.3058	0.7931	0.9152	1.165	0.7164	2	8.6257	5.0263	1.2477	7.0161	1.9015	3.6641
12	2.3045	0.9832		2.0173	34.098	1.44	7.1181	-47.1506	0.009	0.0018	0.9636	1.0358	0.6797	2	0.0129	0.0029	0.0083	0.0043	0.0132	-0.0061
13	2.0343	0.9789		1.7732	16.1323	1.257	6.2561	10.5985	2.8313	0.5689	0.9638	1.0405	0.6713	2	3.559	2.0766	1.4825	3.0933	2.5314	0.3772
14	2.3519	1.0007		2.073	37.7455	1.5134	7.3938	-6.1513	2.4642	0.5044	1.0071	1.0779	0.6753	2	3.7293	1.5368	1.4416	2.2759	2.6157	-0.2294
15	4.5747	0.922	0.6029	4.0775	99.83	2.9647	13.2503	-3.225	0.2231	0.0499	0.6029	1.0535	0.3783	2	0.6614	0.0658	0.0804	0.1739	0.2303	-0.0213
16	3.0684	0.9098		2.6255	76.6471	1.8228	8.7706	21.396	5.5522	1.1539	0.8613	0.9855	0.5547	2	10.1206	4.5863	2.5292	8.268	4.3644	2.1654
17	3.7302	0.9206	0.6931	3.3194	97.1364	2.3836	10.7885	12.5992	3.805	0.8407	0.693	1.0695	0.4926	2	9.0696	2.7807	2.3847	5.6454	3.3255	1.1427
18	1.8298	1.0149		1.619	6.4235	1.1789	5.8342	-11.3766	2.1511	0.4347	0.9777	1.0829	0.6672	2	2.5359	1.31	1.4696	1.9633	2.3958	-0.2885
19	2.301	0.9111		1.8888	33.7598	1.2594	6.5859	43.0931	0.1168	0.0223	0.8979	0.9887	0.5921	2	0.1471	0.1027	0.0234	0.1735	0.0665	0.0634
20	2.3115	1.0115		2.1115	34.715	1.5514	7.3456	-29.7823	2.5134	0.5308	0.9609	1.0848	0.7262	2	3.8993	1.2076	2.2052	1.6629	3.262	-1.1613
21	3.9196	0.8924	0.6987	3.3322	98.8381	2.3214	10.9892	33.2617	4.4917	0.9488	0.6987	1.0461	0.3861	2	10.427	4.6255	1.5468	11.9808	2.9976	3.4682
22	2.3467	0.9988		2.0687	37.3986	1.5083	7.364	40.2796	0.1138	0.0233	1.0077	1.0667	0.6709	2	0.1717	0.1148	0.0324	0.171	0.068	0.0692
23	1.7095	0.9281		1.392	3.2941	0.9231	4.9842	10.8977	0.1388	0.0257	0.8755	0.9939	0.5476	2	0.1281	0.0817	0.0647	0.1492	0.1237	0.014
24	2.0336	0.9475		1.7132	16.0643	1.1828	6.0531	-41.4584	2.4255	0.474	0.919	1.0493	0.6207	2	2.8689	0.9404	1.9285	1.515	3.4311	-1.1894
25	2.114	0.9893		1.8417	21.1939	1.3158	6.5707	-6.2447	2.7858	0.5579	0.9956	1.062	0.631	2	3.6655	1.6388	1.726	2.597	2.9597	-0.2289
26	2.3079	0.9986		2.0473	34.2983	1.4796	7.2404	-23.7723	4.2526	0.869	1.0014	1.0682	0.718	2	6.2922	2.2831	3.1318	3.18	5.2635	-1.4958
27	4.1638	0.8615	0.7211	3.5078	99.4421	2.4098	11.2692	33.5217	2.9586	0.6327	0.7211	1.0494	0.4017	2	7.1297	3.1802	0.8985	7.9162	1.9668	2.39
28	2.4755	0.9738		2.1544	45.2627	1.5494	7.5728	-1.3513	3.9648	0.8112	0.9569	1.0635	0.6446	2	6.1431	2.507	2.357	3.8895	4.0183	-0.083
29	2.2983	1.0078		2.0559	33.545	1.5075	7.2768	-14.8935	3.4834	0.7216	0.9834	1.1145	0.7223	2	5.2513	2.1085	2.3269	2.9193	4.0022	-0.7821
30	2.0222	1.0255		1.8032	15.2111	1.3388	6.5148	-12.5535	1.4322	0.2943	1.0025	1.0952	0.748	2	1.9174	0.9651	0.9523	1.2902	1.612	-0.2407
31	2.5916	1.0548		2.5142	52.1953	2.0223	8.5877	28.2269	1.9542	0.4602	1.0638	1.1563	0.7723	2	3.9519	2.1987	0.9428	2.8469	1.4026	1.1155
32	2.4934	0.9379		2.0901	46.2975	1.4355	7.3466	-18.3168	3.8424	0.7508	0.938	1.0042	0.6012	2	5.5157	1.7231	2.4796	2.8658	4.5462	-1.0103
33	3.5557	0.9898		3.3322	94.2118	2.5043	11.056	38.1992	3.4689	0.7857	0.8774	1.1287	0.5754	2	8.6871	4.5519	1.1863	7.911	2.1438	3.3184
34	1.9808	1.0555		1.8203	12.6282	1.3684	6.5682	-22.5957	3.6481	0.76	1.0201	1.1204	0.719	2	4.9921	2.0875	2.9045	2.9034	4.4723	-1.128
35	4.0853	0.8891	0.6415	3.4778	99.2969	2.3989	11.4109	9.0658	2.6812	0.5637	0.6415	1.0423	0.3895	2	6.4319	1.5327	1.3439	3.9351	2.4381	0.5831
36	2.807	0.9925		2.5955	64.0268	1.9768	8.7521	9.9704	3.5384	0.7992	1.0153	1.1045	0.7574	2	6.9947	3.1102	2.119	4.1064	3.1857	0.6974
37	2.6939	0.9344		2.3471	57.8899	1.6713	7.908	9.9933	2.7482	0.5808	0.9375	1.0231	0.6491	2	4.5931	2.0647	1.5865	3.1806	2.4736	0.459
38	2.6608	0.9304		2.33	55.9248	1.6865	7.7776	-37.5837	0.0726	0.0158	0.9275	1.044	0.6623	2	0.1225	0.0202	0.0728	0.0304	0.1	-0.046
39	2.0503	0.9461		1.7004	17.0457	1.155	6.094	22.1732	0.198	0.0375	0.926	0.989	0.6219	2	0.2287	0.1466	0.0822	0.2357	0.1541	0.0507
40	3.0242	0.9327		2.6812	74.6761	1.9273	8.8612	4.4553	3.4821	0.7574	0.9204	1.1216	0.6597	2	6.7111	2.4938	2.3506	3.7803	3.327	0.299
41	1.9747	1.0064		1.7304	12.3235	1.2507	6.2435	-26.9498	4.6523	0.9319	0.9269	1.0593	0.6489	2	5.8186	2.2643	3.5543	3.4895	5.9062	-1.5681
42	2.1759	0.9632		1.876	25.7116	1.3108	6.5841	-11.2012	4.0654	0.8094	0.9483	1.0165	0.6503	2	5.3289	2.3431	2.5997	3.6028	4.5206	-0.5969
43	2.4043	0.9727		2.0901	41.2286	1.497	7.3468	4.2915	3.8852	0.7917	0.9635	1.0365	0.6764	2	5.8161	2.7646	2.0566	4.0874	3.7184	0.2496
44	2.2823	0.9022		1.8717	32.4452	1.2475	6.4685	38.1466	0.2898	0.0559	0.8733	0.9565	0.5546	2	0.3615	0.2373	0.086	0.4279	0.1792	0.1379
45	2.975	1.0335	0.8737	2.8397	72.6311	2.1727	9.659	52.0358	7.4325	1.6719	0.8737	1.1349	0.6554	2	16.1487	10.7395	2.388	16.3862	3.5649	8.4031
46	2.3075	1.0299		2.1244	34.2674	1.5848	7.4659	-15.8318	3.9051	0.8289	1.0235	1.0755	0.7517	2	6.1888	2.4203	2.9973	3.2198	4.5233	-0.9798
47	2.8543	0.9624		2.6084	66.3948	1.9745	8.6301	21.6397	4.6169	1.0563	1.0094	1.0502	0.6647	2	9.1161	4.3776	1.6788	6.5857	3.6179	1.9727
48	2.012	1.0897		1.9359	14.5778	1.5342	6.8878	-35.6182	2.6597	0.5924	1.0594	1.1205	0.8092	2	4.0805	1.4653	2.6152	1.8108	3.6069	-1.4534
49	3.2266	1.0634		3.2594	83.5486	2.6637	10.7795	32.515	2.8215	0.6972	0.9735	1.2691	0.7429	2	7.5156	3.8583	2.0368	5.1936	1.9041	2.4437
50	1.9892	1.0407		1.8074	13.2263	1.3382	6.5039	-26.2607	3.8188	0.7857	1.0484	1.114	0.7081	2	5.1103	2.0721	3.0382	2.9265	4.8218	-1.342
51	2.79	0.9787		2.5698	63.0265	1.936	8.578	7.6732	4.4913	1.0137	0.9936	1.0626	0.6904	2	8.6952	3.5301	2.7716	5.1131	4.1467	0.6672
52	3.4023	1.0106		3.1994	90.1145	2.3717	10.8023	31.0823	4.0821	0.8962	0.882	1.052	0.5705	2	9.6814	4.6141	1.689	8.0881	2.8132	3.0092
53	2.8562	0.9317		2.5484	66.4911	1.8714	8.3603	32.8261	5.1972	1.1634	0.9476	1.0528	0.6156	2	9.7261	5.3417	1.6427	8.6779	3.4911	3.1927
54	2.7395	0.9433		2.3942	60.4353	1.7096	8.1182	26.4622	6.8606	1.4448	0.9126	1.0333	0.5658	2	11.7288	5.958	2.9645	10.531	5.0451	3.1037
55	2.174	0.9104		1.7561	25.523	1.1595	6.2176	-27.9511	4.2661	0.7956	0.876	0.9954	0.58	2	4.9465	1.7831	2.9158	3.0746	5.4587	-1.3826
56	1.6824	0.8937		1.3192	2.6738	0.8556	4.7238	-34.8861	5.1058	0.9248	0.8189	0.9765	0.5172	2	4.3685	2.0381	3.0745	3.9406	6.8871	-1.524
57	2.3087	0.9953		2.0473	34.4216	1.4743	7.219	3.308	5.9299	1.211	0.9845	1.1128	0.7082	2	8.7425	4.3496	3.3105	6.142	5.7336	0.2892
58	1.7072	0.8848		1.3192	3.2568	0.8377	4.7451	-15.216	0.2598	0.0459	0.824	0.9592	0.5049	2	0.2176	0.118	0.1559	0.2337	0.2993	-0.0331
59	2.671	0.9669		2.4114	56.5529	1.8042	8.1139	-13.7932	3.3276	0.7399	1.0017	1.1103	0.708	2	6.0037	1.8528	2.298	2.617	3.7867	-0.8281
60	3.6074	0.9183	0.6759	3.2037	95.3369	2.3026	10.4068	22.8247	2.0704	0.4581	0.6759	1.0473	0.4896	2	4.7672	1.8704	1.0024	3.8202	1.5978	1.0881
61	2.7208	0.9434		2.3728	59.4962	1.6991	8.0637	-28.4399	1.8919	0.3986	0.9388	1.0466	0.6051	2	3.2145	0.5562	1.5772	0.9191	2.4299	-0.9142
62	2.1779	0.8403		1.6361	25.8133	0.9986	5.7497	-11.2188	6.9463	1.2064	0.8331	0.9461	0.5072	2	6.9366	3.14	3.3209	6.191	7.7253	-0.7782
63	2.7461	1.076		2.6855	60.8238	2.1987	9.2828	15.4301	3.8142	0.9034	0.9819	1.4438	0.9796	2	8.3862	4.4537	1.8621	4.5465	3.2256	1.294
64	3.5151	0.9608		3.1566	93.2577	2.2901	10.6103	35.0049	4.6987	1.0142	0.8304	1.0472	0.5074	2	10.7605	5.3163	1.9464	10.4774	3.0539	3.7667
65	2.1149	1.0752		2.0088	21.2502	1.5512	7.1439	-8.2903	1.8997	0.4125	1.0261	1.1417	0.7347	2	2.9468	1.267	1.4894	1.7246	2.0572	-0.2443
66	3.3416	0.9862		3.0966	87.751	2.2928	10.3528	46.2735	3.1074	0.6882	0.8972	1.214	0.6851	2	7.1246	4.4406	0.9071	6.4816	1.6695	3.2968
67	2.0674	0.9375		1.6961	18.2266	1.1712	6.089	-20.9062	4.2662	0.8206	0.8975	1.0061	0.5828	2	4.9966	1.9613	2.7148	3.3656	5.1581	-1.0446
68	2.162	1.0498		1.9873	24.7563	1.5087	7.1306	-38.8031	4.8346	1.0229	1.0304	1.1612	0.7922	2	7.294	2.4861	4.277	3.1381	6.7107	-2.8303
69	2.2944	1.0284		2.1201	33.2692	1.5898	7.413	-18.7997	4.8391	1.0378	1.0123	1.1255	0.7477	2	7.6932	2.8522	3.8937	3.8147	5.749	-1.4463
70	2.4654	1.0622		2.3171	44.715	1.8065	8.2268	-9.5025	3.5547	0.7806	1.0489	1.2178	0.7834	2	6.4215	2.439	2.4303	3.1135	3.8925	-0.6102
71	2.4819	1.0482		2.3128	45.6124	1.7778	8.1731	-6.7739	3.677	0.7998	1.0569	1.1236	0.7136	2	6.5369	2.359	2.3902	3.3056	3.9261	-0.4428
72	2.3812	0.9395		2.0216	39.5884	1.384	7.0283	64.7478	0.1046	0.0206	0.9365	1.0049	0.572	2	0.1447	0.1148	0.0142	0.2007	0.0369	0.0937
73	2.9446	1.0097		2.7626	70.9323	2.1266	9.3408	19.425	4.9246	1.1212	0.9422	1.3084	0.7892	2	10.4726	5.1658	2.5486	6.5456	3.968	2.0343
74	2.4324	1.0431		2.2529	42.8876	1.71	7.9708	-9.6291	6.7613	1.4505	1.0192	1.1548	0.7821	2	11.5618	4.6837	4.8044	5.9886	7.4121	-1.1133
75	1.922	0.889		1.5162	9.8954	0.9687	5.368	5.3162	0.2693	0.0486	0.8636	0.9724	0.5474	2	0.2609	0.1534	0.1201	0.2803	0.255	0.0139
76	1.9193	0.9195		1.5547	9.7783	1.0248	5.544	8.6235	0.3885	0.0718	0.8725	0.9847	0.5772	2	0.3981	0.2392	0.1868	0.4145	0.355	0.0343
77	1.6831	1.0183		1.4948	2.6862	1.1003	5.3846	-31.1797	2.6277	0.537	0.961	1.0865	0.6444	2	2.8913	1.3196	1.9992	2.0479	3.4469	-0.9015
78	3.1414	0.9106		2.7369	80.0777	1.9197	8.9864	5.3907	5.0114	1.0705	0.9282	1.0098	0.5596	2	9.6203	3.1716	2.6934	5.668	4.7411	0.5186
79	2.4637	1.1167		2.4413	44.599	2.0052	8.6432	3.0159	2.1546	0.4999	1.0626	1.1805	0.7972	2	4.3204	1.7961	1.6386	2.253	2.0896	0.1303
80	2.1893	1.0578		2.0344	26.498	1.5353	7.2758	-9.4447	1.5296	0.3228	0.9726	1.155	0.7776	2	2.3484	1.08	1.1211	1.3888	1.674	-0.2218
81	2.4506	0.957		2.1158	44.0043	1.4726	7.3675	-0.5562	5.1681	1.033	0.9375	1.047	0.6537	2	7.6105	3.3548	2.8537	5.132	5.1967	-0.0423
82	2.421	0.9791		2.1201	42.2999	1.5219	7.4466	-16.7902	3.4219	0.6994	0.9561	1.0481	0.6823	2	5.2078	1.8524	2.2682	2.7149	3.9963	-0.8744
83	2.1278	0.9352		1.7603	22.1259	1.2238	6.2517	-8.4684	4.4	0.8613	0.9115	1.0067	0.6128	2	5.3847	2.4686	2.5729	4.0285	4.7725	-0.456
84	2.8075	1.0189		2.6555	64.0458	2.0699	8.9871	-4.0426	6.592	1.5183	1.0308	1.1212	0.7768	2	13.6448	4.7758	4.588	6.1484	6.8585	-0.5516
85	3.5345	0.9114		3.0024	93.8154	2.1152	10.1195	33.8478	4.6681	0.9757	0.845	1.001	0.5338	2	9.8739	4.9906	1.8623	9.3487	3.0879	3.3421
86	1.9354	1.117		1.8803	10.4823	1.5276	6.792	-19.5043	3.5684	0.8026	1.0703	1.2056	0.7986	2	5.4511	2.3423	3.1088	2.9331	4.2644	-1.0632
87	1.9485	1.0386		1.7603	10.9797	1.3205	6.3576	-22.7736	2.8657	0.5952	1.0025	1.143	0.7165	2	3.7842	1.6591	2.1251	2.3156	3.5183	-0.8618
88	3.8649	0.9262	0.6587	3.3793	98.4048	2.3481	11.2462	34.1941	3.7617	0.7854	0.6588	1.0366	0.4462	2	8.8328	4.1248	1.0301	9.2445	2.4754	3.0203
89	2.1582	1.028		1.9659	24.2666	1.4685	6.9704	-9.9629	3.6677	0.7727	1.0044	1.1001	0.7436	2	5.386	2.4622	2.5339	3.3114	4.033	-0.5366
90	2.2839	1.0315		2.0687	32.5822	1.5568	7.4012	-38.4761	0.1328	0.0279	1.0143	1.1339	0.7606	2	0.2067	0.0603	0.1299	0.0793	0.1838	-0.0795
91	3.2424	0.8612		2.6298	84.0265	1.7428	8.7726	25.1216	5.7679	1.1459	0.8108	0.9409	0.4648	2	10.0523	4.5327	1.76	9.7522	4.319	2.5253
92	2.4393	1.0289		2.24	43.3136	1.6719	7.8845	-1.7927	2.849	0.6041	1.0054	1.1276	0.7726	2	4.7632	2.1552	1.7983	2.7895	2.9	-0.0854
93	3.2715	0.7995		2.5056	85.3159	1.5639	8.2176	-22.3263	0.6619	0.126	0.7934	0.9291	0.4179	2	1.0351	0.1073	0.305	0.2567	0.8097	-0.2311
94	2.0633	0.9501		1.7603	17.9649	1.2413	6.1584	-10.3282	4.8431	0.9762	0.8774	0.9862	0.564	2	6.0117	2.3925	3.216	4.2424	5.3433	-0.6209
95	2.0155	1.087		1.9231	14.7124	1.5158	6.8829	-27.1863	3.4129	0.7516	1.017	1.1239	0.8019	2	5.1732	2.0743	3.0989	2.5868	4.3407	-1.4064
96	3.1062	0.935		2.7026	78.3941	1.8913	9.1242	22.9142	5.5788	1.1564	0.8473	1.0566	0.5416	2	10.5511	4.7467	2.7729	8.7649	4.3005	2.4177
97	1.973	1.0035		1.6918	12.2176	1.2174	6.2198	-38.7822	0.5517	0.108	0.9817	1.1012	0.6627	2	0.6717	0.247	0.4248	0.3727	0.7658	-0.2605
98	2.1	1.0325		1.9102	20.1701	1.4263	6.8121	59.6377	0.2051	0.043	0.9876	1.1193	0.6925	2	0.2926	0.2319	0.0484	0.3348	0.0828	0.1745
99	2.9007	0.9624		2.5527	68.7239	1.8096	8.7702	29.2765	5.1381	1.0602	0.8887	1.0003	0.551	2	9.2979	4.7243	2.1617	8.5742	3.6338	2.7221
100	2.2413	1.0246		2.0216	29.8364	1.4936	7.2147	-1.1734	3.197	0.6618	1.0338	1.0844	0.6907	2	4.775	2.1781	2.0211	3.1534	3.2345	-0.056
101	2.0185	1.1047		1.9188	14.9009	1.5231	7.0049	4.1588	2.3965	0.5211	1.0155	1.2126	0.8643	2	3.6501	2.1369	1.5132	2.4724	2.2968	0.1518
102	2.5498	1.0483		2.3857	49.6871	1.8218	8.397	28.2021	7.1316	1.5473	1.0198	1.1064	0.7599	2	12.9923	7.5552	3.2994	9.9419	5.1203	3.6641
103	2.5269	0.8935		2.1501	48.118	1.5019	7.093	4.4902	4.3077	0.9121	0.9286	0.9836	0.6253	2	6.4697	2.8629	1.9026	4.5788	4.1142	0.2905
104	2.148	0.9932		1.8674	23.5495	1.3501	6.702	-7.0072	4.5347	0.9135	0.9113	1.0638	0.6991	2	6.1223	2.963	2.6862	4.2386	4.8523	-0.429
105	1.8795	1.0045		1.649	8.1619	1.2022	5.9311	-3.565	5.7818	1.1719	0.9619	1.0958	0.6964	2	6.9509	3.922	3.6287	5.6322	5.988	-0.2478
106	2.4062	1.0061		2.1458	41.3742	1.5905	7.6058	-20.941	3.6831	0.7702	0.9795	1.0896	0.734	2	5.8579	2.0429	2.7195	2.7831	4.4543	-1.2267
107	2.137	1.0198		1.9574	22.8502	1.4575	6.8464	-43.7042	8.1298	1.7307	1.0085	1.0804	0.7163	2	11.8492	3.19	8.0508	4.4534	11.6828	-5.1786
108	2.0553	1.0789		1.9445	17.3332	1.5	6.9661	30.1554	4.1047	0.8839	0.9946	1.1271	0.7716	2	6.1571	4.069	2.0881	5.2732	2.867	1.8567
109	2.043	0.8341		1.5505	16.5814	0.9441	5.3534	-11.7082	6.8963	1.2162	0.791	0.9179	0.4781	2	6.5108	2.9213	3.5895	6.1096	7.704	-0.7623
110	2.399	0.9331		2.0088	40.9216	1.386	7.0324	6.7559	6.5743	1.2957	0.9173	0.9828	0.6113	2	9.112	4.3632	3.1552	7.1373	6.1303	0.6156
111	2.8512	0.9366		2.4713	66.1447	1.7732	8.389	26.6061	5.7383	1.2129	0.9325	1.0599	0.5683	2	10.1751	5.1006	1.9307	8.9754	4.2115	2.7072
112	1.9268	0.8552		1.4734	10.169	0.9026	5.1767	-16.8473	0.3128	0.0545	0.8245	0.925	0.5218	2	0.2823	0.1431	0.1626	0.2743	0.3654	-0.0476
113	3.2698	0.9498		2.8868	85.2281	2.0405	9.7572	13.5031	5.5536	1.1614	0.8621	0.9877	0.5172	2	11.3322	4.0147	2.7647	7.7624	4.8038	1.5302
114	2.4083	0.9504		2.0559	41.4713	1.4425	7.1908	2.2205	3.6653	0.7353	0.9296	1.0041	0.6392	2	5.2872	2.4084	1.9252	3.7675	3.5838	0.1174
115	3.279	0.8941		2.7155	85.6455	1.8158	9.2105	27.5227	8.99	1.7723	0.9033	0.9689	0.5192	2	16.324	7.8754	3.4748	15.1697	6.5156	4.4928
116	2.1955	0.9378		1.8289	26.8928	1.2721	6.4686	-6.1956	6.7031	1.3182	0.9344	1.0091	0.571	2	8.527	3.5363	3.9777	6.1932	7.1185	-0.5283
117	1.7847	0.9486		1.4819	4.8189	1.0031	5.3183	-21.9376	6.1566	1.1612	0.9007	1.0046	0.6184	2	6.1757	3.2878	3.8136	5.3165	7.5072	-1.3548
118	3.8278	0.9		3.3493	98.1646	2.3401	10.8228	18.081	7.9321	1.7151	0.8512	1.0241	0.5116	2	18.562	6.6804	3.8749	13.0582	6.4978	3.3562
119	2.1932	0.9916		1.9317	26.6733	1.4197	6.8322	-10.1591	0.1815	0.0377	0.9644	1.0366	0.6207	2	0.2577	0.098	0.1265	0.1578	0.2	-0.0262
120	2.2568	0.9525		1.9145	30.8111	1.315	6.753	-18.4932	8.4931	1.6538	0.9177	1.0316	0.5835	2	11.1684	3.8065	5.8898	6.524	10.064	-2.0654
121	2.4896	0.9134		2.043	46.0967	1.3713	7.1438	33.4939	6.5103	1.2497	0.9174	0.9565	0.5524	2	8.9276	5.3816	1.6807	9.7431	4.3296	2.9902
122	2.5688	0.9893		2.3557	50.8752	1.7672	7.9835	12.6186	5.6024	1.2401	1.0348	1.116	0.7637	2	9.9005	4.9879	3.0398	6.5312	4.8953	1.2493
123	1.8192	0.945		1.5162	5.8403	1.0419	5.4012	-22.8748	0.3963	0.0765	0.9275	0.9847	0.5677	2	0.4129	0.182	0.2661	0.3205	0.4869	-0.0945
124	3.5412	0.9215	0.7864	3.1052	93.9552	2.1974	10.2514	38.643	8.3609	1.7922	0.7864	1.0285	0.4835	2	18.3723	9.5799	2.2211	19.8135	5.13	7.0996
125	3.0929	1.0034		2.9724	77.8094	2.3144	9.7497	14.6565	6.6443	1.5772	1.003	1.1194	0.7365	2	15.3775	6.4302	3.5726	8.7305	5.6704	2.2538
126	2.3169	0.9925		2.0473	35.0245	1.4651	7.224	2.9483	3.8105	0.7728	1.0156	1.0788	0.7117	2	5.5828	2.7966	2.1428	3.9293	3.6981	0.1646
127	3.1263	0.8763		2.5398	79.3387	1.6861	8.6063	10.0259	6.8608	1.3441	0.8709	0.9923	0.5236	2	11.568	4.3921	3.3353	8.3876	6.1728	1.1598
128	2.5783	0.9036		2.1844	51.4122	1.4862	7.3193	14.825	9.1649	1.861	0.8988	1.0193	0.584	2	13.6209	6.5779	4.7191	11.2641	7.8063	2.0193
129	2.2336	0.9168		1.8417	29.2846	1.2362	6.4329	-16.2703	4.0719	0.7825	0.9196	0.9853	0.5456	2	5.0337	1.7643	2.6815	3.2335	4.7345	-0.819
130	2.3093	0.9769		2.0344	34.4988	1.4421	7.0875	-9.8861	3.6088	0.7343	0.9536	1.0274	0.6691	2	5.2043	2.139	2.3578	3.1966	3.9656	-0.5145
131	2.5754	0.9328		2.2143	51.2734	1.5462	7.547	6.1565	4.9006	1.004	0.9456	1.0245	0.6413	2	7.5773	3.416	2.5668	5.3264	4.5989	0.4665
132	1.9763	0.9621		1.7004	12.4294	1.1792	5.9735	-9.677	6.3719	1.2578	0.9163	1.0169	0.5968	2	7.5137	3.4436	4.0701	5.77	6.9882	-0.7271
133	2.2757	1.0182		2.0601	32.0804	1.5414	7.2798	-7.827	3.657	0.7743	0.9818	1.0472	0.7111	2	5.6369	2.363	2.4521	3.3228	3.9432	-0.4412
134	2.7779	1.0238		2.5741	62.4258	1.9316	8.9346	11.4785	4.2089	0.9099	1.0002	1.1125	0.7057	2	8.13	3.5626	2.4908	5.0482	3.7258	0.9332
135	3.1813	0.9371	0.7314	2.7925	81.7385	2.0215	9.3656	30.8273	6.0909	1.3147	0.7314	1.0447	0.5114	2	12.3128	5.9505	2.61	11.6347	4.2133	3.7957
136	3.5649	0.9019	0.7398	3.0452	94.3052	2.0809	10.1011	34.7818	8.0243	1.6531	0.7398	1.0187	0.4436	2	16.6978	8.1292	2.8308	18.3258	5.2333	5.8078
137	2.8034	0.9467		2.4756	63.7619	1.7976	8.3373	0.0962	3.3481	0.7219	0.963	1.0358	0.6574	2	6.0186	2.2047	2.4168	3.3537	3.3449	0.0058
138	2.6897	0.9259		2.3428	57.5998	1.6621	7.824	7.1402	4.9158	1.0443	0.938	1.0231	0.6641	2	8.1706	3.6148	2.4626	5.4433	4.5648	0.5834
139	2.4989	1.0329		2.3128	46.6329	1.7409	8.1086	5.4208	2.9469	0.6327	1.0325	1.1116	0.6958	2	5.1302	2.2174	1.7979	3.1867	2.7871	0.2781
140	1.8553	1.0609		1.6961	7.2518	1.2722	6.1833	-36.5072	3.6282	0.7465	1.008	1.104	0.7139	2	4.6158	1.8507	3.1057	2.5923	4.9528	-1.6851
141	3.5797	0.9238	0.7203	3.2123	94.7029	2.3431	10.3886	30.5242	4.1516	0.9364	0.7203	1.0861	0.4791	2	9.7277	4.3511	1.65	9.0823	2.8844	2.9693
142	2.2403	0.9695		1.9274	29.7169	1.3544	6.8233	12.3211	5.9673	1.1845	0.9172	1.0482	0.6165	2	8.0821	4.2213	3.0735	6.8472	5.232	0.9958
143	2.3139	1.1206		2.2829	34.9161	1.8412	8.1465	-4.8068	2.2982	0.5194	1.0745	1.1854	0.8585	2	4.2315	1.8645	1.8915	2.1718	2.4087	-0.2034
144	2.1169	1.019		1.9017	21.3488	1.3938	6.7766	-4.6913	3.5833	0.737	0.9821	1.0476	0.6669	2	4.9944	2.2676	2.399	3.4001	3.7515	-0.2343
145	2.6434	0.9281		2.3343	55.2104	1.6721	7.7074	10.1107	3.7158	0.8061	0.9686	1.11	0.613	2	6.2132	2.6756	1.8704	4.3649	3.34	0.6282
146	3.768	0.9227	0.7942	3.2294	97.542	2.2537	10.9223	26.8121	5.8459	1.2062	0.7942	1.0517	0.4513	2	13.175	5.4635	3.1691	12.1057	4.2785	3.5325
147	2.328	0.9894		2.0559	35.9258	1.502	7.236	-42.8207	0.3134	0.0651	0.9843	1.069	0.6575	2	0.4708	0.0928	0.2975	0.1411	0.4477	-0.2016
148	1.6151	0.9932		1.3791	1.7606	0.9892	5.0396	-34.0273	0.4807	0.0944	0.9183	1.0333	0.6515	2	0.4755	0.258	0.3343	0.396	0.6443	-0.1618
149	1.8977	1.0504		1.7346	8.8838	1.3055	6.2621	-2.6695	3.1707	0.661	1.0062	1.1148	0.7611	2	4.1393	2.3671	2.093	3.1101	3.2553	-0.1105
150	2.0271	0.9764		1.7561	15.5897	1.2471	6.218	2.3955	5.975	1.1984	0.9658	1.0378	0.6642	2	7.4514	4.0518	3.3997	6.1005	5.8318	0.1785
151	2.7926	0.9365		2.3728	63.1394	1.651	8.2162	6.1338	6.8086	1.3682	0.9091	0.9953	0.6185	2	11.241	4.6422	3.7254	7.5059	6.3911	0.6895
152	3.0888	1.0292		2.9296	77.6219	2.2636	9.9876	24.9171	6.2985	1.4275	0.9005	1.4074	0.5934	2	14.2573	6.3588	3.1865	10.7158	4.7292	3.5525
153	4.3691	0.9091	0.5775	3.7605	99.6601	2.6651	12.4786	24.0934	4.1614	0.8888	0.5775	1.0861	0.358	2	11.0906	3.8028	1.6801	10.6234	3.1589	2.6721
154	2.8396	0.9771		2.6426	65.5884	2.0057	8.7171	19.2038	7.3466	1.6904	0.9852	1.12	0.749	2	14.7351	7.2758	4.2213	9.7135	5.9357	2.8297
155	3.7176	0.8714	0.666	3.0752	96.9459	2.0782	10.1776	24.2871	7.6202	1.556	0.666	0.9935	0.4065	2	15.8364	6.1916	4.1052	15.2308	5.7694	3.8462
156	2.1367	1.0111		1.9145	22.8359	1.4203	6.7871	-14.7326	3.644	0.7626	1.0125	1.0811	0.7254	2	5.1756	2.2703	2.5635	3.1297	4.1809	-0.7625
157	2.5914	0.9842		2.4413	52.1604	1.9025	8.0122	10.8139	7.5432	1.7911	0.9975	1.1129	0.7084	2	14.351	6.3179	4.294	8.9183	6.7277	1.5519
158	2.6234	0.954		2.3043	53.8449	1.6485	7.8622	32.7818	5.4116	1.1347	0.9503	1.052	0.6176	2	8.9211	5.1712	1.7053	8.3725	3.6375	2.9245
159	2.3597	0.9592		2.0259	38.2674	1.4242	7.1109	-9.5869	6.0782	1.2174	0.9484	1.0135	0.5975	2	8.6566	3.1498	4.0796	5.2719	6.6609	-0.8299
160	2.1654	1.0118		1.9359	24.944	1.4191	6.8833	-25.0593	4.2158	0.8691	0.9694	1.0892	0.708	2	5.9826	2.2336	3.4104	3.1547	5.2722	-1.4992
161	2.5726	0.8928		2.0687	51.1175	1.3629	7.2161	-7.6661	4.1768	0.7889	0.9072	0.9764	0.5984	2	5.6926	2.2548	2.5275	3.7679	4.4971	-0.4364
162	2.9123	0.977		2.6812	69.1747	2.0298	8.939	28.279	6.7182	1.5255	0.9338	1.0977	0.6842	2	13.6366	7.153	3.348	10.4546	4.8184	3.8563
163	2.4711	0.9645		2.1672	45.0135	1.5509	7.4874	11.1721	0.148	0.0307	0.9241	0.9907	0.5875	2	0.2295	0.1029	0.054	0.1751	0.1315	0.0256
164	1.9756	0.8985		1.5804	12.3897	1.0288	5.5766	9.0941	4.1695	0.7692	0.8851	0.9603	0.5127	2	4.2896	2.3332	1.9564	4.5512	3.7902	0.3901
165	2.4086	1.029		2.1972	41.5037	1.6613	7.7862	-4.2211	5.0482	1.0771	1.0266	1.0974	0.7581	2	8.3865	3.6348	3.4397	4.7945	5.2613	-0.354
166	3.5178	0.9349	0.7914	3.0752	93.3273	2.1891	10.3321	49.5158	5.5663	1.1794	0.7914	1.0579	0.4702	2	12.1852	7.3549	1.7037	15.6426	2.8101	6.0336
167	3.1276	0.9602		2.8654	79.3808	2.1321	9.4344	37.4949	7.6515	1.7292	0.9196	1.0515	0.5582	2	16.3137	8.7864	2.6224	15.7403	4.7826	6.1168
168	2.4441	0.9677		2.1244	43.675	1.4959	7.4299	-3.5029	7.252	1.4601	0.9471	1.0336	0.6655	2	10.8483	4.6154	4.2586	6.935	7.506	-0.38
169	1.6991	0.8853		1.2978	3.0581	0.8265	4.7258	-42.4544	0.4377	0.0766	0.838	0.9285	0.4963	2	0.3618	0.1559	0.2484	0.3141	0.6236	-0.1536
170	3.2056	0.9128		2.7497	82.6407	1.9203	9.1924	47.8442	8.4399	1.7631	0.8121	1.0742	0.535	2	16.2072	10.1092	2.4606	18.896	4.4019	7.7542
171	3.3608	0.8328	0.6612	2.724	88.4897	1.7675	8.7928	40.6998	6.9482	1.3967	0.6612	0.9553	0.4282	2	12.2809	6.7624	2.0326	15.7943	4.1202	4.9983
172	3.5296	1.0015	0.7407	3.3322	93.606	2.5694	11.105	24.5069	4.0132	0.9285	0.7407	1.1522	0.4953	2	10.3114	4.0276	2.1841	8.1318	3.0296	2.527
173	1.991	0.8684		1.5248	13.3596	0.9494	5.432	-10.9298	6.132	1.0717	0.8522	0.9175	0.5075	2	5.8217	2.8159	3.0058	5.5484	6.8022	-0.6363
174	2.1702	1.0359		1.9873	25.2477	1.4856	7.0625	-4.7511	4.9417	1.0395	1.0405	1.1051	0.7647	2	7.3414	3.6098	3.2754	4.7205	5.1766	-0.3488
175	2.1725	0.9485		1.8331	25.4505	1.26	6.4733	-29.3525	5.3463	1.0406	0.8971	1.0445	0.6534	2	6.7364	2.5418	3.8184	3.8899	6.9159	-1.9773
176	2.5399	0.9198		2.2015	49.054	1.5773	7.3396	6.5047	6.16	1.3238	0.9914	1.0558	0.6997	2	9.7161	4.6618	3.0847	6.6627	5.7594	0.632
177	2.1647	1.0446		1.9831	24.9006	1.496	7.1038	-21.3528	6.6539	1.4013	0.991	1.1224	0.769	2	9.9542	4.0839	5.3054	5.3107	8.0747	-2.1255
178	2.4995	0.9733		2.1715	46.7001	1.5444	7.6424	-0.8426	1.9994	0.404	0.9458	1.0509	0.6125	2	3.0879	1.2089	1.2476	1.9738	2.0163	-0.026
179	2.1138	1.0403		1.9445	21.1798	1.4536	6.9082	-7.8873	4.4082	0.9276	1.0482	1.0932	0.6848	2	6.4078	2.7513	3.1864	4.0179	4.756	-0.5054
180	2.2688	1.0521		2.1073	31.5502	1.6257	7.4989	-6.8679	2.8687	0.6219	1.0463	1.1616	0.7939	2	4.6637	2.1137	2.0039	2.6623	3.0657	-0.3203
181	3.3628	0.8439	0.6265	2.6726	88.6468	1.7066	8.915	43.1587	4.4521	0.8523	0.6265	0.9723	0.3636	2	7.598	4.1993	1.1851	11.5498	2.5307	3.2792
182	2.5978	0.8906		2.1587	52.5272	1.4671	7.2683	0.1016	7.0409	1.4212	0.8788	0.9935	0.5265	2	10.3297	3.7137	3.3138	7.0536	7.0337	0.0105
183	2.4111	0.884		1.9145	41.601	1.2489	6.6964	10.7614	9.4807	1.7682	0.8274	0.9606	0.5466	2	11.8405	5.8992	3.8215	10.7915	8.4607	1.2742
184	2.9083	0.9119		2.4371	68.9981	1.6432	8.3315	-0.4591	3.9394	0.777	0.8932	0.9684	0.5356	2	6.4732	2.0899	2.0582	3.9018	3.9573	-0.0297
185	3.1747	0.8908		2.6898	81.3535	1.8658	8.8847	-17.0953	0.2993	0.0629	0.8866	0.9544	0.5746	2	0.5584	0.1059	0.2998	0.1843	0.3504	-0.0955
186	2.2397	0.9608		1.906	29.6721	1.323	6.7603	-17.3977	10.3944	2.0342	0.927	1.0302	0.6026	2	13.7518	4.9613	6.9581	8.2327	12.2028	-2.3925
187	3.3994	0.9457	0.8246	3.0667	90.0464	2.2304	10.0992	33.4808	6.11	1.3494	0.8245	1.071	0.5161	2	13.6278	6.6604	2.6595	12.9051	4.0644	4.5627
188	2.8508	0.9662		2.6341	66.1062	1.9928	8.6535	9.4089	3.4325	0.7905	0.985	1.051	0.6371	2	6.8403	2.6247	1.781	4.1197	3.1095	0.6436
189	2.2164	1.0079		1.9959	28.0837	1.4745	7.0184	-5.3089	5.2159	1.0958	0.9827	1.0482	0.6594	2	7.6909	3.2136	3.3896	4.8736	5.4928	-0.4083
190	2.2413	0.9569		1.9274	29.8514	1.3417	6.7375	-21.6788	2.3379	0.4656	0.9456	0.9847	0.5901	2	3.1367	0.9987	1.6469	1.6923	2.8446	-0.68
191	2.3927	0.9094		1.9873	40.4061	1.3555	6.8362	12.128	0.2846	0.0564	0.8563	0.9933	0.5335	2	0.3858	0.1802	0.1334	0.3378	0.2501	0.0468
192	2.5722	0.9259		2.1287	51.0655	1.4234	7.482	17.3956	9.8906	1.8816	0.8944	0.9942	0.5851	2	14.0783	7.229	4.3552	12.3562	8.1703	2.449
193	1.8571	0.8898		1.4434	7.3029	0.9179	5.1917	-15.3367	7.4899	1.3242	0.8138	0.9624	0.5073	2	6.875	3.328	4.0228	6.5602	8.6386	-1.0544
194	2.7051	0.9699		2.4371	58.5996	1.7808	8.2424	23.6933	4.3382	0.9373	0.9924	1.0562	0.6659	2	7.7254	4.0346	2.2758	6.0591	3.3102	1.8304
195	3.3933	0.8501	0.7317	2.7669	89.7971	1.835	9.0618	39.6493	7.7221	1.5637	0.7317	0.9286	0.4098	2	14.17	7.5282	2.3078	18.369	4.6602	5.6183
196	3.7084	0.9352	0.6955	3.2508	96.6607	2.3416	10.8953	18.1856	5.0691	1.0894	0.6955	1.0971	0.4834	2	11.8698	4.1632	2.6537	8.6132	4.1473	2.1586
197	2.6385	0.8444		2.1458	54.8722	1.4071	6.9994	17.0645	5.2758	1.0606	0.8525	0.9186	0.4967	2	7.4236	3.4402	2.3198	6.9258	4.3754	1.2668
198	3.3879	0.9977		3.238	89.6161	2.5192	10.6189	-5.8783	4.4738	1.0613	0.9263	1.3481	0.8223	2	11.2703	3.2323	2.8046	3.931	4.7368	-0.6625
199	2.7856	0.9309		2.3642	62.8761	1.6443	8.1462	-0.7109	8.5386	1.7235	0.9119	1.013	0.6069	2	14.0401	5.1189	5.2191	8.4348	8.5993	-0.0998
200	1.584	0.8767		1.2121	1.3307	0.7575	4.3626	-6.1808	0.1607	0.0279	0.8286	0.9311	0.4845	2	0.1217	0.0752	0.0763	0.1551	0.1706	-0.0075
201	2.6904	0.9469		2.3043	57.6904	1.6117	8.0036	1.4455	4.3912	0.8843	0.8933	1.0314	0.6067	2	7.0773	2.7278	2.357	4.4962	4.3276	0.1023
202	2.1485	0.9067		1.7432	23.5924	1.1633	6.1197	35.2984	0.2262	0.043	0.8664	0.973	0.5688	2	0.2631	0.1761	0.071	0.3096	0.1463	0.0929
203	2.6498	0.8971		2.2657	55.5136	1.5519	7.4681	-10.753	3.8609	0.8023	0.9301	0.9929	0.5804	2	5.9918	1.8374	2.1921	3.1659	4.276	-0.6443
204	2.5037	0.9613		2.1287	46.885	1.4913	7.5615	-12.589	4.4381	0.8753	0.9573	1.0649	0.6265	2	6.6185	2.2974	2.9562	3.6668	4.9967	-0.8332
205	2.0268	0.8616		1.5676	15.5356	0.9904	5.4863	-12.2687	0.5358	0.0967	0.8658	0.9383	0.5231	2	0.5307	0.2495	0.2811	0.4771	0.6015	-0.0651
206	1.7855	0.8705		1.3749	4.844	0.8602	4.8828	-9.2338	0.7025	0.1238	0.8556	0.9214	0.5283	2	0.6043	0.3496	0.3649	0.6618	0.7674	-0.0558
207	2.1012	0.9849		1.8246	20.2679	1.3006	6.5017	6.4131	4.1422	0.8286	0.9486	1.0704	0.643	2	5.3874	2.8381	2.1932	4.414	3.8766	0.3455
208	2.7163	0.9331		2.3728	59.3311	1.7224	7.9629	9.7191	5.66	1.2243	0.9929	1.0587	0.6477	2	9.7488	4.2572	2.581	6.5727	5.1099	0.9475
209	2.3865	0.974		2.1073	40.0047	1.4884	7.3028	0.3035	4.2375	0.8637	0.9851	1.0435	0.6171	2	6.3071	2.626	2.7658	4.2556	4.2246	0.0191
210	3.1081	0.9864	0.8488	2.8439	78.4568	2.0757	9.6313	38.5633	4.1219	0.8883	0.8488	1.1032	0.5957	2	8.5558	4.808	1.8	8.0708	2.5324	3.2994
211	3.2112	0.8726		2.6469	83.0075	1.77	8.8028	36.1347	5.9662	1.1996	0.8062	1.0043	0.5163	2	10.5602	5.783	2.3754	11.2015	3.8103	3.8159
212	3.0381	0.9962		2.8654	75.3506	2.1615	9.5083	32.7375	7.5889	1.7252	0.9068	1.1209	0.6216	2	16.4035	8.5428	3.9677	13.744	5.1044	5.3701
213	2.2284	1.0721		2.0901	28.9277	1.6013	7.5051	0.2305	3.413	0.7282	0.9818	1.2436	0.7631	2	5.4652	2.6109	2.1643	3.4215	3.405	0.0126
214	1.8248	0.8648		1.4048	6.1443	0.8864	4.9576	-18.5776	4.2163	0.7539	0.8688	0.9313	0.4771	2	3.7373	1.6909	2.3184	3.5442	4.9995	-0.6943
215	2.1955	0.9162		1.8074	26.9074	1.2281	6.3195	11.74	0.4259	0.0828	0.8701	0.9848	0.5378	2	0.523	0.2635	0.1635	0.49	0.3758	0.0614
216	2.5775	0.8727		2.1201	51.3775	1.4042	7.0669	23.1286	7.3938	1.4692	0.8858	0.9605	0.5679	2	10.3824	5.6289	3.2525	9.9121	5.6836	2.4013
217	1.9913	0.8871		1.5633	13.3862	0.9985	5.5495	-2.3108	6.1197	1.1011	0.853	0.9566	0.5157	2	6.1105	3.0874	3.0231	5.9873	6.2611	-0.1412
218	2.0933	1.01		1.876	19.7793	1.3765	6.6419	-15.2637	8.0098	1.66	1.0001	1.0804	0.6644	2	11.0255	4.4513	5.8485	6.6994	9.2323	-1.6829
219	2.8454	1.0591		2.7583	65.8758	2.2621	9.4677	-17.7403	0.0071	0.0017	1.0026	1.5296	0.7662	2	0.016	0.0035	0.0014	0.0046	0.0083	-0.0028
220	1.9047	0.9764		1.6404	9.1943	1.157	5.8426	-26.5135	6.6514	1.3172	0.9089	1.0554	0.6558	2	7.6957	3.4787	4.7927	5.3041	8.4153	-2.0404
221	2.5572	0.9035		2.1629	50.2024	1.4892	7.2583	27.6177	5.4756	1.1234	0.9092	1.0046	0.5945	2	8.1542	4.6082	2.4276	7.7511	3.9632	2.252
222	3.5227	0.8583	0.6549	2.8397	93.4666	1.85	9.4988	26.6717	8.2002	1.5971	0.6549	0.9495	0.3737	2	15.1704	6.2935	4.1267	16.8396	6.013	4.0462
223	2.5563	1.0056		2.3942	50.1508	1.8259	8.0758	-21.5332	2.6497	0.5991	1.0161	1.0847	0.7538	2	4.8381	1.3855	2.4253	1.8381	3.2202	-1.0418
224	3.7121	0.8753	0.72	3.0752	96.827	2.0773	10.2079	38.1032	10.1907	2.0738	0.72	0.982	0.4479	2	21.1691	10.8911	2.6447	24.3179	6.3077	8.0661
225	2.2104	0.8905		1.7903	27.7004	1.1863	6.1835	3.3729	4.4685	0.8573	0.8508	0.9163	0.4937	2	5.301	2.3107	2.3203	4.6801	4.3179	0.1788
226	1.8121	0.7926		1.2849	5.6	0.7502	4.5122	24.8473	4.8014	0.7983	0.7664	0.836	0.3916	2	3.602	2.3081	1.4934	5.894	3.6085	0.895
227	1.8991	0.8977		1.5034	8.9355	0.9782	5.3559	-38.8752	9.6611	1.7645	0.8867	0.9396	0.561	2	9.4505	3.8526	6.2544	6.8675	13.4164	-3.6739
228	3.4724	0.8572	0.6562	2.814	92.2868	1.8461	9.3515	36.0059	8.4917	1.6764	0.6562	0.9795	0.3962	2	15.6766	7.7977	3.3377	19.6796	5.4343	5.6445
229	2.2962	0.9455		1.9402	33.3917	1.3416	6.8204	-2.4821	5.7086	1.1229	0.9313	0.9989	0.6307	2	7.6587	3.4996	3.0062	5.5488	5.8502	-0.1901
230	1.9215	1.043		1.7732	9.8564	1.3205	6.2962	-16.9284	3.93	0.8242	0.9927	1.1202	0.7442	2	5.1895	2.5413	3.0003	3.4147	4.5951	-0.8785
231	1.7581	0.9969		1.5419	4.117	1.11	5.506	10.3222	2.6035	0.5249	0.9293	1.0377	0.6627	2	2.8899	1.8457	1.5453	2.7849	2.3348	0.2983
232	2.0586	1.0133		1.8331	17.6075	1.3248	6.553	-35.2619	5.2929	1.0701	0.9888	1.0552	0.7094	2	7.0121	2.6063	4.4058	3.6739	7.1592	-2.4726
233	2.9424	0.8934	0.6647	2.4885	70.8727	1.7091	8.2581	35.7432	7.8067	1.6157	0.6647	1.0414	0.4294	2	13.3424	6.9228	3.0313	16.1236	5.0162	4.769
234	2.2403	1.035		2.0644	29.7319	1.5439	7.2843	-23.796	3.2709	0.6933	1.0316	1.1141	0.7136	2	5.05	1.6878	2.4965	2.3653	4.0493	-1.2017
235	2.0959	0.8688		1.6533	19.9466	1.0525	5.7205	-14.8915	0.2628	0.0483	0.8611	0.9218	0.4839	2	0.2766	0.1049	0.1559	0.2168	0.3019	-0.0412
236	2.037	0.8873		1.6147	16.241	1.0406	5.678	-6.0199	7.7647	1.423	0.831	0.9335	0.5431	2	8.0799	3.9845	4.0954	7.3366	8.2322	-0.4864
237	2.3173	0.9134		1.9188	35.071	1.2735	6.6492	-29.2079	10.5486	2.0203	0.9209	0.9817	0.583	2	13.4337	4.0224	7.9346	6.8994	13.6294	-3.9237
238	2.8047	0.9105		2.4028	63.8565	1.6694	8.0228	24.3082	6.8016	1.4153	0.8755	0.9946	0.5898	2	11.3546	5.7968	2.8833	9.8278	5.1483	2.7601
239	1.5005	0.8343		1.0879	0.6089	0.6523	3.9327	-30.2092	0.1084	0.018	0.7576	0.8968	0.4719	2	0.0707	0.0453	0.0573	0.0959	0.1412	-0.0214
240	1.9963	0.8784		1.5762	13.5864	1.0291	5.5093	-32.8187	4.9094	0.917	0.8621	0.9415	0.5434	2	5.0523	1.8856	3.1667	3.4698	6.5209	-1.6581
241	2.2516	0.9642		1.9445	30.4204	1.3534	6.8205	-2.1682	0.159	0.0316	0.9859	1.0482	0.6104	2	0.2152	0.0945	0.0874	0.1548	0.1625	-0.0047
242	2.3565	0.9575		2.0045	38.109	1.4026	7.0885	0.3818	3.5857	0.7095	0.9503	1.0451	0.6079	2	5.0293	2.1905	2.0423	3.6034	3.5719	0.0192
243	2.4153	0.9532		2.0644	41.8607	1.4469	7.2327	10.5858	0.3292	0.0659	0.9062	1.0048	0.6185	2	0.4763	0.2325	0.1697	0.3759	0.2944	0.0504
244	3.2858	0.9677	0.8108	2.9253	85.998	2.1033	9.9895	47.9313	7.2419	1.5248	0.8108	1.0393	0.4836	2	15.2318	9.1243	2.1888	18.8679	3.7708	7.3008
245	2.7952	0.9238		2.3985	63.2147	1.6919	8.112	-8.9409	7.0496	1.4703	0.917	1.1153	0.6867	2	11.9272	4.2072	4.0935	6.1271	7.6801	-1.0664
246	2.0901	0.7972		1.5119	19.5843	0.88	5.2345	-7.2391	0.5684	0.0956	0.7469	0.9396	0.4314	2	0.5002	0.2267	0.2422	0.5256	0.6095	-0.0362
247	2.088	0.831		1.5719	19.4313	0.9623	5.4513	-35.5875	0.3396	0.06	0.8008	0.8886	0.4436	2	0.3268	0.088	0.2172	0.1983	0.4604	-0.1163
248	2.405	1.0027		2.1587	41.2771	1.6013	7.5759	30.5034	6.1687	1.3039	0.9453	1.0831	0.6869	2	9.8779	5.958	2.5565	8.6735	4.2871	3.0131
249	2.4978	1.0174		2.2743	46.5826	1.6873	7.9834	3.8978	4.2999	0.9088	0.9908	1.0574	0.6576	2	7.2553	3.0003	2.6102	4.5625	4.1324	0.2828
250	1.9125	0.8383		1.422	9.4925	0.8604	5.0367	-17.092	9.0446	1.5451	0.8177	0.888	0.4989	2	7.782	3.9537	4.4469	7.925	10.5911	-1.3301
251	2.9034	0.9572		2.557	68.8218	1.8086	8.7312	18.939	6.137	1.2712	0.9195	1.0431	0.5884	2	11.0993	5.0292	2.8678	8.5473	4.9748	2.1021
252	2.812	0.9712		2.4756	64.2922	1.8037	8.5796	-22.7996	4.7311	0.9946	0.8483	1.2205	0.8131	2	8.5335	2.7784	3.1246	3.417	5.8097	-1.9456
253	2.2083	0.8034		1.6147	27.5826	0.9643	5.5737	-15.8511	0.8943	0.1547	0.789	0.8547	0.3895	2	0.8624	0.2668	0.501	0.6851	1.036	-0.1367
254	3.1786	0.7528	0.5102	2.2914	81.61	1.3681	7.5169	35.423	9.8081	1.7851	0.5102	0.9602	0.3611	2	13.4184	7.0401	2.4689	19.4978	6.3337	4.7532
255	2.0269	0.968		1.7304	15.5491	1.2186	6.164	-21.7168	0.8642	0.1708	0.9102	1.0365	0.6386	2	1.0531	0.4431	0.6101	0.6938	1.0519	-0.2287
256	2.8723	0.935		2.4799	67.2832	1.7461	8.4369	23.5003	5.1029	1.0561	0.8815	1.0359	0.5349	2	8.9101	4.182	1.9968	7.8182	3.9036	2.0939
257	2.9235	0.8964		2.4842	69.8239	1.7179	8.2327	8.545	6.7046	1.399	0.8112	1.0048	0.5499	2	11.5178	4.356	3.2242	7.9213	6.1316	0.9842
258	2.6099	0.8262		2.0088	53.1055	1.2711	6.7742	14.7417	8.1614	1.5314	0.8345	0.9064	0.4745	2	10.374	4.8311	2.7089	10.181	6.9583	1.5293
259	2.2447	0.9533		1.9145	30.0308	1.319	6.7223	18.1629	4.764	0.9348	0.9705	1.0527	0.6157	2	6.2837	3.5419	1.9835	5.7524	3.8988	1.1413
260	3.1144	0.9123		2.6683	78.7712	1.8672	8.9262	29.721	7.0195	1.4684	0.7853	1.0501	0.5204	2	13.1069	6.4626	2.5562	12.4191	4.9332	3.8955
261	2.1952	1		1.9488	26.8489	1.4362	6.8964	-4.0596	5.3992	1.1244	1.0064	1.0773	0.6652	2	7.7544	3.4223	3.2784	5.1451	5.6183	-0.3148
262	2.0078	0.8985		1.6575	14.2421	1.107	5.6673	6.9563	5.645	1.1026	0.8711	0.9403	0.543	2	6.249	3.287	2.962	6.0529	5.2525	0.4347
263	2.6326	0.9024		2.2743	54.5526	1.5937	7.4633	7.0327	4.8207	1.0294	0.9369	1.0581	0.5931	2	7.6827	3.1982	2.5987	5.3927	4.4817	0.5403
264	2.2967	0.8546		1.7689	33.4377	1.1114	6.1664	-14.2182	4.9468	0.8916	0.7993	0.9276	0.5203	2	5.4979	2.158	2.7647	4.1477	5.6502	-0.7817
265	2.441	0.8842		1.9616	43.4777	1.2729	6.781	5.0008	5.1292	0.9628	0.8435	0.9489	0.5367	2	6.529	2.9415	2.5078	5.4809	4.8726	0.3265
266	2.6501	0.9224		2.24	55.5672	1.519	7.6795	10.3625	5.7043	1.1283	0.9155	0.9879	0.5581	2	8.6649	3.7519	2.8731	6.7221	5.1134	0.8979
267	2.2363	1.0206		2.013	29.4186	1.4894	7.17	-8.8913	2.7155	0.5641	0.9931	1.0976	0.6642	2	4.0444	1.6043	2.0505	2.4156	2.957	-0.3596
268	2.0526	0.9521		1.7432	17.2099	1.1975	6.1394	0.2157	3.5602	0.6944	0.872	1.0269	0.6117	2	4.2633	2.182	2.0812	3.5675	3.5524	0.0092
269	2.4034	0.9667		2.103	41.2124	1.5052	7.2988	-13.7495	4.8034	0.9906	0.9334	1.0521	0.6625	2	7.2301	2.6255	3.4178	3.9633	5.464	-0.9941
270	2.8648	0.8994		2.3857	66.9349	1.6318	8.0942	5.4655	6.695	1.3497	0.8856	0.9901	0.5177	2	10.9249	3.8737	3.9826	7.4823	6.329	0.5971
271	2.032	0.9984		1.7775	15.9557	1.2832	6.3732	-27.2988	2.3137	0.4659	0.9359	1.0651	0.6988	2	2.969	1.2478	1.7211	1.7856	2.9453	-0.8105
272	3.7279	0.8139	0.5253	2.8996	97.065	1.8328	9.5319	14.0448	6.6721	1.2829	0.5253	0.9171	0.3947	2	12.2287	3.9814	3.6474	10.0858	5.735	1.7175
273	2.0299	0.907		1.6233	15.7929	1.0693	5.7842	8.876	0.49	0.0906	0.8848	0.9903	0.5884	2	0.524	0.3092	0.2147	0.5255	0.4465	0.0465
274	2.1288	0.997		1.8717	22.2251	1.3771	6.6676	42.9952	0.4432	0.0915	0.951	1.0799	0.6939	2	0.6103	0.4377	0.1413	0.6308	0.2527	0.2624
275	1.5841	0.9158		1.2549	1.3552	0.8132	4.5576	-22.4551	6.0847	1.0857	0.8741	0.967	0.5304	2	4.9481	2.8407	3.4568	5.356	7.4509	-1.1111
276	3.1813	0.8783		2.6384	81.7599	1.7828	8.7778	39.9003	8.4584	1.7179	0.8069	0.9731	0.5024	2	15.0796	8.571	2.2136	17.0585	5.0835	6.0168
277	1.8445	0.7821		1.3106	6.7925	0.7471	4.5318	-15.8542	0.3103	0.0512	0.7854	0.7854	0.3805	2	0.2318	0.1	0.1509	0.2629	0.3595	-0.0367
278	3.3413	0.8638		2.7197	87.7287	1.8038	9.0672	19.9043	7.2082	1.434	0.8169	0.9484	0.5196	2	13.0022	5.588	2.5825	10.7537	5.7733	2.588
279	2.6869	0.9358		2.36	57.4368	1.685	7.8992	5.4832	6.874	1.4663	0.9457	1.0071	0.6434	2	11.5827	4.815	3.9409	7.4841	6.497	0.6351
280	2.818	0.848		2.2657	64.5011	1.4672	7.5072	15.6752	7.6709	1.4992	0.8452	0.941	0.5256	2	11.2547	5.1642	3.3336	9.8248	6.4685	1.7642
281	2.6824	0.9661		2.4285	57.1657	1.8022	8.1413	3.0357	3.0232	0.6692	0.9684	1.0886	0.7309	2	5.4485	2.3081	1.8929	3.1578	2.9315	0.1654
282	2.414	0.9713		2.103	41.7632	1.502	7.3665	7.6386	4.8322	0.9853	0.9646	1.0318	0.6576	2	7.2579	3.4893	2.3689	5.306	4.4629	0.5544
283	1.6441	0.9546		1.3277	2.0315	0.8984	4.9304	-7.9616	6.8603	1.2501	0.8847	1.028	0.619	2	6.1633	4.094	3.7285	6.6139	7.4065	-0.4907
284	2.0886	0.9391		1.7389	19.4869	1.1949	6.1622	-38.6437	6.5901	1.2779	0.9243	0.9981	0.5686	2	7.8745	2.1525	5.1118	3.7854	9.1369	-3.043
285	2.6123	0.9283		2.3343	53.2988	1.6934	7.6185	2.5812	5.7722	1.283	0.9538	1.03	0.6015	2	9.7747	3.635	4.0865	6.0427	5.6234	0.2523
286	3.1872	0.8423		2.5741	81.9099	1.683	8.4343	11.0195	9.7477	1.9451	0.7894	0.9317	0.4734	2	16.4054	5.9139	5.1441	12.4922	8.6735	1.8078
287	3.4867	0.9224	0.6186	3.0024	92.7252	2.0944	10.1034	12.6151	6.7567	1.4006	0.6186	1.0795	0.4648	2	14.1513	4.5297	4.3039	9.7451	5.9044	1.7852
288	2.431	0.961		2.0901	42.7241	1.4688	7.3393	-10.0356	4.4022	0.881	0.9507	1.0641	0.6599	2	6.466	2.5476	2.901	3.8605	4.8439	-0.6489
289	2.3672	0.9906		2.0944	38.6799	1.5136	7.3668	-1.7978	7.9454	1.6325	0.9619	1.0775	0.6352	2	12.0261	4.9215	4.9077	7.748	8.0883	-0.2162
290	3.0242	0.814	0.701	2.3	74.6965	1.4148	7.734	40.8062	9.6129	1.7585	0.701	0.9133	0.381	2	13.6004	7.7176	2.2661	20.2573	5.6902	5.5498
291	3.3776	0.8839		2.8568	89.2321	1.9696	9.3793	33.2071	8.0973	1.7004	0.8202	0.9879	0.4731	2	15.9484	7.8545	2.8585	16.603	5.4083	5.296
292	2.1381	1.1201		2.103	22.9641	1.7167	7.5236	35.4467	0.0344	0.0078	1.1129	1.1784	0.8693	2	0.059	0.0402	0.017	0.0462	0.0222	0.0209
293	2.341	0.9677		1.9959	36.8798	1.4243	7.1169	-9.0567	4.7444	0.9495	0.9476	1.0176	0.6126	2	6.7574	2.5578	3.1781	4.1751	5.1741	-0.612
294	1.7585	1.0219		1.5462	4.1295	1.135	5.6454	-29.2619	4.4261	0.8899	0.9412	1.0865	0.7134	2	5.0236	2.6116	3.2572	3.6608	5.7214	-1.47
295	1.7936	0.9106		1.4177	5.1334	0.9153	5.1311	-63.5506	3.8544	0.6876	0.8847	0.9912	0.5723	2	3.5279	1.3657	2.7218	2.3863	6.3039	-2.242
296	1.8085	0.899		1.4391	5.5116	0.9484	5.1077	-15.4631	5.6958	1.0576	0.8797	0.9838	0.5248	2	5.4019	2.6164	3.2561	4.9852	6.5768	-0.8353
297	2.5261	0.8005	0.6298	1.8845	48.0162	1.1355	6.3528	26.1618	0.1872	0.0335	0.6298	0.9	0.3684	2	0.2126	0.1066	0.0602	0.2893	0.1383	0.0556
298	2.5279	0.8234		1.9873	48.1689	1.2839	6.5391	7.7487	0.7134	0.1401	0.8518	0.9381	0.5188	2	0.9159	0.4124	0.3289	0.7949	0.6581	0.071
299	2.4669	0.999		2.1758	44.7978	1.6008	7.7425	4.6343	4.2622	0.8812	0.983	1.114	0.6815	2	6.823	3.0864	2.2651	4.5288	4.0648	0.3162
300	2.2067	0.8523		1.6661	27.4944	1.0447	5.9086	-5.0909	0.6583	0.1164	0.8445	0.9407	0.4915	2	0.6877	0.305	0.2264	0.6205	0.6918	-0.035
301	3.5082	0.902		3.0067	93.0954	2.0577	9.9412	12.1299	8.1984	1.697	0.8466	1.0997	0.6007	2	16.8699	6.3739	2.6542	10.6104	7.204	2.0463
302	3.2713	0.9247		2.8054	85.2939	1.9466	9.5032	25.4989	5.3542	1.0967	0.823	1.0141	0.5055	2	10.4224	4.6739	2.118	9.2465	3.989	2.6576
303	3.4247	0.9286	0.8211	3.0153	91.0252	2.1342	9.9906	23.4645	4.7726	1.0195	0.8211	1.0387	0.475	2	10.1856	4.125	1.9167	8.6845	3.6527	2.39
304	2.0454	1.0431		1.8588	16.7315	1.3931	6.7028	-20.3864	5.4214	1.1268	1.0284	1.1262	0.7636	2	7.5526	3.4438	4.1088	4.5103	6.5267	-1.5397
305	3.046	0.9609		2.6726	75.5966	1.9129	9.1947	33.1391	8.2725	1.721	0.9382	1.0069	0.6418	2	15.8245	8.7938	3.0562	13.7025	5.5312	5.2441
306	1.6564	0.7976		1.1864	2.2535	0.6783	4.1507	16.2725	0.6708	0.1096	0.7266	0.8551	0.4322	2	0.455	0.3168	0.2507	0.7329	0.5616	0.074
307	1.8544	0.9817		1.5976	7.1879	1.1133	5.7193	-23.3981	4.7172	0.9182	0.9672	1.0369	0.6219	2	5.2517	2.3912	3.2673	3.8449	5.8208	-1.2288
308	2.2365	1.0384		2.0559	29.508	1.543	7.296	-10.0259	7.1539	1.5129	1.0265	1.1256	0.7215	2	11.0384	4.5722	5.0463	6.3374	7.8713	-1.1067
309	3.5956	0.8916		3.0324	95.1017	2.0585	10.0714	29.311	5.6239	1.1495	0.7901	0.9817	0.4892	2	11.5769	5.3383	2.4425	10.9116	3.9756	3.3933
310	3.2425	0.9114		2.7711	84.07	1.9362	9.2841	24.836	8.2184	1.7139	0.8564	1.0951	0.6105	2	15.9124	7.7233	2.5549	12.6507	6.1774	3.952
311	2.0793	0.9106		1.7004	18.9454	1.1419	5.9487	3.1277	3.2339	0.6208	0.8802	0.9482	0.5188	2	3.6928	1.7409	1.6597	3.3554	3.1329	0.1155
312	2.4877	1.008		2.2529	45.9963	1.6657	7.8777	-3.3109	0.2762	0.0584	0.9995	1.0472	0.6695	2	0.46	0.1758	0.146	0.2625	0.2853	-0.0152
313	2.3092	0.9467		1.9531	34.4679	1.3445	6.8677	-3.9578	6.2843	1.2303	0.9367	1.0046	0.6315	2	8.4492	3.7912	3.6431	6.0033	6.5329	-0.3344
314	2.9874	0.9808		2.7112	73.0741	2.0322	9.2054	21.5088	4.479	0.9888	0.9294	1.0728	0.6184	2	9.1023	4.132	2.0315	6.6812	3.5156	1.9578
315	2.5535	0.9319		2.2443	49.9102	1.5985	7.4758	4.3308	4.0345	0.8627	0.958	1.0288	0.6569	2	6.4491	2.8149	2.186	4.285	3.8598	0.2793
316	2.7821	0.9922		2.5056	62.5757	1.8742	8.6721	20.783	5.4925	1.187	0.9857	1.0575	0.7239	2	10.294	5.2891	2.5273	7.3062	4.3508	2.1394
317	3.6939	0.8202	0.5504	2.9596	96.4945	1.8791	9.518	27.3737	4.3583	0.8604	0.5504	0.9794	0.3323	2	8.1896	3.2936	1.846	9.9114	3.1652	2.2418
318	1.8213	1.0358		1.649	5.9289	1.2312	5.9267	8.0408	4.5415	0.9434	1.0029	1.1373	0.6964	2	5.5915	3.3577	2.802	4.8218	4.1763	0.4496
319	2.8747	0.8859		2.4456	67.4188	1.6916	8.0009	-29.569	0.8381	0.1772	0.8869	1.0054	0.5582	2	1.4177	0.187	0.2002	0.3349	1.0859	-0.4192
320	2.9118	0.8971		2.4885	69.1551	1.7127	8.2064	4.8865	6.7259	1.4037	0.9165	0.9835	0.5607	2	11.5195	4.1501	3.2455	7.4012	6.3973	0.5629
321	2.5314	0.8927		2.1415	48.6448	1.4895	7.0995	-7.1541	4.1376	0.8681	0.8871	1.0035	0.5977	2	6.1629	2.2092	2.4075	3.6959	4.4335	-0.4409
322	2.7029	0.9569		2.4156	58.4355	1.7581	8.1254	-8.0844	5.8023	1.2555	0.9834	1.049	0.7009	2	10.2011	3.5713	3.8002	5.095	6.2716	-0.8247
323	2.5461	0.8829		2.1287	49.3958	1.4511	7.0624	-13.3081	7.6209	1.5659	0.8993	0.9925	0.5945	2	11.0587	3.6614	5.1018	6.1592	8.6349	-1.4717
324	3.4131	0.9225		2.9896	90.6146	2.1133	9.8911	18.0959	6.4424	1.3765	0.9309	1.0236	0.5697	2	13.6147	5.4697	3.0267	9.6012	5.2767	2.4637
325	2.3478	0.953		1.9873	37.4616	1.3924	7.0296	-4.1943	4.6403	0.9191	0.9386	1.0347	0.5875	2	6.4612	2.5694	2.7964	4.3735	4.8348	-0.271
326	3.4241	0.9628		3.1223	91.0023	2.2913	10.3576	31.2082	10.787	2.3863	0.8719	1.0585	0.5494	2	24.7163	11.7901	4.0509	21.4612	7.4205	7.7135
327	2.1986	1.0478		2.0259	27.0979	1.5593	7.2371	-17.4778	6.1417	1.3233	1.0472	1.1127	0.715	2	9.5767	3.4849	5.0748	4.8742	7.2153	-1.6738
328	3.1182	0.96		2.7626	78.9181	2.0068	9.4043	15.2303	5.2545	1.1213	0.9398	1.0849	0.5933	2	10.5448	4.2488	2.5529	7.1612	4.4543	1.606
329	2.3002	0.9482		1.9574	33.683	1.3526	6.8517	-12.9279	3.8768	0.7653	0.9117	1.0259	0.6451	2	5.2437	2.146	2.564	3.3269	4.3779	-0.6779
330	1.8128	0.9888		1.5633	5.6379	1.1253	5.6313	-33.0557	6.8806	1.3749	0.958	1.0301	0.6222	2	7.7427	3.1366	5.2626	5.0415	9.1553	-2.5594
331	2.2032	0.9745		1.9188	27.3768	1.3821	6.7449	7.3045	6.4801	1.3278	0.9663	1.0293	0.6112	2	8.9561	4.3253	3.4477	7.0771	6.0067	0.6542
332	3.3416	0.9593		3.0153	87.7734	2.1778	10.0705	36.3656	5.6337	1.2183	0.8751	1.0374	0.576	2	12.269	6.5266	1.4657	11.3312	3.585	4.4617
333	1.7368	0.9693		1.4648	3.7174	1.0334	5.2886	-31.7821	0.89	0.1739	0.918	1.0413	0.6404	2	0.9197	0.4587	0.6478	0.7164	1.1728	-0.2923
334	1.4332	0.835		1.0322	0.1946	0.6172	3.7597	-6.413	0.3044	0.05	0.7494	0.8927	0.4323	2	0.1879	0.128	0.1392	0.2962	0.324	-0.012
335	1.9929	0.967		1.679	13.4263	1.1551	6.0545	-22.3828	6.3486	1.2112	0.9639	1.0327	0.6139	2	7.3333	3.1285	4.2048	5.096	7.7697	-1.6414
336	1.9841	1.0529		1.846	12.8805	1.3867	6.5631	-8.9519	3.0789	0.6505	1.0636	1.1311	0.729	2	4.2695	2.0632	2.2064	2.8302	3.3546	-0.3822
337	3.017	0.9519		2.724	74.3705	2.0097	9.0222	1.0676	3.1898	0.7105	1.0028	1.0647	0.6649	2	6.4106	2.1667	1.9273	3.2587	3.1558	0.0684
338	2.5534	0.9508		2.2871	49.893	1.6735	7.6272	-3.1553	4.3576	0.9561	0.9828	1.0483	0.7065	2	7.2925	2.9457	2.8358	4.1694	4.4951	-0.2301
339	2.5817	0.9944		2.3728	51.5858	1.762	8.065	-14.9468	3.3433	0.7304	0.9949	1.0998	0.7379	2	5.8909	1.955	2.637	2.6496	3.843	-0.8805
340	2.5677	0.8086		1.9574	50.7542	1.2115	6.5227	17.5974	0.1123	0.0209	0.785	0.8976	0.4649	2	0.1361	0.067	0.0438	0.1441	0.0926	0.0239
341	1.8237	1.0829		1.7089	6.0682	1.3241	6.204	-38.8802	1.0575	0.2257	1.0061	1.2011	0.7456	2	1.4002	0.5506	0.9455	0.7385	1.4687	-0.5444
342	3.3612	0.9019		2.8311	88.557	1.9143	9.5239	20.6483	4.2014	0.8445	0.8564	1.0196	0.5465	2	8.0428	3.4825	2.0756	6.3728	3.3339	1.6607
343	2.6807	0.973		2.3385	57.0393	1.6655	8.1939	33.0951	4.0659	0.8264	0.9264	1.0463	0.6333	2	6.7717	3.9638	1.5699	6.2592	2.7203	2.2411
344	2.8652	0.9558		2.5356	67.0122	1.8412	8.603	7.349	1.671	0.3576	0.9672	1.0358	0.6181	2	3.0766	1.1831	0.699	1.9139	1.5482	0.2261
345	2.9741	0.9123		2.5441	72.5708	1.7502	8.5241	34.2196	3.1225	0.6411	0.9247	0.9871	0.6185	2	5.465	3.1405	0.9587	5.0775	2.054	1.8701
346	1.9953	1.0431		1.8074	13.533	1.3385	6.5388	-5.7133	2.4362	0.4987	0.9271	1.165	0.6529	2	3.2608	1.4952	1.7656	2.2901	2.5754	-0.1863
347	3.7489	0.9091	0.7199	3.2594	97.351	2.17	10.7071	34.984	4.0425	0.8193	0.7199	1.0007	0.4585	2	8.7723	4.2739	1.6119	9.3219	2.6284	3.0689
348	2.2214	0.9457		1.8374	28.4237	1.2678	6.6001	-18.2163	0.02	0.0038	0.9291	1.0251	0.5868	2	0.0253	0.0092	0.0073	0.0158	0.0236	-0.0046
349	3.1598	1.0076		2.8996	80.8206	2.1637	10.0022	28.1646	2.0154	0.436	0.9221	1.1274	0.638	2	4.3608	2.1519	0.8195	3.3729	1.4478	1.2282
350	3.1104	0.9577		2.7626	78.5406	2.0145	9.3586	28.6925	2.3731	0.5108	0.9279	1.0324	0.5561	2	4.7807	2.3128	1.0221	4.1588	1.6923	1.3717
351	1.8376	0.9402		1.4991	6.627	1.0157	5.4274	13.35	0.0864	0.0162	0.912	1.0092	0.5784	2	0.0878	0.055	0.0403	0.0952	0.0749	0.0117
352	2.3875	0.923		1.9702	40.0689	1.3191	6.9232	-6.3338	4.6703	0.8898	0.9229	0.9893	0.5607	2	6.1606	2.3943	2.6236	4.2703	4.9662	-0.3902
353	1.9904	0.9416		1.6361	13.2929	1.0995	5.8876	-20.9504	2.3139	0.4321	0.8806	1.0291	0.5884	2	2.5441	1.1138	1.4303	1.8928	2.7986	-0.533
354	2.5203	0.8891		2.1458	47.61	1.5025	7.04	-10.4801	3.2052	0.6841	0.9301	1.0002	0.6074	2	4.8158	1.6462	2.0312	2.7101	3.541	-0.5047
355	1.926	0.952		1.6233	10.1299	1.1069	5.7601	7.0359	1.5203	0.2921	0.8788	1.0375	0.612	2	1.6828	0.9834	0.8713	1.6068	1.4133	0.1184
356	3.13	0.889	0.7348	2.6084	79.4441	1.7662	8.7423	47.6675	3.2563	0.6579	0.7348	0.9905	0.4234	2	5.7513	3.463	0.7567	8.1785	1.7041	2.7415
357	2.1244	0.9994		1.8546	21.9135	1.3258	6.6702	-5.1168	0.1446	0.0287	0.855	1.2615	0.5177	2	0.1917	0.0689	0.1097	0.1331	0.152	-0.0098
358	3.1973	0.8942		2.6512	82.2748	1.7423	8.982	30.4311	5.1524	0.9994	0.771	0.9488	0.4757	2	8.977	4.437	1.9161	9.327	3.5845	2.7318
359	2.8231	0.8346		2.2272	64.7674	1.4252	7.4025	15.1046	3.8008	0.7318	0.8609	0.9327	0.52	2	5.4169	2.4962	1.5605	4.8	3.2266	0.8182
360	2.4727	1.0608		2.3128	45.163	1.7969	8.2408	-9.8472	3.5582	0.7759	1.0709	1.1394	0.7536	2	6.3937	2.316	2.5226	3.0732	3.9086	-0.6296
361	1.94	1.0394		1.7518	10.6784	1.3299	6.3347	-9.964	2.4436	0.513	1.006	1.0715	0.6872	2	3.2497	1.5229	1.7268	2.216	2.6872	-0.3238
362	2.6067	0.8977		2.1758	52.93	1.4887	7.3512	7.8697	3.6549	0.7402	0.9335	0.9941	0.5681	2	5.4411	2.3412	1.8213	4.121	3.3674	0.4282
363	3.1974	1.0169		2.9939	82.2963	2.2519	10.2143	38.581	4.1059	0.9052	0.9	1.0843	0.6319	2	9.246	5.1606	1.2935	8.1674	2.5218	3.5672
364	2.0502	1.0686		1.9317	17.032	1.4721	6.8824	-11.3326	2.4876	0.5321	1.0203	1.0819	0.7718	2	3.662	1.7226	1.9394	2.2318	2.7695	-0.415
365	2.976	0.9737		2.6812	72.6713	1.9513	9.1033	17.7147	3.2028	0.6865	0.9818	1.0566	0.691	2	6.2496	2.9281	1.473	4.2377	2.6354	1.1071
366	2.8702	0.9439		2.497	67.167	1.7796	8.5112	39.7848	4.5286	0.9469	0.867	1.0326	0.558	2	8.0591	4.7279	1.4655	8.4734	2.727	3.2063
367	2.6978	0.9772		2.4499	58.1443	1.8109	8.2821	-11.3465	3.8399	0.8396	0.9894	1.0917	0.7027	2	6.9537	2.2154	3.2076	3.1527	4.2756	-0.789
368	3.6704	0.9062	0.6902	3.1652	96.0445	2.1996	10.4494	35.9206	5.1227	1.0783	0.6902	1.0529	0.4103	2	11.2679	5.3945	1.7777	13.1462	3.2826	4.0475
369	2.8125	1.0182		2.6469	64.3302	2.0308	8.9966	29.4516	3.6805	0.8308	0.9924	1.12	0.7411	2	7.4743	4.1257	1.5201	5.5667	2.5965	2.2013
370	2.9086	0.9534		2.5356	69.0374	1.7833	8.7119	18.4248	5.74	1.175	0.9203	1.0146	0.5694	2	10.2362	4.5521	2.2204	7.9949	4.6826	1.886
371	1.8089	0.9293		1.4905	5.5369	1.013	5.2811	-21.0527	4.8649	0.9332	0.9168	0.9952	0.555	2	4.9281	2.2313	3.1392	4.0201	5.8893	-1.0375
372	3.8911	0.7968	0.647	2.9296	98.6213	1.7715	9.7405	37.3919	5.3642	0.9756	0.647	0.8856	0.3796	2	9.5026	4.8281	1.7418	12.7184	3.3585	3.5532
373	2.6427	0.8899		2.1844	55.1213	1.4506	7.3883	1.821	3.922	0.77	0.9031	0.9801	0.5453	2	5.6893	2.2033	2.1426	4.0406	3.8505	0.1036
374	2.1112	0.9227		1.7261	20.9829	1.1549	6.1201	-15.2424	4.44	0.8379	0.8706	1.0464	0.5417	2	5.1278	1.9903	2.7107	3.6739	5.1166	-0.7816
375	2.5838	1.0145		2.3214	51.638	1.685	8.2352	-0.0649	2.9017	0.5937	0.9938	1.0605	0.7087	2	4.8894	2.0547	1.7211	2.8992	2.9037	-0.0032
376	2.1708	0.9905		1.9017	25.3056	1.3639	6.7546	-15.4006	2.0867	0.4213	0.9961	1.0526	0.6885	2	2.846	1.2196	1.4201	1.7714	2.408	-0.4383
377	3.3413	0.9332	0.8237	3.0153	87.7064	2.1945	9.7958	33.7444	5.6089	1.2565	0.8238	1.0805	0.5918	2	12.3087	6.3528	1.9399	10.7345	3.7163	4.1535
378	2.8561	0.971		2.5398	66.4718	1.8654	8.7128	8.2775	3.1229	0.6686	0.9633	1.0634	0.6035	2	5.8254	2.2107	1.869	3.6634	2.8644	0.4822
379	2.2923	1.1108		2.2358	33.1469	1.7966	7.9995	18.708	2.3299	0.5233	1.0907	1.1712	0.8775	2	4.1859	2.4451	1.2305	2.7863	1.894	0.7831
380	3.1382	0.9476		2.8268	79.9296	2.0623	9.3427	34.9153	5.6615	1.2497	0.9239	1.0558	0.5829	2	11.6757	6.2243	2.1087	10.679	3.6848	4.0766
381	1.6934	0.8024		1.2035	2.934	0.7013	4.269	-42.9969	0.4663	0.0766	0.7605	0.8745	0.4115	2	0.327	0.1338	0.2452	0.3251	0.6668	-0.1406
382	2.3453	1.0034		2.103	37.2255	1.5452	7.3928	-20.3662	2.0712	0.4329	1.0126	1.0821	0.679	2	3.2004	1.0408	1.5132	1.5329	2.4929	-0.6518
383	2.7269	0.883		2.3	59.7902	1.6148	7.5644	10.4179	5.895	1.2584	0.9231	0.9898	0.552	2	9.5192	3.9069	3.2706	7.0771	5.2807	0.9917
384	2.8934	0.9247	0.7329	2.557	68.3331	1.817	8.4049	17.0802	5.3727	1.1615	0.7329	1.0765	0.4538	2	9.7622	3.689	3.4417	8.1299	4.4552	1.6674
385	3.5831	0.8358	0.6397	2.9125	94.8201	1.9288	9.4082	33.0279	6.1511	1.261	0.6397	1.0077	0.4009	2	11.8642	5.5702	2.6492	13.8926	4.1195	3.9185
386	1.8288	0.7759		1.2378	6.3727	0.6878	4.4578	-33.5997	0.0342	0.0053	0.7579	0.8991	0.4149	2	0.0235	0.0111	0.0131	0.0267	0.0457	-0.0079
387	2.3979	1.0018		2.1587	40.8732	1.6022	7.5473	-39.3274	0.1058	0.0225	0.9589	1.0663	0.7068	2	0.1695	0.0375	0.1104	0.053	0.1474	-0.0667
388	3.0636	0.924		2.6041	76.5231	1.7868	8.8935	17.2584	5.3426	1.0734	0.869	0.9947	0.5791	2	9.5461	4.2076	2.5746	7.2655	4.4206	1.6475
389	2.248	0.939		1.8803	30.2405	1.2814	6.6318	-6.6563	3.9499	0.7632	0.9545	0.9759	0.5775	2	5.0614	2.096	2.3004	3.6293	4.2127	-0.3369
390	2.4239	1.097		2.3685	42.4466	1.8952	8.3533	24.2425	1.9678	0.4465	1.0893	1.1591	0.8505	2	3.7294	2.172	0.8602	2.5537	1.4907	0.9041
391	2.8902	0.8458		2.3471	68.1771	1.5429	7.6794	20.6257	7.2594	1.4585	0.8846	0.9775	0.5163	2	11.2006	5.285	2.542	10.2367	5.762	2.3102
392	2.1267	0.987		1.8631	22.0551	1.3254	6.5942	-6.5338	3.3615	0.6756	0.9635	1.0727	0.6276	2	4.4553	1.9565	2.1832	3.1174	3.5812	-0.2911
393	2.0311	0.9203		1.6832	15.8743	1.1318	5.8723	-7.6008	3.1258	0.6025	0.8691	0.9704	0.5856	2	3.5378	1.7009	1.8369	2.9044	3.3635	-0.2689
394	2.9661	1.0072		2.7583	72.1093	2.0918	9.3855	21.9365	5.1141	1.1398	1.0101	1.0897	0.7275	2	10.6977	5.2511	2.2869	7.2178	3.9922	2.3467
395	3.1136	0.938		2.7197	78.7292	1.9516	9.1752	34.4434	4.3883	0.9334	0.8684	1.0529	0.5254	2	8.5642	4.4612	1.5793	8.4913	2.8768	2.9498
396	2.9624	0.9829		2.6683	71.8892	1.8558	9.1477	-10.1402	4.3905	0.8907	0.9579	1.0589	0.6593	2	8.1478	2.362	3.4887	3.5825	4.8357	-0.8262
397	2.0183	0.963		1.7175	14.8874	1.2064	6.1063	-43.0612	3.6501	0.7211	0.8805	1.0276	0.6473	2	4.4035	1.4836	2.9199	2.2921	5.2218	-1.8962
398	2.7854	0.7695		2.0516	62.8385	1.2361	6.7333	-28.3049	0.6634	0.1218	0.7491	0.8681	0.4198	2	0.82	0.1252	0.3455	0.2983	0.8511	-0.2321
399	2.8946	0.8962		2.467	68.4307	1.7186	8.1493	7.2386	3.557	0.7501	0.9171	1.0623	0.58	2	6.1131	2.3562	1.8266	4.0624	3.2995	0.4425
400	2.2322	1.0032		1.9831	29.1209	1.4412	7.0349	1.1555	4.5624	0.9347	0.9834	1.0489	0.6523	2	6.5754	3.0174	2.7725	4.6261	4.5096	0.076
401	2.4394	1.0452		2.2486	43.33	1.7053	8.0099	6.4472	2.7241	0.58	1.0083	1.1041	0.7632	2	4.6454	2.2444	1.755	2.9409	2.5484	0.2995
402	2.7621	0.9115		2.3214	61.6412	1.5856	7.9092	5.7365	4.5856	0.9193	0.9166	0.9828	0.5464	2	7.271	2.7788	2.6564	5.086	4.3226	0.4171
403	1.9772	0.9449		1.6361	12.5089	1.1122	5.8694	-16.6579	5.8132	1.1015	0.9046	1.0019	0.5691	2	6.4654	2.7828	3.6826	4.8894	6.7817	-1.077
404	1.8597	1.0563		1.6447	7.3796	1.2089	6.1716	-74.3349	1.4085	0.2759	0.9303	1.3042	0.7371	2	1.7027	0.5443	1.2651	0.7383	2.4554	-1.2657
405	2.1995	1.0182		2.0344	27.1566	1.5159	7.0361	2.331	5.3571	1.1542	1.0033	1.1043	0.6912	2	8.1209	3.8061	3.1824	5.5061	5.2323	0.1893
406	3.3802	0.9518	0.8435	3.0667	89.3224	2.2619	10.1076	42.1614	5.7575	1.2884	0.8435	1.0696	0.5231	2	13.0228	7.2327	1.6093	13.8255	3.3301	5.4906
407	2.0483	0.8993		1.6318	16.909	1.0601	5.7868	-16.9457	5.516	1.0105	0.8785	0.9458	0.5725	2	5.8475	2.7021	3.1454	4.7198	6.4506	-0.9909
408	3.4773	0.9172		3.0581	92.402	2.1646	10.0194	51.1623	5.0319	1.0871	0.8531	1.2017	0.5521	2	10.892	6.9292	1.5444	12.5515	2.4575	5.5726
409	1.4961	0.8581		1.1136	0.5723	0.6856	4.0332	10.8063	0.4667	0.0793	0.7956	0.9282	0.4977	2	0.32	0.2418	0.2199	0.4858	0.4163	0.0346
410	2.6648	0.9622		2.4199	56.2296	1.7978	8.0554	8.3402	2.5063	0.5594	0.9741	1.0828	0.688	2	4.5059	1.9562	1.2266	2.8435	2.2973	0.3758
411	2.8054	0.9048		2.3942	63.8943	1.6765	7.974	13.154	4.4874	0.9435	0.906	1.0289	0.6009	2	7.5232	3.3315	2.2428	5.5441	3.8973	0.9896
412	1.9335	1.06		1.7903	10.3778	1.3898	6.4388	-1.7773	2.978	0.6428	1.0343	1.1192	0.727	2	4.1388	2.1299	2.0089	2.9298	3.031	-0.0736
413	1.6842	0.9455		1.422	2.6985	0.9838	5.0023	-5.6044	0.3078	0.0605	0.8246	1.1103	0.4696	2	0.3028	0.1357	0.2157	0.2889	0.325	-0.017
414	2.0505	0.9279		1.6704	17.073	1.1126	5.9777	67.4259	0.0667	0.0124	0.9058	1.0279	0.5994	2	0.0742	0.0631	0.0112	0.1052	0.0217	0.05
415	3.6001	0.9503		3.2037	95.1487	2.2961	10.748	20.7022	5.766	1.2318	0.8648	1.0466	0.5668	2	13.2392	5.3324	2.1217	9.4079	4.5723	2.7408
416	2.2921	1.0565		2.1501	33.1163	1.6519	7.6077	-33.4731	6.4819	1.4074	1.0126	1.1474	0.803	2	10.7074	3.3628	5.6701	4.1879	8.6514	-3.5841
417	3.4111	0.878	0.7153	2.8825	90.5008	1.9615	9.4091	47.2194	7.4814	1.5596	0.7153	1.0033	0.4341	2	14.6747	8.6434	2.1272	19.912	3.9487	6.9293
418	2.1929	0.922		1.7775	26.6587	1.2113	6.3517	-27.5382	4.5885	0.8751	0.9272	0.9767	0.5676	2	5.5581	1.7911	3.1704	3.1554	5.852	-1.5306
419	3.2962	0.9242		2.8911	86.5062	2.0377	9.5709	32.5736	7.4237	1.5806	0.8534	1.0329	0.5412	2	15.1273	7.6363	2.8132	14.1111	5.0055	4.9275
420	3.7131	0.9111		3.1181	96.8746	2.1247	10.6282	36.1665	6.7905	1.3575	0.7882	0.9915	0.466	2	14.4277	7.2378	1.8938	15.5321	4.3345	5.218
421	2.5251	1.0081		2.2315	47.9654	1.6563	7.997	-19.5492	4.7462	0.983	0.9568	1.1955	0.7779	2	7.8612	2.877	3.2512	3.6985	5.6741	-1.5368
422	2.1242	0.9789		1.8331	21.8852	1.2862	6.5326	-16.9496	6.9572	1.3698	0.919	1.0503	0.6216	2	8.9483	3.5405	4.8517	5.6963	8.1365	-1.5167
423	2.8718	0.9641		2.6341	67.2638	1.9724	8.6983	24.0751	5.7186	1.2967	0.9556	1.075	0.6305	2	11.2793	5.453	2.7746	8.6489	4.3419	2.7155
424	3.0371	0.954		2.724	75.3301	1.9752	9.102	23.2358	3.7564	0.8152	0.9533	1.0467	0.6079	2	7.4196	3.477	1.9987	5.7193	2.8836	1.724
425	1.8247	0.9393		1.4948	6.1316	1.0179	5.3842	-24.7918	4.5662	0.8632	0.9254	0.9988	0.5697	2	4.6479	2.0941	2.9579	3.6757	5.6983	-1.1523
426	3.0257	0.9115	0.7885	2.6212	74.7781	1.829	8.6641	39.4517	6.8272	1.4412	0.7885	1.0257	0.4826	2	12.4869	6.9213	2.6674	14.3413	4.1336	4.9263
427	3.8821	1.0407		3.7819	98.525	2.929	12.6926	32.645	5.8363	1.3468	0.921	1.1297	0.6372	2	17.0945	8.0854	2.9324	12.6884	3.931	5.5805
428	2.8897	0.9555		2.557	68.1576	1.8225	8.6746	25.2734	3.7175	0.781	0.8938	1.0284	0.5432	2	6.7751	3.2211	1.498	5.9303	2.7779	1.7123
429	1.9419	1.0244		1.7261	10.7308	1.2917	6.2494	14.595	0.1874	0.0387	0.9411	1.1392	0.6548	2	0.242	0.1401	0.1019	0.214	0.16	0.0353
430	2.5676	0.9545		2.2786	50.7369	1.6305	7.6991	-2.7579	3.2401	0.6862	0.9642	1.0352	0.6462	2	5.283	2.0056	1.9513	3.1039	3.3294	-0.1457
431	3.0972	0.8297	0.7466	2.4927	77.9762	1.6083	8.0729	36.7753	6.0341	1.2021	0.7466	0.9208	0.4442	2	9.7046	5.2634	1.7698	11.8498	3.815	3.5689
432	2.1675	0.9594		1.8503	25.103	1.2918	6.5326	-14.16	0.6243	0.1235	0.9378	1.0833	0.6528	2	0.8065	0.3511	0.4013	0.5378	0.7127	-0.1142
433	3.3202	0.9718		3.0067	87.1717	2.2412	10.1367	22.1989	4.1208	0.9111	0.907	1.0624	0.6459	2	9.2356	4.1209	1.8296	6.3805	3.2061	2.0502
434	2.3658	0.9532		2.0473	38.6322	1.431	7.0847	-3.6115	3.0301	0.612	0.9491	0.9934	0.5939	2	4.3361	1.7081	1.8418	2.8759	3.1396	-0.1566
435	2.103	1.0969		2.0045	20.4639	1.5753	7.247	-26.1388	3.9564	0.86	1.1084	1.1826	0.7937	2	6.2325	2.3319	3.4626	2.9379	4.9904	-1.6291
436	2.0092	0.8429		1.529	14.3361	0.9512	5.3203	27.2306	0.6799	0.1216	0.8279	0.9169	0.4928	2	0.6467	0.4199	0.2268	0.8521	0.4948	0.1761
437	2.4986	0.9442		2.1244	46.6161	1.4712	7.4119	-6.4716	7.1768	1.4245	0.9285	1.0019	0.5746	2	10.5585	3.7073	3.7147	6.4518	7.641	-0.6833
438	2.584	0.9444		2.27	51.6901	1.6017	7.6664	41.1312	4.5367	0.9478	0.9845	1.0523	0.6699	2	7.2665	4.7779	1.1438	7.1326	2.6708	2.9888
439	2.0497	0.9666		1.7389	16.9636	1.208	6.2245	-40.6566	6.8283	1.3252	0.9187	1.0499	0.6555	2	8.2486	2.9415	5.3071	4.4877	9.6041	-3.3536
440	2.3953	0.9931		2.0816	40.5992	1.5196	7.4733	-13.1335	5.8965	1.199	0.9865	1.069	0.704	2	8.9603	3.5196	3.8613	4.9993	6.6709	-1.1768
441	1.991	1.0712		1.8503	13.3729	1.4037	6.7002	-21.0278	5.0944	1.0673	1.0341	1.1323	0.7405	2	7.151	3.0618	4.0892	4.135	6.1657	-1.5037
442	2.1766	0.9694		1.876	25.7407	1.3157	6.6288	-20.9079	4.2998	0.8534	0.9222	1.0391	0.6572	2	5.6572	2.2337	3.0823	3.3988	5.1986	-1.1828
443	1.955	0.9542		1.6233	11.2948	1.1206	5.8605	0.3054	5.1313	0.9812	0.8395	1.0927	0.5869	2	5.7501	3.02	2.7301	5.1455	5.1156	0.0176
444	1.9891	1.0791		1.8588	13.1997	1.4257	6.7432	-5.1576	2.6329	0.5567	1.0417	1.1468	0.7327	2	3.7537	1.8351	1.9186	2.5045	2.7686	-0.1936
445	2.1268	1.0402		1.9188	22.0692	1.4192	6.9499	-22.8275	3.1988	0.6532	0.9707	1.1661	0.7255	2	4.5397	1.8142	2.4852	2.5007	3.9291	-1.0363
446	2.3909	1.0683		2.3	40.2936	1.8125	8.0246	1.3218	3.0983	0.6998	1.0356	1.1774	0.8211	2	5.6157	2.5845	1.9677	3.1478	3.0574	0.0742
447	3.3941	0.9443	0.7755	2.9682	89.8198	2.1097	10.0694	36.8206	6.3757	1.3358	0.7755	1.0526	0.4619	2	13.4509	6.8132	1.9811	14.7513	4.0282	4.9527
448	1.6482	0.7885		1.1307	2.1424	0.6404	4.0827	-59.7602	0.3256	0.0511	0.7111	0.851	0.4292	2	0.2085	0.0986	0.1619	0.2298	0.5201	-0.1246
449	3.0915	0.9465		2.724	77.726	1.9482	9.193	31.4639	7.5928	1.6091	0.9212	1.0534	0.6261	2	14.7922	7.9124	3.436	12.6369	5.2037	4.6542
450	2.583	0.9114		2.2058	51.6206	1.5024	7.3959	20.3411	6.6615	1.3532	0.9147	0.985	0.5951	2	10.0083	5.1937	2.8982	8.7276	5.3066	2.0358
451	3.2465	0.9396		2.8225	84.4404	2.0067	9.5826	20.7908	4.9819	1.0433	0.8765	1.0612	0.5324	2	9.9972	4.1794	1.9101	7.8502	3.9461	2.0785
452	3.3109	0.9491		2.981	86.8386	2.1737	9.8724	35.0764	5.1334	1.1303	0.8606	1.0363	0.6084	2	11.1585	5.9417	1.723	9.7659	3.3328	3.914
453	2.3528	0.9707		2.0302	37.8718	1.4426	7.1748	-18.7522	3.7443	0.7528	0.9634	1.0529	0.6182	2	5.4015	1.7358	2.7139	2.8078	4.4464	-1.0129
454	2.7428	1.0699		2.6983	60.6017	2.0694	9.2194	19.0661	7.147	1.6042	0.9925	1.3139	0.653	2	14.7901	6.5969	4.2662	10.1029	5.7844	2.8199
455	2.707	0.9593		2.4285	58.7821	1.7441	8.158	19.0313	4.8655	1.0402	0.9566	1.0773	0.6646	2	8.486	4.2332	2.4528	6.3695	3.9395	1.615
456	2.1746	1.0429		1.9959	25.5665	1.5008	7.1248	3.0923	3.9238	0.8265	0.9941	1.1126	0.7763	2	5.8888	3.1342	2.3679	4.0371	3.8026	0.1821
457	2.3399	0.97		2.0259	36.7387	1.4468	7.1306	-20.0377	0.2203	0.0447	0.9874	1.0532	0.6255	2	0.3187	0.1015	0.1571	0.1623	0.2644	-0.0639
458	2.4322	0.8333		1.8503	42.8712	1.1365	6.367	-7.5866	0.4977	0.0888	0.7886	0.9184	0.4591	2	0.5656	0.2029	0.2271	0.4419	0.5354	-0.0429
459	2.3355	1.0001		2.073	36.3942	1.5227	7.3381	-13.5483	4.65	0.9649	0.9886	1.1224	0.6828	2	7.0806	2.6458	3.1975	3.875	5.2799	-0.9593
460	2.7307	0.8798		2.2572	59.9742	1.5165	7.5479	10.4622	6.8776	1.3818	0.9189	0.9748	0.5351	2	10.4299	4.3864	3.0763	8.1975	6.1581	1.0912
461	1.7124	0.8742		1.3106	3.3438	0.8257	4.7028	26.4719	0.1596	0.028	0.7853	0.9817	0.4577	2	0.1318	0.0886	0.0723	0.1936	0.1173	0.0349
462	2.6081	0.9485		2.3128	53.0528	1.6502	7.7713	21.9581	6.3684	1.3523	0.9229	1.0143	0.5857	2	10.5091	5.2186	3.0539	8.9096	4.9699	2.3076
463	2.2442	0.8439		1.7175	30.0009	1.0597	5.9502	-3.0961	0.3447	0.0614	0.8333	0.9043	0.4633	2	0.3653	0.1534	0.1589	0.331	0.3555	-0.0113
464	2.3833	0.9883		2.0901	39.8444	1.4919	7.3994	-31.1541	0.1731	0.0349	0.9661	1.0814	0.6537	2	0.2582	0.0679	0.1608	0.1039	0.227	-0.0804
465	2.6653	0.9489		2.2871	56.2655	1.6063	7.9456	1.0899	5.5619	1.1244	0.9193	1.024	0.6358	2	8.9341	3.5951	3.3367	5.6544	5.5012	0.0974
466	2.5214	0.9688		2.1715	47.6438	1.5621	7.674	-22.5974	5.7893	1.1785	0.9291	1.0463	0.6565	2	9.0435	2.6156	4.5135	3.9844	7.0974	-2.0436
467	2.8104	0.9238		2.3428	64.1405	1.5918	8.1559	26.6768	6.2147	1.2129	0.8559	0.964	0.5724	2	9.8925	5.2473	2.3454	9.1671	4.5568	2.639
468	2.4489	0.9814		2.1587	43.9384	1.5351	7.5503	-33.4311	10.0409	2.0415	0.9599	1.0637	0.681	2	15.4138	3.9708	9.0117	5.8309	13.3979	-5.153
469	3.2418	0.9392	0.812	2.8268	83.983	2.035	9.5654	35.9332	11.2265	2.3884	0.812	1.0416	0.4986	2	22.846	11.7952	4.2473	23.6586	7.1925	8.2093
470	1.8223	0.8917		1.4348	5.9922	0.9329	5.1048	20.753	0.7118	0.1301	0.8601	0.9371	0.5059	2	0.664	0.4231	0.2807	0.8364	0.5641	0.1378
471	3.5695	0.9182	0.7863	3.1052	94.4688	2.1879	10.2968	43.5535	7.6842	1.6328	0.7863	0.9918	0.5345	2	16.8122	9.6406	2.4707	18.0369	4.3373	7.3223
472	2.1491	0.8965		1.7218	23.6497	1.1393	6.053	-21.7823	5.0635	0.9531	0.8204	0.969	0.55	2	5.7689	2.1354	3.2151	3.8821	6.1666	-1.2566
473	2.2297	0.9284		1.8546	29.002	1.2579	6.5031	-27.9421	6.7727	1.3101	0.9141	0.9799	0.5569	2	8.5194	2.4453	4.9196	4.3906	8.6648	-2.3805
474	2.2137	1.0905		2.0901	27.9362	1.6479	7.584	-6.3643	3.0731	0.6677	1.0472	1.2436	0.8273	2	5.0642	2.3818	2.0834	2.8791	3.2687	-0.3223
475	3.0834	0.8936		2.5998	77.414	1.7802	8.6563	39.021	6.6488	1.3674	0.8098	1.0087	0.5239	2	11.8362	6.7429	2.4917	12.8697	4.0545	4.6186
476	2.6761	0.9729		2.4285	56.7689	1.8157	8.1798	2.6716	4.9228	1.0927	1.0044	1.0696	0.7313	2	8.9383	3.7428	3.2625	5.1178	4.7914	0.2388
477	1.8795	0.8714		1.452	8.149	0.9304	5.1453	-28.7729	1.4023	0.2536	0.8524	0.9293	0.5254	2	1.3047	0.5734	0.8649	1.0913	1.8058	-0.3754
478	2.0794	0.9632		1.8032	18.9593	1.2764	6.2922	-19.5337	4.452	0.9031	0.9413	1.0041	0.5942	2	5.6825	2.0523	3.1717	3.4536	5.3215	-1.11
479	2.7905	1.0084		2.5998	63.0453	2.0163	8.8402	24.9955	6.5558	1.4953	0.9955	1.1447	0.7266	2	13.2184	6.877	3.1136	9.4641	4.9172	3.304
480	2.8107	0.9213		2.3428	64.1595	1.5997	8.135	7.6094	5.3143	1.045	0.923	0.9882	0.5822	2	8.5013	3.5056	2.3097	6.0208	4.9098	0.6469
481	1.8866	0.9511		1.5719	8.4322	1.0836	5.6372	-6.1198	2.0373	0.3916	0.8863	1.0408	0.633	2	2.2076	1.2334	1.1401	1.9486	2.162	-0.1351
482	2.1252	0.9919		1.8546	21.9277	1.3142	6.6223	-17.343	0.0836	0.0166	0.9968	1.0578	0.6547	2	0.1099	0.0452	0.0591	0.069	0.0981	-0.0191
483	2.1616	0.9958		1.8974	24.6553	1.3731	6.7624	-3.7936	5.4962	1.116	0.9565	1.0948	0.7048	2	7.5469	3.7346	3.2937	5.2985	5.7047	-0.2863
484	1.706	0.866		1.2806	3.2071	0.795	4.6415	-79.0135	0.2805	0.048	0.812	0.9118	0.4801	2	0.223	0.0649	0.1826	0.1351	0.5022	-0.1762
485	3.3311	0.8256	0.7443	2.6169	87.5057	1.6681	8.6401	49.3573	7.6024	1.4678	0.7443	0.9269	0.4664	2	12.6816	8.0552	1.4267	17.2695	3.8501	6.2593
486	2.2378	1.008		1.9873	29.5379	1.4501	7.0862	-12.4773	2.9303	0.5997	0.9943	1.098	0.6788	2	4.2493	1.7071	2.0945	2.5148	3.2959	-0.5302
487	2.5364	0.9003		2.1587	48.8322	1.5235	7.1735	-10.0403	0.5542	0.1177	0.9172	1.0637	0.6735	2	0.8443	0.326	0.3528	0.4839	0.6098	-0.0848
488	2.1373	1.0007		1.876	22.9071	1.3753	6.7194	-12.975	4.1251	0.8443	0.9066	1.1025	0.7104	2	5.6732	2.5744	2.6971	3.6241	4.6603	-0.7361
489	3.2427	0.9465		2.8611	84.0917	2.0522	9.642	43.5705	8.1298	1.7303	0.8315	1.07	0.5093	2	16.684	9.606	2.4456	18.8598	4.5876	7.2693
490	2.5089	0.8763		2.0987	47.0869	1.427	6.9071	-0.5539	6.104	1.2611	0.926	0.9707	0.551	2	8.7104	3.3339	3.682	6.0504	6.1379	-0.0483
491	1.635	0.973		1.3406	1.9576	0.9129	4.9978	3.536	0.3405	0.0622	0.8216	1.173	0.6431	2	0.3108	0.2222	0.2183	0.3456	0.3285	0.011
492	3.2809	0.8701	0.6557	2.6512	85.7556	1.7288	8.9683	55.291	10.8871	2.0987	0.6557	0.9801	0.3715	2	18.8217	12.2152	2.8425	32.877	4.8676	10.4067
493	1.7925	0.9647		1.5205	5.0956	1.0401	5.4325	-44.1008	0.2518	0.0482	0.9228	1.0013	0.6464	2	0.2619	0.1191	0.1871	0.1842	0.3628	-0.1155
494	3.1356	0.9773		2.8911	79.8451	2.1781	9.6275	34.1569	5.4208	1.2264	0.9654	1.1198	0.6051	2	11.807	6.1924	1.9718	10.2343	3.5692	4.0329
495	2.7887	0.9799		2.5698	62.9512	1.9652	8.5851	13.3561	3.5619	0.8153	1.0028	1.1181	0.7436	2	6.9998	3.2297	1.4913	4.3433	3.0861	0.9349
496	2.0641	0.9586		1.7304	18.0337	1.2245	6.2162	-22.0658	0.6673	0.1314	0.9523	1.0396	0.6096	2	0.8171	0.3163	0.4514	0.5188	0.8145	-0.1803
497	1.8552	0.9317		1.5248	7.239	1.0127	5.4306	-40.8685	4.9073	0.9151	0.8889	1.0382	0.5663	2	4.9696	1.8834	3.352	3.3259	6.9125	-2.031
498	2.5554	0.9584		2.1886	50.082	1.554	7.6938	-1.8292	6.107	1.2335	0.9459	1.0806	0.6907	2	9.4903	4.1219	3.4335	5.9676	6.2189	-0.1736
499	2.2088	0.8981		1.7732	27.5973	1.1752	6.232	-9.2632	0.1455	0.0274	0.8501	0.9517	0.5159	2	0.171	0.0662	0.0867	0.1282	0.159	-0.0158
500	2.0802	0.9924		1.8246	19.0147	1.3284	6.4857	-9.444	3.6762	0.753	0.989	1.055	0.6399	2	4.8835	2.1134	2.4285	3.3027	4.0234	-0.4612
501	1.9902	1.0219		1.7817	13.2663	1.2951	6.3892	-31.5809	3.3868	0.6865	1.0332	1.0968	0.6882	2	4.3862	1.6813	2.7048	2.4433	4.4562	-1.3852
502	3.1027	0.8499		2.5527	78.2477	1.684	8.2846	19.8237	10.4939	2.1331	0.8718	0.9426	0.5446	2	17.6718	8.0852	4.988	14.8461	8.4134	3.5032
503	3.1637	0.8283	0.6955	2.5056	81.0335	1.5867	8.2323	39.1635	9.529	1.8366	0.6955	0.9352	0.3988	2	15.1197	8.2332	2.7472	20.6455	5.7972	5.9214
504	3.2542	0.9386		2.8225	84.7462	2.0059	9.5951	35.9473	5.562	1.1628	0.8637	1.0068	0.5306	2	11.1569	5.9008	2.0375	11.1219	3.5626	4.0106
505	1.9634	1.0203		1.7603	11.6896	1.2962	6.293	-1.9996	5.9572	1.227	0.9831	1.0942	0.6702	2	7.7217	3.9178	3.8039	5.8457	6.0761	-0.1544
506	2.1728	1.0483		2.0002	25.465	1.5109	7.156	-9.4089	3.7564	0.7931	0.9963	1.1411	0.77	2	5.6755	2.6306	2.5843	3.4163	4.1098	-0.534
507	2.0119	0.8903		1.619	14.5644	1.0632	5.6276	-28.0095	0.4375	0.0827	0.8403	0.9752	0.5442	2	0.4652	0.1746	0.2907	0.3207	0.5601	-0.1303
508	3.2241	0.9572		2.7925	83.4619	1.9471	9.6953	23.9592	4.0119	0.8057	0.9156	1.0207	0.622	2	7.8116	3.769	1.5143	6.06	3.0506	1.8716
509	2.3083	1.0318		2.1544	34.3753	1.619	7.482	-9.779	6.4584	1.3975	0.9869	1.0757	0.7238	2	10.4561	4.1092	5.1	5.6774	7.0901	-1.0225
510	3.2922	0.846	0.6862	2.6641	86.2187	1.7501	8.7498	10.6218	5.834	1.1669	0.6861	0.9879	0.3705	2	10.2101	3.0163	2.2069	8.1416	5.2143	1.0845
511	3.0507	0.9545		2.7369	75.8431	2.0099	9.1476	20.088	4.5209	0.9933	0.9314	1.0495	0.6355	2	9.0865	4.1213	2.2823	6.4848	3.6127	1.8253
512	1.6337	0.7892		1.1393	1.9329	0.6528	4.0508	-5.2096	0.5446	0.0878	0.7419	0.842	0.4078	2	0.3555	0.2151	0.2437	0.5275	0.573	-0.0185
513	1.8757	0.961		1.5719	8.0334	1.1045	5.6625	-37.1137	4.2359	0.8262	0.9206	1.0364	0.6419	2	4.6786	1.9916	2.9599	3.1028	5.8079	-1.7364
514	1.5764	0.9192		1.2592	1.2204	0.8235	4.552	1.3356	0.5279	0.0955	0.8575	0.98	0.5306	2	0.4347	0.2821	0.2774	0.5317	0.5208	0.0058
515	2.5379	0.9246		2.2143	48.8833	1.5826	7.372	-11.8163	2.7646	0.5935	0.9483	1.029	0.6571	2	4.3753	1.5144	1.8768	2.3046	3.0913	-0.517
516	2.11	0.997		1.9102	20.9127	1.3845	6.6086	-25.9711	4.0668	0.852	0.9441	1.0534	0.6099	2	5.6305	1.6624	3.5732	2.7255	5.123	-1.4623
517	2.9485	0.8528		2.3728	71.1908	1.5586	7.8998	42.9625	7.6263	1.5046	0.8133	0.9713	0.521	2	11.8864	7.3731	2.1274	14.151	4.3499	5.1067
518	2.0564	1.0201		1.8374	17.4428	1.338	6.5898	-29.8414	3.9589	0.8038	0.9957	1.0798	0.7294	2	5.297	2.1686	3.1285	2.9731	5.1404	-1.5807
519	2.4199	0.9319		2.0302	42.1696	1.3938	7.0846	22.1624	4.0929	0.8052	0.921	0.9918	0.6053	2	5.7047	3.1928	1.6007	5.2746	3.1859	1.2643
520	2.1631	1.0201		1.9745	24.7852	1.4634	6.932	1.2421	2.6946	0.5689	0.9162	1.0905	0.7043	2	3.9433	1.9232	1.7613	2.7306	2.6611	0.049
521	3.769	0.8842	0.7348	3.1866	97.5898	2.1915	10.4697	30.4673	7.7399	1.6201	0.7348	0.9984	0.4517	2	16.9621	7.5989	2.467	16.8223	5.3818	5.1679
522	2.2109	1.0981		2.133	27.7151	1.7025	7.6273	3.9424	3.0274	0.6758	1.0999	1.1674	0.8047	2	5.1542	2.5433	1.9271	3.1606	2.9081	0.2032
523	2.9258	0.9888		2.7069	69.9225	2.0632	9.0887	30.8122	6.286	1.427	0.9295	1.1162	0.6896	2	12.9692	6.9954	2.9406	10.1435	4.3491	3.9961
524	2.0162	0.9413		1.6575	14.7797	1.1421	5.962	-15.5566	7.7091	1.4768	0.9228	0.9876	0.6155	2	8.8046	4.1128	4.6917	6.6826	8.9081	-1.3697
525	1.5974	0.7396		1.0579	1.5271	0.5606	3.7117	-60.3735	0.7067	0.1067	0.7032	0.8094	0.3433	2	0.3962	0.15	0.3338	0.4368	1.1335	-0.2392
526	2.3347	0.9073		1.906	36.3317	1.284	6.6543	-14.0663	0.1927	0.0372	0.8792	0.9636	0.5261	2	0.2474	0.0809	0.122	0.1537	0.2198	-0.0348
527	3.0702	0.8678	0.7479	2.5227	76.7091	1.6621	8.3705	24.8413	11.7739	2.3379	0.7479	0.94	0.4976	2	19.5694	9.2643	4.8675	18.619	8.8489	4.8613
528	1.9549	0.9058		1.5762	11.2816	1.0456	5.5628	-22.6281	5.5423	1.0417	0.8655	0.9689	0.5239	2	5.795	2.2497	3.5454	4.2939	6.7967	-1.3113
529	2.7395	0.9418		2.3771	60.3984	1.6886	8.1052	22.9433	7.3244	1.5259	0.8904	1.0079	0.5534	2	12.3679	5.9611	3.0306	10.771	5.6438	2.8376
530	3.3216	0.9082	0.6914	2.8397	87.2385	1.9729	9.4769	41.5038	7.48	1.5572	0.6914	1.0321	0.4596	2	14.7572	8.1356	2.2205	17.7024	4.3754	6.1248
531	2.1686	1.0119		1.9531	25.1898	1.4322	6.8941	-68.3678	2.2753	0.4727	1.0054	1.0584	0.728	2	3.2587	0.5609	2.5576	0.7705	3.8308	-2.2279
532	3.0487	0.8125	0.6631	2.3728	75.6993	1.5004	7.7819	33.4395	8.1802	1.5772	0.6631	0.9164	0.418	2	12.2735	6.3801	3.0467	15.2635	5.4446	4.1042
533	2.581	0.98		2.3557	51.5685	1.7343	7.9467	40.1644	0.3787	0.0827	0.9812	1.0583	0.703	2	0.6568	0.4231	0.144	0.6019	0.2266	0.2638
534	3.7925	0.8847		3.2123	97.7812	2.2017	10.5409	43.4876	5.3078	1.1086	0.7856	1.0024	0.4539	2	11.6861	6.4435	0.9277	14.196	2.9995	5.082
535	1.9143	0.9942		1.6618	9.5964	1.1817	5.979	-17.8058	4.4461	0.8787	0.9613	1.0677	0.6829	2	5.2539	2.6415	2.9844	3.8678	5.2375	-0.9355
536	2.4811	1.0229		2.2486	45.5624	1.6899	7.9731	-3.8505	6.195	1.313	1.0147	1.0943	0.6898	2	10.4689	4.035	3.857	5.8494	6.4336	-0.4031
537	2.2459	0.8938		1.786	30.1206	1.1579	6.3062	6.8482	6.4354	1.1816	0.8604	0.9822	0.535	2	7.4516	3.7176	2.7428	6.9485	5.9947	0.5103
538	2.6731	0.9007		2.2657	56.6969	1.5735	7.5638	3.1738	5.1982	1.0814	0.9384	1.0171	0.6281	2	8.1794	3.4211	2.3634	5.4465	5.0333	0.2596
539	2.8623	0.87		2.3128	66.7611	1.5274	7.8229	39.1899	10.8995	2.1281	0.7927	0.9428	0.4638	2	16.6479	9.5985	2.9462	20.6954	6.6282	6.5243
540	2.3226	0.8962		1.8803	35.4123	1.2263	6.5397	-9.9343	7.1521	1.3411	0.8953	0.9685	0.5721	2	8.7706	3.6269	4.1382	6.3398	7.8629	-0.8713
541	3.4565	0.9324		3.0196	91.8267	2.1564	10.1251	35.5338	5.4435	1.1593	0.8233	1.056	0.5513	2	11.7384	6.1058	1.7914	11.0748	3.5092	4.1711
542	2.3282	1.0789		2.2101	35.9414	1.7475	7.8914	3.9696	4.0335	0.8932	1.0645	1.1735	0.7825	2	7.0485	3.3107	2.2312	4.2311	3.8735	0.2798
543	3.1335	0.8783		2.6426	79.7183	1.8098	8.6462	0.2868	7.1386	1.4942	0.9188	0.9983	0.5588	2	12.9195	4.0147	3.7592	7.1844	7.1181	0.037
544	3.1804	0.9964		2.9082	81.7171	2.1539	9.9555	27.9088	10.6327	2.3004	0.9017	1.0758	0.6214	2	22.9017	11.1545	4.4282	17.9516	7.6653	6.3916
545	2.0055	0.9822		1.7603	14.1215	1.2696	6.1882	-25.0119	4.8062	0.9861	0.9681	1.0422	0.6682	2	6.1019	2.4887	3.6132	3.7243	6.0082	-1.5262
546	1.6065	0.7924		1.1136	1.6745	0.6504	3.9994	-9.7367	0.8352	0.1358	0.7156	0.8212	0.4263	2	0.5432	0.3377	0.3373	0.7923	0.9164	-0.0529
547	2.2645	0.9372		1.8888	31.3084	1.296	6.6674	-17.311	7.7356	1.5036	0.9664	1.0395	0.6582	2	10.0254	4.2371	4.5902	6.4377	9.0746	-1.7355
548	3.4034	0.889	0.7172	2.8097	90.1826	1.8687	9.5054	41.6604	8.5548	1.6818	0.7172	0.9604	0.4254	2	15.9864	8.7829	2.5954	20.6483	4.991	6.66
549	2.7001	0.9494		2.4585	58.2716	1.8263	8.0532	11.7653	4.5125	1.0233	1.0069	1.0881	0.7294	2	8.2412	3.8736	2.5592	5.311	3.9815	0.9696
550	2.5621	0.9898		2.2743	50.4263	1.6313	7.967	7.1904	4.8901	1.0013	0.9528	1.037	0.6676	2	7.9773	3.6033	2.8484	5.3977	4.5384	0.5736
551	2.4615	0.9071		2.0002	44.4998	1.3504	7.0148	4.7255	5.8076	1.118	0.8824	1.0001	0.5338	2	7.8426	3.3244	2.463	6.2277	5.5334	0.3706
552	2.0217	0.9031		1.6233	15.1976	1.0715	5.7357	-35.6244	3.3905	0.6334	0.8761	1.0287	0.5904	2	3.6329	1.4207	2.2122	2.4063	4.5984	-1.2942
553	2.5828	1.0218		2.4328	51.6032	1.8604	8.2913	32.1489	4.3493	0.9759	1.0537	1.1187	0.7585	2	8.0914	4.8397	1.735	6.3803	2.951	2.6013
554	2.2724	0.9098		1.8888	31.8075	1.277	6.4948	-7.945	3.0367	0.5971	0.8694	0.9296	0.5664	2	3.8779	1.5487	1.9197	2.7342	3.2781	-0.3081
555	2.5059	0.9262		2.0773	46.9523	1.4053	7.2918	1.7573	5.3695	1.0348	0.9222	0.9922	0.5594	2	7.5458	3.0834	2.8635	5.5122	5.2751	0.1326
556	2.7488	0.8915		2.2615	60.9165	1.5061	7.6986	21.21	12.8292	2.5098	0.8696	0.9471	0.4921	2	19.322	9.0726	5.3121	18.4355	10.108	4.0982
557	3.6351	0.8265	0.6404	2.8354	95.6195	1.8121	9.4383	44.5189	5.8078	1.1151	0.6404	0.9332	0.3448	2	10.5243	5.7963	1.6527	16.8112	3.2222	4.6853
558	1.979	0.9267		1.6318	12.5752	1.0905	5.7619	24.1751	0.6809	0.1289	0.8769	0.9882	0.5523	2	0.7425	0.4647	0.2778	0.8413	0.5163	0.1795
559	2.7536	0.9202		2.3385	61.0834	1.6183	7.9605	22.8363	7.2732	1.4786	0.9103	1.0302	0.5695	2	11.7703	5.8844	3.0374	10.3319	5.6124	2.6879
560	2.6296	0.9079		2.1972	54.3576	1.4889	7.5005	10.3474	7.8617	1.5606	0.9194	0.9878	0.5591	2	11.7053	5.1519	3.4372	9.2144	7.048	1.2112
561	2.0106	0.8254		1.5076	14.4435	0.9183	5.2136	-0.0714	0.8637	0.1521	0.8083	0.8747	0.4719	2	0.7931	0.4073	0.3858	0.8631	0.8643	-0.0006
562	2.5288	0.9762		2.2358	48.3217	1.63	7.7556	4.1407	5.7176	1.2017	0.9635	1.0679	0.693	2	9.3197	4.1842	2.9943	6.0378	5.4809	0.3859
563	2.4079	0.8638		1.8631	41.4551	1.1919	6.5345	-18.7179	5.866	1.07	0.8064	0.9398	0.5319	2	6.9917	2.3957	2.8537	4.5039	6.9642	-1.3087
564	2.8827	0.9178		2.5142	67.8072	1.7939	8.3122	21.935	7.0639	1.5245	0.9532	1.0224	0.6153	2	12.672	6.1729	2.6748	10.0318	5.5146	2.7796
565	2.8776	0.8688		2.3343	67.5546	1.5416	7.8544	26.1265	8.7599	1.7193	0.8706	0.9604	0.4953	2	13.5043	6.7335	3.2681	13.5943	6.4712	3.5282
566	2.1081	0.8853		1.6832	20.8144	1.0816	5.8634	-13.4083	4.0869	0.7539	0.8509	0.9163	0.5025	2	4.4204	1.7363	2.2635	3.4552	4.6347	-0.5927
567	2.1493	0.9462		1.8032	23.6783	1.2501	6.389	-24.2128	0.1504	0.0294	0.9216	0.9849	0.6229	2	0.188	0.0709	0.1019	0.1138	0.1868	-0.0455
568	2.1927	0.9924		1.9402	26.6441	1.4227	6.8365	-26.3727	4.6993	0.9779	0.9307	1.0609	0.6463	2	6.6857	2.0747	3.8575	3.2102	5.9385	-1.7632
569	2.2757	0.9689		1.9659	32.0653	1.4028	6.9272	3.6212	3.7561	0.7606	0.971	1.0364	0.66	2	5.269	2.58	2.0135	3.9092	3.6201	0.1908
570	1.8687	1.1229		1.7561	7.751	1.4172	6.5922	-25.7844	4.5696	0.9824	1.0247	1.3228	0.9084	2	6.476	3.5514	3.4013	3.9096	5.7478	-1.6698
571	2.1324	1.0235		1.8974	22.3385	1.4228	6.8564	-8.1763	5.9536	1.2355	0.924	1.1772	0.7657	2	8.4708	4.2384	3.5594	5.5357	6.4402	-0.6926
572	2.5741	0.953		2.2358	51.2214	1.5505	7.7066	-13.7324	3.482	0.7006	0.9189	1.1197	0.7098	2	5.3989	2.0698	1.8832	2.9158	3.9602	-0.7414
573	2.2756	0.9035		1.8417	32.0501	1.2357	6.4591	-12.2237	4.2397	0.8111	0.8537	0.9799	0.5653	2	5.239	2.0492	2.6427	3.6251	4.7579	-0.6404
574	1.9973	0.9009		1.6061	13.6131	1.073	5.6529	-18.0557	5.0579	0.9601	0.8874	0.9619	0.5603	2	5.4271	2.3656	3.0615	4.2223	5.9713	-0.9799
575	2.2047	0.9814		1.9274	27.4062	1.3945	6.7972	13.3649	5.1987	1.0666	0.9494	1.054	0.622	2	7.2496	3.7704	2.6103	6.0616	4.504	0.9689
576	3.3917	0.8643		2.754	89.7745	1.7991	9.21	36.8938	10.6438	2.0792	0.7434	0.9411	0.4087	2	19.1493	9.8104	3.0601	24.002	6.717	7.0649
577	2.529	0.912		2.103	48.3896	1.4492	7.2457	3.0346	0.4812	0.0962	0.8744	1.0001	0.5879	2	0.6973	0.2954	0.2094	0.5025	0.4665	0.0212
578	1.9178	0.9348		1.5847	9.7003	1.0634	5.6318	-33.9394	3.4188	0.6455	0.9185	0.9856	0.6081	2	3.6356	1.5505	2.3132	2.5498	4.579	-1.2339
579	3.4142	0.9061	0.6444	2.9339	90.6602	2.0327	9.719	25.5648	2.9008	0.6067	0.6444	1.032	0.3918	2	5.8964	2.3534	0.9282	6.0065	2.1592	1.5074
580	2.4206	0.8381		1.8631	42.2673	1.1564	6.3736	-5.5209	6.0726	1.1018	0.8103	0.9081	0.4868	2	7.0224	2.7315	3.0194	5.6112	6.4076	-0.3877
581	1.504	0.7914		1.0451	0.6455	0.5963	3.7396	-31.6932	0.078	0.0124	0.6869	0.8424	0.4152	2	0.0465	0.0279	0.0343	0.0673	0.1028	-0.0147
582	3.5327	0.801		2.7069	93.7688	1.6691	8.8894	36.7587	8.6928	1.6322	0.7199	0.9779	0.3679	2	14.5092	7.356	2.4809	19.9938	5.4975	5.3334
583	3.0465	0.8561		2.5484	75.6172	1.7443	8.1939	26.7352	7.4437	1.5846	0.8581	0.988	0.5601	2	12.984	6.526	3.1357	11.6513	5.4537	3.4713
584	2.42	0.8867		1.9445	42.1859	1.2725	6.7412	3.8985	7.0795	1.3364	0.8619	0.9596	0.5492	2	9.0087	4.0874	3.3886	7.443	6.8035	0.3512
585	2.7683	0.9172		2.4156	62.1077	1.7111	7.9766	15.8487	6.6146	1.4189	0.9475	1.0549	0.606	2	11.3183	5.1668	3.2011	8.5266	5.5663	1.7938
586	2.4778	0.851		1.9017	45.3792	1.1959	6.6246	-17.706	7.2653	1.3116	0.8287	0.9362	0.4854	2	8.6886	2.6125	4.0148	5.3823	8.5517	-1.5384
587	2.996	0.8766		2.4628	73.5791	1.645	8.2507	35.2619	7.7354	1.5423	0.8623	0.9415	0.503	2	12.7248	7.0057	2.7586	13.9288	5.0077	4.487
588	2.1107	1.0111		1.8845	20.9267	1.3713	6.7047	2.0395	3.497	0.7152	0.9798	1.0868	0.6697	2	4.7954	2.3919	2.0993	3.5717	3.4257	0.0978
589	2.4016	0.9475		2.0302	41.0992	1.4213	7.1486	0.6093	0.1792	0.0356	0.9356	1.0131	0.6193	2	0.2547	0.1118	0.1114	0.1806	0.1781	0.0016
590	2.4154	0.9641		2.0858	41.8769	1.4781	7.3161	-1.6195	2.9476	0.5955	0.942	1.0518	0.6767	2	4.3568	1.9564	1.2524	2.891	2.9953	-0.0706
591	2.8895	0.8555		2.3771	68.1381	1.5792	7.7659	38.4319	7.7612	1.5782	0.8002	0.9592	0.483	2	12.2565	7.0183	2.7245	14.5312	4.7784	4.7104
592	1.9765	0.8939		1.5804	12.4427	1.0263	5.5507	-31.5829	3.8706	0.7157	0.8405	0.9386	0.4983	2	3.9724	1.2835	2.6889	2.5755	5.093	-1.2546
593	1.926	0.9289		1.5847	10.1429	1.0514	5.6204	4.7676	7.0581	1.3204	0.8893	0.9675	0.5923	2	7.4209	4.3347	3.6492	7.319	6.7216	0.3538
594	2.3877	0.9115		1.9702	40.0849	1.3073	6.8371	-14.2609	6.7376	1.2883	0.9163	0.9491	0.5241	2	8.808	2.7787	4.824	5.3017	7.6983	-1.2561
595	2.3316	1.0062		2.103	36.1286	1.5616	7.3707	-18.3594	3.5511	0.7524	0.9796	1.0732	0.6673	2	5.5454	1.7863	2.7744	2.6771	4.2029	-1.0181
596	3.4875	0.824	0.6545	2.7711	92.7483	1.7849	9.0279	46.5335	8.2386	1.6289	0.6545	0.9825	0.4141	2	14.7051	8.6667	2.0374	20.931	4.4049	6.8428
597	2.7794	0.8836		2.3343	62.482	1.5586	7.7151	25.5354	5.0058	1.0113	0.8554	0.986	0.5162	2	7.8021	3.9164	2.4166	7.5871	3.7275	1.9923
598	2.7078	0.8547		2.1758	58.8552	1.4208	7.2704	-13.7755	5.9891	1.1704	0.8777	1.0482	0.6229	2	8.5093	3.0723	3.3807	4.9324	6.8142	-1.1722
599	2.1242	0.9227		1.7518	21.8994	1.165	6.1576	-4.1578	6.6105	1.2507	0.9224	0.9964	0.5592	2	7.7012	3.5303	3.5351	6.3126	6.8852	-0.3202
600	2.2249	0.9521		1.8674	28.72	1.2995	6.6547	-15.0227	2.5878	0.5053	0.9283	1.0118	0.5896	2	3.3629	1.2498	1.5887	2.1197	2.9766	-0.5052
601	2.5861	0.8838		2.2229	51.8293	1.5577	7.1806	7.9736	5.3975	1.1709	0.9167	0.9826	0.5785	2	8.4077	3.544	2.8567	6.1262	4.9673	0.6704
602	2.535	0.9173		2.1158	48.747	1.4435	7.305	-27.219	5.7187	1.13	0.9192	0.9919	0.6112	2	8.2549	2.1998	3.8561	3.5991	7.2753	-2.2469
603	2.8534	0.8226		2.2657	66.337	1.4719	7.3738	37.3202	7.6224	1.5215	0.7747	0.9652	0.4412	2	11.2194	6.2949	2.6392	14.2684	4.7778	4.1871
604	1.954	0.978		1.6832	11.2291	1.1988	6.0039	-12.2006	5.0854	1.0154	0.9763	1.0438	0.6222	2	6.0964	2.8063	3.2901	4.5103	5.7056	-0.7438
605	2.7661	0.9721		2.5527	61.9583	1.9083	8.4472	22.6755	4.6247	1.0448	1.0071	1.1076	0.6879	2	8.8254	4.4612	2.2124	6.4853	3.5761	2.0012
606	2.5312	0.9567		2.1929	48.6278	1.5706	7.6075	2.5229	3.5483	0.7326	0.9159	1.1557	0.6112	2	5.573	2.2545	2.1851	3.6889	3.4588	0.1406
607	2.827	0.9233		2.4456	64.977	1.6978	8.1996	31.6796	5.0209	1.0396	0.8843	1.0081	0.5679	2	8.5244	4.6486	2.2176	8.1851	3.4302	2.7005
608	1.8669	0.9009		1.4948	7.6484	0.9943	5.2839	-15.4472	3.2756	0.6164	0.8747	0.9651	0.56	2	3.2569	1.6144	1.8981	2.883	3.7816	-0.5031
609	2.1479	0.9875		1.8845	23.5209	1.3646	6.6638	-28.1531	3.456	0.7077	0.9727	1.079	0.6943	2	4.716	1.7476	2.6177	2.5169	4.429	-1.3277
610	2.536	0.7989		1.9231	48.7811	1.1992	6.3649	-15.5451	8.6838	1.6361	0.8031	0.916	0.4837	2	10.4136	3.2344	4.5215	6.6868	10.0335	-1.6188
611	2.2995	1.0773		2.1844	33.6063	1.6991	7.7826	-56.9282	0.1058	0.0231	1.0334	1.2391	0.8477	2	0.1797	0.0384	0.1258	0.0453	0.166	-0.1023
612	2.9527	0.9656		2.6812	71.4498	1.9776	8.9573	0.2854	3.9124	0.8638	0.9361	1.116	0.7226	2	7.7372	2.8409	2.3236	3.9317	3.9012	0.0221
613	2.1332	0.9505		1.8289	22.4237	1.2833	6.3699	-1.8975	3.0406	0.6126	0.9166	1.0423	0.6443	2	3.902	1.9223	1.7181	2.9834	3.0983	-0.074
614	3.2396	0.8755	0.6561	2.6598	83.896	1.7881	8.9108	36.1007	3.5709	0.7166	0.6561	0.9936	0.3684	2	6.3852	3.1459	1.2906	8.5381	2.2818	2.3051
615	2.2833	0.8644		1.786	32.5517	1.1395	6.2008	10.724	2.4534	0.4508	0.8492	0.9224	0.5326	2	2.7956	1.4663	0.951	2.7532	2.1903	0.2998
616	2.0513	1.0102		1.8503	17.1414	1.3434	6.5102	-30.1032	1.7675	0.3647	0.898	1.1157	0.6629	2	2.3745	0.8096	1.5648	1.2213	2.2996	-0.7148
617	2.1938	0.9098		1.7475	26.7026	1.1712	6.2701	-37.2832	3.0962	0.5783	0.9173	1.0344	0.5807	2	3.6263	1.1162	2.1001	1.9223	4.2507	-1.352
618	2.0244	0.853		1.5547	15.3732	0.9756	5.4251	-6.948	0.2149	0.0386	0.8422	0.9048	0.4962	2	0.2097	0.0995	0.1102	0.2005	0.2299	-0.0146
619	2.1169	0.865		1.6447	21.3347	1.0255	5.7526	-22.3209	0.1307	0.0233	0.8508	0.9162	0.4992	2	0.134	0.0499	0.0776	0.0999	0.1598	-0.0299
620	2.8684	0.9776		2.6683	67.0896	2.0372	8.8094	7.1612	2.5382	0.587	1.0069	1.0621	0.6761	2	5.1709	1.9635	1.2841	2.9043	2.3565	0.3703
621	3.2551	0.9617	0.8657	2.9724	84.7681	2.2402	9.834	31.509	2.3988	0.5464	0.8657	1.0885	0.5678	2	5.3737	2.626	0.8879	4.625	1.6429	1.6932
622	2.0784	1.018		1.8803	18.89	1.4003	6.6474	15.0449	1.9082	0.402	0.9758	1.0957	0.6753	2	2.672	1.4967	1.0272	2.2163	1.6211	0.402
623	2.2387	0.9258		1.8588	29.6274	1.2536	6.5114	-20.3372	4.7265	0.91	0.9193	0.985	0.5648	2	5.9251	2.0073	3.1314	3.5541	5.6878	-1.205
624	2.7665	1.0313		2.6469	61.9956	1.9984	8.9633	11.0507	2.6318	0.5868	0.9728	1.1368	0.6312	2	5.2594	2.0588	1.516	3.2618	2.341	0.5812
625	2.4222	1.0228		2.2186	42.3814	1.6655	7.7832	-10.6579	1.7796	0.3808	1.0243	1.095	0.7302	2	2.964	1.1221	1.3644	1.5367	1.9693	-0.3159
626	2.7395	0.9303		2.3557	60.4169	1.6661	8.0065	-3.7957	1.79	0.3725	0.9498	1.0288	0.6152	2	2.9823	1.0298	1.1451	1.674	1.8579	-0.1132
627	2.8221	0.9738		2.557	64.7293	1.8896	8.6341	11.5404	2.4708	0.5407	0.9929	1.0543	0.7023	2	4.6688	2.0738	1.2881	2.9529	2.1857	0.5388
628	2.9753	0.8142	0.6755	2.2786	72.6512	1.4039	7.6106	-34.6664	0.3064	0.0565	0.6755	0.946	0.4326	2	0.4301	0.0294	0.1803	0.0679	0.4125	-0.1491
629	3.3658	0.8818		2.8654	88.8942	1.9485	9.324	44.1525	2.6523	0.5543	0.8076	0.9556	0.5175	2	5.168	3.0483	0.727	5.8907	1.4813	2.2818
630	3.6892	0.8743		3.0709	96.376	2.0591	10.133	7.6021	3.3456	0.6798	0.8392	0.9921	0.4701	2	6.8889	1.977	1.7324	4.2052	3.0912	0.5237
631	3.6043	1.005	0.865	3.3836	95.2428	2.5731	11.3802	35.0178	2.8409	0.6423	0.865	1.1064	0.5839	2	7.31	3.6377	1.1003	6.2302	1.8461	2.5598
632	4.8577	0.9005	0.5283	4.2188	99.9028	2.9696	13.7417	5.9083	3.7093	0.8016	0.5283	1.0681	0.3	2	11.0151	1.6978	1.3762	5.6594	3.4902	0.6508
633	1.967	0.967		1.679	11.8346	1.1737	5.976	-24.4015	2.6121	0.513	0.925	1.0571	0.612	2	3.0658	1.2406	1.8252	2.0272	3.2495	-0.7481
634	2.021	0.9895		1.7475	15.1301	1.2564	6.2825	-28.2949	1.5792	0.3158	0.9327	1.0986	0.69	2	1.9841	0.8365	1.1475	1.2124	2.026	-0.5614
635	3.4885	0.9666	0.8148	3.1994	92.8408	2.4048	10.5937	45.4357	4.066	0.923	0.8148	1.1549	0.5576	2	9.778	5.6797	1.405	10.1865	2.2187	4.4427
636	1.616	0.8285		1.1821	1.7729	0.7178	4.2062	54.3092	0.0525	0.009	0.7882	0.8662	0.464	2	0.0377	0.0316	0.0148	0.0682	0.024	0.0205
637	2.8101	0.8882		2.2829	64.1216	1.5113	7.8409	4.4356	5.5389	1.0676	0.8387	0.9802	0.5413	2	8.371	3.2366	2.6855	5.9793	5.2933	0.3713
638	1.7682	1.0156		1.5419	4.3673	1.1183	5.6416	-39.755	3.3578	0.6656	0.9673	1.0656	0.7114	2	3.755	1.8454	2.5971	2.5941	4.6925	-1.4928
639	1.4949	0.9185		1.1693	0.5479	0.767	4.3137	-57.8217	0.3759	0.0668	0.7736	0.9819	0.5565	2	0.2883	0.1634	0.1943	0.2937	0.5932	-0.1667
640	1.9494	0.9597		1.6661	11.0059	1.1699	5.8775	-14.7397	1.8667	0.3716	0.9318	0.9994	0.5884	2	2.1839	0.9384	1.2455	1.5949	2.1419	-0.3219
641	2.8416	0.9557		2.5313	65.7224	1.8215	8.5319	0.8452	3.9519	0.8437	0.9257	1.1726	0.6717	2	7.1983	2.6929	2.5893	4.009	3.9184	0.0608
642	3.1461	0.8123		2.3814	80.1836	1.4592	8.0288	21.8284	5.8427	1.0619	0.7222	0.8677	0.3877	2	8.5256	3.632	1.8687	9.3671	4.5674	1.861
643	2.932	0.9143		2.5142	70.1595	1.7662	8.4219	12.3621	3.9507	0.8285	0.9262	1.017	0.6204	2	6.9778	3.0106	2.0805	4.8528	3.4623	0.8626
[truncated: 5,294 more rows]

## Sheet: Z11
n	Axis	Dia	FluorMean	CenterVol	Volume	Constr	Age	MinDiaCenter	MaxDia	VolCenter	FlChannel	FluorTotal	FluorCenter	FluorPole	ConcCenter	ConcOffCenter	FCPlus	RingFraction	ConcTotal	WallArea	ConcWall
[truncated: 3,304 more rows]

[truncated: 6 more sheets: N-11, Z12, N12, Z13, Z14, Z15]
