# Supplementary material for: Early midcell localization of Escherichia coli PBP4 supports the function of peptidoglycan amidases
Source: PLoS Genet. 2022 May 23;18(5):e1010222. doi: 10.1371/journal.pgen.1010222 (PMC9166362; doi:10.1371/journal.pgen.1010222)
Supplement: S7 Data — (XLSX) [file pgen.1010222.s024.xlsx]

## Sheet: Information
n	Number of cells
count	Number of cells
mean	average value
stdev	standard deviation of the average value
Axis	Length of the cell (µm)
Dia	Diameter of the cell (µm)
Constr	Number of constrictions and diameter at the constriction site
Area	2D surface of the cell (µm^2)
Age	Normalized age of the cells (0-100 %)
Volume	Volume of the cell (µm^3) (sum of disks)
WallArea	Calculated 3D surface (µm^2)
RingFraction	The fractio of fluorescent material in Volcenter compared to the rest of the cell
ConcTotal	Concentration of fluorescent material in the cell (au/µm^3)
ConcWall	Concentration of fluorescent material in cell envelope (au/µm^2)
MinDiaCenter	The miniumal diameter along the cell length (excluding the cell poles)
MaxDia	The maximun diamter ofound along the length axis.
VolCenter	Cell compartment ± 0.4 μm from cell center (µm^3)
FlChannel	Fluorescence Channel
FluorTotal	Total amount of fluorescent material per cell (au)
FluorCenter	Amount of fluorescent material in the VolCenter (au/µm^3)
FluorPole	Amount of fluorescent material in the cell pole defined haf of the sphere at the end of the cell with a diameter identical to that of the cell (au)
ConcCenter	Contentration of the fluorescenc\t material in VolCenter (au/µm^3)
ConcOffCenter	Concentration of fluorescent material in the cell excluding that of the VolCenter (au/µm^3)
FCPlus	The extra amount of fluorescent material in the VolCenter compared to the rest of the cell (au/µm^3)
see also:
Vischer, N.O.E., Verheul, J., Postma, M., Saparoea, B. van den B. van, Galli, E., Natale, P., et al. (2015) Cell age dependent concentration of Escherichia coli divisome proteins analyzed with ImageJ and ObjectJ. Frontiers in microbiology 6: 586.

## Sheet: 1-Z
n	Axis	Dia	Constr	Area	Age	Volume	WallArea	RingFraction	ConcTotal	ConcWall	MinDiaCenter	MaxDia	VolCenter	FlChannel	FluorTotal	FluorCenter	FluorPole	ConcCenter	ConcOffCenter	FCPlus
count	2622	2622	458	2622	2622	2622	2622	2622	2622	2622	2622	2622	2622	2622	2622	2622	2622	2622	2622	2622
mean	2.5226	0.9089	0.7135	2.0967	44.2717	1.4215	7.172	14.5551	9.2726	1.832	0.8553	0.985	0.54	2	13.4486	6.7852	4.174	12.821	7.6323	2.6576
stdev	0.5141	0.0579	0.0615	0.446	28.5422	0.3224	1.3616	21.942	3.4533	0.6987	0.0925	0.0575	0.0892	0	6.0859	3.4441	1.591	6.7085	2.8145	3.1844
---	---	---	---	---	---	---	---	---	---	---	---	---	---	---	---	---	---	---	---	---
1	3.3037	0.9161	0.7505	2.8654	89.3911	1.9649	9.5084	6.815	4.4366	0.9168	0.7505	1.0008	0.4851	2	8.7175	2.5997	1.9068	5.3589	4.1343	0.5941
2	2.3145	0.9457		1.9745	31.9728	1.3555	6.8761	30.7971	11.0153	2.1715	0.9149	1.0179	0.6156	2	14.9313	9.2911	4.0393	15.093	7.623	4.5984
3	2.5086	0.9552		2.1886	43.1831	1.5452	7.5281	7.7432	10.5903	2.1737	0.9524	1.0249	0.6041	2	16.3641	7.1695	6.2459	11.8678	9.7704	1.2671
4	2.8624	0.8934		2.3814	65.5028	1.6237	8.0337	27.6048	5.3902	1.0894	0.8186	0.9743	0.4888	2	8.7521	4.3234	2.0194	8.8452	3.9023	2.416
5	3.4182	0.8319	0.6584	2.7369	93.4889	1.7608	8.9334	3.8531	5.2281	1.0305	0.6584	0.9242	0.3677	2	9.2056	2.2031	3.7447	5.9914	5.0267	0.3547
6	2.3249	0.7448		1.5976	32.4545	0.9015	5.4398	-2.2512	4.1278	0.6841	0.6995	0.7956	0.3389	2	3.7212	1.3465	1.4974	3.9734	4.2206	-0.0838
7	1.8633	1.0305		1.679	6.2143	1.2201	6.0321	-18.8409	5.0784	1.0272	0.9954	1.0703	0.671	2	6.1961	2.8824	3.8857	4.2955	6.0352	-1.1674
8	3.0596	0.8628		2.497	77	1.6635	8.2936	14.8798	6.4252	1.2887	0.8298	0.9412	0.5232	2	10.6883	4.4518	2.8722	8.5089	5.469	1.5904
9	1.5318	0.7972		1.0793	0.441	0.6083	3.8364	-101.069	0.6303	0.0999	0.7934	0.8629	0.4345	2	0.3834	0.163	0.309	0.3753	1.2672	-0.3875
10	1.9104	0.9801		1.6361	8.3563	1.1499	5.8825	-13.4157	5.462	1.0677	0.9372	1.0451	0.6657	2	6.2807	3.2813	3.46	4.9291	6.1948	-0.8426
11	2.7069	0.9044		2.2829	56.3518	1.5658	7.6909	33.419	6.9319	1.4113	0.9315	0.9971	0.594	2	10.854	6.3688	2.5655	10.7222	4.6155	3.6273
12	3.2533	0.93	0.797	2.8054	87.0072	1.9743	9.5053	34.8174	9.8509	2.0461	0.797	1.0134	0.4754	2	19.4486	9.824	2.9523	20.6651	6.4211	6.7715
13	2.8499	0.8967		2.3942	64.8111	1.6533	8.0285	20.0832	13.7322	2.8279	0.8493	0.9653	0.5126	2	22.7035	10.1855	7.3095	19.8685	10.9743	4.5596
14	3.1809	0.8675		2.6212	83.283	1.7666	8.6687	23.4281	11.0565	2.2532	0.84	0.9465	0.5201	2	19.5325	8.9797	3.7317	17.2643	8.4664	4.5761
15	2.0929	0.8997		1.6747	18.2849	1.0989	5.9155	-11.9182	6.7298	1.2502	0.8848	0.9716	0.5308	2	7.3954	3.1164	3.8373	5.8714	7.532	-0.8814
16	2.1158	0.9503		1.786	19.5715	1.2249	6.3168	-25.4375	9.5034	1.8428	0.9198	0.9858	0.5843	2	11.6407	4.0036	6.8131	6.8524	11.9206	-2.9611
17	1.8902	0.9894		1.6276	7.4841	1.1682	5.875	-45.9093	7.6327	1.5177	0.9614	1.031	0.6708	2	8.9165	3.3772	6.1676	5.0345	11.1367	-4.0935
18	2.169	0.9926		1.9145	22.8552	1.3817	6.7634	39.4426	14.0916	2.8788	0.973	1.0412	0.6913	2	19.4703	13.5786	4.9702	19.6427	8.5335	7.6796
19	3.2364	0.8818		2.6726	86.4049	1.7663	8.9659	44.8232	11.3449	2.235	0.781	0.9683	0.4897	2	20.0385	12.0472	3.3355	24.6026	6.2599	8.9819
20	1.9072	0.9581		1.5976	8.2397	1.1012	5.7404	-5.817	6.1695	1.1835	0.9165	1.0276	0.6446	2	6.7939	3.8132	3.4566	5.9154	6.5286	-0.3952
21	3.3612	0.8295	0.6596	2.7112	91.3995	1.7558	8.7595	14.675	8.9888	1.8018	0.6596	0.9378	0.417	2	15.7826	5.5143	4.332	13.2244	7.6699	2.3161
22	2.1256	0.9623		1.8374	20.1084	1.2728	6.4263	24.3613	9.2714	1.8363	0.9826	0.9826	0.5955	2	11.8007	7.0508	4.1909	11.8405	7.0128	2.8748
23	2.1237	0.9476		1.8032	19.9502	1.2275	6.3222	2.7593	5.8487	1.1356	0.9346	0.995	0.5748	2	7.1793	3.4671	3.2509	6.0317	5.6872	0.1981
24	2.9355	0.8839	0.7443	2.467	69.4124	1.6751	8.1512	28.7608	10.1669	2.0893	0.7443	1.0022	0.478	2	17.0305	8.3605	4.5773	17.4892	7.2429	4.8981
25	1.9082	0.9091		1.5505	8.298	1.0201	5.45	-14.5601	4.7264	0.8847	0.8895	0.9583	0.5745	2	4.8214	2.4086	2.7674	4.1925	5.4144	-0.702
26	1.8196	0.9266		1.5034	4.8701	1.0157	5.297	-9.3281	7.174	1.3756	0.9169	0.9893	0.5515	2	7.2866	3.6457	4.2394	6.6105	7.843	-0.6797
27	2.0796	0.9546		1.7603	17.6304	1.2321	6.2365	3.4284	7.8194	1.5448	0.9469	1.0191	0.5799	2	9.6343	4.7095	4.3135	8.1209	7.5514	0.3303
28	3.2885	0.8355	0.6845	2.6341	88.6769	1.688	8.6322	27.1228	7.1723	1.4025	0.6844	0.9539	0.3927	2	12.1068	5.3365	3.0132	13.5883	5.227	3.2837
29	3.0792	0.8608	0.6956	2.5227	78.0362	1.6647	8.3274	22.1915	3.0832	0.6164	0.6956	0.9396	0.4405	2	5.1326	2.1958	1.3499	4.9845	2.399	1.139
30	3.5113	0.8444	0.6183	2.7925	96.4658	1.8049	9.3146	16.1684	12.1885	2.3618	0.6183	0.9426	0.3447	2	21.9991	7.0789	4.8133	20.5369	10.2176	3.5569
31	1.9364	0.8888		1.5333	9.4688	1.008	5.4069	27.8357	11.7751	2.1952	0.8788	0.9383	0.5077	2	11.8693	7.6185	4.2508	15.0049	8.4977	3.3039
32	2.828	0.8292		2.2143	63.4802	1.3904	7.3669	32.533	17.7882	3.3573	0.7357	0.9218	0.4435	2	24.7327	13.3694	5.8561	30.1419	12.0012	8.0463
33	1.9173	0.9677		1.619	8.6483	1.1224	5.8286	2.7845	8.8566	1.7055	0.9548	1.0245	0.65	2	9.9407	5.8734	4.7938	9.0361	8.6102	0.2768
34	2.1969	0.9592		1.8931	24.2811	1.3457	6.6201	29.1314	12.094	2.4584	0.9341	1.0245	0.5753	2	16.2749	9.6716	4.9636	16.8122	8.5706	4.7411
35	2.9974	0.7992		2.3171	72.7456	1.4581	7.5261	18.071	14.5643	2.8217	0.7944	0.9207	0.4316	2	21.2362	8.9878	5.5111	20.8237	11.9324	3.8376
36	2.2281	0.889		1.7732	26.2154	1.153	6.2229	-0.9374	9.9835	1.8498	0.8719	0.9163	0.5118	2	11.511	5.05	5.1241	9.8667	10.0775	-0.1079
37	2.5398	0.8948		2.0644	45.428	1.3622	7.1398	31.829	8.7544	1.6703	0.8281	0.9509	0.5112	2	11.9253	6.8466	2.9434	13.3927	5.968	3.7957
38	2.8288	0.8602		2.2743	63.6085	1.4732	7.6445	32.919	11.6867	2.2522	0.8065	0.9415	0.4776	2	17.2168	9.4119	4.5275	19.706	7.8396	5.6676
39	2.0234	0.9174		1.6533	14.3101	1.1101	5.8316	-16.4462	5.1416	0.9788	0.9178	0.9835	0.5832	2	5.7077	2.5532	3.1545	4.3779	5.9875	-0.9387
40	2.1854	0.9079		1.7732	23.5664	1.163	6.2329	22.8598	11.3469	2.1172	0.8786	0.9646	0.5711	2	13.1965	8.0157	4.4963	14.0357	8.7533	3.0167
41	2.2203	0.7661		1.5462	25.6554	0.8802	5.3435	-5.2026	5.1711	0.8518	0.7275	0.8097	0.3641	2	4.5516	1.744	2.088	4.7897	5.44	-0.2368
42	3.3477	0.8598	0.7418	2.7112	90.9852	1.7784	9.0429	32.6454	7.9345	1.5604	0.7418	0.9425	0.4552	2	14.1107	7.0391	2.9617	15.464	5.3441	4.6065
43	2.0198	0.9786		1.7432	14.0672	1.2415	6.2092	-7.0117	10.1367	2.0268	0.9442	1.0306	0.6688	2	12.5847	6.3726	6.212	9.5279	10.8471	-0.8824
44	2.3529	0.7745		1.6747	34.3976	0.9645	5.7248	0.6027	9.621	1.6209	0.7535	0.82	0.3858	2	9.2795	3.7452	4.2917	9.708	9.563	0.0559
45	2.1756	0.8208		1.6147	23.1457	0.9686	5.6103	16.2444	9.3306	1.6109	0.7876	0.8602	0.4653	2	9.0376	5.1048	3.4508	10.9699	7.8151	1.4681
46	3.2548	0.855		2.5998	87.259	1.6828	8.7421	27.6293	9.7297	1.8729	0.7889	0.9225	0.4178	2	16.3732	7.4655	3.6884	17.8699	7.0414	4.5238
47	2.0029	0.9666		1.6918	13.0694	1.2014	6.0819	10.0645	7.4697	1.4755	0.983	1.0486	0.6594	2	8.9741	5.3331	3.641	8.0875	6.7179	0.9032
48	2.0489	0.9306		1.6961	15.8992	1.1396	5.9901	-0.3667	13.3627	2.5422	0.9067	0.9868	0.5922	2	15.2281	7.8868	7.3413	13.3179	13.4122	-0.0558
49	1.9018	1.0277		1.679	8.0068	1.2307	6.1399	-28.0675	5.2176	1.0458	0.9581	1.1126	0.7352	2	6.4213	3.1104	3.9001	4.2308	6.6822	-1.8023
50	2.341	0.98		2.0387	33.5269	1.4681	7.207	45.3816	8.8685	1.8065	0.9813	1.0296	0.6354	2	13.0198	8.9865	2.5189	14.1422	4.8438	5.9086
51	3.4023	0.8817	0.7561	2.8654	92.8065	1.9464	9.4237	14.6056	4.2359	0.8749	0.7561	0.9841	0.433	2	8.2448	2.7706	1.9483	6.3982	3.6173	1.2042
52	1.7722	0.8081		1.2806	3.2565	0.7506	4.4993	-6.5625	1.0488	0.175	0.7902	0.8561	0.4556	2	0.7872	0.4575	0.4511	1.0042	1.1176	-0.0517
53	2.3685	0.9549		2.0344	35.5902	1.4166	7.1055	21.4867	7.0727	1.4101	0.9313	1.0273	0.6048	2	10.0192	5.511	3.2165	9.1124	5.5529	2.1528
54	2.6299	0.9566		2.3	51.0804	1.6322	7.9035	21.7324	6.1382	1.2676	0.9478	1.023	0.5991	2	10.0187	5.0553	3.2047	8.4386	4.8041	2.1773
55	2.2831	1.0288		2.0944	29.6219	1.5802	7.3792	16.2675	9.6515	2.0668	1.0045	1.0747	0.7296	2	15.2513	8.3767	5.3479	11.482	8.0813	2.481
56	3.2253	0.9375		2.8268	85.805	2.0059	9.4993	32.9754	5.2422	1.107	0.8597	1.0422	0.5741	2	10.5154	5.4848	2.3348	9.5533	3.5136	3.4675
57	2.6972	0.9694		2.4542	55.6215	1.8011	8.2146	32.0224	7.1136	1.5597	0.9961	1.0903	0.7155	2	12.8123	7.5626	3.161	10.57	4.8357	4.1028
58	2.9669	0.9338		2.5955	71.1144	1.8387	8.704	34.7283	10.6048	2.2402	0.9164	1.0472	0.5943	2	19.4991	10.8856	4.3993	18.3163	6.9222	6.7717
59	1.9751	0.9294		1.6318	11.3918	1.0946	5.7666	-47.4545	9.2271	1.7515	0.8875	1.0071	0.5585	2	10.1	2.8063	7.2936	5.0245	13.6059	-4.7929
60	3.0098	0.924		2.6469	73.8893	1.8887	8.7365	30.727	8.9499	1.9348	0.8714	1.0398	0.5271	2	16.9037	8.4619	4.316	16.0541	6.1999	5.194
61	3.1121	0.9709		2.7968	79.7481	2.0672	9.4921	37.2786	13.5972	2.9612	0.8531	1.0765	0.547	2	28.1081	15.1429	5.3872	27.6853	8.5282	10.4783
62	2.8015	0.9448		2.4242	62.0769	1.7009	8.3155	8.5954	14.3312	2.9314	0.9379	1.0131	0.6183	2	24.3759	10.1938	8.432	16.4881	13.0992	2.0952
63	1.5096	0.8556		1.1179	0.2479	0.6809	4.0576	-57.9949	7.9458	1.3334	0.7949	0.916	0.4936	2	5.4103	3.0591	4.4599	6.1978	12.5547	-3.1377
64	1.5614	0.8383		1.1564	0.5239	0.7021	4.1124	-69.7857	4.0276	0.6876	0.7641	0.8984	0.4423	2	2.8278	1.0511	2.46	2.3766	6.8387	-1.9734
65	2.422	0.9825		2.1201	38.8315	1.5272	7.4759	21.4535	12.9057	2.6364	0.9921	1.0421	0.6669	2	19.7096	10.9884	6.0779	16.4776	10.1369	4.2284
66	2.2524	0.9479		1.9359	27.7084	1.3307	6.7079	8.7288	9.1663	1.8184	0.9397	1.015	0.5746	2	12.1976	5.8715	5.2171	10.2192	8.3662	1.0647
67	2.817	0.9342		2.4842	63.0962	1.7635	8.2673	21.8445	7.7004	1.6426	0.9331	1.0278	0.6461	2	13.5796	6.855	3.6775	10.6096	6.0184	2.9664
68	2.9487	0.9404		2.6041	70.2161	1.8574	8.7111	27.0193	7.1048	1.5149	0.8753	1.0387	0.5783	2	13.1965	6.5643	3.3434	11.3507	5.1852	3.5656
69	2.5366	0.9324		2.2272	45.0891	1.5918	7.4305	24.4954	9.6664	2.0708	0.936	1.0334	0.6513	2	15.387	8.5228	4.2443	13.0854	7.2986	3.7691
70	3.0353	0.8516		2.4713	75.3667	1.6385	8.1203	30.962	15.1976	3.0665	0.9208	0.9933	0.5526	2	24.9012	13.5081	4.7532	24.4432	10.4919	7.7099
71	2.2025	0.9572		1.8888	24.7051	1.3353	6.6234	8.7394	5.2752	1.0635	0.9479	1.0496	0.603	2	7.044	3.5185	2.6433	5.8353	4.8143	0.6156
72	3.0584	0.9146		2.6341	76.7655	1.8527	8.7877	32.8501	15.997	3.3726	0.8933	1.0103	0.6041	2	29.6377	16.2256	6.5024	26.8581	10.7422	9.736
73	2.822	0.9166		2.4285	63.1814	1.6942	8.1265	42.2318	11.2033	2.3357	0.9172	1.0222	0.5937	2	18.9807	11.8581	3.9085	19.9738	6.4718	8.0159
74	1.9628	0.9733		1.6961	10.6196	1.1996	6.0017	35.461	7.2364	1.4464	0.9361	1.0697	0.5893	2	8.6808	5.8305	2.8503	9.8937	4.6702	3.0783
75	1.8548	0.9395		1.5248	5.8412	1.0215	5.4742	-20.9114	8.082	1.5081	0.8524	1.0061	0.554	2	8.2558	3.6878	5.3176	6.6562	9.7723	-1.7264
76	2.2794	0.9388		1.9231	29.217	1.3314	6.7231	-1.8452	9.932	1.9669	0.8961	1.0334	0.6186	2	13.2235	6.0129	5.395	9.7208	10.1151	-0.244
77	2.0463	0.9374		1.7089	15.6843	1.1567	6.0265	-14.6968	9.3113	1.7872	0.9009	0.9751	0.607	2	10.7704	4.9002	5.8702	8.0723	10.6798	-1.5829
78	2.3619	0.9863		2.0773	34.8874	1.4963	7.3184	16.2492	3.5754	0.731	1.0093	1.0223	0.6389	2	5.3498	2.7824	1.7137	4.3549	2.9943	0.8693
79	2.0002	1.0409		1.8289	12.8286	1.3971	6.5406	-21.9489	4.7224	1.0087	0.9361	1.1345	0.7412	2	6.5976	2.8205	3.7771	3.8051	5.7588	-1.4481
80	1.9794	1.0284		1.786	11.7497	1.3153	6.3948	6.3055	3.3025	0.6793	0.9817	1.0848	0.6743	2	4.3438	2.3605	1.9833	3.5005	3.0943	0.2739
81	3.0485	0.9061		2.5356	75.878	1.7334	8.6784	3.8546	6.1887	1.2361	0.8886	0.9597	0.5694	2	10.7275	3.8015	3.4456	6.6762	5.95	0.4135
82	2.6991	0.9182		2.3257	55.7835	1.6085	7.7858	47.8915	5.7186	1.1814	0.9259	0.9902	0.5998	2	9.1983	6.1923	1.5715	10.3247	2.9798	4.4052
83	2.0189	0.9892		1.7646	14.0065	1.2732	6.2745	15.7491	4.5866	0.9307	0.9254	1.0499	0.6735	2	5.8397	3.5223	2.3174	5.2299	3.8644	0.9197
84	3.7709	0.8511	0.7312	3.0881	99.2314	2.0631	10.0824	11.3434	5.6408	1.1542	0.7312	0.9894	0.4147	2	11.6376	3.3942	2.8374	8.1842	5.001	1.3201
85	2.7207	0.8729		2.2143	57.1267	1.4757	7.4609	31.2363	8.0108	1.5845	0.8257	0.9377	0.4867	2	11.8215	6.3736	2.4331	13.0955	5.5086	3.6926
86	3.0523	0.9236		2.5827	76.2511	1.7813	8.8561	26.87	8.1655	1.6424	0.7785	0.9988	0.5051	2	14.5452	6.9245	3.7523	13.7087	5.9712	3.9083
87	2.0182	0.9975		1.7903	13.9762	1.3006	6.3246	7.8807	9.2316	1.8984	0.9282	1.0606	0.6901	2	12.0066	6.8154	5.1912	9.8754	8.5044	0.9462
88	2.6538	0.8911		2.2572	52.6575	1.5789	7.429	20.0049	6.1433	1.3056	0.9162	0.9818	0.5946	2	9.6996	4.8625	3.0411	8.1777	4.9144	1.9404
89	3.3985	0.9845	0.85	3.178	92.5449	2.407	10.5116	15.2294	5.9767	1.3686	0.85	1.1166	0.5256	2	14.386	4.8538	2.9275	9.2349	5.0665	2.1909
90	1.9181	0.9853		1.6404	8.7067	1.1514	5.9371	-37.9058	5.6742	1.1004	0.9458	1.0562	0.679	2	6.5333	2.837	4.1942	4.178	7.8252	-2.4765
91	1.7488	1.0141		1.5162	2.6666	1.1107	5.5714	-29.6435	4.1798	0.8333	0.9166	1.0476	0.6887	2	4.6425	2.356	3.0909	3.4207	5.4188	-1.3762
92	3.2195	0.8839	0.6624	2.6855	85.4562	1.8058	8.9406	7.4737	12.0962	2.4432	0.6624	0.9862	0.434	2	21.8434	6.4901	7.8273	14.9536	11.1922	1.6325
93	2.1604	0.9543		1.8417	22.2438	1.2811	6.4771	5.1853	6.7079	1.3268	0.9087	1.0348	0.6368	2	8.5935	4.4956	3.5822	7.0599	6.3602	0.4456
94	2.3736	0.9687		2.0601	35.9075	1.4511	7.2236	19.6077	7.238	1.454	0.9623	1.0625	0.6241	2	10.503	5.6911	3.1273	9.1183	5.8187	2.0594
95	3.1934	0.937		2.814	84.0695	2.0264	9.4007	30.7339	9.5705	2.063	0.8763	1.0302	0.5972	2	19.3936	9.919	3.9026	16.6104	6.629	5.9604
96	1.8572	0.8794		1.4434	6.0707	0.9101	5.1308	-40.1535	4.91	0.8709	0.8632	0.9297	0.5042	2	4.4686	1.6752	3.1912	3.3227	6.8818	-1.7943
97	2.3662	0.9943		2.0773	35.4493	1.5051	7.3917	28.2227	11.2776	2.2963	0.9628	1.0585	0.6411	2	16.9739	9.9801	4.142	15.5672	8.0949	4.7905
98	1.7959	0.9596		1.4991	4.0752	1.0167	5.4139	-14.373	5.0387	0.9462	0.8961	1.0001	0.6228	2	5.1228	2.8529	3.1431	4.5807	5.7629	-0.7363
99	2.8805	0.9224		2.467	66.1544	1.7179	8.3467	28.5766	16.3129	3.3575	0.866	1.0207	0.4928	2	28.024	13.7496	6.8972	27.9036	11.6514	8.0083
100	2.1159	0.9594		1.8032	19.603	1.2522	6.377	-6.1395	7.1971	1.4132	0.923	1.0435	0.5904	2	9.0122	3.9567	4.5299	6.7017	7.6389	-0.5533
101	2.4668	0.9469		2.0858	41.0824	1.4628	7.3386	15.1486	12.4228	2.4762	0.9196	1.0292	0.5791	2	18.172	8.8571	5.9632	15.2939	10.5405	2.7528
102	2.9788	0.942		2.6127	71.9277	1.8772	8.8151	43.5968	8.0648	1.7174	0.8732	1.0618	0.5265	2	15.1392	8.9952	2.694	17.0843	4.5488	6.6002
103	2.2924	0.9088		1.8931	30.2315	1.2586	6.5453	-30.7212	9.2661	1.7818	0.9059	0.9658	0.5936	2	11.6623	3.6072	6.4885	6.0769	12.1126	-3.5828
104	2.6481	0.8966		2.1844	52.3012	1.4515	7.4589	19.8369	14.0012	2.7246	0.8726	0.9401	0.5159	2	20.3227	9.8215	6.7821	19.0381	11.2235	4.0314
105	3.0053	0.9585	0.819	2.6384	73.4766	1.9003	9.0499	32.1951	9.0142	1.8928	0.819	1.0762	0.5163	2	17.1296	8.6707	3.7157	16.7929	6.112	5.5149
106	2.0081	1.0406		1.8289	13.2805	1.3869	6.565	-0.6068	9.1302	1.9288	0.9926	1.1004	0.7597	2	12.6627	6.9011	5.7616	9.0843	9.1854	-0.0768
107	2.437	0.7555	0.6073	1.7089	39.5176	0.9629	5.7842	42.5868	5.4384	0.9053	0.6073	0.8539	0.3335	2	5.2366	3.2713	0.9392	9.81	3.1225	2.2301
108	2.314	0.9378		1.9274	31.8698	1.3142	6.8174	42.8369	4.3415	0.8369	0.9218	0.9929	0.6165	2	5.7056	3.974	1.264	6.4464	2.4817	2.4441
109	1.8842	1.0288		1.6832	7.0788	1.2527	6.0899	19.8171	4.3045	0.8854	0.9816	1.1055	0.7404	2	5.3923	3.6241	2.1358	4.8947	3.4514	1.0686
110	3.5535	0.9618	0.8275	3.238	97.0578	2.3685	10.7374	27.8584	6.8773	1.517	0.8275	1.0642	0.5171	2	16.2888	7.1032	2.4026	13.7375	4.9614	4.5378
111	3.1998	0.9431	0.8093	2.8482	84.4643	2.049	9.4808	23.3432	4.498	0.9721	0.8093	1.0635	0.5749	2	9.2164	4.1337	2.5277	7.1902	3.448	2.1514
112	3.2057	0.9492	0.8137	2.8525	84.8107	2.0594	9.559	28.5518	8.6739	1.8687	0.8137	1.0815	0.5814	2	17.863	8.7033	4.5442	14.9697	6.1973	5.1002
113	2.6816	0.8884		2.2443	54.6134	1.5275	7.4847	34.4557	7.7108	1.5737	0.8306	1.0217	0.5468	2	11.7783	6.8221	2.9433	12.4754	5.0541	4.0583
114	2.2931	0.9748		1.9916	30.2994	1.4163	7.0224	2.0086	8.0571	1.625	0.9546	1.0343	0.668	2	11.4112	5.5033	4.601	8.2383	7.8952	0.2292
115	2.3339	0.9688		2.0088	33.0762	1.4375	7.1038	16.1253	4.9512	1.0019	0.9166	1.0476	0.595	2	7.1174	3.6185	2.3355	6.0819	4.1529	1.1477
116	2.2799	1.0147		2.0387	29.3181	1.5134	7.2674	24.6428	8.3466	1.7381	0.9451	1.1083	0.7293	2	12.6317	7.7	3.6408	10.5576	6.2896	3.1128
117	2.2999	0.8905		1.8503	30.8437	1.2078	6.4343	-20.7731	5.3655	1.0072	0.9013	0.9151	0.554	2	6.4805	2.244	3.0951	4.0504	6.4803	-1.3462
118	2.6421	1.0154		2.527	51.9457	1.9613	8.4285	27.7799	12.2475	2.85	1.0029	1.1426	0.6835	2	24.021	12.719	6.1462	18.6074	8.8451	6.673
119	1.9761	0.8405		1.4862	11.5408	0.9084	5.2181	12.8445	3.1591	0.55	0.8512	0.8512	0.4469	2	2.8697	1.599	1.2707	3.5783	2.7534	0.3686
120	2.3993	1.0031		2.1672	37.5405	1.61	7.5614	11.3752	5.3232	1.1334	0.9877	1.0764	0.7135	2	8.5704	4.3409	2.5499	6.0843	4.7178	0.9749
121	2.2823	0.9818		2.0173	29.5543	1.4563	7.0392	-3.5894	9.4429	1.9536	0.9688	1.0441	0.6787	2	13.7517	6.1452	6.0594	9.0544	9.7816	-0.4936
122	1.7343	0.8857		1.3706	2.3306	0.8641	4.8255	15.4111	0.6375	0.1142	0.8589	0.925	0.4903	2	0.5509	0.3493	0.3075	0.7124	0.5393	0.0849
123	2.9649	0.8857		2.467	71.0694	1.6524	8.2493	20.5763	10.4573	2.0947	0.8199	0.9679	0.5296	2	17.2796	7.9538	4.6645	15.0194	8.3054	3.5555
124	1.888	0.9972		1.6447	7.3392	1.1888	5.9149	20.9395	8.5739	1.7232	0.9665	1.0781	0.7034	2	10.1927	6.9023	4.1709	9.8128	6.7785	2.1343
125	1.8714	0.9099		1.4948	6.5883	0.9974	5.3492	-17.4938	5.616	1.0471	0.8908	0.9835	0.5857	2	5.6014	2.8848	3.2205	4.9252	6.5981	-0.9799
126	1.7453	0.9703		1.4905	2.5825	1.0541	5.3201	-1.1761	6.5465	1.2971	0.9372	1.0283	0.6394	2	6.9007	4.1538	3.7187	6.4969	6.6238	-0.0812
127	2.8681	0.9157		2.5184	65.5895	1.7999	8.2511	26.3451	14.5926	3.1832	0.9185	0.9898	0.5841	2	26.2652	13.1974	6.2108	22.5952	10.7481	6.9196
128	3.0415	0.9032		2.5056	75.6454	1.6687	8.6304	29.3681	11.9902	2.3183	0.8077	0.9845	0.4667	2	20.0081	9.8282	3.8626	21.0606	8.4691	5.876
129	1.8692	0.8236		1.3749	6.4443	0.8403	4.8365	-28.1207	6.7182	1.1672	0.7831	0.8928	0.476	2	5.6453	2.51	3.5979	5.2726	8.6075	-1.5875
130	2.7346	0.9836		2.4799	57.988	1.8421	8.4502	30.5985	10.7745	2.3488	0.9703	1.0884	0.6343	2	19.8477	10.8164	4.7388	17.0521	7.4778	6.0731
131	2.5295	0.996		2.2657	44.5259	1.6711	7.9151	26.5144	5.9675	1.2599	0.9762	1.0424	0.695	2	9.9723	5.6918	2.783	8.1897	4.3852	2.6441
132	3.2851	0.9787		3.041	88.4735	2.3028	10.1003	28.3606	8.5079	1.9397	0.9902	1.1254	0.6558	2	19.592	9.5535	3.4271	14.5675	6.095	5.5564
133	3.3125	0.9247		2.8182	89.647	1.9585	9.6226	41.635	6.3377	1.2899	0.7959	0.9819	0.512	2	12.4124	7.0617	1.861	13.793	3.699	5.1679
134	2.1931	1.0418		1.9831	24.1834	1.5171	7.1774	-29.0681	6.77	1.431	1.0472	1.1126	0.7205	2	10.2707	3.31	5.5417	4.5942	8.7379	-2.9855
135	2.8227	0.987		2.497	63.2241	1.7961	8.7525	37.5873	4.9609	1.018	0.9228	1.0401	0.6419	2	8.9102	5.3367	1.5228	8.3135	3.0963	3.3491
136	3.1159	0.9635		2.7754	80.0833	2.0314	9.4314	27.6408	6.3618	1.3702	0.8914	1.0447	0.5685	2	12.9233	6.1893	2.9625	10.8862	4.6034	3.5721
137	2.7992	0.9983		2.6084	62.0346	2.0084	8.7794	38.1423	7.98	1.8255	0.9817	1.1127	0.7174	2	16.0271	9.6542	3.544	13.4579	4.9363	6.1131
138	1.8717	1.1008		1.786	6.6171	1.4226	6.4731	-28.5812	5.1196	1.1251	1.0542	1.169	0.8485	2	7.2831	3.5042	4.3878	4.1298	6.5829	-2.0816
139	2.847	1.0285		2.6855	64.6387	2.1002	9.1992	32.941	8.1068	1.8508	1.0484	1.1163	0.7064	2	17.0259	9.4488	2.9883	13.376	5.4364	5.6085
140	3.3423	0.979	0.8552	3.0538	90.8302	2.2684	10.2798	31.7697	7.5114	1.6575	0.8552	1.0918	0.6179	2	17.0389	8.5801	3.5246	13.8853	5.125	5.4132
141	2.9224	0.9124		2.5227	68.746	1.7858	8.3767	31.9053	8.1132	1.7296	0.9321	1.009	0.6244	2	14.4885	8.0721	2.9575	12.9281	5.5247	4.6226
142	2.254	1.0187		2.043	27.7751	1.4972	7.2136	31.0116	4.5319	0.9406	1.0009	1.0803	0.6721	2	6.7852	4.2056	1.8141	6.2571	3.1265	2.1042
143	2.5359	1.0735		2.4456	45.0515	1.9257	8.5523	32.0107	11.3204	2.549	1.0355	1.1045	0.7797	2	21.7996	12.9797	4.9825	16.646	7.6968	6.9782
144	3.0707	0.9042	0.8028	2.7026	77.5172	1.9199	8.7224	26.2972	9.9307	2.1859	0.8028	1.0353	0.553	2	19.0659	9.061	4.7968	16.3864	7.3191	5.0138
145	2.2802	1.0151		2.0344	29.3518	1.5082	7.2715	14.0807	9.3994	1.9495	1.0026	1.1015	0.751	2	14.1761	8.0608	4.3226	10.7339	8.0759	1.9961
146	2.6427	0.9847		2.4542	52.0246	1.8405	8.1756	32.1347	11.5329	2.5963	0.9559	1.1131	0.6281	2	21.2263	11.7372	5.7253	18.6859	7.8267	6.821
147	2.6613	1.0058		2.5313	53.2136	1.9744	8.409	-7.9827	1.6744	0.3931	1.0551	1.151	0.8107	2	3.3059	1.202	1.242	1.4825	1.8081	-0.2639
148	2.7424	0.966		2.4371	58.3175	1.7771	8.3228	33.0938	9.6628	2.0632	0.9829	1.0479	0.6191	2	17.1718	9.6854	3.2143	15.6441	6.4651	5.6828
149	3.941	0.9674	0.8085	3.6149	99.725	2.6825	11.9776	10.2348	6.342	1.4204	0.8085	1.0838	0.5407	2	17.0125	4.8197	5.3898	8.913	5.693	1.7412
150	3.5721	0.9964	0.7391	3.3365	97.6523	2.5548	11.1821	1.465	6.1691	1.4095	0.7391	1.1152	0.5444	2	15.7609	3.5402	4.2608	6.5027	6.0786	0.2309
151	1.6453	0.8391		1.2078	1.1328	0.7249	4.3369	-7.4439	6.0581	1.0126	0.7859	0.902	0.484	2	4.3915	2.8235	3.0239	5.8335	6.5088	-0.3269
152	2.5145	0.9637		2.1972	43.6293	1.5482	7.6126	32.7447	13.2083	2.6862	0.9883	1.0447	0.611	2	20.4491	12.1233	5.534	19.8428	8.8831	6.696
153	2.0814	0.9875		1.8117	17.7237	1.3048	6.4569	-7.3687	9.3483	1.8891	0.9293	1.0621	0.6371	2	12.1976	5.4962	5.8922	8.6264	10.0371	-0.8988
154	2.7773	0.9687		2.4413	60.4358	1.731	8.4518	34.8709	8.7231	1.7866	0.9355	1.0364	0.6113	2	15.0997	8.7384	3.3951	14.2943	5.6812	5.2654
155	2.4675	1.0446		2.2914	41.119	1.7648	8.0978	7.912	7.1245	1.5527	1.0335	1.1045	0.7106	2	12.5733	5.657	4.6696	7.9606	6.5606	0.9948
156	3.6081	0.832	0.6677	2.9168	97.9776	1.9056	9.4312	-1.9644	8.9066	1.7996	0.6677	0.986	0.3959	2	16.9724	3.2623	4.3572	8.2395	9.0815	-0.3334
157	2.0692	0.9512		1.7603	16.9787	1.2338	6.1831	-13.2836	4.0233	0.8028	0.9132	1.0237	0.5833	2	4.964	1.9993	2.6617	3.4273	4.5576	-0.6594
158	2.0176	1.0861		1.9274	13.9459	1.5176	6.8839	-2.0666	3.7752	0.8323	1.0692	1.1375	0.8237	2	5.7292	3.0554	2.6738	3.7094	3.8531	-0.1184
159	2.0092	1.0527		1.846	13.3107	1.4141	6.6449	-16.2639	4.3802	0.9322	1.0227	1.1234	0.77	2	6.1941	2.9139	3.2802	3.7843	5.0926	-1.0074
160	2.191	1.0032		1.9231	24.0208	1.38	6.9051	-30.1962	4.5905	0.9174	0.9561	1.1014	0.7188	2	6.3349	2.3831	3.511	3.3154	5.9767	-1.9129
161	2.6194	0.9852		2.3514	50.1423	1.734	8.1072	43.4037	6.3276	1.3534	1.0014	1.0687	0.6395	2	10.9721	7.0526	2.0911	11.0277	3.5812	4.7623
162	2.0581	1.0256		1.8546	16.4534	1.3575	6.6316	2.2551	4.351	0.8907	0.9303	1.1102	0.7295	2	5.9065	3.2358	2.6707	4.4355	4.2529	0.1332
163	2.222	0.9832		1.9531	25.7541	1.4052	6.863	-0.8742	10.6067	2.1717	0.9688	1.0605	0.6358	2	14.9046	6.6729	6.6637	10.4946	10.6996	-0.1303
164	2.6555	0.9249		2.3343	52.8162	1.6921	7.7163	32.5409	7.9724	1.7483	0.9614	1.0284	0.6397	2	13.4901	7.83	3.3244	12.2404	5.378	4.3898
165	2.4147	1.0256		2.2101	38.4717	1.6643	7.7801	34.1322	9.2463	1.978	1.0199	1.0689	0.739	2	15.3887	9.7532	3.6661	13.1979	6.0902	5.2525
166	2.699	0.9728		2.4499	55.743	1.7851	8.2487	42.2846	8.0045	1.7323	0.9842	1.0571	0.6757	2	14.2889	9.1638	2.862	13.5614	4.62	6.042
167	1.8107	0.867		1.392	4.6425	0.8856	4.932	-35.0484	2.5874	0.4646	0.853	0.9186	0.4852	2	2.2914	0.8925	1.6689	1.8392	3.4942	-0.8031
168	2.1872	1.0456		2.013	23.6961	1.507	7.1842	5.0842	6.0808	1.2755	1.0455	1.1207	0.7791	2	9.1637	4.9626	3.7106	6.3694	5.7714	0.4659
169	2.2568	1.0074		2.0173	28.1426	1.4609	7.1425	28.0495	6.9775	1.4271	1.0109	1.0803	0.6645	2	10.1934	6.1949	3.0088	9.3232	5.0202	2.8592
170	3.8487	0.9156	0.6628	3.3365	99.5603	2.3169	11.0712	-2.0551	9.2683	1.9396	0.6628	1.0516	0.4372	2	21.4737	3.6942	7.2445	8.4496	9.4589	-0.4413
171	3.5788	0.9479	0.7853	3.1909	97.7607	2.3152	10.6577	31.2131	6.9876	1.5179	0.7853	1.0506	0.5439	2	16.1778	7.6641	3.3902	14.0902	4.8066	5.0496
172	2.4445	0.9243		2.013	39.9889	1.3569	7.0982	11.9107	6.0761	1.1615	0.9007	1.0201	0.601	2	8.2447	4.199	2.9725	6.9863	5.3524	0.982
173	2.3101	1.0455		2.1372	31.39	1.6121	7.5875	11.1286	8.691	1.8466	1.0587	1.1279	0.787	2	14.0107	7.6379	5.1177	9.705	7.7238	1.5592
174	2.7696	0.922		2.3557	59.9345	1.6141	8.0226	37.0116	12.5567	2.5263	0.9328	1.0021	0.5616	2	20.2677	11.9434	3.9146	21.2657	7.9092	7.5014
175	2.9225	0.9595	0.8296	2.6212	68.7903	1.9281	8.809	10.8529	9.3102	2.0378	0.8296	1.0833	0.5845	2	17.951	6.7993	6.3082	11.6328	8.2996	1.9482
176	2.1649	0.9906		1.8974	22.6619	1.3622	6.7372	1.6449	7.9081	1.5989	0.9737	1.0515	0.7002	2	10.7724	5.6231	4.4169	8.0312	7.7781	0.1772
177	2.3329	1.0188		2.0901	32.9724	1.5731	7.4671	13.8309	9.3733	1.9747	1.0086	1.077	0.6625	2	14.7452	7.3902	4.8326	11.1553	8.0769	2.0394
178	2.1731	0.9782		1.8888	23.0488	1.3433	6.6783	-7.8159	6.3786	1.283	0.9352	1.0034	0.6488	2	8.5684	3.792	4.2909	5.8449	6.8772	-0.6697
179	2.5267	0.9197		2.1158	44.3761	1.4642	7.3002	-4.0527	6.6565	1.3351	0.9167	0.9908	0.6125	2	9.7465	3.8474	3.9431	6.2816	6.9265	-0.395
180	1.8907	0.9804		1.6233	7.5131	1.1503	5.823	-7.233	8.4278	1.6649	0.8978	1.0593	0.659	2	9.6945	5.2542	5.121	7.9731	9.0372	-0.7012
181	2.286	0.9731		2.0002	29.6895	1.4312	6.9885	7.8034	3.4455	0.7056	0.967	1.0344	0.6659	2	4.9312	2.5001	1.7733	3.7544	3.1766	0.3848
182	2.2094	0.9891		1.9616	25.1303	1.4262	6.8657	-25.5734	6.8328	1.4194	0.9971	1.0636	0.6317	2	9.7449	2.9278	5.3693	4.6349	8.58	-2.4921
183	2.5319	1.0299		2.3428	44.7509	1.7888	8.1922	26.3162	7.7239	1.6866	0.9966	1.1225	0.7547	2	13.8166	7.9314	3.2041	10.5088	5.6911	3.636
184	2.2518	0.9776		1.9745	27.6417	1.3903	6.9154	0.7372	7.5296	1.5138	0.9648	1.0429	0.6278	2	10.4684	4.7698	4.1964	7.5973	7.4743	0.0772
185	1.4112	0.8586		1.0665	0.0551	0.6671	3.8063	59.4044	5.6124	0.9836	0.7224	0.9194	0.4488	2	3.744	3.2465	2.0124	7.2343	2.2783	2.2241
186	2.7952	0.9677		2.5441	61.6543	1.8999	8.4978	13.5736	8.7016	1.9455	0.9814	1.0533	0.6854	2	16.5321	7.3987	5.5736	10.7946	7.5206	2.244
187	2.896	0.9089		2.4927	67.1153	1.7257	8.2693	24.4892	10.9484	2.2848	0.832	1.0425	0.5115	2	18.8936	8.856	4.7602	17.3122	8.2672	4.6269
188	3.0335	0.9763	0.8251	2.7069	75.1812	1.9401	9.3041	35.4835	6.9118	1.4413	0.8251	1.0299	0.5223	2	13.4096	7.0874	2.9016	13.5687	4.4593	4.7582
189	2.4683	0.9862		2.1929	41.3021	1.6027	7.6471	43.5822	7.5211	1.5763	0.9326	1.0389	0.6147	2	12.054	7.8618	2.2824	12.7891	4.2433	5.2534
190	1.9967	1.0355		1.8117	12.6782	1.3743	6.4955	15.7155	8.3791	1.7728	0.9819	1.1126	0.7478	2	11.5154	7.091	4.4244	9.4825	7.0624	1.8097
191	2.1353	0.9688		1.8588	20.7425	1.329	6.4989	-3.5182	8.7004	1.7792	0.9288	1.0469	0.6499	2	11.5628	5.4466	5.2051	8.3804	9.0064	-0.4068
192	2.0113	0.9764		1.7346	13.4919	1.2376	6.1698	13.594	4.7373	0.9503	0.9177	1.0856	0.6649	2	5.8629	3.5186	2.3443	5.2921	4.0934	0.797
193	3.4606	0.8963	0.7997	2.9168	95.1292	1.9931	9.7438	17.008	10.0709	2.06	0.7997	0.9927	0.497	2	20.0723	7.5683	5.4803	15.2265	8.3582	3.4139
194	2.7632	0.9866		2.4885	59.435	1.8114	8.5644	43.7468	10.6254	2.2473	0.9311	1.0452	0.5846	2	19.2469	11.9143	3.2875	20.3794	5.9772	8.4199
195	1.9916	0.8523		1.4948	12.4981	0.9112	5.3326	-41.8278	10.2336	1.7487	0.783	0.943	0.4858	2	9.3249	3.1507	6.1742	6.4855	14.5141	-3.9004
196	1.9756	1.012		1.7561	11.4812	1.2766	6.2811	-30.0983	9.4362	1.9178	0.9706	1.0564	0.6438	2	12.0462	4.2779	7.7683	6.6447	12.2764	-3.6257
197	3.2184	0.9109	0.7988	2.7497	85.307	1.8873	9.2094	37.3951	10.406	2.1325	0.7988	1.0144	0.5218	2	19.6392	10.7434	3.4162	20.5898	6.5148	7.3441
198	2.309	1.0045		2.0516	31.2533	1.4945	7.2864	35.3679	11.2465	2.3067	0.9847	1.0798	0.7179	2	16.8079	11.1629	4.1697	15.5493	7.2688	5.9446
199	3.0594	0.9326		2.6855	76.9531	1.9149	8.9639	32.8933	16.251	3.4716	0.8869	1.031	0.5812	2	31.1191	16.5741	7.3734	28.5179	10.9054	10.2361
200	3.5404	0.8763		2.9682	96.8423	2.0087	9.7471	3.8	8.9007	1.8343	0.7873	1.0153	0.4395	2	17.8789	4.4423	4.0863	10.1086	8.5627	0.6794
201	2.6677	0.9662		2.3214	53.4925	1.6681	8.0973	15.8353	10.3495	2.1321	0.9092	1.0192	0.6478	2	17.264	8.3765	4.9213	12.931	8.7107	2.7338
202	3.1849	0.9468	0.7884	2.754	83.5283	1.9503	9.4733	29.6223	12.4059	2.5541	0.7884	1.0297	0.5429	2	24.1953	11.9074	5.6414	21.9324	8.7311	7.1672
203	2.0735	0.9983		1.8331	17.2576	1.3422	6.5026	20.7313	8.8002	1.8164	0.9622	1.0759	0.6404	2	11.8116	6.9159	4.0912	10.7994	6.9756	2.4487
204	2.3037	0.9594		1.9702	31.0483	1.3779	6.9435	28.0901	10.6861	2.1206	0.9408	1.0097	0.6495	2	14.7244	9.1274	4.3954	14.0522	7.6845	4.1361
205	1.975	1.0142		1.7732	11.3621	1.294	6.2927	-4.7875	11.5674	2.3787	1.0171	1.0835	0.6718	2	14.9682	7.427	7.5413	11.0549	12.1216	-0.7166
206	1.7311	0.9737		1.452	2.1908	0.9954	5.2957	-34.8711	9.8082	1.8436	0.8739	1.0515	0.5972	2	9.7631	4.4948	6.9673	7.5269	13.2279	-3.4045
207	2.6454	0.9037		2.2615	52.1431	1.5702	7.51	24.9306	8.9971	1.8811	0.9052	1.0293	0.5617	2	14.1272	7.3155	3.2842	13.025	6.7542	3.522
208	2.5451	0.897		2.1501	45.579	1.4796	7.1722	27.5767	8.648	1.7841	0.9235	0.9895	0.5969	2	12.7956	7.2672	3.3628	12.1746	6.2633	3.5286
209	1.9724	0.9864		1.7218	11.0646	1.2232	6.1122	-24.9666	8.5677	1.7146	0.9606	1.0502	0.6273	2	10.48	4.0997	6.3804	6.5357	10.707	-2.6165
210	3.4137	0.9036	0.7673	3.011	93.3311	2.1457	9.6905	1.6903	5.4977	1.2173	0.7673	1.0458	0.4782	2	11.7964	2.784	3.7044	5.8217	5.4046	0.1994
211	2.2582	1.0088		2.0344	28.2429	1.5204	7.1567	14.5494	4.2263	0.8979	1.0137	1.0833	0.7178	2	6.4257	3.5272	2.2449	4.9138	3.6113	0.9349
212	2.3339	0.9934		2.0816	33.0416	1.5276	7.2839	35.4501	5.2305	1.097	0.9917	1.0578	0.653	2	7.9901	5.0373	1.7658	7.7136	3.3762	2.8325
213	1.7008	0.8842		1.3106	1.6887	0.8365	4.7244	-12.3833	3.1491	0.5576	0.8644	0.9561	0.4938	2	2.6342	1.4214	1.6902	2.8786	3.5392	-0.3262
214	2.6233	0.8703		2.1844	50.4543	1.4836	7.1722	14.7381	3.9546	0.818	0.9154	0.9821	0.5356	2	5.8671	2.6708	1.6243	4.9861	3.3717	0.8647
215	2.5923	0.9945		2.3814	48.5537	1.792	8.0992	21.9914	3.9735	0.8792	0.9965	1.0703	0.6503	2	7.1205	3.5815	1.9111	5.5078	3.0997	1.5659
216	1.8676	1.0187		1.6618	6.3868	1.2375	5.9768	-15.5585	3.8175	0.7904	0.9547	1.0716	0.7153	2	4.7241	2.4204	2.7287	3.3838	4.4114	-0.735
217	1.9009	0.832		1.4091	7.9777	0.8544	4.9686	53.5901	2.7385	0.4709	0.8266	0.887	0.4876	2	2.3398	1.8736	0.6917	3.8426	1.271	1.2539
218	1.7262	0.9839		1.4648	2.079	1.0183	5.3361	-41.4447	3.4258	0.6538	0.9419	1.031	0.6113	2	3.4885	1.5164	2.5382	2.4805	4.8455	-1.4458
219	3.4155	0.9379	0.6966	3.0324	93.4363	2.1807	10.0637	11.9302	8.916	1.932	0.6966	1.0742	0.4479	2	19.4431	5.837	6.4088	13.0309	7.8524	2.3196
220	1.971	1.0035		1.7304	11.0052	1.2483	6.2138	-4.1701	4.5528	0.9146	0.9831	1.0733	0.6548	2	5.6833	2.8686	2.8147	4.3807	4.7426	-0.237
221	3.1417	0.9306	0.7413	2.7197	81.5289	1.9123	9.1853	6.1626	7.3299	1.526	0.7413	1.0365	0.4599	2	14.0169	4.027	3.8062	8.7562	6.878	0.8638
222	1.9403	0.9232		1.589	9.7925	1.0759	5.6276	-12.4634	7.0727	1.3522	0.9008	0.9764	0.5517	2	7.6095	3.4404	4.1691	6.2355	7.9544	-0.9484
223	2.4877	0.9627		2.1629	42.1474	1.5345	7.524	3.8233	6.8913	1.4055	0.9444	1.0139	0.597	2	10.5747	4.3608	4.3718	7.3049	6.6277	0.4043
224	1.8294	0.9177		1.4648	5.041	0.9727	5.2742	-13.054	5.9295	1.0935	0.9125	0.9733	0.5503	2	5.7676	2.936	3.2025	5.3353	6.7034	-0.7529
225	2.1995	1.0009		1.9659	24.3788	1.4524	6.9165	21.3686	7.2613	1.5248	1.0078	1.0756	0.6511	2	10.5463	5.9712	3.5136	9.1707	5.7096	2.2536
226	2.2996	0.9285		1.906	30.8096	1.2917	6.7081	10.2141	9.0408	1.7409	0.8898	0.9881	0.6045	2	11.678	6.1	4.3056	10.0904	8.1172	1.1928
227	2.9914	0.9571	0.8325	2.6298	72.5179	1.8919	8.995	15.2161	9.8898	2.0801	0.8325	1.0345	0.512	2	18.7105	7.1396	6.4771	13.9458	8.3848	2.847
228	2.0003	1.0487		1.8417	12.8587	1.4141	6.5902	-25.3695	7.4587	1.6005	1.0241	1.109	0.7661	2	10.5473	4.4884	6.0589	5.8584	9.351	-2.6758
229	2.0776	0.9971		1.8631	17.5371	1.3632	6.5077	18.7061	7.3576	1.5412	0.9841	1.0497	0.6429	2	10.0299	5.7218	3.594	8.8995	5.9813	1.8762
230	1.8155	0.9506		1.5419	4.7563	1.0714	5.4215	-19.3492	7.1826	1.4194	0.9206	0.9867	0.5691	2	7.6954	3.3893	5.0758	5.9555	8.572	-1.489
231	3.0045	0.8904		2.5698	73.2935	1.7736	8.4042	23.9178	8.746	1.8457	0.8725	0.9673	0.5188	2	15.5119	7.1621	4.0447	13.8059	6.6542	3.7101
232	2.9964	0.9118		2.5313	72.7	1.7456	8.5834	38.5866	6.5165	1.3253	0.8822	0.9863	0.525	2	11.3752	6.4904	1.8874	12.3627	4.0021	4.3893
233	2.5021	0.9283		2.133	42.9235	1.4756	7.2967	25.9063	10.661	2.1559	0.9404	0.9994	0.5784	2	15.7313	8.644	4.2046	14.9458	7.8993	4.0754
234	3.1148	0.888	0.676	2.5741	80.0354	1.7396	8.6896	12.4196	8.8507	1.7718	0.676	0.9904	0.4274	2	15.3966	5.2249	3.5795	12.2259	7.7515	1.9122
235	3.5155	0.9142	0.7826	3.0709	96.5195	2.1801	10.097	35.7971	9.7753	2.1106	0.7826	1.0487	0.452	2	21.3112	10.4653	4.0357	23.1553	6.276	7.6288
236	3.0023	0.9455		2.6255	73.0649	1.8756	8.9181	32.7515	15.9995	3.3649	0.9198	0.987	0.5768	2	30.0087	16.0347	5.2851	27.7976	10.7594	9.8283
237	2.2627	0.901		1.816	28.3769	1.2155	6.4045	-5.1727	5.5794	1.0589	0.8782	0.9781	0.5692	2	6.7818	2.9894	2.8951	5.2518	5.8681	-0.3508
238	2.0208	1.0022		1.7903	14.1279	1.3063	6.3621	5.3529	7.7197	1.585	0.9658	1.0522	0.6974	2	10.0842	5.6351	4.4491	8.0805	7.3064	0.5398
239	3.0537	0.8771		2.5441	76.3445	1.719	8.4146	25.6278	16.0051	3.2696	0.8568	0.9862	0.5196	2	27.5127	13.2357	7.9483	25.4741	11.9036	7.0509
240	3.0285	0.886	0.779	2.5441	74.9496	1.7219	8.4298	34.1747	12.4079	2.5345	0.779	0.9989	0.472	2	21.3652	11.1563	4.1074	23.6385	8.1676	7.3015
241	1.7472	0.9824		1.4905	2.6105	1.0634	5.3923	-39.5127	4.6085	0.9088	0.942	1.0613	0.6643	2	4.9007	2.3346	3.3885	3.5143	6.4294	-1.9364
242	1.8333	0.9327		1.5248	5.155	1.0264	5.3719	-13.7652	7.6554	1.4627	0.9231	1.0043	0.572	2	7.8575	3.8999	4.7003	6.818	8.7089	-1.0816
243	2.3832	0.9574		2.0559	36.6862	1.4324	7.1681	29.1348	8.1234	1.6233	0.9424	0.9845	0.5935	2	11.6359	6.8065	3.605	11.4691	5.7567	3.3901
244	3.3967	0.9398	0.7657	2.951	92.336	2.0854	10.0286	10.1399	8.3407	1.7344	0.7657	1.0287	0.4877	2	17.3937	5.4192	3.5341	11.1113	7.495	1.7637
245	2.8318	0.8871		2.36	63.8654	1.5884	7.8916	36.7992	15.6163	3.1432	0.8698	0.9799	0.5647	2	24.8049	14.7017	5.6108	26.0328	9.8695	9.128
246	2.2016	0.9156		1.7946	24.6071	1.2139	6.3331	-31.3039	13.0003	2.4918	0.9175	0.9823	0.5534	2	15.7811	4.507	9.0842	8.1439	17.0705	-4.9401
247	2.967	0.9163		2.5527	71.1595	1.7687	8.5405	34.2079	12.0438	2.4942	0.9016	0.9965	0.5894	2	21.3018	11.9574	4.7862	20.2868	7.924	7.2869
248	1.8665	0.9892		1.6147	6.358	1.1714	5.8008	-19.0869	6.7031	1.3536	0.9794	1.0516	0.6813	2	7.852	3.9399	4.6727	5.783	7.9829	-1.4987
249	3.0449	0.8491		2.4542	75.7849	1.6135	8.1225	36.8218	7.79	1.5475	0.7715	0.9389	0.4785	2	12.5692	6.9835	2.2871	14.593	4.9218	4.6282
250	2.0019	1.0237		1.786	12.9791	1.339	6.438	-6.2305	11.2099	2.3315	1.0214	1.0942	0.7375	2	15.01	7.8468	7.1632	10.6404	11.9086	-0.9352
251	1.7855	0.9467		1.4862	3.5665	0.9999	5.3105	-26.1155	9.0733	1.7084	0.9171	0.9827	0.6212	2	9.0724	4.7395	5.8027	7.629	11.4429	-2.3693
252	2.5048	0.9765		2.1929	43.0718	1.5581	7.6839	12.4132	8.3294	1.689	0.969	1.0595	0.6334	2	12.9781	6.232	3.8654	9.8392	7.2957	1.611
253	3.2478	0.9435	0.7271	2.8568	86.6555	2.0237	9.6272	7.5526	6.0291	1.2674	0.7271	1.0425	0.4497	2	12.2011	3.4279	3.7038	7.6232	5.5739	0.9215
254	2.9248	0.896	0.7363	2.4713	69.0122	1.7152	8.2333	20.4356	7.2699	1.5145	0.7363	1.0026	0.4927	2	12.4694	5.3982	4.0489	10.9564	5.7844	2.5482
255	3.0013	0.882	0.819	2.5313	72.928	1.7412	8.3164	26.1597	7.7367	1.6198	0.819	1.0426	0.5012	2	13.4711	6.3869	4.5149	12.7445	5.7126	3.524
256	2.1088	0.9269		1.7218	19.3196	1.1551	6.1403	-21.76	9.2123	1.733	0.8945	0.9927	0.571	2	10.6411	4.0892	5.9192	7.1618	11.2172	-2.3155
257	2.4993	0.8611		2.0002	42.7383	1.2978	6.7611	34.7746	6.7433	1.2944	0.8514	0.9213	0.4796	2	8.7515	5.1528	2.0645	10.7437	4.3984	3.0433
258	3.0047	0.8226	0.7377	2.3857	73.385	1.531	7.765	25.1121	7.4152	1.462	0.7377	0.9248	0.4126	2	11.3527	5.1423	3.402	12.4622	5.5531	2.8509
259	2.3846	0.9202		1.9788	36.7217	1.3263	6.8937	26.9992	6.4509	1.2411	0.9167	0.9822	0.5371	2	8.5558	4.8394	2.2944	9.0097	4.7091	2.31
260	2.5994	0.9678		2.2272	48.9009	1.5723	7.9032	26.7209	8.4716	1.6854	0.9286	1.0002	0.5692	2	13.3199	7.0929	3.3567	12.4603	6.2078	3.5592
261	2.1914	0.9404		1.8246	24.0533	1.2348	6.4742	5.1177	8.3601	1.5945	0.9327	0.9942	0.6259	2	10.323	5.4927	4.2371	8.7762	7.9321	0.5283
262	2.483	0.896		2.013	42.0368	1.3385	6.989	27.5806	8.3908	1.607	0.872	0.9407	0.5068	2	11.2311	6.1774	3.1746	12.1885	6.0766	3.0976
263	2.0665	0.8789		1.6361	16.7004	1.0662	5.7061	-9.9648	7.9703	1.4893	0.8348	0.953	0.4945	2	8.4979	3.4877	4.3435	7.0524	8.7647	-0.8468
264	2.7688	0.8721		2.24	59.8095	1.4631	7.5856	32.6921	9.3519	1.8038	0.8529	0.9203	0.4969	2	13.6828	7.6008	3.3879	15.2972	6.2945	4.4732
265	2.6338	0.914		2.3043	51.3551	1.6241	7.5632	15.5814	6.1804	1.3272	0.929	0.9981	0.5917	2	10.0376	4.651	2.6179	7.8609	5.2175	1.564
266	2.887	0.9064		2.5013	66.4594	1.7571	8.2208	32.0529	7.1012	1.5178	0.9162	1.0475	0.5313	2	12.4775	6.5632	2.7339	12.3525	4.8252	3.9994
267	2.2953	0.908		1.8803	30.4353	1.2514	6.5474	-1.2605	5.8817	1.1242	0.9163	0.9817	0.5726	2	7.3603	3.3176	2.9433	5.7936	5.9557	-0.0928
268	2.8991	0.8304		2.3043	67.3785	1.473	7.5636	40.4472	9.6608	1.8814	0.7931	0.9112	0.4444	2	14.2304	8.3126	2.7084	18.7044	5.7531	5.7558
269	2.942	0.938		2.5998	69.769	1.8633	8.6696	23.8469	8.3333	1.791	0.9158	1.018	0.6343	2	15.5274	7.7282	3.3707	12.1834	6.346	3.7028
270	3.4022	0.9506	0.7612	3.0067	92.7541	2.1532	10.1603	10.1273	13.5966	2.8814	0.7612	1.0497	0.4753	2	29.2763	8.773	7.3464	18.4578	12.2199	2.9649
271	2.0127	0.9767		1.7004	13.6733	1.2078	6.1756	-25.7192	8.5022	1.6628	0.9298	1.0346	0.6695	2	10.269	4.5148	5.7542	6.7439	10.6889	-2.6411
272	1.6971	0.8775		1.3277	1.633	0.8473	4.6784	29.2445	1.7386	0.3149	0.8618	0.9277	0.4809	2	1.4731	1.0224	0.7461	2.1259	1.2302	0.4308
273	2.0464	0.923		1.679	15.715	1.1226	5.9338	-9.5594	6.5565	1.2404	0.8784	0.9821	0.5894	2	7.3603	3.5307	3.8297	5.9898	7.1835	-0.7036
274	2.7717	0.8808		2.2443	60.0597	1.4734	7.6699	38.9081	10.0867	1.9377	0.8668	0.9438	0.4816	2	14.8617	8.7503	3.1606	18.168	6.1621	5.7824
275	1.8823	0.96		1.589	6.9633	1.1115	5.6771	-14.526	6.3763	1.2484	0.9403	0.9818	0.64	2	7.0873	3.6438	4.0743	5.6939	7.3025	-1.0295
276	1.7971	0.9479		1.5162	4.1602	1.019	5.3517	7.6277	8.6843	1.6535	0.8847	1.0471	0.6217	2	8.8493	5.6619	4.6974	9.1074	8.0216	0.675
277	2.62	0.9298		2.2486	50.2202	1.5628	7.6533	33.3677	9.5607	1.9523	0.8597	0.9939	0.5421	2	14.9414	8.439	3.4821	15.5677	6.3705	4.9856
278	2.3786	0.9479		2.0387	36.2256	1.4068	7.0834	17.5373	14.7949	2.9383	0.9661	1.0397	0.5916	2	20.8134	10.8681	6.7148	18.3697	12.2001	3.6501
279	2.3612	0.939		1.9959	34.8174	1.3792	6.9651	21.1716	10.6887	2.1165	0.8939	0.9824	0.5553	2	14.7419	7.7999	4.5932	14.0459	8.4256	3.1211
280	2.2736	0.7574		1.5847	28.9812	0.8993	5.4096	24.0494	1.1698	0.1945	0.7085	0.8041	0.3834	2	1.052	0.5937	0.3474	1.5484	0.8885	0.253
281	1.7309	1.0456		1.5462	2.1628	1.1313	5.6859	18.6595	9.1845	1.8274	0.9915	1.1181	0.6937	2	10.3904	7.1212	4.7752	10.2654	7.4706	1.9388
282	2.111	0.7959		1.5205	19.4455	0.8826	5.2781	-12.3372	10.6412	1.7794	0.7809	0.8729	0.4083	2	9.3919	3.7223	4.9359	9.1164	11.9543	-1.1587
283	2.2806	0.9078		1.876	29.453	1.2579	6.5038	36.3445	7.5798	1.466	0.8855	0.9598	0.5672	2	9.5346	6.2022	2.6221	10.9345	4.8251	3.4653
284	2.8065	0.8524		2.2743	62.2886	1.4993	7.5158	26.6104	11.7487	2.3437	0.8602	0.9433	0.5416	2	17.6149	9.357	3.8908	17.278	8.6227	4.6874
285	2.7308	0.8279		2.1287	57.7825	1.3627	7.1023	23.2154	13.8259	2.6527	0.8508	0.9076	0.4465	2	18.8405	9.1139	4.6234	20.4117	10.6158	4.3739
286	2.0283	0.9375		1.679	14.6448	1.1453	5.9738	5.3691	6.8772	1.3185	0.9225	1.0094	0.6188	2	7.8765	4.4497	3.4269	7.1914	6.5079	0.4229
287	2.5566	0.9897		2.2572	46.1842	1.6222	7.9493	25.1278	6.4253	1.3112	0.9822	1.0499	0.659	2	10.4231	5.7892	2.8592	8.7853	4.8108	2.6191
288	2.6933	0.8533		2.1844	55.2981	1.4326	7.2196	35.9894	10.5492	2.0933	0.8509	0.9824	0.5128	2	15.1128	8.9017	3.9832	17.3589	6.7525	5.439
289	2.3912	0.9207		1.9873	37.1839	1.3606	6.9165	8.8544	9.9309	1.9536	0.9315	0.999	0.5988	2	13.512	6.616	4.8462	11.0495	9.0513	1.1964
290	2.2069	0.9644		1.9017	24.9339	1.3545	6.6861	5.4423	11.6692	2.364	0.9385	1.002	0.5923	2	15.8059	7.395	6.4569	12.4862	11.0338	0.8602
291	2.6029	0.9476		2.2914	49.2103	1.634	7.7485	36.9183	16.7229	3.5265	0.9193	1.0339	0.5665	2	27.3252	16.0642	6.191	28.357	10.5493	10.088
292	3.0136	0.9078	0.7777	2.6084	74.0272	1.8313	8.5952	23.9333	10.9024	2.3229	0.7777	1.0276	0.4777	2	19.9655	8.7405	4.7226	18.2951	8.2932	4.7784
293	2.1579	0.9197		1.7903	22.0192	1.2082	6.2347	14.1627	10.3575	2.0071	0.902	0.9819	0.5846	2	12.5139	6.9696	4.9843	11.9227	8.8909	1.7723
294	2.3041	0.953		1.9531	31.0825	1.3527	6.8985	0.2164	6.4884	1.2723	0.9124	1.0193	0.6337	2	8.7769	4.1217	3.5173	6.5045	6.4745	0.019
295	2.2361	0.9251		1.8503	26.8107	1.2483	6.4986	13.3324	6.4082	1.2309	0.9171	0.9826	0.5593	2	7.9993	4.173	3.0843	7.4605	5.5538	1.0665
296	2.3146	0.9215		1.9359	32.0072	1.3002	6.7005	18.3337	9.6977	1.8818	0.9207	0.9831	0.5828	2	12.609	6.9272	4.4676	11.8861	7.9195	2.3117
297	1.8946	0.9172		1.5333	7.6581	1.024	5.4592	-30.4712	7.4779	1.4027	0.8944	0.9629	0.5855	2	7.6574	3.3795	4.9489	5.7717	9.7567	-2.3333
298	3.0599	0.9339	0.7736	2.6041	77.047	1.7995	8.9776	46.853	6.1072	1.2241	0.7736	1.0131	0.5005	2	10.9899	6.7737	1.8337	13.5334	3.2459	5.1491
299	1.7914	0.9519		1.5076	3.7076	1.0221	5.357	-21.9362	4.6033	0.8783	0.9088	0.9961	0.6057	2	4.705	2.3676	3.1808	3.909	5.6131	-1.0321
300	2.4529	0.9318		2.0601	40.3888	1.396	7.1804	31.8562	6.4693	1.2578	0.9146	1.0093	0.6077	2	9.0312	5.5561	2.2261	9.1427	4.4084	2.877
301	2.6433	0.9344		2.2529	52.0641	1.5504	7.7596	34.8781	4.7528	0.9496	0.9121	0.9887	0.5462	2	7.3688	4.2608	1.5733	7.8003	3.0952	2.5701
302	2.3004	0.9485		1.9574	30.9119	1.3546	6.8548	-4.0538	4.3979	0.8691	0.9388	1.0075	0.6387	2	5.9574	2.6811	2.5624	4.198	4.5762	-0.2415
303	2.1375	0.9829		1.8546	20.8061	1.3374	6.6002	5.039	5.7307	1.1612	0.9601	1.0268	0.6699	2	7.6642	4.0318	3.2395	6.0185	5.442	0.3862
304	1.953	0.9416		1.6276	10.235	1.1174	5.7774	12.2137	5.2508	1.0155	0.9115	1.0117	0.572	2	5.8672	3.3534	2.5137	5.8623	4.6096	0.7166
305	2.1476	0.9271		1.7946	21.4114	1.2257	6.2555	7.7384	5.6954	1.1159	0.9186	0.9848	0.5982	2	6.9808	3.6835	3.0158	6.1577	5.2546	0.5402
306	1.7366	0.9684		1.4562	2.3585	1.0283	5.283	-29.3112	5.1233	0.9972	0.8889	1.031	0.6421	2	5.2683	2.7097	3.4353	4.2202	6.6251	-1.5442
307	1.6735	0.8635		1.2549	1.4383	0.7947	4.5397	4.2803	6.8381	1.197	0.7994	0.9173	0.4732	2	5.4342	3.3298	3.1879	7.0373	6.5457	0.2326
308	3.073	0.8873	0.7292	2.5741	77.6114	1.7517	8.5656	18.4546	7.43	1.5195	0.7292	0.9944	0.4665	2	13.0152	5.2281	3.7786	11.2078	6.0587	2.4019
309	2.0438	1.0068		1.8032	15.4084	1.3051	6.4644	26.1843	8.5661	1.7294	0.9825	1.048	0.7113	2	11.1796	7.4252	3.7543	10.4386	6.3233	2.9273
310	1.6183	0.9616		1.3492	0.8557	0.9407	4.889	-6.9596	4.4159	0.8497	0.9287	1.0299	0.6238	2	4.154	2.6573	2.7141	4.2598	4.7233	-0.2891
311	2.0641	0.9311		1.7132	16.5768	1.1819	6.0379	-4.0271	6.3639	1.2457	0.9036	0.9754	0.5508	2	7.5215	3.3436	3.6422	6.0704	6.6204	-0.3029
312	3.0242	0.9035		2.5998	74.5338	1.8072	8.5842	10.1834	8.8206	1.857	0.8321	1.0257	0.4823	2	15.9406	5.444	4.6351	11.2882	7.9223	1.6233
313	2.575	0.9556		2.3043	47.4788	1.6626	7.7307	25.0911	7.1447	1.5366	0.9817	1.0471	0.6992	2	11.8787	6.7224	2.8573	9.6148	5.3519	2.9805
314	2.0353	0.9973		1.786	15.0108	1.2879	6.3768	21.1611	7.6435	1.5437	0.9388	1.0869	0.7066	2	9.844	6.341	3.503	8.9743	6.0261	2.0831
315	1.9895	0.9429		1.6618	12.3181	1.1238	5.8931	-28.9891	4.4647	0.8514	0.9218	0.988	0.5776	2	5.0174	1.8716	3.1458	3.2405	5.7589	-1.4545
316	3.4456	0.8679	0.7455	2.8268	94.4391	1.8931	9.395	31.0564	11.0151	2.2196	0.7455	0.9848	0.4468	2	20.8527	9.8689	4.4527	22.0903	7.5944	6.4761
317	2.6594	0.8581		2.103	53.0943	1.365	7.1689	25.7229	10.7201	2.0412	0.8246	0.9356	0.5202	2	14.6329	7.9062	4.0639	15.1978	7.9624	3.764
318	2.622	0.9281		2.2486	50.3372	1.5708	7.645	38.6653	16.3655	3.3626	0.9364	1.0041	0.5796	2	25.707	15.7578	4.8265	27.1857	10.0376	9.9397
319	2.3324	0.8692		1.846	32.9032	1.1943	6.3692	-5.2911	9.0123	1.6899	0.8503	0.9237	0.4944	2	10.7634	4.1219	4.9366	8.3375	9.4895	-0.5695
320	1.9081	0.951		1.5933	8.2689	1.0914	5.7009	-42.5624	4.9338	0.9446	0.9194	0.9851	0.6335	2	5.3848	2.1643	3.6565	3.4162	7.0338	-2.2919
321	3.1841	0.8724	0.6963	2.6212	83.4792	1.7663	8.7266	20.5773	9.49	1.9208	0.6963	1.0014	0.453	2	16.7622	6.8632	4.0666	15.1519	7.5372	3.4492
322	2.0742	0.8672		1.619	17.3507	1.0377	5.6507	-9.2275	11.6758	2.1442	0.8742	0.9388	0.4941	2	12.116	5.1838	6.1732	10.491	12.7536	-1.118
323	3.1884	0.9513		2.7968	83.6757	1.9394	9.5287	10.8629	5.8294	1.1865	0.7277	1.0579	0.4773	2	11.3055	3.7084	3.8629	7.7692	5.1962	1.2281
324	2.8114	0.9426		2.4071	62.6706	1.68	8.3255	44.0539	11.8786	2.397	0.8744	1.0018	0.5927	2	19.956	12.7303	3.4191	21.4783	6.6457	8.7914
325	2.7746	0.9058		2.3214	60.2685	1.5613	7.896	28.736	13.3628	2.6423	0.8734	0.9579	0.5163	2	20.8634	10.9121	5.2656	21.1348	9.523	5.9953
326	2.217	0.9048		1.7817	25.5896	1.1853	6.302	13.3173	10.095	1.8987	0.8691	0.981	0.5278	2	11.9656	6.2119	4.3288	11.7698	8.7506	1.5935
327	2.126	0.9212		1.7646	20.1716	1.1735	6.1526	-8.2125	9.1478	1.7448	0.9112	0.9833	0.555	2	10.7349	4.6121	5.222	8.3103	9.8987	-0.8816
328	3.0075	0.8791	0.7435	2.5356	73.7516	1.7317	8.3057	36.8521	9.775	2.038	0.7435	0.9922	0.4466	2	16.9274	8.9949	3.468	20.1403	6.1728	6.2381
329	2.6208	0.8714		2.1158	50.2982	1.3879	7.1747	47.9641	15.6036	3.0184	0.8544	0.9213	0.514	2	21.6562	14.5604	3.2409	28.3294	8.1195	10.3872
330	3.5711	0.8506	0.6943	2.9639	97.5441	1.9761	9.5433	7.0705	9.3272	1.9313	0.6943	0.9596	0.439	2	18.4314	5.1082	4.5003	11.6363	8.6677	1.3032
331	2.626	0.8698		2.1201	50.6888	1.3895	7.1753	29.484	14.0309	2.7171	0.8504	0.9344	0.4926	2	19.496	10.6225	5.4609	21.5622	9.8942	5.7482
332	3.0823	0.8731		2.5184	78.1781	1.6665	8.4542	28.0603	10.2531	2.0211	0.7863	0.9831	0.4767	2	17.0868	8.3107	4.3155	17.4346	7.3762	4.7946
333	3.0996	0.8416		2.4628	79.1752	1.5688	8.1951	18.6338	8.2668	1.5825	0.7446	0.9379	0.4601	2	12.9689	5.5113	3.8152	11.9791	6.7264	2.4166
334	2.3679	0.8888		1.8931	35.5549	1.229	6.612	2.9058	9.2854	1.7259	0.8981	0.9625	0.5309	2	11.4118	5.1176	4.7409	9.6401	9.0154	0.3316
335	2.2081	0.8927		1.7775	25.0648	1.1747	6.1929	21.8882	7.2242	1.3703	0.8594	0.9255	0.5041	2	8.4863	4.7019	3.0702	9.3276	5.6428	1.8575
336	1.9214	0.8865		1.4991	8.8237	0.9551	5.351	-22.9103	7.3866	1.3184	0.8518	0.9174	0.5363	2	7.0549	3.2522	4.5634	6.0646	9.0787	-1.6163
337	2.2151	0.9313		1.846	25.3926	1.2648	6.4807	33.2941	9.6767	1.8885	0.8822	0.9864	0.5538	2	12.2391	7.6494	3.4992	13.8131	6.4548	4.0749
338	2.3174	0.8361	0.6567	1.7946	32.179	1.1171	6.0869	34.8369	4.3799	0.8038	0.6567	0.9194	0.4043	2	4.8928	2.8583	1.3896	7.0705	2.8541	1.7045
339	2.8458	0.8847		2.3471	64.5956	1.5637	7.9092	38.3312	8.2174	1.6246	0.8307	0.9765	0.5262	2	12.8496	7.592	2.649	14.4279	5.0677	4.9254
340	3.6276	0.8067	0.6151	2.7626	98.2493	1.6851	9.1932	15.8663	5.414	0.9924	0.6151	0.8998	0.3538	2	9.1231	3.059	1.6654	8.6463	4.555	1.4475
341	2.4783	0.883		1.9873	41.816	1.3017	6.8747	18.5701	6.1536	1.1652	0.8739	0.9379	0.506	2	8.0102	4.023	2.5402	7.9508	5.0111	1.4875
342	2.1664	0.9749		1.8674	22.7585	1.3185	6.6347	-11.1838	8.0877	1.6072	0.9433	1.0447	0.6693	2	10.6636	4.8256	5.1417	7.2103	8.9922	-1.1926
343	1.7638	0.8352		1.3063	2.9753	0.7941	4.628	-2.135	2.3328	0.4003	0.8142	0.8951	0.4807	2	1.8525	1.1058	1.1547	2.3005	2.3827	-0.0396
344	2.6631	0.8874		2.24	53.3331	1.5413	7.4247	6.6024	8.8982	1.8472	0.8832	0.9828	0.5787	2	13.7148	5.715	5.0992	9.8755	8.3108	0.9055
345	2.8935	0.8832		2.4499	66.9401	1.6751	8.028	51.0539	6.1546	1.2842	0.7854	0.9817	0.471	2	10.3095	6.6821	1.7937	14.1884	3.0123	5.2634
346	1.8162	0.9571		1.5205	4.8132	1.0592	5.4613	-26.1695	5.5821	1.0826	0.9235	1.0247	0.5906	2	5.9126	2.612	3.7956	4.423	7.043	-1.5473
347	3.2543	0.9359	0.7533	2.8354	87.1582	2.014	9.5689	39.5932	9.2649	1.95	0.7533	1.0397	0.4668	2	18.6595	10.0006	3.0573	21.4219	5.5966	7.3879
348	1.794	1.0132		1.5933	3.9337	1.1438	5.7105	10.9581	5.3654	1.0747	0.9057	1.0395	0.6838	2	6.137	3.9393	3.1758	5.7611	4.7776	0.6725
349	3.3284	0.8519	0.7066	2.6898	90.4175	1.7702	8.9076	23.1036	10.0589	1.999	0.7066	0.9524	0.4429	2	17.8063	7.5394	4.5832	17.0244	7.7351	4.1139
350	2.335	0.9139		1.9445	33.1801	1.3214	6.704	13.8588	5.341	1.0527	0.8619	0.9615	0.5223	2	7.0576	3.3808	2.7417	6.4735	4.6007	0.9781
351	2.2345	0.9653		1.9145	26.6782	1.3448	6.7759	4.1429	9.3371	1.8531	0.9266	1.0382	0.6017	2	12.5565	5.9056	5.3171	9.8146	8.95	0.5202
352	3.091	0.8938	0.7252	2.6041	78.6995	1.7578	8.6798	38.6124	12.006	2.4314	0.7252	0.9893	0.4736	2	21.1041	11.6395	4.3518	24.5752	7.3701	8.1488
353	3.4395	0.8606		2.7968	94.2803	1.8701	9.2997	8.2606	13.39	2.6926	0.8824	0.9487	0.5571	2	25.0406	8.9113	6.4122	15.9973	12.2841	2.0685
354	2.1661	0.9059		1.7689	22.7263	1.1718	6.1649	-16.4818	7.9225	1.5059	0.8911	0.9574	0.5716	2	9.2836	3.7444	4.919	6.5511	9.228	-1.5301
355	3.0134	0.8597		2.4756	73.9353	1.6536	8.139	27.1852	6.8994	1.4017	0.8233	0.9784	0.4787	2	11.4088	5.5065	2.5162	11.5027	5.0238	3.1015
356	3.6766	0.863	0.641	2.951	98.8487	1.9073	9.968	4.9997	11.1096	2.1257	0.641	0.9374	0.3633	2	21.1893	4.8933	6.2816	13.4702	10.554	1.0594
357	1.9958	0.9046		1.6104	12.6482	1.0446	5.672	0.7456	13.0191	2.3977	0.8897	0.9579	0.5251	2	13.5998	6.8863	6.7135	13.115	12.9218	0.1014
358	2.2276	0.8763		1.7646	26.1824	1.1357	6.1324	-2.0528	10.9119	2.0208	0.8491	0.9526	0.4979	2	12.3926	5.2902	5.7106	10.6252	11.136	-0.2544
359	3.0267	0.9131	0.7364	2.6255	74.7185	1.8444	8.6823	40.3489	11.5138	2.4459	0.7364	1.0412	0.4661	2	21.236	11.7696	4.6092	25.2518	6.868	8.5685
360	2.813	0.9266		2.36	62.7556	1.6226	8.1885	34.2734	13.9657	2.7674	0.8149	1.0096	0.5342	2	22.6607	12.6701	5.0513	23.7183	9.1794	7.7666
361	3.4224	0.8447		2.7754	93.5415	1.7979	9.0821	34.3305	14.6829	2.9066	0.7854	0.9215	0.4126	2	26.3984	13.0412	4.8138	31.6067	9.6422	9.0627
362	2.7818	0.8653		2.2829	60.8548	1.5284	7.5618	14.2874	15.7381	3.181	0.8556	0.9268	0.5525	2	24.0541	10.8893	7.2796	19.7097	13.4893	3.4367
363	3.1096	0.8735	0.7493	2.6255	79.5569	1.8181	8.5334	30.7271	10.4346	2.2232	0.7493	1.0034	0.4348	2	18.9712	8.972	4.2258	20.6362	7.2285	5.8293
364	2.0441	0.9725		1.7603	15.5003	1.2311	6.2449	22.9738	13.3479	2.6314	0.9695	1.0391	0.6781	2	16.4326	10.7467	5.686	15.8491	10.2815	3.7752
365	1.6191	0.9477		1.3192	0.8834	0.9028	4.8204	-56.7865	9.89	1.8523	0.8482	1.0063	0.6022	2	8.9287	4.2673	6.9657	7.0866	15.5068	-5.0703
366	1.9388	0.8877		1.5376	9.557	1.0037	5.407	-26.8829	10.8167	2.0079	0.8835	0.9492	0.5148	2	10.8567	4.1469	6.7098	8.0556	13.7252	-2.9186
367	2.0874	0.9983		1.8374	17.9728	1.3363	6.5462	7.8491	7.5815	1.5476	0.9947	1.0859	0.6526	2	10.1311	5.3547	4.1289	8.2046	6.9861	0.7952
368	3.1509	0.9309		2.784	81.9654	1.9804	9.2147	34.0822	5.7068	1.2265	0.8309	1.0331	0.5189	2	11.3018	5.8041	2.3117	11.1844	3.7618	3.8519
369	2.567	0.8618		2.0858	46.9062	1.3687	6.9495	27.9614	10.1738	2.0037	0.8574	0.9908	0.5388	2	13.9249	7.8425	4.2312	14.556	7.3293	3.8936
370	3.1208	0.8846		2.587	80.3233	1.7464	8.6726	27.9003	7.5245	1.5152	0.7794	0.9622	0.452	2	13.1407	6.1185	3.6047	13.5359	5.425	3.6663
371	3.3047	0.8817	0.7557	2.7669	89.4422	1.8707	9.1539	30.4091	10.6128	2.1688	0.7557	1.0061	0.4426	2	19.8533	9.3063	4.6464	21.0252	7.3856	6.0372
372	1.7472	0.96		1.4734	2.6386	1.027	5.2698	-18.6113	3.0444	0.5933	0.8739	1.039	0.6265	2	3.1266	1.6803	2.0229	2.6821	3.6108	-0.5819
373	1.9392	0.8853		1.5162	9.6158	0.9878	5.3935	-10.2882	6.5691	1.2031	0.8673	0.9389	0.5097	2	6.489	3.0251	3.4639	5.935	7.2448	-0.6676
374	2.2805	0.9277		1.8888	29.4193	1.2911	6.6466	-22.0365	6.0785	1.1807	0.932	1.0091	0.6077	2	7.8479	2.7788	4.1527	4.5724	7.4181	-1.7294
375	3.7709	0.9727	0.7854	3.4307	99.1767	2.5474	11.5229	7.2755	5.66	1.2513	0.7854	1.1153	0.4682	2	14.4183	3.5061	3.1587	7.4889	5.2483	1.049
376	2.6287	0.909		2.2143	50.9628	1.5088	7.5068	38.2994	11.0256	2.2161	0.8771	0.9717	0.5238	2	16.6355	9.9349	4.2972	18.9653	6.8027	6.3713
377	3.0602	0.8759	0.7608	2.5313	77.0939	1.7121	8.4207	43.7806	10.065	2.0464	0.7608	0.99	0.4881	2	17.2323	10.3065	3.1094	21.114	5.6584	7.5444
378	2.3558	0.929		1.9831	34.5723	1.3612	6.8758	-4.5492	3.5721	0.7072	0.8615	0.9862	0.5147	2	4.8624	1.7009	2.4395	3.3049	3.7348	-0.2212
379	2.3626	0.9982		2.1158	34.9926	1.5431	7.4091	11.7502	9.9665	2.0757	0.9853	1.0584	0.662	2	15.3793	7.6296	5.4381	11.5254	8.7955	1.8071
380	2.803	0.7599	0.5969	1.9831	62.1615	1.1422	6.6917	14.9074	9.7655	1.6669	0.5969	0.8364	0.318	2	11.1542	4.3055	3.2264	13.5385	8.3098	1.6628
381	2.9619	0.927		2.5655	70.9343	1.7997	8.6259	28.9579	8.3181	1.7355	0.9029	1.0231	0.5872	2	14.97	7.8048	3.1712	13.292	5.9093	4.335
382	3.249	0.883	0.7053	2.6812	86.8062	1.8124	9.0125	34.7794	5.0033	1.0062	0.7053	0.9795	0.4105	2	9.068	4.4935	1.6768	10.9451	3.2631	3.1538
383	2.3047	0.9489		1.9531	31.1166	1.3506	6.8706	5.8982	11.2476	2.211	0.9167	1.0148	0.63	2	15.191	7.5645	5.5307	12.0063	10.5842	0.896
384	2.2549	0.9759		1.9745	27.8752	1.3924	6.9131	21.952	6.9685	1.4036	0.9505	1.0209	0.6132	2	9.703	5.4652	3.2475	8.9122	5.4387	2.13
385	2.8856	0.8513		2.3514	66.4158	1.5503	7.7169	44.6779	12.5762	2.5265	0.8117	0.957	0.4635	2	19.4969	11.9355	4.0446	25.7524	6.9576	8.7108
386	2.5467	0.7185		1.7004	45.6545	0.916	5.7484	-21.0862	3.3389	0.532	0.6162	0.7729	0.3236	2	3.0584	0.6634	1.2507	2.05	4.0429	-0.6449
387	2.611	0.9388		2.2786	49.5979	1.6151	7.7004	28.3647	9.6796	2.0302	0.9282	1.0248	0.5936	2	15.6335	8.5508	4.2886	14.4038	6.934	4.4344
388	1.9243	0.8529		1.4777	9.058	0.9115	5.1564	1.8137	0.5607	0.0991	0.7957	0.8896	0.4791	2	0.5111	0.273	0.2805	0.5699	0.5506	0.0093
389	2.8236	0.9366		2.3899	63.3521	1.6367	8.3087	44.5785	10.3883	2.0464	0.8842	0.99	0.5673	2	17.0026	10.8457	3.0574	19.1182	5.7575	7.5795
390	2.7628	0.8917		2.27	59.352	1.5047	7.7393	7.2132	8.2156	1.5973	0.8518	0.9775	0.4947	2	12.362	4.6629	4.6635	9.4252	7.6228	0.8917
391	3.3605	0.8958	0.7654	2.8268	91.2958	1.9123	9.4571	7.7898	6.8513	1.3854	0.7654	0.989	0.4906	2	13.1017	4.12	3.7553	8.3977	6.3174	1.0206
392	3.6248	0.901	0.7366	3.1523	98.1949	2.1898	10.2597	32.3945	13.8064	2.9468	0.7366	1.0108	0.4842	2	30.2332	14.3134	5.9348	29.5603	9.3337	9.7939
393	2.6433	0.9348		2.2615	52.1036	1.5669	7.7624	33.465	13.8921	2.8042	0.9166	0.984	0.5586	2	21.7675	12.4471	5.0738	22.2846	9.2429	7.2845
394	2.6725	0.9516		2.3086	53.8518	1.6387	7.9898	25.5865	12.4433	2.5521	0.9424	1.0249	0.6345	2	20.3908	11.092	5.756	17.4826	9.2593	5.2173
395	3.2202	0.8888		2.7026	85.506	1.841	8.9915	32.2165	12.3808	2.5349	0.8607	0.9983	0.5321	2	22.793	11.8081	5.5421	22.1936	8.3921	7.3431
396	2.6369	0.9363		2.2743	51.5911	1.5883	7.7563	36.8531	19.0837	3.9079	0.9175	1.004	0.5564	2	30.3106	17.8748	7.6366	32.1286	12.0507	11.1704
397	2.0472	0.9651		1.7518	15.7764	1.2182	6.2071	7.5802	9.8265	1.9285	0.9473	1.0175	0.6492	2	11.9707	6.8028	5.1679	10.4792	9.0815	0.9074
398	2.2943	0.9344		1.9231	30.4013	1.3152	6.7351	48.8264	8.5036	1.6605	0.9178	0.9833	0.5968	2	11.1839	8.0578	2.2214	13.5016	4.3517	5.4607
399	2.979	0.9444		2.6169	72.0184	1.8818	8.8388	8.7855	12.6266	2.6882	0.942	1.0412	0.5803	2	23.7607	8.7704	7.0092	15.1145	11.517	2.0875
400	2.0932	0.969		1.7903	18.3162	1.2633	6.3721	-16.2994	8.1895	1.6236	0.966	1.0315	0.6099	2	10.3458	4.1226	5.5339	6.7593	9.5241	-1.6863
401	1.7393	0.9254		1.4177	2.4425	0.9599	5.0563	-46.8881	7.3147	1.3886	0.9175	1.0051	0.5968	2	7.0214	3.1206	4.9583	5.2287	10.7449	-3.2922
402	3.4151	0.8923	0.7288	2.9125	93.3837	2.007	9.574	22.7642	8.8667	1.8587	0.7288	1.0517	0.4138	2	17.7955	6.8847	4.6337	16.6381	6.8482	4.051
403	2.4592	0.9548		2.1415	40.7169	1.5262	7.3765	36.5622	13.4216	2.7769	0.9175	1.0152	0.5669	2	20.484	12.3163	4.9752	21.7251	8.5143	7.4894
404	2.4005	0.9699		2.0687	37.7191	1.4779	7.3145	3.4596	8.7935	1.7767	0.9383	1.0473	0.6726	2	12.9959	6.1596	4.952	9.1576	8.4891	0.4496
405	3.3055	0.9363	0.7866	2.9339	89.4934	2.1344	9.723	21.7685	8.9672	1.9685	0.7866	1.0378	0.5196	2	19.1396	7.8113	5.4595	15.0343	7.0153	4.1664
406	2.4773	0.9565		2.1287	41.7425	1.5018	7.444	17.9698	10.3568	2.0895	0.9572	1.0238	0.6001	2	15.5539	7.8939	4.5067	13.1532	8.496	2.795
407	1.9951	0.938		1.6704	12.6182	1.1225	5.8791	-18.7081	8.06	1.5389	0.9071	0.9778	0.5608	2	9.0474	3.6732	5.3742	6.5497	9.5677	-1.6926
408	2.0719	0.9431		1.7475	17.1646	1.2147	6.1386	-15.566	8.9856	1.7781	0.9168	0.9807	0.5716	2	10.9148	4.2365	5.7953	7.4117	10.384	-1.699
409	2.2468	1.0059		2.013	27.342	1.4655	7.1003	22.4286	8.8034	1.817	0.9833	1.0489	0.6581	2	12.9014	7.3879	4.447	11.226	6.8291	2.8936
410	1.9733	0.7854		1.3963	11.1835	0.8025	4.869	-4.3695	14.8437	2.4465	0.7454	0.8503	0.3985	2	11.9121	5.6535	6.2586	14.186	15.492	-0.5205
411	2.0315	0.9792		1.7518	14.7972	1.2439	6.2494	16.431	10.3075	2.0516	0.9481	1.042	0.6644	2	12.8215	7.8299	4.9916	11.7848	8.6141	2.1067
412	3.1934	0.8658	0.7257	2.6255	84.1188	1.7536	8.6866	13.6888	8.51	1.718	0.7257	0.9779	0.4647	2	14.9232	5.456	4.8285	11.7415	7.3453	2.0428
413	3.6661	0.9097	0.7278	3.1609	98.7941	2.2278	10.4772	0.885	12.6554	2.6909	0.7278	1.0755	0.4248	2	28.1936	5.5779	8.4907	13.1307	12.5434	0.2495
414	2.7068	0.9005		2.2829	56.3111	1.5509	7.6571	21.6993	14.7477	2.9871	0.9003	0.9901	0.6073	2	22.8722	11.9756	6.4153	19.7198	11.5472	4.9631
415	2.8683	0.9409		2.497	65.6329	1.7761	8.4784	31.6478	15.2248	3.1894	0.8686	1.0372	0.5245	2	27.0407	14.0165	6.5982	26.7213	10.4066	8.5578
416	2.4726	0.9119		2.0344	41.4487	1.3773	7.0837	23.6569	12.9796	2.5237	0.8987	0.9525	0.527	2	17.8768	9.4507	5.4147	17.9346	9.909	4.2291
417	1.9831	0.9926		1.7304	12.0785	1.2318	6.1839	-11.2277	8.9593	1.7847	0.9859	1.0516	0.6376	2	11.0361	5.1143	5.9217	8.0216	9.965	-1.2391
418	1.7563	0.9524		1.4562	2.863	1.0037	5.2547	-6.1857	6.8132	1.3014	0.8911	1.0284	0.6159	2	6.8384	4.0328	3.935	6.5476	7.2345	-0.423
419	2.723	0.9085		2.3	57.3313	1.5966	7.7721	30.3685	12.5293	2.5739	0.8407	0.9991	0.5227	2	20.0043	10.6354	5.1133	20.3457	8.7242	6.075
420	2.7857	0.906		2.3899	61.1909	1.682	7.9293	41.8902	8.0231	1.7019	0.8881	1.0048	0.5808	2	13.4948	8.3608	2.6781	14.3949	4.6622	5.653
421	2.2305	1.0162		2.0216	26.4466	1.4934	7.1207	14.152	7.3761	1.547	0.9845	1.09	0.6688	2	11.0154	5.7936	4.227	8.663	6.332	1.5589
422	2.8958	0.9223		2.5313	67.0715	1.7945	8.3908	22.3621	6.3418	1.3563	0.9188	1.056	0.5726	2	11.3804	5.364	2.7597	9.3684	4.9237	2.5449
423	1.929	1.0139		1.7304	9.2926	1.2447	6.1443	-25.4311	8.209	1.663	0.9712	1.0685	0.7186	2	10.2178	4.801	6.1917	6.6807	10.2965	-2.5985
424	3.202	0.8621	0.7274	2.5955	84.5632	1.7119	8.672	28.0987	6.2964	1.2429	0.7274	0.9833	0.4567	2	10.7788	5.0962	2.3628	11.1594	4.5273	3.0287
425	3.1209	0.9226	0.7777	2.7669	80.4193	1.9739	9.0461	6.0775	6.6754	1.4566	0.7777	1.0779	0.4698	2	13.1765	3.746	4.5109	7.9744	6.2696	0.8008
426	3.6466	0.923	0.7536	3.2037	98.5759	2.2927	10.5735	15.6413	3.5456	0.7688	0.7536	1.0665	0.4548	2	8.1291	2.6319	1.9677	5.787	2.9911	1.2715
427	2.7665	0.9065		2.3171	59.643	1.5688	7.8783	30.1578	9.4478	1.8813	0.9162	0.9882	0.5214	2	14.8217	7.9105	3.6943	15.1712	6.5987	4.4699
428	2.2305	0.9459		1.8803	26.4136	1.2996	6.6282	1.3702	5.7226	1.122	0.9336	1.0014	0.5903	2	7.4371	3.4338	3.1163	5.8169	5.6442	0.1019
429	2.4653	0.9633		2.1372	41.0092	1.5332	7.4607	33.8438	6.2525	1.2849	0.9505	1.0225	0.5844	2	9.5864	5.6619	2.4289	9.6879	4.1365	3.2444
430	1.9387	0.9992		1.7089	9.5276	1.2521	6.0858	-5.2173	5.3241	1.0954	0.9907	1.0279	0.6395	2	6.6663	3.2347	3.4316	5.0581	5.602	-0.3478
431	2.0554	0.9766		1.7817	16.2992	1.2535	6.3062	-5.976	4.7458	0.9433	0.9177	1.0488	0.6469	2	5.9488	2.8979	3.0509	4.4798	5.0294	-0.3555
432	3.225	0.9058	0.7128	2.7497	85.7551	1.8904	9.1771	1.5948	6.1762	1.2722	0.7128	1.0089	0.4676	2	11.6754	3.0281	4.8558	6.4758	6.0775	0.1862
433	2.4891	0.9264		2.133	42.4056	1.4789	7.2443	16.4358	6.1999	1.2657	0.9208	1.0036	0.5555	2	9.169	4.3852	2.8081	7.8936	5.1809	1.507
434	2.2577	1.0139		2.0344	28.2095	1.4817	7.1913	-0.5963	9.6111	1.9803	0.9949	1.0872	0.6615	2	14.2408	6.3109	6.2714	9.5402	9.6685	-0.0849
435	2.4584	0.9333		2.0601	40.644	1.4361	7.2082	22.9488	5.1346	1.023	0.9194	0.9852	0.5578	2	7.3738	3.899	2.1323	6.9901	3.9564	1.6922
436	2.1907	0.9397		1.8374	23.9883	1.2428	6.4675	9.2796	4.8809	0.9379	0.9372	1.0314	0.6339	2	6.066	3.3698	2.3372	5.3158	4.4279	0.5629
437	2.1997	0.9646		1.8845	24.4114	1.3415	6.6657	3.5495	4.9668	0.9996	0.9412	1.0176	0.6023	2	6.6629	3.1218	2.5256	5.1832	4.7906	0.2365
438	3.1684	0.8492		2.5784	82.5495	1.6811	8.4524	28.1564	9.9481	1.9786	0.7963	0.9324	0.4564	2	16.7237	7.9709	2.993	17.4637	7.147	4.7088
439	3.5685	0.9185	0.7685	3.0924	97.4359	2.1948	10.2972	6.81	9.4524	2.0147	0.7685	1.0493	0.4924	2	20.7461	5.7504	5.7666	11.6777	8.8087	1.4128
440	1.9795	0.9225		1.6104	11.8094	1.0755	5.7367	0.4693	7.598	1.4244	0.8587	0.9821	0.5418	2	8.1716	4.1353	4.0362	7.6329	7.5622	0.0384
441	3.354	0.9062	0.7644	2.8525	91.0887	1.9595	9.5483	6.0701	14.0822	2.8899	0.7644	1.0248	0.4948	2	27.5941	8.2203	7.613	16.6126	13.2274	1.675
442	3.2222	0.9063	0.7448	2.7283	85.6056	1.8792	9.1749	16.2072	10.4555	2.1415	0.7448	0.9948	0.4934	2	19.648	7.5072	5.864	15.2147	8.7609	3.1844
443	2.9058	0.784		2.1801	67.8182	1.3204	7.1568	18.2564	16.0829	2.9672	0.7575	0.875	0.4034	2	21.2358	9.1803	6.5255	22.7568	13.1464	3.8769
444	1.9046	0.9633		1.6061	8.1232	1.1161	5.764	-14.9332	7.1783	1.39	0.9248	1.0222	0.6428	2	8.0117	4.1069	4.5334	6.3888	8.25	-1.1964
445	2.4199	0.9281		2.0344	38.6515	1.3923	7.0555	5.9251	9.3679	1.8486	0.879	0.9835	0.6043	2	13.0429	6.0987	5.3927	10.0915	8.8128	0.7728
446	3.2907	0.8069	0.6311	2.5527	88.8296	1.5979	8.342	18.0284	6.8399	1.3102	0.6311	0.9225	0.3443	2	10.9294	3.9006	2.6863	11.3299	5.6066	1.9704
447	2.105	0.886		1.6704	18.9739	1.0755	5.859	-6.6969	7.2475	1.3304	0.8924	0.9642	0.5199	2	7.7947	3.4983	3.8294	6.7287	7.7327	-0.522
448	3.2581	0.9137	0.791	2.8397	87.4102	2.0127	9.3524	30.2266	10.9368	2.3537	0.791	1.0327	0.4868	2	22.0124	10.3683	4.9054	21.299	7.631	6.6536
449	2.0821	0.8442		1.5933	17.7859	0.9929	5.5223	-6.9567	7.5659	1.3603	0.7933	0.9243	0.4518	2	7.5122	3.1334	3.7436	6.9355	8.0924	-0.5226
450	2.1538	0.9282		1.7732	21.827	1.205	6.2804	-10.5331	11.3233	2.1726	0.8604	1.0002	0.6052	2	13.6446	6.138	6.2413	10.1412	12.5157	-1.4372
451	1.6038	0.7296		1.0408	0.745	0.5644	3.6758	-24.6257	4.0831	0.6269	0.7018	0.7801	0.3584	2	2.3045	1.2563	1.636	3.5049	5.0883	-0.5675
452	1.8438	0.9967		1.6061	5.5549	1.1473	5.7732	-33.2997	10.6335	2.1132	0.9008	1.0695	0.6328	2	12.1998	4.9069	8.1755	7.7541	14.1738	-4.0625
453	3.5633	0.8969	0.7204	2.9896	97.2737	2.0064	10.0403	11.9249	11.0494	2.2081	0.7204	0.9791	0.43	2	22.1696	6.8286	7.1078	15.8794	9.7318	2.6437
454	2.7701	0.8726		2.3	60.0179	1.5351	7.594	30.7912	14.2013	2.8707	0.8319	0.9687	0.4941	2	21.8004	11.5691	4.4468	23.4137	9.8286	6.7126
455	2.1402	0.7581		1.4819	21.1562	0.8408	5.0969	-6.2989	7.2619	1.1979	0.7233	0.8215	0.3849	2	6.1058	2.5861	3.1493	6.7196	7.719	-0.3846
456	2.3398	1.0181		2.1415	33.4228	1.6091	7.484	29.0546	18.8966	4.0629	1.0025	1.0712	0.6649	2	30.4065	17.7482	8.2011	26.6933	13.4062	8.8345
457	2.6114	0.9557		2.3	49.7144	1.6628	7.8404	15.6171	11.5195	2.4431	0.9553	1.0408	0.6182	2	19.1547	9.0003	5.5109	14.5595	9.7204	2.9914
458	3.0057	0.9026		2.527	73.5682	1.7128	8.5226	21.9133	8.131	1.6341	0.8296	0.9794	0.4575	2	13.9267	5.9562	4.1636	13.0203	6.3491	3.0518
459	2.3029	1.0178		2.0816	31.0142	1.5338	7.3634	10.2913	12.8636	2.6795	0.9965	1.1001	0.7275	2	19.7302	10.4252	6.9971	14.3306	11.5395	2.0305
460	2.6742	0.9315		2.3343	54.0518	1.6776	7.8258	20.4164	10.7911	2.3133	0.9227	1.0359	0.6361	2	18.1031	9.1586	5.3103	14.3986	8.5879	3.696
461	2.511	0.9337		2.1458	43.4061	1.4715	7.3657	27.1685	13.3069	2.6584	0.9323	1.0038	0.5547	2	19.5811	10.6961	5.0745	19.2821	9.6919	5.3199
462	3.0413	0.9195		2.6298	75.5989	1.83	8.7857	39.3551	10.8741	2.265	0.8537	1.0471	0.508	2	19.8996	11.1813	3.4114	22.0123	6.5945	7.8315
463	2.0101	0.9783		1.7261	13.4012	1.2352	6.1778	-25.6803	7.8511	1.5698	0.9209	1.0505	0.6743	2	9.6977	4.1632	5.5345	6.1741	9.8675	-2.4904
464	1.6212	0.9774		1.3791	0.9111	0.9709	4.9779	-28.7215	9.1574	1.7861	0.8742	1.0105	0.6323	2	8.8909	4.8998	6.4513	7.7489	11.7872	-2.5536
465	1.9974	0.9464		1.6618	12.7083	1.1584	5.9388	-15.208	10.5489	2.0576	0.873	1.027	0.6302	2	12.2199	5.8013	6.4186	9.2049	12.1537	-1.8584
466	1.8572	0.9482		1.5462	6.042	1.0454	5.5322	-15.3549	8.0108	1.5138	0.909	0.9901	0.5628	2	8.3745	3.9146	5.1521	6.9558	9.2406	-1.2859
467	1.9206	1.0892		1.7775	8.7945	1.3622	6.5717	-7.1149	7.6816	1.5923	1.0188	1.2209	0.8554	2	10.4639	6.2936	4.9622	7.3576	8.2279	-0.7445
468	2.0403	0.9633		1.7389	15.286	1.2158	6.1747	-14.1259	3.2648	0.6428	0.9288	1.0317	0.6494	2	3.9693	1.8589	2.1104	2.8626	3.726	-0.5607
469	2.2897	0.9856		2.0216	29.9603	1.4563	7.0897	6.595	6.2045	1.2745	0.9647	1.0376	0.6919	2	9.0356	4.6056	3.4179	6.6567	5.7954	0.5959
470	2.5239	0.9849		2.2486	44.189	1.6591	7.8097	34.8397	10.7445	2.2826	0.9547	1.0386	0.6658	2	17.8262	10.872	3.5957	16.3292	7.0011	6.2106
471	1.9683	0.9272		1.6147	10.8864	1.0845	5.7332	2.1171	8.2841	1.567	0.917	0.9889	0.5587	2	8.9841	4.7208	4.2633	8.4491	8.1086	0.1902
472	1.7651	0.9984		1.5333	3.0034	1.0988	5.536	-28.1345	5.1361	1.0194	0.947	1.0563	0.6783	2	5.6436	2.8762	3.8386	4.2402	6.5809	-1.5878
473	3.2297	0.8494	0.6633	2.5741	86.0047	1.6519	8.6178	12.2034	6.1303	1.1751	0.6633	0.9296	0.4108	2	10.1267	3.4467	2.6846	8.3906	5.3822	1.2358
474	3.2137	0.8497	0.6752	2.5741	85.1083	1.6613	8.5784	10.6915	7.3089	1.4155	0.6752	0.9583	0.4337	2	12.1423	4.1293	3.6421	9.5209	6.5276	1.2982
475	2.1906	0.9133		1.7903	23.9233	1.1773	6.2855	-2.1552	4.1974	0.7862	0.8847	0.9891	0.5829	2	4.9416	2.3928	2.266	4.1051	4.2878	-0.1065
476	2.0976	0.8691		1.6233	18.629	1.0298	5.7271	4.4966	9.0592	1.629	0.8657	0.9324	0.4913	2	9.3292	4.6703	4.0722	9.5054	8.6515	0.4195
477	2.0957	0.9756		1.8117	18.4412	1.2862	6.4229	22.2277	7.9852	1.599	0.9407	1.0343	0.6095	2	10.2705	6.0682	3.6529	9.9554	6.2101	2.2829
478	2.3147	0.9171		1.8931	32.0759	1.2603	6.6693	-31.101	7.6894	1.4531	0.9175	0.9831	0.6083	2	9.691	3.1184	5.0714	5.1261	10.0806	-3.014
479	2.9083	0.8225	0.6741	2.2315	68.0827	1.3567	7.515	29.858	6.7848	1.2249	0.6741	0.933	0.3817	2	9.2049	4.5651	2.4951	11.9584	4.759	2.7484
480	1.8997	0.9058		1.5205	7.8905	0.9989	5.4056	-10.3745	5.1297	0.9479	0.8841	0.9521	0.5726	2	5.1241	2.7105	2.9101	4.7335	5.6619	-0.5316
481	3.0735	0.7582	0.6481	2.2315	77.6586	1.3126	7.3207	29.139	11.2155	2.0109	0.6481	0.8477	0.3602	2	14.7215	7.1521	3.686	19.8576	7.9473	4.2897
482	2.3831	0.9647		2.0601	36.6507	1.4431	7.2225	31.0193	7.5152	1.5016	0.9524	1.0248	0.6116	2	10.8452	6.5349	3.1023	10.6843	5.1841	3.3641
483	2.6768	0.8702		2.2101	54.2521	1.479	7.3177	38.178	12.6696	2.5607	0.8611	0.9289	0.5417	2	18.7383	11.3972	4.2955	21.0381	7.8327	7.1539
484	1.5294	0.8849		1.1736	0.3858	0.7318	4.2517	-80.0998	3.5583	0.6125	0.8049	0.9413	0.5268	2	2.604	1.2907	2.2381	2.4499	6.409	-2.0858
485	3.0603	0.8341	0.6644	2.3428	77.1409	1.4548	8.0194	12.3959	8.0905	1.4677	0.6644	0.9232	0.397	2	11.77	4.2725	3.8024	10.7631	7.0876	1.459
486	2.4044	0.7369		1.6147	38.077	0.8768	5.5665	-12.7354	5.3419	0.8414	0.6218	0.8198	0.3169	2	4.6838	1.312	2.435	4.1402	6.0225	-0.5965
487	3.1924	0.8959		2.7197	83.9217	1.8879	8.9852	33.5071	17.7707	3.7338	0.8783	0.9934	0.5695	2	33.5493	17.9707	6.4016	31.5549	11.816	11.2414
488	2.1237	0.9096		1.7261	19.9819	1.129	6.0687	8.3644	7.3766	1.3723	0.8929	0.9671	0.5401	2	8.3282	4.3476	3.4106	8.0491	6.7593	0.6966
489	2.1384	0.9979		1.8588	20.9333	1.3606	6.7038	3.1059	6.0579	1.2295	0.9869	1.0527	0.7053	2	8.2424	4.3957	3.3988	6.2327	5.8697	0.256
490	2.2315	1.0216		2.0259	26.5128	1.503	7.1618	29.5733	7.3818	1.5492	1.0217	1.0865	0.6722	2	11.0948	6.7756	3.1962	10.0801	5.1988	3.2811
491	1.7687	0.9435		1.4477	3.1721	0.9827	5.2425	-16.6902	7.5091	1.4076	0.8904	1.01	0.6083	2	7.3792	4.0986	4.5076	6.7377	8.7624	-1.2316
492	2.324	0.9259		1.9445	32.42	1.3413	6.7603	39.9738	7.4643	1.481	0.9176	0.9831	0.5601	2	10.0118	6.5113	2.3359	11.6262	4.4804	4.0021
493	3.0711	0.9437		2.6469	77.5643	1.8426	9.1053	37.9674	10.6537	2.1559	0.8524	0.9847	0.5548	2	19.6305	11.1197	4.1283	20.0427	6.6086	7.4532
494	2.0005	0.9135		1.6276	12.9188	1.0968	5.7413	-25.6481	5.7464	1.0978	0.8634	0.9855	0.578	2	6.3026	2.557	3.7456	4.4237	7.2202	-1.6165
495	2.2994	0.8878		1.846	30.7755	1.1988	6.4136	22.8431	13.0596	2.441	0.8534	0.9425	0.5332	2	15.6559	8.9487	5.074	16.7842	10.0766	3.5763
496	2.1573	0.9166		1.7903	21.9872	1.2056	6.212	-6.2987	3.9849	0.7734	0.8598	0.9921	0.5682	2	4.8042	2.1044	2.3385	3.7033	4.2358	-0.3026
497	3.5382	0.8649	0.719	2.9253	96.7884	1.9519	9.6141	19.0175	7.091	1.4396	0.719	0.9793	0.413	2	13.8409	5.0037	2.8068	12.1159	5.7424	2.6322
498	2.1872	0.9019		1.7518	23.7285	1.1394	6.1973	42.1056	6.1957	1.1391	0.9044	0.9759	0.5775	2	7.0594	5.0437	1.6169	8.7339	3.5869	2.9724
499	3.2334	0.8697	0.7496	2.6298	86.1546	1.7203	8.8345	19.4159	7.233	1.4084	0.7496	0.9453	0.4591	2	12.4429	5.0915	3.4894	11.0914	5.8286	2.4159
500	1.5532	0.8062		1.0965	0.4962	0.6421	3.9337	-17.0017	7.864	1.2837	0.7821	0.84	0.4141	2	5.0495	2.9517	3.7158	7.1276	9.2006	-0.8585
501	2.444	0.9164		2.0216	39.88	1.3535	7.0365	44.8431	9.8484	1.8944	0.9015	0.9693	0.5641	2	13.3298	9.042	2.4598	16.0278	5.4321	5.9775
502	3.2361	0.8659		2.6341	86.3548	1.7157	8.8034	27.8018	9.9051	1.9304	0.8178	0.935	0.5067	2	16.9942	8.3479	4.2819	16.4762	7.1511	4.7247
503	2.4512	0.9236		2.0387	40.2796	1.3742	7.1125	19.1871	9.1455	1.767	0.9205	0.98	0.6038	2	12.5678	6.8737	3.8212	11.3849	7.3908	2.4114
504	3.0565	0.8388	0.6969	2.3557	76.625	1.4858	8.054	20.128	10.1136	1.8658	0.6969	0.9128	0.4122	2	15.0268	6.3541	4.3485	15.4162	8.078	3.0246
505	3.0947	0.9367	0.8127	2.7026	78.8896	1.9002	9.107	38.5411	9.5242	1.9872	0.8127	1.0345	0.5188	2	18.0978	10.012	3.856	19.2979	5.8536	6.9751
506	2.1552	0.9327		1.7989	21.9231	1.231	6.3149	19.9934	7.4086	1.4442	0.8865	0.9762	0.6008	2	9.12	5.3848	3.2453	8.9625	5.9276	1.8234
507	1.9902	0.8779		1.5376	12.3481	0.9685	5.4889	-11.4768	6.6827	1.1791	0.8659	0.9618	0.5107	2	6.4722	3.0619	3.4103	5.9955	7.45	-0.7428
508	2.7158	0.8672		2.1244	56.7999	1.3361	7.3993	26.9489	13.6131	2.4581	0.8272	0.9375	0.4998	2	18.1885	9.8715	5.2623	19.7522	9.9444	4.9016
509	2.356	0.9299		1.9745	34.6423	1.3521	6.8825	8.1737	7.3148	1.437	0.9141	0.9755	0.5571	2	9.8903	4.5505	3.4711	8.168	6.717	0.8084
510	2.1629	0.758	0.6145	1.4991	22.4688	0.847	5.1504	5.9371	7.843	1.2898	0.6145	0.8611	0.3566	2	6.643	3.025	3.223	8.4839	7.3777	0.3944
511	2.4601	0.9193		2.0516	40.79	1.4097	7.1049	34.0166	13.015	2.5823	0.9219	0.9878	0.527	2	18.3472	10.7669	4.5659	20.4295	8.5875	6.2411
512	2.6207	0.891		2.1587	50.2592	1.4601	7.3353	45.5775	12.9381	2.5753	0.8724	0.9802	0.5156	2	18.8909	12.2407	3.3089	23.7388	7.0411	8.61
513	3.3233	0.8838	0.7225	2.7754	90.2117	1.8857	9.2277	6.4987	6.3225	1.292	0.7225	0.9977	0.4504	2	11.9223	3.4372	2.4277	7.6322	5.9117	0.7748
514	2.6933	0.9327		2.3428	55.2578	1.6589	7.8919	7.9885	13.9661	2.9357	0.9222	1.0414	0.6452	2	23.1684	10.1422	7.8036	15.7188	12.8503	1.8508
515	2.8846	0.9264		2.4542	66.3286	1.6914	8.3955	40.8308	16.8191	3.3885	0.834	1.0492	0.4916	2	28.4479	16.5075	4.9834	33.5807	9.9517	11.6155
516	2.3443	0.9357		1.9702	33.7701	1.363	6.8915	25.0616	10.8127	2.1385	0.9283	0.9954	0.5667	2	14.7377	8.2854	4.7671	14.6207	8.103	3.6935
517	1.7812	0.8437		1.3449	3.4819	0.8216	4.7211	-5.2116	4.5611	0.7938	0.7926	0.8985	0.4806	2	3.7474	2.1111	2.0481	4.3926	4.7989	-0.1953
518	2.7849	0.9209		2.4242	61.1068	1.743	8.0569	38.646	16.0857	3.4799	0.928	1.0132	0.6226	2	28.0373	16.9794	5.8876	27.2738	9.8692	10.8353
519	2.6777	0.8834		2.2486	54.3724	1.5263	7.4315	35.3863	14.3314	2.9434	0.8829	0.966	0.5645	2	21.874	12.9677	5.1459	22.9718	9.2599	7.7404
520	2.0374	0.9519		1.7175	15.1025	1.1831	6.0927	-8.522	6.2476	1.2132	0.9192	0.9849	0.6334	2	7.3915	3.6643	3.7273	5.7854	6.7799	-0.6299
521	1.8793	0.9978		1.6447	6.8478	1.1938	5.8909	12.6357	9.4832	1.9218	0.9606	1.0456	0.6956	2	11.3211	7.1934	4.9529	10.3415	8.2849	1.4305
522	2.4678	0.9486		2.0987	41.1922	1.4793	7.3546	21.8274	10.6995	2.1521	0.9417	1.0108	0.569	2	15.8278	8.2143	4.6254	14.4352	8.3639	3.4548
523	2.6619	0.8482		2.1415	53.2933	1.4061	7.0936	44.9494	11.2728	2.2345	0.8226	0.9411	0.5204	2	15.8507	10.3541	3.1202	19.897	6.2057	7.1248
524	2.8393	0.8244		2.2101	64.1656	1.3744	7.3535	30.6433	14.1547	2.6456	0.7897	0.9224	0.4553	2	19.4542	10.4311	5.2291	22.9102	9.8169	5.9614
525	2.9434	0.8616	0.6914	2.3043	69.8583	1.4676	7.9673	31.8797	12.7218	2.3434	0.6914	0.9346	0.4253	2	18.6705	9.6375	4.6546	22.6625	8.666	5.9521
526	2.2613	0.9585		1.9317	28.3434	1.3741	6.8097	25.3536	12.4205	2.5063	0.9322	0.9999	0.6256	2	17.067	10.1276	5.2223	16.1881	9.2715	4.3271
527	2.6586	0.7028	0.5892	1.7518	53.0148	0.9421	5.8701	-5.9378	8.0782	1.2965	0.5892	0.8024	0.3004	2	7.6105	2.1192	3.5451	7.0539	8.5582	-0.4519
528	1.7049	0.774		1.165	1.828	0.6552	4.1458	1.2867	12.5023	1.9759	0.7355	0.8234	0.3834	2	8.1915	4.8376	4.8304	12.6161	12.3412	0.1054
529	1.8803	0.8893		1.4777	6.8766	0.9652	5.2534	-26.3205	9.0873	1.6696	0.8884	0.941	0.548	2	8.7711	3.9816	5.4686	7.2661	11.4791	-2.3086
530	3.0515	0.9327	0.7869	2.6855	76.0644	1.9212	8.9411	27.4472	14.8241	3.1853	0.7869	1.0478	0.5136	2	28.4801	13.3411	7.132	25.9744	10.755	7.817
531	1.6646	0.9441		1.3749	1.2994	0.9163	4.9373	7.0595	6.6552	1.2351	0.9136	0.9913	0.6029	2	6.0982	4.1599	3.5354	6.8998	6.1857	0.4305
532	3.2712	0.8573	0.7124	2.6127	87.8143	1.6896	8.8099	19.2094	10.0659	1.9305	0.7124	0.9574	0.3817	2	17.0073	6.3712	4.1316	16.6908	8.1322	3.267
533	1.8594	0.9476		1.5676	6.1568	1.0619	5.5351	-24.5488	10.5239	2.019	0.9263	0.9932	0.5684	2	11.1753	4.7061	7.3755	8.28	13.1068	-2.7434
534	3.8915	0.8897	0.5878	3.3536	99.6701	2.2275	10.8773	3.4637	11.0585	2.2646	0.5878	0.9843	0.3479	2	24.6329	4.5676	5.1534	13.1279	10.6756	0.8532
535	3.3777	0.8522	0.6971	2.6983	92.0231	1.755	9.0432	-4.6091	7.4867	1.4529	0.6971	0.9482	0.4108	2	13.1392	2.6115	3.9413	6.3576	7.8318	-0.6056
536	2.6524	0.8174		2.0773	52.5783	1.3264	6.8111	50.5477	11.1488	2.1711	0.7617	0.9055	0.4571	2	14.7878	9.995	2.5991	21.8662	5.5133	7.4749
537	3.0551	0.8482	0.7384	2.4628	76.4379	1.6175	8.1412	30.0683	11.1452	2.2143	0.7384	0.9499	0.4743	2	18.0273	9.1169	5.0129	19.2226	7.7938	5.4205
538	3.1964	0.8823	0.6942	2.6812	84.3161	1.8278	8.8603	13.7113	7.8758	1.6247	0.6942	0.9926	0.4572	2	14.3954	5.0811	3.7309	11.113	6.7961	1.9738
539	2.2889	0.8575		1.7817	29.9264	1.1289	6.1662	35.2434	4.8758	0.8927	0.8229	0.9223	0.5081	2	5.5043	3.5442	1.4908	6.9753	3.1573	1.9399
540	2.2045	0.9567		1.8931	24.8031	1.3373	6.6258	8.0875	8.9336	1.8031	0.9335	0.9952	0.5857	2	11.9469	5.7755	4.9319	9.8609	8.2113	0.9662
541	2.3124	0.9505		1.9702	31.7326	1.3593	6.9054	-4.0334	11.6313	2.2896	0.9417	1.0071	0.634	2	15.8104	7.0337	6.7143	11.0943	12.1001	-0.6377
542	3.2535	0.8719	0.6826	2.6298	87.0575	1.7331	8.9113	13.4294	9.3849	1.8252	0.6826	1.0023	0.3787	2	16.265	5.2612	5.3389	13.8924	8.1245	2.1843
543	2.4682	0.8909		2.0002	41.2654	1.3296	6.9085	6.7773	12.6012	2.4252	0.8646	0.9311	0.5081	2	16.7545	7.1037	5.6021	13.982	11.747	1.1355
544	3.2539	0.8678	0.7292	2.6384	87.1079	1.7451	8.8713	32.8375	6.1025	1.2004	0.7292	0.9408	0.4259	2	10.6494	5.2426	2.1799	12.3093	4.0985	3.497
545	2.0273	0.9562		1.7132	14.5535	1.1917	6.0897	-9.1914	6.534	1.2787	0.9282	1.0321	0.6373	2	7.7866	3.8311	3.9555	6.0117	7.1347	-0.7157
546	3.1511	0.8793	0.786	2.6469	82.014	1.8059	8.7048	30.2282	9.7587	2.0245	0.786	0.9862	0.4508	2	17.6233	8.3964	4.3256	18.6274	6.809	5.3272
547	2.9771	0.8661		2.4371	71.8371	1.6213	8.1001	23.6256	6.7374	1.3485	0.8346	0.9299	0.4697	2	10.9233	4.9974	2.9379	10.6401	5.1455	2.5807
548	1.8863	0.9918		1.6533	7.2524	1.1898	5.8777	13.8287	5.4068	1.0945	0.9807	1.0774	0.6929	2	6.433	4.1179	2.7712	5.9428	4.659	0.8896
549	2.2258	0.8489		1.6918	26.0505	1.0602	5.9359	17.7149	6.2674	1.1194	0.8451	0.905	0.4753	2	6.6447	3.6283	2.4757	7.6334	5.157	1.1771
550	2.3363	0.9383		1.9659	33.2147	1.3644	6.887	18.1912	9.9282	1.9669	0.9282	0.9951	0.5714	2	13.5461	7.1052	4.2272	12.4347	8.1222	2.4642
551	2.1057	0.8895		1.6832	19.0681	1.0908	5.8845	20.3918	5.3256	0.9872	0.8247	0.9929	0.4937	2	5.8092	3.2779	2.1998	6.6388	4.2395	1.1846
552	3.3217	0.95	0.7671	2.9639	90.1088	2.1503	9.9137	5.8162	6.9548	1.5085	0.7671	1.0409	0.5317	2	14.9549	4.3527	4.2081	8.1861	6.5504	0.8698
553	2.2979	0.9665		1.9916	30.6393	1.4057	6.9775	37.3662	7.3787	1.4865	0.9817	0.9817	0.644	2	10.3722	6.8518	2.6673	10.6402	4.6216	3.8757
554	2.7743	0.9662		2.4499	60.2267	1.7585	8.4208	34.2628	9.4714	1.9779	0.8682	1.0689	0.5362	2	16.6554	9.0451	4.0404	16.869	6.2263	5.7066
555	3.5928	0.8802	0.6715	3.0752	97.8149	2.1235	9.9354	15.9325	10.5906	2.2635	0.6715	0.9957	0.4361	2	22.4892	7.4656	4.3692	17.1203	8.9035	3.5831
556	2.8813	0.9219		2.4413	66.2415	1.6802	8.3451	26.9854	7.2209	1.4538	0.892	0.984	0.5309	2	12.1325	6.073	3.2105	11.4391	5.2722	3.274
557	2.044	0.9649		1.7561	15.4697	1.2244	6.1962	18.9977	7.609	1.5036	0.9189	1.0516	0.6405	2	9.3164	5.7175	3.5989	8.927	6.1636	1.7699
558	3.4868	0.9063	0.7972	2.9767	95.7692	2.0335	9.9276	31.8351	6.963	1.4262	0.7972	1.0014	0.4922	2	14.1592	6.8436	3.2035	13.9052	4.7463	4.5076
559	2.9404	0.9329		2.5827	69.5906	1.8386	8.6177	38.2172	11.3719	2.4262	0.8757	0.9936	0.5793	2	20.9084	12.0605	3.4634	20.8201	7.0259	7.9906
560	2.2413	0.9067		1.8331	27.0429	1.21	6.3846	16.9525	8.4855	1.6082	0.8867	0.9684	0.5384	2	10.2675	5.5347	3.7711	10.2795	7.0468	1.7406
561	2.7184	0.8967		2.2871	57.0449	1.5747	7.658	36.0278	10.1518	2.0875	0.8406	0.9908	0.5018	2	15.986	9.0185	3.2495	17.9712	6.4944	5.7594
562	2.6002	0.9099		2.1972	49.0168	1.5238	7.4326	25.7234	11.3768	2.3324	0.877	0.983	0.5458	2	17.336	9.0714	4.419	16.6211	8.4505	4.4594
563	2.1833	1.0081		1.9531	23.4044	1.4203	6.9146	13.2434	9.6589	1.984	1.0091	1.08	0.721	2	13.7185	7.8581	4.9877	10.8995	8.3795	1.8168
564	2.8752	0.8753		2.4242	65.9803	1.6566	7.9067	17.0842	8.2952	1.738	0.8566	0.9835	0.5063	2	13.7419	5.8304	3.5713	11.5148	6.8782	2.3477
565	2.3145	0.9783		2.0344	31.9385	1.4448	7.1132	13.0332	12.6764	2.5748	0.9516	1.0517	0.6659	2	18.3148	9.7281	6.6875	14.609	11.0244	2.387
566	2.2354	0.9529		1.906	26.7776	1.3255	6.692	-6.4268	6.5022	1.2879	0.906	1.0329	0.5815	2	8.6186	3.4702	3.8647	5.9678	6.9202	-0.5539
567	2.6553	0.8567		2.1715	52.7765	1.4585	7.1467	46.4537	9.4204	1.9225	0.7886	0.993	0.5084	2	13.7397	8.9471	2.011	17.5987	5.0443	6.3826
568	2.0963	0.9207		1.7089	18.5038	1.1461	6.0634	6.1331	12.0086	2.2699	0.9089	0.9707	0.5535	2	13.7631	7.0838	5.9045	12.7971	11.2722	0.8441
569	2.5437	0.8772		2.1073	45.5035	1.4275	7.0095	33.7217	10.5753	2.1537	0.9032	0.9684	0.5681	2	15.0962	9.0723	3.6237	15.9706	7.009	5.0907
570	2.3275	0.9307		1.9445	32.6269	1.3498	6.8053	31.3522	11.9194	2.3642	0.9339	0.9961	0.5478	2	16.0888	9.5268	4.6499	17.39	8.1825	5.0442
571	2.0915	0.959		1.7946	18.16	1.2557	6.3013	31.7091	14.5438	2.8982	0.9392	1.0113	0.5858	2	18.2626	11.6088	5.6772	19.8181	9.9322	5.7909
572	2.0665	0.9007		1.6575	16.6695	1.1036	5.8475	-3.1869	8.1717	1.5422	0.9111	0.9744	0.5382	2	9.0183	4.2512	4.1881	7.8985	8.4325	-0.2874
573	2.811	0.9134		2.497	62.6281	1.7969	8.0659	33.7282	7.8642	1.752	0.9571	1.0284	0.6484	2	14.1312	8.1457	2.8114	12.5622	5.2118	4.7662
574	2.7777	0.8955		2.2914	60.5195	1.52	7.8147	35.2631	13.7823	2.6807	0.8725	0.9431	0.5088	2	20.9491	11.9266	4.7115	23.442	8.9221	7.3873
575	1.9134	0.9655		1.619	8.473	1.12	5.8036	-26.6417	12.7576	2.462	0.8908	1.0383	0.6346	2	14.2885	6.4462	9.1201	10.1579	16.1564	-3.8067
576	2.6185	0.7273	0.6298	1.7946	50.1033	0.9942	5.9831	11.8694	4.0413	0.6715	0.6298	0.8197	0.3081	2	4.0179	1.5743	1.498	5.1092	3.5616	0.4769
577	1.9269	0.9871		1.6875	9.2339	1.1866	5.9756	-16.8644	10.5351	2.092	0.923	1.0658	0.6665	2	12.5009	6.0978	7.386	9.1486	12.3116	-2.1082
578	1.9848	0.9357		1.6361	12.1084	1.1008	5.8345	-21.2481	6.7644	1.2763	0.896	0.9785	0.5494	2	7.4463	2.9235	4.5228	5.3217	8.2019	-1.5822
579	2.4906	0.9185		2.0559	42.4795	1.3896	7.1864	30.0834	15.061	2.9123	0.8934	1.001	0.5452	2	20.9288	12.0372	5.2208	22.0776	10.5298	6.2961
580	2.4401	0.9597		2.1158	39.6624	1.4807	7.3568	39.4288	12.5632	2.5286	0.9172	1.0482	0.6218	2	18.6024	12.0665	4.3492	19.4051	7.6095	7.3347
581	2.1065	0.9839		1.8246	19.1623	1.2985	6.5113	44.5517	9.8338	1.9611	0.9479	1.0621	0.6181	2	12.7692	9.0592	3.0592	14.6564	5.4526	5.6889
582	2.5022	0.9811		2.24	42.9976	1.623	7.7124	18.9429	14.402	3.0308	0.9796	1.0547	0.6317	2	23.3744	11.8017	6.7922	18.6838	11.674	4.4278
583	2.4729	0.9488		2.1287	41.4854	1.4984	7.3711	39.8349	15.3207	3.1144	0.9164	0.9819	0.5625	2	22.9565	14.3293	4.9399	25.4755	9.2175	9.1447
584	3.0982	0.889		2.6512	79.1276	1.8322	8.6527	38.8643	14.7522	3.1238	0.8423	1.0016	0.5484	2	27.0289	15.4506	5.3103	28.173	9.0186	10.5046
585	1.8888	0.9368		1.5719	7.4551	1.0726	5.5587	-17.8276	7.9997	1.5436	0.9301	0.9975	0.6112	2	8.5805	4.2317	5.0337	6.9233	9.4259	-1.5297
586	1.741	0.9493		1.4477	2.5265	1.0019	5.1919	-8.9816	11.215	2.1642	0.8915	1.0078	0.6183	2	11.2363	6.5472	6.6607	10.5897	12.2219	-1.0092
587	2.0399	0.9423		1.7175	15.2554	1.1729	6.0386	-5.425	6.6839	1.2982	0.9241	0.9837	0.6148	2	7.8396	3.9065	3.9331	6.3546	7.0464	-0.4253
588	2.7949	0.8914		2.3642	61.6121	1.6202	7.8264	39.4303	11.8458	2.4523	0.8549	0.9948	0.5352	2	19.1926	11.408	4.2808	21.3146	7.1751	7.5677
589	2.5219	0.8516		2.0516	44.0396	1.3748	6.7471	1.6795	9.6492	1.9661	0.8742	0.9429	0.5573	2	13.2657	5.5102	5.2044	9.8868	9.487	0.2228
590	2.1183	0.8984		1.7047	19.6346	1.1068	5.9791	-5.7879	6.9512	1.2867	0.8928	0.9647	0.5271	2	7.6936	3.4305	3.5797	6.5084	7.3532	-0.4453
591	1.7296	0.8958		1.3577	2.107	0.8649	4.8674	-23.542	6.5761	1.1685	0.8549	0.9388	0.5077	2	5.6877	2.7853	3.7985	5.4863	8.1239	-1.339
592	2.9027	0.8235		2.2871	67.6422	1.4454	7.5092	40.6359	12.7767	2.4593	0.7981	0.9083	0.4337	2	18.4674	10.7941	3.5968	24.8863	7.5846	7.5044
593	2.2098	0.8913		1.7603	25.2286	1.1569	6.1876	28.5533	10.1434	1.8965	0.8779	0.9554	0.5116	2	11.7349	7.0583	3.7198	13.7963	7.2469	3.3507
594	2.8929	0.8703		2.4156	66.8963	1.6192	7.9094	36.1583	12.8794	2.6367	0.8004	0.9797	0.4784	2	20.8544	11.4745	4.5094	23.9832	8.2223	7.5406
595	2.3704	0.8577		1.8588	35.6959	1.1692	6.3873	6.7879	13.4986	2.4709	0.8319	0.9133	0.4777	2	15.7826	7.0819	6.2715	14.825	12.5825	1.0713
596	1.6886	0.9354		1.3963	1.5217	0.9446	4.9622	-26.5696	9.0817	1.7288	0.8963	0.9911	0.5517	2	8.5786	4.0627	6.2965	7.3639	11.4952	-2.2793
597	2.4219	0.9407		2.073	38.7955	1.4347	7.1578	27.1638	16.9863	3.4047	0.9377	1.0047	0.6203	2	24.3703	14.2948	7.0422	23.044	12.3723	6.6199
598	2.0335	0.9051		1.6575	14.9803	1.0917	5.7821	-4.1135	7.7249	1.4585	0.8871	0.9613	0.5728	2	8.4333	4.2596	4.1737	7.4371	8.0428	-0.3469
599	2.1041	0.9675		1.7989	18.8483	1.2593	6.3957	17.7133	10.3396	2.0359	0.9382	1.0518	0.6157	2	13.0207	7.545	4.5982	12.2543	8.5083	2.3064
600	2.1239	0.8183		1.5547	20.0135	0.9172	5.4599	2.7866	6.0998	1.0247	0.7978	0.8632	0.4341	2	5.5947	2.7299	2.2829	6.2891	5.9299	0.1559
601	1.6376	0.9435		1.3449	1.0496	0.9105	4.8538	-8.9772	7.102	1.3322	0.906	1.0058	0.6034	2	6.4664	4.0895	4.2667	6.7777	7.7399	-0.5805
602	2.0365	0.9726		1.7561	15.0414	1.2345	6.2227	11.1869	13.5776	2.6936	0.9607	1.0495	0.6603	2	16.7615	9.8378	6.9237	14.8981	12.0585	1.8751
603	2.7642	0.9297		2.36	59.5598	1.6339	8.0739	37.3291	14.98	3.0315	0.9249	0.993	0.5598	2	24.4758	14.3923	4.825	25.7075	9.3879	9.1366
604	2.2991	0.9441		1.9616	30.7074	1.3563	6.8193	41.3334	12.9929	2.5842	0.933	0.9935	0.6059	2	17.6223	11.9023	4.2509	19.6443	7.6224	7.2839
605	1.8704	0.9506		1.5505	6.5595	1.0797	5.5857	-35.0612	10.6616	2.0609	0.8534	1.0323	0.6211	2	11.5113	4.9076	7.3604	7.9013	14.3993	-4.036
606	1.8156	0.9936		1.5633	4.7847	1.1258	5.6673	-9.1853	3.3866	0.6727	0.9163	1.0472	0.6246	2	3.8126	1.9594	2.1547	3.137	3.6977	-0.3502
607	2.8413	0.8898	0.7472	2.3685	64.2945	1.5798	7.9421	33.0181	4.7586	0.9466	0.7472	0.9568	0.4803	2	7.5177	4.0131	1.5894	8.3551	3.1874	2.4822
608	3.3595	0.8726	0.7223	2.754	91.244	1.8173	9.2099	13.6039	4.0032	0.7899	0.7223	0.9592	0.4428	2	7.2751	2.5211	1.7035	5.6936	3.4587	0.9897
609	2.1477	0.9139		1.7646	21.4433	1.1884	6.1663	-7.0829	7.3765	1.4216	0.9062	0.9505	0.5863	2	8.7662	4.01	4.2621	6.8398	7.8989	-0.6209
610	2.1584	0.9451		1.8074	22.0834	1.2466	6.4086	-7.3201	5.0476	0.9819	0.9313	1.0454	0.6442	2	6.2923	3.0291	2.904	4.702	5.4169	-0.4606
611	2.3126	0.9355		1.9445	31.8012	1.3271	6.797	-28.4928	5.0816	0.9922	0.8982	0.9985	0.6042	2	6.7438	2.0238	3.6796	3.3494	6.5294	-1.9215
612	2.8988	0.9036		2.4071	67.3346	1.5981	8.2287	32.7694	6.3693	1.237	0.8591	0.9645	0.4909	2	10.1787	5.4375	2.2009	11.0765	4.282	3.3355
613	1.9739	0.9262		1.6233	11.2728	1.086	5.7438	6.6132	6.9299	1.3103	0.9091	0.9833	0.5535	2	7.5259	4.08	3.4458	7.371	6.4718	0.4977
614	2.2744	0.9689		1.9574	29.0486	1.3993	6.9228	-6.6651	10.1518	2.052	0.9244	1.0233	0.649	2	14.2054	6.0815	6.1029	9.3699	10.8286	-0.9468
615	2.6394	0.8512		2.0858	51.788	1.3201	7.0583	39.0805	8.9893	1.6813	0.7756	0.9349	0.4371	2	11.8668	7.031	2.4774	16.0866	5.4761	4.6376
616	2.9287	0.8802		2.4413	69.2344	1.6489	8.0984	38.4518	11.5102	2.3436	0.8313	0.9914	0.5277	2	18.9791	11.0359	4.1476	20.9151	7.0845	7.2978
617	2.5998	0.9329		2.2486	48.9395	1.5923	7.6195	51.7554	8.402	1.7558	0.9067	1.0006	0.5546	2	13.3785	9.1724	1.9516	16.5376	4.0535	6.9241
618	2.7627	0.9707		2.4328	59.3104	1.7284	8.4252	21.7958	8.565	1.7571	0.9391	1.0533	0.5784	2	14.8038	7.1005	3.5357	12.2769	6.698	3.2266
619	2.2519	0.9831		1.9702	27.675	1.3981	6.9545	-6.2847	9.2049	1.8505	0.9791	1.0412	0.6204	2	12.8694	5.2609	5.6368	8.4797	9.7833	-0.8088
620	2.6925	0.8721		2.2229	55.1367	1.4927	7.3768	30.6818	10.7697	2.1793	0.8675	0.9968	0.5581	2	16.076	9.0988	3.7886	16.3037	7.4656	4.9324
621	1.9905	0.9783		1.7047	12.408	1.1934	6.118	-14.4713	9.6288	1.8782	0.9713	1.0363	0.6197	2	11.491	5.1669	6.3241	8.3382	11.0218	-1.6629
622	2.5638	0.8923		2.0773	46.6017	1.3597	7.1867	27.7827	7.5392	1.4264	0.809	0.9374	0.5141	2	10.251	5.6473	2.9581	10.984	5.4446	2.848
623	2.8452	0.836		2.2358	64.5526	1.4113	7.4725	26.1937	12.124	2.2898	0.8519	0.9338	0.5147	2	17.1106	9.0877	4.2178	17.6553	8.948	4.4819
624	2.5871	0.9435		2.1844	48.2073	1.5188	7.6681	40.3905	12.9347	2.5619	0.8578	0.9847	0.5252	2	19.6452	11.9841	4.5739	22.8184	7.7101	7.9348
625	2.7691	0.8846		2.3471	59.8512	1.6026	7.6952	36.8095	14.1825	2.9536	0.9191	0.9871	0.5308	2	22.7289	13.1238	4.5134	24.7231	8.9622	8.3664
626	2.5157	0.9701		2.2229	43.7411	1.5814	7.6672	18.2359	9.5526	1.9703	0.9811	1.0504	0.6152	2	15.1065	7.5601	4.2783	12.2886	7.8108	2.7548
627	2.2475	0.962		1.9531	27.3753	1.3647	6.7924	9.2773	6.5304	1.3121	0.9274	0.9923	0.5905	2	8.9121	4.325	3.4718	7.3247	5.9244	0.8268
628	2.5251	0.8428		2.0259	44.2638	1.3412	6.6859	24.6982	4.0214	0.8067	0.8308	0.9521	0.5338	2	5.3935	2.9487	1.2279	5.5237	3.0283	1.3321
629	3.505	0.7962	0.6562	2.6512	96.3584	1.6374	8.7675	10.7868	12.581	2.3496	0.6562	0.9182	0.3392	2	20.6002	6.0294	5.094	17.7748	11.2239	2.2221
630	3.4381	0.8417	0.6755	2.7754	94.2274	1.823	9.0915	9.9017	8.8827	1.7811	0.6755	0.9627	0.4257	2	16.1931	5.0105	5.1533	11.7691	8.003	1.6034
631	3.4112	0.8296	0.6709	2.7326	93.1735	1.7603	8.8905	-6.6307	11.8617	2.3486	0.6709	0.9378	0.3678	2	20.8801	3.2674	9.2531	8.8839	12.6483	-1.3845
632	1.948	1.0121		1.7132	9.9693	1.2568	6.1938	-17.1877	7.5536	1.5327	0.9818	1.0845	0.6715	2	9.4934	4.3128	5.1806	6.4222	8.852	-1.6317
633	2.2495	0.9598		1.9317	27.4751	1.3411	6.7827	20.4298	8.7012	1.7204	0.9413	1.0138	0.6063	2	11.6692	6.5821	3.9133	10.8555	6.9237	2.384
634	2.4979	0.9079		2.1715	42.6273	1.5247	7.1251	35.1982	8.7818	1.8792	0.9262	1.0205	0.5788	2	13.3896	8.0067	3.0955	13.833	5.6907	4.7129
635	3.021	0.8926	0.7407	2.5056	74.2573	1.6711	8.4717	33.5604	10.4815	2.0675	0.7407	0.9832	0.4481	2	17.5156	8.9987	3.2918	20.0825	6.9637	5.8783
636	3.025	0.9449	0.7229	2.6255	74.6723	1.8414	8.9795	19.3859	9.2568	1.8983	0.7229	1.0675	0.4513	2	17.0454	6.6723	4.8355	14.784	7.4625	3.3044
637	2.6539	0.9356		2.27	52.6972	1.5983	7.8004	47.5672	15.7254	3.2221	0.9163	0.984	0.5818	2	25.1339	16.7528	4.1882	28.7932	8.2452	11.9555
638	2.0118	0.8992		1.6061	13.5523	1.0616	5.6835	-10.9544	8.1097	1.5148	0.8745	0.9425	0.5603	2	8.6093	4.0989	4.5104	7.3149	8.998	-0.9431
639	2.1248	0.8406		1.619	20.0451	0.9863	5.6115	-11.4479	11.96	2.1021	0.8213	0.8648	0.4458	2	11.7961	4.5921	6.4488	10.3	13.329	-1.3504
640	2.0163	0.9249		1.6361	13.8247	1.1065	5.8585	2.5059	10.9313	2.0646	0.9049	0.9571	0.6013	2	12.0955	6.7119	5.3836	11.1616	10.6575	0.3031
641	1.7823	0.9423		1.4691	3.5101	0.9873	5.2759	3.0287	7.8723	1.4732	0.8994	1.0277	0.6097	2	7.7723	4.8896	4.3425	8.0202	7.634	0.2354
642	3.4878	0.8673	0.6649	2.8439	95.8227	1.8582	9.5033	13.7191	9.5026	1.8581	0.6649	0.9679	0.4292	2	17.6578	5.9413	5.319	13.8434	8.1989	2.4225
643	2.0459	0.988		1.8074	15.6536	1.2865	6.3503	-6.7857	7.3885	1.4968	0.9493	1.0591	0.6827	2	9.5053	4.7412	4.764	6.9449	7.8897	-0.645
644	2.0102	0.9793		1.7261	13.4315	1.2407	6.1845	31.7761	11.6039	2.3279	0.9068	1.0395	0.6558	2	14.397	9.7667	4.6302	14.8926	7.9168	4.5748
645	3.1335	0.8946	0.7985	2.6855	81.142	1.8713	8.8064	31.2475	13.1504	2.7944	0.7986	1.0179	0.4833	2	24.6084	12.0591	5.8381	24.9525	9.0414	7.6895
646	2.4442	0.94		2.0644	39.9162	1.4155	7.2177	38.1197	10.2759	2.0153	0.9065	0.9988	0.5973	2	14.5455	9.3426	3.6341	15.6424	6.3589	5.5447
647	2.3863	0.8862		1.9274	36.9704	1.2446	6.6436	26.3158	18.6559	3.495	0.9097	0.9175	0.5185	2	23.2191	13.2382	6.6328	25.5296	13.7461	6.1103
648	2.2547	0.9618		1.9659	27.8085	1.3724	6.8128	14.7125	14.5636	2.9338	0.9363	1.0037	0.5758	2	19.9871	10.0921	7.6731	17.5282	12.4208	2.9406
649	1.9142	0.8683		1.4819	8.5606	0.9309	5.2218	28.7406	7.2679	1.2957	0.8367	0.8984	0.5137	2	6.7657	4.605	2.6031	8.964	5.1789	1.9445
650	2.0675	0.8782		1.619	16.824	1.0524	5.7041	-22.7172	8.0991	1.4943	0.8411	0.9644	0.4957	2	8.5235	2.9901	5.0447	6.0324	9.9388	-1.9363
651	2.6719	0.8826		2.1544	53.8119	1.41	7.4086	35.3599	15.094	2.8727	0.8094	0.9676	0.4955	2	21.2826	12.3605	5.5044	24.9437	9.757	7.5255
652	2.0249	0.9403		1.7004	14.4622	1.1675	5.9816	25.1126	10.9888	2.1448	0.9001	1.0192	0.6167	2	12.8294	8.2971	4.5323	13.4534	8.2294	3.2218
653	1.8122	0.9624		1.5248	4.6994	1.0663	5.4788	-13.6165	12.5799	2.4483	0.9265	1.0574	0.6012	2	13.4139	6.7654	7.6427	11.254	14.2923	-1.8265
654	2.1973	0.9519		1.8546	24.3136	1.3084	6.5707	27.0821	12.0564	2.4007	0.9398	1.0022	0.586	2	15.7746	9.4236	4.8757	16.0811	8.791	4.2721
655	3.0617	0.8772		2.5398	77.2349	1.7159	8.4373	34.7062	7.7984	1.586	0.7858	0.9825	0.4836	2	13.3812	7.1063	2.8426	14.6955	5.0918	4.6441
656	3.1332	0.8988	0.7488	2.7026	81.0937	1.8853	8.8473	34.4823	11.8057	2.5157	0.7488	1.0084	0.452	2	22.2572	11.1707	5.06	24.7162	7.7349	7.6748
657	1.9235	0.8768		1.5034	8.8822	0.9485	5.2983	0.3971	7.5488	1.3514	0.8647	0.9428	0.5277	2	7.16	3.9964	3.8461	7.5728	7.5189	0.0284
658	2.1047	0.9885		1.8417	18.9111	1.3191	6.5358	33.8136	16.5274	3.3357	0.9848	1.0505	0.6173	2	21.8013	14.1248	6.5222	22.8802	10.9388	7.3718
659	2.9696	0.8562		2.3985	71.3399	1.5632	7.9874	43.524	4.3193	0.8453	0.7883	0.9206	0.4866	2	6.7519	4.1257	1.2511	8.4784	2.4394	2.9387
660	3.133	0.8693	0.6737	2.5398	81.0454	1.6871	8.5563	9.3311	12.7845	2.5208	0.6737	1.0064	0.3886	2	21.5688	6.5169	6.6513	16.7713	11.5919	2.0126
661	1.9397	1.0095		1.7175	9.7041	1.2653	6.1512	0.3363	11.4184	2.3488	0.9841	1.0498	0.6592	2	14.4477	7.55	6.8977	11.4538	11.3801	0.0486
662	2.0069	0.8698		1.5505	13.2503	0.992	5.4837	-24.4776	16.3493	2.9576	0.8238	0.9411	0.5401	2	16.2185	7.0205	9.198	12.9994	20.3501	-3.9699
663	2.38	0.9186		1.9745	36.2609	1.3266	6.8681	47.2432	11.6837	2.2568	0.9063	0.9717	0.5316	2	15.4996	10.5993	3.1769	19.9378	6.1638	7.3225
664	1.3896	0.9371		1.1093	0.0275	0.7251	4.0912	32.3818	1.3769	0.244	0.7614	0.975	0.5687	2	0.9984	0.8528	0.7286	1.4995	0.9311	0.3233
665	3.3977	0.9771		3.0709	92.4404	2.2447	10.4297	31.8	6.2116	1.3369	0.8643	1.0665	0.5371	2	13.9431	6.7093	1.9607	12.4909	4.2362	4.4339
666	2.7136	0.8901		2.2657	56.6776	1.5241	7.5881	43.2754	5.8372	1.1724	0.8591	0.9923	0.5434	2	8.8965	5.6493	1.722	10.3957	3.3111	3.85
667	2.0502	1.0262		1.8503	16.0222	1.3583	6.6096	-15.843	9.905	2.0355	1.0007	1.0892	0.7395	2	13.4539	6.354	7.0999	8.5919	11.4741	-2.1315
668	3.4949	0.8669	0.5935	2.8525	96.0903	1.8753	9.5185	22.6493	4.8512	0.9558	0.5935	0.9884	0.3866	2	9.0974	3.5114	2.1452	9.0818	3.7525	2.0605
669	1.916	1.0371		1.7304	8.6191	1.2804	6.2426	4.9072	8.9016	1.8258	0.9982	1.0675	0.7319	2	11.3976	6.7549	5.7646	9.2289	8.4648	0.5593
670	1.9246	1.0073		1.6961	9.1166	1.2172	6.0902	-5.7844	3.8149	0.7625	0.9316	1.0813	0.6899	2	4.6435	2.5154	2.5184	3.6463	4.0357	-0.2686
671	1.983	1.0185		1.7775	12.0486	1.298	6.3454	-18.1464	3.0084	0.6154	0.9827	1.0483	0.6614	2	3.9049	1.642	2.2628	2.4828	3.5543	-0.7086
672	3.2454	0.8756		2.6641	86.5552	1.775	8.9277	30.7151	8.7226	1.7342	0.7692	0.9522	0.4426	2	15.4826	7.43	3.9123	16.7886	6.0433	4.7555
673	2.5312	0.9613		2.2015	44.7134	1.58	7.644	27.4778	7.3092	1.5108	0.9231	1.0282	0.6438	2	11.5486	6.5863	2.982	10.2296	5.3009	3.1733
674	2.383	0.9269		1.9959	36.6152	1.3465	6.9394	41.9013	7.5402	1.4631	0.8991	0.9669	0.5454	2	10.1529	6.6437	2.1263	12.1803	4.3809	4.2542
675	1.9732	1.0103		1.7518	11.1538	1.2747	6.2626	-14.2194	2.9572	0.6019	0.9396	1.0874	0.6442	2	3.7695	1.6399	2.1297	2.5457	3.3778	-0.536
676	2.2551	0.9843		1.9745	27.942	1.4003	6.9731	-2.5055	6.0141	1.2077	0.9409	1.0604	0.6291	2	8.4215	3.667	3.7174	5.8293	6.1647	-0.211
677	1.9644	1.0859		1.876	10.7085	1.4663	6.7016	10.7482	5.7068	1.2486	1.0138	1.1601	0.7536	2	8.3679	4.7378	3.6301	6.2868	5.0934	0.8994
678	2.2673	0.9835		2.013	28.6452	1.4682	7.0057	24.7975	9.3662	1.9629	0.9666	1.0311	0.6657	2	13.7514	8.0989	4.2666	12.1661	7.0436	3.41
679	2.6403	0.9199		2.2143	51.8668	1.5089	7.6306	26.4624	8.5845	1.6975	0.8779	1.0005	0.5258	2	12.9531	6.7469	3.2321	12.8316	6.3127	3.4277
680	2.2329	0.9664		1.9402	26.5789	1.3673	6.7794	-30.8459	4.2683	0.8609	0.9343	1.0075	0.5886	2	5.8361	1.4872	3.6435	2.5266	5.585	-1.8002
681	2.7579	0.9715		2.4542	59.103	1.7763	8.4176	24.6392	8.3641	1.765	0.9174	1.0464	0.5655	2	14.8572	7.225	3.9817	12.7771	6.3033	3.6607
682	3.2183	0.9076		2.7369	85.2573	1.8769	9.1765	29.8587	5.0136	1.0254	0.8025	1.0124	0.5088	2	9.41	4.599	2.3973	9.0385	3.5165	2.8097
683	2.6257	0.9155		2.3043	50.6497	1.6346	7.5516	14.9118	9.9841	2.1611	0.9405	1.0163	0.5993	2	16.32	7.5252	5.3154	12.5559	8.4954	2.4336
684	1.8912	0.9527		1.5976	7.5421	1.1071	5.6603	-19.5762	5.6735	1.1097	0.9221	0.9794	0.619	2	6.2811	2.9699	3.7758	4.7978	6.7842	-1.2296
685	1.5762	0.8043		1.1136	0.6068	0.6443	3.9826	-36.7888	3.4481	0.5578	0.7959	0.8559	0.4132	2	2.2216	1.1316	1.6741	2.7386	4.7166	-0.8173
686	1.7514	1.0509		1.5762	2.6946	1.1879	5.7823	-26.0924	4.5601	0.9368	0.9457	1.115	0.7457	2	5.4169	2.8739	3.5112	3.8542	5.7496	-1.4134
687	3.2817	0.9222		2.8782	88.2196	2.0378	9.5075	46.8414	9.1539	1.962	0.8636	1.0418	0.517	2	18.6538	11.2535	2.3198	21.7666	4.8661	8.7377
688	2.3486	0.9595		2.0473	34.1184	1.4509	7.0793	13.8003	10.031	2.0559	0.9189	0.9848	0.5776	2	14.554	7.0025	5.0617	12.1241	8.6466	2.0085
689	2.9568	0.9358		2.587	70.6645	1.8234	8.6927	31.7241	13.0627	2.7401	0.8977	1.0134	0.6063	2	23.8185	12.9636	5.4608	21.3811	8.9185	7.5562
690	2.7955	0.916		2.3385	61.7387	1.5912	8.0445	29.0124	11.4105	2.257	0.7972	0.9651	0.5188	2	18.1564	9.47	4.584	18.2531	8.1	5.2676
691	2.954	0.9007		2.5056	70.485	1.7037	8.3591	37.29	8.6462	1.7622	0.8907	0.9939	0.5695	2	14.7305	8.5811	2.9716	15.0667	5.422	5.493
692	2.6241	0.9164		2.2143	50.5715	1.5101	7.5549	40.7067	11.1428	2.2273	0.8291	0.995	0.4971	2	16.8267	10.1342	3.8707	20.3854	6.6071	6.8496
693	2.9688	0.9041	0.7795	2.5142	71.2045	1.7042	8.4322	27.1578	8.3315	1.6838	0.7795	0.9909	0.5068	2	14.1985	6.9316	3.223	13.6776	6.0689	3.856
694	2.0682	0.9858		1.8203	16.855	1.3223	6.4053	4.1389	14.106	2.912	0.9602	1.046	0.6221	2	18.6524	9.1846	8.1457	14.7629	13.522	0.772
695	2.6921	0.9442		2.3942	55.0561	1.706	7.9854	41.7129	11.2093	2.3948	0.881	1.037	0.6002	2	19.1231	11.8982	4.2442	19.8236	6.5335	7.9768
696	2.4534	0.9642		2.1629	40.4253	1.5201	7.4316	31.4864	11.634	2.3797	0.9049	1.0424	0.6272	2	17.6848	10.5681	4.4995	16.8483	7.9709	5.5683
697	2.7793	0.9025		2.3771	60.6451	1.6291	7.8798	37.4482	14.5412	3.0063	0.9249	0.9938	0.5601	2	23.689	13.9656	4.8669	24.935	9.0959	8.8711
698	2.8633	0.9193		2.4371	65.5462	1.6906	8.2693	20.081	11.2831	2.3067	0.9093	0.991	0.5345	2	19.0752	8.6506	5.3489	16.1836	9.0176	3.8305
699	3.0518	0.9055	0.7689	2.5398	76.2044	1.7406	8.6814	38.7822	9.4204	1.8888	0.7689	0.9932	0.4884	2	16.3972	9.1757	3.1715	18.7884	5.7671	6.3592
700	3.3142	0.8623	0.743	2.724	89.6982	1.8154	8.9787	26.2692	6.1651	1.2465	0.743	0.9489	0.4675	2	11.1922	5.0653	2.8117	10.8343	4.5457	2.9401
701	1.8569	0.8059		1.332	6.0133	0.772	4.7013	-23.6446	9.0815	1.4913	0.7881	0.854	0.4173	2	7.0109	3.0285	4.5645	7.2569	11.2291	-1.6577
702	3.7777	0.8921		3.1523	99.2862	2.1316	10.5877	-0.6482	9.7995	1.9729	0.7752	0.9639	0.4231	2	20.8886	4.0373	5.2474	9.543	9.863	-0.1354
703	2.8373	0.8727		2.3257	63.994	1.5337	7.7789	32.2786	8.6027	1.6961	0.8452	0.9562	0.5228	2	13.1939	7.3046	3.3481	13.9718	5.8258	4.2588
704	3.1412	0.8278		2.4927	81.4805	1.605	8.1689	19.1956	9.0389	1.7759	0.7762	0.9284	0.434	2	14.5075	5.9547	4.2537	13.7201	7.3037	2.7848
705	2.7965	0.8827		2.2529	61.8654	1.487	7.7548	10.9818	11.9584	2.2931	0.862	0.9658	0.5726	2	17.7822	8.0487	6.0132	14.0554	10.6453	1.9528
706	2.6265	0.8887		2.24	50.767	1.5484	7.3329	20.3732	11.812	2.4942	0.9102	0.994	0.5645	2	18.2897	9.0352	5.3096	16.0064	9.4052	3.7262
707	1.9174	0.9518		1.6061	8.6775	1.0953	5.7331	13.6929	7.3064	1.3959	0.9213	0.9874	0.634	2	8.0027	5.0939	3.5162	8.0343	6.306	1.0958
708	2.8169	0.9152		2.4328	63.0535	1.6992	8.0995	28.9402	9.8369	2.0637	0.901	0.987	0.5879	2	16.7148	8.9469	4.3113	15.2175	6.99	4.8373
709	2.6361	0.939		2.2572	51.5517	1.5639	7.7759	59.3387	0.6768	0.1361	0.908	1.0176	0.558	2	1.0585	0.7817	0.1079	1.4009	0.2752	0.6281
710	3.1686	0.8712		2.6298	82.6471	1.7476	8.6726	29.7477	4.8647	0.9803	0.8086	0.9554	0.4602	2	8.5015	4.1017	1.9114	8.913	3.4175	2.529
711	1.8888	0.8012		1.362	7.4261	0.8002	4.7539	-3.5146	5.106	0.8595	0.7892	0.8612	0.448	2	4.0858	2.2241	2.1697	4.9647	5.2852	-0.1436
712	2.3287	0.9703		2.0302	32.696	1.464	7.0982	11.3133	7.5513	1.5575	0.9595	1.028	0.6138	2	11.0551	5.361	3.8182	8.7347	6.6969	1.2507
713	3.2027	0.9038		2.7326	84.6127	1.8823	9.0939	50.4012	5.482	1.1347	0.825	0.9845	0.5299	2	10.3188	6.6417	1.5596	12.533	2.7191	5.2008
714	2.2051	0.9521		1.8803	24.8358	1.3208	6.5959	10.855	5.4403	1.0894	0.9313	1.0115	0.5928	2	7.1856	3.6548	2.7273	6.1656	4.8497	0.78
715	2.3951	0.8975		1.9488	37.3978	1.306	6.753	39.3528	5.9413	1.149	0.8565	0.9224	0.5425	2	7.7593	5.0084	1.9988	9.2319	3.6033	3.0535
716	2.1524	0.958		1.8417	21.763	1.2921	6.478	2.9337	11.0139	2.1968	0.9172	1.039	0.6363	2	14.2311	7.2202	6.3217	11.3472	10.6911	0.4175
717	3.4882	0.9188	0.7284	3.0024	95.9297	2.0816	10.0684	11.6371	5.3266	1.1012	0.7284	0.9953	0.4998	2	11.0878	3.6426	3.112	7.2885	4.7067	1.2903
718	2.4053	0.9452		2.0344	38.1487	1.4253	7.1426	31.0057	10.5781	2.1108	0.9258	0.9919	0.6189	2	15.0769	9.1918	4.003	14.8507	7.298	4.6747
719	2.8298	0.9933		2.5099	63.7369	1.8253	8.8302	23.6728	12.6807	2.6212	0.975	1.0484	0.6669	2	23.146	11.9343	5.0829	17.8949	9.6789	5.4793
720	2.1324	0.9566		1.816	20.552	1.2857	6.4087	10.6677	5.6134	1.1261	0.9292	0.9965	0.629	2	7.2171	3.9238	2.8014	6.2386	5.0145	0.7699
721	1.8394	0.848		1.392	5.3263	0.8558	4.9006	-5.6285	10.4882	1.8316	0.8253	0.9145	0.4636	2	8.9758	4.6307	5.0928	9.9891	11.0789	-0.5052
722	2.5552	0.8965		2.1587	46.0705	1.4768	7.1961	41.41	5.9733	1.2258	0.8824	0.9663	0.5862	2	8.8213	5.7046	1.8039	9.7307	3.4998	3.6529
723	2.2005	0.9637		1.9017	24.4766	1.3572	6.6622	26.3857	8.6256	1.7572	0.9449	0.9989	0.5921	2	11.7067	6.8482	3.6891	11.5669	6.3497	3.0889
724	3.1632	0.9134		2.7497	82.4033	1.9238	9.077	35.8252	11.0188	2.3353	0.8549	0.9882	0.5156	2	21.1979	11.2404	3.7912	21.7986	7.0711	7.5942
725	2.7616	0.8965		2.2871	59.2689	1.5236	7.7783	27.3892	8.9427	1.7517	0.8635	0.9417	0.4924	2	13.6251	6.9289	3.5121	14.0729	6.4935	3.7318
726	2.084	0.8796		1.6447	17.8794	1.0659	5.7592	37.9376	5.1403	0.9513	0.8534	0.9535	0.4895	2	5.479	3.6401	1.5061	7.4367	3.1903	2.0786
727	2.9195	0.8592		2.3771	68.6131	1.5825	7.8806	30.7238	9.054	1.8181	0.7822	0.97	0.4924	2	14.328	7.4908	4.0849	15.212	6.2725	4.4021
728	2.9247	0.893		2.4028	68.9678	1.6104	8.205	38.7655	10.9957	2.1581	0.8522	0.9541	0.53	2	17.7075	10.4332	3.3414	19.6845	6.7334	6.8644
729	2.1785	0.9526		1.8546	23.2427	1.2798	6.5197	12.8201	8.0093	1.5722	0.9476	1.0176	0.6373	2	10.2503	5.7638	3.9545	9.0447	6.9826	1.3141
730	3.2638	0.8658	0.7274	2.6298	87.6121	1.7187	8.8773	21.9842	9.0932	1.7605	0.7274	0.9338	0.4041	2	15.6285	6.3027	4.1591	15.5958	7.0941	3.4358
731	2.6372	0.8469		2.1501	51.6304	1.4031	7.0162	32.9336	7.0776	1.4154	0.8678	0.9473	0.4793	2	9.9306	5.5455	2.4581	11.5709	4.7468	3.2705
732	2.6494	0.898		2.2572	52.3407	1.5435	7.4742	28.9204	12.4179	2.5644	0.9146	0.9881	0.5439	2	19.1671	10.3444	5.2892	19.0177	8.8267	5.5432
733	2.4251	0.9007		2.0088	38.9396	1.3391	6.8619	36.3338	9.1151	1.7788	0.8688	0.9471	0.5389	2	12.206	7.5622	3.2089	14.0331	5.8032	4.4349
734	2.0328	0.9897		1.7732	14.8582	1.2702	6.3205	2.3233	7.7463	1.5567	0.9321	1.0633	0.6829	2	9.8394	5.396	4.4434	7.901	7.5663	0.2286
735	2.0098	0.997		1.7689	13.3409	1.2886	6.2947	-18.4773	5.179	1.0602	0.9668	1.0766	0.6955	2	6.6736	3.0344	3.6392	4.3631	6.1361	-1.2331
736	3.1299	0.8524	0.6566	2.5013	80.9007	1.6277	8.3811	11.2322	10.15	1.9712	0.6566	0.946	0.371	2	16.5212	5.1981	4.609	14.0124	9.01	1.8557
737	2.1224	0.9071		1.7132	19.8871	1.1208	6.0484	-22.1923	7.7618	1.4383	0.9242	0.9902	0.5404	2	8.6994	3.1948	4.7839	5.9118	9.4842	-1.9306
738	2.3771	0.9385		1.9916	36.0841	1.3602	7.0089	-9.1319	7.3052	1.4177	0.9267	0.9823	0.5887	2	9.9366	3.7864	4.6353	6.4312	7.9724	-0.9074
739	2.4007	0.7902		1.7304	37.8264	1.0214	5.9595	-12.9516	8.7831	1.5053	0.7279	0.8673	0.4173	2	8.9711	2.978	4.5511	7.1364	9.9207	-1.1619
740	1.3823	0.8977		1.0579	0	0.6669	3.8982	-172.423	1.9988	0.342	0.7859	0.9446	0.5223	2	1.333	0.5457	1.2235	1.0447	5.445	-2.2984
741	2.2156	0.8985		1.7903	25.4582	1.1861	6.2537	29.6434	10.9772	2.082	0.8712	0.9799	0.5184	2	13.0201	7.8629	3.7665	15.1691	7.7233	3.8596
742	2.1614	0.9554		1.8374	22.3402	1.2795	6.4875	-0.7245	12.5141	2.4681	0.9542	1.0239	0.6473	2	16.0118	8.0437	6.8765	12.4258	12.6051	-0.116
743	1.51	0.7753		1.0108	0.2755	0.5609	3.6779	-52.3215	2.5267	0.3853	0.6966	0.8359	0.4038	2	1.4172	0.8125	1.1325	2.0121	3.8485	-0.7415
744	2.8161	0.8838		2.3557	63.0109	1.5911	7.8191	44.612	14.0326	2.8555	0.8758	0.938	0.5537	2	22.3272	14.2646	3.8207	25.7606	7.7726	9.9606
745	2.6154	0.8338		2.0259	49.9865	1.2873	6.8512	31.2351	13.4898	2.5347	0.7989	0.9224	0.4345	2	17.3654	9.4544	4.8693	21.7601	9.2762	5.4241
746	2.6583	0.9255		2.2572	52.975	1.5725	7.7287	29.8921	8.8592	1.8025	0.9186	0.9916	0.5715	2	13.9311	7.7138	3.5015	13.4982	6.2112	4.1643
747	2.825	0.8854		2.3514	63.3948	1.5776	7.8575	40.1204	10.3509	2.0782	0.8029	0.9856	0.5162	2	16.3296	9.7507	3.368	18.8905	6.1979	6.5515
748	3.075	0.871		2.527	77.8001	1.6908	8.4136	37.2615	9.6826	1.9458	0.7926	0.9675	0.496	2	16.3713	9.1135	2.9659	18.3725	6.0747	6.1002
749	1.7579	0.9191		1.4348	2.9191	0.9583	5.0756	-37.594	6.0806	1.148	0.878	0.9847	0.5792	2	5.827	2.6554	3.8667	4.5847	8.3669	-2.1906
750	2.5946	0.8328		2.0387	48.7851	1.3048	6.788	28.1158	17.8648	3.434	0.8343	0.9006	0.4661	2	23.31	12.5393	6.8129	26.9026	12.8416	6.5538
751	1.9128	0.981		1.6404	8.4439	1.1526	5.8951	-37.4887	6.0258	1.1781	0.9317	1.0308	0.6741	2	6.9453	2.9806	4.6427	4.4219	8.2847	-2.6037
752	2.2013	0.9044		1.7817	24.5092	1.1925	6.2542	20.2969	9.6137	1.8331	0.8323	0.9699	0.5211	2	11.4643	6.3194	3.7639	12.1282	7.6624	2.3269
753	3.0905	0.931	0.7452	2.6169	78.6521	1.7812	9.0394	32.585	9.9009	1.9509	0.7452	0.9889	0.5	2	17.6354	9.084	3.4779	18.167	6.6747	5.7465
754	2.5677	0.8744		2.1073	47.0205	1.4007	7.0533	29.7595	16.7064	3.3177	0.8552	0.9629	0.5591	2	23.4006	13.5251	6.4231	24.1888	11.7344	6.9639
755	3.2051	0.857		2.6084	84.7116	1.7089	8.6295	40.4881	8.5728	1.6977	0.7947	0.9596	0.5004	2	14.65	8.4843	2.5899	16.9553	5.1017	5.9315
756	2.0129	0.9466		1.6918	13.7036	1.1736	5.9862	17.5115	12.1864	2.3892	0.9508	1.0251	0.6278	2	14.302	8.8153	5.4867	14.0419	10.0525	2.5045
757	3.2724	0.8914		2.7925	87.8649	1.9279	9.1644	45.436	9.7937	2.0603	0.8459	1.01	0.4995	2	18.8813	11.2482	2.581	22.5178	5.3437	8.5789
758	2.8546	0.8612		2.3728	64.9406	1.6169	7.7235	38.5177	9.719	2.0346	0.8153	0.9668	0.4856	2	15.7146	8.9545	3.5391	18.4403	5.9755	6.0529
759	1.987	0.8699		1.5462	12.1982	0.9678	5.4301	8.9316	4.2642	0.76	0.8342	0.9472	0.489	2	4.1269	2.2675	1.8594	4.6369	3.8832	0.3686
760	1.9248	0.9549		1.6233	9.1459	1.1058	5.7743	-17.3308	8.0749	1.5464	0.953	1.0236	0.6336	2	8.9292	4.4549	5.1515	7.0316	9.4742	-1.5475
761	3.0634	0.8751	0.692	2.557	77.3289	1.723	8.4217	20.6211	7.8978	1.6158	0.692	0.9989	0.4538	2	13.6079	5.6509	3.774	12.453	6.2691	2.8061
762	1.9509	0.9332		1.6019	10.2054	1.0926	5.7194	23.6978	7.2392	1.3829	0.8967	0.994	0.5557	2	7.9096	4.9436	2.9659	8.8969	5.5237	1.8744
763	2.5846	0.9474		2.2743	48.092	1.609	7.693	33.3273	12.6972	2.6556	0.9202	1.0295	0.6502	2	20.4298	12.313	5.0282	18.9376	8.4657	6.8087
764	2.2024	0.9409		1.8588	24.6397	1.2918	6.5104	4.8811	14.1561	2.8089	0.9173	0.9829	0.5856	2	18.2868	8.7772	7.4405	14.9892	13.4649	0.8926
765	2.6781	0.9391		2.2743	54.4126	1.5751	7.9009	44.1647	12.2493	2.442	0.8991	0.9848	0.5867	2	19.2939	12.534	3.9203	21.3625	6.8394	8.5211
766	2.9458	0.7781		2.1886	69.9924	1.3141	7.201	35.3045	7.8293	1.4288	0.7257	0.8575	0.4051	2	10.2885	5.684	2.3855	14.0323	5.0651	3.6323
767	2.5299	0.8164		1.9188	44.6009	1.1841	6.4885	33.2783	10.3896	1.896	0.7861	0.8805	0.455	2	12.3023	7.2478	3.6605	15.9304	6.9319	4.094
768	2.0778	0.9211		1.7175	17.5682	1.1651	6.0123	-4.7904	10.2468	1.9857	0.9131	0.9744	0.5579	2	11.9385	5.4189	5.651	9.7125	10.7376	-0.5719
769	2.2683	0.9461		1.9317	28.6788	1.3509	6.742	17.708	9.4701	1.8975	0.9583	1.0243	0.6428	2	12.7931	7.2749	4.284	11.3173	7.7931	2.2654
770	2.3319	0.8569		1.816	32.8687	1.1614	6.2773	36.7416	13.7531	2.5445	0.8622	0.8895	0.477	2	15.9729	10.0188	4.0976	21.0034	8.7002	5.8687
771	2.341	0.9487		2.0002	33.5616	1.4052	6.977	4.5756	4.6317	0.9329	0.918	0.9836	0.5778	2	6.5085	2.8515	2.4685	4.9351	4.4197	0.2978
772	3.1953	0.8775	0.7214	2.6512	84.2174	1.7824	8.809	15.3291	3.2731	0.6623	0.7214	0.9777	0.4559	2	5.834	2.1578	1.7752	4.7328	2.7713	0.8943
773	3.1895	0.8457	0.7369	2.5698	83.774	1.684	8.4738	37.2137	4.9159	0.9769	0.7369	0.9382	0.4564	2	8.2784	4.4893	1.3504	9.8369	3.0866	3.0807
774	2.5812	0.8898		2.1458	47.9385	1.4313	7.2153	27.9136	6.6531	1.3198	0.8746	0.981	0.5928	2	9.5226	5.5014	2.603	9.2797	4.796	2.6581
775	2.5808	0.9415		2.2572	47.8234	1.5849	7.6334	52.2148	7.7189	1.6027	0.9494	1.0262	0.6349	2	12.2337	8.7296	1.3932	13.7496	3.6885	6.3878
776	2.0437	0.9166		1.6661	15.3778	1.1033	5.8852	-27.5383	4.2662	0.7998	0.8752	0.9814	0.5924	2	4.7069	1.9273	2.7796	3.2533	5.4412	-1.2962
777	2.2786	0.9469		1.9274	29.1833	1.3459	6.7785	16.8418	6.3576	1.2623	0.9259	0.9927	0.637	2	8.5567	4.8091	2.891	7.5491	5.287	1.4411
778	2.705	0.8661		2.2143	56.0674	1.4575	7.3602	19.223	9.8478	1.9501	0.8598	0.932	0.5416	2	14.3531	7.0678	4.3166	13.0488	7.9549	2.7591
779	2.105	0.952		1.7946	18.9425	1.2384	6.2953	-20.4021	8.044	1.5824	0.9552	1.0383	0.5959	2	9.9617	3.739	5.3836	6.2745	9.6851	-2.0324
780	2.9101	0.8918		2.3985	68.2151	1.5883	8.1533	23.4297	4.5518	0.8867	0.7957	0.9991	0.4573	2	7.2297	3.2877	1.9979	7.1894	3.4853	1.6939
781	2.4425	0.961		2.1201	39.7711	1.4904	7.3741	26.5643	12.3153	2.4891	0.9183	1.0115	0.623	2	18.3547	10.5103	5.0569	16.8695	9.0436	4.8758
782	2.8883	0.9149		2.5184	66.5467	1.7768	8.3014	41.8313	9.397	2.0113	0.8452	1.0538	0.5297	2	16.6966	9.8796	3.2601	18.6529	5.4662	6.9844
783	2.8619	0.9243	0.7866	2.4585	65.3729	1.7255	8.3107	32.8544	8.6756	1.8013	0.7866	0.9846	0.4669	2	14.9697	7.6382	3.2237	16.3587	5.8254	4.9182
784	2.246	0.9033		1.8289	27.2755	1.2	6.3736	22.7614	7.1213	1.3408	0.8764	0.9693	0.5318	2	8.5456	4.8704	2.8329	9.1578	5.5004	1.9451
785	2.2917	0.973		2.0045	30.1636	1.4305	7.0051	36.475	12.2434	2.5002	0.9408	1.0188	0.6481	2	17.5142	11.4287	4.4816	17.635	7.7776	6.3883
786	2.3926	0.9355		2.0173	37.3265	1.4025	7.0321	17.4597	8.8724	1.7695	0.9255	0.9977	0.6134	2	12.4435	6.6649	4.2833	10.8648	7.3231	2.1726
787	2.8444	0.8834		2.36	64.5095	1.569	7.8941	27.5628	8.9275	1.7744	0.8164	0.9649	0.5238	2	14.0073	7.2483	3.8435	13.8369	6.4666	3.8608
788	2.4733	0.973		2.1715	41.5588	1.5627	7.5599	28.8963	9.2421	1.9104	0.9636	1.0472	0.6064	2	14.4427	8.158	3.8872	13.4538	6.5713	4.1734
789	2.1926	0.9429		1.8546	24.1509	1.2966	6.495	15.4428	5.636	1.1251	0.9268	1.0268	0.5785	2	7.3076	3.8852	2.5501	6.7165	4.7656	1.1285
790	2.6	0.9464		2.2786	48.9782	1.6392	7.7301	15.7971	16.4926	3.4973	0.9602	1.0357	0.6031	2	27.0347	12.6462	8.9486	20.9687	13.8875	4.2707
791	2.7294	0.866		2.2143	57.6593	1.451	7.4258	33.4793	7.0331	1.3743	0.8391	0.9239	0.4762	2	10.2051	5.6447	1.8656	11.853	4.6786	3.4166
792	2.2553	0.9128		1.8588	27.9754	1.2344	6.4672	18.1505	8.0375	1.5341	0.8886	0.979	0.5417	2	9.9215	5.3648	3.5951	9.903	6.5788	1.8008
793	2.6012	0.8214		2.0088	49.0942	1.2659	6.7123	50.5383	9.4441	1.7811	0.7766	0.9034	0.4351	2	11.9553	8.0744	1.8691	18.5587	4.6713	6.042
794	2.9313	0.8344		2.3214	69.3678	1.4935	7.684	42.258	9.5034	1.8471	0.8238	0.8936	0.4956	2	14.1933	8.7175	2.4754	17.5893	5.4875	5.9978
795	2.7641	0.877		2.3214	59.5182	1.5718	7.6156	44.5966	10.3773	2.1418	0.8418	1.0423	0.4808	2	16.3111	10.0384	3.2963	20.8796	5.7495	7.2742
796	3.1398	0.846		2.5613	81.3837	1.6801	8.3448	16.9308	10.3971	2.0933	0.7991	0.9363	0.4478	2	17.4682	6.8251	5.2635	15.2416	8.637	2.9575
797	1.8477	0.9469		1.529	5.6407	1.0385	5.4963	-9.64	4.446	0.8401	0.9183	1.0025	0.5837	2	4.6172	2.4	2.6301	4.1118	4.8744	-0.4451
798	2.9069	0.9269	0.764	2.4542	67.9063	1.473	8.4651	13.6552	10.3107	1.7941	0.7451	1.0029	0.4416	2	15.1876	6.005	5.5458	13.5996	8.9027	2.0739
799	2.6917	0.844		2.1501	55.0158	1.3844	7.1371	26.2852	10.5427	2.045	0.8086	0.9445	0.47	2	14.5953	7.489	4.2999	15.934	7.7715	3.8364
800	1.7953	0.938		1.4734	4.0186	0.982	5.2906	-0.1745	5.6265	1.0443	0.8975	0.9935	0.6075	2	5.5252	3.4144	3.1544	5.6206	5.6365	-0.0096
801	2.5112	0.918		2.103	43.4805	1.4185	7.2424	30.37	12.9146	2.5295	0.9131	0.9717	0.5442	2	18.3194	10.4567	4.9971	19.2165	8.9922	5.5636
802	1.8551	0.9189		1.5076	5.8699	0.9916	5.3551	-7.4613	5.9471	1.1012	0.8336	0.9673	0.5262	2	5.8971	2.9227	3.5111	5.5547	6.3909	-0.44
803	2.609	0.9053		2.1801	49.4815	1.4797	7.42	35.6688	13.4489	2.682	0.8668	0.9747	0.515	2	19.9003	11.5536	4.4359	22.4352	8.6516	7.0982
804	2.2003	0.9183		1.8289	24.444	1.2443	6.3475	-7.0194	8.035	1.5751	0.9192	0.9849	0.5461	2	9.998	3.9943	4.7343	7.3138	8.5988	-0.7018
805	2.2072	0.952		1.876	24.9666	1.3143	6.6015	18.2022	12.2438	2.4376	0.9235	1.0267	0.5917	2	16.092	8.8548	5.7624	14.9653	10.015	2.9291
806	2.8098	0.9277		2.4371	62.5007	1.7301	8.1896	47.2672	8.972	1.8954	0.903	1.0031	0.6018	2	15.5224	10.1841	2.8363	16.9233	4.7311	7.337
807	3.2609	0.8909	0.722	2.6983	87.5111	1.8187	9.1265	20.8006	9.4345	1.8801	0.722	0.9825	0.4152	2	17.1586	6.6717	5.4293	16.0679	7.4721	3.5691
808	2.3556	0.9675		2.0644	34.5374	1.4717	7.1596	22.5768	7.9497	1.6341	0.9517	1.0034	0.6017	2	11.6996	6.3446	3.629	10.5448	6.1548	2.6414
809	2.0328	0.9499		1.7089	14.8887	1.1743	6.0665	-18.453	8.5798	1.6608	0.9016	1.0233	0.6421	2	10.0753	4.6661	5.4092	7.2674	10.1631	-1.8592
810	2.9573	0.8931		2.4799	70.7095	1.6726	8.2977	32.8592	17.4421	3.5159	0.8335	0.98	0.5202	2	29.1736	15.6777	6.7669	30.1399	11.7106	9.5862
811	1.9024	0.9773		1.649	8.0359	1.1623	5.8409	-4.8868	6.1286	1.2196	0.9245	1.0283	0.6503	2	7.1233	3.8321	3.8083	5.8928	6.4281	-0.3481
812	1.5775	0.8004		1.105	0.6344	0.6367	3.9668	36.0509	8.6074	1.3815	0.7234	0.8552	0.3973	2	5.4803	4.1625	3.037	10.4782	5.5047	1.9757
813	2.6757	0.8767		2.1544	54.172	1.4161	7.3692	33.2398	12.2541	2.3548	0.8536	0.923	0.5042	2	17.353	9.8926	3.98	19.6211	8.1807	5.7681
814	2.1747	0.9238		1.8117	23.0811	1.22	6.3113	8.4583	7.3873	1.428	0.8982	0.967	0.5869	2	9.0125	4.731	3.7528	8.0613	6.7625	0.7623
815	3.059	0.9027		2.6127	76.8593	1.8088	8.6754	37.3395	9.2534	1.9293	0.8609	0.987	0.5593	2	16.7375	9.4926	3.4139	16.9722	5.7981	6.2497
816	2.3109	0.8388		1.7603	31.5612	1.079	6.0899	13.6074	7.7746	1.3775	0.8188	0.8906	0.4885	2	8.3888	4.4224	3.1207	9.0536	6.7167	1.1415
817	2.3645	1.0153		2.1372	35.1681	1.5801	7.5419	14.184	10.1204	2.1203	0.9637	1.0784	0.6562	2	15.9913	7.9671	5.7639	12.1417	8.6851	2.2682
818	2.3101	0.969		1.9916	31.3558	1.4012	7.0325	14.4003	12.3384	2.4584	0.9414	1.0281	0.6697	2	17.2885	9.5633	5.843	14.279	10.5618	2.4896
819	3.3152	0.9147	0.7459	2.784	89.8521	1.9072	9.5261	18.9437	8.8576	1.7734	0.7459	0.9798	0.4724	2	16.8932	6.5923	4.8843	13.9534	7.1797	3.2002
820	3.1764	0.8446	0.7364	2.5655	82.9892	1.6869	8.4286	19.5761	15.0344	3.009	0.7364	0.9578	0.4377	2	25.3616	10.2572	7.125	23.4339	12.0911	4.9648
821	1.7527	0.9147		1.3963	2.7227	0.9302	5.0366	-28.8885	8.8553	1.6355	0.8308	0.977	0.5703	2	8.2372	4.1299	5.579	7.2413	11.4136	-2.3796
822	3.434	0.8063	0.5572	2.6598	93.9104	1.6491	8.6988	9.1772	13.9592	2.6464	0.5572	0.8932	0.3188	2	23.0201	6.1542	6.1816	19.3055	12.6783	2.1126
823	2.7849	0.8759		2.3128	61.1488	1.583	7.6635	28.8522	16.5737	3.4235	0.8695	0.9856	0.554	2	26.2361	14.1025	6.804	25.4548	11.7915	7.5697
824	3.3242	0.8767	0.7035	2.7711	90.366	1.882	9.1552	19.4131	9.7984	2.0142	0.7035	1.0026	0.4966	2	18.4406	7.5013	4.2519	15.1052	7.8963	3.5799
825	4.3977	0.8298		3.465	99.945	2.159	11.4643	-2.4635	8.239	1.5516	0.7772	0.8686	0.4432	2	17.788	3.3034	5.0476	7.4533	8.4419	-0.4382
826	1.852	0.9558		1.5505	5.6694	1.0611	5.5614	-33.3923	7.7262	1.4741	0.9181	0.9838	0.5746	2	8.1983	3.1845	5.6596	5.542	10.3062	-2.7376
827	1.884	0.9394		1.5547	7.0499	1.064	5.5598	-36.1968	11.4023	2.1821	0.9304	1.0015	0.6181	2	12.132	5.2082	8.0183	8.4258	15.5301	-4.3914
828	2.8117	0.8419		2.24	62.7131	1.4412	7.4363	24.7688	12.1683	2.3583	0.8178	0.9418	0.4851	2	17.537	8.7843	5.5801	18.1091	9.1545	4.3437
829	1.7923	0.9223		1.4734	3.7924	0.9715	5.1928	-31.7439	6.3358	1.1853	0.9049	0.9713	0.5843	2	6.1552	2.9234	4.3622	5.0029	8.3467	-1.9539
830	2.1257	0.992		1.8888	20.14	1.3461	6.6245	4.5016	4.398	0.8937	0.9464	1.0563	0.6229	2	5.9201	2.8828	2.6197	4.6277	4.1999	0.2665
831	1.9392	0.9878		1.6832	9.5864	1.2213	6.0179	-9.733	2.3211	0.471	0.9232	1.0263	0.6203	2	2.8347	1.304	1.5308	2.1022	2.5469	-0.2759
832	3.1065	0.8685		2.5398	79.4614	1.6618	8.4758	41.9478	6.9661	1.3658	0.7665	0.9953	0.4826	2	11.5763	6.8077	1.9641	14.1059	4.0439	4.856
833	1.7936	0.9935		1.5719	3.9054	1.1097	5.5984	-17.7147	2.6112	0.5176	0.8778	1.04	0.6556	2	2.8976	1.5019	1.9343	2.2908	3.0738	-0.5133
834	3.5985	0.8175	0.6627	2.8654	97.8691	1.8422	9.2421	-3.8312	7.9629	1.5872	0.6627	0.9329	0.3763	2	14.6692	2.5496	4.2945	6.7746	8.2679	-0.562
835	3.4853	0.8824	0.7199	2.8996	95.7158	1.912	9.6623	-4.2796	5.0461	0.9985	0.7199	0.9927	0.4275	2	9.6481	1.8366	2.4197	4.2962	5.2621	-0.4129
836	3.0782	0.907	0.7885	2.6298	77.9417	1.8172	8.7713	23.8273	5.5676	1.1535	0.7885	0.9991	0.4974	2	10.1174	4.52	2.1597	9.0878	4.2409	2.4107
837	2.7112	0.8834		2.2615	56.5961	1.52	7.5247	29.3507	5.8918	1.1901	0.9199	0.9826	0.5828	2	8.9555	5.0545	2.448	8.6722	4.1624	2.6285
838	3.1508	0.8604		2.5912	81.9169	1.7181	8.5164	32.1113	10.5908	2.1366	0.8531	0.9467	0.4859	2	18.1961	9.3371	3.4987	19.2141	7.1901	5.843
839	1.9505	0.8873		1.529	10.1463	0.9954	5.4368	-43.1838	1.8143	0.3322	0.8548	0.9206	0.4923	2	1.806	0.499	1.307	1.0137	2.598	-0.7799
840	2.7769	0.9518		2.4028	60.3939	1.6879	8.3037	17.8869	8.8529	1.7995	0.9455	1.0082	0.5953	2	14.9428	7.0003	4.41	11.7594	7.2696	2.6728
841	1.6248	0.8772		1.2464	0.9388	0.7916	4.4778	0.6565	2.2957	0.4058	0.854	0.9302	0.5306	2	1.8173	1.2222	1.05	2.3031	2.2807	0.0119
842	2.5707	0.9437		2.2615	47.2113	1.6292	7.6215	24.0863	7.3392	1.5689	0.9696	1.0304	0.6843	2	11.957	6.6924	3.1849	9.7804	5.5715	2.88
843	2.7489	0.9226		2.3385	58.689	1.6166	7.968	30.0644	8.5747	1.7397	0.9278	0.9834	0.5617	2	13.8619	7.5357	3.3634	13.417	5.9969	4.1675
844	3.3011	0.9533	0.7737	2.8868	89.1866	2.0251	9.8866	36.3968	7.11	1.4564	0.7737	1.0334	0.4702	2	14.3985	7.3667	2.8912	15.6686	4.5221	5.2406
845	2.4601	0.9192		2.0559	40.8265	1.4143	7.104	41.724	10.9396	2.1779	0.9088	0.9952	0.528	2	15.4719	9.8213	3.4015	18.6025	6.3751	6.4555
846	1.5294	0.8179		1.105	0.4134	0.642	3.9298	-11.2229	6.2109	1.0147	0.7531	0.8442	0.449	2	3.9874	2.6541	2.8726	5.9115	6.9083	-0.4475
847	3.454	0.9321	0.7684	3.0495	94.7572	2.1851	10.1145	13.5638	5.1885	1.1209	0.7684	1.0208	0.509	2	11.3375	3.8205	2.6382	7.5062	4.4848	1.5378
848	2.9523	0.8792		2.3685	70.3057	1.5355	8.1546	28.469	9.889	1.8621	0.7545	0.9463	0.4724	2	15.1846	7.6645	4.1926	16.2242	7.0736	4.3229
849	2.7552	0.8771		2.2529	58.9787	1.4772	7.5921	29.556	13.6193	2.6499	0.8531	0.9308	0.4959	2	20.1184	10.7043	5.4815	21.5838	9.594	5.9462
850	3.1752	0.8413	0.6851	2.5527	82.8425	1.6796	8.3926	7.4118	9.5068	1.9026	0.6851	0.9588	0.4247	2	15.9677	4.9218	4.7697	11.5892	8.8024	1.1835
851	1.8083	0.988		1.5462	4.5857	1.1101	5.6126	-44.1303	3.1093	0.615	0.9173	1.0483	0.6283	2	3.4516	1.2925	2.4161	2.0571	4.4815	-1.5232
852	1.4247	0.859		1.0408	0.0826	0.6404	3.8446	-25.9627	6.3784	1.0625	0.7854	0.9163	0.4542	2	4.0847	2.5889	3.1973	5.6999	8.0349	-1.0605
853	1.9267	0.9097		1.5419	9.2046	1.002	5.5067	-12.8877	13.7051	2.4938	0.9009	0.9737	0.5715	2	13.7325	7.072	7.7311	12.3741	15.4708	-1.7698
854	2.3462	0.9537		2.013	33.9093	1.4126	7.0298	31.4371	13.6126	2.7354	0.9563	1.023	0.5938	2	19.2292	11.5871	4.9235	19.5142	9.3334	6.0451
855	2.5257	0.8863		2.0473	44.3386	1.3712	7.0329	28.7853	12.1263	2.3643	0.8544	1.011	0.5499	2	16.6276	9.535	5.0132	17.3399	8.6358	4.7863
856	2.9046	0.9149		2.4456	67.7742	1.6553	8.3481	26.6443	11.6757	2.3151	0.879	0.9774	0.5234	2	19.3268	9.6323	5.1981	18.4037	8.565	5.1495
857	3.6767	0.891	0.6658	3.1052	98.9033	2.1119	10.2916	13.893	10.9514	2.2473	0.6658	1.0167	0.3966	2	23.1282	6.9527	5.6102	17.5327	9.43	3.2132
858	3.309	0.8292	0.7394	2.6898	89.5446	1.7712	8.62	24.1967	11.5724	2.3778	0.7394	0.9801	0.4499	2	20.497	8.9067	6.2019	19.795	8.7723	4.9596
859	2.1318	0.8801		1.6918	20.4885	1.1097	5.8944	14.0184	8.9868	1.6919	0.8628	0.9291	0.5376	2	9.9726	5.552	3.9362	10.3274	7.7271	1.398
860	1.9393	0.8892		1.5376	9.6453	1.0097	5.4176	-23.2123	7.7683	1.4478	0.8777	0.9452	0.5025	2	7.8437	2.989	4.8547	5.9482	9.5716	-1.8207
861	3.4368	0.8787	0.6072	2.8611	94.1216	1.9484	9.4868	-3.1384	8.9747	1.8432	0.6072	1.0015	0.4012	2	17.4864	3.1648	6.5605	7.8886	9.2565	-0.5488
862	1.7993	0.9398		1.4819	4.2168	0.9894	5.3124	-35.7075	6.4097	1.1938	0.8234	1.0272	0.591	2	6.3418	2.8762	4.7266	4.8667	8.6984	-2.2645
863	3.1418	0.8964	0.7377	2.6898	81.5774	1.8573	8.8474	30.6196	11.9631	2.5114	0.7377	1.0378	0.434	2	22.2191	10.4053	5.7095	23.977	8.2998	6.8034
864	2.9221	0.9242		2.5398	68.7017	1.8069	8.4837	33.064	13.2766	2.8277	0.8542	0.9826	0.5715	2	23.9895	13.0102	4.9953	22.7669	8.8867	7.9319
865	2.7063	0.8613		2.1801	56.1892	1.4159	7.3233	17.0929	8.5481	1.6527	0.8244	0.9336	0.5162	2	12.1033	5.7275	3.7711	11.0946	7.0872	2.0688
866	2.0601	0.8923		1.649	16.5151	1.0561	5.7751	-19.6501	7.096	1.2977	0.8193	0.9962	0.5605	2	7.4941	3.2863	4.2078	5.8631	8.4903	-1.4726
867	2.8286	0.8701		2.3043	63.5657	1.516	7.7318	40.6341	14.2044	2.7851	0.8139	0.9272	0.5185	2	21.5339	13.1226	4.1044	25.3068	8.4324	8.7501
868	3.1229	0.8546	0.6961	2.4885	80.6598	1.6148	8.3846	42.0859	12.1278	2.3357	0.6961	0.9396	0.3896	2	19.584	10.9783	3.7527	28.1808	7.0236	8.2421
869	2.8263	0.8894		2.3557	63.4375	1.5886	7.8967	37.5506	10.1162	2.0351	0.8757	0.9754	0.5481	2	16.0706	9.4973	3.0492	17.3274	6.3176	6.0346
870	2.6112	0.835		2.0259	49.6755	1.2833	6.8498	25.1825	10.3433	1.9378	0.8309	0.8927	0.451	2	13.2735	6.8326	4.0185	15.1501	7.7384	3.3426
871	2.4737	0.946		2.1073	41.5955	1.4738	7.3514	-20.8487	16.0206	3.2118	0.905	1.052	0.593	2	23.6111	6.5582	9.8131	11.0596	19.3611	-4.9226
872	2.8156	0.8453		2.2486	62.9683	1.4505	7.4768	22.0013	13.1828	2.5575	0.7699	0.934	0.4815	2	19.1216	9.1575	5.2036	19.0207	10.2824	4.207
873	3.3407	0.8257		2.6084	90.7785	1.649	8.6662	10.2672	10.4686	1.992	0.7016	0.9582	0.401	2	17.2627	5.5396	4.763	13.8134	9.3937	1.7724
874	2.6716	0.834		2.1287	53.7719	1.3829	6.9997	21.6219	9.9181	1.9595	0.8624	0.9291	0.5259	2	13.7157	7.054	3.9055	13.4126	7.7737	2.9656
875	2.2222	0.9675		1.9145	25.8199	1.358	6.7546	2.8886	17.1158	3.4411	0.91	1.0383	0.5987	2	23.2432	10.6238	9.9034	17.7433	16.6219	0.6714
876	3.2323	0.8432		2.557	86.1046	1.638	8.562	13.9785	10.3521	1.9805	0.7485	0.9737	0.4522	2	16.9568	6.3971	5.4661	14.1465	8.9049	2.3703
877	3.4088	0.8659	0.6863	2.8182	93.121	1.8882	9.2734	11.7252	9.4749	1.9292	0.6863	1.0097	0.4007	2	17.8905	5.4487	3.492	13.5995	8.3638	2.0977
878	2.1585	0.9922		1.9317	22.1154	1.3999	6.7284	-3.1954	6.1409	1.2777	0.9683	1.0331	0.6575	2	8.5967	3.8917	4.1994	5.9192	6.3371	-0.2747
879	2.2915	0.8911		1.8503	30.1297	1.2106	6.4151	-6.6146	12.5169	2.3621	0.8742	0.9738	0.5728	2	15.1529	6.6409	6.5293	11.5945	13.3445	-1.0023
880	1.7721	0.9196		1.4305	3.2284	0.9466	5.12	-25.9753	7.615	1.4079	0.867	0.9762	0.5803	2	7.2084	3.694	4.5379	6.3661	9.5929	-1.8724
881	2.6984	0.9316		2.2871	55.7025	1.5667	7.8976	20.8268	10.4109	2.0653	0.8993	1.0135	0.5782	2	16.3107	8.1631	4.8096	14.1175	8.2426	3.397
882	1.9553	0.9699		1.6661	10.2941	1.1747	5.9576	8.4079	3.4637	0.683	0.939	1.0145	0.593	2	4.0688	2.2233	1.8455	3.7492	3.1723	0.3421
883	2.7376	0.9194		2.3428	58.1526	1.6336	7.9074	21.6305	8.3061	1.716	0.9011	1.022	0.563	2	13.5688	6.6002	3.5843	11.7222	6.5096	2.935
884	2.7741	0.9019		2.3	60.1849	1.5308	7.86	33.1945	8.4229	1.6404	0.8253	0.9805	0.4775	2	12.8937	6.9669	3.1841	14.5901	5.627	4.28
885	2.4987	0.9719		2.1801	42.6643	1.5461	7.6295	30.7663	6.3787	1.2926	0.9362	1.0361	0.6214	2	9.8621	5.7785	2.3879	9.2989	4.4162	3.0342
886	2.4712	0.9827		2.1972	41.412	1.6046	7.6287	33.4489	7.8745	1.6563	0.9555	1.0266	0.5964	2	12.6354	7.3517	3.4342	12.3277	5.2406	4.2264
887	1.6351	0.7863		1.1479	1.0219	0.6553	4.039	3.7692	0.9429	0.153	0.7315	0.837	0.4158	2	0.6179	0.4005	0.4046	0.9633	0.9073	0.0233
888	2.9463	0.9208		2.5527	70.0371	1.7943	8.5232	46.26	13.147	2.7677	0.9253	1.0142	0.6054	2	23.5897	15.1901	2.9839	25.0904	7.0654	10.9126
889	3.1946	0.7295	0.5437	2.2486	84.1681	1.2596	7.3212	12.4252	9.0194	1.5518	0.5437	0.8002	0.3244	2	11.3608	3.9737	3.5926	12.2505	7.8988	1.4116
890	1.7031	0.9124		1.3534	1.7444	0.8896	4.8816	-13.9472	8.6328	1.5732	0.855	0.9555	0.5209	2	7.6797	4.0535	4.7445	7.7812	9.8373	-1.0711
891	3.0744	0.8323		2.4413	77.7529	1.5639	8.0387	29.8913	10.6719	2.0762	0.8047	0.8953	0.48	2	16.6898	8.58	3.6746	17.8757	7.4819	4.9888
892	2.0282	0.9322		1.6875	14.6144	1.1443	5.9401	12.5307	13.386	2.5787	0.9256	0.996	0.611	2	15.3176	9.0731	6.2444	14.8501	11.7086	1.9194
893	2.4089	0.9302		2.0344	38.2204	1.3979	7.0393	35.9974	6.0848	1.2083	0.9012	0.9699	0.593	2	8.5059	5.3713	2.0025	9.0577	3.8944	3.0619
894	2.741	0.8917		2.2657	58.2762	1.5266	7.6783	32.082	10.6108	2.1096	0.8508	0.9822	0.497	2	16.1985	8.7785	4.0718	17.6628	7.2067	5.1968
895	2.6016	0.9283		2.2443	49.1329	1.5878	7.5875	26.5645	7.1576	1.4978	0.9504	1.0212	0.5947	2	11.3648	6.1449	3.169	10.3329	5.2563	3.019
896	2.7675	0.8311		2.2015	59.7262	1.4149	7.2259	31.0402	9.427	1.8459	0.7853	0.9169	0.4275	2	13.3382	6.9193	2.9183	16.1852	6.5006	4.1402
897	2.6771	0.8966		2.1801	54.2922	1.4419	7.541	33.7865	9.9214	1.8971	0.8041	0.9728	0.504	2	14.3057	8.1444	3.7945	16.1593	6.5693	4.8334
898	2.0453	0.9432		1.7218	15.5616	1.1721	6.0606	-1.8848	5.8711	1.1354	0.9204	1.0162	0.6242	2	6.8815	3.6042	3.2774	5.7739	5.9817	-0.1297
899	3.0852	0.8734	0.7321	2.5356	78.3201	1.6816	8.4655	32.1318	11.6503	2.3142	0.7321	0.9911	0.4569	2	19.5912	9.9079	4.4836	21.6832	7.9067	6.295
900	3.2952	0.9159		2.7754	89.0335	1.8875	9.4812	24.2093	6.9167	1.377	0.8831	0.991	0.5378	2	13.0553	5.9798	2.9152	11.1193	5.2423	3.1606
901	1.8108	0.8873		1.4263	4.671	0.9297	5.0479	-41.1938	5.8854	1.084	0.8365	0.9543	0.5009	2	5.4717	1.9083	4.0195	3.81	8.3103	-2.254
902	2.1621	0.9381		1.816	22.4045	1.2439	6.3722	34.7465	10.9567	2.1388	0.8947	0.9984	0.6075	2	13.629	9.0788	3.9466	14.945	7.1494	4.7356
903	2.3639	0.9119		1.9445	35.0979	1.3011	6.772	38.7718	14.641	2.813	0.9234	0.9894	0.5307	2	19.0494	12.1428	4.7021	22.882	8.9642	7.3858
904	3.0024	0.7735	0.5498	2.1844	73.1563	1.2895	7.2962	10.3411	3.1287	0.5529	0.5499	0.8768	0.2847	2	4.0344	1.2158	1.7264	4.2703	2.8051	0.4172
905	2.8697	0.9038	0.7945	2.4028	65.8065	1.6462	8.1483	43.2933	11.0909	2.2407	0.7945	0.9865	0.4765	2	18.2578	10.9011	3.0619	22.8785	6.2893	7.9044
906	2.6093	0.8537		2.0687	49.5203	1.3377	6.998	18.1779	9.2599	1.7701	0.876	0.9027	0.4865	2	12.387	5.9382	3.7227	12.2047	7.5767	2.2517
907	1.9415	0.996		1.6961	9.8514	1.2341	6.0748	27.7575	6.5096	1.3224	0.9252	1.083	0.6279	2	8.0335	5.1827	2.8508	8.2544	4.7028	2.2299
908	2.3996	0.9275		2.0045	37.5762	1.374	6.9921	26.4432	6.9078	1.3574	0.9353	1.0215	0.6313	2	9.4913	5.7177	2.6571	9.0566	5.0812	2.5098
909	1.8747	1.0157		1.6661	6.7324	1.2332	5.982	22.6494	9.0934	1.8746	0.938	1.0774	0.7063	2	11.214	7.5079	4.6557	10.6297	7.0338	2.5399
910	3.3957	0.8338	0.6852	2.724	92.2838	1.77	8.895	-9.296	8.5019	1.6918	0.6852	0.9228	0.3907	2	15.0484	2.232	7.3395	5.7123	9.2923	-1.3989
911	2.3689	0.9587		2.0344	35.6606	1.4247	7.135	16.2927	9.3188	1.8608	0.9263	1.0206	0.5935	2	13.2765	6.7932	4.5719	11.4451	7.8007	2.1631
912	2.7082	0.9344		2.3642	56.4332	1.6601	7.9494	45.2703	17.3832	3.6302	0.8971	1.0409	0.6159	2	28.8578	18.9231	5.3934	30.7266	9.5137	13.064
913	2.3848	0.9254		1.9916	36.7572	1.3422	6.9331	12.9981	10.9893	2.1274	0.9248	0.9897	0.5605	2	14.7498	7.2765	5.5232	12.9815	9.5611	1.9172
914	3.0046	0.8455	0.7185	2.3685	73.3392	1.5276	7.9807	35.7761	5.8966	1.1287	0.7185	0.9591	0.3995	2	9.0077	4.7355	1.4239	11.8537	3.787	3.2226
915	2.2382	0.7805		1.6019	26.9434	0.9195	5.4877	-27.3039	8.5521	1.433	0.7236	0.8552	0.3837	2	7.8637	2.0303	4.8402	5.2913	10.887	-2.1471
916	2.0664	1.0255		1.876	16.6386	1.4129	6.6572	-1.9038	16.298	3.459	0.9895	1.1185	0.6855	2	23.0274	10.946	10.5334	15.9688	16.6084	-0.4384
917	2.7692	0.9376		2.3771	59.8928	1.6379	8.157	36.0976	16.0584	3.2245	0.8988	1.0144	0.5513	2	26.302	15.1515	6.6541	27.4839	10.2616	9.4944
918	2.0244	0.9289		1.6704	14.4013	1.1335	5.9076	-35.2339	7.5478	1.4482	0.9044	0.9737	0.5991	2	8.5554	3.1008	5.4546	5.1757	10.2072	-3.0144
919	3.1135	0.8376	0.6296	2.4499	79.8438	1.5701	8.1932	13.4472	9.9922	1.9149	0.6296	0.9329	0.3615	2	15.6888	5.2363	4.4059	14.4839	8.6483	2.1097
920	2.6992	0.867		2.2143	55.824	1.4645	7.3517	33.8848	11.5615	2.3031	0.823	0.9796	0.5163	2	16.9318	9.6839	4.452	18.7567	7.6441	5.7373
921	2.7292	0.8813		2.2486	57.6182	1.5049	7.5565	24.5789	11.2591	2.2423	0.8404	0.9603	0.4919	2	16.9438	8.3422	5.0864	16.9576	8.492	4.1646
922	2.7039	0.839		2.133	56.0268	1.3576	7.1271	34.6572	12.2162	2.327	0.7988	0.9265	0.4935	2	16.5847	9.6872	3.8614	19.6292	7.9824	5.7478
923	2.0279	0.9053		1.6233	14.5839	1.0698	5.7676	-16.1616	9.3547	1.7352	0.824	0.9828	0.5751	2	10.0077	4.6313	5.3764	8.0537	10.8663	-1.6174
924	2.4678	0.9501		2.0858	41.1556	1.4678	7.3657	33.0595	13.2549	2.6414	0.9076	1.0175	0.5789	2	19.4555	11.5688	4.4092	19.9826	8.8729	6.4319
925	2.756	0.8808		2.2529	59.0201	1.4742	7.6265	28.0374	13.3945	2.5891	0.8703	0.898	0.4795	2	19.7461	10.1576	4.9725	21.1856	9.6386	5.5363
926	2.4405	0.8932		1.9702	39.6986	1.2904	6.848	33.1635	12.8999	2.4308	0.8866	0.9509	0.5537	2	16.646	10.2943	4.1066	18.5915	8.6216	5.5204
927	2.3124	0.9412		1.9531	31.6983	1.3362	6.8373	25.1964	11.5652	2.2602	0.9186	0.9842	0.6253	2	15.4534	9.3034	4.5788	14.8778	8.6511	3.8937
928	3.2285	0.809		2.4799	85.9547	1.5247	8.2056	30.5174	16.0063	2.9742	0.7333	0.8991	0.4186	2	24.4048	12.103	5.033	28.914	11.1216	7.4477
929	2.1098	0.9391		1.7775	19.351	1.2101	6.2245	-1.6024	12.4285	2.4162	0.9175	0.983	0.5635	2	15.0397	6.8743	7.0486	12.2003	12.6279	-0.241
930	1.6327	0.9938		1.4048	0.9665	0.9961	5.0976	-28.8012	5.8605	1.1452	0.9191	1.0573	0.6649	2	5.8376	3.3376	3.9054	5.0198	7.5484	-1.6813
931	2.5877	0.9235		2.1501	48.2842	1.4663	7.5074	30.3797	12.0784	2.3591	0.871	0.9941	0.5073	2	17.7105	9.6462	4.5588	19.0153	8.409	5.3804
932	1.9588	1.0025		1.7218	10.4419	1.2462	6.1691	4.4206	5.0355	1.0172	0.9819	1.0473	0.6561	2	6.2752	3.4354	2.8399	5.2358	4.813	0.2774
933	3.4654	0.8747	0.7534	2.8739	95.2357	1.9318	9.5233	24.8542	5.6089	1.1378	0.7534	0.9779	0.4642	2	10.8352	4.6493	2.5328	10.0166	4.2147	2.693
934	1.9789	0.9023		1.6019	11.6303	1.045	5.6097	13.4191	5.1109	0.9521	0.9175	0.9729	0.5255	2	5.3409	3.0421	2.2987	5.7888	4.425	0.7167
935	3.2056	0.9157		2.6855	84.7612	1.822	9.2222	-2.5057	9.1974	1.8171	0.8814	0.979	0.5627	2	16.7576	4.8853	4.9528	8.6818	9.4281	-0.4199
936	2.0292	1.0081		1.7989	14.6753	1.3137	6.4268	-5.4869	3.7611	0.7688	0.9594	1.0928	0.7087	2	4.9409	2.5405	2.4004	3.5848	3.9674	-0.2711
937	2.3825	1.0134		2.1587	36.5443	1.5878	7.5852	34.989	8.9276	1.8688	0.9832	1.0769	0.6428	2	14.1753	8.6903	3.3969	13.5199	5.8038	4.9598
938	3.0788	0.8776	0.7357	2.5527	77.989	1.7134	8.4886	34.1225	10.8146	2.1829	0.7357	0.9844	0.4556	2	18.5297	9.5689	4.5852	21.0012	7.1244	6.3228
939	2.7177	0.945		2.3685	56.9632	1.7104	8.0683	31.6119	11.4003	2.4167	0.8513	1.0536	0.5647	2	19.499	10.5664	4.786	18.7127	7.7966	6.164
940	2.5931	0.9258		2.2272	48.6693	1.5713	7.5418	40.2308	7.7607	1.6169	0.9264	0.9899	0.5688	2	12.1944	7.5444	2.4794	13.2631	4.6385	4.9059
941	2.7778	0.9167		2.3343	60.5613	1.5717	7.9996	34.0969	10.8352	2.1288	0.7902	0.9951	0.4751	2	17.0297	9.1989	4.1783	19.3636	7.1409	5.8066
942	1.8551	1.0306		1.6575	5.8985	1.2113	6.0062	-23.5848	7.6462	1.5421	1.0187	1.0766	0.6799	2	9.2619	4.2402	5.7806	6.2365	9.4493	-2.1844
943	2.9805	0.9721		2.6855	72.1091	1.9828	9.1021	42.3675	9.789	2.1324	0.8945	1.0429	0.5663	2	19.4097	11.4183	2.886	20.1626	5.6415	8.2234
944	2.7025	0.8635		2.2015	55.9051	1.4413	7.3315	39.1222	8.3862	1.6486	0.7754	0.9466	0.4893	2	12.087	7.2264	2.5422	14.7702	5.1052	4.7287
945	2.6272	0.9893		2.3685	50.8453	1.7367	8.165	33.0094	11.7987	2.5096	0.9738	1.0432	0.6171	2	20.4908	11.6419	4.8107	18.8643	7.9042	6.7639
946	2.6531	1.0135		2.5227	52.6179	1.9851	8.4472	40.9605	10.5699	2.4839	1.0439	1.1251	0.7687	2	20.9824	13.3918	3.9012	17.4202	6.2404	8.5945
947	2.6355	0.9246		2.24	51.5124	1.5466	7.6556	36.8177	8.6344	1.7443	0.9268	0.9965	0.5699	2	13.3539	8.0257	2.9429	14.082	5.4553	4.9166
948	1.982	0.9779		1.6961	11.9887	1.1915	6.0891	-31.1962	5.4285	1.0622	0.9735	1.0374	0.6218	2	6.4681	2.4107	4.0574	3.8769	7.1219	-2.0178
949	2.7302	0.903		2.2957	57.7414	1.5888	7.745	26.1379	14.5343	2.9815	0.8883	0.9908	0.5356	2	23.0921	11.7855	5.3519	22.0045	10.7352	6.0358
950	3.2273	0.8976		2.724	85.9048	1.8436	9.1008	37	13.0829	2.6503	0.8258	0.9761	0.5456	2	24.1197	13.4212	5.2226	24.5986	8.2421	8.9243
951	3.1766	0.8998		2.724	83.087	1.9124	8.9796	23.464	13.0982	2.7895	0.8733	1.0002	0.5797	2	25.049	11.6887	4.9897	20.1644	10.025	5.8775
952	3.199	0.8307	0.6695	2.4628	84.4149	1.5001	8.3486	3.8412	5.2133	0.9367	0.6695	0.8996	0.3875	2	7.8204	2.2428	2.4563	5.7885	5.0131	0.3004
953	2.005	1.0247		1.7689	13.19	1.3218	6.4544	0.0682	5.5337	1.1332	0.9216	1.1195	0.7454	2	7.3144	4.127	3.1874	5.5367	5.53	0.005
954	2.8234	0.9497		2.4071	63.3094	1.6694	8.4242	48.0011	11.2271	2.2248	0.83	1.0487	0.544	2	18.7425	12.1727	3.8075	22.375	5.8381	8.9966
955	3.0894	0.8843		2.5655	78.5097	1.7153	8.5826	18.1503	8.7386	1.7465	0.7991	0.97	0.5056	2	14.9893	6.3366	4.8011	12.5339	7.1526	2.7206
956	2.3334	0.9919		2.0901	33.007	1.5428	7.2712	20.0131	5.7228	1.2143	0.9825	1.048	0.5954	2	8.8292	4.4924	3.0962	7.5453	4.5775	1.767
957	3.4918	0.879	0.7203	2.8825	96.0368	1.9205	9.6429	33.9308	9.0137	1.7952	0.7203	0.982	0.4683	2	17.3108	8.6628	3.4099	18.497	5.9553	5.8737
958	2.4254	0.8905		1.9616	38.9757	1.2865	6.7852	31.8369	15.3803	2.9162	0.8512	0.9658	0.5382	2	19.7868	11.9416	5.445	22.1894	10.4839	6.2995
959	1.8456	0.9546		1.5547	5.6121	1.0642	5.5349	-25.8307	9.7679	1.8781	0.932	1.0295	0.5878	2	10.395	4.5398	6.619	7.723	12.2909	-2.6851
960	2.0293	0.9504		1.7004	14.7058	1.1737	6.0593	6.641	10.2058	1.9769	0.9129	1.0116	0.6282	2	11.9786	6.7815	5.1971	10.7944	9.5283	0.7955
961	3.1781	0.8627		2.5998	83.185	1.7297	8.6135	38.9588	13.1263	2.6359	0.7899	0.965	0.4802	2	22.7045	12.6931	4.9091	26.432	8.0124	8.8454
962	2.2433	0.9248		1.8717	27.1425	1.26	6.5179	16.7858	9.4071	1.8185	0.9171	0.9826	0.5376	2	11.8529	6.1978	4.628	11.5288	7.8278	1.9896
963	2.0511	0.952		1.7475	16.0837	1.2003	6.1344	20.3558	8.8237	1.7265	0.8964	1.025	0.6243	2	10.5911	6.5429	4.0482	10.4809	7.0275	2.1559
964	2.3541	0.9047		1.9188	34.4325	1.2771	6.6906	-1.8808	11.5989	2.214	0.9237	0.989	0.535	2	14.813	6.0434	6.1156	11.2965	11.8173	-0.2786
965	2.0377	0.8919		1.6361	15.133	1.0621	5.71	14.4561	9.748	1.8132	0.8777	0.9473	0.5452	2	10.3534	6.0431	4.3103	11.0839	8.3387	1.4967
966	2.515	0.8977		2.0601	43.7038	1.3697	7.0928	31.9195	13.2644	2.5615	0.8703	0.9825	0.5182	2	18.1682	10.4787	4.2577	20.2211	9.0302	5.7992
967	2.2883	0.87		1.816	29.8587	1.1717	6.2542	28.5941	14.456	2.7083	0.8275	0.925	0.5114	2	16.9381	10.1217	5.0164	19.7933	10.3221	4.8433
968	2.1287	0.9465		1.7817	20.2983	1.2485	6.3293	6.0388	10.3562	2.0428	0.8922	0.9817	0.626	2	12.9297	6.8723	5.1683	10.9778	9.7306	0.7808
969	3.3646	0.8101	0.72	2.6341	91.6071	1.6564	8.5631	4.1954	12.8057	2.4771	0.72	0.9166	0.4131	2	21.2114	5.9584	8.0259	14.4223	12.2684	0.8899
970	3.2737	0.8446	0.7584	2.6555	87.9662	1.7425	8.6865	35.6847	14.1266	2.8338	0.7584	0.9615	0.4119	2	24.6156	12.5261	5.3201	30.4128	9.0856	8.784
971	2.6306	0.8897		2.1629	51.1588	1.4255	7.3525	38.162	12.2094	2.3672	0.8178	0.9329	0.4792	2	17.4045	10.2598	3.011	21.4109	7.55	6.6419
972	2.0122	0.8154		1.4905	13.6128	0.8984	5.1547	-19.2979	12.6543	2.2055	0.78	0.8556	0.4588	2	11.3686	4.7326	6.636	10.3142	15.0957	-2.1939
973	2.0014	0.8032		1.4562	12.9489	0.8739	5.05	-19.481	5.5162	0.9546	0.7424	0.8533	0.4258	2	4.8206	1.8673	2.9533	4.3851	6.5905	-0.9391
974	3.3168	0.8449	0.7046	2.6683	89.9547	1.7406	8.8038	26.3342	17.3586	3.432	0.7046	0.9188	0.4283	2	30.2143	13.4333	6.9562	31.3649	12.7872	7.9567
975	2.7372	0.8703		2.2186	58.1115	1.4753	7.4839	38.955	14.907	2.9386	0.8589	0.9561	0.4934	2	21.9923	13.0568	4.0611	26.4646	9.1002	8.5671
976	2.8056	0.8627		2.2914	62.2463	1.5332	7.6041	18.6508	13.0406	2.6293	0.8666	0.9309	0.5481	2	19.9938	9.5436	6.0651	17.4117	10.6085	3.729
977	2.5774	0.8669		2.1073	47.6701	1.3742	7.0192	23.392	17.163	3.3601	0.8625	0.956	0.545	2	23.5854	12.6823	6.9971	23.2719	13.1481	5.5171
978	2.4329	0.9021		2.0002	39.3729	1.3282	6.8948	45.8716	13.1445	2.5321	0.8723	0.9485	0.5464	2	17.4585	11.8961	3.7397	21.7724	7.1151	8.0085
979	3.4789	0.8973	0.7768	2.9296	95.5556	1.9781	9.8068	-1.388	7.8999	1.5935	0.7768	0.993	0.4902	2	15.6267	3.7095	5.0735	7.5671	8.0095	-0.2169
980	2.701	0.8973		2.2829	55.8645	1.5417	7.6141	29.7943	12.4864	2.5282	0.8546	0.9924	0.5488	2	19.2503	10.5464	5.1604	19.2172	8.7663	5.7355
981	2.9713	0.8945		2.4842	71.4753	1.6694	8.3498	30.3509	11.4043	2.2801	0.7986	0.9842	0.5189	2	19.0383	9.9003	4.6376	19.0777	7.943	5.7783
982	3.0075	0.8566		2.4842	73.7975	1.6513	8.0931	26.5012	2.4446	0.4988	0.7981	0.9674	0.4644	2	4.0368	1.9043	1.0762	4.1003	1.7967	1.0698
983	1.9766	0.8053		1.4477	11.6005	0.85	5.0004	-4.9912	11.9575	2.0326	0.8017	0.8786	0.4042	2	10.1639	4.5674	5.5965	11.2987	12.5536	-0.5073
984	2.7083	0.8518		2.1758	56.4739	1.3994	7.2475	15.7795	11.927	2.3029	0.8273	0.9452	0.5164	2	16.6906	7.8211	5.4386	15.1453	10.0453	2.6337
985	2.7498	0.8796		2.2443	58.7304	1.4844	7.5983	35.8814	7.7182	1.5078	0.8667	0.9381	0.5068	2	11.4569	6.619	2.7042	13.0602	4.9489	4.1109
986	3.1465	0.9187		2.7626	81.7713	1.9635	9.0812	35.6041	7.3803	1.5957	0.8508	1.0475	0.4956	2	14.4913	7.5149	3.0479	15.1629	4.7526	5.1595
987	3.531	0.8936	0.6945	3.0238	96.6808	2.0958	9.9129	12.6583	7.9124	1.6729	0.6945	1.0463	0.414	2	16.5828	4.9604	4.2213	11.9808	6.911	2.0991
988	2.1693	0.953		1.846	22.8875	1.2802	6.4948	3.2564	4.6463	0.9158	0.939	1.0033	0.6451	2	5.9482	3.0934	2.5057	4.7954	4.4951	0.1937
989	2.6499	0.8983		2.2572	52.3803	1.5526	7.4782	34.7522	6.9801	1.4492	0.9171	0.9883	0.568	2	10.8373	6.3531	1.9691	11.1849	4.5543	3.7662
990	3.0678	0.9616	0.8042	2.6683	77.4701	1.8862	9.2676	35.8248	7.5733	1.5414	0.8042	1.0094	0.5367	2	14.2848	7.726	3.4381	14.3949	4.8601	5.1175
991	2.9526	0.9486		2.5912	70.3953	1.8661	8.7988	34.4625	4.6333	0.9827	0.8752	1.0806	0.6001	2	8.6462	4.8021	2.2006	8.0017	3.0366	2.9797
992	3.557	0.9055	0.7342	3.0452	97.2197	2.1071	10.119	42.2249	4.7726	0.9938	0.7342	1.034	0.4379	2	10.0564	5.4537	1.8945	12.4554	2.7575	4.2463
993	2.5643	0.8912		2.1458	46.7158	1.4515	7.1796	22.7933	5.9351	1.1999	0.9186	0.9802	0.5811	2	8.6148	4.6261	2.4047	7.9615	4.5822	1.9636
994	2.8621	0.8936		2.3857	65.4162	1.626	8.0352	34.0639	7.9164	1.602	0.8619	0.9648	0.4885	2	12.872	6.9346	2.0996	14.1958	5.2198	4.3847
995	2.4625	0.9211		2.0644	40.9361	1.4208	7.1258	34.1799	8.1254	1.6201	0.8785	0.9667	0.52	2	11.5445	6.7272	3.0049	12.9362	5.3483	3.9459
996	3.4917	0.8848	0.6878	2.8996	95.9832	1.9359	9.7055	16.5284	7.7531	1.5465	0.6878	0.9792	0.4349	2	15.0093	5.2952	2.9729	12.1761	6.4715	2.4808
997	2.5927	0.9406		2.27	48.6308	1.628	7.6615	31.4379	10.1724	2.1615	0.8921	1.0062	0.5583	2	16.5606	9.1005	4.3406	16.2991	6.9745	5.2063
998	3.4348	0.7888	0.6115	2.5998	93.9632	1.6056	8.5121	35.7888	5.1557	0.9725	0.6115	0.8932	0.3438	2	8.278	4.1008	1.2026	11.9276	3.3105	2.9626
999	1.6639	0.9473		1.3749	1.2716	0.9185	4.952	-13.1998	7.2459	1.344	0.8982	1.0101	0.6074	2	6.6554	4.1039	4.3199	6.7561	8.2023	-0.8785
1000	2.4006	0.958		2.073	37.7906	1.4736	7.2248	41.9646	9.5542	1.9487	0.9293	0.9966	0.6356	2	14.079	9.4325	2.6324	14.84	5.5447	5.9082
1001	1.5954	0.7801		1.1007	0.7173	0.614	3.91	9.2295	6.8397	1.0741	0.7499	0.8205	0.3833	2	4.1996	2.7673	2.666	7.22	6.2088	0.3876
1002	2.1067	0.8793		1.6618	19.1938	1.0671	5.8195	34.1986	4.1265	0.7567	0.8309	0.8998	0.4819	2	4.4034	2.8144	1.2226	5.8403	2.7153	1.5059
1003	3.2909	0.8933		2.8011	88.8806	1.9284	9.2351	31.1362	11.6601	2.4348	0.7893	1.0088	0.4694	2	22.4854	10.7699	4.3668	22.9461	8.0298	7.0011
1004	2.1837	0.9286		1.8117	23.4368	1.2157	6.3706	4.31	11.4264	2.1805	0.9187	1.0046	0.6104	2	13.8911	7.2735	5.6484	11.9151	10.9343	0.5987
1005	3.2971	0.8803	0.7329	2.7711	89.0845	1.8696	9.1182	14.9796	7.7516	1.5894	0.7329	0.9814	0.4394	2	14.4924	5.0668	3.3236	11.5312	6.5906	2.1709
1006	2.9126	0.9269		2.5613	68.3476	1.8309	8.4813	32.8927	10.0202	2.1631	0.8508	0.9822	0.5742	2	18.346	9.8958	4.0933	17.2332	6.7243	6.0345
1007	2.5875	0.8905		2.2315	48.2458	1.5806	7.2384	31.7121	12.7007	2.7734	0.8959	1.0171	0.5712	2	20.0747	11.3205	4.4102	19.8175	8.6731	6.3661
1008	2.1616	1.0058		1.9359	22.3723	1.4129	6.83	42.8738	10.7542	2.2247	0.9817	1.0472	0.7121	2	15.1946	10.8891	3.5745	15.2919	6.1434	6.5145
1009	1.9479	0.9811		1.6704	9.9398	1.1918	6.004	1.9157	8.9396	1.7745	0.9467	1.035	0.6223	2	10.6542	5.6608	4.9934	9.0964	8.7685	0.2041
1010	3.3014	0.912		2.7883	89.2377	1.8832	9.4589	39.7943	8.0656	1.6058	0.7877	1.0006	0.4585	2	15.1891	8.2708	2.0731	18.0396	4.8559	6.0444
1011	2.0714	1.0159		1.8546	17.1336	1.3771	6.6108	-6.7039	6.523	1.3588	1.0143	1.0753	0.6731	2	8.9828	4.0825	4.2347	6.0655	6.9602	-0.6022
1012	2.8621	0.8334		2.3128	65.4595	1.5242	7.4933	36.1152	15.3282	3.1179	0.8319	0.9474	0.4764	2	23.3633	13.1025	4.223	27.5045	9.7922	8.4377
1013	3.4075	0.885	0.6718	2.8782	92.9113	1.9755	9.4744	5.095	7.38	1.5388	0.6718	1.0197	0.4067	2	14.5791	3.5911	4.3801	8.8304	7.0039	0.7428
1014	2.8081	0.8798		2.3343	62.4158	1.5758	7.7612	26.6727	11.5639	2.3479	0.8841	0.9655	0.5551	2	18.2224	9.5675	4.3715	17.2348	8.4793	4.8604
1015	1.8377	0.9261		1.4905	5.2406	0.9943	5.3464	-22.8981	5.3159	0.9886	0.8849	1.003	0.5526	2	5.2856	2.4002	3.353	4.3431	6.5332	-1.2103
1016	2.9876	0.8514	0.6785	2.3942	72.3815	1.5658	7.9914	32.8265	9.4469	1.851	0.6785	0.9397	0.3824	2	14.792	7.2824	3.434	19.0429	6.3458	4.8557
1017	1.6401	0.9907		1.3963	1.1051	0.9841	5.1047	-46.8705	5.7749	1.1133	0.9479	1.0179	0.6588	2	5.6831	2.9237	4.2035	4.438	8.4814	-2.6637
1018	2.9993	0.9223	0.7688	2.5613	72.8368	1.7754	8.6907	25.0899	12.2785	2.5083	0.7688	1.041	0.4546	2	21.7992	9.6507	5.3281	21.2292	9.1977	5.4694
1019	2.711	0.864	0.7648	2.2101	56.5553	1.4397	7.3583	36.2683	9.3292	1.8253	0.7648	0.9554	0.4944	2	13.4313	7.811	2.8608	15.7978	5.9456	4.8713
1020	2.1622	0.9294		1.7946	22.4366	1.2151	6.313	10.1741	8.8356	1.7006	0.9266	0.9935	0.6171	2	10.7361	5.9897	4.1111	9.707	7.9367	1.0923
1021	1.8348	0.8865		1.422	5.2121	0.9122	5.1099	43.3757	5.2311	0.9338	0.8302	0.9247	0.5029	2	4.7718	3.5595	1.5716	7.0776	2.962	2.0698
1022	3.4717	0.8932	0.7201	2.921	95.3956	1.9968	9.7416	2.7245	8.6005	1.7629	0.7201	0.982	0.451	2	17.1735	4.2409	6.4961	9.4039	8.3663	0.4679
1023	2.1779	0.9273		1.8032	23.2104	1.2177	6.3447	26.1712	10.9421	2.1001	0.9281	0.9453	0.587	2	13.3242	8.2296	4.3003	14.019	8.0787	3.4871
1024	2.3806	1.0004		2.1458	36.4026	1.5571	7.4818	28.4227	8.2288	1.7126	0.9607	1.0734	0.6471	2	12.813	7.4531	3.6315	11.518	5.8899	3.6418
1025	1.9238	0.9627		1.6276	8.9408	1.1187	5.8179	-14.7564	7.3395	1.4113	0.9577	1.0276	0.6511	2	8.2107	4.2722	4.5988	6.5618	8.4227	-1.2116
1026	2.6712	0.9384		2.2786	53.7319	1.5894	7.8747	13.2211	15.6228	3.1532	0.8514	0.9853	0.5837	2	24.8308	11.1963	8.6745	19.1813	13.557	3.2829
1027	2.235	0.9664		1.9359	26.7113	1.3615	6.7856	18.8275	10.6356	2.134	0.949	0.9931	0.598	2	14.4804	7.8885	5.1177	13.1921	8.6329	2.7263
1028	3.3482	0.8318	0.7385	2.7069	91.0369	1.7646	8.7493	40.9776	9.1222	1.8398	0.7385	0.9322	0.4449	2	16.0971	8.9913	2.6182	20.2119	5.3841	6.5962
1029	1.9047	0.9642		1.619	8.1523	1.1243	5.7694	-15.9697	17.5458	3.4192	0.9623	1.0323	0.6513	2	19.7267	10.1023	11.2351	15.5115	20.3485	-3.1503
1030	2.4996	0.9177		2.1244	42.8124	1.4561	7.2068	25.018	12.6688	2.5597	0.9165	0.9862	0.531	2	18.4471	9.6596	4.9754	18.1903	9.4995	4.6151
1031	1.6389	0.9399		1.3449	1.0774	0.9033	4.8395	-19.7766	5.9174	1.1045	0.8571	1.016	0.6006	2	5.3452	3.2001	3.7222	5.328	7.088	-1.0571
1032	1.9399	0.9297		1.6061	9.763	1.0991	5.6659	-8.9515	6.9786	1.3537	0.9117	0.9807	0.5523	2	7.6702	3.5126	4.1576	6.3599	7.6031	-0.6866
1033	1.897	0.9333		1.5505	7.7452	1.0489	5.562	-42.2254	5.1436	0.97	0.8869	0.9997	0.6004	2	5.3951	2.1144	3.6719	3.5215	7.3156	-2.2781
1034	3.3016	0.9258	0.7971	2.9039	89.3399	2.0465	9.6025	23.4836	9.2057	1.9619	0.7971	1.0463	0.4838	2	18.8395	7.8319	4.9354	16.1889	7.0439	4.4242
1035	2.4276	0.8748		1.9274	39.0117	1.2399	6.6718	36.9014	9.5583	1.7763	0.8752	0.9436	0.5342	2	11.8513	7.5951	2.9028	14.2181	6.0313	4.3733
1036	3.0673	0.8701		2.5356	77.423	1.6991	8.3841	26.3529	14.3215	2.9024	0.8434	0.972	0.5077	2	24.3336	11.7671	5.8945	23.1793	10.5475	6.4126
1037	1.8917	0.9668		1.6147	7.6291	1.1326	5.7456	-16.3424	5.8684	1.1568	0.9518	1.0219	0.6452	2	6.6465	3.3185	3.8358	5.1435	6.8271	-1.0862
1038	2.9471	0.8431	0.7296	2.3557	70.1713	1.5259	7.8062	32.5163	11.4945	2.2469	0.7296	0.9387	0.446	2	17.5395	9.1631	4.0394	20.5436	7.757	5.7032
1039	3.5537	0.8768	0.7299	2.9724	97.1118	1.9969	9.7884	2.4318	13.5338	2.761	0.7299	0.9838	0.399	2	27.0256	5.9263	6.9532	14.8519	13.2048	0.6572
1040	3.1144	0.8183		2.4028	79.9396	1.5034	8.0066	35.2154	8.3112	1.5606	0.7413	0.8849	0.3894	2	12.4951	6.497	2.2222	16.6836	5.3845	4.4002
1041	2.0834	0.9459		1.7646	17.8171	1.2256	6.1912	13.9962	11.5672	2.2898	0.9341	1.0015	0.5679	2	14.1767	7.6343	5.6799	13.442	9.9483	1.9842
1042	3.0228	0.856	0.6839	2.4028	74.3033	1.5355	8.1285	4.9658	10.4079	1.9661	0.684	0.9472	0.3813	2	15.9814	4.565	5.9217	11.9725	9.891	0.7936
1043	2.8594	0.8838		2.3642	65.2431	1.5882	7.9394	30.8883	11.5136	2.3032	0.817	0.9668	0.4865	2	18.2859	9.5195	4.6009	19.5672	7.9574	5.6482
1044	3.1444	0.8586	0.7623	2.6041	81.7228	1.7322	8.4819	31.3205	13.0173	2.6584	0.7623	0.9687	0.4315	2	22.5485	10.92	5.4154	25.3072	8.9402	7.0623
1045	3.0528	0.8706		2.4585	76.2977	1.6122	8.3494	34.5365	11.7973	2.278	0.7663	0.9447	0.4702	2	19.0196	10.2001	4.3344	21.6933	7.7231	6.5687
1046	2.4703	0.9364		2.0858	41.3754	1.4487	7.2674	28.3022	13.5279	2.6967	0.9113	0.9786	0.5651	2	19.5978	11.0273	4.9086	19.5152	9.6994	5.5466
1047	1.9987	0.9209		1.6447	12.7384	1.1207	5.7824	13.548	8.4014	1.6283	0.9186	0.9895	0.6034	2	9.4154	5.6584	3.757	9.3771	7.2632	1.2756
1048	3.424	0.9046	0.7692	2.9425	93.6995	2.0201	9.7305	30.9149	11.0052	2.2847	0.7692	1.0087	0.453	2	22.2317	10.317	3.9132	22.7748	7.603	6.8729
1049	2.6134	0.8742		2.1287	49.8309	1.4254	7.1773	0.7782	12.7028	2.5228	0.9162	0.9817	0.5242	2	18.1066	6.7476	6.5773	12.8731	12.6043	0.1409
1050	3.1222	0.9013	0.744	2.6212	80.6117	1.8017	8.8406	24.8633	10.0823	2.0548	0.7439	1.0263	0.4524	2	18.1653	7.944	5.3209	17.5578	7.5754	4.5165
1051	2.6827	0.943		2.3728	54.6535	1.7026	7.9473	37.5053	10.134	2.1711	0.9526	1.0217	0.6386	2	17.2541	10.5156	3.8244	16.4671	6.3334	6.4712
1052	2.433	0.9055		2.0002	39.409	1.3271	6.9215	23.7445	9.2068	1.7653	0.8817	0.9475	0.5768	2	12.2184	6.9506	3.5777	12.0508	7.0208	2.9012
1053	1.9674	0.8398		1.4777	10.8567	0.9058	5.1909	-25.5226	7.6363	1.3325	0.851	0.851	0.4467	2	6.917	2.516	4.401	5.6329	9.5855	-1.7654
1054	3.0235	0.9458		2.6512	74.3955	1.8648	8.9836	38.0365	15.3721	3.1909	0.8726	0.9982	0.5213	2	28.6659	15.8688	5.6863	30.4416	9.5251	10.9035
1055	2.445	0.9423		2.0901	40.0615	1.4453	7.2378	29.3643	7.7266	1.5429	0.8663	1.0051	0.5903	2	11.1673	6.5011	3.0646	11.0125	5.4577	3.2792
1056	2.237	0.9178		1.8503	26.9102	1.2365	6.4496	29.1321	4.6655	0.8945	0.9174	0.9829	0.5527	2	5.7689	3.5081	1.7023	6.347	3.3064	1.6806
1057	2.3271	1.016		2.1073	32.5579	1.5853	7.4276	34.6442	12.6126	2.6919	0.9706	1.0853	0.6519	2	19.9947	12.3009	4.9216	18.8689	8.2432	6.927
1058	2.6984	0.8391		2.1415	55.662	1.3696	7.1135	34.1653	9.0978	1.7516	0.8087	0.9366	0.4973	2	12.4603	7.2359	2.7839	14.5496	5.9896	4.2571
1059	2.4782	0.8671		1.9488	41.7792	1.2566	6.7507	4.0722	7.7309	1.4391	0.8755	0.9432	0.4961	2	9.7146	4.075	3.9304	8.2136	7.4162	0.3956
1060	2.7241	0.872		2.2358	57.4132	1.4941	7.4626	12.6282	7.3772	1.477	0.8774	0.9434	0.5042	2	11.0222	4.6416	3.9541	9.2066	6.4458	1.3919
1061	2.8852	0.8032		2.2443	66.3722	1.4008	7.2803	35.9285	7.9168	1.5233	0.784	0.9245	0.4173	2	11.0898	6.1012	2.4787	14.62	5.0723	3.9844
1062	2.2719	0.95		1.9359	28.8803	1.3557	6.7807	30.4443	4.8579	0.9713	0.9156	0.9846	0.6364	2	6.5858	4.1553	1.7822	6.5296	3.379	2.005
1063	2.23	0.9037		1.8032	26.3805	1.1909	6.3313	12.0509	5.5131	1.037	0.9196	0.9411	0.5394	2	6.5655	3.4068	2.3283	6.3155	4.8488	0.7912
1064	1.6166	0.902		1.2763	0.828	0.8359	4.5812	-22.1428	5.6064	1.023	0.8661	0.9489	0.5535	2	4.6864	2.7527	3.3117	4.9731	6.8478	-1.0377
1065	3.2725	0.9118		2.754	87.9155	1.8782	9.374	29.9653	10.6464	2.1331	0.7868	0.9837	0.4333	2	19.9961	9.2225	5.119	21.285	7.456	5.9919
1066	2.7964	0.8312		2.1415	61.8232	1.3326	7.3023	26.5089	4.5431	0.8291	0.7176	0.8862	0.426	2	6.0542	3.0272	1.6063	7.106	3.3387	1.6049
1067	3.031	0.8919		2.4885	75.0885	1.6535	8.4931	30.3665	14.5854	2.8396	0.7948	0.9827	0.4665	2	24.117	12.0614	5.4275	25.8552	10.1562	7.3235
1068	2.0908	0.9054		1.7047	18.1288	1.1322	5.9469	14.8534	7.1832	1.3676	0.8785	0.9322	0.5216	2	8.1328	4.3979	3.2457	8.4322	6.116	1.208
1069	3.2523	0.9599		2.8868	86.9569	2.0868	9.8075	41.8243	11.669	2.4829	0.8659	1.0491	0.5138	2	24.3509	13.6724	4.8148	26.6111	6.7885	10.1846
1070	2.1234	0.9017		1.7218	19.9186	1.125	6.0151	-0.3799	3.7907	0.709	0.9164	0.9164	0.5179	2	4.2645	1.9545	1.9987	3.7736	3.8049	-0.0162
1071	2.1808	0.9272		1.8117	23.3397	1.2193	6.3526	13.1233	7.2932	1.3998	0.9273	0.9937	0.6052	2	8.8926	5.002	3.4639	8.2645	6.3364	1.167
1072	2.6227	0.9173		2.2143	50.4153	1.5173	7.5577	39.3872	10.6628	2.1407	0.9068	0.9914	0.5523	2	16.1786	9.9419	3.3926	18	6.4628	6.3723
1073	2.1427	0.9736		1.846	21.3156	1.32	6.5539	9.0511	8.1039	1.6322	0.9574	1.0287	0.6629	2	10.6971	5.854	4.2329	8.8311	7.3706	0.9682
1074	2.1302	0.9116		1.7389	20.3617	1.1748	6.1005	-44.08	8.9887	1.731	0.8655	0.9998	0.5893	2	10.5599	2.9773	6.8878	5.0522	12.951	-4.6548
1075	1.9707	0.986		1.7047	10.9458	1.2102	6.1047	-2.8002	7.1796	1.4233	0.9552	1.0393	0.6313	2	8.6887	4.4161	4.2726	6.9951	7.3805	-0.2433
1076	2.5191	0.8971		2.0816	43.853	1.3791	7.0992	26.5726	6.9014	1.3407	0.9018	0.9672	0.5364	2	9.5177	5.2471	2.6398	9.7829	5.0675	2.5291
1077	2.3855	0.8195		1.7989	36.8282	1.08	6.1415	12.7876	10.2031	1.7942	0.775	0.8916	0.4334	2	11.0193	5.2661	4.1951	12.1495	8.8985	1.4091
1078	3.0066	0.8641		2.4927	73.7057	1.6702	8.1619	31.403	9.3517	1.9137	0.7935	0.971	0.4532	2	15.6192	7.8122	3.0063	17.2371	6.4149	4.9049
1079	2.9807	0.8286		2.3257	72.1544	1.4921	7.7587	33.3906	6.4008	1.231	0.8191	0.9182	0.4394	2	9.5506	5.0623	1.9113	11.5217	4.2635	3.189
1080	3.035	0.8442		2.3857	75.3203	1.5	8.0497	30.9782	10.632	1.9812	0.7873	0.9081	0.409	2	15.948	7.9419	3.9814	19.4181	7.3385	4.9404
1081	1.8773	0.9535		1.5804	6.7901	1.1041	5.6236	-13.2992	7.1556	1.4049	0.9223	1.0025	0.6276	2	7.9005	4.0377	4.3363	6.4333	8.1074	-1.0507
1082	3.1955	0.8385	0.6182	2.5655	84.2668	1.6593	8.4175	13.0483	9.3076	1.8348	0.6182	0.9377	0.3812	2	15.4441	5.1002	4.9869	13.3793	8.0929	2.0152
1083	3.2304	0.8836		2.5998	86.0546	1.6741	8.9669	44.2418	10.8338	2.0226	0.7805	0.9436	0.4807	2	18.1369	10.9281	2.9758	22.7318	6.0407	8.0241
1084	2.4753	0.8393		2.0173	41.669	1.34	6.5263	25.7607	9.8666	2.0258	0.8554	0.9222	0.5019	2	13.2213	7.082	3.7252	14.1109	7.3247	3.4059
1085	2.6053	0.8879		2.1501	49.2877	1.4502	7.267	30.9831	13.3721	2.6685	0.8972	0.9698	0.5298	2	19.3922	10.8979	4.5739	20.5697	9.229	6.0083
1086	3.0347	0.9487		2.6255	75.2739	1.8311	9.0445	32.77	10.9006	2.2069	0.8125	1.0149	0.4934	2	19.96	10.1567	4.846	20.5854	7.3284	6.5409
1087	2.9533	0.8793		2.4413	70.4401	1.6267	8.1583	36.5365	10.1908	2.032	0.7787	1.002	0.4999	2	16.5774	9.2898	3.1359	18.583	6.4673	6.0568
1088	3.6351	0.8662	0.6149	2.9639	98.3581	1.9618	9.8918	7.1257	12.9327	2.5649	0.6149	0.9515	0.339	2	25.3714	5.8798	7.0931	17.3445	12.0114	1.8079
1089	2.0236	0.9658		1.7218	14.3405	1.2083	6.1396	-7.8406	6.594	1.2977	0.9227	1.0545	0.6497	2	7.9675	3.9951	3.9724	6.1495	7.111	-0.6247
1090	2.4226	0.8675		1.9231	38.8675	1.2384	6.6022	20.1868	5.8354	1.0946	0.8306	0.8909	0.5119	2	7.2265	3.8429	2.2522	7.5074	4.6576	1.4588
1091	2.2366	0.949		1.906	26.877	1.3178	6.6683	20.8721	8.3064	1.6415	0.9378	1.0056	0.5788	2	10.9462	6.089	3.736	10.5203	6.5728	2.2847
1092	2.0244	0.9848		1.7475	14.3709	1.2464	6.2635	11.9485	6.9336	1.3798	0.9582	1.0509	0.6915	2	8.6421	5.2545	3.3876	7.5985	6.1052	1.0326
1093	3.2698	0.8511	0.6929	2.5784	87.7638	1.6474	8.7431	12.7759	10.076	1.8985	0.6929	0.9659	0.3882	2	16.5992	5.5323	4.7872	14.2521	8.7888	2.1207
1094	1.9819	0.9456		1.6533	11.9588	1.1269	5.8873	-23.3652	9.7029	1.8573	0.8916	1.0019	0.5715	2	10.9342	4.2857	6.6486	7.4996	11.9704	-2.5548
1095	1.9893	0.925		1.6361	12.2582	1.0884	5.781	17.6888	9.4741	1.7837	0.9322	0.9868	0.5544	2	10.3116	6.1477	4.1639	11.0881	7.7983	1.824
1096	2.5347	0.8953		2.073	44.9387	1.3903	7.1289	26.0814	11.4553	2.234	0.8323	0.9983	0.5362	2	15.9263	8.6943	4.93	16.214	8.4675	4.1538
1097	2.9808	0.8234		2.3086	72.1998	1.4612	7.7105	34.5958	11.7562	2.2279	0.7963	0.8679	0.4237	2	17.1781	9.2006	3.6525	21.7156	7.689	5.9429
1098	2.3925	0.9177		1.9873	37.2908	1.3584	6.8975	-19.7099	14.5219	2.86	0.8929	1.0073	0.5974	2	19.7266	6.498	9.4787	10.8763	17.3843	-3.8881
1099	2.5925	0.8907		2.1458	48.5922	1.4589	7.2543	43.8677	14.7138	2.9591	0.8662	0.9738	0.4985	2	21.4659	13.5336	4.4886	27.1498	8.2592	9.4166
1100	2.7135	0.8614		2.1844	56.6368	1.4199	7.3431	23.8717	10.7186	2.0726	0.8727	0.9478	0.5474	2	15.2193	8.0998	4.0296	14.7973	8.1602	3.6331
1101	2.5955	0.8247		2.0173	48.8237	1.2823	6.7245	19.3406	9.7377	1.8569	0.8198	0.9372	0.4706	2	12.4867	6.1112	3.9926	12.9856	7.8541	2.415
1102	2.7202	0.875		2.2272	57.0858	1.482	7.4777	24.0211	15.7686	3.1252	0.8534	0.9539	0.501	2	23.369	11.6157	6.284	23.1856	11.9808	5.6135
1103	2.788	0.8437		2.1758	61.275	1.3827	7.3894	50.4477	18.7568	3.5098	0.7872	0.9192	0.4689	2	25.935	17.4414	4.0292	37.2002	9.2945	13.0836
1104	2.0924	0.9721		1.8117	18.2225	1.2854	6.3902	24.4618	14.7116	2.9593	0.9423	1.0153	0.5941	2	18.9103	11.2282	6.7228	18.8987	11.1128	4.6258
1105	2.3542	0.8946		1.9188	34.4674	1.2673	6.6161	-16.3495	5.9093	1.1319	0.8982	0.9581	0.5223	2	7.4889	2.3667	3.9759	4.5313	6.8756	-1.2244
1106	3.333	0.8143	0.5678	2.5698	90.5721	1.6153	8.526	3.4065	9.1995	1.7429	0.5678	0.9369	0.3628	2	14.86	3.7301	5.7576	10.2814	8.886	0.5062
1107	1.9348	0.8992		1.5547	9.4394	1.0324	5.4659	5.0893	8.2392	1.5562	0.8832	0.9452	0.514	2	8.5061	4.4519	4.0542	8.6618	7.8195	0.4329
1108	1.9039	0.9357		1.5762	8.0941	1.0649	5.5967	-9.9202	10.7714	2.0495	0.8162	1.0207	0.5997	2	11.4705	5.9624	6.5587	9.9425	11.84	-1.1379
1109	3.3928	0.858	0.6754	2.8054	92.1795	1.8881	9.1455	0.3548	9.3817	1.9369	0.6754	0.9963	0.3857	2	17.7135	3.6682	6.877	9.5114	9.3484	0.0629
1110	2.9834	0.8702	0.6709	2.4285	72.2906	1.6119	8.1563	20.0691	8.5665	1.693	0.6709	0.9411	0.3887	2	13.8083	5.4328	3.9679	13.9767	6.8473	2.7712
1111	2.8099	0.8944	0.6863	2.3086	62.5432	1.5383	7.8959	25.0848	16.2302	3.162	0.6863	0.9753	0.4542	2	24.9669	11.7848	7.3065	25.949	12.1586	6.2629
1112	2.9445	0.8799		2.4413	69.903	1.646	8.1396	43.9696	14.2337	2.8784	0.8569	0.976	0.5289	2	23.4287	14.5195	4.4104	27.4522	7.975	10.3015
1113	2.1864	0.8401		1.6361	23.6312	0.9937	5.7708	8.0703	18.0973	3.1163	0.827	0.9259	0.5071	2	17.9833	9.8869	7.1075	19.4982	16.6362	1.4513
1114	2.2708	0.9178		1.8717	28.8131	1.2678	6.5473	33.7015	14.2253	2.7545	0.8862	0.9658	0.5892	2	18.0348	11.6351	4.6662	19.747	9.4315	6.078
1115	3.0855	0.8198		2.4028	78.3675	1.5087	7.9463	9.7611	14.8072	2.8113	0.7856	0.9156	0.4545	2	22.3396	8.2541	8.4888	18.1591	13.3617	2.1806
1116	2.5542	0.8308		1.9488	46.0326	1.2004	6.6664	28.1211	14.7468	2.6554	0.8084	0.8788	0.4543	2	17.702	9.7936	5.142	21.557	10.5998	4.978
1117	2.6798	0.84		2.133	54.4928	1.3818	7.0718	37.4889	12.4182	2.4265	0.8082	0.9377	0.5077	2	17.1595	10.3738	4.0319	20.4346	7.763	6.4329
1118	3.0238	0.7508		2.1886	74.4877	1.2771	7.1321	29.3676	16.0991	2.8828	0.6583	0.9216	0.3139	2	20.5601	9.6076	5.7763	30.6063	11.3713	6.038
1119	2.3494	0.7571		1.619	34.1532	0.9102	5.5878	16.2415	16.7753	2.7325	0.739	0.8351	0.3872	2	15.2689	7.921	5.3653	20.4552	14.0509	2.4799
1120	1.7751	0.8503		1.3363	3.3128	0.8205	4.7416	-27.7066	11.7999	2.0419	0.7912	0.9231	0.4977	2	9.6818	4.8174	6.8294	9.6789	15.0686	-2.6825
1121	1.8701	0.822		1.3534	6.5307	0.8212	4.8293	-24.237	11.8703	2.0185	0.7633	0.8982	0.463	2	9.7479	4.4647	5.9158	9.6439	14.7473	-2.3626
1122	1.9814	0.8971		1.5676	11.9289	1.0159	5.5846	-7.0066	9.122	1.6594	0.8564	0.9611	0.5179	2	9.267	4.406	4.8611	8.5075	9.7612	-0.6493
1123	1.5175	0.7608		1.0279	0.3031	0.5594	3.627	-68.2069	2.1394	0.33	0.7225	0.7885	0.3892	2	1.1968	0.5843	1.0143	1.5014	3.599	-0.8163
1124	3.2375	0.9069	0.744	2.7326	86.455	1.8566	9.2242	10.7667	6.614	1.3312	0.744	1.0048	0.5013	2	12.2795	4.2809	3.6577	8.5389	5.9018	1.3221
1125	2.848	0.8385		2.2358	64.7249	1.437	7.5026	19.3963	10.0034	1.916	0.7234	0.9172	0.38	2	14.3749	5.8523	4.5062	15.4008	8.0634	2.7882
1126	2.8981	0.896	0.7575	2.3985	67.203	1.6107	8.1581	28.7254	6.1879	1.2217	0.7575	0.9803	0.4579	2	9.9668	4.8822	2.5126	10.6633	4.4103	2.863
1127	2.5633	0.8696		2.0987	46.5257	1.3948	7.0029	7.322	11.5082	2.2921	0.9012	0.9671	0.5618	2	16.0516	7.1666	5.8247	12.7574	10.6653	1.1753
1128	2.1538	0.9321		1.8074	21.859	1.2376	6.3072	2.0895	4.9497	0.9712	0.8995	0.9846	0.5953	2	6.1258	3.013	2.6716	5.0614	4.8464	0.128
1129	2.0388	0.9112		1.6575	15.1942	1.0975	5.8365	-30.6183	2.0662	0.3885	0.9119	0.9794	0.583	2	2.2676	0.8791	1.3885	1.5079	2.6987	-0.6943
1130	1.9561	0.9459		1.6447	10.3532	1.1363	5.8128	5.1799	5.2159	1.0196	0.9163	0.9818	0.5675	2	5.9268	3.1138	2.813	5.4868	4.9458	0.307
1131	2.4063	0.8116		1.8032	38.1846	1.0987	6.1351	-3.6799	3.344	0.5988	0.7332	0.8971	0.426	2	3.674	1.3419	1.652	3.1497	3.4671	-0.1352
1132	2.5103	0.9931		2.2229	43.2946	1.6073	7.8316	40.4523	11.4356	2.347	0.9858	1.0556	0.6424	2	18.3804	11.8099	3.258	18.3839	6.8097	7.4353
1133	2.1046	0.9571		1.8032	18.8797	1.2519	6.3282	7.4733	7.1805	1.4205	0.9503	1.015	0.6007	2	8.9893	4.6625	3.7308	7.762	6.6436	0.6718
1134	2.6934	0.9369		2.3771	55.3385	1.7032	7.9281	35.4227	14.4999	3.115	0.9371	1.0515	0.6513	2	24.6963	14.847	4.8436	22.7944	9.3635	8.7481
1135	2.5676	0.9204		2.2058	46.9824	1.5334	7.4245	47.7542	12.6303	2.6086	0.9493	1.0121	0.6224	2	19.3673	13.3557	3.2123	21.4584	6.5987	9.2487
1136	3.3644	0.8814		2.8182	91.5552	1.8979	9.3158	32.4933	7.7188	1.5725	0.7786	0.9785	0.4974	2	14.6495	7.3522	3.3864	14.7798	5.2108	4.7601
1137	2.7165	0.9296		2.3471	56.8407	1.6689	7.9333	39.8592	9.2862	1.9535	0.8805	1.0092	0.5127	2	15.4978	9.0407	3.0425	17.6328	5.5848	6.1773
1138	3.8206	0.8702		3.1609	99.5055	2.0847	10.4443	24.2304	8.2788	1.6525	0.8437	0.9691	0.4651	2	17.2589	7.0993	4.5329	15.2645	6.2729	4.1819
1139	2.2297	0.9148		1.8246	26.3475	1.2206	6.4079	-2.3693	7.4794	1.4247	0.8884	0.9553	0.5477	2	9.1294	3.9774	4.029	7.2616	7.6565	-0.2163
1140	2.2965	0.926		1.906	30.5373	1.2939	6.6808	21.948	7.231	1.4005	0.919	0.9925	0.5991	2	9.3562	5.4347	2.8414	9.0713	5.6438	2.0535
1141	2.655	0.904		2.2657	52.7368	1.5979	7.5404	38.151	12.978	2.7502	0.8613	0.9937	0.5704	2	20.7376	12.4903	4.5141	21.8959	8.0265	7.9116
1142	2.4443	0.8976		1.9959	39.9525	1.3143	6.8927	37.9354	7.0794	1.3499	0.8214	0.9773	0.5209	2	9.3045	5.8183	2.2512	11.1705	4.3939	3.5297
1143	2.6394	0.9175		2.3	51.7092	1.6075	7.6076	20.436	9.6621	2.0416	0.9818	0.9845	0.5959	2	15.5319	7.7554	3.9473	13.0139	7.6876	3.1741
1144	2.9074	0.8407		2.2572	67.9504	1.4038	7.6787	35.3322	13.6351	2.4927	0.7237	0.9172	0.3989	2	19.1409	10.2805	4.2121	25.7701	8.8176	6.7629
1145	2.9976	0.8795		2.4585	72.7912	1.6416	8.2827	30.0732	6.1742	1.2237	0.8365	0.9436	0.4876	2	10.1356	5.153	2.1361	10.5692	4.3173	3.0481
1146	2.3406	0.9706		2.0344	33.4575	1.458	7.137	14.351	8.7953	1.7968	0.9573	1.0255	0.6148	2	12.8235	6.4718	3.9105	10.5265	7.5332	1.8403
1147	6.1185	0.8971		5.2724	100	3.6621	17.2438	-4.7512	8.783	1.8653	0.9606	1.0713	0.6916	2	32.1642	4.8344	4.5369	6.9906	9.2003	-1.5282
1148	2.5647	0.9585		2.2101	46.7539	1.5432	7.7225	39.919	16.7425	3.3457	0.8816	0.9761	0.5886	2	25.8371	16.2348	5.8463	27.5816	10.0591	10.3139
1149	2.3093	0.9572		1.9788	31.3216	1.3768	6.9445	28.9502	8.4489	1.6751	0.9482	1.0182	0.6368	2	11.6324	7.1906	3.2701	11.2912	6.003	3.3676
1150	2.0246	0.9338		1.679	14.4317	1.1437	5.9397	14.9292	6.4916	1.25	0.9191	0.9894	0.6118	2	7.4244	4.487	2.9374	7.334	5.5224	1.1084
1151	1.7093	0.9098		1.3706	1.9116	0.8951	4.8856	-11.0608	8.8621	1.6236	0.892	0.9519	0.5322	2	7.9325	4.3614	5.1308	8.1943	9.8427	-0.8774
1152	2.2352	0.9614		1.9231	26.7445	1.3466	6.7508	45.7963	12.4341	2.4803	0.9299	0.9973	0.5851	2	16.7437	11.6114	3.7685	19.8447	6.7396	7.668
1153	1.8739	0.9302		1.5376	6.7036	1.0497	5.4764	-10.3512	4.6136	0.8843	0.9212	1.0017	0.6063	2	4.8429	2.5853	2.6975	4.2643	5.0911	-0.5013
1154	3.1518	0.9032	0.7305	2.6469	82.0626	1.787	8.9426	14.3746	12.6397	2.5258	0.7305	0.9945	0.4264	2	22.5871	7.8617	5.3554	18.4367	10.8226	3.2468
1155	3.3998	0.892	0.6927	2.8996	92.5972	2.0058	9.5279	5.2645	8.8849	1.8704	0.6927	1.0298	0.4112	2	17.8214	4.3992	5.0292	10.6988	8.4171	0.9382
1156	1.9098	0.9079		1.5333	8.3272	1.004	5.4473	-6.4141	9.7442	1.796	0.8823	0.9821	0.5812	2	9.7832	5.399	5.0417	9.2898	10.3695	-0.6275
1157	2.3626	0.8513		1.8331	34.9576	1.1492	6.3183	24.17	12.7728	2.3232	0.8249	0.8974	0.4518	2	14.6785	7.9238	4.839	17.538	9.6856	3.5478
1158	2.9094	0.8251		2.3128	68.1709	1.4618	7.5418	44.1668	11.4315	2.2157	0.7867	0.9213	0.4225	2	16.7105	10.0774	3.1066	23.8499	6.3827	7.3805
1159	3.252	0.8468	0.6702	2.5955	86.9067	1.6807	8.6515	23.0182	19.2508	3.7398	0.6702	0.9402	0.3753	2	32.3548	13.0092	8.899	34.663	14.8192	7.4475
1160	2.0957	0.9232		1.7389	18.4099	1.1721	6.078	11.016	11.6652	2.2496	0.9003	0.95	0.5412	2	13.6728	7.1236	5.6794	13.1633	10.38	1.5062
1161	2.1385	0.8956		1.7047	20.9651	1.1268	6.0168	-13.3581	9.1324	1.7103	0.8692	0.9644	0.5664	2	10.2904	4.4891	5.1672	7.9252	10.3521	-1.3746
1162	2.6876	0.8759		2.2143	54.8949	1.4767	7.3954	-1.627	15.462	3.0874	0.8972	0.9792	0.5812	2	22.8328	8.761	8.6295	15.0749	15.7141	-0.3715
1163	3.1212	0.8743	0.6874	2.527	80.5636	1.6661	8.573	25.7083	7.3407	1.4266	0.6874	0.9925	0.3974	2	12.2303	5.3111	3.0645	13.3662	5.4534	3.1442
1164	3.0445	0.8623	0.73	2.4927	75.6919	1.6647	8.2472	24.7619	5.6777	1.146	0.73	0.9536	0.4497	2	9.4516	4.2613	2.8728	9.4762	4.2718	2.3404
1165	3.0516	0.9143		2.6426	76.1111	1.8626	8.765	40.1226	10.7826	2.2914	0.8537	1.0182	0.561	2	20.0837	11.68	3.4353	20.8199	6.4562	8.0581
1166	3.2269	0.8051	0.6279	2.4713	85.8549	1.5188	8.162	9.1273	11.7316	2.183	0.6279	0.9031	0.3768	2	17.818	5.6437	6.8484	14.9767	10.6611	1.6263
1167	1.9652	0.9895		1.7004	10.7974	1.2146	6.1091	-21.82	13.8522	2.7541	0.9632	1.0353	0.6293	2	16.8249	6.948	9.877	11.0409	16.8748	-3.6712
1168	2.4409	0.8638		1.9145	39.7349	1.213	6.6236	16.0409	17.9539	3.288	0.8365	0.9038	0.5165	2	21.7781	11.2788	8.03	21.838	15.074	3.4934
1169	1.9201	0.871		1.4777	8.7652	0.9222	5.2541	-26.1636	7.97	1.3989	0.8174	0.938	0.5295	2	7.3499	3.4017	4.5054	6.4242	10.0557	-1.923
1170	2.4053	0.9192		1.9873	38.1129	1.3507	6.9458	34.9043	12.5894	2.4482	0.9074	0.9859	0.5878	2	17.0045	10.7525	4.1874	18.2924	8.1952	5.9353
1171	2.3647	0.9258		1.9745	35.2032	1.3419	6.878	28.0145	10.418	2.0326	0.9089	0.9752	0.5371	2	13.9799	7.944	3.9937	14.7915	7.4992	3.9164
1172	1.7684	0.8623		1.3449	3.144	0.8395	4.7902	5.0622	5.9487	1.0425	0.8544	0.9201	0.5163	2	4.9939	3.1689	2.6355	6.1373	5.6476	0.2528
1173	2.9775	0.8844		2.4756	71.8824	1.6897	8.2726	29.6084	19.13	3.9073	0.8527	0.9697	0.4856	2	32.3239	16.1091	7.5943	33.1767	13.4661	9.5706
1174	1.6483	0.84		1.2164	1.1606	0.7326	4.3498	-4.6417	1.0857	0.1829	0.8	0.8811	0.4818	2	0.7954	0.5105	0.5046	1.0594	1.1361	-0.0369
1175	1.8085	0.8785		1.422	4.6141	0.9225	4.9915	-5.0017	10.7584	1.9883	0.8476	0.928	0.4891	2	9.9246	5.0282	5.8207	10.2816	11.2966	-0.4964
1176	3.144	0.8216	0.6295	2.497	81.6743	1.5993	8.1151	-4.988	8.7223	1.719	0.6295	0.9549	0.3427	2	13.9496	2.4425	6.1729	7.127	9.1574	-0.6958
1177	3.4124	0.826	0.6979	2.7069	93.2786	1.7301	8.8549	49.5481	8.4415	1.6493	0.6979	0.935	0.3737	2	14.6046	8.828	2.0765	23.6217	4.2589	7.2363
1178	2.6262	0.8987		2.1758	50.7279	1.4703	7.4144	21.1748	8.5905	1.7035	0.8884	0.9571	0.5369	2	12.6306	6.3104	3.4425	11.7523	6.7714	2.6745
1179	2.4286	1.0009		2.1715	39.0478	1.5888	7.6367	3.3359	18.207	3.7879	1.0133	1.0745	0.7142	2	28.9273	13.5344	10.2192	18.9507	17.5996	0.965
1180	2.8318	0.8462	0.6863	2.2743	63.8225	1.4626	7.5276	15.1041	12.3266	2.395	0.6863	0.9417	0.4208	2	18.0289	7.127	4.8423	16.9358	10.465	2.7231
1181	1.9638	0.9385		1.6404	10.6788	1.1179	5.7902	-9.2733	5.265	1.0165	0.9347	0.9931	0.5669	2	5.8857	2.7154	3.1703	4.7903	5.753	-0.5458
1182	2.4386	0.8811		1.9616	39.59	1.2746	6.7502	28.795	14.9163	2.8166	0.8523	0.9178	0.5164	2	19.0123	10.9599	5.9549	21.2218	10.6212	5.4746
1183	3.2171	0.9479	0.7574	2.8439	85.2076	2.0381	9.5798	35.3814	12.1355	2.5818	0.7574	1.0806	0.5475	2	24.7333	13.0439	4.6621	23.8266	7.8417	8.751
1184	2.1152	1.002		1.876	19.5085	1.3544	6.6586	18.963	17.4961	3.5588	0.9996	1.052	0.6509	2	23.6967	13.7217	8.7962	21.0824	14.1783	4.4936
1185	2.6238	0.9038		2.27	50.5324	1.5898	7.4498	34.7678	11.3336	2.4186	0.9523	0.9815	0.5813	2	18.0181	10.5622	3.7027	18.1697	7.393	6.2645
1186	1.7787	0.9267		1.4305	3.341	0.948	5.1783	-15.4684	7.3991	1.3546	0.8815	0.9868	0.5881	2	7.0143	3.9391	4.4244	6.6982	8.5431	-1.085
1187	2.3391	0.9221		1.9445	33.3881	1.3257	6.7757	11.6054	9.5377	1.8661	0.9101	0.9999	0.5584	2	12.6441	6.1751	4.7097	11.0589	8.431	1.4674
1188	3.7469	0.8437	0.6668	2.9767	99.0673	1.905	9.931	15.4173	7.8533	1.5064	0.6668	0.9346	0.3856	2	14.9605	4.8681	4.8384	12.6232	6.6424	2.3065
1189	2.6379	0.9099		2.2829	51.6698	1.6008	7.5404	32.4193	17.8786	3.7956	0.9605	1.0321	0.5949	2	28.62	16.4665	6.4993	27.678	12.0823	9.2784
1190	2.6111	0.8864		2.1544	49.6367	1.4492	7.2713	26.7542	15.9596	3.1808	0.9162	0.9832	0.5262	2	23.1287	12.339	6.3625	23.45	11.69	6.1879
1191	3.4235	0.9223	0.714	2.9082	93.6468	1.9746	9.9193	23.1518	4.206	0.8373	0.714	0.9944	0.4171	2	8.3052	3.2709	1.9343	7.8426	3.2323	1.9228
1192	2.8567	0.9252		2.4456	65.0701	1.7078	8.3037	25.3428	8.4944	1.747	0.8458	1.004	0.524	2	14.5067	6.9991	4.3389	13.3582	6.3415	3.6764
1193	2.4097	0.9731		2.0816	38.2563	1.4907	7.3668	6.6143	9.2942	1.8807	0.926	1.0491	0.6618	2	13.8549	6.6604	5.2057	10.0642	8.6795	0.9164
1194	2.2506	0.891		1.8032	27.6084	1.1661	6.2994	-3.7846	8.2321	1.5239	0.8508	0.9546	0.5174	2	9.5995	4.0574	4.0588	7.8416	8.5437	-0.3633
1195	3.1296	0.8993	0.7581	2.694	80.8525	1.8761	8.8417	33.8217	5.1227	1.087	0.7581	1.0118	0.4424	2	9.6107	4.7502	2.4955	10.7379	3.3902	3.2505
1196	3.2875	0.8921	0.5725	2.7026	88.5751	1.7783	9.2138	28.1312	3.8774	0.7484	0.5725	0.9834	0.364	2	6.8952	2.9541	1.1766	8.115	2.7867	1.9397
1197	2.0119	0.9898		1.7689	13.5826	1.2832	6.2559	20.4316	6.7271	1.3798	0.9089	1.0372	0.6726	2	8.6322	5.364	3.2682	7.9747	5.3526	1.7637
1198	2.6273	0.9158		2.2358	50.8844	1.5318	7.5593	39.2318	7.9747	1.616	0.911	0.9909	0.5663	2	12.2156	7.5369	2.4797	13.308	4.846	4.7924
1199	2.2502	0.9685		1.9359	27.575	1.3549	6.8464	10.8844	3.8156	0.7551	0.9266	1.0538	0.6151	2	5.1698	2.6542	1.8768	4.3153	3.4005	0.5627
1200	1.7958	0.8647		1.3749	4.0469	0.8478	4.878	1.1057	2.0653	0.359	0.8283	0.9213	0.5197	2	1.751	1.081	0.9501	2.0798	2.0426	0.0194
1201	2.9724	0.8595		2.4028	71.6109	1.5662	8.026	19.8437	7.9555	1.5524	0.8048	0.9456	0.4933	2	12.4599	5.6179	3.6847	11.3892	6.3767	2.4725
1202	2.8912	0.9523		2.5227	66.6777	1.7781	8.6499	33.424	12.0763	2.4824	0.9184	1.0055	0.569	2	21.4729	11.752	4.0125	20.6527	8.0399	7.1771
1203	2.8549	0.8875		2.36	64.9837	1.5937	7.9595	25.0577	10.4579	2.0939	0.8518	0.9593	0.4942	2	16.6667	8.0491	4.2099	16.2886	7.8371	4.1763
1204	1.7559	0.8635		1.332	2.8349	0.8389	4.7634	-63.5487	2.5462	0.4484	0.8377	0.9197	0.509	2	2.136	0.7623	1.6073	1.4975	4.164	-1.3574
1205	2.1382	0.9524		1.8117	20.8697	1.2721	6.3977	1.076	2.4773	0.4926	0.9422	1.0114	0.6382	2	3.1514	1.5978	1.3582	2.5037	2.4505	0.0339
1206	2.0062	0.9661		1.7261	13.2202	1.2275	6.0892	0.1146	9.0664	1.8277	0.9817	0.9817	0.644	2	11.129	5.8443	5.2847	9.0755	9.0557	0.0127
1207	1.999	0.8077		1.4648	12.7985	0.8833	5.0722	-2.9321	11.2051	1.9513	0.7854	0.8486	0.4428	2	9.8975	4.8163	5.0812	10.8778	11.5331	-0.2902
1208	2.5341	0.9059		2.1758	44.8635	1.5389	7.2122	24.6166	11.2749	2.4058	0.9629	1.0131	0.6453	2	17.3509	9.7558	5.0552	15.118	8.4992	4.2712
1209	2.0044	0.7542		1.3663	13.1297	0.7691	4.7494	7.7106	5.9087	0.9568	0.7445	0.8111	0.3881	2	4.5444	2.4666	2.0778	6.3562	5.4532	0.3504
1210	3.1102	0.8752		2.5398	79.6047	1.6918	8.552	30.2834	11.7447	2.3234	0.7858	0.9597	0.4524	2	19.8696	9.7215	4.5858	21.4889	8.1881	6.0172
1211	1.8294	0.8193		1.332	5.0695	0.7962	4.7086	-8.4368	0.7609	0.1287	0.8135	0.8778	0.4306	2	0.6058	0.3042	0.3414	0.7064	0.8251	-0.0511
1212	2.1906	1.024		2.0173	23.9558	1.4847	7.0474	6.7016	7.6946	1.621	1.0107	1.0864	0.7427	2	11.4241	6.0975	4.6441	8.2099	7.1791	0.7656
1213	2.43	0.9474		2.0687	39.1561	1.4414	7.2326	52.9223	11.6435	2.3205	0.9264	0.9933	0.6188	2	16.7829	12.2736	3.0424	19.8361	5.4816	8.8819
1214	2.1558	0.95		1.8331	21.9551	1.2761	6.4335	-33.2039	11.5398	2.289	0.9012	1.0231	0.6281	2	14.726	4.766	9.0273	7.5874	15.3717	-4.8896
1215	3.0451	0.8876	0.7884	2.557	75.8315	1.7549	8.4908	29.2132	6.2956	1.3012	0.7884	1.0012	0.4859	2	11.0481	5.3929	2.6527	11.0986	4.4564	3.2275
1216	3.4464	0.8615	0.757	2.8825	94.545	1.9699	9.3275	29.6301	9.6576	2.0396	0.757	1.0033	0.4686	2	19.0246	8.8219	3.5699	18.8244	6.796	5.637
1217	3.1329	0.8839		2.6598	80.9972	1.8429	8.6995	38.1703	7.2182	1.5291	0.7829	1.0294	0.4563	2	13.3025	7.114	2.5703	15.5911	4.463	5.0776
1218	2.0501	0.9723		1.7646	15.9914	1.2329	6.2624	18.4021	8.9431	1.7607	0.93	1.0259	0.6693	2	11.0259	6.9134	4.1125	10.3289	7.2975	2.029
1219	2.6899	0.8281		2.1073	54.9755	1.3273	6.9979	14.6562	8.6459	1.6399	0.7425	0.953	0.4374	2	11.4757	4.909	4.6963	11.2239	7.3785	1.6819
1220	3.2349	0.9182	0.7593	2.7797	86.2547	1.9246	9.3317	22.6917	6.6065	1.3625	0.7593	1.0296	0.4878	2	12.7148	5.3764	2.5393	11.0225	5.1075	2.8852
1221	2.3651	0.8951		1.906	35.3438	1.2481	6.6506	8.2253	9.4633	1.7759	0.8832	0.9509	0.5184	2	11.8111	5.4739	4.3984	10.5585	8.6846	0.9715
1222	3.393	0.8943		2.8268	92.2316	1.9126	9.5332	32.2869	10.9487	2.1966	0.7898	0.9605	0.4592	2	20.9404	10.1655	4.3506	22.1368	7.4137	6.761
1223	2.3156	0.9353		1.9317	32.1103	1.3116	6.804	24.1194	8.6173	1.6612	0.9191	0.9979	0.6062	2	11.3025	6.6896	3.4126	11.036	6.5386	2.7261
1224	2.1606	0.9577		1.846	22.2759	1.2881	6.5003	14.8854	9.8243	1.9468	0.9441	1.0136	0.6468	2	12.6547	7.2926	4.6686	11.2744	8.3621	1.8837
1225	2.0571	0.901		1.6661	16.4225	1.0821	5.8225	16.5228	9.3913	1.7453	0.897	0.9601	0.564	2	10.1623	6.101	4.0613	10.8168	7.8398	1.6791
1226	2.5378	0.8372		1.9402	45.1643	1.2054	6.6743	42.0842	8.5032	1.5357	0.7881	0.8566	0.4647	2	10.2497	6.602	2.142	14.2068	4.9247	4.3135
1227	2.8394	0.8273		2.2186	64.2086	1.3965	7.3794	31.639	16.9442	3.2066	0.8204	0.8906	0.4722	2	23.6626	12.9562	5.9452	27.4378	11.5833	7.4866
1228	2.1036	0.9799		1.8374	18.817	1.3065	6.4756	-19.9116	10.0486	2.0274	0.9895	1.0548	0.6223	2	13.1285	4.884	7.3732	7.8485	12.0492	-2.6141
1229	2.3776	0.7049	0.5236	1.5719	36.1548	0.8236	5.2654	11.4221	6.3292	0.99	0.5236	0.7854	0.2428	2	5.2127	1.9564	2.3943	8.0589	5.6062	0.5954
1230	2.5659	0.9154		2.2101	46.83	1.5436	7.3788	15.602	6.735	1.4089	0.9175	0.9825	0.6115	2	10.3961	5.0981	3.6338	8.3364	5.6841	1.622
1231	2.1295	1.0178		1.9317	20.33	1.4517	6.8092	17.969	6.8348	1.4572	1.0213	1.0975	0.7227	2	9.9221	5.8349	3.6026	8.0737	5.6067	1.7829
1232	2.7924	0.8262		2.2101	61.5699	1.4198	7.2476	49.0774	9.6766	1.8956	0.7848	0.9315	0.4848	2	13.7389	9.1316	2.5472	18.8356	4.9275	6.7427
1233	2.8146	0.9513		2.5056	62.9258	1.8088	8.4116	24.6797	19.551	4.2042	0.9438	1.0298	0.6423	2	35.3639	18.1861	8.3551	28.3137	14.7258	8.7277
1234	2.5857	0.8587		2.1544	48.1689	1.4769	6.9755	4.3594	10.9391	2.3161	0.921	0.9886	0.5414	2	16.156	6.369	5.7551	11.7629	10.4622	0.7043
1235	2.6394	0.8384		2.1201	51.7486	1.3767	6.9516	43.993	13.522	2.6779	0.8331	0.9495	0.4705	2	18.6157	11.7526	3.4669	24.981	7.5734	8.1896
1236	2.7776	0.9102		2.3985	60.4776	1.6616	7.9425	38.4472	10.1414	2.1216	0.8532	1.0213	0.5128	2	16.8509	9.6797	3.2757	18.8758	6.2421	6.4787
1237	2.1523	0.9074		1.7518	21.731	1.1678	6.1356	-11.6717	7.5465	1.4363	0.8621	0.9931	0.5729	2	8.8128	3.7988	4.434	6.6314	8.427	-1.0286
1238	3.1684	0.8395	0.6805	2.5484	82.5983	1.6418	8.3566	15.8175	8.1292	1.5971	0.6805	0.9422	0.385	2	13.3466	4.7461	5.0017	12.3261	6.8433	2.1111
1239	2.6893	0.8217		2.1073	54.9352	1.3415	6.9426	19.1587	15.5855	3.0116	0.8511	0.9165	0.4998	2	20.908	10.3029	6.3467	20.6136	12.5991	4.0057
1240	2.1985	0.9518		1.8588	24.3462	1.3077	6.5738	12.0591	12.5006	2.4867	0.9374	1.0213	0.5936	2	16.347	8.4965	6.0377	14.3142	10.9931	1.9713
1241	2.7062	0.9195		2.3257	56.108	1.6197	7.8172	37.6985	13.8657	2.8729	0.9264	0.994	0.6232	2	22.4582	13.8501	4.8323	22.2239	8.6386	8.4664
1242	2.5671	0.8547		1.9916	46.9443	1.2472	6.8931	43.7945	12.7644	2.3095	0.7783	0.8982	0.4691	2	15.9198	10.3373	3.4928	22.0379	7.1743	6.972
1243	2.2272	0.7219		1.4734	26.1164	0.7883	5.0512	0.4202	5.1296	0.8005	0.6705	0.7885	0.324	2	4.0437	1.6718	1.8553	5.1605	5.108	0.017
1244	2.0665	0.8123		1.5419	16.7313	0.9415	5.2733	-2.1093	6.2289	1.1121	0.7307	0.8645	0.3907	2	5.8645	2.361	3.1743	6.0437	6.3603	-0.1237
1245	1.7907	0.9435		1.4777	3.6794	0.9903	5.3079	-27.2368	6.3438	1.1836	0.9109	1.0028	0.6166	2	6.2823	3.2656	3.8365	5.2963	8.0715	-1.7111
1246	3.5518	0.8616	0.6843	2.921	97.0039	1.9436	9.6139	12.6548	8.1371	1.645	0.6843	0.9712	0.3966	2	15.8153	4.8198	5.0004	12.1542	7.1074	2.0014
1247	1.9238	0.9891		1.6661	8.9701	1.1714	5.9776	14.5012	10.5289	2.0633	0.969	1.0747	0.6866	2	12.3335	7.9691	5.1559	11.6073	9.0023	1.7885
1248	1.9006	0.9757		1.619	7.9486	1.1342	5.8257	3.5133	9.1549	1.7824	0.924	1.0534	0.6687	2	10.3835	6.2718	4.8504	9.3791	8.8335	0.3648
1249	1.9027	0.9568		1.5976	8.065	1.1029	5.7191	-18.2887	6.7861	1.3087	0.9236	1.011	0.6326	2	7.4844	3.7091	4.3829	5.8635	8.0274	-1.3688
1250	2.3373	0.8972		1.8845	33.284	1.2522	6.5883	31.6692	15.4665	2.9396	0.8741	0.9399	0.5148	2	19.3671	11.5737	5.0157	22.4836	10.5685	6.1334
1251	2.2406	1.009		2.0216	27.0097	1.4758	7.1026	27.1662	13.8629	2.8805	1.0118	1.0731	0.663	2	20.4589	12.252	6.0833	18.4802	10.097	5.5579
1252	2.1753	0.7098	0.5952	1.4348	23.1134	0.7596	4.8511	-7.5725	7.799	1.2212	0.5952	0.7828	0.3172	2	5.9241	2.2129	3.3215	6.9755	8.3894	-0.4486
1253	2.641	0.8402		2.1244	51.9062	1.3816	6.9709	23.9631	13.2502	2.6261	0.7625	0.9728	0.433	2	18.3065	8.7496	6.064	20.2062	10.0753	4.3868
1254	2.3672	0.9448		1.9873	35.5197	1.3696	7.0266	8.9988	6.964	1.3574	0.9439	1.0235	0.5944	2	9.5379	4.6248	3.3131	7.7813	6.3373	0.8583
1255	2.4037	0.9348		2.0302	37.9696	1.4093	7.0593	20.4209	13.662	2.7274	0.9266	0.9913	0.6073	2	19.2538	10.5342	6.3452	17.3467	10.8722	3.9318
1256	2.8992	0.8329		2.3257	67.4224	1.4927	7.5867	35.8972	14.7129	2.8948	0.7579	0.9285	0.4239	2	21.9619	11.882	5.471	28.028	9.4316	7.8837
1257	2.1392	0.9051		1.7261	21.0606	1.1525	6.0829	-7.9635	8.065	1.528	0.875	0.9969	0.5754	2	9.2949	4.2698	4.3974	7.4211	8.7076	-0.7402
1258	2.1705	0.9419		1.816	22.9197	1.2421	6.4225	-5.4788	7.334	1.4184	0.9258	0.9926	0.6301	2	9.1096	4.3756	4.2247	6.9437	7.7358	-0.4991
1259	2.5298	0.9195		2.2015	44.5634	1.5732	7.3078	36.8983	14.1263	3.0411	0.925	1.0526	0.6074	2	22.2235	13.6145	5.3976	22.4139	8.9139	8.2001
1260	3.1523	0.8416	0.709	2.5441	82.1112	1.6609	8.3342	16.1938	15.0232	2.9939	0.709	0.9747	0.3952	2	24.9521	9.0165	6.57	22.8142	12.59	4.0407
1261	3.3376	0.8451		2.6812	90.6753	1.7398	8.8608	34.3063	12.9551	2.5437	0.7839	0.9324	0.4648	2	22.5393	11.688	3.952	25.1477	8.5108	7.7324
1262	2.3083	0.9279		1.9231	31.2191	1.2982	6.7287	-10.7618	6.6552	1.284	0.92	0.9857	0.6087	2	8.6398	3.5573	4.332	5.844	7.3714	-0.9298
1263	1.8049	0.9422		1.4819	4.4437	1.0221	5.3423	-13.1797	9.4187	1.802	0.8745	1.0082	0.5648	2	9.6269	4.7519	5.8356	8.4134	10.6597	-1.2688
1264	1.9684	0.9098		1.5847	10.9161	1.0446	5.626	15.5974	8.7424	1.6232	0.9155	0.9699	0.538	2	9.1323	5.3943	3.738	10.0259	7.3785	1.4244
1265	2.4886	0.9297		2.133	42.2949	1.4831	7.2683	39.7024	11.7281	2.3931	0.8815	0.9998	0.5404	2	17.3939	10.7277	4.0397	19.8503	7.0719	6.9058
1266	1.888	0.7299		1.2507	7.3103	0.6743	4.3295	-20.0547	13.4572	2.0959	0.7015	0.7711	0.3626	2	9.0742	4.0385	5.6382	11.1375	16.1563	-1.8198
1267	2.1412	0.8881		1.7047	21.2518	1.1206	5.9742	8.5986	9.467	1.7758	0.8752	0.938	0.5454	2	10.6087	5.6314	4.3933	10.3257	8.6531	0.9122
1268	2.5529	0.8581		2.0816	45.9569	1.3662	6.8824	37.2747	12.0348	2.389	0.8707	0.9514	0.5527	2	16.442	10.3006	3.4226	18.6385	7.5489	6.1287
1269	2.5172	0.9215		2.1158	43.8157	1.4243	7.2871	24.4306	9.2271	1.8035	0.9169	0.9623	0.5437	2	13.1421	7.0022	3.9087	12.8777	6.9729	3.2107
1270	2.8994	0.8447	0.7288	2.3471	67.4663	1.523	7.6945	39.2757	9.1287	1.8069	0.7288	0.9898	0.4102	2	13.903	7.7343	2.9576	18.8561	5.5434	5.4605
1271	3.5672	0.8898	0.7295	3.0196	97.3818	2.0887	9.9721	4.3905	11.2153	2.3491	0.7295	1.0325	0.4565	2	23.4254	5.9231	7.2788	12.9762	10.7229	1.0285
1272	2.3484	0.8787		1.876	34.0835	1.2201	6.4825	10.2027	8.9338	1.6815	0.8524	0.918	0.4966	2	10.9001	5.0957	4.0408	10.2617	8.0221	1.1121
1273	3.1014	0.8621	0.7242	2.5099	79.2705	1.6277	8.4002	47.0119	9.1349	1.7701	0.7242	0.9636	0.4491	2	14.8688	9.1642	2.6832	20.4036	4.8405	6.9901
1274	2.0479	0.9437		1.7089	15.8378	1.1647	6.0715	9.566	13.1059	2.5141	0.9143	1.0073	0.6101	2	15.2644	8.6915	6.5729	14.2454	11.8521	1.4602
1275	3.5712	0.8513	0.7044	2.8996	97.5982	1.9094	9.5508	6.4306	12.7173	2.5425	0.7044	0.9696	0.4364	2	24.2825	6.7547	4.9454	15.4777	11.8997	1.5615
1276	2.097	0.9885		1.8117	18.5977	1.2991	6.512	-38.1697	6.1108	1.2191	0.9816	1.0521	0.6423	2	7.9385	2.3931	4.9057	3.7257	8.4432	-3.0301
1277	2.1069	0.8662		1.6361	19.2252	1.0351	5.7333	19.9586	14.715	2.6567	0.8806	0.9163	0.4895	2	15.2315	8.8057	5.555	17.9888	11.7784	3.04
1278	1.8643	0.9602		1.5633	6.2717	1.0656	5.624	-11.3126	7.8973	1.4963	0.9186	1.0164	0.5875	2	8.4154	4.2132	4.9555	7.1708	8.7912	-0.952
1279	2.2426	0.8131		1.6533	27.0761	0.9863	5.7284	11.5054	12.6747	2.1823	0.7861	0.8533	0.4313	2	12.5011	6.2758	4.883	14.5511	11.2163	1.4383
1280	2.975	0.8974		2.497	71.7466	1.6817	8.3874	34.5945	13.2518	2.657	0.8113	0.9805	0.5192	2	22.2856	12.2096	4.9239	23.5171	8.6674	7.7096
1281	2.3815	0.9421		2.0045	36.5089	1.3717	7.0488	31.7486	16.0367	3.1207	0.9235	0.9992	0.578	2	21.9975	13.3099	5.805	23.0295	10.9455	6.9839
1282	2.633	0.9833		2.3685	51.2373	1.7358	8.134	29.9512	12.0502	2.5715	0.9794	1.0784	0.6396	2	20.9167	11.6634	5.3991	18.2367	8.4412	6.2648
1283	2.1839	0.87		1.6918	23.4692	1.0654	5.9689	-19.4097	10.6794	1.9062	0.8559	0.9222	0.5353	2	11.3778	4.6174	6.0786	8.6262	12.7519	-2.2084
1284	3.6611	0.9543	0.7199	3.2294	98.7395	2.3014	10.9766	5.6099	4.1826	0.8769	0.7199	1.0544	0.4637	2	9.6259	2.3708	2.7383	5.1124	3.948	0.54
1285	4.1578	0.8627	0.7032	3.4778	99.835	2.3509	11.268	7.6557	4.7411	0.9892	0.7032	0.9766	0.3949	2	11.1459	2.5821	3.3766	6.5389	4.3782	0.8533
1286	2.67	0.8843		2.2443	53.692	1.5379	7.4173	38.3172	8.7135	1.8067	0.9163	0.985	0.5856	2	13.4005	8.2823	2.8569	14.143	5.3748	5.1347
1287	2.878	0.7963	0.672	2.2229	66.1108	1.3911	7.2001	23.0074	4.6314	0.8948	0.672	0.9195	0.3692	2	6.4427	2.7988	1.8322	7.5807	3.5658	1.4823
1288	2.2562	0.9569		1.9317	28.1091	1.3343	6.7823	-9.7177	4.9621	0.9762	0.9111	1.0038	0.5754	2	6.6209	2.4893	3.3005	4.3261	5.4443	-0.6434
1289	2.945	0.881	0.7384	2.4628	69.9477	1.6657	8.1506	21.9029	5.492	1.1224	0.7384	0.9962	0.4798	2	9.1481	4.0614	2.4761	8.4657	4.2891	2.0037
1290	3.3759	0.832	0.6026	2.6512	91.9711	1.7083	8.8243	10.9999	7.3434	1.4216	0.6026	0.9564	0.3349	2	12.5447	3.5683	3.1232	10.6563	6.5355	1.3799
1291	3.0543	0.8779	0.737	2.5441	76.3912	1.7243	8.4233	57.6623	4.8282	0.9884	0.737	0.9839	0.4674	2	8.3252	5.756	1.0038	12.3146	2.0441	4.8005
1292	3.0366	0.8119	0.6545	2.2914	75.4595	1.391	7.7449	4.8913	11.5758	2.079	0.6545	0.8867	0.3464	2	16.102	4.6015	5.5954	13.2832	11.0097	0.7876
1293	2.9065	0.8541		2.3043	67.8622	1.4666	7.7991	26.9155	13.2195	2.4859	0.7421	0.9175	0.4306	2	19.3877	9.3783	4.3141	21.781	9.6614	5.2183
1294	2.4987	0.7146	0.5165	1.6661	42.7013	0.8957	5.6093	51.2445	3.4449	0.5501	0.5165	0.8761	0.2508	2	3.0856	2.0024	0.4	7.9845	1.6795	1.5812
1295	2.0919	0.9515		1.7646	18.1912	1.223	6.253	14.7359	9.3818	1.835	0.9543	1.0276	0.5938	2	11.474	6.4407	4.4021	10.847	7.9995	1.6908
1296	3.4882	0.8433	0.6626	2.7797	95.8762	1.7774	9.2408	-6.8216	6.4224	1.2353	0.6625	0.9346	0.4048	2	11.4152	1.9983	4.8031	4.9366	6.8605	-0.7787
1297	1.7055	0.8344		1.2592	1.8558	0.7593	4.4706	7.2513	3.5562	0.604	0.808	0.8772	0.4437	2	2.7002	1.6592	1.4392	3.7397	3.2985	0.1958
1298	2.1483	0.9138		1.7518	21.5072	1.1773	6.1674	-7.0313	8.0466	1.536	0.9012	0.9866	0.5854	2	9.4733	4.3752	4.4688	7.4742	8.6121	-0.6661
1299	3.2807	0.8351	0.6801	2.6212	88.1689	1.6865	8.6073	16.0127	7.5226	1.474	0.6801	0.9669	0.3752	2	12.6868	4.4019	3.9163	11.733	6.3181	2.0315
1300	2.4739	0.9485		2.1244	41.6322	1.4947	7.3718	45.4272	10.7763	2.185	0.9172	1.0375	0.5661	2	16.1073	10.6463	3.0905	18.8071	5.881	7.3171
1301	2.7288	0.825	0.6781	2.1073	57.5772	1.3309	7.0729	-0.0102	7.071	1.3305	0.6781	0.9672	0.3994	2	9.4108	2.8234	3.3681	7.0695	7.0719	-0.001
1302	2.9229	0.8139		2.2786	68.8347	1.4368	7.4739	32.4805	14.4345	2.7749	0.7865	0.9082	0.4605	2	20.7395	11.2241	4.6262	24.3742	9.7458	6.7363
1303	2.5633	0.9165		2.2143	46.5637	1.5383	7.3802	37.4309	8.7463	1.823	0.9009	0.9798	0.6073	2	13.4544	8.3598	2.875	13.7647	5.4726	5.0361
1304	1.7919	0.9147		1.4562	3.7359	0.9507	5.1492	-29.6793	7.0449	1.3007	0.8408	0.983	0.5625	2	6.6976	3.1507	4.7102	5.6014	9.1354	-1.9878
1305	3.1039	0.8771	0.7467	2.6169	79.3659	1.7848	8.5523	38.6119	8.1536	1.7016	0.7467	1.05	0.4855	2	14.5525	8.049	2.9377	16.5793	5.0054	5.619
1306	2.9927	0.8685	0.7439	2.4071	72.5635	1.5724	8.1652	34.8274	10.7535	2.0708	0.7439	0.931	0.4301	2	16.9088	8.903	3.2776	20.7008	7.0083	5.8889
1307	2.2741	0.9708		1.9873	29.0149	1.4261	6.9356	45.3484	12.9241	2.6575	0.9526	1.0201	0.6435	2	18.4311	12.9033	3.8216	20.0521	7.0632	8.3582
1308	2.7427	0.8475		2.1758	58.3587	1.3971	7.3023	31.4745	7.3509	1.4064	0.7442	0.9463	0.4251	2	10.2699	5.3735	2.4404	12.6415	5.0371	3.2324
1309	2.1766	0.9967		1.9359	23.178	1.3969	6.8153	16.9274	9.5552	1.9585	0.9298	1.1096	0.6523	2	13.3476	7.4375	5.2992	11.4013	7.9378	2.2594
1310	2.2663	0.8974		1.8246	28.5445	1.212	6.389	14.7887	7.8733	1.4936	0.8671	0.9692	0.5664	2	9.5424	5.2114	3.4048	9.2003	6.7089	1.4112
1311	2.0496	0.9591		1.7475	15.93	1.207	6.1756	2.6413	5.4139	1.0581	0.8868	1.0371	0.6297	2	6.5346	3.4918	3.0429	5.5449	5.2708	0.1726
1312	2.3887	0.9177		2.0088	37.0415	1.3443	6.887	30.9595	12.0722	2.3564	0.8833	0.9541	0.517	2	16.2286	9.3331	4.7825	18.0533	8.3346	5.0243
1313	2.9045	0.9436		2.5184	67.7301	1.7647	8.6102	36.337	11.8006	2.4186	0.8801	1.016	0.538	2	20.8245	11.609	4.9192	21.5762	7.5124	7.567
1314	2.2931	0.8831		1.8374	30.3334	1.1926	6.3617	-9.8307	9.1188	1.7095	0.8755	0.9413	0.543	2	10.8751	4.3696	5.0738	8.0468	10.0157	-1.0691
1315	2.7588	0.8584		2.2101	59.1859	1.4222	7.4395	0.4282	8.9056	1.7025	0.8321	0.9263	0.4719	2	12.6656	4.2389	4.6381	8.9822	8.8673	0.0542
1316	2.7172	0.9046		2.2957	56.9224	1.6017	7.7219	31.389	17.2431	3.5766	0.8747	0.9843	0.534	2	27.6183	14.987	6.9928	28.0641	11.8308	8.6691
1317	3.6358	0.8996	0.668	3.0667	98.467	2.1236	10.2756	13.3795	11.8503	2.449	0.668	1.0034	0.3637	2	25.1653	7.1	5.0962	19.5235	10.2648	3.367
1318	2.0758	0.9058		1.6661	17.4439	1.1126	5.9067	22.8548	7.1948	1.3552	0.8504	0.9651	0.5254	2	8.0049	4.7457	2.748	9.0328	5.5506	1.8295
1319	3.4005	0.8359	0.6588	2.7283	92.7018	1.7754	8.93	22.6265	7.9154	1.5737	0.6588	0.9859	0.36	2	14.053	5.3845	3.2314	14.9564	6.1244	3.1797
1320	3.4467	0.8434	0.7419	2.7711	94.598	1.8125	9.1323	31.8152	7.9252	1.5729	0.7418	0.9397	0.4443	2	14.3645	6.9713	2.8892	15.6888	5.4038	4.5701
1321	2.298	0.9851		2.0088	30.6734	1.4412	7.1121	18.4733	9.167	1.8576	0.9888	1.0548	0.6831	2	13.2115	7.5462	4.4012	11.0462	7.4735	2.4406
1322	2.7825	0.8727	0.7445	2.2315	60.9807	1.4648	7.6286	37.1101	14.6239	2.808	0.7445	0.9319	0.4558	2	21.4211	12.1413	5.2393	26.6382	9.1971	7.9494
1323	2.3437	0.8884		1.8845	33.7006	1.2416	6.5416	5.877	6.5083	1.2353	0.8536	0.9193	0.4962	2	8.0807	3.5146	3.2986	7.0829	6.1259	0.4749
1324	2.1399	0.8696		1.679	21.1243	1.0814	5.846	29.6703	8.3879	1.5516	0.8169	0.935	0.5254	2	9.0707	5.7907	2.7162	11.0212	5.899	2.6913
1325	4.3344	0.8182	0.5891	3.4093	99.89	2.148	11.1421	5.9738	11.4319	2.2039	0.5891	0.9169	0.3127	2	24.5557	4.8285	4.3318	15.4394	10.7488	1.4669
1326	1.8805	0.9701		1.6061	6.9055	1.1364	5.7314	6.3776	6.496	1.288	0.923	1.0321	0.641	2	7.3821	4.3694	3.6811	6.8161	6.0817	0.4708
1327	2.2095	0.8496		1.7132	25.1631	1.0826	5.8976	32.8486	6.2246	1.1426	0.8318	0.9056	0.4631	2	6.7388	4.1494	1.9594	8.9597	4.1799	2.2136
1328	2.8778	0.6636	0.5238	1.876	66.0673	0.9933	5.9999	5.6352	9.4918	1.5714	0.5238	0.7875	0.2372	2	9.4282	2.6556	3.8679	11.197	8.9566	0.5313
1329	2.7795	0.9193		2.3514	60.687	1.5971	8.0272	30.1143	11.7917	2.3461	0.8199	0.9747	0.4807	2	18.8326	9.6328	4.6955	20.0375	8.2405	5.6713
1330	2.3126	0.9335		1.9488	31.7669	1.3251	6.7821	50.5627	15.7322	3.0738	0.8887	0.9892	0.5993	2	20.8468	15.2022	4.1146	25.3655	7.7779	10.5407
1331	2.2966	0.9331		1.9274	30.5713	1.3186	6.7321	24.8629	16.3307	3.1987	0.9107	0.9789	0.6055	2	21.5337	12.7844	6.4749	21.1123	12.2707	5.3539
1332	1.9712	0.9453		1.6533	11.0349	1.1346	5.8539	12.6899	5.9349	1.1503	0.917	0.9825	0.5556	2	6.7337	3.7337	3.0001	6.7199	5.1819	0.8545
1333	1.6336	0.8487		1.2078	0.9942	0.7388	4.3557	-27.8491	12.4934	2.1191	0.8285	0.8964	0.5027	2	9.2301	5.459	5.826	10.8591	15.9722	-2.5705
1334	1.9118	0.9073		1.5462	8.4147	1.0143	5.4496	-45.5118	4.8567	0.904	0.8758	0.9433	0.5569	2	4.9262	1.6939	3.5655	3.0415	7.0672	-2.242
1335	1.9626	0.921		1.5976	10.5899	1.0679	5.6785	15.239	7.7671	1.4607	0.8655	0.9769	0.5505	2	8.2945	4.8881	3.4064	8.8797	6.5835	1.264
1336	3.132	0.8734		2.5484	80.9489	1.6838	8.5933	-6.9008	10.6149	2.0799	0.8425	0.94	0.4754	2	17.8734	4.1605	7.4388	8.7525	11.3471	-1.2334
1337	2.6502	0.8079		1.9831	52.4199	1.1831	6.7266	37.353	12.5983	2.2158	0.6862	0.8943	0.377	2	14.9051	8.543	3.6289	22.6597	7.8923	5.5675
1338	2.342	0.8067		1.7518	33.5963	1.0556	5.9351	21.0489	5.5853	0.9934	0.7397	0.8899	0.3876	2	5.8958	2.95	1.9675	7.6115	4.4097	1.241
1339	2.7839	0.9338		2.3771	61.0227	1.6662	8.1668	44.2743	12.6152	2.5738	0.8161	1.0027	0.543	2	21.0194	13.1233	3.5721	24.1683	7.0297	9.3062
1340	2.7588	0.8723		2.2315	59.2274	1.4628	7.5603	33.6842	11.3396	2.194	0.8532	0.9868	0.4996	2	16.5876	9.3441	4.2622	18.7044	7.5199	5.5874
1341	2.7959	0.9286		2.3642	61.7809	1.6318	8.1565	38.6515	11.096	2.2199	0.9162	0.9845	0.5656	2	18.1064	10.8485	3.1927	19.1811	6.8073	6.9984
1342	2.1634	0.9498		1.8374	22.5331	1.271	6.4551	-0.3779	12.5596	2.473	0.9357	1.0039	0.6454	2	15.9632	8.0759	6.6826	12.5133	12.6067	-0.0603
1343	2.4655	0.8728		1.9616	41.0458	1.2745	6.7607	5.3471	10.5681	1.9922	0.8821	0.9508	0.5005	2	13.469	5.7264	5.1708	11.4417	10.0028	0.7202
1344	3.3101	0.87	0.6592	2.7412	89.5958	1.8562	9.0471	20.5741	8.5481	1.7538	0.6592	0.9762	0.436	2	15.867	6.2246	4.5348	14.2772	6.7896	3.2645
1345	1.8418	0.7933		1.3235	5.4691	0.7704	4.5902	27.6499	1.2013	0.2016	0.7199	0.8508	0.3759	2	0.9255	0.5826	0.4109	1.55	0.8692	0.2559
1346	3.0559	0.8671		2.5184	76.4847	1.6877	8.3247	33.3596	12.3417	2.5021	0.851	0.9171	0.5005	2	20.8291	11.0652	4.6825	22.1063	8.2244	6.9485
1347	2.5737	0.925		2.2143	47.3641	1.5323	7.4787	43.2227	13.9362	2.8554	0.9068	1.0187	0.6012	2	21.3545	13.9873	4.2644	23.2638	7.9124	9.23
1348	1.8967	0.9546		1.589	7.7162	1.0979	5.6878	-21.4303	6.1632	1.1897	0.9017	1.0208	0.6287	2	6.7666	3.2551	4.0712	5.1773	7.4837	-1.4501
1349	2.8144	0.877		2.3385	62.8407	1.5705	7.7538	38.4439	2.528	0.512	0.9163	0.9179	0.5618	2	3.9702	2.4005	0.7711	4.2731	1.5561	1.5263
1350	2.5749	0.932		2.1587	47.4405	1.4635	7.5393	32.9093	14.2328	2.7628	0.9194	0.9862	0.5862	2	20.8297	12.453	4.9752	21.2422	9.5491	6.8549
1351	3.3613	0.8095	0.6829	2.6469	91.4514	1.6694	8.5484	19.9439	9.6184	1.8784	0.6829	0.9294	0.4129	2	16.057	6.3814	4.8724	15.4567	7.6999	3.2024
1352	1.8619	0.9145		1.4991	6.1855	0.9747	5.3492	-5.1395	7.8771	1.4353	0.8922	0.9831	0.5371	2	7.6778	4.0532	4.3718	7.5472	8.282	-0.3946
1353	2.3325	0.8998		1.8974	32.9378	1.2715	6.5934	28.2214	9.6033	1.8519	0.8733	0.9523	0.5144	2	12.2106	6.9916	3.3942	13.5923	6.8931	3.446
1354	2.3432	0.8839		1.8803	33.6311	1.2345	6.5065	31.5051	11.4552	2.1734	0.8511	0.9166	0.4799	2	14.1415	8.2209	4.1629	17.1296	7.8462	4.4553
1355	2.0027	0.8996		1.6147	13.0393	1.077	5.6599	-4.2208	8.3725	1.5932	0.8576	0.9602	0.5587	2	9.0172	4.4942	4.523	8.0443	8.7255	-0.3806
1356	2.0516	0.6688	0.4637	1.2592	16.1453	0.6299	4.3104	-17.1135	6.0048	0.8775	0.4637	0.7855	0.2737	2	3.7824	1.2771	2.5053	4.6667	7.0322	-0.6473
1357	2.1409	0.9067		1.7261	21.22	1.1546	6.0982	12.6027	12.6871	2.4021	0.853	0.9842	0.5582	2	14.6485	8.0351	5.8463	14.3953	11.0879	1.8461
1358	2.2937	0.924		1.906	30.3673	1.2891	6.6585	2.3579	9.4749	1.8344	0.8806	0.9972	0.5922	2	12.2141	5.7667	5.2037	9.738	9.2516	0.288
1359	2.4098	0.8907		1.9574	38.2922	1.2953	6.743	29.143	12.7696	2.453	0.874	0.9464	0.5523	2	16.5405	9.8176	4.9212	17.7757	9.048	4.8204
1360	3.12	0.868	0.7012	2.5441	80.2272	1.6769	8.5079	33.8052	15.7819	3.1106	0.7012	0.9199	0.403	2	26.4646	13.1568	5.989	32.6443	10.4468	8.9464
1361	1.6714	0.9025		1.3235	1.4105	0.8753	4.7387	-8.5229	5.9222	1.0939	0.8301	0.9592	0.5059	2	5.1837	2.8093	3.3153	5.5535	6.4268	-0.4418
1362	2.0901	0.9271		1.7475	18.0976	1.1865	6.0875	9.3895	6.47	1.2611	0.9241	0.9987	0.5596	2	7.6767	4.0018	3.2236	7.1506	5.8627	0.7208
1363	1.802	0.7816		1.2721	4.2735	0.7435	4.4247	-8.7522	14.8818	2.5006	0.7112	0.8461	0.3699	2	11.0646	5.018	6.9125	13.5666	16.1848	-0.9684
1364	2.629	0.8784		2.2186	51.0412	1.506	7.255	26.8014	12.0621	2.5039	0.8737	0.9522	0.5116	2	18.1655	9.3856	5.7244	18.3452	8.829	4.8686
1365	1.6674	0.8509		1.2421	1.3271	0.748	4.4572	-64.3161	9.4528	1.5864	0.7071	0.9198	0.4819	2	7.0707	2.9378	5.7361	6.0961	15.5326	-4.5476
1366	2.8938	0.854		2.3514	66.9839	1.5441	7.7637	44.6892	11.8531	2.3574	0.8277	0.9333	0.452	2	18.3024	11.1426	3.0182	24.6512	6.5562	8.1792
1367	2.5328	0.8623		2.0816	44.7884	1.3997	6.861	45.9324	17.0802	3.4845	0.8714	0.9725	0.5641	2	23.9071	16.1907	4.7628	28.7014	9.2352	10.9811
1368	2.1053	0.9101		1.7132	19.0366	1.1298	6.0192	3.4017	8.6254	1.619	0.9133	0.9812	0.5444	2	9.745	4.8673	4.3845	8.9407	8.3318	0.3315
1369	2.0537	0.9484		1.7261	16.2684	1.176	6.1192	13.0939	7.302	1.4033	0.9177	0.9977	0.63	2	8.5872	5.1225	3.4647	8.1306	6.3459	1.1244
1370	2.881	0.8086		2.2443	66.1979	1.4157	7.3185	33.3898	12.1824	2.3566	0.7861	0.9493	0.4297	2	17.2466	9.2455	3.4145	21.5161	8.1149	5.7586
1371	2.5372	0.8916		2.1544	45.1267	1.4918	7.1071	27.0161	16.9287	3.5534	0.9168	0.9832	0.5999	2	25.2542	14.2349	6.9286	23.7274	12.355	6.8227
1372	2.3915	0.8713		1.8888	37.2195	1.2337	6.5463	42.4536	6.8556	1.292	0.8528	0.9184	0.5208	2	8.4577	5.6453	1.7626	10.8395	3.9453	3.5906
1373	2.3638	0.9671		2.0473	35.0628	1.4442	7.182	24.272	8.6744	1.7443	0.9405	1.003	0.6021	2	12.5276	6.9961	3.457	11.6191	6.5691	3.0407
1374	1.9441	1.0462		1.7689	9.8808	1.3469	6.3898	-0.4712	5.7348	1.2088	0.9529	1.1229	0.6993	2	7.7242	3.9928	3.7314	5.71	5.762	-0.0364
1375	2.2101	0.8502		1.7089	25.2614	1.0794	5.9034	2.9396	6.5804	1.2032	0.825	0.8961	0.4684	2	7.1029	3.2007	3.1565	6.8329	6.3872	0.2088
1376	2.5103	0.7931		1.9145	43.3317	1.1797	6.2549	41.1034	7.5591	1.4257	0.8193	0.8945	0.4336	2	8.9175	5.5956	2.0333	12.9063	4.452	3.6654
1377	2.7077	0.9305		2.3514	56.3925	1.6357	7.9154	35.9809	9.1834	1.8977	0.8555	0.9857	0.5898	2	15.0213	8.8723	3.4695	15.0431	5.8793	5.4048
1378	1.7313	0.9469		1.452	2.2187	0.9741	5.1505	-6.3937	4.9711	0.9402	0.923	1.0209	0.5706	2	4.8423	2.7085	3.0424	4.7464	5.2888	-0.3096
1379	3.0023	0.9037	0.7796	2.5313	73.0193	1.7378	8.5241	29.8982	4.3292	0.8826	0.7796	0.9904	0.4561	2	7.5232	3.6336	2.1377	7.966	3.0348	2.2493
1380	2.5811	0.9529		2.1929	47.9001	1.5082	7.7271	13.34	8.5023	1.6595	0.9404	1.004	0.6457	2	12.8231	6.468	3.7073	10.0174	7.3681	1.7106
1381	2.1351	0.905		1.7389	20.679	1.1674	6.0706	1.3259	7.6948	1.4797	0.8641	0.9574	0.5715	2	8.9829	4.458	3.9543	7.8009	7.5924	0.1191
1382	2.0499	0.9541		1.7475	15.9607	1.2019	6.1442	-4.4591	9.0831	1.7768	0.9446	1.0148	0.6392	2	10.917	5.5779	5.3391	8.7264	9.4881	-0.4868
1383	1.8883	0.9397		1.5633	7.3682	1.0685	5.5744	-3.9934	6.8549	1.314	0.9362	1.0045	0.6193	2	7.3245	4.1225	3.7239	6.6567	7.129	-0.2925
1384	2.0591	0.9743		1.7732	16.4842	1.2368	6.3029	23.4641	4.1891	0.822	0.9153	1.0327	0.6465	2	5.1811	3.2883	1.8928	5.0867	3.2062	1.2157
1385	3.1205	0.9211	0.8014	2.6683	80.2752	1.8603	9.0297	30.1413	8.2344	1.6965	0.8014	1.007	0.4883	2	15.3185	7.4262	4.3648	15.2083	5.7526	4.6172
1386	1.803	0.8951		1.4177	4.3586	0.933	5.0703	-17.254	4.9211	0.9055	0.8577	0.9462	0.5183	2	4.5914	2.1982	2.7939	4.2415	5.7701	-0.7922
1387	2.9036	0.8822	0.7646	2.3642	67.6861	1.5518	8.0475	35.3693	6.0793	1.1723	0.7646	0.983	0.4388	2	9.4339	5.0607	1.753	11.5338	3.9291	3.3367
1388	2.7668	0.9062		2.3086	59.6846	1.5551	7.8766	47.9154	11.8792	2.3454	0.848	0.9785	0.4939	2	18.4734	11.9075	3.1161	24.109	6.1872	8.8516
1389	2.5488	0.86		2.0088	45.6922	1.2846	6.8863	22.3037	8.0708	1.5056	0.8552	0.9061	0.5165	2	10.3678	5.5513	3.0823	10.7481	6.2709	2.3124
1390	2.3869	0.8785		1.9145	37.006	1.2229	6.5875	9.7187	12.1581	2.257	0.8508	0.9162	0.5083	2	14.8682	7.0249	5.5787	13.8193	10.9768	1.445
1391	2.6699	0.863		2.2015	53.6122	1.467	7.2386	36.1173	13.9851	2.8343	0.8543	0.9286	0.5527	2	20.5162	12.3482	4.5602	22.3396	8.934	7.4099
1392	2.7029	0.9731		2.3471	55.9456	1.6483	8.2635	39.5028	16.8637	3.3638	0.829	1.0348	0.5748	2	27.7965	16.8447	6.1637	29.3053	10.2024	10.9804
1393	2.9576	0.8388		2.3428	70.7544	1.4939	7.7933	15.7379	10.1153	1.939	0.836	0.9056	0.5019	2	15.1113	6.6559	4.2939	13.262	8.5233	2.3782
1394	2.2309	0.9745		1.9445	26.4797	1.3809	6.8303	15.7569	6.9315	1.4014	0.9252	1.0574	0.6144	2	9.5717	5.0962	3.3605	8.2941	5.8395	1.5082
1395	2.1505	0.9004		1.7261	21.6031	1.1391	6.0835	11.4369	7.2016	1.3485	0.869	0.9646	0.566	2	8.2033	4.5484	3.1944	8.0357	6.3782	0.9382
1396	1.8233	0.961		1.5419	4.9555	1.0739	5.5048	5.0637	6.5632	1.2804	0.9275	1.0237	0.5903	2	7.0482	4.0352	3.5629	6.8354	6.2309	0.3569
1397	2.1546	0.963		1.8374	21.8911	1.2935	6.5181	6.2578	12.1046	2.4021	0.9575	1.0207	0.6459	2	15.6573	8.3091	6.2374	12.8644	11.3475	0.9798
1398	2.19	0.928		1.8246	23.8583	1.221	6.3846	38.8333	6.9298	1.3253	0.9073	0.9875	0.6029	2	8.4613	5.8412	2.2559	9.6891	4.2388	3.2858
1399	2.0329	1.0313		1.8503	14.9192	1.3808	6.5866	31.4924	9.5452	2.001	1.0327	1.1082	0.7386	2	13.18	8.9803	4.1997	12.1592	6.5392	4.1507
1400	2.3807	0.9807		2.103	36.438	1.501	7.3346	42.6866	6.6805	1.3672	0.9718	1.036	0.6113	2	10.0275	6.6209	2.0756	10.8311	3.8288	4.2804
1401	1.708	0.9341		1.3834	1.8837	0.9241	5.0121	-26.3881	8.2714	1.525	0.8536	0.9847	0.5465	2	7.6436	3.6963	5.3318	6.7634	10.4539	-2.017
1402	2.8292	0.8504	0.7216	2.2529	63.6941	1.4537	7.5583	26.7907	6.9369	1.3342	0.7216	0.9204	0.4669	2	10.0841	5.0725	3.1577	10.8654	5.0785	2.7016
1403	2.6789	0.8229		2.0987	54.4527	1.3402	6.9258	33.0888	9.4778	1.834	0.7262	0.93	0.4499	2	12.7022	7.056	3.3268	15.6845	6.3419	4.203
1404	3.2898	0.9653	0.6539	2.9125	88.7787	2.0969	9.9765	15.576	9.2899	1.9526	0.6539	1.0847	0.4305	2	19.48	6.4103	4.2017	14.8918	7.843	3.0342
1405	1.9811	1.0184		1.7603	11.8991	1.2814	6.338	13.7083	13.4779	2.7249	1.0104	1.0716	0.6637	2	17.2706	10.0871	7.1836	15.1972	11.6303	2.3675
1406	1.7926	0.9196		1.4434	3.8206	0.9442	5.1792	-20.7931	8.0605	1.4695	0.8707	0.9957	0.5862	2	7.6107	4.125	4.9103	7.0369	9.7366	-1.5825
1407	1.9862	0.8975		1.5804	12.1683	1.0207	5.6004	-2.9195	8.8157	1.6067	0.8698	0.9356	0.5184	2	8.9982	4.4411	4.5571	8.5662	9.0729	-0.2627
1408	1.9396	0.9266		1.5933	9.6747	1.0879	5.6463	-20.1498	5.4719	1.0543	0.9012	0.9744	0.5575	2	5.9529	2.4661	3.4868	4.4231	6.5745	-1.1995
1409	2.7463	0.698	0.5308	1.8032	58.5651	0.9618	6.0218	6.8014	6.3288	1.0108	0.5308	0.7995	0.2577	2	6.087	1.9341	1.5655	7.5046	5.8982	0.414
1410	2.3986	0.9611		2.0773	37.5048	1.4827	7.2427	17.0288	8.5763	1.7557	0.9507	1.0266	0.651	2	12.7161	6.7981	4.2547	10.4418	7.1157	2.1654
1411	2.4189	0.9472		2.0858	38.5796	1.4587	7.198	36.5446	9.1306	1.8503	0.8986	1.04	0.5953	2	13.3188	8.3166	3.533	13.9696	5.7938	4.8673
1412	2.5299	0.8602		2.0601	44.6384	1.3867	6.8366	18.1099	8.7341	1.7716	0.8876	0.9496	0.5644	2	12.1116	6.23	3.538	11.0387	7.1523	2.1934
1413	3.8536	0.8482	0.584	3.1266	99.6152	2.0561	10.2686	19.608	9.7777	1.9578	0.584	1.0019	0.3329	2	20.104	6.559	4.5961	19.701	7.8604	3.942
1414	2.9466	0.91		2.4499	70.1266	1.6494	8.4243	27.5495	10.4335	2.0428	0.8561	0.9897	0.5399	2	17.209	8.8222	3.7362	16.3406	7.5593	4.741
1415	2.0273	0.7355		1.362	14.523	0.7489	4.684	-1.9777	3.0255	0.4837	0.6321	0.8064	0.3442	2	2.2658	1.0172	1.2486	2.9552	3.0854	-0.0448
1416	1.9916	0.924		1.6533	12.468	1.0986	5.7812	20.843	4.2956	0.8163	0.8859	0.9564	0.5474	2	4.7191	2.8451	1.874	5.1971	3.4003	0.9836
1417	2.7141	0.8878		2.2657	56.7183	1.522	7.5697	37.0207	15.584	3.1334	0.8688	0.9849	0.5726	2	23.7189	14.401	4.5639	25.1502	9.815	8.7809
1418	2.9169	0.8748		2.3514	68.4803	1.5555	8.0159	19.7802	12.5526	2.4359	0.8938	0.9635	0.573	2	19.5256	9.6321	5.3071	16.8099	10.0697	3.8622
1419	3.2231	0.863	0.6913	2.6127	85.6554	1.7053	8.7382	10.3404	6.4854	1.2656	0.6913	0.9555	0.4324	2	11.0595	3.658	3.04	8.4594	5.8147	1.1436
1420	1.8547	0.9917		1.5976	5.8126	1.1253	5.7783	0.9421	5.8089	1.1312	0.9603	1.0641	0.6415	2	6.5367	3.7531	3.2598	5.8501	5.7541	0.0616
1421	2.6516	0.9173		2.2272	52.5386	1.5302	7.6416	29.2934	15.2028	3.0443	0.8971	0.9836	0.5725	2	23.2633	12.9692	5.7306	22.6518	10.7495	6.8146
1422	1.7625	0.958		1.4648	2.9472	1.0123	5.3042	-28.2041	6.4281	1.2268	0.8585	1.0289	0.6275	2	6.5072	3.3361	4.3549	5.3166	8.2415	-1.8353
1423	2.661	0.9059		2.2101	53.1738	1.497	7.5732	31.2566	10.4605	2.0677	0.838	0.9608	0.5256	2	15.6594	8.6737	4.4639	16.5038	7.1908	4.8946
1424	1.6706	0.7561		1.1393	1.3827	0.6413	3.9681	-27.3826	7.8944	1.2758	0.7291	0.8071	0.3569	2	5.0627	2.2031	3.5868	6.1725	10.0566	-1.3863
1425	2.2584	0.9786		1.9702	28.2764	1.4281	6.9434	18.4934	6.438	1.3241	0.9039	1.037	0.6644	2	9.1941	5.1868	3.0226	7.8065	5.2474	1.7003
1426	1.7567	0.8826		1.3791	2.891	0.8885	4.8709	25.0609	2.0322	0.3707	0.8515	0.917	0.5253	2	1.8056	1.2525	0.8759	2.3845	1.523	0.4525
1427	2.5208	0.8746		2.103	43.9276	1.4419	6.9264	30.2986	19.3746	4.0333	0.9163	0.9818	0.5725	2	27.9363	16.1962	7.0412	28.2888	13.5048	8.4643
1428	1.9731	0.9771		1.7047	11.124	1.2023	6.0565	-10.0873	10.4923	2.0829	0.9517	1.0208	0.6128	2	12.6149	5.8054	6.8095	9.474	11.5507	-1.2725
1429	2.5526	0.9129		2.1115	45.9191	1.4239	7.3212	38.3638	7.5337	1.4652	0.8697	0.9713	0.557	2	10.7273	6.7019	2.5531	12.032	4.6436	4.1154
1430	2.3366	0.9845		2.073	33.2494	1.5126	7.2266	44.7374	15.124	3.1656	0.9508	1.0431	0.6196	2	22.8766	15.413	4.5412	24.8746	8.3577	10.2344
1431	2.2669	0.9376		1.8931	28.6116	1.3138	6.6772	18.1756	12.2701	2.4143	0.9081	0.991	0.612	2	16.1205	9.0739	5.3193	14.8278	10.0397	2.93
1432	2.1523	0.9265		1.7946	21.699	1.2245	6.2648	-13.9955	7.1504	1.3976	0.8906	0.9717	0.5879	2	8.7557	3.5668	4.6216	6.0667	8.1509	-1.2254
1433	3.134	0.9103		2.6212	81.1903	1.7832	8.9627	39.1844	13.1699	2.6203	0.8208	0.9827	0.4854	2	23.4846	13.0897	4.4828	26.9688	8.0093	9.2023
1434	2.3309	0.8986		1.8845	32.8341	1.26	6.5806	16.2983	8.5037	1.6282	0.8798	0.9452	0.5157	2	10.7146	5.4169	3.7503	10.5038	7.1175	1.7463
1435	1.8183	0.9443		1.5076	4.8416	1.0368	5.3941	-23.8266	7.9831	1.5344	0.9245	1.0073	0.5604	2	8.2769	3.5673	5.3693	6.3657	9.8849	-1.9721
1436	2.8876	0.8024	0.7165	2.2358	66.5031	1.3925	7.2788	34.2304	11.0318	2.1105	0.7164	0.9364	0.3751	2	15.3618	7.9797	3.8434	21.2749	7.2554	5.2584
1437	1.7933	0.9187		1.4391	3.8772	0.9389	5.1756	1.6625	5.992	1.087	0.7888	0.986	0.575	2	5.6259	3.4816	3.148	6.0552	5.8925	0.0935
1438	2.3117	0.9674		2.0002	31.5954	1.4039	7.026	26.699	15.5119	3.0995	0.9381	1.0103	0.6441	2	21.7772	13.1376	6.2582	20.3976	11.3703	5.8143
1439	2.5641	0.8561		2.0687	46.6778	1.3566	6.8959	39.4828	10.9366	2.1515	0.8742	0.9665	0.5459	2	14.8366	9.4706	3.2717	17.3499	6.6183	5.8579
1440	2.3457	0.8766		1.8546	33.8745	1.203	6.4599	24.2293	11.9858	2.2321	0.8539	0.9292	0.4968	2	14.4189	8.0057	4.5305	16.1134	9.0817	3.4936
1441	2.4299	0.9599		2.0944	39.12	1.4736	7.3277	32.9571	15.071	3.0308	0.9567	1.0279	0.6404	2	22.2086	13.7906	5.5779	21.5327	10.1043	7.3193
1442	3.1575	0.8359	0.6126	2.4456	82.2085	1.5246	8.2915	6.9795	15.9873	2.9397	0.6126	0.9267	0.349	2	24.3743	6.8909	8.2261	19.7467	14.8717	1.7012
1443	1.5761	0.9559		1.2935	0.5791	0.8778	4.7329	1.2608	5.6086	1.0402	0.8748	1.0284	0.5636	2	4.9232	3.1831	3.3856	5.6477	5.5376	0.0621
1444	2.735	0.8597		2.1972	58.0291	1.4289	7.3867	36.8927	12.3354	2.3862	0.8363	0.9129	0.47	2	17.626	10.1612	4.7749	21.6201	7.7844	6.5027
1445	2.2639	0.9828		1.9788	28.4775	1.4377	6.9899	31.5383	16.428	3.379	0.9601	1.0272	0.6825	2	23.6186	15.1251	6.3125	22.1612	11.2471	7.4489
1446	3.3974	0.8215	0.6258	2.6898	92.3882	1.7146	8.7686	14.5791	12.923	2.5269	0.6258	0.9221	0.3428	2	22.1577	7.0142	4.3113	20.4638	11.0392	3.2304
1447	2.3858	0.9789		2.1158	36.8993	1.5055	7.3374	38.7218	16.3089	3.3463	0.9561	1.0244	0.6038	2	24.5531	15.5417	5.9823	25.7398	9.9939	9.5074
1448	2.629	0.8551		2.0858	51.002	1.3433	7.0627	36.2302	15.3861	2.9264	0.8556	0.9211	0.4925	2	20.6681	12.3206	4.2942	25.0149	9.8115	7.4881
1449	2.0139	0.9921		1.7732	13.7338	1.2874	6.2768	-11.5603	10.0459	2.0605	0.9186	1.0498	0.6728	2	12.9331	6.0449	6.8882	8.9851	11.2073	-1.4951
1450	1.9001	0.9444		1.5762	7.9196	1.0748	5.6371	-19.1062	9.6721	1.8441	0.922	0.9883	0.6247	2	10.3956	5.21	6.0374	8.3405	11.5202	-1.9862
1451	1.6094	0.7743		1.1093	0.7727	0.6341	3.9151	23.1088	7.3028	1.1828	0.6724	0.8513	0.4004	2	4.6307	3.3186	2.9069	8.2879	5.6154	1.0701
1452	3.1986	0.8906	0.6799	2.6812	84.3655	1.8439	8.9493	5.3045	7.6281	1.5717	0.6799	1.0292	0.4548	2	14.0654	4.0311	3.8652	8.864	7.2234	0.7461
1453	2.2438	0.8857		1.7817	27.1758	1.1472	6.2431	-29.8898	10.9599	2.0139	0.8584	0.9489	0.5142	2	12.5732	3.5616	7.1743	6.9265	14.2352	-3.7581
1454	2.1327	0.7949		1.5462	20.5837	0.9283	5.3261	-12.5194	2.707	0.4718	0.7071	0.9006	0.3911	2	2.5129	0.8766	1.4231	2.2416	3.046	-0.3146
1455	2.3718	0.9312		2.0045	35.7311	1.366	6.9385	36.8512	15.0433	2.9616	0.9077	0.9745	0.5427	2	20.5491	12.7282	5.1928	23.4521	9.4993	7.5726
1456	2.5796	0.9059		2.1801	47.7084	1.474	7.3415	8.7221	11.1291	2.2345	0.8993	0.9856	0.5906	2	16.4043	7.4307	5.3243	12.5805	10.1581	1.4308
1457	2.4836	0.9132		2.0559	42.1105	1.3867	7.125	11.2706	5.2134	1.0147	0.8885	0.9667	0.5422	2	7.2294	3.3229	2.461	6.1288	4.626	0.8148
1458	2.137	0.7758		1.5119	20.7743	0.8764	5.2086	-15.8766	4.7419	0.7979	0.7461	0.827	0.4112	2	4.1558	1.5998	2.3236	3.8905	5.495	-0.6598
1459	2.5678	0.9313		2.2486	47.0587	1.5811	7.5125	46.3851	9.6019	2.0208	0.9051	1.0175	0.6139	2	15.1816	10.2026	2.9698	16.6181	5.1481	7.042
1460	2.8422	0.9596		2.5356	64.4235	1.8234	8.5681	25.5725	9.2078	1.9595	0.9652	1.032	0.6558	2	16.7895	8.7878	3.9234	13.3998	6.853	4.2935
1461	2.797	0.9612		2.5313	61.9077	1.869	8.4466	21.1781	8.7063	1.9265	0.965	1.0778	0.6536	2	16.272	7.9311	4.5288	12.1354	6.8625	3.4461
1462	2.8431	0.9751	0.8215	2.5613	64.4665	1.8723	8.7093	35.0032	4.1911	0.901	0.8215	1.0794	0.5989	2	7.847	4.3782	1.6208	7.3101	2.724	2.7467
1463	2.2665	1.0458		2.0944	28.5781	1.6106	7.4466	13.2016	9.4236	2.0382	1.0072	1.1285	0.7719	2	15.1777	8.3176	5.336	10.7754	8.1797	2.0037
1464	3.1927	0.9004	0.8061	2.7197	83.9709	1.8841	9.0314	21.6679	10.5586	2.2027	0.8061	0.9977	0.5374	2	19.8935	8.755	5.4392	16.2926	8.271	4.3105
1465	1.7379	0.9917		1.4905	2.3865	1.0745	5.4145	-10.3691	3.7086	0.736	0.9619	1.0429	0.6747	2	3.9849	2.3486	2.4352	3.4809	4.0933	-0.4132
1466	1.8887	0.9606		1.589	7.3972	1.1088	5.6996	-18.7506	7.9911	1.5546	0.9099	1.0158	0.6423	2	8.8605	4.4342	5.2913	6.9032	9.4896	-1.6614
1467	2.0258	0.9341		1.6961	14.4926	1.1571	5.9449	1.4665	5.7769	1.1244	0.9109	1.0056	0.6148	2	6.6844	3.5976	3.0868	5.8517	5.6922	0.098
1468	1.7044	0.8885		1.332	1.8001	0.8519	4.7573	-1.3129	1.4734	0.2638	0.8847	0.9447	0.5041	2	1.2552	0.736	0.7357	1.46	1.4927	-0.0165
1469	1.5332	0.7928		1.0493	0.4686	0.5892	3.8186	8.8604	0.9874	0.1524	0.6883	0.8293	0.4169	2	0.5818	0.4267	0.4058	1.0235	0.8998	0.0515
1470	1.9496	0.9249		1.589	10.0578	1.0729	5.665	-16.6295	6.9438	1.3151	0.9056	0.975	0.5601	2	7.45	3.2973	4.1527	5.8868	8.0987	-1.2389
1471	3.1047	0.9747	0.7964	2.814	79.4136	2.0402	9.5068	14.1354	4.3098	0.9249	0.7964	1.0783	0.5464	2	8.7928	3.2647	2.5673	5.9755	3.7007	1.2429
1472	2.0004	0.9091		1.6104	12.8887	1.0816	5.713	-27.606	5.1071	0.9669	0.8728	0.9409	0.5701	2	5.5238	2.1902	3.3336	3.8419	6.5167	-1.5249
1473	2.2707	0.9579		1.9659	28.7795	1.3939	6.8335	-14.2877	1.534	0.3129	0.9446	1.0118	0.6408	2	2.1382	0.818	1.0856	1.2764	1.7531	-0.3055
1474	2.5353	0.939		2.24	45.0139	1.6299	7.4793	36.0861	10.5802	2.3056	0.9817	1.0484	0.675	2	17.2446	10.7876	3.7914	15.9811	6.7623	6.2229
1475	2.8685	0.8784		2.3471	65.6763	1.574	7.9159	40.4017	9.517	1.8924	0.8177	0.9985	0.4594	2	14.9798	8.6577	3.1186	18.8456	5.6718	6.0521
1476	1.8393	0.9469		1.5162	5.2977	1.03	5.4715	-28.0214	6.9825	1.3144	0.9235	0.9891	0.5763	2	7.192	3.1364	4.7203	5.4423	8.9393	-2.0153
1477	1.8695	0.971		1.5804	6.4731	1.1235	5.7031	-6.1552	4.5594	0.8982	0.8733	1.045	0.6435	2	5.1225	2.7994	2.7855	4.3503	4.8402	-0.3153
1478	2.8228	0.8927		2.3428	63.2667	1.5842	7.9168	24.1786	6.968	1.3943	0.9163	0.9817	0.5721	2	11.0387	5.6913	2.8382	9.9489	5.2832	2.669
1479	1.7169	1.0002		1.4948	1.9953	1.0604	5.395	-23.7036	3.217	0.6323	0.9419	1.0807	0.6344	2	3.4113	1.7162	2.295	2.705	3.9794	-0.8086
1480	2.3781	0.9315		2.0045	36.1902	1.3644	6.9592	25.1406	11.5043	2.2555	0.8798	0.9996	0.5486	2	15.6965	8.6705	4.5935	15.8057	8.612	3.9462
1481	2.566	0.9196		2.2186	46.8681	1.5437	7.4128	35.1451	10.3055	2.1461	0.8664	1.005	0.6012	2	15.9086	9.6093	3.9347	15.9837	6.6838	5.5911
1482	3.051	0.905		2.6855	76.0178	1.9333	8.6747	41.55	6.0267	1.3432	0.9203	1.0534	0.6013	2	11.6515	6.9595	1.847	11.5732	3.5225	4.8412
1483	2.5533	0.878		2.0987	45.9948	1.4239	7.0432	17.7246	7.854	1.5878	0.8875	1.0003	0.5945	2	11.1833	5.824	3.3775	9.7961	6.462	1.9822
1484	1.9749	1.0259		1.7646	11.3323	1.2984	6.3649	5.987	8.1842	1.6695	1.0219	1.0839	0.6762	2	10.6264	5.8392	4.7872	8.6348	7.694	0.6362
1485	2.1821	0.9272		1.786	23.3721	1.1967	6.3564	0.5645	5.2744	0.993	0.866	0.9843	0.6051	2	6.3119	3.2093	2.6327	5.3034	5.2446	0.0356
1486	3.1585	0.8488	0.6355	2.4885	82.2572	1.5769	8.4226	10.0773	5.8688	1.0988	0.6355	0.9429	0.3731	2	9.2545	2.9016	2.6304	7.7768	5.2772	0.9326
1487	2.4446	0.9052		2.0002	40.0252	1.3247	6.9517	26.6147	10.2563	1.9544	0.8766	0.9568	0.5616	2	13.5865	7.8433	3.7235	13.9652	7.5269	3.616
1488	2.0986	0.9921		1.8588	18.6603	1.3407	6.5406	5.2285	3.7176	0.762	0.9584	1.0486	0.6303	2	4.9842	2.4812	2.1151	3.9366	3.5232	0.2606
1489	2.2782	1.0092		2.0516	29.1496	1.5223	7.2228	13.7141	4.1879	0.8826	1.0078	1.0766	0.7075	2	6.3752	3.4308	2.2864	4.8493	3.6135	0.8743
1490	2.139	0.941		1.7989	21.0288	1.2506	6.3236	-4.7778	7.6417	1.5113	0.898	1.0208	0.605	2	9.5567	4.3877	4.6518	7.2523	8.007	-0.4566
1491	2.2633	0.9482		1.906	28.4439	1.3362	6.7417	-4.5859	7.711	1.5283	0.8915	1.0281	0.6374	2	10.3034	4.6678	4.3451	7.323	8.0643	-0.4725
1492	3.3728	0.8535	0.7207	2.784	91.867	1.8664	9.0442	15.401	8.0231	1.6557	0.7207	0.9929	0.3942	2	14.9744	4.9818	3.9588	12.638	6.7876	2.3062
1493	1.7205	0.937		1.4134	2.0232	0.9416	5.0644	-28.0429	9.9295	1.8461	0.9054	0.9877	0.5635	2	9.3496	4.5424	6.4617	8.0615	12.7147	-2.6219
1494	1.7137	0.9126		1.3749	1.9674	0.8999	4.9134	-20.7563	4.0581	0.7433	0.8518	0.9676	0.5233	2	3.6519	1.8061	2.4728	3.4516	4.9003	-0.758
1495	2.4112	0.9052		1.9788	38.3281	1.325	6.8567	7.438	8.2858	1.6012	0.9033	0.9602	0.5787	2	10.9787	5.2547	4.0004	9.0805	7.6694	0.8166
1496	2.7538	0.8639		2.2143	58.9373	1.427	7.4737	28.2795	15.4727	2.9543	0.7735	0.9451	0.4559	2	22.0796	11.3031	5.9235	24.7939	11.0975	6.244
1497	2.8494	0.8489		2.3343	64.768	1.5704	7.5992	32.1404	12.9336	2.6728	0.8005	0.9543	0.4758	2	20.3109	10.7035	5.2126	22.4982	8.7768	6.528
1498	2.9308	0.8356	0.7245	2.3385	69.3233	1.5104	7.6932	25.8832	12.4684	2.4479	0.7245	0.9546	0.4341	2	18.8323	8.8858	5.1033	20.4706	9.2411	4.8744
1499	2.6065	0.9082		2.2829	49.3652	1.6237	7.4373	36.0407	13.3882	2.9229	0.9167	1.0426	0.5561	2	21.7385	12.5963	4.6949	22.6524	8.5629	7.8347
1500	2.2628	0.9349		1.8931	28.4104	1.313	6.646	21.7942	1.6903	0.3339	0.9188	1.0416	0.6088	2	2.2194	1.2886	0.6451	2.1164	1.3219	0.4837
1501	2.7896	0.8332		2.2229	61.4435	1.4469	7.3022	38.0346	5.3845	1.0669	0.8708	0.9334	0.5349	2	7.7908	4.7479	1.5569	8.8764	3.3366	2.9632
1502	2.3014	0.9522		1.9702	30.946	1.3714	6.8841	13.0431	10.839	2.1593	0.9519	1.0199	0.6392	2	14.8646	7.9632	5.3201	12.4586	9.4253	1.9388
1503	2.4483	0.9227		2.0344	40.2069	1.368	7.0972	13.7158	13.5564	2.613	0.8858	1	0.5968	2	18.5451	9.5241	6.5817	15.9598	11.6973	2.5436
1504	2.0381	0.9989		1.7903	15.1636	1.2902	6.396	18.9686	7.055	1.4231	0.9378	1.0761	0.6831	2	9.1024	5.6318	3.4706	8.2446	5.7169	1.7266
1505	1.8761	0.875		1.4605	6.7612	0.9401	5.157	-10.9998	4.9899	0.9096	0.8539	0.9196	0.5233	2	4.691	2.3821	2.6997	4.5526	5.5386	-0.516
1506	2.4146	0.9516		2.0559	38.4358	1.4445	7.2182	31.6737	14.534	2.9085	0.9009	1.0293	0.62	2	20.9944	12.8066	5.1906	20.6557	9.9304	6.6497
1507	2.5915	0.9001		2.2486	48.5152	1.6	7.3281	35.392	15.9587	3.4844	0.8729	0.9867	0.5423	2	25.534	14.6285	5.6837	26.9745	10.3106	9.037
1508	2.2549	0.8941		1.8331	27.8418	1.1918	6.3335	10.7083	9.6896	1.8233	0.8752	0.9391	0.5137	2	11.5481	5.6813	4.647	11.0594	8.6521	1.2366
1509	2.6143	0.9451		2.27	49.8698	1.6201	7.7623	30.6997	14.2304	2.9701	0.9195	1.0194	0.5778	2	23.0546	12.776	5.3836	22.1115	9.862	7.0777
1510	3.0287	0.7965	0.6775	2.3214	74.9959	1.4112	7.5787	30.0025	5.1682	0.9624	0.6775	0.9007	0.3669	2	7.2934	3.5154	2.0577	9.5825	3.6176	2.1882
1511	2.245	0.9537		1.9231	27.209	1.3343	6.726	13.3337	6.7252	1.3342	0.9309	0.9984	0.584	2	8.9735	4.6004	3.3221	7.8772	5.8284	1.1965
1512	3.2187	0.9141	0.6981	2.7412	85.3567	1.8913	9.2437	13.1199	15.0256	3.0743	0.6981	1.0315	0.4877	2	28.4179	10.0947	8.1719	20.6992	13.0541	3.7284
1513	2.216	0.9371		1.8674	25.4911	1.2859	6.5239	4.2147	10.8566	2.1399	0.9302	0.9974	0.5759	2	13.9605	6.5779	5.7214	11.421	10.3994	0.5884
1514	2.0453	0.9419		1.7089	15.5923	1.1637	6.052	-13.8061	7.5046	1.443	0.9255	0.9984	0.6104	2	8.7331	4.0077	4.7254	6.5654	8.5405	-1.2057
1515	3.4077	0.854	0.5822	2.6983	92.9637	1.7269	9.1423	6.4408	12.5268	2.3662	0.5822	0.9805	0.3273	2	21.6325	5.229	7.5176	15.9775	11.7201	1.3933
1516	2.1026	1.0185		1.8974	18.7543	1.3945	6.7279	22.2326	5.362	1.1114	1.02	1.0872	0.683	2	7.4773	4.5105	2.5947	6.6036	4.1698	1.6624
1517	2.2265	0.9385		1.8546	26.0834	1.2727	6.5648	-4.5144	9.1462	1.7732	0.9009	1.0166	0.5722	2	11.6404	4.944	5.4432	8.6407	9.5592	-0.5255
1518	1.9915	0.9049		1.5976	12.438	1.035	5.6615	5.1728	6.7446	1.233	0.8995	0.9817	0.5466	2	6.9807	3.8571	3.1236	7.0563	6.3957	0.3611
1519	1.9557	0.9291		1.6104	10.3236	1.0941	5.7084	-26.6361	8.1029	1.553	0.9161	0.9754	0.5651	2	8.8654	3.4369	5.4286	6.0821	10.2611	-2.3614
1520	2.2955	0.899		1.8503	30.5033	1.2181	6.4833	24.7821	10.4813	1.9693	0.8923	0.9638	0.569	2	12.7673	7.6499	3.989	13.4443	7.8838	3.164
1521	3.3679	0.8429	0.5787	2.6726	91.763	1.7031	8.918	17.1802	10.6745	2.0385	0.5787	0.9664	0.3588	2	18.1797	6.2951	4.8737	17.5457	8.8404	3.1233
1522	2.8988	0.9541		2.5698	67.2907	1.8347	8.6888	43.5758	13.8268	2.9196	0.9163	1.0486	0.5378	2	25.368	15.2498	4.1188	28.3564	7.8015	11.0543
1523	2.6615	0.9679		2.4285	53.2534	1.8084	8.093	28.7053	10.6371	2.3769	0.9683	1.0283	0.6653	2	19.2362	10.5671	4.6165	15.884	7.5839	5.5218
1524	2.0741	0.9868		1.8203	17.3197	1.3186	6.4299	30.3865	13.0275	2.6716	0.9442	1.0255	0.6142	2	17.178	10.79	5.4414	17.5667	9.0686	5.2198
1525	2.0747	0.9166		1.7047	17.3818	1.1545	5.974	13.3746	13.8547	2.6775	0.9163	0.9555	0.5305	2	15.9953	8.5065	6.521	16.0344	12.0018	2.1393
1526	3.2785	0.9411	0.7211	2.9296	88.0675	2.0942	9.6925	13.2829	10.1434	2.1916	0.7211	1.0703	0.4569	2	21.2424	6.8404	5.8726	14.9714	8.7959	2.8216
1527	2.7738	0.8645		2.2101	60.1432	1.4119	7.5336	34.3275	10.0856	1.8902	0.8096	0.9314	0.4556	2	14.2399	7.906	3.4703	17.3519	6.6233	4.8882
1528	1.5695	0.7962		1.105	0.5515	0.6364	3.926	-0.1558	1.6933	0.2745	0.7739	0.8234	0.4017	2	1.0776	0.6796	0.7638	1.6919	1.6961	-0.0017
1529	3.0275	0.8594	0.7679	2.4756	74.7647	1.6349	8.1742	25.4864	11.2005	2.2402	0.7679	0.9807	0.4412	2	18.3117	8.3495	5.2351	18.9228	8.3458	4.667
1530	2.2972	0.9921		2.043	30.6053	1.4797	7.1602	21.8934	8.2909	1.7134	0.9869	1.0528	0.6909	2	12.2681	7.1599	3.7751	10.3633	6.4757	2.6859
1531	2.2702	0.9355		1.906	28.7123	1.3171	6.6718	-12.167	7.1045	1.4025	0.9189	0.9848	0.6233	2	9.3573	3.8285	4.3378	6.1425	7.9692	-1.1385
1532	2.4797	0.9738		2.1715	41.8896	1.5576	7.5866	30.2209	11.6732	2.3966	0.9753	1.0471	0.6264	2	18.1821	10.597	4.8073	16.9176	8.1455	5.4948
1533	3.1754	0.8841	0.6553	2.6598	82.8913	1.8256	8.8195	12.1672	8.4047	1.7397	0.6553	1.0044	0.4315	2	15.3437	5.0524	4.2335	11.7086	7.3823	1.8669
1534	2.8145	0.8603		2.2058	62.8832	1.4013	7.607	31.172	17.9532	3.3072	0.8109	0.908	0.4866	2	25.1578	13.8555	6.5454	28.4721	12.3568	7.8422
1535	2.282	0.939		1.9231	29.5206	1.3284	6.7317	34.189	11.7364	2.316	0.9213	0.9841	0.5996	2	15.5907	9.9615	4.3291	16.6137	7.724	5.3303
1536	3.4688	0.9091	0.7223	2.9896	95.289	2.0761	9.9069	14.1009	8.8926	1.8635	0.7223	1.0083	0.4706	2	18.4619	6.1976	3.904	13.1708	7.6385	2.6033
1537	2.2922	0.9041		1.8674	30.1976	1.242	6.5103	27.1341	10.6458	2.031	0.8512	0.9679	0.5592	2	13.2221	7.9259	3.7482	14.1725	7.7572	3.5877
1538	2.4882	0.972		2.2058	42.258	1.5879	7.5984	36.2482	14.6967	3.0713	0.9287	1.0497	0.5927	2	23.3369	14.0122	5.3811	23.6422	9.3693	8.4592
1539	2.0334	0.8779		1.589	14.9498	1.0152	5.6078	-9.51	8.567	1.5509	0.8556	0.9413	0.5447	2	8.6972	4.2836	4.4136	7.8636	9.382	-0.8271
1540	1.9735	0.9507		1.6575	11.2133	1.1387	5.8943	-12.9024	9.4181	1.8195	0.9564	1.0207	0.5872	2	10.7244	4.8602	5.8642	8.2767	10.633	-1.3837
1541	3.2239	0.8673	0.7355	2.7026	85.7052	1.8234	8.7846	7.0297	12.5754	2.6102	0.7355	0.9876	0.4771	2	22.9299	7.1894	7.6055	15.0703	11.6914	1.6119
1542	3.0056	0.8853	0.7684	2.4628	73.5224	1.6266	8.3589	22.2455	17.3878	3.3836	0.7684	0.956	0.4557	2	28.283	12.4525	7.6281	27.3267	13.5197	6.2917
1543	1.9144	0.7815		1.3363	8.5898	0.7555	4.6999	-9.2193	11.3766	1.8288	0.7078	0.8706	0.4442	2	8.595	4.7273	4.496	10.642	12.4258	-0.7924
1544	2.3234	0.6811		1.4605	32.3511	0.7525	4.9716	17.7254	4.8784	0.7384	0.6486	0.7205	0.2891	2	3.671	1.8112	1.3263	6.2644	4.0138	0.6507
1545	2.591	0.9466		2.2743	48.4766	1.6533	7.7055	31.5776	13.6832	2.9359	0.9667	1.0277	0.61	2	22.6224	12.8545	5.1595	21.0729	9.3621	7.1436
1546	1.6982	0.9442		1.3791	1.6608	0.9313	5.0373	-29.3264	7.4855	1.3839	0.8909	0.9821	0.5678	2	6.9712	3.4522	4.7515	6.0801	9.6808	-2.0444
1547	2.1307	0.9147		1.7389	20.3934	1.1778	6.1228	0.2664	9.2954	1.7881	0.8828	0.9973	0.5958	2	10.9481	5.5522	4.7357	9.3197	9.2707	0.0292
1548	3.1494	0.9056	0.7987	2.7155	81.8198	1.8927	8.9602	13.5085	6.5106	1.3753	0.7987	1.0206	0.4796	2	12.3226	4.3654	3.4452	9.1017	5.6311	1.6646
1549	2.7063	0.901		2.2786	56.1486	1.5495	7.6604	41.6136	7.024	1.4208	0.8766	0.9973	0.5688	2	10.8837	6.8618	1.6257	12.0634	4.1009	4.5291
1550	1.6545	0.9439		1.362	1.1883	0.9096	4.9059	-45.1643	0.5991	0.1111	0.8021	0.9982	0.6059	2	0.5449	0.2808	0.4483	0.4635	0.8697	-0.2461
1551	1.9791	0.9878		1.7218	11.69	1.2214	6.1415	-45.6011	4.0537	0.8062	0.9897	1.0556	0.632	2	4.9512	1.4723	3.4789	2.3298	5.9024	-2.2578
1552	2.1218	0.9854		1.8717	19.8239	1.3286	6.5686	29.272	8.638	1.7472	0.9692	1.0504	0.6223	2	11.4765	7.1615	3.7512	11.5077	6.1094	3.3594
1553	2.6767	0.9201		2.3214	54.212	1.6479	7.7374	44.7458	4.4569	0.9492	0.9368	1.0211	0.6277	2	7.3446	4.8321	1.256	7.6983	2.4626	3.2864
1554	2.2163	0.9037		1.8032	25.5568	1.1979	6.2919	-7.3894	9.2569	1.7624	0.8657	1	0.5427	2	11.0888	4.5758	5.081	8.4308	9.9406	-0.8194
1555	1.7411	0.9824		1.5034	2.5545	1.0727	5.3737	-7.7897	6.6766	1.3328	0.9287	1.0607	0.6675	2	7.162	4.2459	4.311	6.3609	7.1967	-0.5579
1556	2.3471	0.9389		1.9959	33.979	1.3838	6.9227	31.2848	11.2226	2.2433	0.9087	0.9837	0.5633	2	15.5299	9.2028	4.0897	16.3359	7.7115	4.8585
1557	1.8134	0.9402		1.5162	4.7278	1.0416	5.3565	-3.6754	5.5874	1.0865	0.8915	1.013	0.5684	2	5.8198	3.0785	3.1599	5.4164	5.7927	-0.2139
1558	1.9583	0.9712		1.679	10.3828	1.1836	5.975	17.8605	8.397	1.6634	0.9584	1.0523	0.6146	2	9.9387	6.0142	3.9245	9.7851	6.8971	1.7751
1559	1.7118	0.7493		1.1436	1.9395	0.6229	4.0299	-52.1643	2.6258	0.4059	0.7161	0.7812	0.3523	2	1.6356	0.5544	1.2935	1.5737	3.9953	-0.8532
1560	1.9239	0.9253		1.5847	8.9994	1.0504	5.5928	-14.4827	11.4871	2.1574	0.8722	0.9749	0.5804	2	12.0661	5.8849	7.1829	10.1394	13.1502	-1.7475
1561	2.7631	0.8834		2.2486	59.3935	1.4815	7.6683	8.5191	7.9233	1.5308	0.9162	0.9168	0.5179	2	11.7383	4.7538	3.6669	9.1792	7.2483	1
1562	1.8077	1.0774		1.6704	4.5289	1.2994	6.1187	1.753	6.0672	1.2885	1.0229	1.1163	0.7344	2	7.8837	4.5157	4.107	6.149	5.9608	0.1382
1563	1.692	0.9528		1.4091	1.5495	0.9691	5.0645	-17.685	5.6271	1.0767	0.9162	1.0124	0.5668	2	5.4532	2.7892	3.8192	4.9209	6.6224	-0.9644
1564	2.5124	0.8931		2.0901	43.5549	1.4052	7.049	19.3003	6.8	1.3556	0.9165	0.9819	0.5437	2	9.5553	4.8277	3.0469	8.8796	5.4876	1.8442
1565	2.9026	0.8996		2.4756	67.5982	1.6836	8.2029	39.7462	7.6005	1.56	0.8572	0.9865	0.4958	2	12.7962	7.3563	2.6997	14.8386	4.5796	5.086
1566	2.697	0.9095		2.3043	55.5811	1.6075	7.7065	23.1386	9.7268	2.0289	0.9306	1.0058	0.619	2	15.6358	8.2456	4.5807	13.321	7.4762	3.6179
1567	2.3144	0.947		1.9659	31.9041	1.3512	6.8856	25.6015	11.7695	2.3096	0.938	1.0129	0.6286	2	15.903	9.576	4.7161	15.2333	8.7566	4.0714
1568	3.442	0.8337	0.6121	2.7369	94.3332	1.7687	9.0152	16.6448	8.2124	1.6112	0.6121	0.9559	0.3822	2	14.5253	5.0341	3.3616	13.1713	6.8454	2.4177
1569	2.9464	0.8278		2.3171	70.0818	1.4815	7.6626	29.5202	12.1843	2.3557	0.7548	0.9337	0.4455	2	18.051	9.154	4.0975	20.5499	8.5875	5.3287
1570	2.6949	0.8877		2.1672	55.3789	1.4169	7.5157	38.9789	11.0353	2.0804	0.8465	0.9526	0.5139	2	15.6359	9.5552	3.4331	18.5937	6.7338	6.0947
1571	2.361	0.9951		2.0858	34.7823	1.5201	7.3812	-5.8641	9.8103	2.0204	0.9727	1.0458	0.6419	2	14.9127	5.7915	6.4931	9.0231	10.3855	-0.8745
1572	1.9499	0.9602		1.6533	10.1168	1.1592	5.8822	-27.3627	10.4736	2.064	0.9313	0.9989	0.5799	2	12.141	4.4133	7.7278	7.6106	13.3394	-3.3221
1573	3.2484	0.8772	0.7154	2.6683	86.7559	1.7923	8.9515	6.067	10.1234	2.0269	0.7154	0.97	0.4105	2	18.1441	5.0039	4.653	12.191	9.5093	1.1008
1574	1.9135	0.8793		1.5076	8.5022	0.96	5.2856	-17.8454	5.756	1.0454	0.835	0.9107	0.5263	2	5.5258	2.5839	3.3074	4.9097	6.7833	-0.9861
1575	1.797	0.8122		1.2935	4.1318	0.7512	4.5853	-20.3668	0.7549	0.1237	0.8027	0.8573	0.4592	2	0.5671	0.3018	0.3502	0.6572	0.9087	-0.1155
1576	3.0981	0.8601	0.7289	2.4927	79.08	1.6164	8.3716	28.0263	12.6044	2.4337	0.7289	0.9961	0.4437	2	20.3737	9.7355	5.2228	21.9395	9.0716	5.71
1577	3.34	0.9278	0.7737	2.9039	90.7269	2.0405	9.7353	37.7636	17.3593	3.6385	0.7737	1.0481	0.5189	2	35.4217	18.9827	6.5965	36.5825	10.804	13.3765
1578	1.8735	1.0018		1.6404	6.6747	1.1966	5.8965	-4.447	11.7905	2.3927	0.9843	1.0567	0.7059	2	14.1085	8.0663	7.0431	11.4263	12.315	-0.6274
1579	3.0858	0.9247	0.7867	2.6726	78.4623	1.8759	8.9645	36.4065	10.4235	2.1812	0.7867	1.048	0.5292	2	19.5534	10.6263	4.5556	20.0813	6.6285	7.1187
1580	2.8289	0.9359	0.7943	2.467	63.6513	1.7469	8.3176	37.126	8.2465	1.732	0.7943	1.0513	0.5371	2	14.4058	8.1333	3.2877	15.1423	5.185	5.3483
1581	2.5398	0.7925		1.9317	45.3903	1.1916	6.3232	-0.58	15.9147	2.9991	0.713	0.8894	0.4207	2	18.9639	6.6241	8.4671	15.7451	16.0065	-0.11
1582	2.5493	0.9082		2.1886	45.7678	1.5317	7.2734	33.5513	13.4418	2.8307	0.9294	1.0036	0.6149	2	20.5888	12.4003	4.858	20.1649	8.9317	6.9078
1583	3.408	0.8	0.6705	2.6212	93.0686	1.6365	8.5658	27.7329	14.6302	2.7951	0.6705	0.8985	0.3608	2	23.9423	10.4544	6.0568	28.9768	10.5727	6.6399
1584	2.3524	0.9282		1.9702	34.3626	1.3459	6.8594	8.6349	7.6237	1.4959	0.9135	0.9911	0.5675	2	10.2607	4.8388	3.9319	8.5266	6.9653	0.886
1585	2.6085	0.8758		2.1972	49.4427	1.514	7.1766	35.8819	12.8029	2.7009	0.9152	0.9853	0.5562	2	19.3836	11.5209	4.5132	20.7143	8.2091	6.9552
1586	2.5295	0.9354		2.1501	44.4884	1.5075	7.4336	-5.4612	14.3766	2.9155	0.9276	0.9865	0.6198	2	21.6727	8.2138	8.2573	13.2519	15.1615	-1.1836
1587	3.04	0.9116	0.7881	2.6127	75.5524	1.8104	8.7065	22.9478	9.1374	1.9	0.7881	1.0445	0.4774	2	16.5423	7.1574	3.9032	14.9916	7.0403	3.7961
1588	2.8944	0.9117		2.5099	67.0277	1.7616	8.2899	33.7042	13.2394	2.8134	0.8646	1.0478	0.5328	2	23.3226	12.5373	5.1904	23.5309	8.7773	7.8607
1589	1.8415	0.9275		1.4991	5.4405	0.9984	5.3658	-24.5758	9.6167	1.7894	0.8655	0.9998	0.5554	2	9.6013	4.2933	6.0964	7.7308	11.9796	-2.3596
1590	2.403	0.9325		2.0387	37.9338	1.4109	7.0396	5.5959	7.0042	1.4038	0.923	0.9813	0.5897	2	9.8822	4.452	4.2204	7.5502	6.6124	0.553
1591	2.5555	0.8713		2.0173	46.1084	1.2921	6.9947	39.054	5.0034	0.9243	0.8248	0.909	0.5191	2	6.4649	4.1077	1.2326	7.9133	3.0493	2.5248
1592	2.4592	0.9564		2.1287	40.6804	1.517	7.3888	35.9618	16.3231	3.3513	0.9369	1.0037	0.5774	2	24.7621	14.9402	5.3728	25.8766	10.4532	8.9049
1593	1.9651	0.9527		1.6533	10.7678	1.1429	5.8813	-11.5477	13.7917	2.6801	0.9491	1.0139	0.5963	2	15.7625	7.3531	8.4094	12.3312	15.3838	-1.8202
1594	2.2386	0.9243		1.846	26.9765	1.2389	6.5005	12.7418	7.2572	1.3831	0.9042	0.9733	0.5516	2	8.9909	4.6384	3.1623	8.4094	6.3324	1.1456
1595	2.7664	0.8172		2.1672	59.6013	1.374	7.1022	34.2015	8.8922	1.7203	0.8269	0.9287	0.4642	2	12.2179	6.8945	2.9681	14.8535	5.8508	4.1787
1596	3.5426	0.8724	0.6721	2.9682	96.8961	1.9874	9.7099	5.9193	4.9362	1.0103	0.6721	0.9822	0.3831	2	9.8102	2.3598	2.7712	6.1596	4.644	0.5807
1597	2.3252	0.9367		1.9616	32.489	1.3654	6.8423	27.1401	8.536	1.7034	0.9322	0.9934	0.5613	2	11.6551	6.6541	3.3982	11.8552	6.2195	3.1632
1598	2.4521	0.8784		1.9402	40.316	1.2435	6.767	14.7025	12.0202	2.2088	0.8534	0.9192	0.5368	2	14.9471	7.7016	5.504	14.3463	10.2527	2.1976
1599	2.6062	0.8717		2.1929	49.3264	1.492	7.1372	36.3089	13.4483	2.8113	0.8324	0.9811	0.4857	2	20.0648	11.4459	5.2275	23.5635	8.5654	7.2853
1600	2.8918	0.8885		2.3857	66.7651	1.5799	8.0716	23.5247	13.6868	2.679	0.7735	1.0043	0.4332	2	21.6237	9.6217	6.076	22.2089	10.4674	5.0869
1601	2.8404	0.8429		2.3257	64.2515	1.5192	7.5217	31.411	7.2685	1.4681	0.8578	0.9628	0.5192	2	11.0423	6.057	2.849	11.6658	4.9855	3.4685
1602	2.3342	0.9498		2.0002	33.1455	1.4114	6.9651	23.0134	13.6171	2.7594	0.9233	1.0016	0.5553	2	19.2192	10.2443	5.7193	18.4486	10.4833	4.423
1603	2.0697	0.8782		1.649	17.0097	1.074	5.71	6.1358	8.721	1.6404	0.8821	0.9427	0.5065	2	9.3664	4.7208	4.0265	9.3202	8.1856	0.5747
1604	2.9271	0.868		2.4114	69.1899	1.6245	7.9818	36.4085	12.0638	2.4553	0.8419	0.9582	0.5293	2	19.5976	11.1955	3.7184	21.1526	7.6715	7.1352
1605	3.1877	0.8615	0.7068	2.6127	83.6265	1.7393	8.6273	27.7259	17.9945	3.6278	0.7068	0.9682	0.4273	2	31.2978	14.2347	7.4641	33.3129	13.005	8.6776
1606	2.3687	0.9148		1.9402	35.6254	1.3001	6.8078	20.8673	13.3323	2.5461	0.8849	0.9914	0.5393	2	17.3333	9.3072	5.4661	17.257	10.5506	3.617
1607	2.3341	0.8689		1.8289	33.1108	1.1823	6.3714	29.5405	11.8265	2.1946	0.8518	0.9173	0.4831	2	13.9825	8.1564	4.036	16.8817	8.3326	4.1305
1608	2.2911	0.8933		1.8503	30.0619	1.2124	6.4296	8.3179	12.2384	2.3077	0.8516	0.9557	0.5586	2	14.8378	7.5015	5.7027	13.43	11.2205	1.2342
1609	1.8222	0.9254		1.4862	4.927	1.0014	5.2976	-11.6782	7.3513	1.3896	0.9048	0.9546	0.5456	2	7.3616	3.6198	4.3026	6.6344	8.21	-0.8597
1610	1.7889	0.9797		1.529	3.5947	1.0627	5.5057	-20.2964	9.803	1.8921	0.9363	1.0471	0.6658	2	10.4176	5.7374	6.3318	8.617	11.7926	-2.1144
1611	2.8078	0.8947		2.3728	62.3734	1.6211	7.8919	21.6111	11.4604	2.3541	0.8412	0.9813	0.5392	2	18.5784	8.8592	5.3742	16.4299	8.9838	4.015
1612	2.9698	0.8656	0.7949	2.4842	71.385	1.6645	8.076	38.0973	7.4157	1.5284	0.7949	0.9876	0.5102	2	12.3434	7.0447	2.2708	13.8073	4.5906	4.7025
1613	1.7539	0.7967		1.2464	2.7507	0.7264	4.3898	-16.1358	5.2512	0.8689	0.7464	0.8437	0.4361	2	3.8145	2.0442	2.3263	4.6871	6.0983	-0.6155
1614	2.8109	0.8758		2.3385	62.5856	1.5742	7.7339	29.2779	7.8561	1.5991	0.8197	0.9443	0.5321	2	12.367	6.5773	3.2379	12.36	5.5559	3.6208
1615	2.6267	0.912		2.2101	50.8061	1.5055	7.5259	39.1195	8.123	1.6249	0.8891	0.9919	0.5445	2	12.2292	7.4767	2.4953	13.7313	4.9452	4.784
1616	2.0965	0.8899		1.6832	18.5664	1.0953	5.8611	-5.8927	6.7165	1.2552	0.8309	0.9834	0.5031	2	7.3566	3.145	3.5984	6.251	7.1125	-0.4335
1617	2.1612	1.0197		1.9488	22.3081	1.4425	6.9236	36.5533	13.046	2.7181	0.952	1.1117	0.7262	2	18.8188	12.8897	4.9192	17.75	8.2773	6.8789
1618	2.5942	0.9062		2.2657	48.7465	1.6248	7.3856	36.8866	8.5116	1.8725	0.9278	1.0344	0.5829	2	13.8297	8.2325	3.3716	14.1242	5.372	5.1013
1619	3.3906	0.8685	0.684	2.7454	92.1273	1.8035	9.2509	20.6718	8.2357	1.6056	0.684	0.9854	0.382	2	14.8531	5.5661	3.8753	14.5706	6.5331	3.0704
1620	2.9413	0.8457		2.3685	69.6352	1.5427	7.8146	34.8541	10.2112	2.0158	0.8055	0.9401	0.4904	2	15.7528	8.7529	3.5104	17.847	6.6521	5.4905
1621	3.746	0.8808	0.6528	3.1223	99.0126	2.0899	10.3659	18.6958	6.4527	1.3009	0.6528	0.9714	0.4444	2	13.4854	4.8529	3.106	10.919	5.2463	2.5212
1622	2.3512	0.9292		1.9788	34.2579	1.3547	6.8635	16.5649	8.3635	1.6508	0.9252	0.9848	0.5592	2	11.33	5.7786	3.8794	10.3345	6.978	1.8768
1623	2.4456	0.9478		2.0858	40.0978	1.4411	7.2822	39.7194	15.4732	3.062	0.9292	1.0327	0.628	2	22.2984	14.7145	4.8037	23.4298	9.3272	8.8568
1624	3.3151	0.8612		2.7026	89.8008	1.7903	8.9694	34.1802	10.1853	2.033	0.7867	0.9764	0.4882	2	18.2348	9.5053	3.7258	19.4718	6.7039	6.2327
1625	1.8665	0.9096		1.5119	6.3292	1.0174	5.3338	-14.2444	6.8016	1.2974	0.9178	0.9755	0.5693	2	6.9199	3.4379	4.0642	6.0392	7.7707	-0.9857
1626	3.0969	0.8394	0.6982	2.4542	79.0324	1.5593	8.1669	16.8713	9.5585	1.825	0.6982	0.922	0.4118	2	14.9046	5.7865	4.2015	14.0529	7.946	2.5146
1627	3.1348	0.8191	0.6818	2.4114	81.2386	1.4981	8.0664	28.6096	17.0177	3.1605	0.6818	0.8848	0.3707	2	25.4942	11.7974	6.2492	31.8245	12.1489	7.2938
1628	2.127	0.964		1.8117	20.2033	1.2891	6.4416	-1.8702	6.0848	1.2177	0.9219	1.0544	0.6661	2	7.8439	3.9822	3.399	5.9784	6.1987	-0.1467
1629	2.6699	0.8777		2.1501	53.6521	1.4002	7.3623	18.7108	10.6577	2.0269	0.8529	0.9169	0.5203	2	14.9229	7.3001	4.6172	14.0294	8.6633	2.7922
1630	2.1389	0.8632		1.6618	20.9969	1.0672	5.8004	-34.1452	9.426	1.7343	0.8497	0.9187	0.5033	2	10.0594	2.9296	6.4292	5.8205	12.6446	-3.4348
1631	3.2847	1.0111	0.8122	3.1052	88.4226	2.3639	10.4338	-0.0461	15.1639	3.4356	0.8122	1.1194	0.5507	2	35.8459	8.3386	7.5104	15.1408	15.1708	-0.0165
1632	2.4353	0.8616		1.906	39.4452	1.2039	6.5922	31.6492	11.9995	2.1914	0.8271	0.899	0.5168	2	14.4462	8.8103	3.7666	17.0491	8.2015	4.5721
1633	2.0691	0.8919		1.6447	16.9478	1.0863	5.7976	-2.6141	11.4658	2.1484	0.8595	0.9263	0.5067	2	12.4553	5.6359	5.9876	11.1227	11.7653	-0.3256
1634	2.8098	0.8965		2.3814	62.4583	1.6316	7.9139	38.6358	12.0121	2.4765	0.8854	1.0122	0.5743	2	19.5989	11.8055	4.2849	20.5558	7.371	7.5722
1635	3.0247	0.8013	0.6932	2.3385	74.6261	1.445	7.6142	21.6782	12.1197	2.3	0.6932	0.8956	0.3859	2	17.513	7.4594	5.0897	19.3307	9.4923	3.7965
1636	2.4395	0.9102		2.0302	39.6262	1.3578	6.9759	29.8876	10.2259	1.9904	0.8809	0.9645	0.5567	2	13.8847	8.1409	3.9041	14.6244	7.1697	4.1498
1637	3.1869	0.864	0.6547	2.6255	83.5774	1.7572	8.6505	14.3469	8.3367	1.6935	0.6547	0.982	0.4146	2	14.6492	5.0619	4.2799	12.2105	7.1407	2.1017
1638	3.2392	0.8623	0.6633	2.6212	86.5051	1.7065	8.7752	13.9838	7.8011	1.5171	0.6633	0.9556	0.4134	2	13.3125	4.6359	3.3518	11.213	6.7103	1.8616
1639	2.4324	0.8824		1.9531	39.3006	1.2679	6.7425	-12.7357	16.0192	3.0123	0.8568	0.9318	0.5347	2	20.3107	7.0688	9.4477	13.2208	18.0588	-2.5867
1640	2.7789	0.8547	0.7204	2.2657	60.6032	1.4782	7.462	31.8726	12.0578	2.3886	0.7204	0.9776	0.4255	2	17.8238	9.1759	4.6929	21.5667	8.2145	5.6809
1641	2.2331	0.8902		1.7903	26.612	1.1664	6.2451	-7.74	6.5762	1.2282	0.8241	0.9552	0.4993	2	7.6705	2.9437	3.8549	5.8962	7.0854	-0.5937
1642	3.2856	0.974	0.6484	3.0281	88.5243	2.146	10.0538	2.3103	8.0336	1.7148	0.6484	1.1007	0.4496	2	17.2402	3.927	5.1467	8.7338	7.8479	0.3983
1643	3.3751	0.8541	0.6931	2.7883	91.919	1.8744	9.0568	20.1216	11.2178	2.3216	0.6931	0.9872	0.3847	2	21.0267	7.6778	5.1434	19.9589	8.9605	4.2309
1644	1.6634	0.9524		1.3963	1.2438	0.9385	4.9769	-24.3183	6.409	1.2085	0.8596	0.9918	0.6075	2	6.0148	3.3778	4.3308	5.5599	7.9674	-1.4627
1645	2.7325	0.8567	0.7307	2.1758	57.8646	1.4076	7.3539	36.6521	16.8132	3.2182	0.7307	0.921	0.4242	2	23.6663	13.1919	4.4511	31.0998	10.6505	8.6742
1646	2.4154	0.9272		2.0173	38.5436	1.3751	7.0359	10.372	12.9185	2.5248	0.886	0.9956	0.5987	2	17.7642	8.7748	6.505	14.6559	11.5785	1.8425
1647	3.0913	0.8573	0.7359	2.5056	78.747	1.6266	8.3258	34.245	12.2864	2.4004	0.7359	0.9338	0.4449	2	19.9851	10.4383	4.4894	23.462	8.079	6.8439
1648	2.2015	0.7348		1.4862	24.5745	0.8211	5.082	8.1839	11.679	1.887	0.6608	0.7936	0.3115	2	9.5896	4.1249	4.2597	13.2433	10.7236	0.7848
1649	2.7147	0.8458		2.1629	56.7591	1.388	7.2138	19.0286	11.652	2.242	0.7778	0.936	0.4957	2	16.173	7.7541	5.3568	15.6438	9.4351	3.0775
1650	1.6582	0.9261		1.3277	1.2161	0.8687	4.8246	-28.8808	8.4085	1.514	0.829	0.9775	0.575	2	7.3045	4.1215	5.2537	7.1677	10.8365	-2.1096
1651	2.1353	1.0429		1.9659	20.7107	1.5048	6.9963	-4.9243	4.2105	0.9056	1.0121	1.0839	0.7594	2	6.3359	3.0428	2.8656	4.007	4.4179	-0.312
1652	1.9766	0.9386		1.649	11.5707	1.1194	5.8284	-27.7158	5.6019	1.0759	0.9168	0.9823	0.5668	2	6.2708	2.3172	3.9536	4.0882	7.1546	-1.738
1653	1.8915	0.9659		1.6104	7.5711	1.1255	5.7398	-9.4586	5.1251	1.005	0.9128	1.0111	0.6485	2	5.7683	3.0925	3.2075	4.7685	5.6099	-0.5456
1654	2.8903	0.8702		2.4114	66.634	1.6209	7.9014	34.0392	9.1014	1.8671	0.8883	0.9651	0.5207	2	14.7524	8.1472	3.4712	15.6477	6.0031	5.0216
1655	3.2987	0.9212	0.7874	2.8868	89.1356	2.0179	9.5468	26.7652	9.9255	2.0979	0.7874	1.0049	0.4853	2	20.0286	8.8883	4.3914	18.3156	7.2691	5.3607
1656	1.9646	0.8651		1.5248	10.7381	0.9623	5.3395	2.8807	7.1714	1.2924	0.8527	0.9183	0.4779	2	6.901	3.527	3.374	7.3806	6.9646	0.1988
1657	2.2495	0.9942		1.9916	27.4418	1.4317	7.0262	40.967	8.0881	1.6481	1.0066	1.0415	0.6367	2	11.5798	7.7841	2.7111	12.2249	4.7747	4.7439
1658	3.6513	0.8098	0.6859	2.8611	98.6304	1.8133	9.2894	9.1231	9.1574	1.7875	0.6859	0.8954	0.3477	2	16.6051	4.4086	4.8971	12.6789	8.3221	1.5149
1659	2.0729	1.0199		1.8588	17.1956	1.3865	6.6419	29.1111	8.1526	1.7019	0.9683	1.0933	0.6815	2	11.3036	7.2295	3.4233	10.6076	5.7795	3.2906
1660	2.0367	0.9198		1.6704	15.0719	1.118	5.8855	-10.839	2.2429	0.4261	0.9151	0.9884	0.5842	2	2.5076	1.1806	1.327	2.0208	2.486	-0.2718
1661	3.2062	0.8952		2.7069	84.8603	1.8468	9.0169	26.3913	9.3571	1.9165	0.7834	1.0013	0.5021	2	17.2807	8.0189	4.4701	15.9706	6.8876	4.5606
1662	3.3288	0.8668	0.7053	2.724	90.4691	1.8034	9.0652	28.0299	8.7586	1.7424	0.7053	0.9333	0.4557	2	15.7953	7.3	3.4389	16.0185	6.3035	4.4274
1663	3.6433	0.8182	0.6963	2.8097	98.5214	1.7614	9.3644	40.3192	5.8437	1.0992	0.6963	0.9067	0.3472	2	10.2931	5.3611	1.3729	15.44	3.4876	4.1501
1664	2.015	0.925		1.6276	13.7641	1.1016	5.8556	-9.4573	6.9936	1.3157	0.8608	0.9843	0.6036	2	7.7041	3.892	3.8122	6.4479	7.6549	-0.7286
1665	2.4818	0.8736		2.0173	42	1.3341	6.8116	18.212	10.9636	2.1473	0.8742	0.9608	0.4881	2	14.6266	7.0402	4.9497	14.4251	8.9669	2.6638
1666	2.6425	0.9041		2.1972	51.9851	1.4683	7.5051	33.6915	10.7172	2.0967	0.8606	0.9571	0.5167	2	15.736	8.9735	3.5986	17.3678	7.1066	5.3017
1667	3.0231	0.8873		2.4799	74.3494	1.635	8.4271	33.1851	7.4952	1.4542	0.812	0.9528	0.4532	2	12.2546	6.3363	3.0798	13.9813	5.008	4.0667
1668	3.1144	0.8937		2.6769	79.9875	1.8804	8.744	25.7658	12.8813	2.7701	0.8237	0.9863	0.4922	2	24.222	10.9474	4.651	22.2431	9.5624	6.241
1669	2.2498	0.7519		1.559	27.5417	0.8639	5.3141	7.9894	5.6157	0.9129	0.693	0.7978	0.3339	2	4.8514	2.1128	2.0975	6.3277	5.1669	0.3876
1670	2.5895	0.928		2.2272	48.3612	1.5927	7.5491	26.5841	5.6372	1.1893	0.9208	1.0196	0.58	2	8.9783	4.7871	2.2582	8.2541	4.1387	2.3868
1671	2.1924	0.9254		1.8203	24.1183	1.218	6.3738	1.2143	9.2969	1.7766	0.9065	0.9923	0.5944	2	11.3236	5.5969	5.0009	9.4154	9.184	0.1375
1672	2.2487	1.0359		2.0816	27.4085	1.5542	7.318	23.6075	5.3379	1.1337	1.0068	1.1015	0.6849	2	8.2961	4.7514	2.5598	6.937	4.0776	1.9585
1673	2.9513	0.887		2.4542	70.2609	1.649	8.224	38.6469	9.3703	1.8789	0.797	0.9747	0.5131	2	15.4517	8.9215	2.9289	17.3875	5.7491	5.9716
1674	1.8406	0.913		1.4948	5.3834	0.9831	5.2793	-32.7599	2.5604	0.4768	0.8743	0.9764	0.527	2	2.5171	0.9665	1.7143	1.8342	3.3989	-0.8246
1675	3.5548	0.8508	0.7524	2.8868	97.1658	1.8862	9.5017	12.7667	6.1103	1.213	0.7524	0.9714	0.4102	2	11.5253	3.6576	2.4375	8.9176	5.3302	1.4714
1676	2.6023	0.9688		2.33	49.1715	1.6994	7.9202	20.7866	16.6832	3.5796	0.9327	1.0578	0.5965	2	28.3515	13.7763	8.8075	23.0957	13.2156	5.8933
1677	2.551	0.8637		2.0944	45.8434	1.3934	6.922	27.6053	7.4189	1.4934	0.8669	0.986	0.5317	2	10.3375	5.7092	3.0856	10.7382	5.3708	2.8537
1678	3.1796	0.8954	0.7867	2.7112	83.234	1.8964	8.9443	31.8047	6.7415	1.4294	0.7867	0.9928	0.5049	2	12.7846	6.3874	2.8093	12.6508	4.5975	4.0661
1679	2.3108	0.9533		1.9745	31.5269	1.3666	6.9207	19.5705	12.6005	2.4882	0.9355	1.0091	0.6442	2	17.2198	9.8985	5.3777	15.3656	10.1343	3.37
1680	2.2869	0.9374		1.9145	29.791	1.314	6.7345	8.7428	7.1997	1.4048	0.9166	1.0245	0.632	2	9.4604	4.9797	3.6253	7.879	6.5703	0.8271
1681	1.824	0.9356		1.4948	4.984	1.0156	5.3609	2.6244	10.1974	1.9319	0.8988	0.9677	0.5499	2	10.3565	5.7324	5.6129	10.4246	9.9303	0.2718
1682	2.4651	0.8779		1.9745	40.9726	1.2944	6.7987	30.1491	9.0926	1.7311	0.8483	0.9179	0.485	2	11.7695	6.629	3.7317	13.6668	6.3511	3.5484
1683	2.5682	0.921		2.2015	47.135	1.5377	7.4307	34.2972	13.516	2.797	0.9317	1.0265	0.6127	2	20.7836	12.5695	4.8681	20.5138	8.8803	7.1282
1684	3.1502	0.8366	0.7221	2.5398	81.8683	1.6504	8.2794	45.1392	6.5723	1.3101	0.7221	0.9203	0.4152	2	10.8469	6.3933	1.3705	15.3969	3.6056	4.8962
1685	2.0441	0.9728		1.7646	15.531	1.2378	6.2473	-22.0169	8.3042	1.6453	0.9145	1.0231	0.6496	2	10.2789	4.3185	5.9603	6.6481	10.132	-2.2631
1686	2.5108	0.9257		2.1415	43.3689	1.4678	7.3015	37.2605	12.8233	2.5778	0.8792	1.0005	0.5171	2	18.8221	11.1731	4.2111	21.6083	8.0451	7.0132
1687	2.1886	0.9371		1.846	23.7609	1.2509	6.4429	29.7248	8.7441	1.6977	0.9157	0.9865	0.6107	2	10.938	7.0043	3.33	11.4685	6.145	3.2513
1688	3.4117	0.8463	0.7328	2.7711	93.226	1.8074	9.0708	24.9899	8.7591	1.7453	0.7328	0.9338	0.4094	2	15.8312	6.646	3.4651	16.2335	6.5701	3.9562
1689	2.8922	0.8786		2.4328	66.8089	1.644	7.9831	9.3092	12.2377	2.5202	0.7967	1.0316	0.4509	2	20.1187	6.8771	6.6509	15.252	11.0982	1.8729
1690	2.9246	0.8367	0.7379	2.3428	68.9234	1.5239	7.6874	28.7067	8.4604	1.6771	0.7379	0.9402	0.4459	2	12.8928	6.3907	3.5821	14.3321	6.0319	3.7011
1691	3.2474	0.8828	0.7467	2.6812	86.6054	1.7966	9.0069	33.4188	11.3131	2.2566	0.7467	0.957	0.4287	2	20.3251	10.0218	5.6327	23.3751	7.5323	6.7924
1692	3.1688	0.8668	0.745	2.6255	82.6959	1.733	8.6285	30.2423	8.8666	1.7808	0.745	0.9386	0.4231	2	15.3659	7.2637	4.1002	17.1695	6.1851	4.647
1693	3.2625	0.854	0.6641	2.6127	87.5616	1.6998	8.7525	21.2095	11.854	2.3021	0.6641	0.9767	0.3597	2	20.1495	7.6333	4.5474	21.2202	9.3398	4.2736
1694	2.0483	0.965		1.7346	15.8685	1.2003	6.2097	19.356	10.7528	2.0785	0.923	1.037	0.6693	2	12.9066	8.302	4.6047	12.4046	8.6719	2.4982
1695	2.5835	0.9368		2.1715	48.0152	1.4711	7.6036	45.0297	8.7523	1.6933	0.9069	0.982	0.5902	2	12.8755	8.6372	2.2351	14.6351	4.8112	5.7978
1696	3.0336	0.8884		2.4842	75.2275	1.6321	8.4665	35.2979	14.7039	2.8345	0.8511	0.917	0.4895	2	23.9983	13.1281	4.7248	26.8188	9.514	8.4709
1697	3.2933	0.8845	0.6048	2.7326	88.9825	1.689	9.1513	-0.3547	7.0769	1.3061	0.6048	0.9197	0.3899	2	11.9528	2.727	3.7703	6.9933	7.102	-0.0424
1698	2.3555	0.9499		2.0473	34.5024	1.4333	7.0291	28.6482	11.7565	2.3973	0.9214	0.9844	0.5526	2	16.8506	9.4628	4.8001	17.1237	8.3882	4.8274
1699	2.6155	0.8221		2.0773	50.0254	1.3459	6.7552	37.1069	16.3725	3.262	0.8549	0.9526	0.4888	2	22.0358	13.2102	4.6809	27.0261	10.2975	8.1768
1700	1.7899	0.9213		1.4477	3.623	0.9528	5.1806	17.4872	4.5259	0.8324	0.8778	0.9748	0.5773	2	4.3123	2.91	2.1952	5.0407	3.7344	0.7541
1701	1.6688	0.942		1.3663	1.3549	0.9053	4.9389	-7.414	9.4489	1.732	0.9219	0.9879	0.6083	2	8.5541	5.54	5.111	9.1074	10.1501	-0.6342
1702	2.7239	0.8593		2.27	57.3722	1.5445	7.3532	27.188	13.385	2.8114	0.9114	0.948	0.5321	2	20.6731	10.8062	5.088	20.3098	9.7462	5.6206
1703	3.0023	0.8312	0.7128	2.3385	73.1106	1.4693	7.8396	35.9157	13.1429	2.4632	0.7128	0.9113	0.3782	2	19.3108	10.1209	4.5366	26.7611	8.4224	6.9356
1704	3.3015	0.8936	0.7587	2.8054	89.2888	1.9197	9.2687	25.4121	10.4373	2.1617	0.7587	0.9995	0.4307	2	20.0365	8.4449	5.0558	19.6064	7.785	5.0917
1705	1.8958	0.9892		1.6361	7.6872	1.1677	5.8914	16.1848	5.6543	1.1207	0.9503	1.0331	0.6861	2	6.6025	4.3204	2.7212	6.2966	4.7391	1.0686
1706	2.7454	0.8693		2.2229	58.4825	1.4617	7.4976	-3.6639	7.6668	1.4947	0.8568	0.9263	0.5041	2	11.2065	3.5958	4.2941	7.1333	7.9479	-0.4106
1707	3.564	0.8865	0.7235	2.9939	97.3278	2.0266	9.9259	18.7599	12.2334	2.4977	0.7235	0.9915	0.3992	2	24.7922	8.6186	7.2103	21.5883	9.9382	4.651
1708	2.2209	0.8667		1.7304	25.6883	1.1065	6.047	-0.7295	10.3447	1.8929	0.8379	0.9239	0.475	2	11.4464	4.8665	5.3578	10.2443	10.4201	-0.0835
1709	1.6841	0.9666		1.4048	1.4939	0.9795	5.114	-13.0437	7.0279	1.3461	0.925	1.0336	0.5968	2	6.8838	3.8437	4.3753	6.4402	7.9446	-0.8979
1710	3.0611	0.8715	0.7268	2.5227	77.1879	1.6785	8.3809	0.7896	13.0903	2.6217	0.7268	0.9787	0.4533	2	21.972	6.0611	7.9405	13.37	12.9871	0.1735
1711	2.5018	0.8881		2.0601	42.8864	1.3723	6.9801	39.5157	9.6298	1.8932	0.8547	0.9848	0.5023	2	13.215	8.1476	2.8351	16.2213	5.8246	5.222
1712	2.2015	0.904		1.7946	24.5418	1.202	6.2521	0.5772	15.0626	2.8959	0.8989	0.9689	0.5313	2	18.1053	8.0601	8.1547	15.1718	14.9751	0.1045
1713	3.0317	0.8073	0.6377	2.3471	75.1348	1.4622	7.689	18.933	7.0969	1.3496	0.6377	0.935	0.3545	2	10.3771	4.0044	2.481	11.2951	5.7533	1.9647
1714	2.0702	0.9169		1.6875	17.0407	1.1443	5.9631	-14.8151	13.8673	2.6611	0.8786	0.9955	0.5348	2	15.8683	6.1647	8.476	11.5266	15.9223	-2.3509
1715	2.538	0.8517		1.9745	45.202	1.2424	6.7907	35.9559	12.6149	2.308	0.737	0.9082	0.4426	2	15.6728	9.2116	4.0723	20.8104	8.0795	5.6353
1716	2.2868	0.9372		1.9231	29.7233	1.325	6.7329	13.7815	12.5013	2.4602	0.9405	1.0009	0.6126	2	16.5642	8.8858	6.1083	14.5044	10.7781	2.2828
1717	1.8547	0.884		1.4434	5.7839	0.9142	5.1509	-9.2114	12.4082	2.2023	0.8178	0.9417	0.4902	2	11.3436	5.5974	6.8153	11.4192	13.5508	-1.0449
1718	2.4	0.9747		2.1201	37.6119	1.5299	7.3486	27.0255	15.651	3.2584	0.9821	1.0344	0.6551	2	23.9444	13.9525	7.2569	21.2998	11.421	6.4711
1719	2.656	0.9194		2.3128	52.9353	1.6569	7.6713	31.4707	10.7621	2.3245	0.959	1.03	0.6455	2	17.8318	10.3725	4.3664	16.0689	7.3752	5.6118
1720	2.3825	0.9131		1.9788	36.5798	1.3174	6.8343	20.6502	7.205	1.3889	0.8838	0.9527	0.5284	2	9.4919	4.9809	3.1031	9.4267	5.7171	1.9601
1721	2.668	0.8773		2.2229	53.5324	1.5099	7.3536	12.1615	8.5919	1.7642	0.9162	0.9817	0.5736	2	12.9729	5.9069	4.3245	10.2974	7.547	1.5777
1722	3.7492	0.8562	0.676	3.0924	99.122	2.0437	10.0845	3.8882	5.8141	1.1783	0.676	0.9713	0.4313	2	11.8822	2.8722	3.5217	6.6591	5.588	0.462
1723	2.6006	0.8833		2.1372	49.0555	1.4318	7.217	37.487	11.0551	2.1933	0.832	0.9413	0.4899	2	15.8287	9.3191	3.6585	19.0244	6.9111	5.9337
1724	1.7953	0.9351		1.4691	3.9903	0.9751	5.2739	-28.3219	3.4762	0.6427	0.8539	1.0002	0.6075	2	3.3896	1.7497	2.2708	2.8802	4.4605	-0.96
1725	2.9543	0.9736		2.6769	70.5299	1.9718	9.0358	32.1063	11.8171	2.5787	0.9251	1.0627	0.6451	2	23.301	12.6567	5.5357	19.6204	8.0232	7.4811
1726	3.0053	0.9522	0.7478	2.6341	73.4308	1.8717	8.9904	28.9017	4.412	0.9185	0.7478	1.0627	0.4683	2	8.258	3.8558	2.1359	8.2329	3.1369	2.3867
1727	2.1717	0.8737		1.7304	22.952	1.1103	5.9612	17.3482	0.9802	0.1826	0.8111	0.9187	0.504	2	1.0883	0.5971	0.4187	1.1847	0.8102	0.1888
1728	2.2883	0.9855		2.0045	29.8925	1.4432	7.0848	29.6815	10.4687	2.1325	0.9747	1.044	0.694	2	15.1084	9.5931	3.8443	13.823	7.3612	4.4844
1729	2.222	1.0054		2.0045	25.787	1.4755	7.0182	28.5595	5.1289	1.0783	0.9782	1.0583	0.6462	2	7.5677	4.5292	2.2249	7.0086	3.6641	2.1613
1730	2.9265	0.9108		2.5227	69.1454	1.7877	8.3736	16.823	9.257	1.9763	0.8969	1.0267	0.6258	2	16.5488	7.6022	4.9331	12.1485	7.6997	2.784
1731	2.9403	0.9088		2.5184	69.5014	1.7552	8.3952	21.8471	11.7295	2.4523	0.7975	1.0277	0.5319	2	20.5876	9.3735	6.1955	17.6238	9.1672	4.4978
1732	2.2849	0.9712		1.9788	29.6557	1.4067	6.9715	11.3659	6.4734	1.3062	0.9424	1.0314	0.666	2	9.1062	4.8566	3.2402	7.2918	5.7379	1.035
1733	3.0062	0.9569		2.7326	73.614	2.0276	9.0369	22.011	5.6496	1.2676	0.9296	1.059	0.6105	2	11.4552	5.2112	2.5157	8.5365	4.4062	2.5214
1734	2.0606	0.9665		1.7732	16.546	1.2317	6.2563	-4.9533	5.8368	1.1491	0.9296	0.9916	0.6361	2	7.1892	3.5403	3.6489	5.5658	6.1257	-0.3561
1735	2.1901	1.0066		1.9488	23.8908	1.4083	6.9261	5.6334	10.5036	2.1357	0.9761	1.0784	0.7228	2	14.7922	7.998	5.8357	11.0649	9.912	0.8333
1736	2.5619	0.9115		2.1929	46.4118	1.5215	7.3365	37.8212	13.3817	2.7752	0.9278	0.9931	0.6197	2	20.3603	12.8565	4.3367	20.7476	8.3207	7.7005
1737	3.7343	0.9038	0.7029	3.1823	98.9579	2.1845	10.6029	4.4511	8.2461	1.6989	0.7029	0.9944	0.451	2	18.0137	4.3556	4.7537	9.6569	7.8792	0.8018
1738	2.3651	0.9214		1.9574	35.3087	1.3185	6.8459	-21.8813	9.7666	1.881	0.9182	0.9913	0.5676	2	12.8772	3.9381	6.1173	6.9387	11.9032	-2.8177
1739	2.9996	0.8622	0.7448	2.4114	72.8824	1.5737	8.1254	33.7991	6.5988	1.278	0.7448	0.9399	0.4179	2	10.3846	5.3354	2.0743	12.7681	4.3685	3.5099
1740	2.1788	0.9523		1.8717	23.3074	1.2942	6.5184	23.8976	7.1805	1.4257	0.9181	0.9837	0.6131	2	9.293	5.5712	3.2649	9.0866	5.4645	2.2208
1741	2.9723	0.8591		2.4071	71.5657	1.5683	8.0223	20.4566	8.6029	1.6818	0.7947	0.9283	0.4669	2	13.492	5.955	3.9731	12.7545	6.8432	2.76
1742	1.9277	0.972		1.6404	9.2632	1.1382	5.8864	9.0991	3.5002	0.6768	0.982	1.0373	0.651	2	3.9839	2.4339	1.809	3.7385	3.1817	0.3625
1743	1.9606	0.933		1.6147	10.5011	1.0943	5.7467	-27.2711	5.1373	0.9782	0.9174	0.983	0.5721	2	5.6217	2.2075	3.4142	3.8585	6.5382	-1.5331
1744	2.1251	0.9199		1.7389	20.0767	1.1488	6.1411	-6.4515	8.3937	1.5702	0.9054	0.9771	0.5454	2	9.6427	4.251	4.7875	7.7943	8.9351	-0.6221
1745	2.9907	0.919	0.786	2.5441	72.4725	1.7681	8.634	38.176	13.0783	2.6782	0.786	1.0219	0.4693	2	23.1237	12.6224	4.5392	26.8956	8.0856	8.8277
1746	2.4371	0.9665		2.1158	39.5538	1.4971	7.4003	23.1319	8.4491	1.7093	0.9297	1.0415	0.632	2	12.6492	7.0306	4.0328	11.1248	6.4948	2.926
1747	2.511	0.9306		2.1415	43.4433	1.4714	7.3411	40.9493	11.7603	2.3572	0.9319	1.0029	0.5684	2	17.3041	11.0333	3.4931	19.4096	6.9443	7.0859
1748	3.499	0.8348	0.6928	2.8311	96.2511	1.8247	9.1767	8.2493	7.3629	1.464	0.6928	0.9563	0.4396	2	13.4351	4.0783	3.5973	9.2764	6.7555	1.1083
1749	2.9695	0.9433		2.6084	71.2947	1.8466	8.8006	38.6972	3.3162	0.6958	0.8385	1.0581	0.5652	2	6.1237	3.5188	1.1627	6.2255	2.033	2.3697
1750	2.4834	0.9114		2.0344	42.0737	1.3665	7.1109	6.4067	8.7164	1.675	0.896	0.9727	0.5496	2	11.911	5.2466	4.0678	9.5464	8.1579	0.7631
1751	2.3507	0.9672		2.0687	34.223	1.4766	7.1429	35.8787	11.1738	2.3099	0.9304	1.0311	0.5901	2	16.4992	10.1478	4.224	17.1961	7.1649	5.9197
1752	2.3462	0.9523		2.0002	33.9442	1.4069	7.0192	30.767	8.5242	1.7086	0.9206	1.0449	0.5802	2	11.9927	7.114	3.276	12.2607	5.9014	3.6898
1753	2.8068	0.87		2.3086	62.331	1.5534	7.6713	23.5007	2.413	0.4886	0.9162	0.9817	0.5736	2	3.7484	1.9398	1.0703	3.3816	1.8459	0.8809
1754	2.8704	0.8998	0.7874	2.3899	65.85	1.6119	8.1137	34.8062	11.5843	2.3014	0.7874	0.9821	0.4495	2	18.6728	9.8938	4.016	22.0127	7.5524	6.4993
1755	2.7566	0.9088		2.3086	59.0616	1.5782	7.8706	32.3021	15.6705	3.1422	0.9197	0.9856	0.5458	2	24.7312	13.779	5.899	25.2458	10.6089	7.9887
1756	2.3266	0.9743		2.0302	32.5235	1.464	7.121	29.6574	12.7025	2.6115	0.9585	1.0329	0.6284	2	18.5964	11.1295	4.9724	17.7121	8.935	5.5152
1757	3.3649	0.843	0.6241	2.6726	91.711	1.7046	8.9109	0.5334	6.7116	1.2839	0.6241	0.9374	0.3891	2	11.4406	2.6583	3.9016	6.8325	6.6756	0.061
1758	2.7802	0.9477		2.4199	60.7709	1.6979	8.2773	40.103	7.7523	1.5902	0.9163	0.9821	0.5423	2	13.1626	7.7966	2.8648	14.3774	4.6434	5.2786
1759	2.9716	0.9244		2.5741	71.5205	1.8005	8.6298	39.8001	15.6502	3.2652	0.8532	1.0519	0.5403	2	28.1781	16.3054	6.0531	30.1778	9.4215	11.2149
1760	2.6923	0.9269		2.2572	55.0964	1.5312	7.84	37.1749	17.4199	3.4022	0.8753	0.9778	0.5522	2	26.6734	15.9596	6.2569	28.9001	10.9443	9.9158
1761	1.941	0.9389		1.6019	9.8219	1.1025	5.7254	-8.8125	6.6531	1.2811	0.8767	0.9884	0.5587	2	7.335	3.398	3.937	6.0824	7.2393	-0.6464
1762	2.9076	0.9182		2.527	67.9945	1.7699	8.3872	27.4132	12.5121	2.6404	0.8834	1.0165	0.5469	2	22.1452	11.0376	5.8528	20.1826	9.0821	6.0707
1763	2.7889	0.852		2.2615	61.4013	1.5079	7.4648	33.4955	12.0914	2.4425	0.8494	0.998	0.5377	2	18.2326	10.4307	4.8894	19.3992	8.0411	6.1071
1764	2.6694	0.8385		2.1244	53.5723	1.3893	7.0317	27.151	14.0697	2.7798	0.841	0.9355	0.5191	2	19.547	10.6275	5.7786	20.4739	10.2496	5.3072
1765	3.1412	0.8282	0.6995	2.4927	81.4321	1.5978	8.1725	31.9695	10.1535	1.9851	0.6995	0.9474	0.3999	2	16.2233	7.9491	3.5094	19.8756	6.9076	5.1865
1766	2.0234	0.8837		1.5933	14.2797	1.0305	5.6175	5.7554	11.0438	2.0259	0.8452	0.97	0.547	2	11.3806	6.348	5.0326	11.6055	10.408	0.655
1767	2.6337	0.9327		2.24	51.3158	1.5427	7.7174	25.6726	14.7607	2.9507	0.9199	0.986	0.5592	2	22.7714	11.981	6.2352	21.4252	10.971	5.846
1768	2.0046	0.917		1.6404	13.1598	1.106	5.775	2.3635	5.4628	1.0462	0.8682	0.9926	0.5737	2	6.0419	3.2025	2.8394	5.5826	5.3337	0.1428
1769	2.3211	0.9099		1.9145	32.2135	1.2623	6.6351	4.7038	12.9294	2.4598	0.8962	0.9937	0.5893	2	16.3208	8.0283	6.3441	13.6238	12.321	0.7677
1770	2.5074	0.9236		2.1244	43.1089	1.4484	7.2755	31.2067	14.7209	2.9306	0.912	0.9874	0.5578	2	21.3217	12.3023	5.8533	22.0562	10.127	6.6538
1771	2.3118	0.8926		1.8631	31.6297	1.2111	6.4826	13.8776	6.2461	1.1669	0.8676	0.9337	0.567	2	7.5647	4.1	2.4234	7.2309	5.3794	1.0498
1772	2.2555	0.9506		1.9188	28.0088	1.3198	6.7356	11.6259	10.1676	1.9923	0.9016	1.0078	0.566	2	13.4192	6.6461	5.2211	11.7417	8.9854	1.5601
1773	2.9628	0.9642	0.7896	2.6426	71.0243	1.9005	8.9747	26.3813	10.2286	2.166	0.7896	1.0586	0.5577	2	19.4395	9.3282	5.0629	16.7253	7.5301	5.1284
1774	2.7696	0.8819		2.3343	59.9762	1.5717	7.6735	34.3698	12.3714	2.5339	0.8508	0.9826	0.4811	2	19.4441	10.5889	4.4559	22.0107	8.1193	6.6829
1775	2.3001	0.9704		2.013	30.8778	1.4267	7.0122	33.7636	11.4632	2.3323	0.9556	1.0262	0.6519	2	16.3546	10.4717	4.2535	16.0636	7.593	5.5219
1776	3.182	0.8578	0.7339	2.5998	83.3811	1.7376	8.5754	27.1585	11.009	2.2307	0.7339	0.9692	0.4542	2	19.1292	8.8372	4.7076	19.4586	8.0192	5.1952
1777	3.2769	0.8961	0.7482	2.7369	88.0168	1.8434	9.2252	23.6235	10.1218	2.0226	0.7482	0.9963	0.4261	2	18.6585	7.7019	5.2317	18.0751	7.7307	4.4078
1778	2.4809	0.8632		1.9916	41.9264	1.2948	6.728	15.9857	5.4135	1.0418	0.8594	0.9265	0.4927	2	7.0094	3.3614	2.192	6.8223	4.5482	1.1205
1779	2.3746	0.9474		2.0216	35.9428	1.3991	7.0676	23.4512	13.272	2.6273	0.9229	1.0256	0.5654	2	18.5688	10.0991	5.9117	17.8614	10.1598	4.3546
1780	3.2076	0.8927		2.7112	84.9098	1.8561	8.9956	29.7413	17.0676	3.5216	0.8675	1.0032	0.5433	2	31.6792	15.9373	8.3085	29.3328	11.9918	9.4218
1781	2.9693	0.8381		2.3343	71.2496	1.4731	7.8178	35.7743	10.1544	1.9134	0.7911	0.9109	0.4587	2	14.9585	8.343	3.1689	18.1881	6.5219	5.3513
1782	1.9736	0.922		1.619	11.243	1.0806	5.7168	-20.4372	8.2755	1.5642	0.9052	0.9899	0.5561	2	8.9425	3.7143	5.2282	6.6797	9.9664	-1.8276
1783	2.3481	0.9077		1.9188	34.0487	1.2826	6.696	4.8569	7.296	1.3975	0.8865	0.9618	0.5294	2	9.3579	4.1297	3.5602	7.8003	6.9418	0.4545
1784	2.0514	1.0087		1.8374	16.1145	1.3262	6.5007	16.1318	10.7642	2.196	0.9894	1.0558	0.7073	2	14.2755	8.688	5.5874	12.2838	9.0279	2.3029
1785	2.9143	0.8602		2.3857	68.3918	1.5906	7.8754	36.0811	19.0055	3.8386	0.8245	0.9527	0.501	2	30.2302	16.9935	7.0296	33.9186	12.1478	10.9074
1786	2.4794	1.0084		2.2529	41.8528	1.6783	7.8543	34.8633	11.6486	2.4891	1.0008	1.0688	0.6527	2	19.5498	11.768	4.256	18.0294	7.5873	6.8157
1787	2.6455	0.9106		2.2143	52.1826	1.4985	7.5685	-2.9003	10.2024	2.02	0.8921	1.0104	0.5505	2	15.2883	5.3361	5.8411	9.6926	10.498	-0.4434
1788	1.9398	0.8601		1.4991	9.7336	0.9561	5.2414	-8.1665	4.5915	0.8375	0.8167	0.8858	0.4622	2	4.3899	1.9368	2.4532	4.1907	4.9665	-0.3585
1789	2.6733	0.8801		2.1629	53.8918	1.4175	7.3916	40.21	9.8834	1.8954	0.8581	0.9717	0.5432	2	14.0097	8.8434	2.7098	16.2797	5.9095	5.6333
1790	2.6841	0.9268		2.3428	54.734	1.6649	7.8147	36.4319	9.861	2.1008	0.941	1.0195	0.637	2	16.4175	9.9746	3.3997	15.6574	6.2685	5.9812
1791	2.8508	0.9235		2.4585	64.8974	1.7351	8.2712	16.5264	6.8063	1.4278	0.9252	1.0063	0.5689	2	11.8096	5.1836	3.5259	9.1123	5.6813	1.9517
1792	2.0738	0.9138		1.6832	17.2887	1.1323	5.9532	-20.2734	4.3545	0.8282	0.8839	0.9796	0.5443	2	4.9306	1.8512	2.7069	3.401	5.2374	-0.9996
1793	2.8471	0.8966		2.4628	64.6818	1.7442	8.02	28.4914	5.3557	1.1648	0.9288	0.9952	0.5562	2	9.3414	4.7918	1.8603	8.6148	3.8299	2.6615
1794	3.3174	0.8617	0.7336	2.7197	90.0061	1.8111	8.9804	35.0624	7.6323	1.5392	0.7336	0.9472	0.4637	2	13.8228	7.1447	2.9629	15.409	4.9563	4.8466
1795	2.158	0.9655		1.8717	22.0513	1.3195	6.5457	43.0873	6.703	1.3512	0.953	1.0236	0.6503	2	8.8446	6.2918	2.1705	9.6751	3.8149	3.8109
1796	3.2654	0.8563	0.6983	2.6084	87.6627	1.6947	8.7844	35.0735	8.1021	1.5631	0.6983	0.9807	0.3671	2	13.7306	6.7471	2.784	18.3775	5.2604	4.8158
1797	2.3802	0.9024		1.9359	36.3671	1.2766	6.7476	13.5442	10.0193	1.8956	0.8843	0.9338	0.5147	2	12.7907	6.1909	4.4558	12.0277	8.6621	1.7324
1798	2.0508	1.0228		1.846	16.0529	1.3522	6.5897	-1.226	8.9937	1.8455	0.9974	1.108	0.7358	2	12.1613	6.55	5.6114	8.9016	9.1042	-0.1491
1799	2.8337	0.9184		2.4456	63.9082	1.6955	8.1756	40.2175	11.1617	2.3148	0.8824	0.9997	0.5781	2	18.9246	11.4684	2.4695	19.8383	6.6727	7.611
1800	2.0517	0.8045		1.4862	16.176	0.8692	5.1857	-50.4385	3.2533	0.5453	0.7858	0.8671	0.4497	2	2.8278	0.7745	2.0533	1.7224	4.8941	-1.4263
1801	2.9297	0.8199	0.6778	2.3043	69.2788	1.4679	7.5465	28.7073	6.4393	1.2525	0.6778	0.8975	0.4051	2	9.4523	4.5732	2.7966	11.2888	4.5907	2.7135
1802	2.7581	0.924		2.3514	59.1445	1.6194	8.0061	18.383	10.0227	2.0273	0.8935	0.994	0.5416	2	16.2308	7.4139	4.1643	13.6894	8.1801	2.9837
1803	2.6958	0.8797		2.24	55.4597	1.5047	7.4504	36.5433	6.7584	1.3649	0.8597	0.9935	0.5365	2	10.1693	6.0171	2.6074	11.2148	4.2884	3.7162
1804	2.057	0.9141		1.6918	16.3917	1.1152	5.9071	-3.2276	6.8678	1.2966	0.8788	0.9769	0.5706	2	7.659	3.7978	3.8612	6.6564	7.0897	-0.2472
1805	2.1311	0.9299		1.786	20.4251	1.2302	6.2256	7.8336	6.307	1.2463	0.8979	0.9569	0.5999	2	7.7589	4.0948	3.2274	6.8259	5.8127	0.6078
1806	2.377	0.9059		1.9402	36.0488	1.2807	6.7647	32.2917	11.9886	2.2697	0.8923	0.9632	0.535	2	15.3538	9.3007	4.2735	17.3851	8.1175	4.958
1807	2.2569	0.9391		1.9017	28.176	1.2886	6.658	15.6842	9.0848	1.7583	0.9547	0.9857	0.5823	2	11.7067	6.2966	4.0037	10.8134	7.6603	1.8361
1808	2.4542	0.9489		2.103	40.4617	1.4867	7.3159	30.066	10.5814	2.1503	0.9216	0.9815	0.5696	2	15.7314	8.9446	3.434	15.704	7.4	4.7298
1809	2.63	0.894		2.1801	51.1196	1.4522	7.3863	34.9584	10.448	2.0542	0.8643	0.9599	0.5195	2	15.1726	8.8347	3.2282	17.0049	6.7956	5.3041
1810	2.7686	0.8867		2.2743	59.7678	1.5105	7.7121	29.3884	11.2376	2.201	0.8945	0.9692	0.5164	2	16.9744	9.0861	4.9538	17.5958	7.9352	4.9885
1811	1.8022	0.9266		1.452	4.3019	0.9863	5.2464	-20.9834	6.9941	1.3149	0.8875	0.9796	0.5541	2	6.8983	3.2411	4.2778	5.8493	8.4616	-1.4475
1812	3.3648	0.8682	0.7293	2.7454	91.659	1.7896	9.1771	33.0625	8.83	1.7219	0.7293	0.9407	0.4424	2	15.8022	7.8392	3.7679	17.7216	5.9105	5.2246
1813	2.2497	0.9382		1.8931	27.5084	1.2855	6.6309	-11.6276	8.52	1.6517	0.9398	0.9859	0.5786	2	10.9524	4.2295	5.229	7.3099	9.5109	-1.2735
1814	2.3897	1.0112		2.1758	37.1127	1.6372	7.5917	47.8303	13.1456	2.8349	1.0132	1.0808	0.7186	2	21.5219	15.2219	4.1104	21.1835	6.8579	10.294
1815	3.2827	0.9562		2.9639	88.3211	2.162	9.8606	29.2663	13.9852	3.0664	0.9136	1.0564	0.5941	2	30.2361	14.7262	5.3258	24.787	9.8924	8.849
1816	2.5627	0.9081		2.0987	46.4877	1.394	7.3112	28.4065	9.1114	1.7372	0.8643	0.9482	0.5558	2	12.7013	7.2337	3.2943	13.0146	6.5231	3.608
1817	1.5289	0.8896		1.1864	0.3582	0.7441	4.273	-21.0965	4.9835	0.8678	0.8057	0.94	0.5287	2	3.7082	2.4084	2.7814	4.5549	6.0345	-0.7823
1818	2.1896	0.9509		1.8546	23.7934	1.2708	6.5412	3.0727	10.3949	2.0195	0.9239	1.0208	0.6359	2	13.2099	6.8132	5.3354	10.7137	10.0754	0.4059
1819	2.2296	0.932		1.8503	26.3144	1.2597	6.528	-8.8196	15.8281	3.0543	0.9329	1.0056	0.5751	2	19.9386	8.1476	9.4873	14.1664	17.224	-1.7585
1820	2.5246	0.9064		2.1758	44.2264	1.5463	7.1892	20.0736	8.9607	1.9273	0.9417	1.0067	0.6254	2	13.856	7.2605	4.2328	11.6096	7.1622	2.7814
1821	3.056	0.8975	0.711	2.5912	76.5315	1.7992	8.6167	15.6745	12.6043	2.6318	0.711	1.0027	0.4766	2	22.6776	8.6199	8.4802	18.0867	10.6283	3.5546
1822	2.1077	0.9236		1.7432	19.2881	1.1677	6.1158	29.6482	6.4488	1.2313	0.8652	0.9874	0.5457	2	7.5303	4.7085	2.4359	8.6277	4.5368	2.2326
1823	2.5284	0.863		2.0002	44.451	1.306	6.8554	29.9333	9.2935	1.7705	0.8491	0.9425	0.5162	2	12.1373	6.9943	3.4633	13.5498	6.5115	3.6331
1824	1.4506	0.7971		1.0022	0.1377	0.569	3.6322	-159.53	3.954	0.6194	0.7741	0.8419	0.3998	2	2.2498	0.5131	2.0235	1.2834	10.2613	-3.5891
1825	2.0734	0.9426		1.7346	17.2266	1.1988	6.1402	-11.9757	8.174	1.5959	0.9356	1.0159	0.5765	2	9.799	4.1029	4.9927	7.1172	9.1529	-1.1735
1826	2.1947	0.9144		1.7946	24.2159	1.2177	6.3048	42.4441	11.5637	2.2334	0.8994	0.9683	0.5483	2	14.0811	9.6258	3.1935	17.5553	6.6554	5.9766
1827	2.9082	0.9312		2.4927	68.0386	1.7094	8.5083	37.8866	15.5421	3.1226	0.8252	0.9898	0.5232	2	26.5677	15.1167	5.2041	28.892	9.6539	10.0656
1828	1.8851	0.7994		1.3577	7.1367	0.7982	4.734	-13.9936	13.6674	2.3045	0.778	0.8529	0.4432	2	10.9093	5.3789	6.1447	12.1352	15.5793	-1.5266
1829	1.7792	0.9345		1.4734	3.4255	0.9864	5.2232	-24.6121	6.5534	1.2376	0.8544	0.9919	0.5981	2	6.4643	3.2935	4.1859	5.5064	8.1664	-1.591
1830	2.0167	0.9643		1.7132	13.8853	1.2054	6.1093	12.9921	10.0787	1.9886	0.9424	1.0262	0.655	2	12.1489	7.3226	4.8263	11.1787	8.7691	1.5784
1831	1.9056	0.9246		1.5547	8.2106	1.0405	5.5353	4.8759	8.8343	1.6606	0.8811	0.9854	0.5881	2	9.1921	5.3901	4.4994	9.1658	8.4036	0.4482
1832	1.9262	0.9651		1.6404	9.1752	1.1266	5.8403	-24.8941	10.6701	2.0583	0.9087	1.0451	0.6468	2	12.0209	5.6271	7.4194	8.6996	13.326	-2.9925
1833	2.8985	0.8595		2.3899	67.2468	1.5789	7.8261	25.4583	14.8425	2.9944	0.8063	0.9675	0.4736	2	23.4348	11.2055	6.5091	23.6622	11.0639	5.9661
1834	2.477	0.9093		2.0387	41.7057	1.3728	7.0758	24.4104	12.2982	2.386	0.8869	0.9579	0.516	2	16.883	8.9183	5.102	17.2827	9.2964	4.1212
1835	3.3728	0.8414	0.7012	2.7454	91.815	1.8209	8.9151	-0.4201	10.3134	2.1065	0.7012	0.9706	0.396	2	18.7796	4.0221	7.4036	10.1576	10.3569	-0.0789
1836	2.3106	0.899		1.8588	31.4242	1.217	6.5258	1.244	8.1577	1.5213	0.9203	0.9648	0.5703	2	9.9279	4.7179	4.2996	8.2731	8.0566	0.1235
1837	2.9789	0.8801		2.4413	71.973	1.6491	8.2362	21.5463	11.8696	2.3766	0.7868	0.9774	0.447	2	19.5741	8.3798	4.9022	18.7472	9.3119	4.2175
1838	2.3901	0.9301		2.0173	37.1483	1.401	6.9843	34.0389	12.3522	2.4778	0.8967	0.9961	0.6019	2	17.3055	10.7946	4.3292	17.9339	8.1474	5.8906
1839	3.1831	0.8423		2.557	83.4301	1.6688	8.4227	37.9748	14.7127	2.9151	0.7945	0.9257	0.4893	2	24.5526	13.7885	5.8942	28.1829	9.1256	9.3238
1840	2.5077	0.8885		2.073	43.146	1.3839	6.9995	23.4662	11.7611	2.3253	0.9162	0.9173	0.518	2	16.2762	8.4821	4.7964	16.374	9.0011	3.8194
1841	2.7723	0.8867		2.27	60.1014	1.4969	7.7228	35.6638	11.1546	2.1621	0.8585	0.936	0.4934	2	16.6973	9.4959	3.9166	19.2449	7.1763	5.9549
1842	2.2236	0.9183		1.8289	25.9186	1.2313	6.415	14.7441	7.2875	1.3988	0.9052	0.9608	0.5461	2	8.9731	4.7159	3.2373	8.6355	6.213	1.323
1843	2.5559	0.9006		2.073	46.1463	1.3675	7.231	24.7136	4.9151	0.9295	0.8694	0.9425	0.5545	2	6.7214	3.7129	1.8881	6.6961	3.7004	1.6611
1844	1.7795	0.9597		1.5034	3.4537	1.0325	5.3648	-8.4992	4.3929	0.8455	0.9229	0.9893	0.6293	2	4.5357	2.6141	2.7719	4.1538	4.7663	-0.3855
1845	1.5061	0.7724		1.0279	0.2203	0.5737	3.6546	-32.0111	0.9447	0.1483	0.7042	0.7927	0.397	2	0.542	0.3216	0.4724	0.8101	1.2472	-0.1735
1846	2.0227	1.0715		1.8931	14.2494	1.4712	6.8086	14.2774	7.8006	1.6855	1.0448	1.1266	0.791	2	11.4762	6.928	4.5482	8.7581	6.6868	1.6385
1847	2.4882	0.9837		2.2015	42.1842	1.5885	7.6896	21.3148	8.7856	1.8149	0.9486	1.0817	0.6306	2	13.956	7.3343	3.8375	11.6302	6.9131	2.9747
1848	2.065	0.9908		1.8032	16.6077	1.3143	6.4275	5.976	4.8534	0.9924	0.9572	1.0525	0.6418	2	6.3788	3.3097	2.6377	5.1572	4.5632	0.3812
1849	1.9989	1.0031		1.7475	12.7684	1.2858	6.2989	-5.2009	8.9976	1.8367	0.9432	1.0585	0.6897	2	11.5691	5.927	5.6421	8.593	9.4653	-0.6017
1850	2.7955	0.9696		2.5441	61.6965	1.8957	8.5154	24.3146	8.2079	1.8273	0.9589	1.0564	0.6662	2	15.5598	7.9216	4.4357	11.8915	6.2121	3.7833
1851	2.4232	0.9316		2.0559	38.9036	1.4134	7.0915	0.9909	6.5474	1.305	0.9196	0.9855	0.6021	2	9.2541	3.995	3.5128	6.635	6.4827	0.0917
1852	2.3735	0.9578		2.0473	35.8369	1.4316	7.1419	11.6571	7.8768	1.5789	0.9513	1.0268	0.5861	2	11.2764	5.3932	4.2639	9.2011	6.9585	1.3145
1853	2.8839	0.8569	0.7501	2.2957	66.285	1.4817	7.7633	12.6725	4.2201	0.8054	0.7501	0.9438	0.4245	2	6.2529	2.3567	2.4369	5.5521	3.6854	0.7924
1854	3.0486	0.9078		2.5441	75.9246	1.7266	8.6944	42.5062	12.26	2.4347	0.8333	0.9541	0.543	2	21.1682	12.8251	3.6385	23.6204	7.0489	8.9978
1855	3.0964	0.8918	0.7459	2.5784	78.9848	1.7333	8.6753	27.5625	7.3494	1.4684	0.7459	0.9895	0.502	2	12.7387	6.1835	3.1086	12.3184	5.3237	3.5111
1856	1.9242	1.0196		1.7132	9.0287	1.2417	6.1635	-31.9968	5.6659	1.1415	0.9929	1.0765	0.7223	2	7.0354	3.1504	4.4393	4.3619	7.4786	-2.2511
1857	2.7324	0.9096		2.2186	57.8235	1.468	7.808	43.1951	9.1796	1.7259	0.8319	0.9306	0.4726	2	13.4756	8.2852	2.7054	17.531	5.2145	5.8208
1858	2.1207	0.9597		1.816	19.6661	1.254	6.3937	13.8365	7.5754	1.4858	0.9296	1.0124	0.5916	2	9.4995	5.1762	3.8226	8.7489	6.5273	1.3144
1859	2.7512	0.8722		2.2315	58.7717	1.4662	7.5383	39.608	9.2573	1.8005	0.8569	0.9427	0.486	2	13.573	8.0932	2.313	16.6515	5.5905	5.376
1860	1.8651	0.9536		1.5462	6.3005	1.046	5.5878	-43.6128	7.564	1.4159	0.9372	1.0056	0.5864	2	7.9119	2.9198	5.5992	4.979	10.863	-3.4506
1861	2.6661	0.9046		2.2871	53.4526	1.6147	7.5765	35.2287	12.2975	2.6208	0.9345	1.0132	0.6149	2	19.8568	11.8929	4.5156	19.3424	7.9653	6.9953
1862	2.0811	0.9144		1.6875	17.6615	1.1313	5.9783	-21.9295	5.7814	1.094	0.8981	0.9882	0.5503	2	6.5405	2.4449	3.6694	4.4429	7.0493	-1.4343
1863	3.0236	0.9317	0.7686	2.5741	74.4416	1.7686	8.8502	18.7786	6.3273	1.2644	0.7686	1.0108	0.4683	2	11.1904	4.5082	3.1152	9.626	5.1391	2.1014
1864	2.9732	0.9225	0.7457	2.5527	71.6561	1.7516	8.6167	14.2917	8.3481	1.697	0.7457	1.0243	0.4998	2	14.6225	5.666	4.2756	11.3359	7.1548	2.0898
1865	2.3438	0.9385		1.9574	33.7354	1.3526	6.9104	13.4488	7.938	1.5537	0.9468	1.0118	0.573	2	10.737	5.3809	3.6215	9.3905	6.8705	1.444
1866	2.4812	0.9059		2.0344	41.9632	1.3637	7.0613	2.1667	6.9855	1.3491	0.8795	0.9709	0.5248	2	9.5261	3.7927	3.844	7.2272	6.8339	0.2064
1867	2.3801	0.8894		1.9102	36.3317	1.2436	6.6503	45.5063	11.2536	2.1044	0.849	0.9383	0.4981	2	13.995	9.4234	3.0428	18.9181	6.1326	6.3686
1868	2.5211	0.9123		2.1073	44.0022	1.4551	7.2258	16.5934	9.7341	1.9602	0.9054	0.9707	0.5754	2	14.1641	7.0217	5.2972	12.2035	8.1188	2.3503
1869	2.4038	0.8996		1.9445	38.0054	1.2989	6.7937	20.81	13.1831	2.5205	0.9162	0.9655	0.5737	2	17.1235	9.5521	5.1653	16.6513	10.4396	3.5634
1870	2.4899	0.8775		2.0387	42.4425	1.3482	6.8644	26.5129	11.9942	2.3557	0.8242	0.9915	0.4737	2	16.1706	8.463	5.2525	17.8641	8.8142	4.2873
1871	2.3024	0.9247		1.9017	30.9801	1.2816	6.6887	-4.9827	5.9929	1.1483	0.9256	0.9915	0.6126	2	7.6805	3.4716	3.3758	5.6668	6.2915	-0.3827
1872	2.133	0.975		1.8588	20.6155	1.3354	6.5338	12.6039	8.3434	1.7053	0.9503	1.0454	0.6687	2	11.1418	6.2805	4.0432	9.392	7.2921	1.4043
1873	2.0885	0.9252		1.7175	18.004	1.1585	6.0702	-2.8979	11.2294	2.1431	0.9149	0.9754	0.5646	2	13.0093	6.147	5.8589	10.8871	11.5547	-0.377
1874	2.3217	0.9401		1.9659	32.2479	1.3383	6.8568	32.2794	10.8263	2.1131	0.9108	1.0052	0.6135	2	14.4888	9.1747	4.0359	14.9553	7.3317	4.6769
1875	2.3725	0.9268		1.9916	35.7664	1.3512	6.9075	11.3454	8.4201	1.6471	0.9164	0.9851	0.5455	2	11.3773	5.3628	4.0113	9.8309	7.4646	1.2908
1876	2.8891	0.8478	0.7454	2.3514	66.5904	1.545	7.6948	23.0696	12.4736	2.5045	0.7454	0.9505	0.4367	2	19.2717	8.6365	5.777	19.777	9.596	4.4459
1877	3.2006	0.9199		2.784	84.5137	1.9695	9.2491	27.61	13.2249	2.8161	0.8739	1.0109	0.5781	2	26.0464	12.7262	5.5642	22.0129	9.5736	7.1914
1878	2.6555	0.8784		2.2229	52.8559	1.5264	7.3282	18.5291	12.2265	2.5467	0.9328	0.9826	0.5945	2	18.6625	9.3794	5.5763	15.7776	9.9607	3.458
1879	2.3521	0.9401		1.9788	34.3277	1.368	6.9468	-2.4653	10.0192	1.973	0.9091	0.9856	0.5679	2	13.7063	5.4919	5.4173	9.6709	10.266	-0.3379
1880	2.4043	0.7622	0.6032	1.6961	38.0412	0.9787	5.7573	-9.8801	12.8485	2.1841	0.6032	0.8728	0.3288	2	12.5748	3.3992	6.0848	10.3396	14.1186	-1.2424
1881	2.0898	0.9147		1.7603	18.0664	1.1916	6.0054	-29.3515	1.0081	0.2	0.7753	1.0312	0.4284	2	1.2013	0.206	0.9356	0.4809	1.3041	-0.3526
1882	2.7762	0.9494		2.4371	60.3103	1.706	8.2802	33.9606	10.853	2.2361	0.9183	1.03	0.5628	2	18.5153	10.3219	4.2264	18.3391	7.1672	6.2879
1883	2.5087	0.9119		2.103	43.2203	1.4199	7.1871	15.3928	6.4554	1.2753	0.881	0.9859	0.5303	2	9.166	4.3073	3.1146	8.1223	5.4617	1.4109
1884	3.0856	0.8026		2.3728	78.4149	1.4689	7.7803	30.9699	15.1166	2.854	0.7854	0.9084	0.468	2	22.2048	11.7609	6.0158	25.1275	10.4351	6.8768
1885	3.1422	0.8482		2.4927	81.6258	1.5931	8.3732	37.2312	15.4658	2.9425	0.7446	0.9318	0.417	2	24.6385	13.2219	4.9213	31.7033	9.7078	9.1732
1886	2.5387	0.8555		1.9788	45.2773	1.2607	6.8234	10.4503	9.9645	1.8411	0.8385	0.9434	0.5272	2	12.5623	6.0169	4.6753	11.4133	8.9232	1.3128
1887	2.056	0.9335		1.7089	16.3609	1.1468	6.0296	49.4521	10.9734	2.0871	0.9088	0.9754	0.6108	2	12.5843	9.6111	2.9732	15.7356	5.5468	6.2232
1888	2.2283	0.9493		1.906	26.2484	1.3229	6.6456	22.0339	13.6747	2.7221	0.9138	1.0149	0.5784	2	18.0903	10.1527	6.0549	17.5529	10.6616	3.986
1889	3.1189	0.831		2.5184	80.1792	1.6469	8.1429	29.9774	16.0921	3.2546	0.7939	0.9484	0.4248	2	26.502	12.7308	6.0969	29.9721	11.2681	7.9446
1890	2.8508	0.8738		2.3171	64.8543	1.5499	7.8259	22.9534	12.5542	2.4863	0.7696	0.9724	0.4707	2	19.4577	9.0188	5.5499	19.1609	9.6724	4.4662
1891	3.0751	0.852		2.4927	77.8473	1.6244	8.2307	35.2429	13.5249	2.6693	0.7604	0.9184	0.4829	2	21.9698	11.9724	3.7317	24.7905	8.7581	7.7428
1892	2.1915	0.9232		1.816	24.0858	1.2091	6.356	10.1132	10.1662	1.9339	0.9357	0.9925	0.5989	2	12.2919	6.7162	4.8512	11.214	9.1383	1.2431
1893	1.9757	1.0222		1.7646	11.511	1.2967	6.3444	-9.6429	8.6573	1.7694	0.9749	1.0831	0.6677	2	11.2259	5.2556	5.9704	7.8708	9.492	-1.0825
1894	2.7183	0.8739		2.2358	57.0041	1.5025	7.4627	25.9369	11.4138	2.298	0.9162	0.917	0.518	2	17.1493	8.8265	3.9907	17.0405	8.4532	4.448
1895	3.444	0.8974	0.6679	2.951	94.3861	2.0418	9.7093	11.4589	7.3468	1.545	0.6679	1.0147	0.4188	2	15.0006	4.4429	3.5683	10.6097	6.505	1.7189
1896	3.0364	0.8533		2.4713	75.4131	1.619	8.1401	23.6672	11.0379	2.1953	0.7947	0.9479	0.4305	2	17.8703	7.8569	4.8692	18.2495	8.4257	4.2294
1897	2.8299	0.8389		2.24	63.7797	1.4438	7.4584	52.1434	6.3595	1.2311	0.8139	0.9148	0.4987	2	9.1818	6.3054	1.2077	12.6434	3.0433	4.7877
1898	2.2088	0.9722		1.9102	25.0975	1.3638	6.7461	6.0818	11.5548	2.3359	0.9652	1.0398	0.6164	2	15.7584	7.6476	6.4442	12.4073	10.8523	0.9584
1899	1.937	0.8973		1.5547	9.4982	1.0294	5.4603	-18.622	5.9683	1.1252	0.8735	0.9459	0.5099	2	6.1438	2.466	3.6778	4.8361	7.0798	-1.1441
1900	3.1393	0.8997	0.7893	2.7112	81.3353	1.8899	8.8735	37.8879	12.2959	2.6188	0.7893	0.9883	0.4712	2	23.238	12.4033	5.1999	26.3213	7.6373	8.8044
1901	3.2167	0.8251	0.7259	2.5784	85.1579	1.6737	8.3381	6.0354	6.5832	1.3214	0.7259	0.9904	0.4372	2	11.0183	3.3695	3.6036	7.7067	6.1859	0.665
1902	2.0527	0.9986		1.786	16.2068	1.2765	6.4396	1.5269	7.7316	1.5326	0.932	1.0745	0.6907	2	9.8694	5.4093	4.4601	7.832	7.6138	0.1507
1903	2.6275	0.8669		2.1801	50.9236	1.4661	7.1561	21.9159	7.0412	1.4426	0.9055	0.9651	0.5406	2	10.3231	5.2346	2.9103	9.6834	5.4981	2.2624
1904	2.9018	0.9196		2.4499	67.5542	1.6621	8.3832	19.5357	11.076	2.196	0.8558	0.9867	0.511	2	18.4094	8.1505	4.4526	15.9499	8.912	3.5964
1905	3.6161	0.8858	0.7335	3.0024	98.0319	2.0126	10.0627	11.1313	4.441	0.8882	0.7334	1.0102	0.4476	2	8.9379	2.7614	2.2237	6.1694	3.9466	0.9949
1906	2.6132	0.9547		2.3128	49.7921	1.6697	7.8379	13.7042	6.5108	1.387	0.9613	1.029	0.6225	2	10.8711	4.9876	3.4616	8.0117	5.6187	1.4898
1907	2.9711	0.8572	0.7309	2.3985	71.4301	1.5706	8.0012	4.8359	8.6106	1.6902	0.7309	0.9438	0.4618	2	13.5238	4.4378	4.094	9.6103	8.1939	0.654
1908	2.535	0.8436		1.9616	44.9763	1.2604	6.7188	22.8906	13.8198	2.5925	0.8138	0.8951	0.4973	2	17.4185	9.2861	4.7026	18.6748	10.6563	3.9872
1909	2.8716	0.9485		2.5998	65.8934	1.9203	8.5564	30.9998	11.3967	2.5577	0.976	1.07	0.63	2	21.885	11.7381	4.6627	18.6328	7.8636	6.7843
1910	3.3626	0.8575	0.7199	2.7925	91.5032	1.8624	9.0586	14.2931	5.3889	1.1079	0.7199	0.982	0.4404	2	10.0363	3.4688	2.4709	7.8756	4.6187	1.4345
1911	1.7548	1.039		1.5847	2.7788	1.1828	5.7278	-23.5485	6.0284	1.2449	0.9307	1.069	0.7156	2	7.1304	3.6503	4.7023	5.1013	7.4478	-1.6791
1912	2.7298	0.8985		2.2829	57.7003	1.5483	7.7052	31.9698	10.4869	2.1073	0.8609	0.9697	0.5221	2	16.2369	8.9154	3.387	17.0775	7.1344	5.1909
1913	1.9792	0.8353		1.4862	11.7198	0.9055	5.1937	5.5897	3.09	0.5387	0.7905	0.8572	0.4343	2	2.798	1.4234	1.3746	3.2774	2.9173	0.1564
1914	2.309	0.996		2.043	31.2874	1.4759	7.2253	-9.728	8.1999	1.675	0.9424	1.0472	0.7001	2	12.1022	5.1225	5.6023	7.3163	8.9978	-1.1773
1915	1.5948	0.919		1.2763	0.6897	0.8279	4.6043	-42.5477	5.6826	1.0218	0.8469	0.9671	0.5328	2	4.7046	2.3141	3.6751	4.3434	8.1004	-2.0017
1916	3.0146	0.8938	0.7289	2.557	74.0732	1.7491	8.465	34.767	11.9659	2.4725	0.7289	0.9838	0.4697	2	20.9296	10.9431	4.7679	23.2968	7.8056	7.2766
1917	3.2088	0.9293	0.7235	2.7968	85.009	1.9744	9.3681	21.5322	10.2577	2.1619	0.7235	1.0485	0.4933	2	20.2529	8.3311	5.2366	16.8897	8.0488	4.3609
1918	2.0418	0.9128		1.6361	15.3166	1.0789	5.8547	31.506	7.9416	1.4635	0.8774	0.9805	0.5804	2	8.5682	5.8566	2.7116	10.0908	5.4395	2.6995
1919	3.1691	0.8872		2.5827	82.7448	1.6948	8.8331	21.1439	8.9285	1.7131	0.8149	0.9485	0.4762	2	15.132	6.5523	4.2266	13.7593	7.0406	3.1995
1920	2.9011	0.8978	0.7785	2.4756	67.5103	1.7031	8.1828	32.8682	6.4425	1.3409	0.7785	1.0506	0.4645	2	10.9723	5.6154	2.9185	12.0887	4.3249	3.6064
1921	2.2464	0.8879		1.786	27.3087	1.1543	6.2659	10.2021	8.0136	1.4763	0.866	0.9253	0.5023	2	9.2501	4.5584	3.6282	9.0746	7.196	0.9437
1922	2.3566	0.9428		2.0045	34.6773	1.391	6.9805	32.9021	8.5857	1.7109	0.9298	0.9925	0.5718	2	11.9427	7.2237	3.1069	12.6322	5.7608	3.9294
1923	2.022	0.9739		1.7475	14.219	1.2406	6.1865	4.2819	7.1233	1.4285	0.9083	1.0454	0.656	2	8.8372	4.8513	3.9859	7.3949	6.8181	0.3784
1924	2.0557	0.9935		1.8032	16.3301	1.2851	6.4164	12.0689	11.3225	2.2677	0.9563	1.0586	0.6718	2	14.5506	8.4445	6.1061	12.5701	9.9561	1.7561
1925	2.7063	0.9089		2.3086	56.2298	1.5776	7.7277	26.9813	16.0613	3.2789	0.9062	1.0144	0.5939	2	25.3383	13.8014	6.8126	23.2392	11.7276	6.8366
1926	2.522	0.9165		2.2058	44.0769	1.5822	7.2619	38.5271	8.4672	1.8448	0.9698	1.0262	0.6409	2	13.3968	8.497	2.6873	13.2589	5.205	5.1614
1927	2.8383	0.9336		2.467	64.1227	1.7198	8.3245	42.4944	11.3924	2.3536	0.905	0.9805	0.5939	2	19.5927	12.2166	3.9057	20.5701	6.5512	8.3258
1928	3.408	0.9232		2.921	93.0161	2.0224	9.8845	27.0842	10.3971	2.1273	0.8674	0.99	0.5101	2	21.027	9.5621	4.8547	18.7453	7.581	5.695
1929	3.1773	0.8865	0.7269	2.6812	83.136	1.8495	8.8487	19.4573	6.0976	1.2745	0.7269	0.9938	0.4656	2	11.2775	4.4808	2.8479	9.6241	4.9112	2.1943
1930	2.3727	0.9242		1.9445	35.8017	1.3083	6.8893	-1.3305	6.1411	1.1662	0.9056	0.975	0.5619	2	8.0344	3.3899	3.108	6.0327	6.2229	-0.1069
1931	2.3949	0.8859		1.9231	37.3621	1.2656	6.6653	3.6846	8.8737	1.6849	0.8407	0.9491	0.5492	2	11.2306	5.1078	4.4531	9.3003	8.5468	0.4138
1932	2.599	0.91		2.1972	48.8623	1.5216	7.4299	39.0166	18.7966	3.8494	0.8782	0.997	0.5347	2	28.6009	17.2885	5.8051	32.3312	11.4626	11.1591
1933	1.8915	0.9277		1.5419	7.6001	1.0411	5.5127	17.2642	9.5623	1.8059	0.9023	0.981	0.5998	2	9.9553	6.4639	4.2421	10.7766	7.9113	1.7187
1934	3.09	0.888		2.6555	78.6046	1.8323	8.6208	37.7588	13.3527	2.838	0.8161	1.0298	0.5389	2	24.4661	13.7169	5.8103	25.453	8.3108	9.2381
1935	2.3857	0.9053		1.9702	36.8638	1.3007	6.7853	23.1542	14.0527	2.6938	0.8832	0.9513	0.5244	2	18.2783	9.8954	5.5707	18.8696	10.7992	4.2322
1936	2.2721	0.9797		1.9831	28.914	1.4334	6.9932	12.177	10.3474	2.1209	0.9678	1.0475	0.6736	2	14.832	7.9274	5.2041	11.7688	9.0876	1.8061
1937	3.0517	0.8465	0.7323	2.4585	76.1577	1.6155	8.1161	27.0717	8.8784	1.7672	0.7323	0.9541	0.4507	2	14.343	6.8011	3.9826	15.0899	6.4748	3.8829
1938	2.5114	0.9168		2.1158	43.5177	1.4403	7.2331	15.8886	9.8604	1.9635	0.9383	1.0001	0.5684	2	14.202	6.9705	4.759	12.2639	8.2939	2.2565
1939	3.8135	0.8403	0.6563	3.0624	99.4506	1.9817	10.0675	7.9421	6.4401	1.2677	0.6563	0.9252	0.3904	2	12.7623	3.3284	3.2791	8.5247	5.9287	1.0136
1940	3.0291	0.9189	0.7748	2.5655	75.0422	1.7444	8.7445	32.1387	11.3887	2.2719	0.7748	0.9929	0.4679	2	19.8664	10.0007	4.5271	21.3749	7.7283	6.3848
1941	2.5199	0.8469		2.043	43.8903	1.3522	6.7044	13.18	8.0984	1.6334	0.8788	0.9212	0.5577	2	10.9507	5.3645	3.8286	9.619	7.031	1.4433
1942	2.7516	0.9215		2.3471	58.8131	1.6212	7.9658	35.8619	11.1345	2.2661	0.8519	0.9856	0.5265	2	18.0512	10.2331	3.6803	19.4378	7.1414	6.4735
1943	3.6049	0.8606	0.5991	2.9253	97.9234	1.9193	9.7465	11.5459	9.1999	1.8117	0.5991	0.9433	0.3836	2	17.6574	5.1601	3.3564	13.453	8.1379	2.0387
1944	3.1719	0.8286	0.7269	2.5142	82.7936	1.5847	8.257	13.8831	8.6248	1.6553	0.7268	0.9234	0.4055	2	13.6677	4.9091	3.6975	12.1073	7.4273	1.8975
1945	2.0789	0.9449		1.7432	17.5993	1.2073	6.1711	-18.0714	7.6035	1.4875	0.8691	0.9782	0.5714	2	9.1797	3.471	5.0258	6.0745	8.9776	-1.6589
1946	2.6158	0.8292		2.0987	50.0644	1.3675	6.8139	20.441	14.5702	2.9241	0.8566	0.9491	0.4931	2	19.9247	9.7888	5.9135	19.8519	11.5921	4.0728
1947	2.3409	0.918		1.9231	33.4922	1.3058	6.7511	6.5805	10.5518	2.0409	0.9232	0.9925	0.5406	2	13.7785	6.2363	5.1887	11.5348	9.8578	0.9067
1948	1.9237	1.0072		1.7004	8.9115	1.2207	6.087	-29.5561	8.177	1.6398	0.9763	1.0457	0.6989	2	9.9817	4.4537	6.3612	6.3726	10.5939	-2.9502
1949	2.9934	0.8791		2.4542	72.609	1.6376	8.2668	43.4558	12.7501	2.5257	0.7864	0.952	0.4493	2	20.8796	12.3126	4.54	27.4051	7.2097	9.0734
1950	2.5907	0.8032		1.9659	48.3996	1.2146	6.5372	27.6789	17.2978	3.2139	0.7431	0.8996	0.4105	2	21.0099	10.9501	5.424	26.6769	12.5096	5.8153
1951	2.2077	0.9077		1.786	25.032	1.1979	6.2956	-13.8843	9.335	1.7762	0.8941	0.9627	0.5278	2	11.1824	4.0584	5.9145	7.6896	10.6313	-1.5526
1952	1.9244	0.9577		1.6318	9.0873	1.1164	5.7895	-35.2828	7.9521	1.5334	0.9136	1.0207	0.6321	2	8.8777	3.6681	5.8215	5.8028	10.7581	-3.1323
1953	2.3167	0.8091		1.7218	32.1447	1.0178	5.8892	21.6732	2.1773	0.3763	0.6931	0.8608	0.4101	2	2.2161	1.1797	0.6692	2.8768	1.7054	0.4803
1954	3.0091	0.78		2.2743	73.8434	1.3946	7.3739	39.629	17.0409	3.2229	0.7205	0.9171	0.3854	2	23.7652	13.3832	4.5306	34.7227	10.288	9.4179
1955	1.9665	0.9096		1.5719	10.8271	1.0367	5.6194	-14.1635	9.393	1.7329	0.8539	0.9853	0.5275	2	9.7377	4.2778	5.4599	8.1089	10.7233	-1.3792
1956	2.3236	0.9325		1.9659	32.3856	1.3653	6.8072	12.5551	10.7401	2.1541	0.8862	0.9892	0.5444	2	14.6634	6.9538	5.7186	12.7734	9.3917	1.841
1957	1.9933	0.9269		1.6404	12.5581	1.0907	5.8046	18.9486	9.3496	1.7568	0.8862	0.9795	0.5481	2	10.1976	6.086	4.1116	11.1036	7.5781	1.9323
1958	3.4287	0.8287	0.6403	2.7155	93.8049	1.7309	8.9264	3.3424	11.9006	2.3076	0.6403	0.9553	0.3495	2	20.5987	4.7085	7.6659	13.4727	11.5027	0.6885
1959	2.5493	0.7621	0.6481	1.8546	45.73	1.0914	6.1036	-8.9933	6.5388	1.1692	0.6481	0.8466	0.3704	2	7.1364	1.998	3.1657	5.3941	7.1267	-0.6418
1960	3.4548	0.8278	0.7121	2.7326	94.8634	1.7497	8.9848	26.6844	12.6261	2.4588	0.7121	0.9006	0.4278	2	22.0919	9.8549	5.5862	23.0382	9.2571	5.8951
1961	2.6306	0.8181		2.013	51.1981	1.2447	6.7611	27.3879	18.4211	3.3913	0.8005	0.8741	0.4164	2	22.9287	11.85	6.631	28.4556	13.376	6.2797
1962	1.9137	0.8033		1.3791	8.5314	0.8015	4.8294	-23.5957	6.1369	1.0185	0.7918	0.8578	0.4514	2	4.9187	2.2633	3.0196	5.0136	7.5845	-1.1606
1963	3.121	0.8717		2.6212	80.4674	1.7789	8.5469	33.4738	11.3125	2.3545	0.8585	0.9878	0.4946	2	20.1238	10.4588	4.5984	21.1444	7.526	6.7362
1964	2.3518	0.8624		1.8417	34.2928	1.173	6.3716	15.1523	17.7217	3.2625	0.8326	0.9304	0.482	2	20.7876	10.3977	7.6896	21.5708	15.0362	3.1498
1965	3.0801	0.8612		2.5099	78.0835	1.6424	8.3332	27.0588	10.4655	2.0627	0.7489	0.967	0.4483	2	17.1885	8.0735	4.7323	18.0074	7.6335	4.651
1966	2.2991	0.9119		1.8845	30.7415	1.2543	6.5867	-12.4315	7.1982	1.3707	0.8734	0.9829	0.5705	2	9.0287	3.4947	4.5396	6.1256	8.093	-1.1224
1967	1.7981	0.9366		1.4777	4.1885	0.9825	5.2907	22.7642	9.4801	1.7605	0.8791	0.99	0.6051	2	9.3142	6.5508	4.008	10.8262	7.3221	2.1203
1968	2.5839	0.8707		2.0387	48.0536	1.2935	7.0683	28.5506	16.8261	3.0792	0.7831	0.9312	0.5091	2	21.7645	12.3348	6.1906	24.2276	12.0226	6.2139
1969	2.0218	0.9547		1.7132	14.1583	1.1928	6.0637	-30.5867	16.0666	3.1605	0.9289	0.9957	0.6353	2	19.1642	7.467	11.6972	11.7543	20.9817	-5.8617
1970	2.2808	0.8964		1.8417	29.4868	1.2226	6.4234	21.1666	10.6684	2.0306	0.8915	0.9532	0.5628	2	13.0432	7.4942	4.2501	13.3162	8.4106	2.7608
1971	1.9497	0.7913		1.4048	10.0873	0.8265	4.8465	14.5171	5.4974	0.9375	0.7855	0.851	0.3902	2	4.5436	2.4932	2.0504	6.3898	4.6994	0.6596
1972	2.7382	0.8543		2.1929	58.1938	1.417	7.3487	36.1858	12.0934	2.3319	0.7861	0.9372	0.4232	2	17.1363	9.4666	4.3743	22.3713	7.7175	6.2009
1973	1.9905	0.9354		1.6618	12.3781	1.1141	5.8492	-7.281	12.7728	2.4328	0.9261	0.993	0.5724	2	14.2302	6.8078	7.4224	11.8931	13.7032	-1.0361
1974	2.4732	0.8081		1.8931	41.5221	1.1788	6.2791	32.3818	17.0637	3.2034	0.7902	0.898	0.4356	2	20.1147	11.5401	5.4527	26.4904	11.5386	6.5135
1975	1.9803	0.9896		1.7304	11.8692	1.2272	6.1568	-14.858	12.4961	2.4908	0.9049	1.0704	0.6336	2	15.3352	6.8154	8.5198	10.7564	14.3524	-2.2785
1976	3.3459	0.8453	0.7199	2.694	90.9335	1.7355	8.8855	25.0157	11.0988	2.1678	0.7199	0.9281	0.4223	2	19.2619	8.3333	4.0019	19.7314	8.3223	4.8185
1977	2.2802	0.8846		1.8117	29.3856	1.1864	6.3366	8.3392	14.6741	2.7474	0.8667	0.9562	0.54	2	17.4094	8.7145	7.0023	16.1393	13.4505	1.4518
1978	1.8831	0.8939		1.4948	6.9922	0.9813	5.2881	-25.4646	7.2826	1.3514	0.8416	0.9559	0.5475	2	7.1464	3.1826	4.4814	5.8133	9.1373	-1.8198
1979	2.1586	0.8479		1.6318	22.1475	1.0139	5.7498	1.958	12.2609	2.162	0.8477	0.9094	0.5102	2	12.4313	6.377	5.4272	12.4979	12.0209	0.2434
1980	2.5391	0.8595		1.9916	45.3527	1.2735	6.856	14.8165	13.73	2.5504	0.808	0.9265	0.4866	2	17.4852	8.2817	6.2184	17.0198	11.6957	2.5907
1981	2.7819	0.8443		2.2358	60.8968	1.484	7.3791	20.7043	14.2664	2.8691	0.8287	0.9337	0.5161	2	21.1714	10.222	6.0618	19.8061	11.3128	4.3834
1982	3.6176	0.8345	0.674	2.8568	98.0862	1.8072	9.4838	29.3448	10.2029	1.9442	0.674	0.9462	0.4053	2	18.4387	8.3323	3.9309	20.5595	7.2087	5.4108
1983	2.7358	0.8215		2.1073	58.0703	1.3115	7.0603	45.7706	3.1955	0.5936	0.7761	0.891	0.4031	2	4.1909	2.6167	0.9877	6.4917	1.7329	1.9182
1984	1.9468	0.8843		1.5333	9.9103	0.9947	5.4083	-0.9146	11.564	2.1269	0.8626	0.9621	0.5114	2	11.5027	5.8625	5.6402	11.4639	11.6696	-0.1052
1985	2.7641	0.8884		2.2743	59.4766	1.5148	7.7146	26.1892	17.2583	3.3887	0.8517	0.9191	0.4969	2	26.1428	13.1765	7.2817	26.5177	12.7388	6.8466
1986	3.4075	0.8111	0.6718	2.6469	92.8589	1.6752	8.6833	10.8937	10.0241	1.9339	0.6718	0.9383	0.3478	2	16.7923	4.9361	5.5536	14.1914	8.9323	1.8293
1987	1.7718	0.8872		1.392	3.2002	0.8916	4.9386	-14.2414	6.2153	1.1221	0.8615	0.9425	0.5448	2	5.5416	3.0796	3.3239	5.6524	7.1008	-0.7892
1988	3.3326	0.7551	0.5606	2.4199	90.5206	1.4243	7.9058	11.1409	11.038	1.9886	0.5606	0.9194	0.2992	2	15.7214	4.6863	3.9288	15.6612	9.8079	1.7515
1989	2.0748	0.8739		1.6147	17.4128	1.0402	5.6965	-5.7341	9.6301	1.7585	0.8551	0.9212	0.4868	2	10.0172	4.3827	5.0162	9.0025	10.1823	-0.5744
1990	2.1632	0.8973		1.7175	22.5009	1.1224	6.0979	-9.5496	6.7481	1.2421	0.8952	0.9666	0.5751	2	7.5741	3.5281	3.6083	6.1347	7.3923	-0.7233
1991	3.3167	0.8575	0.7008	2.6983	89.9034	1.7882	8.9347	6.4221	10.4388	2.0892	0.7008	0.9675	0.4425	2	18.6667	5.5209	6.4906	12.4779	9.7684	1.1988
1992	3.0283	0.7975		2.3257	74.9034	1.4311	7.5874	14.6446	12.5051	2.3586	0.7391	0.945	0.3889	2	17.896	6.7716	5.1558	17.4135	10.674	2.6208
1993	2.4127	0.9077		1.9745	38.3999	1.3248	6.8803	12.4539	10.897	2.0982	0.888	0.9497	0.5799	2	14.4364	7.33	4.9643	12.6407	9.5402	1.7979
1994	3.3571	0.834	0.6779	2.6426	91.1404	1.6748	8.796	22.1288	7.4927	1.4266	0.6779	0.9482	0.4228	2	12.5488	5.2437	3.0316	12.4024	5.8345	2.7769
1995	3.1766	0.8044	0.6607	2.4371	83.0381	1.5428	8.0276	11.8542	11.6318	2.2355	0.6607	0.9512	0.3977	2	17.9456	6.2051	5.1533	15.6014	10.2527	2.1273
[truncated: 627 more rows]

## Sheet: 1-N
n	Axis	Dia	Constr	Area	Age	Volume	WallArea	RingFraction	ConcTotal	ConcWall	MinDiaCenter	MaxDia	VolCenter	FlChannel	FluorTotal	FluorCenter	FluorPole	ConcCenter	ConcOffCenter	FCPlus
count	3021	3021	509	3021	3021	3021	3021	3021	3021	3021	3021	3021	3021	3021	3021	3021	3021	3021	3021	3021
mean	2.5266	0.8924	0.6941	2.063	46.722	1.3722	7.043	24.4561	3.1731	0.6181	0.8386	0.9664	0.5189	2	4.5645	2.8567	0.936	5.9337	2.0343	1.8045
stdev	0.5128	0.0522	0.0628	0.4219	27.9202	0.2883	1.2721	31.9666	1.6707	0.3317	0.0886	0.0506	0.0808	0	2.8952	2.2534	0.4041	5.1206	0.8427	2.2925
---	---	---	---	---	---	---	---	---	---	---	---	---	---	---	---	---	---	---	---	---
1	2.1735	0.8776		1.7218	26.0571	1.1069	5.9923	-24.0336	1.7434	0.322	0.8514	0.9169	0.5193	2	1.9298	0.6591	1.1626	1.2693	2.1625	-0.4638
2	2.8606	0.8511		2.3557	68.416	1.576	7.6484	61.5885	3.3945	0.6995	0.7891	0.9874	0.4661	2	5.3497	3.9026	0.5676	8.3721	1.3039	3.2948
3	2.191	0.9722		1.9017	27.1689	1.3334	6.6922	-3.094	1.427	0.2843	0.9269	1.0382	0.6479	2	1.9027	0.8942	0.8914	1.3802	1.4711	-0.0589
4	2.5055	0.969		2.2143	46.3537	1.5828	7.6274	48.7105	3.7676	0.7818	0.96	1.031	0.594	2	5.9634	4.0526	0.9459	6.8226	1.9323	2.9048
5	2.3981	0.9566		2.0773	40.1454	1.4755	7.2068	17.6308	1.6449	0.3368	0.933	1.0021	0.6347	2	2.427	1.2878	0.7918	2.0291	1.3548	0.4279
6	2.3986	0.9338		2.0302	40.2617	1.4149	7.0367	60.5656	5.411	1.088	0.9232	0.9897	0.5987	2	7.656	5.9144	0.9412	9.879	2.1338	4.6369
7	2.0138	0.9308		1.6704	15.5088	1.1392	5.8889	-3.8861	1.0418	0.2015	0.8754	0.992	0.6066	2	1.1868	0.6104	0.5764	1.0062	1.0822	-0.0461
8	2.6257	0.8705		2.1201	53.6053	1.3852	7.1804	57.7659	4.7159	0.9098	0.8275	0.9383	0.4746	2	6.5324	4.7187	0.9351	9.9431	1.9916	3.7735
9	2.0736	0.8986		1.6533	19.1325	1.0971	5.8538	-16.6437	1.7191	0.3222	0.8775	0.9572	0.5118	2	1.886	0.7124	1.0443	1.3919	2.0053	-0.3139
10	2.7769	0.8842		2.2657	63.5817	1.4767	7.714	55.5987	3.7991	0.7273	0.8025	0.9393	0.4545	2	5.6102	3.8859	0.5461	8.5495	1.6868	3.1192
11	1.942	0.9185		1.6019	11.5918	1.0812	5.604	-34.9875	1.3643	0.2632	0.8847	0.9877	0.5444	2	1.4751	0.4865	0.9886	0.8936	1.8417	-0.5161
12	1.9984	0.9114		1.619	14.5074	1.0907	5.7223	7.0141	1.6483	0.3142	0.9016	0.9707	0.5797	2	1.7978	1.0146	0.7832	1.7503	1.5327	0.1261
13	3.4333	0.8139	0.6501	2.6855	94.9389	1.6884	8.7787	53.9774	3.7063	0.7128	0.6501	0.9251	0.355	2	6.2578	3.9834	0.765	11.2198	1.7057	3.3778
14	2.837	0.8522		2.27	67.2535	1.4746	7.5956	26.3783	3.037	0.5896	0.8319	0.9718	0.5159	2	4.4783	2.3348	0.9994	4.5256	2.2358	1.1813
15	1.8176	1.0155		1.6104	6.1611	1.1838	5.7989	-24.8814	1.5318	0.3127	0.9453	1.0824	0.6541	2	1.8134	0.8001	1.1906	1.2232	1.913	-0.4512
16	2.268	0.9182		1.8717	31.6764	1.2748	6.5424	-6.3449	2.6915	0.5244	0.9099	0.9823	0.5804	2	3.4311	1.4436	1.6251	2.4873	2.8623	-0.2177
17	3.0245	0.892		2.497	77.6916	1.6666	8.4757	68.4603	6.4966	1.2775	0.7856	0.9826	0.4489	2	10.8273	8.3322	0.6897	18.5607	2.049	7.4124
18	1.757	1.0027		1.5376	3.9498	1.1124	5.535	-9.9377	2.4243	0.4872	0.9544	1.0583	0.6828	2	2.6968	1.5519	1.7235	2.2727	2.6652	-0.268
19	2.303	0.9159		1.8974	34.0538	1.2688	6.6264	-4.5718	2.2669	0.4341	0.8816	0.9875	0.5871	2	2.8763	1.2603	1.2407	2.1466	2.3706	-0.1315
20	2.9587	0.8751		2.4413	73.7112	1.6248	8.1338	63.7665	5.8289	1.1644	0.7921	0.9876	0.4907	2	9.4708	7.0757	0.8866	14.419	2.1121	6.0392
21	2.6793	0.8469		2.1501	56.9636	1.4156	7.1285	16.9179	1.7107	0.3397	0.8931	0.9565	0.557	2	2.4217	1.2013	0.5734	2.1569	1.4213	0.4097
22	2.9401	0.8311		2.3171	72.9793	1.4895	7.6768	13.5422	1.811	0.3514	0.8512	0.9225	0.5306	2	2.6975	1.1961	0.5106	2.2542	1.5657	0.3653
23	2.4638	0.9181		2.0302	44.0651	1.3879	7.1066	14.493	3.5203	0.6875	0.8747	0.9749	0.5348	2	4.8858	2.318	1.5319	4.334	3.0101	0.7081
24	2.1995	0.9253		1.8203	27.7281	1.2501	6.394	23.1378	2.0007	0.3912	0.9141	0.9806	0.5383	2	2.5011	1.4064	0.8407	2.6129	1.5378	0.5787
25	1.8413	0.9668		1.5547	7.1061	1.0803	5.5924	14.3391	0.8676	0.1676	0.9172	1.0482	0.5887	2	0.9373	0.5719	0.4448	0.9716	0.7433	0.1344
26	2.0623	0.8653		1.5847	18.3804	1.0171	5.6064	-1.969	1.6303	0.2958	0.8693	0.925	0.4812	2	1.6582	0.7674	0.7694	1.5947	1.6625	-0.0326
27	2.398	0.8788		1.9274	40.1163	1.263	6.6206	23.2667	1.7873	0.341	0.8542	0.9199	0.5347	2	2.2573	1.2585	0.5823	2.3537	1.3714	0.5252
28	2.1855	0.9365		1.846	26.8239	1.2526	6.4302	25.8755	1.8694	0.3642	0.9229	0.9959	0.6048	2	2.3416	1.4439	0.7913	2.3875	1.3857	0.6059
29	2.4274	0.9037		2.0002	41.8711	1.3335	6.8916	33.8526	3.7404	0.7238	0.8653	0.933	0.5495	2	4.9878	3.048	1.3632	5.547	2.4742	1.6885
30	3.2793	0.8423	0.6598	2.6512	90.5845	1.7202	8.6773	55.1595	2.1346	0.4232	0.6598	0.9462	0.3824	2	3.6719	2.3915	0.3592	6.2534	0.9571	2.0254
31	3.1889	0.8834		2.6683	86.7588	1.8142	8.8506	63.345	2.7845	0.5708	0.8321	1.0012	0.5347	2	5.0517	3.7457	0.3727	7.0052	1.0207	3.2
32	3.2021	0.9167	0.7503	2.7497	87.3222	1.9118	9.222	61.354	4.0695	0.8436	0.7503	1.0328	0.5049	2	7.7801	5.5675	0.5551	11.026	1.5727	4.7734
33	2.2378	0.8849		1.7646	29.6347	1.1387	6.2212	15.8724	1.8225	0.3336	0.7887	0.9858	0.5078	2	2.0753	1.1079	0.7015	2.1819	1.5333	0.3294
34	2.4935	0.865		2.0088	45.6573	1.3075	6.7762	50.8456	3.2246	0.6222	0.8325	0.9412	0.4735	2	4.2161	2.8942	0.7826	6.1124	1.5849	2.1437
35	2.0916	0.9099		1.7132	20.3947	1.1417	5.9787	11.318	1.4394	0.2749	0.8768	0.9724	0.5191	2	1.6434	0.8487	0.6599	1.6348	1.2765	0.186
36	2.7085	0.8438		2.1587	58.9372	1.3902	7.1802	3.438	2.6195	0.5072	0.8542	0.9223	0.5339	2	3.6416	1.4758	1.2581	2.764	2.5294	0.1252
37	2.4173	0.915		2.0045	41.2838	1.3612	6.9489	35.1574	3.359	0.658	0.8823	0.9789	0.5786	2	4.5723	2.8677	1.1232	4.9564	2.178	1.6075
38	2.6661	0.8588		2.1844	55.9219	1.4643	7.1932	39.6125	4.1662	0.8481	0.9162	0.9167	0.5611	2	6.1006	3.8283	1.0688	6.8228	2.5159	2.4166
39	3.0703	0.8224	0.7075	2.467	80.1643	1.6045	7.9328	38.2981	3.1179	0.6306	0.7075	0.9533	0.4136	2	5.0026	2.7116	0.9165	6.5558	1.9238	1.9159
40	3.5088	0.7953	0.5791	2.6426	96.7784	1.6252	8.7667	9.4396	1.4647	0.2715	0.5791	0.9208	0.3337	2	2.3804	0.6672	0.3492	1.9998	1.3264	0.2247
41	2.305	0.9195		1.9102	34.1932	1.2837	6.6585	8.2037	2.0929	0.4035	0.8893	0.9896	0.5887	2	2.6866	1.3515	1.0169	2.2956	1.9212	0.2204
42	2.3396	0.9273		1.9488	36.2727	1.3376	6.8158	34.9322	3.7406	0.7341	0.8918	1.0067	0.564	2	5.0034	3.1205	1.2262	5.5328	2.4339	1.7478
43	2.8082	0.9031		2.3899	65.4406	1.6581	7.9673	49.3486	1.7452	0.3632	0.9091	0.9657	0.5899	2	2.8937	1.9494	0.3892	3.3049	0.884	1.428
44	2.0236	0.9525		1.7089	16.0737	1.1861	6.0552	-33.2114	1.1987	0.2348	0.9179	0.9888	0.6307	2	1.4218	0.5348	0.887	0.8481	1.5968	-0.4722
45	2.1492	1.0085		1.9102	24.249	1.4042	6.8094	10.3172	1.8747	0.3866	0.9796	1.09	0.7225	2	2.6325	1.4863	0.9717	2.0572	1.6813	0.2716
46	2.3832	0.8092		1.7646	39.3047	1.0435	6.0582	0.501	2.146	0.3696	0.7801	0.8552	0.4101	2	2.2394	0.887	1.0077	2.1627	2.1354	0.0112
47	2.8221	0.8623		2.3	66.4139	1.5122	7.6449	61.9052	5.7896	1.1452	0.8514	0.9179	0.5109	2	8.755	6.5465	0.817	12.8138	2.2055	5.4198
48	2.7365	0.8896		2.2529	60.9718	1.5206	7.6475	54.9848	3.9328	0.782	0.851	0.9497	0.4958	2	5.9802	4.1659	0.6684	8.4025	1.7703	3.2882
49	2.6112	0.8653		2.1801	52.6192	1.4834	7.0982	25.1923	1.8402	0.3846	0.8717	0.9935	0.543	2	2.7298	1.4352	0.6014	2.6432	1.3766	0.6877
50	2.1932	0.9784		1.8974	27.3285	1.3694	6.7411	-4.9934	1.4276	0.29	0.9405	1.0749	0.6244	2	1.955	0.8383	0.8183	1.3426	1.499	-0.0976
51	2.9895	0.8798		2.4542	75.5576	1.634	8.2629	33.0489	2.2016	0.4354	0.8524	0.9221	0.4984	2	3.5974	1.9235	0.6937	3.8593	1.474	1.1889
52	3.3831	0.8818	0.7857	2.8654	93.7114	1.9825	9.3722	60.8812	4.5014	0.9522	0.7857	0.9857	0.4377	2	8.9241	6.2038	0.7607	14.174	1.7608	5.4331
53	2.0772	0.9492		1.7475	19.3589	1.2218	6.1945	-24.7004	0.9358	0.1846	0.932	0.9985	0.5583	2	1.1433	0.3691	0.7159	0.661	1.1669	-0.2824
54	1.7135	0.9176		1.4006	3.0926	0.9191	4.9396	3.3953	2.4799	0.4614	0.8867	0.9547	0.5371	2	2.2793	1.364	1.2834	2.5397	2.3956	0.0774
55	1.7896	1.0107		1.5719	5.0398	1.1216	5.6825	-88.159	3.8898	0.7678	0.9417	1.0542	0.693	2	4.3628	1.2258	3.5393	1.7689	7.319	-3.8462
56	2.3175	0.9137		1.9102	34.7803	1.2639	6.6522	5.0842	1.4666	0.2786	0.8798	0.9805	0.5891	2	1.8536	0.9143	0.704	1.552	1.392	0.0942
57	2.0004	0.8936		1.5804	14.6535	1.0409	5.6158	-39.1228	2.2889	0.4242	0.8831	0.9616	0.5666	2	2.3825	0.8722	1.5103	1.5394	3.1843	-0.9321
58	2.9052	0.8829		2.3642	70.7695	1.5394	8.0582	51.8843	4.0576	0.7751	0.8205	0.9531	0.4558	2	6.2462	4.1305	0.8572	9.0629	1.9522	3.2408
59	1.8439	0.9009		1.4734	7.3375	0.9571	5.2188	8.8804	1.1077	0.2032	0.799	0.9845	0.5126	2	1.0602	0.6116	0.5278	1.193	1.0093	0.0941
60	3.1759	0.8424	0.7199	2.5613	86.0777	1.6855	8.405	61.1234	5.8021	1.1635	0.7199	0.979	0.428	2	9.7794	6.9428	0.7992	16.2225	2.2557	5.9775
61	1.6993	0.9851		1.452	2.8006	1.0264	5.259	-38.9183	2.0247	0.3952	0.9118	1.0578	0.6026	2	2.0782	0.8863	1.5151	1.4707	2.8128	-0.8088
62	2.6826	0.8285		2.1115	57.1924	1.3588	6.9825	-2.3274	4.5502	0.8855	0.8352	0.8923	0.5237	2	6.1828	2.2944	2.4346	4.3814	4.6561	-0.1439
63	2.169	0.8735		1.7132	25.7147	1.0948	5.9522	3.8946	4.6086	0.8477	0.8652	0.9409	0.5166	2	5.0455	2.4846	2.2386	4.8094	4.4291	0.1965
64	2.4242	0.9059		2.0002	41.6359	1.338	6.8994	4.537	3.6768	0.713	0.8559	0.9479	0.5512	2	4.9195	2.1579	2.0278	3.9147	3.5098	0.2232
65	2.7513	0.8056		2.073	62.1184	1.2596	6.963	51.4392	5.0033	0.9051	0.7426	0.897	0.3855	2	6.3022	4.1784	1.0923	10.8396	2.4296	3.2418
66	2.09	0.8145		1.5333	20.2427	0.9178	5.3479	-14.2074	4.5722	0.7847	0.8245	0.8916	0.4396	2	4.1964	1.6994	2.2355	3.8654	5.2216	-0.5962
67	2.6359	0.8766		2.2058	54.181	1.4894	7.2593	36.3853	2.139	0.4389	0.9198	0.9876	0.5457	2	3.1859	1.9018	0.6563	3.4851	1.3607	1.1592
68	2.9125	0.7679	0.6085	2.1544	71.2015	1.2943	7.026	54.3841	7.0722	1.3028	0.6086	0.8668	0.369	2	9.1536	6.1686	1.3592	16.7153	3.2259	4.9781
69	3.5967	0.7986	0.6144	2.7711	97.9455	1.7178	9.0242	26.7452	4.9035	0.9334	0.6144	0.8508	0.3585	2	8.4232	3.5405	1.7778	9.8762	3.5921	2.2528
70	1.9116	0.8883		1.5162	10.1676	0.9744	5.3348	-27.2703	3.8266	0.6989	0.8702	0.9371	0.5478	2	3.7286	1.6508	2.3364	3.0137	4.87	-1.0168
71	1.7656	0.9081		1.4006	4.2442	0.9187	5.0373	1.641	2.8728	0.5239	0.8224	0.9625	0.5551	2	2.6392	1.6117	1.5212	2.9036	2.8256	0.0433
72	2.2416	0.8953		1.8074	29.9594	1.1798	6.3051	-19.8388	1.8085	0.3384	0.8513	0.9875	0.5186	2	2.1337	0.7008	1.179	1.3512	2.1674	-0.4233
73	2.6462	0.8854		2.2315	54.9843	1.5028	7.3604	20.4755	1.2034	0.2457	0.9167	0.961	0.5422	2	1.8085	0.8892	0.4856	1.64	0.957	0.3703
74	2.4879	0.9008		2.0216	45.2953	1.3457	7.0402	18.5542	3.9454	0.7541	0.8694	0.9848	0.5194	2	5.3093	2.6539	1.6944	5.11	3.2133	0.9851
75	3.0229	0.8322	0.7225	2.4199	77.4655	1.563	7.9034	58.2569	6.0509	1.1966	0.7225	0.9199	0.4289	2	9.4576	6.593	0.9653	15.3732	2.5258	5.5097
76	2.0923	0.9859		1.8203	20.4201	1.3059	6.4802	-22.9255	1.7616	0.355	0.9607	1.0601	0.6329	2	2.3005	0.8432	1.3161	1.3323	2.1656	-0.5274
77	2.209	0.9263		1.8246	28.3429	1.2462	6.428	14.899	4.0976	0.7944	0.9162	0.9817	0.556	2	5.1064	2.6996	1.8934	4.8553	3.487	0.7608
78	3.4355	0.8596	0.6415	2.7454	95.0665	1.7921	9.2772	48.182	3.453	0.667	0.6415	0.9818	0.3856	2	6.1882	3.6715	0.6663	9.5211	1.7893	2.9816
79	2.2982	0.902		1.8803	33.7197	1.242	6.5123	-9.5866	2.7035	0.5156	0.8815	0.9416	0.5664	2	3.3578	1.3561	1.5454	2.3943	2.9626	-0.3219
80	2.6288	0.8618		2.1672	53.733	1.4437	7.1172	45.888	3.6814	0.7468	0.8852	0.9814	0.5326	2	5.3149	3.4998	0.9023	6.5717	1.9921	2.4389
81	2.6119	0.9025		2.1972	52.7461	1.5033	7.4054	20.6973	3.5334	0.7173	0.9498	0.9891	0.5816	2	5.3118	2.7292	1.4404	4.6923	2.8021	1.0994
82	2.4335	0.9492		2.0858	42.3722	1.4502	7.2567	-12.4731	3.039	0.6073	0.9374	1.0209	0.6282	2	4.4071	1.5974	2.2139	2.543	3.418	-0.5497
83	2.7896	0.903	0.7106	2.3128	64.3705	1.5639	7.9141	68.9984	5.2542	1.0383	0.7106	0.9713	0.4724	2	8.217	6.4391	0.8217	13.6297	1.6289	5.6696
84	2.0281	0.9734		1.7561	16.3199	1.2406	6.2024	-9.6173	2.8899	0.578	0.9256	1.046	0.6615	2	3.5852	1.7507	1.8345	2.6465	3.1677	-0.3448
85	3.5913	0.8741	0.6051	2.981	97.772	2.0116	9.8623	39.7751	1.8434	0.376	0.6051	0.9937	0.421	2	3.7081	1.9423	0.6047	4.6131	1.1102	1.4749
86	2.6668	0.8408		2.1544	56.0842	1.4094	7.0445	10.4876	2.7603	0.5522	0.8528	0.9341	0.5299	2	3.8903	1.7171	1.2179	3.2408	2.4707	0.408
87	2.9872	0.8453		2.3857	75.3347	1.5746	7.9324	-2.4864	2.4035	0.4771	0.8209	1.0027	0.5223	2	3.7846	1.1923	0.7947	2.2831	2.4633	-0.0941
88	2.1011	0.9828		1.8246	21.2083	1.2976	6.4872	-26.7705	1.8315	0.3663	0.9628	1.0241	0.6276	2	2.3765	0.8209	1.4063	1.308	2.3217	-0.6362
89	2.677	0.8891		2.1415	56.7677	1.402	7.4775	55.152	4.46	0.8362	0.8264	0.9364	0.5179	2	6.2529	4.4845	0.8517	8.6594	2.0002	3.4486
90	2.2189	0.9354		1.8631	28.7722	1.2816	6.5208	2.5631	1.0576	0.2079	0.9251	0.9859	0.5695	2	1.3554	0.6216	0.5742	1.0915	1.0305	0.0347
91	2.1251	0.9397		1.7732	22.6949	1.1988	6.2739	-26.1587	1.0565	0.2019	0.9276	0.9933	0.5649	2	1.2665	0.4216	0.7503	0.7464	1.3329	-0.3313
92	2.5258	0.8792		2.1158	47.6036	1.4518	6.9763	49.7437	4.0713	0.8473	0.8586	0.9804	0.5652	2	5.9107	4.0966	1.0219	7.2484	2.0461	2.9402
93	2.4283	0.9433		2.0858	41.9594	1.451	7.196	13.8768	1.3146	0.2651	0.922	0.9878	0.5923	2	1.9075	0.9353	0.6768	1.5791	1.1322	0.2647
94	2.6607	0.8226		2.0259	55.6626	1.2562	6.8762	27.4626	2.7219	0.4973	0.7584	0.8712	0.4435	2	3.4192	1.8146	0.9179	4.0918	1.9744	0.939
95	2.2178	0.8818		1.7603	28.7454	1.1431	6.1439	16.5917	2.9933	0.5569	0.8501	0.9131	0.4946	2	3.4216	1.8024	1.2058	3.6445	2.4966	0.5677
96	1.7795	0.9755		1.4991	4.5846	1.0429	5.4533	-80.9012	1.5704	0.3003	0.8893	1.032	0.6462	2	1.6378	0.5107	1.286	0.7903	2.8408	-1.325
97	1.756	0.9169		1.422	3.9272	0.9481	5.0581	-31.5212	3.0945	0.58	0.8838	0.9661	0.5838	2	2.9339	1.4513	1.9197	2.4859	4.07	-0.9248
98	2.2072	0.9217		1.8374	28.1823	1.2533	6.3909	36.7895	1.3644	0.2676	0.9243	0.9908	0.5383	2	1.71	1.0933	0.4608	2.031	0.8624	0.6291
99	3.115	0.84		2.4456	83.4631	1.5693	8.2199	69.0541	3.9227	0.7489	0.7863	0.9172	0.4387	2	6.1559	4.7834	0.3588	10.9048	1.2139	4.2509
100	2.9023	0.7834		2.2015	70.6257	1.335	7.143	41.8166	5.3094	0.9923	0.7516	0.873	0.4075	2	7.0881	4.223	0.9658	10.362	3.0893	2.964
101	2.0253	0.8853		1.589	16.1721	1.0303	5.6332	29.8663	2.3161	0.4236	0.8773	0.9513	0.5439	2	2.3863	1.5963	0.7901	2.9346	1.6244	0.7127
102	2.1098	0.9358		1.7646	21.8728	1.1942	6.2027	-7.4441	3.2228	0.6205	0.8714	0.9799	0.5712	2	3.8487	1.6914	1.8774	2.9612	3.4627	-0.2865
103	3.1366	0.8849		2.6683	84.3294	1.8398	8.7195	65.8138	3.5244	0.7436	0.8508	0.9823	0.4768	2	6.4842	4.8421	0.3873	10.1547	1.2049	4.2675
104	2.577	0.9121		2.1158	50.6358	1.4032	7.3842	16.6757	3.6899	0.7012	0.8861	0.953	0.5658	2	5.1776	2.6029	1.5463	4.6007	3.0746	0.8634
105	2.4381	0.9522		2.0944	42.6086	1.4542	7.2935	11.0218	1.1037	0.2201	0.9379	0.9818	0.6376	2	1.605	0.803	0.4767	1.2595	0.9821	0.1769
106	2.7785	0.9007		2.3	63.7528	1.5303	7.8625	52.0809	2.9896	0.5819	0.8331	0.9624	0.4972	2	4.575	3.095	0.714	6.2247	1.4326	2.3827
107	2.4323	0.8844		1.9659	42.3131	1.2848	6.7577	63.3259	5.0619	0.9624	0.7894	0.9667	0.5011	2	6.5035	5.0486	0.8408	10.0752	1.8564	4.1184
108	1.801	0.8176		1.3106	5.5879	0.7933	4.6261	-23.2073	2.1939	0.3762	0.8074	0.8636	0.4346	2	1.7404	0.7707	1.0924	1.7736	2.703	-0.4039
109	3.2819	0.7803	0.5908	2.4028	90.7496	1.4213	8.0454	51.4778	8.4272	1.4888	0.5908	0.8543	0.2978	2	11.9776	7.3835	1.5774	24.7939	4.0889	6.1658
110	1.6541	0.9203		1.3277	2.1288	0.8686	4.7821	-14.6934	1.759	0.3195	0.8702	1.001	0.5752	2	1.5279	0.9359	1.0305	1.6272	2.0174	-0.2245
111	1.8776	0.8832		1.4777	8.8977	0.9568	5.2096	-21.3643	1.9964	0.3667	0.8366	0.9505	0.5258	2	1.9102	0.8658	1.2047	1.6467	2.4229	-0.4081
112	3.2911	0.8646	0.6618	2.6555	91.0803	1.7123	8.9394	22.3183	2.7695	0.5305	0.6618	0.9344	0.3727	2	4.7423	1.8602	1.0784	4.9913	2.1514	1.0584
113	3.0191	0.8562	0.7423	2.4713	77.3149	1.6461	8.1207	72.973	7.9601	1.6136	0.7423	0.9819	0.4279	2	13.1032	10.4825	0.8899	24.4952	2.1514	9.5618
114	2.0426	0.8775		1.619	17.1357	1.0332	5.6307	14.9094	1.6606	0.3047	0.8601	0.9267	0.5282	2	1.7157	1.0021	0.7136	1.8973	1.4129	0.2558
115	3.3201	0.9021	0.6939	2.754	92.1187	1.8559	9.4095	60.8947	5.0649	0.999	0.6939	0.9698	0.4522	2	9.4	6.6196	1.0525	14.6403	1.9806	5.7241
116	1.8915	0.9715		1.6104	9.4372	1.1363	5.7732	-22.843	1.8177	0.3578	0.916	1.0257	0.6533	2	2.0654	0.9869	1.2258	1.5106	2.2328	-0.4718
117	2.5256	0.9012		2.0987	47.5424	1.4253	7.1504	-0.4138	1.821	0.363	0.8965	0.9702	0.5831	2	2.5955	1.0556	0.8736	1.8102	1.8286	-0.0107
118	2.5417	0.8576		1.9959	48.4327	1.2689	6.8479	50.8675	3.3795	0.6262	0.8252	0.8911	0.4742	2	4.2882	2.9687	0.7103	6.26	1.6604	2.1813
119	2.6581	0.8748		2.1372	55.4685	1.4164	7.3051	34.5305	2.8641	0.5553	0.8576	0.9777	0.5441	2	4.0567	2.4211	0.8443	4.4497	1.8752	1.4008
120	2.0422	0.9369		1.7089	17.0613	1.1591	6.0108	0.2586	1.4902	0.2874	0.928	0.9996	0.6119	2	1.7273	0.9141	0.8132	1.4937	1.4864	0.0045
121	2.8462	0.8615		2.3086	67.6752	1.5017	7.7029	64.8321	4.6147	0.8996	0.7996	0.9445	0.5075	2	6.9299	5.3165	0.5078	10.475	1.6229	4.4928
122	1.8612	0.8997		1.4862	8.2203	0.9563	5.2606	-1.0885	1.7225	0.3131	0.8517	0.9656	0.5194	2	1.6472	0.8864	0.8898	1.7067	1.7412	-0.0179
123	2.8001	0.8975		2.2914	64.9218	1.5266	7.8955	53.8963	4.562	0.8821	0.8098	0.9927	0.5302	2	6.9643	4.8686	0.8151	9.1832	2.1032	3.7535
124	2.0853	0.8535		1.589	19.9896	0.9992	5.5916	4.4253	3.1526	0.5634	0.7888	0.9205	0.4577	2	3.1501	1.5185	1.4037	3.3176	3.0129	0.1394
125	3.3598	0.8618	0.6704	2.724	93.1226	1.7708	9.0962	71.7263	5.1074	0.9943	0.6704	0.9389	0.424	2	9.0441	7.0993	0.5879	16.7435	1.444	6.487
126	2.7708	0.8601		2.1972	63.1718	1.4064	7.487	57.2528	7.039	1.3222	0.7882	0.9218	0.4219	2	9.8996	6.9373	1.8292	16.4439	3.009	5.6678
127	1.8975	0.9188		1.5333	9.5783	1.0222	5.4771	8.6767	1.1895	0.222	0.8279	0.9828	0.5785	2	1.2159	0.7339	0.6003	1.2687	1.0863	0.1055
128	2.9345	0.8463		2.2914	72.6875	1.4612	7.8019	53.5174	2.65	0.4963	0.8084	0.9169	0.4635	2	3.8722	2.6432	0.4414	5.7028	1.2318	2.0723
129	1.6335	0.9402		1.3406	1.861	0.9037	4.8248	-17.0855	2.2986	0.4305	0.9193	0.985	0.6022	2	2.0772	1.2657	1.3099	2.1018	2.6911	-0.3549
130	2.7313	0.8251	0.6584	2.1201	60.7033	1.3407	7.0801	63.0279	5.2045	0.9855	0.6584	0.9389	0.3803	2	6.9777	5.1297	0.7212	13.4875	1.9243	4.3979
131	3.2742	0.8464	0.6696	2.587	90.2961	1.6476	8.7061	57.0868	3.4797	0.6585	0.6696	0.9755	0.3669	2	5.7332	3.8207	0.5738	10.4149	1.4933	3.2729
132	3.4124	0.8563	0.6457	2.7883	94.4721	1.8499	9.1797	19.8624	2.2309	0.4496	0.6457	0.9849	0.3762	2	4.1269	1.4923	0.8613	3.9663	1.7878	0.8197
133	1.8244	0.8823		1.4391	6.437	0.928	5.0567	3.1816	1.8249	0.3349	0.87	0.9404	0.497	2	1.6935	0.9319	0.8909	1.8752	1.7667	0.0539
134	2.2003	0.8451		1.6618	27.7814	1.0462	5.8418	-33.8935	3.3328	0.5969	0.8321	0.9111	0.479	2	3.4868	0.9558	2.2149	1.9953	4.4625	-1.1818
135	2.2421	0.9124		1.8417	30.0407	1.2262	6.4269	2.45	1.6178	0.3087	0.8717	0.9832	0.5404	2	1.9837	0.9015	0.8381	1.668	1.5781	0.0486
136	2.8605	0.9299		2.4628	68.3807	1.7378	8.3563	55.9902	3.0923	0.6431	0.8768	1.0268	0.5136	2	5.3738	3.7078	0.5551	7.2189	1.3609	3.0088
137	2.1961	0.9151		1.8074	27.4615	1.2252	6.3136	-8.7161	1.6509	0.3204	0.8905	0.9734	0.5504	2	2.0227	0.8117	0.9458	1.4746	1.7948	-0.1763
138	3.6762	0.8025	0.612	2.8354	98.3802	1.7581	9.2685	25.1567	1.6964	0.3218	0.612	0.8903	0.3301	2	2.9825	1.1695	0.4586	3.5423	1.2697	0.7503
139	3.4106	0.849	0.6808	2.784	94.3874	1.83	9.0965	52.2836	2.4097	0.4848	0.6808	0.9415	0.3742	2	4.4098	2.7359	0.3129	7.3104	1.1498	2.3056
140	2.4591	0.7768		1.816	43.7369	1.0981	6.0015	62.2762	8.1266	1.4869	0.737	0.8787	0.3989	2	8.9238	6.7802	0.8931	16.9977	3.0656	5.5574
141	2.3149	0.9284		1.9488	34.6683	1.3182	6.7517	1.4226	3.2927	0.6429	0.863	0.9816	0.5974	2	4.3405	2.0009	1.833	3.3492	3.2459	0.0617
142	3.1045	0.7722	0.6355	2.2957	82.4461	1.3516	7.5316	44.4882	3.1719	0.5692	0.6355	0.896	0.3636	2	4.2872	2.5476	0.961	7.0057	1.7607	1.9073
143	2.2599	0.9074		1.846	31.2384	1.2481	6.4421	19.5516	2.9518	0.5719	0.8757	0.9435	0.574	2	3.6841	2.0833	1.1583	3.6295	2.3746	0.7203
144	3.3474	0.8502	0.6627	2.6683	92.6198	1.7313	8.9411	63.0102	4.3672	0.8456	0.6627	0.9335	0.4388	2	7.561	5.473	0.8968	12.4733	1.6154	4.7642
145	2.9109	0.8345		2.3214	71.0934	1.4735	7.6318	62.9565	4.6492	0.8976	0.7853	0.9163	0.4223	2	6.8506	5.0403	0.6138	11.9343	1.7222	4.3129
146	2.4056	0.9306		2.0045	40.6405	1.3805	7.0332	40.8459	5.0043	0.9823	0.9108	0.9988	0.6037	2	6.9084	4.6089	1.5415	7.6343	2.9602	2.8218
147	3.1908	0.8586		2.5998	86.8794	1.7238	8.6063	54.6002	3.5569	0.7124	0.8206	0.9646	0.5083	2	6.1313	4.1685	0.5631	8.2004	1.6148	3.3477
148	2.9957	0.8492	0.6742	2.3814	75.8552	1.5414	7.9922	60.5287	5.7675	1.1123	0.6742	0.9472	0.3732	2	8.89	6.2305	0.8511	16.6965	2.2766	5.381
149	2.1916	0.9274		1.8246	27.1955	1.2245	6.3852	8.5516	2.3607	0.4527	0.922	0.9933	0.6058	2	2.8907	1.5551	1.1779	2.567	2.1589	0.2472
150	2.6959	0.8457		2.1544	58.1774	1.3835	7.163	37.4942	3.6046	0.6962	0.8302	0.9355	0.5122	2	4.9869	3.0238	1.0481	5.9039	2.2531	1.8698
151	3.2757	0.5547	0.366	1.7518	90.4609	0.75	5.7083	40.9273	4.2677	0.5607	0.366	0.6635	0.1427	2	3.2008	1.6698	0.6782	11.6979	2.5209	1.31
152	2.4951	0.8735		2.0216	45.7782	1.3246	6.8471	53.7506	3.9029	0.755	0.8611	0.9301	0.5037	2	5.1698	3.6881	0.9046	7.3213	1.805	2.7788
153	3.5365	0.832		2.8268	97.0369	1.8214	9.2432	66.69	6.0487	1.1919	0.7431	0.9333	0.4047	2	11.0171	8.1627	0.7141	20.1695	2.0148	7.3473
154	2.3825	0.8803		1.9017	39.1891	1.2186	6.5885	55.7609	5.0269	0.9298	0.8515	0.917	0.4654	2	6.1258	4.4508	0.9902	9.5631	2.2238	3.4158
155	2.898	0.8218		2.2058	70.4104	1.3565	7.4821	73.3311	5.1351	0.931	0.7128	0.9231	0.3817	2	6.9658	5.6308	0.4145	14.7518	1.3695	5.1081
156	2.3485	0.9583		2.0216	36.9537	1.4273	7.0707	26.6867	1.8619	0.3758	0.9167	0.9822	0.5846	2	2.6575	1.5073	0.6985	2.5783	1.3651	0.7092
157	2.8524	0.8653		2.3814	67.957	1.6245	7.7537	33.4319	2.2894	0.4797	0.8647	0.9686	0.489	2	3.7192	1.9886	0.7493	4.0671	1.5241	1.2434
158	3.2352	0.8901		2.7069	88.7404	1.8168	9.0465	65.8071	4.8519	0.9744	0.7879	0.9936	0.483	2	8.815	6.6023	0.5541	13.668	1.659	5.8009
159	2.926	0.7525		2.0516	72.1421	1.1684	6.917	61.3774	2.8943	0.4889	0.7199	0.7864	0.3697	2	3.3817	2.4889	0.3295	6.7322	1.1179	2.0756
160	3.2009	0.8244		2.5056	87.2013	1.5894	8.2902	59.7008	4.3574	0.8354	0.7267	0.922	0.4242	2	6.9257	4.8796	0.5144	11.5028	1.756	4.1347
161	1.9001	0.8824		1.4862	9.6959	0.9538	5.2677	-20.9696	1.7669	0.3199	0.8166	0.9464	0.547	2	1.6853	0.8158	0.9843	1.4913	2.1374	-0.3534
162	2.2843	0.9368		1.9231	32.8602	1.3301	6.7226	3.9281	1.2439	0.2461	0.9163	0.9906	0.6086	2	1.6545	0.7923	0.6323	1.3018	1.195	0.065
163	2.6114	0.8783		2.1287	52.6509	1.4053	7.2055	51.3506	2.3919	0.4665	0.8544	0.9282	0.4856	2	3.3614	2.2911	0.4285	4.7184	1.1636	1.7261
164	2.0134	0.8967		1.6104	15.4843	1.0647	5.6723	25.7714	1.3911	0.2611	0.85	0.966	0.5537	2	1.4811	0.9534	0.5277	1.7219	1.0326	0.3817
165	2.0434	0.9385		1.679	17.2348	1.1364	6.0249	7.1002	1.0642	0.2007	0.8757	1.0169	0.6123	2	1.2094	0.6912	0.5182	1.1289	0.9886	0.0859
166	1.8588	0.9782		1.589	8.1039	1.1039	5.712	-6.9962	1.871	0.3616	0.915	1.0504	0.6117	2	2.0654	1.08	1.1579	1.7658	2.002	-0.1445
167	2.7397	0.9244	0.7524	2.3428	61.2407	1.6244	7.9567	67.0558	6.5076	1.3286	0.7524	1.0414	0.4598	2	10.5709	8.0741	0.8489	17.5602	2.1438	7.0884
168	2.8969	0.8995		2.4885	70.3387	1.7203	8.1861	64.1545	4.5591	0.9581	0.8636	1.0002	0.4989	2	7.8431	5.8471	0.4796	11.7194	1.6342	5.0317
169	2.3655	0.9458		2.0088	38.153	1.3932	7.0286	0.6226	0.9788	0.194	0.9193	1.0178	0.5745	2	1.3636	0.5673	0.5325	0.9875	0.9727	0.0085
170	2.3548	0.8718		1.8717	37.495	1.2065	6.4491	12.7222	1.4782	0.2766	0.8604	0.9266	0.4811	2	1.7835	0.8477	0.6224	1.7618	1.2901	0.2269
171	3.138	0.8686		2.5441	84.4084	1.6577	8.5626	61.7029	2.9013	0.5617	0.8291	0.935	0.4605	2	4.8095	3.4793	0.3046	7.5553	1.1111	2.9676
172	2.26	0.8823		1.7775	31.2658	1.162	6.2644	11.0165	1.728	0.3205	0.8691	0.9309	0.5558	2	2.0079	1.0758	0.6625	1.9357	1.5377	0.2212
173	2.2844	0.8405		1.7389	32.9155	1.0809	6.0321	-5.0221	1.7591	0.3152	0.8218	0.8909	0.4916	2	1.9014	0.8126	0.7958	1.6532	1.8474	-0.0955
174	2.5303	0.9018		2.1715	47.8181	1.5128	7.1685	28.0407	1.4609	0.3083	0.9268	0.9928	0.5973	2	2.21	1.2476	0.5342	2.0888	1.0512	0.6197
175	2.4787	0.867		1.9959	44.7839	1.3045	6.7515	56.0616	5.5297	1.0684	0.8128	0.9518	0.4725	2	7.2135	5.192	0.9513	10.9886	2.4297	4.044
176	2.4137	0.8503		1.8931	41.0788	1.2021	6.4479	29.7956	1.6154	0.3012	0.8509	0.9013	0.4838	2	1.9419	1.1272	0.5377	2.3301	1.1341	0.5786
177	2.4118	0.8732		1.9102	41.0203	1.2368	6.6165	47.7203	4.2294	0.7906	0.8289	0.9234	0.5298	2	5.2309	3.6677	0.8594	6.9227	2.2112	2.4962
178	4.2419	0.8417	0.6954	3.4564	99.6482	2.2568	11.2166	57.4662	4.2247	0.85	0.6954	0.9602	0.4167	2	9.5343	6.2278	0.5255	14.9452	1.7969	5.479
179	2.7388	0.9103		2.3214	61.1062	1.5983	7.8322	63.2687	3.6992	0.7549	0.8778	1.0094	0.52	2	5.9124	4.4473	0.5348	8.5525	1.3588	3.7407
180	3.1206	0.919	0.7837	2.6683	83.6989	1.8667	9.0094	59.6452	5.5988	1.16	0.7837	1.0069	0.4646	2	10.4513	7.2834	1.0791	15.6767	2.2593	6.2337
181	2.2545	0.8881		1.8032	30.7473	1.1611	6.2899	26.2329	2.7332	0.5045	0.8619	0.9704	0.515	2	3.1735	1.8709	0.892	3.6327	2.0162	0.8325
182	2.4006	0.9172		1.9831	40.4656	1.3531	6.9173	21.7058	1.8587	0.3636	0.9226	0.9885	0.5861	2	2.515	1.3988	0.7946	2.3867	1.4553	0.5459
183	2.7525	0.9572		2.4242	62.2539	1.7353	8.2772	36.9819	2.1286	0.4462	0.9823	1.0227	0.5964	2	3.6937	2.166	0.6862	3.6319	1.3414	1.366
184	3.258	0.8463		2.5955	89.803	1.6695	8.6624	25.4293	1.2628	0.2434	0.7836	0.929	0.42	2	2.1082	0.9317	0.4872	2.218	0.9417	0.5361
185	2.7419	0.8647		2.2058	61.3417	1.4483	7.4485	43.9149	4.5365	0.8821	0.8522	0.9559	0.4689	2	6.5702	4.0784	1.1088	8.6972	2.5443	2.8853
186	2.6783	0.896		2.1758	56.8656	1.4318	7.5391	37.7126	3.5517	0.6745	0.8601	0.9371	0.5281	2	5.0853	3.0862	1.0321	5.8436	2.2123	1.9178
187	2.0526	1.0066		1.8246	17.8314	1.3141	6.491	13.1653	1.7086	0.3459	1.0032	1.0788	0.7226	2	2.2453	1.3677	0.8776	1.8927	1.4837	0.2956
188	2.83	0.8833		2.36	66.9381	1.5831	7.8535	54.6897	5.2268	1.0536	0.7782	1.0075	0.5088	2	8.2745	5.7303	0.9719	11.2619	2.3683	4.5253
189	2.3456	0.9098		1.9402	36.6128	1.3059	6.7042	25.1324	3.0938	0.6026	0.8983	0.9641	0.5311	2	4.0402	2.2456	1.0607	4.228	2.3163	1.0154
190	2.1705	0.9704		1.8717	25.82	1.3184	6.617	-35.2695	1.2497	0.249	0.9384	1.0461	0.6544	2	1.6476	0.5252	1.0212	0.8026	1.6905	-0.5811
191	3.0873	0.8451		2.4799	81.5523	1.6029	8.1962	68.1027	4.8441	0.9473	0.7199	0.9844	0.4372	2	7.7646	5.9634	0.504	13.6404	1.5452	5.2879
192	1.7845	0.9651		1.5034	4.7438	1.0313	5.4106	-15.9916	0.7876	0.1501	0.9395	1.018	0.6402	2	0.8123	0.455	0.4852	0.7106	0.9136	-0.1299
193	2.7397	0.9053		2.3	61.2071	1.5799	7.792	55.0022	5.6535	1.1463	0.8808	0.993	0.5237	2	8.932	6.2452	1.1555	11.924	2.544	4.9128
194	2.9322	0.8339		2.3257	72.5419	1.5003	7.682	63.3844	6.2789	1.2263	0.7775	0.9282	0.4615	2	9.4203	7.0319	0.6969	15.2386	2.299	5.971
195	1.9572	0.923		1.5933	12.4291	1.0734	5.6754	-32.5464	1.0142	0.1918	0.8926	0.961	0.5413	2	1.0886	0.3733	0.7153	0.6897	1.3443	-0.3543
196	1.7214	0.8724		1.3149	3.2952	0.8189	4.7182	-11.9189	1.8124	0.3146	0.8431	0.9038	0.4778	2	1.4842	0.7923	0.963	1.6582	2.0284	-0.1769
197	1.8199	0.8639		1.3834	6.2071	0.8742	4.939	0.9163	2.1797	0.3858	0.8378	0.8873	0.4732	2	1.9055	1.0395	1.029	2.1966	2.1597	0.0175
198	2.8805	0.938		2.4885	69.5166	1.7365	8.4884	41.0418	3.8792	0.7936	0.8965	1.0241	0.5344	2	6.7363	3.9869	0.9484	7.461	2.2872	2.7647
199	3.0366	0.8262		2.4071	78.3342	1.5294	7.8816	56.1994	3.9631	0.769	0.8328	0.8978	0.4449	2	6.0611	4.1786	0.5232	9.3922	1.7358	3.4063
200	2.505	0.9447		2.1844	46.293	1.5311	7.4345	39.3895	3.3892	0.698	0.9105	1.0312	0.5645	2	5.1892	3.2035	0.9878	5.6754	2.0543	2.044
201	2.6925	0.8015		2.0601	58.0128	1.2636	6.78	49.8911	3.5957	0.6701	0.743	0.8817	0.4279	2	4.5435	3.0378	0.7136	7.0998	1.8018	2.2668
202	3.3381	0.8842	0.7514	2.8654	92.4525	1.9849	9.273	67.5397	5.0723	1.0857	0.7514	1.0148	0.4878	2	10.068	7.6031	0.7784	15.5855	1.6465	6.7999
203	3.0983	0.8233	0.667	2.4756	82.0956	1.5891	8.0134	57.258	4.2801	0.8488	0.667	0.9487	0.4195	2	6.8015	4.6618	0.6514	11.1132	1.8294	3.8944
204	2.0756	0.9011		1.6661	19.2582	1.1059	5.8759	-4.7261	1.6389	0.3085	0.8834	0.9513	0.5366	2	1.8125	0.8354	0.8563	1.5568	1.7164	-0.0857
205	2.6344	0.9449		2.2957	53.9888	1.613	7.8205	39.4875	3.0171	0.6223	0.9298	1.0104	0.5646	2	4.8666	2.9526	0.7689	5.2293	1.8257	1.9217
206	2.4313	0.9463		2.0816	42.2541	1.441	7.2281	0.2158	1.4248	0.284	0.9574	0.9801	0.6292	2	2.0531	0.8989	0.8133	1.4287	1.4217	0.0044
207	2.4208	0.9069		1.9831	41.4304	1.3299	6.8969	18.8185	2.3127	0.446	0.8666	0.9478	0.5643	2	3.0757	1.6383	1.0083	2.9032	1.8776	0.5788
208	2.6124	0.8444		2.1244	52.873	1.413	6.93	43.8791	3.1103	0.6342	0.8537	0.9209	0.4927	2	4.3948	2.7885	0.8205	5.6592	1.7454	1.9284
209	2.7443	0.8818		2.2529	61.6114	1.5011	7.6028	65.6008	5.1605	1.0189	0.8399	0.9981	0.4853	2	7.7464	5.9431	0.5216	12.247	1.7751	5.0817
210	2.7514	0.828		2.1929	62.1861	1.4111	7.1571	60.4676	6.0166	1.1862	0.7785	0.9303	0.4203	2	8.49	6.1334	0.782	14.5925	2.3786	5.1337
211	2.0984	0.9407		1.7775	20.979	1.2177	6.2017	15.1701	2.5324	0.4972	0.9137	1.0223	0.5726	2	3.0837	1.6979	1.2013	2.9651	2.1482	0.4678
212	2.5635	0.9833		2.2657	49.7318	1.6257	7.9189	57.8829	3.7202	0.7637	0.9319	1.0125	0.6211	2	6.0479	4.4739	0.7701	7.2028	1.5668	3.5007
213	1.9595	0.9052		1.6019	12.5011	1.0609	5.5724	6.3103	1.9822	0.3774	0.8613	0.9843	0.5082	2	2.1029	1.0765	1.0264	2.1183	1.8572	0.1327
214	2.3649	0.884		1.8888	38.0384	1.2261	6.5679	33.6546	3.2493	0.6066	0.8755	0.9443	0.4976	2	3.984	2.4135	0.847	4.8503	2.1557	1.3408
215	3.4351	0.902	0.6943	2.9296	94.9814	2.047	9.7339	31.6689	2.0643	0.4341	0.6943	1.0238	0.4399	2	4.2256	1.9588	0.7243	4.4524	1.4105	1.3382
216	2.2938	0.9629		1.9873	33.4142	1.4007	6.939	43.8707	2.092	0.4223	0.9651	1.0375	0.6515	2	2.9302	2.0505	0.6443	3.1472	1.1742	1.2855
217	1.7402	0.9639		1.4734	3.7463	1.0359	5.2698	-46.7697	1.7676	0.3475	0.9213	1.0468	0.6361	2	1.8311	0.794	1.2758	1.2481	2.5943	-0.8564
218	2.2853	0.9472		1.9488	32.9708	1.3571	6.8	25.1693	1.7296	0.3452	0.9388	1.0024	0.6205	2	2.3473	1.394	0.6969	2.2464	1.2943	0.5908
219	2.7396	0.9679		2.4413	61.1398	1.7813	8.3305	66.245	7.5838	1.6216	0.9084	1.0432	0.5917	2	13.5091	10.4639	1.0789	17.6833	2.5599	8.9491
220	3.3919	0.8157	0.6256	2.5998	93.7958	1.6213	8.6922	46.6443	3.0337	0.5659	0.6256	0.9149	0.3387	2	4.9185	2.8425	0.5522	8.3912	1.6186	2.2942
221	3.0149	0.8501		2.4071	76.9767	1.5427	8.0514	60.5726	4.2274	0.81	0.7862	0.9175	0.4427	2	6.5216	4.6882	0.5263	10.5891	1.6667	3.9503
222	2.5747	0.8995		2.1844	50.4795	1.5001	7.2754	51.1538	3.6196	0.7463	0.9166	0.984	0.5903	2	5.4297	3.8211	0.816	6.4734	1.768	2.7775
223	2.9594	0.8087		2.3171	73.7846	1.4696	7.5183	66.2079	5.1221	1.0012	0.7806	0.9424	0.4551	2	7.5275	5.7715	0.6351	12.6812	1.7308	4.9838
224	2.566	0.8343		2.0302	49.9184	1.2922	6.7257	33.7486	3.2676	0.6278	0.833	0.9033	0.5091	2	4.2224	2.5271	0.8764	4.9641	2.1649	1.425
225	2.0031	0.8853		1.5676	14.8973	1.0219	5.5713	-10.3226	1.0011	0.1836	0.8508	0.9645	0.5507	2	1.023	0.5025	0.5205	0.9126	1.1044	-0.1056
226	3.2374	0.8357	0.6533	2.5527	88.8626	1.6186	8.4998	67.9437	5.9054	1.1246	0.6533	0.9695	0.3936	2	9.5585	7.2396	0.6914	18.3912	1.8931	6.4944
227	3.4056	0.8079	0.6041	2.6512	94.1758	1.6685	8.6441	49.1778	3.9181	0.7563	0.6041	0.9386	0.347	2	6.5373	3.9059	0.8088	11.2559	1.9913	3.2149
228	1.8751	0.9928		1.619	8.7573	1.1722	5.8483	32.8122	1.0423	0.2089	0.9755	1.0624	0.6771	2	1.2218	0.8751	0.443	1.2924	0.7003	0.4009
229	2.2245	0.9212		1.8417	28.9874	1.2431	6.4376	20.9344	1.8337	0.3541	0.9265	0.9928	0.5535	2	2.2795	1.2797	0.6523	2.3121	1.4499	0.4772
230	2.1042	0.8622		1.6318	21.438	1.0261	5.6994	-3.1308	1.317	0.2371	0.8434	0.9093	0.4845	2	1.3514	0.6158	0.6309	1.2709	1.3583	-0.0423
231	2.2978	0.9582		1.9659	33.6641	1.3758	6.9172	4.4572	2.5195	0.5011	0.9331	1.0409	0.6418	2	3.4663	1.6994	1.3859	2.6479	2.4072	0.1545
232	2.6406	0.9177		2.2229	54.5018	1.5089	7.6128	42.0295	5.6296	1.1158	0.9099	0.9777	0.5533	2	8.4945	5.3759	1.5961	9.7162	3.2635	3.5702
233	2.6878	0.8827		2.2486	57.5856	1.5177	7.4538	51.6242	3.6449	0.7422	0.8585	0.9695	0.5421	2	5.5319	3.8118	0.7468	7.0311	1.7633	2.8558
234	2.15	0.9208		1.7732	24.3271	1.2026	6.2195	12.9368	1.3755	0.266	0.9195	0.969	0.5853	2	1.6542	0.9149	0.6413	1.5633	1.1976	0.214
235	3.0328	0.8727	0.7433	2.527	78.1071	1.6928	8.3152	57.7288	3.2029	0.652	0.7433	0.9991	0.4238	2	5.4219	3.7038	0.5217	8.7392	1.3539	3.13
236	2.7609	0.8943		2.2829	62.5592	1.5276	7.7569	-1.3176	1.7503	0.3447	0.8887	0.9806	0.5399	2	2.6738	0.9222	0.806	1.7082	1.7734	-0.0352
237	2.7999	0.8933		2.3043	64.8528	1.5487	7.8576	51.59	5.6934	1.1221	0.7918	0.9737	0.5101	2	8.8174	5.9548	1.0747	11.6739	2.7562	4.5489
238	3.1283	0.8183	0.6887	2.3899	84.0532	1.4884	8.042	54.1941	6.0177	1.1137	0.6887	0.892	0.3629	2	8.9567	5.8543	0.7504	16.1331	2.7565	4.854
239	2.3361	0.9104		1.9188	36.0747	1.2941	6.6816	16.564	1.5936	0.3087	0.8776	0.9737	0.541	2	2.0623	1.0609	0.7022	1.9611	1.3297	0.3416
240	2.6668	0.9822		2.36	56.1166	1.7116	8.2291	65.6919	3.2726	0.6807	0.9325	1.036	0.6427	2	5.6013	4.4012	0.5207	6.8475	1.1228	3.6796
241	2.2075	0.948		1.8674	28.2358	1.3058	6.5742	-4.6134	1.0816	0.2148	0.8805	1.0086	0.5803	2	1.4124	0.5915	0.5903	1.0192	1.1315	-0.0652
242	3.7442	0.813	0.6332	2.951	98.8162	1.8762	9.5631	14.9102	2.3168	0.4545	0.6332	0.9632	0.3702	2	4.3467	1.3779	0.9251	3.722	1.9713	0.6481
243	3.1128	0.876		2.5441	83.4239	1.6999	8.5662	39.9599	4.692	0.9311	0.7988	0.9345	0.4566	2	7.976	4.4735	1.3545	9.7979	2.8172	3.1872
244	2.8639	0.8286	0.6653	2.2186	68.6992	1.4097	7.4547	54.8268	5.7	1.0779	0.6653	0.9475	0.3697	2	8.0353	5.3575	0.9658	14.49	2.5749	4.4055
245	2.7008	0.8796		2.2315	58.5403	1.4895	7.4632	26.2566	2.7022	0.5393	0.8743	0.9413	0.5621	2	4.0249	2.1769	0.7835	3.8728	1.9926	1.0568
246	2.9389	0.9544		2.5441	72.9428	1.7969	8.8119	55.8848	3.3227	0.6775	0.8726	1.0276	0.5636	2	5.9705	4.1628	0.6597	7.3856	1.4658	3.3366
247	3.2559	0.7761	0.633	2.3942	89.639	1.4187	7.9382	69.7849	7.7429	1.3838	0.633	0.8911	0.3094	2	10.9849	8.3895	0.5075	27.1192	2.3395	7.6658
248	3.0779	0.8774	0.7201	2.5398	80.7025	1.6992	8.4837	69.1719	3.7649	0.7541	0.7201	0.9828	0.4613	2	6.3974	4.9606	0.3784	10.7539	1.1606	4.4252
249	3.2265	0.9052		2.7369	88.4557	1.8551	9.1754	63.009	4.4709	0.9039	0.8288	0.9928	0.5347	2	8.2939	6.1102	0.6603	11.428	1.6538	5.2259
250	2.5821	0.9189		2.2186	51.1369	1.5254	7.4543	48.5425	2.9889	0.6116	0.9227	1.0126	0.624	2	4.5593	3.1729	0.7382	5.085	1.538	2.2132
251	1.931	0.9791		1.6575	11.0917	1.1902	5.9394	-29.2903	1.8149	0.3637	0.9382	1.0484	0.6268	2	2.1601	0.838	1.3221	1.3371	2.3465	-0.6327
252	3.0769	0.8147	0.7291	2.4413	80.6255	1.5651	7.8756	42.654	3.1581	0.6276	0.7291	0.933	0.4368	2	4.9428	2.8994	0.4001	6.638	1.811	2.1083
253	2.1501	0.9011		1.7175	24.3792	1.1359	6.0866	-32.3919	2.0791	0.388	0.8737	0.9775	0.5724	2	2.3617	0.8105	1.3331	1.416	2.7526	-0.765
254	2.0263	0.8648		1.5633	16.2707	0.9908	5.5053	22.8791	1.2872	0.2317	0.8629	0.9261	0.5153	2	1.2754	0.8033	0.4721	1.5591	0.9928	0.2918
255	3.106	0.8806	0.7032	2.5613	82.6801	1.694	8.5924	65.2318	3.1103	0.6132	0.7032	0.9768	0.4361	2	5.2689	3.9086	0.3681	8.9632	1.0814	3.437
256	1.5715	1.0317		1.3791	1.0605	1.0049	5.0935	-20.4806	1.3129	0.259	0.8675	1.1142	0.6416	2	1.3193	0.7448	0.9538	1.1607	1.5818	-0.2702
257	1.6032	0.9845		1.3492	1.4824	0.9264	4.9584	-28.902	2.0665	0.3861	0.9372	1.0057	0.6055	2	1.9144	1.0597	1.3789	1.7501	2.6638	-0.5533
258	3.2312	0.8918		2.7069	88.5776	1.8096	9.0524	39.7156	2.0249	0.4048	0.8255	0.9484	0.5341	2	3.6643	2.1072	0.5303	3.9456	1.2207	1.4553
259	2.2488	0.8956		1.816	30.5023	1.1839	6.327	48.6493	3.2768	0.6131	0.9163	0.9163	0.5179	2	3.8794	2.7587	0.7967	5.3268	1.6826	1.8873
260	3.4996	0.8218	0.5988	2.7326	96.5203	1.7032	9.0348	34.6828	1.9854	0.3743	0.5988	0.9248	0.3366	2	3.3815	1.6093	0.4758	4.7815	1.2968	1.1728
261	1.723	0.9227		1.3834	3.4304	0.9051	4.9945	-44.9119	2.6133	0.4736	0.8887	0.9773	0.54	2	2.3653	0.9825	1.693	1.8195	3.787	-1.0623
262	3.2171	0.8512	0.7369	2.587	88.0904	1.6704	8.6026	58.0545	4.2225	0.8199	0.7369	0.9386	0.4658	2	7.0532	4.9197	0.6198	10.5617	1.7712	4.0947
263	1.858	0.9878		1.6019	7.941	1.1252	5.766	-62.8438	2.0776	0.4054	0.9787	1.0577	0.6341	2	2.3377	0.6762	1.8224	1.0663	3.3831	-1.4691
264	2.7756	0.7993		2.0644	63.4449	1.2288	6.9694	59.3821	3.4561	0.6094	0.6791	0.8779	0.3725	2	4.2469	3.0448	0.4412	8.1749	1.4038	2.5219
265	2.2499	0.969		1.9531	30.5567	1.3722	6.8492	4.5793	1.6264	0.3258	0.9689	1.0366	0.6157	2	2.2318	1.0576	0.9187	1.7179	1.5519	0.1022
266	2.5655	0.8858		2.0601	49.8251	1.3355	7.1395	62.4415	7.2164	1.3499	0.8296	0.929	0.5084	2	9.6375	7.3957	1.1187	14.5481	2.7104	6.0178
267	2.6473	0.9167		2.2315	55.081	1.5152	7.6237	48.2797	4.2009	0.8349	0.9169	0.9859	0.5378	2	6.3652	4.2417	0.9209	7.8864	2.1726	3.0731
268	2.7895	0.8178		2.1715	64.3361	1.3835	7.1664	61.6671	5.3998	1.0424	0.7835	0.9082	0.452	2	7.4706	5.5425	0.8364	12.2625	2.07	4.6069
269	2.3065	0.9749		2.0216	34.249	1.4345	7.0644	18.6941	1.4178	0.2879	0.9819	1.0473	0.6645	2	2.0338	1.1462	0.7027	1.7249	1.1527	0.3802
270	1.9933	1.0026		1.7603	14.3614	1.2573	6.2788	-5.1393	2.1961	0.4397	0.984	1.0496	0.6509	2	2.7611	1.3609	1.4002	2.0909	2.3089	-0.1419
271	2.0028	0.8831		1.5847	14.8485	1.0334	5.5566	1.0421	1.6213	0.3015	0.8335	0.9269	0.5493	2	1.6754	0.8987	0.7767	1.6362	1.6044	0.0175
272	1.9712	0.9277		1.6276	13.0783	1.0947	5.7453	8.5021	1.7008	0.3241	0.8774	0.9877	0.5479	2	1.8619	1.0109	0.851	1.8452	1.5562	0.1583
273	2.0162	0.9126		1.6404	15.656	1.0976	5.7802	-4.9447	1.6717	0.3174	0.9015	0.9829	0.5756	2	1.8349	0.919	0.9159	1.5967	1.7544	-0.0907
274	3.0828	0.7531	0.6758	2.2186	81.2813	1.2936	7.2936	64.1901	4.4429	0.788	0.6758	0.84	0.3777	2	5.7473	4.2902	0.3964	11.3576	1.5909	3.6892
275	1.8268	0.9393		1.5162	6.5522	1.031	5.3908	8.9858	2.583	0.494	0.8662	0.9818	0.5707	2	2.6631	1.5811	1.2549	2.7702	2.3509	0.2393
276	2.3047	0.9106		1.8803	34.1653	1.2505	6.593	18.8319	3.4668	0.6575	0.8919	0.9654	0.5773	2	4.3352	2.441	1.4654	4.2279	2.8139	0.8164
277	2.406	0.8832		1.9102	40.6697	1.2489	6.6761	-3.2439	1.6476	0.3082	0.8301	0.9453	0.553	2	2.0577	0.8739	0.7161	1.5804	1.7011	-0.0668
278	3.7977	0.8549	0.6835	3.1223	99.0784	2.0682	10.2	28.4694	3.8716	0.785	0.6835	0.9994	0.3933	2	8.0072	3.3688	0.7158	8.5655	2.7693	2.2796
279	1.9106	0.9467		1.589	10.1439	1.0817	5.6824	-56.8742	2.2661	0.4314	0.899	1.0167	0.6233	2	2.4512	0.8217	1.7681	1.3182	3.5548	-1.3941
280	2.1351	0.9201		1.7646	23.3663	1.2058	6.1714	-2.2064	1.564	0.3056	0.8874	0.949	0.5794	2	1.8859	0.8846	0.8433	1.5267	1.5985	-0.0416
281	2.7666	0.8333		2.2143	62.8992	1.4219	7.2423	64.377	7.0696	1.388	0.831	0.9359	0.468	2	10.0522	7.65	0.7876	16.3449	2.5183	6.4713
282	2.4869	0.8872		1.9916	45.1146	1.3065	6.9313	5.0117	1.9625	0.3699	0.8816	0.9437	0.5159	2	2.564	1.0901	0.6258	2.1133	1.8642	0.1285
283	2.6345	0.806		2.0473	54.0208	1.2773	6.6706	62.7219	5.9666	1.1425	0.7437	0.8969	0.4133	2	7.6211	5.6994	0.847	13.7893	2.2243	4.7801
284	2.3164	0.9465		1.9745	34.7523	1.359	6.8877	50.1789	3.5987	0.7101	0.9287	0.9901	0.6288	2	4.8907	3.5815	0.8498	5.6958	1.793	2.4541
285	2.5196	0.8987		2.0773	47.2367	1.3664	7.114	11.8926	2.8	0.5378	0.9178	0.9763	0.5266	2	3.8259	1.754	1.2097	3.3311	2.4669	0.455
286	2.8535	0.9087		2.4156	68.0628	1.6751	8.146	60.8251	6.3991	1.3159	0.8307	1.0043	0.4776	2	10.7191	7.7171	1.1425	16.1597	2.5069	6.5199
287	3.459	0.8809	0.6273	2.8868	95.7488	1.9473	9.5722	33.1385	2.7497	0.5594	0.6273	0.9946	0.4179	2	5.3545	2.5427	0.7859	6.0846	1.8385	1.7744
288	3.0153	0.9182	0.7921	2.5698	77.0143	1.7862	8.6981	63.6118	6.0471	1.2418	0.7921	1.0358	0.4627	2	10.8013	7.8891	0.9008	17.049	2.2004	6.8709
289	2.7252	0.8397		2.1544	60.2681	1.3959	7.1894	56.3107	5.0964	0.9895	0.7961	0.9419	0.4538	2	7.1141	5.0164	0.7987	11.0542	2.2266	4.006
290	1.5135	0.8376		1.1222	0.6177	0.6728	3.9828	12.4477	0.8957	0.1513	0.753	0.8892	0.4652	2	0.6026	0.4398	0.4622	0.9454	0.7842	0.075
291	2.2461	0.9162		1.8631	30.2849	1.2421	6.465	14.2826	2.213	0.4252	0.8923	0.9427	0.536	2	2.7488	1.4093	0.9154	2.6294	1.897	0.3926
292	2.1041	0.8799		1.6533	21.4125	1.0626	5.8164	-18.3176	1.5182	0.2774	0.8666	0.9516	0.5061	2	1.6132	0.6136	0.8853	1.2124	1.7962	-0.2955
293	2.0737	0.8899		1.6361	19.1576	1.071	5.7971	1.1569	2.0338	0.3757	0.8804	0.9351	0.5203	2	2.1782	1.0712	0.9437	2.0588	2.0103	0.0252
294	2.096	0.9235		1.7175	20.801	1.1526	6.0813	18.4129	1.5394	0.2918	0.9161	0.9728	0.5659	2	1.7743	1.0375	0.6107	1.8332	1.2559	0.3267
295	1.963	0.962		1.6533	12.7173	1.1499	5.9324	9.9239	1.9883	0.3854	0.9635	1.0291	0.5961	2	2.2864	1.2945	0.9919	2.1716	1.7909	0.2269
296	2.632	0.8341		2.043	53.8928	1.2813	6.8965	24.6803	1.6049	0.2982	0.8328	0.9021	0.4691	2	2.0563	1.0745	0.3813	2.2906	1.2087	0.5075
297	2.4663	0.9594		2.1115	44.1548	1.5019	7.4335	19.8661	4.2571	0.8601	0.9781	0.9864	0.5948	2	6.3938	3.2995	1.6845	5.5468	3.4114	1.2702
298	2.4448	0.9535		2.1073	43.0232	1.4661	7.3237	44.7962	1.6935	0.339	0.9259	0.9927	0.623	2	2.4828	1.6946	0.4971	2.72	0.9349	1.1122
299	3.1399	0.8818		2.6555	84.4479	1.817	8.6984	58.5506	5.3121	1.1096	0.8685	0.9989	0.5001	2	9.652	6.7524	0.8222	13.5028	2.2019	5.6513
300	2.4087	0.9411		2.0516	40.8449	1.4277	7.1211	28.0103	3.3116	0.6639	0.9086	0.97	0.6104	2	4.7279	2.7796	1.3193	4.5535	2.384	1.3243
301	3.4681	0.8601		2.8439	95.8771	1.8686	9.3714	7.5353	1.6015	0.3193	0.8319	0.9313	0.5157	2	2.9926	0.9892	0.4627	1.9181	1.4808	0.2255
302	1.9665	0.88		1.529	12.9579	0.9781	5.4366	-5.2717	2.1333	0.3838	0.8676	0.9276	0.5043	2	2.0866	1.0224	1.0643	2.0275	2.2458	-0.11
303	2.2561	0.891		1.8117	30.9381	1.174	6.3152	40.087	2.3888	0.4441	0.871	0.9125	0.5047	2	2.8044	1.8466	0.7143	3.6584	1.4312	1.1242
304	2.1234	0.9345		1.7603	22.5919	1.1839	6.2339	23.0986	2.2145	0.4206	0.9228	0.9796	0.5703	2	2.6218	1.5769	0.8673	2.7648	1.7031	0.6056
305	3.4553	0.8354	0.6497	2.754	95.6633	1.7736	9.0682	46.501	2.5202	0.4929	0.6496	0.9391	0.3934	2	4.4698	2.6089	0.6396	6.6319	1.3483	2.0785
306	2.967	0.8494	0.69	2.3771	74.1522	1.5333	7.9172	36.6769	4.2977	0.8323	0.69	0.9274	0.4204	2	6.5897	3.561	1.6109	8.47	2.7214	2.4169
307	2.4964	0.8871		2.0601	45.8386	1.3729	6.9574	59.2166	3.695	0.7291	0.8699	0.9478	0.5078	2	5.0729	3.7692	0.6135	7.4232	1.507	3.004
308	2.1874	0.9058		1.786	26.9565	1.1775	6.2248	-12.7852	3.6554	0.6915	0.8799	0.9747	0.5733	2	4.3042	1.8132	2.2392	3.1629	4.1229	-0.5503
309	2.7573	0.832		2.2143	62.4234	1.4377	7.2073	26.0722	2.5624	0.5111	0.8558	0.9222	0.4965	2	3.684	1.9011	0.9314	3.8289	1.8944	0.9605
310	2.786	0.8246		2.1972	64.0956	1.4169	7.2172	44.1984	5.1537	1.0118	0.797	0.9124	0.4931	2	7.3023	4.6456	1.2073	9.421	2.8758	3.2275
311	1.8129	0.9005		1.4477	6.0463	0.9544	5.1287	-1.7421	1.3845	0.2576	0.8738	0.941	0.5201	2	1.3214	0.7097	0.7154	1.3645	1.4087	-0.023
312	3.3652	0.8639	0.7211	2.7412	93.3747	1.7887	9.1333	55.9019	4.1485	0.8125	0.7211	0.9181	0.4473	2	7.4205	4.9664	0.7615	11.1041	1.8294	4.1482
313	1.8346	0.9217		1.4862	6.8519	0.9898	5.3123	-2.9011	0.956	0.1781	0.8575	0.9897	0.5392	2	0.9462	0.503	0.5238	0.9328	0.9837	-0.0274
314	2.1872	0.9499		1.8588	26.9034	1.2735	6.5267	42.7529	3.9278	0.7664	0.9241	0.9914	0.6328	2	5.002	3.5615	1.2057	5.6278	2.2486	2.1385
315	2.2654	0.8891		1.8032	31.5942	1.1905	6.3275	1.8015	1.8874	0.3551	0.848	0.9529	0.5549	2	2.247	1.069	0.8273	1.9264	1.8534	0.0405
316	2.5686	0.8551		2.0773	50.0118	1.354	6.9001	-11.464	2.5699	0.5043	0.8553	0.9231	0.53	2	3.4796	1.1193	1.9207	2.1119	2.8646	-0.3989
317	2.8827	0.8651		2.3257	69.5879	1.5065	7.8346	46.7032	2.846	0.5473	0.8195	0.9341	0.4647	2	4.2875	2.7073	0.4975	5.8257	1.5167	2.0024
318	2.9953	0.8815		2.467	75.8179	1.6471	8.2947	5.0731	2.1841	0.4337	0.8746	0.9486	0.5123	2	3.5974	1.2446	1.1307	2.4296	2.0733	0.1825
319	2.6351	0.8925		2.1672	54.0528	1.4388	7.3886	51.1141	2.7043	0.5266	0.836	0.9517	0.4899	2	3.8909	2.6364	0.5033	5.3818	1.322	1.9888
320	2.593	0.8646		2.103	51.6398	1.396	7.043	8.5605	1.7949	0.3558	0.8581	0.9331	0.4883	2	2.5057	1.0159	0.7637	2.0806	1.6413	0.2145
321	1.8752	0.964		1.5933	8.7807	1.1265	5.6792	0.4122	2.071	0.4108	0.9173	1.0385	0.6562	2	2.333	1.3629	1.168	2.077	2.0624	0.0096
322	2.6424	0.9332		2.3343	54.6946	1.6657	7.7467	51.1193	2.36	0.5074	0.9476	1.0203	0.5972	2	3.931	2.6984	0.5402	4.5184	1.1536	2.0095
323	1.9206	0.9098		1.5505	10.617	1.0125	5.4895	5.6384	1.0482	0.1933	0.8738	0.9746	0.5782	2	1.0613	0.6317	0.5186	1.0926	0.9891	0.0598
324	3.0283	0.925	0.7433	2.5784	77.8803	1.7818	8.8005	65.9415	3.1655	0.6409	0.7433	1.0135	0.457	2	5.6403	4.212	0.3886	9.2167	1.0781	3.7193
325	3.174	0.8656	0.7371	2.6084	85.9178	1.7473	8.6311	48.0629	2.009	0.4067	0.7371	0.9886	0.444	2	3.5104	2.1505	0.5142	4.8436	1.0435	1.6872
326	2.9216	0.8196		2.2871	71.7796	1.4681	7.5223	50.0317	5.5807	1.0892	0.7341	0.9126	0.4539	2	8.193	5.3648	1.1355	11.8199	2.7887	4.0991
327	1.8976	1.0107		1.6704	9.6018	1.2178	6.0255	-2.3099	1.5549	0.3143	0.9702	1.0831	0.7034	2	1.8936	1.0753	0.996	1.5286	1.5908	-0.0437
328	2.2989	0.932		1.9231	33.831	1.3115	6.7311	39.1944	2.2714	0.4426	0.9274	0.9913	0.6097	2	2.979	2.0097	0.6362	3.296	1.3812	1.1676
329	2.5279	0.9592		2.1886	47.7261	1.5633	7.6175	41.3168	2.3765	0.4877	0.9065	1.0225	0.6094	2	3.7152	2.3848	0.7446	3.9134	1.3946	1.535
330	3.2232	0.8016	0.6546	2.4499	88.2932	1.4959	8.1175	62.203	4.0116	0.7393	0.6546	0.8518	0.3832	2	6.001	4.3139	0.565	11.2573	1.5162	3.7328
331	2.6294	0.8495		2.1415	53.765	1.3995	7.0169	56.1946	3.8786	0.7736	0.8005	0.9816	0.4643	2	5.4281	3.8391	0.666	8.2688	1.6991	3.0503
332	3.1969	0.7955	0.6732	2.3557	87.1208	1.4141	7.9892	62.3719	6.6616	1.1791	0.6732	0.8791	0.3659	2	9.4201	6.7927	0.9682	18.5641	2.5067	5.8755
333	2.6238	0.8871		2.2358	53.5096	1.5368	7.312	56.9635	3.9649	0.8333	0.866	1.006	0.518	2	6.0932	4.3548	0.7689	8.4067	1.7063	3.4709
334	3.3265	0.8126	0.5924	2.5784	92.2438	1.621	8.4922	55.1063	3.892	0.7429	0.5924	0.9355	0.3675	2	6.3089	4.1187	0.6688	11.2069	1.7472	3.4766
335	2.5087	0.8825		2.0344	46.5664	1.3329	6.9552	-2.6205	1.2342	0.2365	0.8798	0.9532	0.5206	2	1.6451	0.6162	0.6254	1.1838	1.2666	-0.0431
336	2.943	0.92		2.5441	73.1619	1.7696	8.5064	50.071	4.0194	0.8362	0.8824	0.9855	0.574	2	7.1127	4.7132	0.679	8.2119	2.0068	3.5614
337	1.8769	1.0292		1.6832	8.8509	1.2594	6.0686	-40.8484	0.8498	0.1764	1.0094	1.0749	0.7389	2	1.0703	0.4473	0.7278	0.6053	1.197	-0.4372
338	2.0934	0.9194		1.7218	20.4962	1.1578	6.0464	23.4135	1.5121	0.2895	0.9085	0.9771	0.5401	2	1.7507	1.0354	0.604	1.9169	1.158	0.4099
339	1.7777	0.8781		1.3877	4.5165	0.8753	4.9037	-67.099	2.5547	0.456	0.8216	0.9425	0.5368	2	2.2361	0.7911	1.7074	1.4738	4.269	-1.5004
340	2.2587	0.9712		1.9616	31.0745	1.4105	6.8913	55.4214	4.0919	0.8375	0.9407	1.0459	0.6572	2	5.7716	4.3975	0.9548	6.6911	1.824	3.1987
341	3.1901	0.8738	0.7928	2.6469	86.799	1.7778	8.7575	60.5223	4.3963	0.8925	0.7928	0.9871	0.472	2	7.8158	5.5495	0.6632	11.7578	1.7356	4.7303
342	2.7083	0.8847		2.2443	58.9041	1.5029	7.5272	26.186	2.1669	0.4327	0.8748	0.9514	0.5697	2	3.2567	1.7641	0.8552	3.0965	1.5995	0.8528
343	2.9878	0.8791		2.4542	75.3719	1.6424	8.2515	55.095	3.7942	0.7552	0.8228	0.9452	0.4645	2	6.2316	4.2248	0.5889	9.0947	1.7038	3.4333
344	2.4875	0.8114		1.8931	45.2049	1.1667	6.3411	25.3065	2.0972	0.3859	0.8241	0.8801	0.434	2	2.4468	1.299	0.6544	2.9933	1.5664	0.6192
345	1.9997	1.0246		1.8074	14.6291	1.3591	6.437	41.9915	4.3691	0.9225	1.025	1.0894	0.7301	2	5.9381	4.3439	1.5942	5.9497	2.5345	2.4935
346	2.4558	0.9045		2.0216	43.5284	1.3704	6.9781	45.4245	2.7814	0.5462	0.8841	0.952	0.5187	2	3.8116	2.5187	0.6331	4.8562	1.518	1.7314
347	2.2116	0.9242		1.8203	28.4233	1.2405	6.4211	12.9932	2.2534	0.4353	0.8845	1.0048	0.5613	2	2.7953	1.4637	0.9542	2.6077	1.9606	0.3632
348	3.0575	0.815		2.3728	79.5135	1.4994	7.8279	59.4403	6.0442	1.1577	0.7337	0.9274	0.4347	2	9.0627	6.4527	1.0731	14.8425	2.4516	5.3869
349	2.6517	0.8696		2.2015	55.1778	1.5006	7.2443	25.1332	2.1005	0.4351	0.8939	0.9903	0.5644	2	3.152	1.6798	0.7199	2.9763	1.5726	0.7922
350	2.3383	0.9268		1.9488	36.1878	1.3391	6.8081	33.743	2.9348	0.5773	0.9039	0.9956	0.5369	2	3.93	2.3701	0.9811	4.4146	1.9445	1.3261
351	2.0549	0.9239		1.6832	18.0059	1.1201	5.9644	1.1779	2.0548	0.3859	0.926	0.9927	0.5993	2	2.3016	1.244	1.0577	2.0758	2.0306	0.0271
352	2.9202	0.8721		2.4285	71.7072	1.6506	8.0008	60.8555	4.011	0.8275	0.8547	0.9458	0.5379	2	6.6206	4.8736	0.7447	9.0599	1.5701	4.029
353	3.2543	0.9011	0.7357	2.8182	89.5981	1.9679	9.2126	23.0615	1.9732	0.4215	0.7357	1.0257	0.4451	2	3.8831	1.5713	0.5851	3.5298	1.5181	0.8955
354	2.2549	0.9127		1.8631	30.8017	1.2365	6.4655	9.7946	2.0824	0.3983	0.8953	0.9672	0.5182	2	2.5749	1.2256	1.0633	2.3651	1.8785	0.2522
355	1.9273	0.9753		1.6533	10.9254	1.1466	5.9056	-20.4583	2.5919	0.5032	0.8981	1.0397	0.6573	2	2.9719	1.4443	1.7267	2.1973	3.1222	-0.608
356	2.748	0.9486		2.4071	61.8478	1.7089	8.1896	48.0323	2.8892	0.6029	0.8951	1.0005	0.5582	2	4.9373	3.2097	0.8262	5.7497	1.5014	2.3715
357	2.2252	0.9484		1.906	29.0412	1.3254	6.6303	22.4642	2.1965	0.4391	0.9403	1.0081	0.5732	2	2.9113	1.6303	0.8971	2.8441	1.7032	0.654
358	3.1779	0.8906	0.6846	2.6683	86.2376	1.8332	8.8914	48.7821	3.6279	0.748	0.6846	0.9884	0.462	2	6.6506	4.1027	0.8076	8.8804	1.8581	3.2443
359	2.383	1.0284		2.1972	39.2469	1.638	7.6986	-14.6134	1.6259	0.3459	1.0113	1.0785	0.6851	2	2.6633	0.8875	1.4299	1.2954	1.8636	-0.3892
360	3.452	0.8885		2.9682	95.4926	2.0784	9.6352	24.4839	2.515	0.5425	0.9082	1.019	0.6023	2	5.2271	2.4236	0.9012	4.0241	1.8992	1.2798
361	3.7874	0.8172	0.6965	2.9939	98.991	1.9015	9.7238	66.1869	6.859	1.3413	0.6965	0.9253	0.368	2	13.0423	9.4857	0.7399	25.7778	2.3192	8.6323
362	2.87	0.9485		2.5099	69.0185	1.7951	8.5521	56.692	4.1935	0.8802	0.8955	1.0261	0.5691	2	7.5277	5.3011	0.7047	9.3151	1.8161	4.2676
363	3.0756	0.8404	0.655	2.4585	80.5485	1.5847	8.1205	36.4682	2.6222	0.5117	0.655	0.9218	0.4082	2	4.1554	2.1955	0.6662	5.378	1.6659	1.5154
364	2.0497	0.8448		1.5462	17.6074	0.9437	5.4397	-7.4681	2.1525	0.3734	0.8174	0.9326	0.506	2	2.0313	1.0188	1.0124	2.0134	2.3132	-0.1517
365	2.0773	0.8981		1.6575	19.3841	1.0965	5.8611	-21.3682	1.997	0.3736	0.8953	0.9595	0.525	2	2.1897	0.8044	1.2845	1.5324	2.4237	-0.4679
366	2.3137	0.9792		2.0302	34.6403	1.4423	7.1177	53.6256	4.5724	0.9265	0.9607	1.0364	0.6657	2	6.5948	4.948	1.1179	7.4333	2.1205	3.5365
367	2.5602	0.8298		2.0088	49.4835	1.2767	6.6741	32.4598	4.8512	0.928	0.8606	0.9253	0.5247	2	6.1935	3.7297	1.2484	7.1079	3.2766	2.0104
368	2.6051	0.8862		2.1587	52.3026	1.4585	7.2528	45.8778	2.895	0.5822	0.8642	0.9826	0.5141	2	4.2223	2.7426	0.7358	5.3349	1.5669	1.9371
369	3.1045	0.7857	0.6921	2.3771	82.4071	1.4509	7.6631	55.2676	5.4208	1.0263	0.6921	0.8898	0.4149	2	7.865	5.353	0.7536	12.9007	2.4249	4.3468
370	3.4107	0.8407	0.6761	2.754	94.4297	1.7947	9.0085	38.5621	2.3622	0.4706	0.6761	0.9553	0.3787	2	4.2394	2.1844	0.3904	5.768	1.4513	1.6348
371	2.4273	0.8841		1.9659	41.8417	1.2864	6.7418	43.1226	3.3005	0.6298	0.829	0.9439	0.5192	2	4.2458	2.8055	0.9712	5.4038	1.8773	1.8309
372	2.4888	0.9094		2.1073	45.3857	1.45	7.1108	31.554	1.1472	0.2339	0.8952	0.9861	0.5422	2	1.6635	0.9506	0.368	1.7533	0.7852	0.5249
373	2.2738	0.8971		1.8417	32.1433	1.2231	6.4082	-6.3132	1.8934	0.3614	0.885	0.9535	0.5681	2	2.3158	0.9974	0.9553	1.7556	2.0129	-0.1462
374	3.1469	0.8123	0.7125	2.4585	84.7645	1.5504	8.0311	62.9169	6.2675	1.2099	0.7125	0.9324	0.3906	2	9.7171	7.0215	0.747	17.9765	2.3242	6.1137
375	2.2616	0.8756		1.7903	31.3752	1.1698	6.2208	16.6085	3.1114	0.5851	0.8509	0.961	0.5179	2	3.6397	1.9483	1.2367	3.762	2.5947	0.6045
376	1.9845	0.9323		1.6276	13.7548	1.0903	5.8125	6.4471	1.8551	0.348	0.8997	0.9842	0.5646	2	2.0226	1.1103	0.9124	1.9665	1.7356	0.1304
377	1.9293	0.913		1.559	10.9966	1.0175	5.5338	9.8783	2.1968	0.4039	0.8825	0.9559	0.5845	2	2.2352	1.3779	1.0249	2.3575	1.9797	0.2208
378	2.7212	0.8745	0.79	2.2358	59.9676	1.5098	7.4759	62.568	5.9818	1.2081	0.79	0.9843	0.4615	2	9.0313	6.6841	1.006	14.4826	2.2391	5.6507
379	1.9791	0.886		1.559	13.4886	1.0003	5.5083	-0.4448	2.688	0.4881	0.8684	0.9398	0.5044	2	2.6888	1.3499	1.3388	2.6763	2.7	-0.012
380	3.1118	0.8419	0.7226	2.4628	83.3454	1.5894	8.2301	69.1271	6.2864	1.214	0.7226	0.9327	0.3867	2	9.9916	7.6575	0.6874	19.8006	1.9409	6.9069
381	2.348	0.8912		1.906	36.8968	1.2554	6.5739	15.3537	2.0617	0.3937	0.8647	0.961	0.5149	2	2.5883	1.2961	0.8292	2.5171	1.7452	0.3974
382	2.3422	0.9014		1.9188	36.386	1.286	6.6325	31.1392	2.7891	0.5408	0.8718	0.9386	0.5049	2	3.5868	2.0867	0.8969	4.1325	1.9206	1.1169
383	3.1659	0.8611		2.5955	85.6386	1.7048	8.564	8.9298	2.2675	0.4514	0.8533	0.9339	0.5034	2	3.8657	1.3849	0.7777	2.7508	2.0651	0.3452
384	2.5475	0.8609		2.0816	48.8335	1.3824	6.8897	47.5285	3.4099	0.6842	0.9027	0.9695	0.5628	2	4.7138	3.2474	0.8022	5.7698	1.7893	2.2404
385	2.3622	0.8777		1.876	37.7521	1.2105	6.5135	-1.2992	1.5522	0.2885	0.8558	0.922	0.4968	2	1.8789	0.7567	0.7592	1.5231	1.5722	-0.0244
386	1.977	0.8696		1.5419	13.3437	0.9759	5.4011	3.3933	2.0453	0.3696	0.8488	0.9163	0.4828	2	1.996	1.0217	0.9743	2.1162	1.9759	0.0677
387	2.6909	0.8012		2.0644	57.8812	1.2721	6.7734	52.8267	3.2648	0.6132	0.7765	0.8727	0.4474	2	4.1532	2.883	0.5296	6.4439	1.5401	2.194
388	3.4317	0.8535	0.7507	2.7925	94.8114	1.8222	9.2012	52.6808	4.5886	0.9087	0.7507	0.955	0.3883	2	8.3613	5.248	0.7548	13.514	2.1713	4.4048
389	2.0857	0.8845		1.649	20.0655	1.074	5.7956	-8.6152	1.3542	0.2509	0.8741	0.9413	0.5001	2	1.4544	0.6103	0.7533	1.2203	1.4708	-0.1253
390	3.2745	0.8642	0.6869	2.6898	90.3373	1.7974	8.8907	49.1922	2.5378	0.5131	0.6869	0.9906	0.4135	2	4.5615	2.7771	0.4733	6.7161	1.2894	2.2439
391	2.0599	0.958		1.7561	18.2805	1.2039	6.1994	-9.7076	1.8807	0.3652	0.911	1.0292	0.6351	2	2.2642	1.0906	1.1736	1.7173	2.0634	-0.2198
392	2.0913	0.8979		1.6832	20.344	1.1081	5.8995	-4.897	1.5251	0.2865	0.8694	0.9424	0.519	2	1.69	0.7475	0.8239	1.4404	1.5998	-0.0828
393	3.4091	0.8163	0.7011	2.6769	94.345	1.6956	8.7421	52.7014	8.079	1.567	0.7011	0.9107	0.3815	2	13.6987	8.6772	2.2783	22.7454	3.8213	7.2194
394	1.8551	0.8898		1.4562	7.8015	0.9284	5.1856	-7.3693	2.3854	0.4271	0.8512	0.9167	0.5089	2	2.2146	1.1402	1.2575	2.2404	2.5611	-0.1632
395	3.1426	0.8782	0.767	2.6426	84.5665	1.7884	8.6705	71.8214	5.3887	1.1115	0.767	0.9679	0.4482	2	9.6371	7.602	0.4814	16.9613	1.5185	6.9215
396	1.7598	0.9297		1.4263	4.0629	0.9592	5.1398	-72.3482	3.5127	0.6556	0.8231	0.9744	0.5787	2	3.3694	1.0659	2.6701	1.8418	6.0539	-2.4377
397	2.2052	0.8917		1.7989	28.0218	1.1543	6.1774	-55.3566	2.7243	0.5091	0.9233	1.0557	0.6142	2	3.1447	0.8586	1.9503	1.398	4.2324	-1.7408
398	2.3458	0.9428		2.0088	36.6412	1.3971	6.9482	41.2223	3.8085	0.7658	0.8966	0.9848	0.5573	2	5.3209	3.4408	1.1314	6.1746	2.2385	2.1934
399	2.6876	0.8385		2.1372	57.52	1.3802	7.0793	55.8499	5.8521	1.1409	0.8219	0.9187	0.5132	2	8.077	5.8369	0.9401	11.3743	2.5838	4.511
400	1.9016	0.9202		1.5376	9.7666	1.0249	5.4972	13.7379	2.1144	0.3942	0.8995	0.9701	0.5813	2	2.167	1.3579	0.9684	2.336	1.8239	0.2977
401	2.2451	0.8404		1.7218	30.2306	1.0573	5.9275	5.6973	1.9207	0.3426	0.8117	0.8807	0.4547	2	2.0308	0.9393	0.7212	2.0657	1.8112	0.1157
402	2.5139	0.8833		2.1158	46.9316	1.4424	6.9755	16.2099	2.5397	0.5252	0.9457	1.0219	0.5818	2	3.6632	1.8318	0.9413	3.1488	2.128	0.5938
403	2.889	0.9133		2.5227	69.9449	1.7763	8.2888	50.4382	3.6233	0.7765	0.9098	1.0003	0.5567	2	6.436	4.246	0.8957	7.6266	1.7957	3.2462
404	2.2059	0.9296		1.8331	28.1288	1.2564	6.4421	14.2933	2.2625	0.4413	0.9416	1.0233	0.5792	2	2.8426	1.5294	1.0498	2.6406	1.939	0.4063
405	2.8273	0.9168		2.4199	66.7982	1.676	8.1433	55.3033	4.5599	0.9385	0.8148	1.0077	0.5513	2	7.6424	5.3501	0.9574	9.7044	2.0381	4.2265
406	2.9965	0.8699		2.4413	75.9669	1.6099	8.1886	56.8978	6.6525	1.3079	0.7689	0.9462	0.4307	2	10.7099	7.3287	0.8453	17.0153	2.8674	6.0937
407	3.0154	0.8341	0.6957	2.3385	77.0518	1.4656	7.9012	66.5876	4.717	0.875	0.6957	0.8988	0.3748	2	6.9133	5.1941	0.538	13.8568	1.5761	4.6034
408	2.8765	0.8662	0.754	2.3128	69.2674	1.5047	7.8281	61.2759	7.3558	1.4139	0.754	0.9651	0.4158	2	11.0683	7.9667	1.1954	19.1581	2.8484	6.7822
409	2.544	0.8125		1.9873	48.6175	1.2611	6.4938	-11.4607	1.4744	0.2863	0.8508	0.9162	0.508	2	1.8594	0.6218	0.7839	1.224	1.6435	-0.2131
410	2.2272	0.826		1.649	29.2028	1.0035	5.7793	17.1872	4.0615	0.7052	0.8129	0.8815	0.4505	2	4.0757	2.2157	1.3241	4.9182	3.3633	0.7005
411	2.6694	0.8045		2.0601	56.3116	1.286	6.7467	50.3334	5.8771	1.1203	0.7827	0.9014	0.4741	2	7.558	5.1882	1.0719	10.9425	2.9189	3.8042
412	2.0342	0.8202		1.5034	16.5913	0.9043	5.2417	21.7471	2.0635	0.356	0.814	0.8787	0.4609	2	1.866	1.15	0.716	2.4952	1.6147	0.4058
413	1.9669	0.8458		1.4991	12.982	0.9246	5.2263	-14.9485	2.1612	0.3823	0.8154	0.8858	0.4603	2	1.9982	0.8448	1.1534	1.8354	2.4844	-0.2987
414	2.3192	0.9122		1.9145	35.0046	1.2701	6.6463	3.1016	1.4985	0.2864	0.8729	0.94	0.5743	2	1.9032	0.893	0.734	1.5548	1.452	0.059
415	2.0748	0.9151		1.6832	19.2079	1.1339	5.9649	-1.3338	2.2091	0.4199	0.8995	0.9684	0.5504	2	2.5049	1.1987	1.1358	2.1778	2.2385	-0.0334
416	1.9948	0.9085		1.619	14.41	1.0561	5.6934	5.3565	1.2828	0.238	0.8946	0.9921	0.5436	2	1.3548	0.7325	0.6223	1.3475	1.214	0.0726
417	2.0908	0.9296		1.7261	20.2933	1.1697	6.1062	-15.3349	2.0254	0.388	0.8627	0.9953	0.5577	2	2.3691	0.9395	1.2885	1.6845	2.3359	-0.3633
418	1.8496	0.8581		1.392	7.4997	0.859	4.986	4.1489	1.2742	0.2195	0.8597	0.9258	0.4809	2	1.0945	0.6327	0.5568	1.3157	1.2213	0.0454
419	2.7098	0.7931		2.0259	58.9703	1.211	6.7516	48.6778	4.3249	0.7757	0.7686	0.8781	0.4523	2	5.2375	3.5535	0.8871	7.8562	2.2196	2.5495
420	1.8522	0.8595		1.4263	7.6621	0.8859	5.0015	-15.0553	2.7449	0.4862	0.8396	0.9174	0.4809	2	2.4317	1.1527	1.467	2.397	3.1582	-0.3661
421	2.3903	0.8563		1.8631	39.7389	1.1996	6.4307	50.9197	5.8415	1.0897	0.8212	0.9311	0.4974	2	7.0075	4.9943	1.196	10.0406	2.8672	3.5682
422	2.8397	0.8455		2.2657	67.3588	1.4527	7.5429	68.2808	6.3887	1.2304	0.7764	0.962	0.4768	2	9.2808	7.3031	0.6038	15.3184	2.0263	6.337
423	3.2671	0.7897	0.6932	2.5013	90.0905	1.5366	8.1055	72.124	8.485	1.6085	0.6932	0.8915	0.3488	2	13.0381	10.2286	0.6294	29.3251	2.3652	9.4036
424	1.9714	0.9487		1.6575	13.1265	1.1382	5.8756	3.7053	1.3606	0.2636	0.9116	1.0158	0.5812	2	1.5486	0.8188	0.7298	1.4089	1.3102	0.0574
425	1.8117	0.9292		1.4777	6.0004	1.0021	5.2884	-2.1199	1.656	0.3138	0.8738	1.0082	0.5546	2	1.6595	0.9028	0.8871	1.6278	1.6912	-0.0352
426	1.9926	0.9093		1.5976	14.3128	1.0436	5.6922	-11.1641	1.1261	0.2065	0.9174	0.9596	0.5272	2	1.1752	0.5287	0.6465	1.003	1.2519	-0.1312
427	2.1964	0.943		1.8417	27.5148	1.2865	6.5069	-14.605	1.6105	0.3184	0.9068	1	0.5767	2	2.0719	0.7618	0.9846	1.321	1.8456	-0.3026
428	3.0797	0.8434	0.7277	2.467	80.9337	1.6056	8.1597	52.7198	3.3606	0.6613	0.7277	0.9495	0.4415	2	5.3957	3.5461	0.6244	8.0323	1.5888	2.8446
429	2.4448	0.8901		1.9788	42.9936	1.2911	6.8367	29.4669	2.8779	0.5435	0.8526	0.9176	0.5412	2	3.7157	2.1935	0.9701	4.0529	2.0298	1.0949
430	2.4992	0.8267		1.9959	45.9899	1.2851	6.4906	28.104	2.856	0.5655	0.8529	0.9436	0.4838	2	3.6703	2.0248	0.925	4.1855	2.0533	1.0315
431	1.868	0.9995		1.6318	8.5002	1.1919	5.8657	-1.796	1.9784	0.402	0.9823	1.0478	0.6964	2	2.358	1.3601	1.2253	1.9531	2.0139	-0.0423
432	2.7949	0.8841		2.3514	64.577	1.6165	7.7627	59.3784	3.9686	0.8264	0.8732	0.9837	0.5596	2	6.4153	4.7115	0.6539	8.4186	1.6121	3.8093
433	3.0566	0.9311		2.6127	79.4371	1.8089	8.9411	47.0244	4.2378	0.8574	0.8158	0.9802	0.5525	2	7.6658	4.8452	0.9038	8.769	2.245	3.6048
434	2.3363	0.9317		1.9616	36.1313	1.3526	6.8388	26.0297	2.2293	0.4409	0.9302	0.9977	0.5687	2	3.0154	1.7228	0.8644	3.0291	1.649	0.7849
435	2.0021	0.9044		1.6019	14.7266	1.0667	5.6885	-38.0915	0.9451	0.1772	0.8124	1.0138	0.5742	2	1.0081	0.3654	0.6427	0.6363	1.3051	-0.384
436	2.5332	0.8936		2.1415	48.0329	1.4784	7.1115	69.2249	3.3456	0.6955	0.8721	0.9841	0.5683	2	4.9462	4.0091	0.3871	7.0546	1.0296	3.424
437	3.0364	0.8613	0.7527	2.5013	78.2963	1.648	8.2156	52.753	1.1042	0.2215	0.7527	0.9792	0.4153	2	1.8198	1.1767	0.2048	2.8331	0.5217	0.96
438	2.5989	0.9104		2.2058	51.8919	1.5333	7.433	11.3499	0.9924	0.2047	0.9149	0.984	0.5643	2	1.5216	0.6691	0.4376	1.1857	0.8797	0.1727
439	2.3644	0.9291		1.9745	37.9525	1.3443	6.9011	32.2941	1.9994	0.3895	0.9117	0.9731	0.556	2	2.6878	1.6206	0.6592	2.9148	1.3537	0.868
440	2.184	0.9396		1.8331	26.6649	1.2448	6.4467	-24.1962	0.7895	0.1525	0.9196	0.9855	0.6086	2	0.9828	0.359	0.5639	0.5898	0.9805	-0.2378
441	3.0546	0.8404	0.7353	2.4371	79.3608	1.5792	8.0645	65.6341	3.6406	0.7129	0.7353	0.9719	0.4426	2	5.7493	4.3272	0.6344	9.7774	1.2512	3.7735
442	3.0237	0.8936		2.5056	77.6539	1.6682	8.4883	42.2104	2.1159	0.4158	0.8011	0.9291	0.469	2	3.5297	2.0634	0.4785	4.3996	1.2227	1.4899
443	2.4664	0.94		2.103	44.1847	1.4698	7.2833	39.6804	1.0219	0.2062	0.9358	1.0053	0.5696	2	1.502	0.9471	0.3098	1.6628	0.6164	0.596
444	1.9174	0.9568		1.619	10.4749	1.1092	5.7634	7.4499	0.94	0.1809	0.9499	1.024	0.6394	2	1.0427	0.634	0.5051	0.9915	0.87	0.0777
445	2.8399	0.8394		2.2358	67.3939	1.4251	7.4885	25.7324	0.8863	0.1687	0.8508	0.9183	0.4987	2	1.263	0.6532	0.32	1.3098	0.6582	0.325
446	2.1771	0.9684		1.8588	26.2682	1.2986	6.6232	10.8804	1.3016	0.2552	0.9604	1.027	0.67	2	1.6902	0.961	0.6024	1.4344	1.1599	0.1839
447	2.9784	0.9382		2.5998	74.8902	1.8605	8.7782	60.0114	3.304	0.7003	0.8467	1.0216	0.5249	2	6.147	4.3825	0.4142	8.3485	1.3212	3.6889
448	2.1841	0.8838		1.7304	26.7179	1.1096	6.0639	-16.679	2.1862	0.4	0.8778	0.9426	0.5486	2	2.4258	0.9948	1.248	1.8134	2.5509	-0.4046
449	2.1716	0.9417		1.8417	25.8463	1.2618	6.4246	3.4824	2.533	0.4975	0.9107	1.0046	0.6128	2	3.1961	1.6094	1.3282	2.6265	2.4448	0.1113
450	3.0796	0.812	0.6703	2.3728	80.8952	1.4754	7.8561	56.2778	5.3604	1.0067	0.6703	0.8972	0.4165	2	7.9088	5.427	0.7997	13.0312	2.3437	4.4509
451	2.8836	0.8646	0.7575	2.3899	69.6593	1.5988	7.8324	62.9536	5.9121	1.2068	0.7575	0.992	0.4312	2	9.4522	6.895	0.912	15.9887	2.1902	5.9505
452	2.8423	0.9098		2.4156	67.5697	1.6491	8.1237	45.8945	3.3971	0.6896	0.8417	0.9828	0.5571	2	5.6022	3.595	0.9198	6.4531	1.838	2.5711
453	1.8255	0.8948		1.4348	6.4831	0.9304	5.1314	-5.832	1.8242	0.3307	0.8133	0.9664	0.5083	2	1.6972	0.8824	0.982	1.7359	1.9306	-0.099
454	3.1968	0.8675	0.6903	2.6298	87.0805	1.7601	8.7125	64.1823	4.5403	0.9172	0.6903	1.0118	0.4404	2	7.9913	5.8451	0.6956	13.2736	1.6262	5.129
455	2.1337	0.9439		1.7903	23.2886	1.2484	6.327	-2.9199	1.7864	0.3525	0.8851	1.0042	0.622	2	2.2302	1.0786	0.9885	1.7339	1.8386	-0.0651
456	2.8849	0.89		2.3814	69.7306	1.5907	8.0665	64.2308	3.3043	0.6516	0.819	0.9617	0.4612	2	5.2562	3.9212	0.4317	8.5016	1.182	3.3761
457	2.3179	0.9082		1.9017	34.8924	1.2575	6.6133	14.5189	1.7927	0.3409	0.8882	0.9859	0.5605	2	2.2543	1.1862	0.7616	2.1162	1.5324	0.3273
458	2.2262	0.8178		1.6404	29.1489	0.9853	5.7193	11.9403	2.2236	0.3831	0.8168	0.8808	0.4367	2	2.1909	1.1167	0.7309	2.5572	1.9582	0.2616
459	2.7764	0.8335		2.1501	63.5133	1.3381	7.2696	26.8451	3.5046	0.6451	0.8223	0.8942	0.4603	2	4.6895	2.439	0.995	5.299	2.5639	1.2589
460	2.8025	0.8505		2.1758	64.9563	1.3733	7.4884	39.3902	4.1842	0.7673	0.7912	0.8959	0.4675	2	5.7461	3.449	1.2548	7.3776	2.5361	2.2634
461	2.627	0.8655		2.0944	53.6691	1.3587	7.1428	59.8011	5.7653	1.0967	0.8148	0.9767	0.4655	2	7.8333	5.7633	0.7438	12.3796	2.3175	4.6844
462	2.3319	0.9082		1.906	35.7641	1.2902	6.6535	16.0752	2.1032	0.4078	0.9162	0.9162	0.5178	2	2.7135	1.3502	0.8831	2.6075	1.7651	0.4362
463	2.1626	0.9997		1.9145	25.1371	1.3937	6.7915	2.7618	2.0174	0.414	0.9857	1.0784	0.697	2	2.8116	1.4449	1.1954	2.073	1.9616	0.0776
464	3.1653	0.8342	0.6927	2.5356	85.4793	1.6269	8.2955	61.0844	4.3373	0.8506	0.6927	0.9501	0.3939	2	7.0563	4.9751	0.5416	12.6306	1.6878	4.3103
465	2.2682	0.9687		1.9616	31.7313	1.4062	6.9027	41.1555	2.4483	0.4988	0.9459	1.0209	0.6571	2	3.4428	2.3635	0.8044	3.5971	1.4406	1.4169
466	3.2689	0.8957	0.6912	2.724	90.1316	1.8401	9.198	71.6308	4.9519	0.9907	0.6912	0.9817	0.4148	2	9.112	7.1098	0.4172	17.139	1.4047	6.527
467	1.8646	0.9635		1.5676	8.3602	1.0745	5.6439	22.0912	1.9421	0.3697	0.9179	1.0248	0.5755	2	2.0868	1.3318	0.9296	2.3142	1.5131	0.461
468	2.1989	0.9722		1.906	27.6747	1.368	6.7164	42.5052	3.4512	0.703	0.9557	1.0255	0.6162	2	4.7213	3.2294	1.0806	5.2411	1.9842	2.0068
469	3.1109	0.8784	0.7002	2.6255	83.2278	1.7453	8.5848	30.0217	3.1489	0.6402	0.7002	0.9895	0.3977	2	5.4957	2.5262	0.8089	6.3523	2.2035	1.6499
470	1.9827	0.9036		1.6019	13.5854	1.0423	5.6282	-22.1931	4.3187	0.7998	0.882	0.947	0.5365	2	4.5014	1.8322	2.6692	3.4152	5.2772	-0.999
471	3.2798	0.8354	0.7062	2.6298	90.667	1.7035	8.6081	59.1815	2.7384	0.5419	0.7062	0.9502	0.3773	2	4.6648	3.1824	0.3845	8.4349	1.1178	2.7607
472	2.6239	0.8556		2.0944	53.5734	1.3567	7.0529	19.0218	2.5606	0.4925	0.8655	0.9344	0.4997	2	3.4739	1.6969	0.8989	3.3958	2.0734	0.6608
473	1.9447	0.9443		1.6361	11.8305	1.1326	5.7694	16.7275	2.8081	0.5513	0.8738	1.006	0.5652	2	3.1804	1.8535	1.3269	3.2795	2.3382	0.532
474	2.5516	0.9145		2.1073	49.1427	1.4175	7.3308	64.4631	4.1812	0.8085	0.8768	0.9476	0.5674	2	5.9268	4.6637	0.5977	8.2192	1.4858	3.8206
475	3.1432	0.8149		2.4713	84.6061	1.5589	8.047	61.2032	5.5215	1.0696	0.7527	0.9405	0.3864	2	8.6074	6.0957	1.0391	15.7767	2.1422	5.268
476	2.8189	0.8486		2.1844	66.0656	1.3648	7.515	60.8614	5.9557	1.0816	0.7578	0.8964	0.4512	2	8.1283	5.9988	0.835	13.2949	2.331	4.947
477	2.5097	0.7984		1.8631	46.6272	1.1123	6.2946	5.7327	1.8945	0.3348	0.8119	0.8753	0.4269	2	2.1072	0.8831	0.6728	2.0688	1.7859	0.1208
478	3.2729	0.8756	0.7333	2.7369	90.255	1.8655	9.0033	56.7256	3.6062	0.7472	0.7333	1.0212	0.4296	2	6.7273	4.4865	0.4719	10.4437	1.5606	3.8161
479	2.8041	0.9232	0.7076	2.3514	64.9909	1.6121	8.1329	64.5319	4.7557	0.9427	0.7076	0.9865	0.4765	2	7.6666	5.7511	0.6993	12.0703	1.6868	4.9474
480	2.3981	0.923		2.013	40.1745	1.3793	6.9537	24.8981	3.2377	0.6422	0.9324	0.9612	0.6044	2	4.4658	2.5814	1.1241	4.2712	2.4315	1.1119
481	2.2308	0.8879		1.7775	29.2837	1.1565	6.2226	16.874	2.6416	0.491	0.8844	0.9249	0.5204	2	3.055	1.6583	1.0282	3.1863	2.1958	0.5155
482	2.6336	0.8594		2.0901	53.9568	1.344	7.1106	45.0807	3.4394	0.6501	0.8573	0.93	0.5003	2	4.6226	3.029	0.7289	6.0539	1.889	2.0839
483	3.3616	0.8509		2.7069	93.2066	1.7523	8.986	56.8541	5.4777	1.0682	0.7981	0.9415	0.4818	2	9.5986	6.5959	0.7549	13.6897	2.3634	5.4572
484	2.2999	0.9151		1.8888	33.9145	1.2652	6.6118	40.1171	2.2677	0.4339	0.8734	1.001	0.5821	2	2.8691	1.9414	0.6534	3.3354	1.3579	1.151
485	2.2707	0.9054		1.8588	31.9234	1.2485	6.4589	-32.0888	1.6626	0.3214	0.8872	0.9507	0.5841	2	2.0758	0.6166	1.1324	1.0557	2.1961	-0.6661
486	2.0963	0.9214		1.7218	20.8264	1.1572	6.0682	-14.8519	1.9317	0.3684	0.8554	0.9768	0.5393	2	2.2354	0.8645	1.2015	1.603	2.2186	-0.332
487	2.6419	0.9139	0.7904	2.2957	54.6624	1.6018	7.5852	54.8031	5.7724	1.219	0.7904	1.0422	0.5121	2	9.2462	6.4032	1.234	12.5047	2.6089	5.0672
488	2.5623	0.8953		2.0773	49.6697	1.3682	7.2067	0.6882	1.8553	0.3522	0.8742	0.9594	0.5586	2	2.5384	1.0467	0.9595	1.8737	1.8424	0.0175
489	2.9676	0.9087		2.5184	74.189	1.7192	8.4717	19.9763	3.4848	0.7072	0.8559	1.0034	0.5655	2	5.9911	2.7737	1.4513	4.9051	2.7887	1.1968
490	2.9678	0.8329		2.3428	74.2258	1.4812	7.7656	47.1115	6.0886	1.1613	0.7761	0.9154	0.4691	2	9.0184	5.7592	1.538	12.2775	3.2201	4.2487
491	2.1569	0.9454		1.8074	24.6401	1.2498	6.4064	31.6311	3.1149	0.6077	0.9207	0.9789	0.6283	2	3.893	2.5693	1.1035	4.0896	2.1296	1.2314
492	1.7094	0.89		1.3235	3.0027	0.8457	4.7795	-9.5452	1.4197	0.2512	0.7908	0.9396	0.4899	2	1.2006	0.6473	0.7648	1.3212	1.5551	-0.1146
493	3.2055	0.8784	0.7784	2.6726	87.4836	1.8046	8.8453	69.3716	8.0818	1.6488	0.7784	0.983	0.484	2	14.5845	11.3156	0.7914	23.3785	2.4754	10.1175
494	2.4822	0.8846		1.9831	45.0243	1.2977	6.8978	35.444	2.6396	0.4966	0.8468	0.9139	0.4986	2	3.4254	2.0637	0.793	4.1392	1.7041	1.2141
495	2.3752	0.9379		2.0002	38.7565	1.3673	6.9984	23.4757	2.4531	0.4793	0.948	0.9803	0.5763	2	3.3541	1.8693	0.9933	3.2434	1.8772	0.7874
496	3.1601	0.8845	0.7311	2.587	85.1214	1.6959	8.7811	63.6935	7.7088	1.4888	0.7311	1.0053	0.4032	2	13.0734	9.4554	0.8992	23.4497	2.7988	8.3269
497	1.9913	0.8892		1.5762	14.1913	1.007	5.5628	15.2192	1.3996	0.2534	0.8529	0.9473	0.5108	2	1.4094	0.8207	0.5888	1.6066	1.1866	0.2145
498	1.7845	0.9275		1.4562	4.7665	0.9694	5.1996	-35.3418	1.3885	0.2589	0.8507	1.0031	0.5919	2	1.346	0.6365	0.8922	1.0755	1.8792	-0.4757
499	3.0566	0.9251		2.6384	79.4753	1.8116	8.8837	1.8524	1.8937	0.3862	0.6556	1.0945	0.6411	2	3.4307	1.2552	0.7471	1.9578	1.8587	0.0635
500	2.4271	0.9139		2.0173	41.8123	1.358	6.9685	28.5211	1.7154	0.3343	0.8804	0.9814	0.5681	2	2.3295	1.361	0.5245	2.3958	1.2262	0.6644
501	2.0449	0.922		1.6832	17.3589	1.1228	5.9233	-29.1779	2.6727	0.5066	0.8879	0.9858	0.5822	2	3.0009	1.1344	1.8665	1.9485	3.4525	-0.8756
502	2.0662	0.8675		1.619	18.7058	1.0442	5.6309	6.1655	1.5719	0.2915	0.8605	0.9268	0.4843	2	1.6414	0.8156	0.7415	1.684	1.475	0.1012
503	3.2417	0.9039	0.7495	2.7369	89.1074	1.8878	9.205	53.6213	3.3168	0.6802	0.7495	1.0121	0.4388	2	6.2615	4.0325	0.6346	9.19	1.5383	3.3575
504	2.5097	0.9839		2.2615	46.6576	1.634	7.7578	48.88	2.6666	0.5617	0.94	1.0234	0.6118	2	4.3572	2.9638	0.7181	4.8441	1.3631	2.1298
505	3.2593	0.9056	0.7931	2.7583	89.8851	1.8998	9.2731	63.3247	4.2205	0.8647	0.7931	0.994	0.4687	2	8.0182	5.8031	0.6087	12.3803	1.5479	5.0775
506	3.183	0.9075	0.7276	2.7326	86.3177	1.9226	9.0748	47.0816	2.6431	0.56	0.7276	1.0288	0.4761	2	5.0816	3.0584	0.6314	6.4241	1.3987	2.3925
507	3.2891	0.8645	0.6782	2.6512	90.9562	1.7295	8.9327	30.8883	2.323	0.4498	0.6782	0.9467	0.3889	2	4.0177	1.8654	0.671	4.7964	1.6055	1.241
508	1.7973	0.9351		1.4691	5.4736	0.9756	5.28	-28.6575	2.0577	0.3802	0.8509	0.9818	0.5908	2	2.0075	0.9887	1.3822	1.6736	2.6473	-0.5753
509	2.7873	0.9615		2.4285	64.233	1.7378	8.4191	64.3507	3.7999	0.7843	0.8699	1.0264	0.6013	2	6.6035	5.0639	0.4154	8.422	1.3546	4.2494
510	2.0683	0.8922		1.6575	18.8061	1.095	5.7973	-6.5353	0.883	0.1668	0.8621	0.9284	0.5034	2	0.9669	0.4104	0.4866	0.8152	0.9407	-0.0632
511	2.367	0.9591		2.0259	38.2391	1.4167	7.1323	-3.5636	1.3934	0.2768	0.9164	1.0473	0.5939	2	1.9741	0.7867	0.7595	1.3246	1.4431	-0.0703
512	1.7696	0.8508		1.3406	4.3576	0.8279	4.7302	-14.9816	2.5985	0.4548	0.8508	0.9163	0.4955	2	2.1513	1.1582	1.3268	2.3374	2.9879	-0.3223
513	2.5656	0.8966		2.1629	49.8562	1.4779	7.2262	13.5053	1.734	0.3546	0.9276	1.0032	0.6158	2	2.5627	1.2696	0.7267	2.0618	1.4998	0.3461
514	2.5438	0.9511		2.1886	48.5867	1.5406	7.6008	54.0059	2.7822	0.5639	0.8938	1.0032	0.6062	2	4.2862	3.0905	0.5942	5.098	1.2796	2.3148
515	3.0156	0.8952	0.7902	2.5741	77.1269	1.7847	8.4805	69.1504	5.8895	1.2394	0.7902	0.9865	0.4951	2	10.511	8.1679	0.5693	16.4967	1.8169	7.2684
516	1.825	0.9978		1.5976	6.4601	1.1512	5.7207	-35.5205	1.7449	0.3511	0.9273	1.0563	0.6331	2	2.0087	0.7835	1.3449	1.2377	2.3646	-0.7135
517	2.1003	0.9796		1.8203	21.1319	1.2906	6.4639	-17.7827	1.4684	0.2932	0.9168	1.0477	0.62	2	1.8951	0.7353	1.0265	1.186	1.7295	-0.337
518	3.0022	0.8777	0.6939	2.4585	76.3028	1.6283	8.2778	25.7643	2.3122	0.4548	0.6939	0.9659	0.403	2	3.7649	1.6618	1.0606	4.1232	1.7165	0.97
519	2.8958	0.9545		2.5313	70.267	1.7977	8.6831	43.7575	3.5889	0.743	0.9573	1.0259	0.5996	2	6.4517	4.0334	0.6984	6.7267	2.0185	2.8231
520	2.2547	0.9286		1.8674	30.7745	1.2553	6.5778	-1.0821	1.7123	0.3268	0.9044	0.9833	0.5592	2	2.1495	0.9447	0.8618	1.6893	1.7309	-0.0233
521	2.0022	1.003		1.7561	14.751	1.2913	6.3088	-12.4412	0.9387	0.1921	0.9207	1.0519	0.697	2	1.2121	0.5848	0.6273	0.8391	1.0555	-0.1508
522	2.4237	0.9657		2.1073	41.5771	1.4956	7.3529	38.5845	2.137	0.4347	0.9683	1.0306	0.6469	2	3.1961	2.0822	0.6198	3.2187	1.3124	1.2332
523	2.7233	0.8695		2.2272	60.1678	1.4816	7.4389	62.5543	3.8394	0.7647	0.8223	0.925	0.4773	2	5.6885	4.2446	0.4575	8.8932	1.4377	3.5584
524	3.5715	0.9061	0.7663	3.0795	97.5122	2.1576	10.1669	43.429	3.5242	0.7479	0.7663	1.0073	0.516	2	7.6039	4.331	0.7276	8.3938	1.9937	3.3023
525	3.1049	0.9088	0.741	2.6512	82.563	1.8116	8.8651	72.883	3.4809	0.7113	0.741	1.0222	0.4774	2	6.306	5.0467	0.2642	10.5711	0.9439	4.596
526	1.9893	0.9453		1.6747	13.9971	1.1382	5.9081	8.107	1.3232	0.2549	0.9341	0.9996	0.5747	2	1.5061	0.8208	0.6852	1.4283	1.2159	0.1221
527	2.6906	0.863		2.2015	57.8483	1.4513	7.2952	39.7759	3.2339	0.6433	0.8664	0.9541	0.5506	2	4.6933	2.9391	0.9195	5.3384	1.9476	1.8668
528	2.1301	0.9516		1.816	23.056	1.2777	6.3677	21.0885	1.5617	0.3134	0.9288	0.996	0.6376	2	1.9954	1.2065	0.674	1.8924	1.2324	0.4208
529	2.2298	0.9244		1.8717	29.2567	1.2649	6.4757	30.9296	2.5742	0.5028	0.8917	0.9631	0.5411	2	3.2561	1.9692	0.9259	3.639	1.778	1.0071
530	2.2553	0.9222		1.8974	30.829	1.2712	6.5337	30.3568	1.0783	0.2098	0.8862	0.9571	0.5382	2	1.3707	0.8203	0.3838	1.5241	0.7509	0.4161
531	2.0331	0.9739		1.7304	16.4926	1.2132	6.2206	39.0259	3.7146	0.7244	0.9705	1.0456	0.6708	2	4.5065	3.2781	1.2284	4.8866	2.265	1.7587
532	2.9806	0.8749		2.4413	75.0012	1.6316	8.1928	65.6936	2.5069	0.4992	0.7919	0.9546	0.4497	2	4.0902	3.0737	0.3199	6.8352	0.86	2.687
533	2.3998	0.9215		1.9616	40.3782	1.3323	6.9474	26.4374	1.2898	0.2473	0.9314	1.0084	0.6324	2	1.7184	1.0542	0.4409	1.6671	0.9488	0.4543
534	2.4208	0.8907		1.9488	41.4011	1.2809	6.7737	14.5328	2.9116	0.5506	0.8669	0.9199	0.5579	2	3.7295	1.9302	1.2769	3.46	2.4884	0.542
535	2.7671	0.8781		2.3086	62.9333	1.5371	7.633	35.5524	2.7842	0.5607	0.8514	0.9686	0.5077	2	4.2796	2.4325	0.7946	4.7909	1.7944	1.5215
536	2.8468	0.8519		2.3514	67.7456	1.5542	7.6192	62.1923	4.7445	0.9678	0.818	0.9484	0.5217	2	7.3739	5.5218	0.7093	10.5842	1.7937	4.586
537	3.2902	0.8688		2.7412	91.0389	1.8271	8.9801	66.5729	4.8069	0.978	0.745	0.9758	0.4221	2	8.7827	6.5251	0.476	15.4585	1.6068	5.8469
538	2.2947	0.9419		1.9488	33.4697	1.3454	6.7899	-16.6107	1.2386	0.2454	0.9277	1.0232	0.6172	2	1.6664	0.6147	0.8637	0.9959	1.4443	-0.2768
539	2.1282	0.9488		1.816	22.9011	1.2786	6.344	-26.0794	0.9908	0.1997	0.9344	0.9819	0.629	2	1.2669	0.4554	0.7328	0.724	1.2492	-0.3304
540	3.1853	0.9089	0.7285	2.7326	86.5582	1.9187	9.0949	40.8832	3.8288	0.8077	0.7285	1.0592	0.491	2	7.3463	4.1148	1.0537	8.3799	2.2635	3.0034
541	3.2479	0.887	0.7523	2.6983	89.2299	1.8266	9.0504	58.5964	4.0494	0.8173	0.7523	0.9972	0.4343	2	7.3967	5.0623	0.5592	11.6575	1.6766	4.3342
542	2.4263	0.9343		2.0344	41.7828	1.3931	7.1215	28.731	3.2769	0.641	0.9281	0.9901	0.6076	2	4.5651	2.7307	1.0986	4.4942	2.3355	1.3116
543	2.5189	0.8843		2.0473	47.1756	1.3401	6.9979	27.5568	2.7076	0.5185	0.907	0.9686	0.5225	2	3.6285	2.0248	0.8367	3.8751	1.9616	0.9999
544	2.6858	0.8805		2.2358	57.4217	1.5117	7.4294	62.6008	5.0962	1.0369	0.8272	0.9819	0.5235	2	7.7039	5.8205	0.6666	11.1179	1.9059	4.8227
545	2.6351	0.8864		2.2358	54.0849	1.5306	7.3381	39.4478	4.1839	0.8727	0.9174	0.9851	0.5356	2	6.4039	3.883	0.9786	7.2504	2.5335	2.5262
546	3.133	0.8585	0.6817	2.5955	84.1715	1.7426	8.4502	60.6294	5.6582	1.1668	0.6817	0.9848	0.3954	2	9.8599	6.8589	0.7303	17.3454	2.2276	5.978
547	2.872	0.859		2.3043	69.1251	1.4924	7.7504	35.6157	3.9379	0.7583	0.8044	0.9181	0.4476	2	5.8769	3.2278	1.3135	7.212	2.5354	2.0931
548	2.165	0.9452		1.8289	25.2944	1.2622	6.4291	17.5779	2.7084	0.5317	0.9172	0.9827	0.6281	2	3.4185	2.003	1.1848	3.1891	2.2324	0.6009
549	1.905	0.9975		1.6661	9.9551	1.1949	5.9701	-3.5422	1.6347	0.3272	0.9846	1.0514	0.6876	2	1.9533	1.0946	1.0215	1.5919	1.6926	-0.0692
550	2.5204	0.9355		2.1415	47.2672	1.5	7.4076	52.4041	2.8257	0.5722	0.8975	1.0034	0.595	2	4.2386	3.0215	0.6095	5.0777	1.3448	2.2212
551	2.974	0.8922		2.4927	74.5945	1.6853	8.336	60.7213	4.2513	0.8595	0.8298	0.9726	0.5376	2	7.1647	5.2482	0.5872	9.7622	1.6699	4.3505
552	2.8568	0.9424		2.497	68.2746	1.8	8.4577	34.9363	2.7992	0.5957	0.928	1.0384	0.5864	2	5.0386	2.8283	0.873	4.8231	1.8213	1.7603
553	2.397	0.9412		2.0516	40.0582	1.4359	7.0878	43.8024	5.3539	1.0846	0.9368	1.0024	0.6144	2	7.6877	5.2158	1.4955	8.4899	3.0087	3.3674
554	2.2601	0.9718		1.9659	31.2931	1.4178	6.8998	-5.3512	2.0443	0.4201	0.9455	1.0151	0.6589	2	2.8984	1.264	1.2578	1.9183	2.1537	-0.1551
555	2.7621	0.8943		2.2871	62.6951	1.542	7.7603	57.4048	4.3505	0.8645	0.8652	0.9641	0.5075	2	6.7085	4.7915	0.7307	9.4418	1.8531	3.851
556	2.5306	0.9158		2.1158	47.8488	1.4603	7.2803	44.4118	3.1211	0.626	0.8726	0.9637	0.5883	2	4.5578	3.0448	0.7492	5.1759	1.7349	2.0242
557	2.6137	0.9066		2.2786	53.0001	1.6171	7.4444	47.4842	2.2577	0.4904	0.9125	1.0097	0.5718	2	3.6509	2.4115	0.6101	4.2176	1.1856	1.7336
558	3.1347	0.9054	0.7201	2.6341	84.2899	1.8162	8.9157	54.558	5.5139	1.1232	0.7201	0.9841	0.4232	2	10.0143	6.5239	1.493	15.4165	2.5056	5.4636
559	2.6848	0.8872		2.2572	57.3561	1.544	7.483	51.9306	5.6929	1.1746	0.9189	0.9905	0.5951	2	8.7898	6.1931	1.2346	10.4067	2.7365	4.5646
560	1.9835	0.9475		1.6661	13.7063	1.1339	5.9041	0.9573	1.6611	0.319	0.9445	0.9767	0.5812	2	1.8835	0.9742	0.9093	1.6762	1.6452	0.018
561	2.4854	0.8976		2.0173	45.0845	1.3414	7.0088	53.2156	3.7222	0.7124	0.851	0.9819	0.5125	2	4.9929	3.5494	0.7086	6.9259	1.7414	2.657
562	2.2005	0.9513		1.8674	27.8081	1.3099	6.5765	-18.7093	3.5855	0.7141	0.9368	1.0436	0.6108	2	4.6966	1.721	2.2629	2.8176	4.2561	-0.8787
563	2.6538	0.9307		2.2486	55.2424	1.578	7.7594	57.9254	5.8606	1.1919	0.8951	1.0054	0.5879	2	9.2481	6.8066	0.9309	11.5781	2.4658	5.357
564	3.4271	0.8854		2.8054	94.7265	1.8486	9.5327	70.9365	7.6677	1.4869	0.7822	0.9388	0.4363	2	14.1745	11.0272	0.6539	25.2733	2.2285	10.0549
565	2.6402	0.8563		2.1629	54.4376	1.4143	7.1026	9.6735	3.1679	0.6308	0.9162	0.9313	0.5206	2	4.4803	1.923	1.3652	3.6939	2.8614	0.4334
566	2.3956	0.8495		1.8674	39.971	1.1918	6.3932	41.4425	3.1945	0.5955	0.8174	0.882	0.4851	2	3.8072	2.4852	0.835	5.1232	1.8707	1.5778
567	2.891	0.8741		2.4328	70.0522	1.6405	7.9388	44.8041	4.1184	0.851	0.8501	0.9678	0.4998	2	6.7563	4.1633	0.8867	8.3297	2.2733	3.0271
568	2.8552	0.9214		2.4542	68.1686	1.7199	8.2651	67.2446	7.1365	1.485	0.8743	0.9848	0.5303	2	12.274	9.4934	0.8917	17.9005	2.3376	8.2536
569	2.1371	1.022		1.9402	23.4698	1.4552	6.8615	-13.9946	1.0621	0.2253	0.9827	1.095	0.7204	2	1.5456	0.6559	0.7976	0.9105	1.2107	-0.2163
570	2.3767	0.9433		2.0173	38.8717	1.3839	7.0436	-7.7666	1.0699	0.2102	0.922	0.9926	0.5609	2	1.4807	0.5317	0.6966	0.948	1.1531	-0.115
571	2.5494	0.9256		2.1287	49.0499	1.4492	7.4135	57.1876	4.1824	0.8176	0.8798	0.9469	0.5747	2	6.0611	4.4953	0.9399	7.8219	1.7906	3.4662
572	2.5701	0.9073		2.1844	50.1675	1.5019	7.3261	47.1509	4.6857	0.9606	0.8763	0.9808	0.576	2	7.0374	4.7446	1.2183	8.2367	2.4763	3.3182
573	1.9242	0.9162		1.5676	10.783	1.0315	5.5382	-9.9613	1.7791	0.3314	0.8568	0.9891	0.5722	2	1.8351	0.9367	1.0296	1.6368	1.9563	-0.1828
574	1.6144	0.9792		1.3834	1.6605	0.9819	4.966	-79.3434	1.5171	0.3	0.8592	1.0168	0.6363	2	1.4896	0.5494	1.2275	0.8634	2.7208	-1.1819
575	2.5432	0.8784		2.1158	48.5251	1.4375	7.0183	50.8526	4.0101	0.8214	0.8771	0.9622	0.5604	2	5.7645	4.0359	0.9192	7.2019	1.9709	2.9314
576	2.4549	0.928		2.0473	43.4391	1.4171	7.1569	9.5677	1.8741	0.3711	0.8951	1.031	0.5439	2	2.6558	1.1759	0.9091	2.1619	1.6947	0.2541
577	2.3523	0.9808		2.073	37.2383	1.4921	7.2484	41.5689	2.4614	0.5067	0.9635	1.0368	0.6176	2	3.6727	2.4149	0.7583	3.9104	1.4382	1.5267
578	2.2762	0.9031		1.8503	32.3084	1.2299	6.458	-21.3649	1.9348	0.3685	0.8953	0.9675	0.5852	2	2.3796	0.8657	1.27	1.4793	2.3481	-0.5084
579	2.5779	0.9594		2.2957	50.7296	1.648	7.77	62.2714	4.5959	0.9748	0.9451	1.0469	0.6581	2	7.5741	5.8577	0.8768	8.9007	1.734	4.7165
580	2.6454	0.7814		1.9317	54.8877	1.1352	6.4944	49.9216	4.0444	0.7069	0.7859	0.8536	0.382	2	4.5912	3.0657	0.5995	8.0248	2.0253	2.292
581	2.9185	0.8693		2.4199	71.6349	1.6323	7.9701	53.1345	2.4666	0.5052	0.8523	0.9322	0.5272	2	4.0262	2.7487	0.413	5.2138	1.1559	2.1393
582	1.7661	1.0255		1.5676	4.2895	1.1498	5.6901	-3.7336	1.6132	0.326	0.9322	1.0654	0.7145	2	1.8548	1.1265	1.0017	1.5765	1.6734	-0.0693
583	3.4849	0.9298	0.7225	3.0281	96.2627	2.1279	10.1798	53.6479	2.9991	0.6269	0.7225	1.0331	0.4765	2	6.3818	4.0861	0.6181	8.5748	1.3901	3.4237
584	2.6385	0.969		2.3428	54.3092	1.6738	8.0324	49.2442	2.7391	0.5708	0.9615	1.0324	0.596	2	4.5847	3.0862	0.8175	5.1785	1.3903	2.2577
585	2.0646	0.9743		1.786	18.6307	1.2822	6.3196	-11.1258	0.8868	0.1799	0.9201	1.0515	0.6144	2	1.137	0.4789	0.5668	0.7795	0.9855	-0.1265
586	1.7679	0.9636		1.4905	4.3349	1.0304	5.3517	-18.6017	1.3659	0.263	0.9268	1.0287	0.6425	2	1.4074	0.779	0.837	1.2125	1.6199	-0.2618
587	2.4397	0.9651		2.1115	42.7862	1.4842	7.3971	43.4272	2.5396	0.5096	0.9418	1.0469	0.6338	2	3.7693	2.5475	0.8359	4.0195	1.4367	1.6369
588	2.1406	0.9404		1.7946	23.6772	1.2412	6.3245	-5.833	1.5939	0.3128	0.9253	0.9921	0.6308	2	1.9784	0.9486	0.8935	1.5038	1.6868	-0.1154
589	2.7316	0.9543		2.4114	60.7368	1.7495	8.1896	54.7554	2.1335	0.4558	0.9307	1.0401	0.5968	2	3.7326	2.6199	0.5115	4.3898	0.9653	2.0438
590	3.2804	0.9533	0.7336	2.8825	90.7083	2.0402	9.8245	39.9665	2.0483	0.4254	0.7336	1.0641	0.4335	2	4.179	2.2033	0.7241	5.0829	1.2296	1.6702
591	2.681	0.8924		2.2529	57.127	1.5464	7.5159	26.1618	2.4406	0.5022	0.9146	0.9827	0.5926	2	3.7742	2.0554	0.698	3.4682	1.8022	0.9874
592	3.2889	0.9067	0.69	2.754	90.9149	1.8359	9.3687	20.2846	2.3123	0.4531	0.69	0.9834	0.3908	2	4.2451	1.5813	0.8909	4.0467	1.8432	0.8611
593	2.3855	0.9621		2.043	39.4493	1.4242	7.2099	-8.0557	1.8966	0.3747	0.9506	1.0199	0.6015	2	2.7012	1.0152	1.2629	1.6876	2.0494	-0.2176
594	2.9116	0.944		2.5912	71.1655	1.8565	8.6348	53.7517	2.5707	0.5527	0.8717	1.0706	0.5241	2	4.7725	3.1885	0.5608	6.0833	1.1889	2.5653
595	1.8515	0.848		1.3963	7.6389	0.8489	4.9325	0.6671	1.4548	0.2504	0.8357	0.9097	0.4749	2	1.235	0.6946	0.6399	1.4625	1.4452	0.0082
596	2.2781	0.9265		1.8974	32.4737	1.2978	6.6306	44.751	2.8405	0.556	0.9144	0.9754	0.5947	2	3.6864	2.583	0.7295	4.3431	1.5693	1.6497
597	2.3433	0.8957		1.8717	36.471	1.2343	6.5942	13.2562	1.5334	0.287	0.8834	0.9743	0.5306	2	1.8927	0.9567	0.5812	1.803	1.3302	0.2509
598	2.4537	0.9814		2.1758	43.3499	1.5516	7.5652	12.7846	1.9842	0.407	0.9563	1.0345	0.6622	2	3.0787	1.5395	1.0096	2.325	1.7305	0.3936
599	2.2983	0.9521		1.9616	33.7753	1.3625	6.8745	7.1255	1.27	0.2517	0.9602	1.0311	0.6429	2	1.7304	0.8816	0.6336	1.3713	1.1796	0.1233
600	3.7285	0.872	0.6737	3.0881	98.6416	2.0649	10.2136	62.8436	4.958	1.0024	0.6737	1.0005	0.4276	2	10.2378	7.2215	0.7	16.8897	1.8423	6.4338
601	2.6802	0.8537		2.1629	57.0943	1.4204	7.1883	62.6581	4.3516	0.8599	0.7788	0.9353	0.4899	2	6.181	4.6691	0.5464	9.5298	1.625	3.8729
602	2.153	0.9644		1.8331	24.5096	1.2875	6.5233	-14.3148	2.675	0.528	0.9552	1.0339	0.6545	2	3.444	1.5084	1.7059	2.3046	3.0578	-0.493
603	2.5229	0.9813		2.3385	47.42	1.794	7.7777	46.481	1.9095	0.4405	1.048	1.11	0.7527	2	3.4257	2.3616	0.5306	3.1373	1.022	1.5923
604	3.4081	0.9434	0.7738	2.9553	94.3027	2.0622	10.1006	50.8147	4	0.8167	0.7738	1.0171	0.4557	2	8.2488	5.0882	0.9212	11.1649	1.9674	4.1916
605	3.2783	0.817		2.5784	90.5433	1.6286	8.4148	52.5311	6.3427	1.2276	0.7487	0.9312	0.4107	2	10.3297	6.6628	0.7134	16.2227	3.0108	5.4263
606	2.9217	0.8712		2.3985	71.8158	1.6055	7.9968	59.2349	6.5942	1.3239	0.7923	0.9763	0.5141	2	10.587	7.6532	0.9198	14.8862	2.6881	6.2712
607	2.0575	0.8565		1.559	18.1556	0.9621	5.5359	-20.8792	2.6553	0.4615	0.8226	0.9176	0.5218	2	2.5547	1.1416	1.4131	2.1876	3.2098	-0.5334
608	3.107	0.7882	0.513	2.3257	82.7973	1.4005	7.6935	26.9073	3.7194	0.6771	0.513	0.9309	0.3194	2	5.209	2.2699	1.2785	7.1071	2.7186	1.4016
609	2.0945	0.8555		1.6147	20.6485	1.0131	5.629	3.5615	2.4932	0.4487	0.8344	0.9214	0.4811	2	2.5259	1.2468	1.0746	2.5915	2.4045	0.09
610	1.8461	0.8715		1.4477	7.407	0.914	5.0542	-3.9585	2.2382	0.4048	0.8249	0.9443	0.4742	2	2.0457	1.0224	1.1485	2.1561	2.3269	-0.081
611	2.0414	0.9536		1.7004	17.0118	1.1682	6.1157	-19.5755	1.3027	0.2488	0.8925	1.0629	0.6553	2	1.5218	0.7229	0.7989	1.1031	1.5577	-0.2979
612	3.2576	0.8712		2.6598	89.762	1.7608	8.9159	56.004	5.3827	1.063	0.7927	0.9514	0.4257	2	9.4779	6.3163	0.6949	14.836	2.3681	5.308
613	2.0522	1.0163		1.8417	17.7567	1.342	6.5524	1.9366	1.3864	0.2839	0.9747	1.0763	0.7149	2	1.8605	1.008	0.8525	1.4099	1.3595	0.036
614	2.1252	0.9321		1.7646	22.7206	1.1809	6.2228	4.8698	1.135	0.2154	0.9186	0.9844	0.577	2	1.3403	0.6883	0.5425	1.1928	1.0797	0.0653
615	2.9895	0.8912	0.7876	2.4842	75.5947	1.6857	8.3702	67.712	5.6127	1.1304	0.7876	0.9983	0.4572	2	9.4614	7.235	0.6079	15.8259	1.8123	6.4065
616	1.8514	0.8949		1.4691	7.5925	0.9424	5.205	-13.5547	0.9269	0.1678	0.8672	0.9779	0.5256	2	0.8735	0.4347	0.5226	0.8271	1.0525	-0.1184
617	2.0625	0.9365		1.7132	18.4054	1.1842	6.068	-4.5081	1.1511	0.2246	0.9256	1.0151	0.5787	2	1.3631	0.6347	0.6099	1.0968	1.203	-0.0614
618	2.5109	0.8922		2.0687	46.7489	1.3711	7.0381	18.489	2.6635	0.5189	0.8733	0.9818	0.4947	2	3.6519	1.7493	1.2769	3.5359	2.171	0.6752
619	2.4357	0.8575		1.9017	42.4903	1.1967	6.5615	42.5564	2.3614	0.4307	0.838	0.8939	0.5108	2	2.8259	1.8955	0.5728	3.7108	1.3565	1.2026
620	2.7996	0.8142		2.103	64.7838	1.2822	7.1609	65.7245	6.1534	1.1018	0.7427	0.8855	0.4216	2	7.8899	6.0748	0.7647	14.409	2.1091	5.1856
621	2.6471	0.8972		2.2615	55.0488	1.5499	7.4612	5.0658	1.0444	0.2169	0.9362	1.0065	0.5672	2	1.6187	0.6444	0.4836	1.1361	0.9915	0.082
622	3.6163	0.9105	0.5936	3.1352	98.0324	2.0304	10.344	13.4469	1.249	0.2452	0.5936	1.002	0.4261	2	2.5359	0.8016	0.6529	1.8812	1.081	0.341
623	2.6016	0.917		2.2143	52.0182	1.5339	7.4949	34.4946	2.5152	0.5148	0.8776	1.0022	0.5397	2	3.858	2.22	0.8304	4.1134	1.6476	1.3308
624	2.1667	0.9424		1.8203	25.4256	1.2496	6.4145	-11.6709	1.6614	0.3237	0.9245	0.9863	0.6238	2	2.0761	0.9151	1.004	1.4669	1.8553	-0.2423
625	3.661	0.8501	0.6914	2.981	98.2932	1.9712	9.7776	40.2062	2.9085	0.5864	0.6914	0.9465	0.3972	2	5.7332	2.996	0.7437	7.5418	1.739	2.3051
626	2.8061	0.8583		2.2743	65.1637	1.4923	7.5665	53.9114	4.307	0.8495	0.8142	0.9767	0.5039	2	6.4274	4.4653	0.7944	8.8621	1.9851	3.4651
627	2.9346	0.8277		2.3171	72.724	1.4788	7.6309	51.0855	5.8623	1.1361	0.7577	0.8983	0.4615	2	8.6692	5.7521	1.0519	12.4638	2.8676	4.4287
628	2.3351	0.9065		1.8931	36.0182	1.2753	6.6501	23.6484	1.7405	0.3338	0.8956	0.9665	0.5258	2	2.2196	1.2235	0.6535	2.3272	1.3288	0.5249
629	2.2798	0.843		1.7475	32.6117	1.0905	6.0376	-8.9425	2.4324	0.4393	0.8427	0.914	0.5029	2	2.6525	1.0954	1.2372	2.1782	2.6498	-0.2372
630	3.547	0.8274		2.814	97.1664	1.7997	9.2196	68.751	5.2001	1.0151	0.6998	0.9844	0.3741	2	9.3587	7.0421	0.4726	18.8238	1.625	6.4342
631	2.2015	0.9315		1.8374	27.8882	1.2673	6.4427	3.5895	1.9163	0.3769	0.9179	0.9834	0.5724	2	2.4285	1.1447	0.9917	1.9998	1.8475	0.0872
632	2.8238	0.8909		2.4328	66.5186	1.692	7.9034	57.4873	6.6452	1.4226	0.8699	1.0307	0.5899	2	11.2437	8.1301	1.0004	13.783	2.825	6.4637
633	2.4309	0.9215		2.0259	42.1951	1.3722	7.0371	48.9401	3.4998	0.6824	0.8806	0.9631	0.5626	2	4.8024	3.3556	0.8545	5.9646	1.787	2.3503
634	2.3419	0.8614		1.8117	36.3577	1.1524	6.3373	9.65	2.2013	0.4003	0.8522	0.9277	0.4911	2	2.5368	1.2216	0.8121	2.4874	1.9888	0.2448
635	2.9179	0.8019		2.2615	71.5987	1.4293	7.3512	14.3717	7.3334	1.4258	0.6908	0.937	0.4788	2	10.4817	4.5132	1.5487	9.4256	6.2795	1.5064
636	1.8283	0.8859		1.4305	6.6213	0.9232	5.0887	-14.1247	1.5184	0.2755	0.8537	0.9156	0.5	2	1.4018	0.6685	0.8344	1.3369	1.733	-0.198
637	1.923	0.9744		1.649	10.7356	1.1428	5.8871	-23.7121	2.5242	0.49	0.9415	1.0656	0.6619	2	2.8846	1.3829	1.6653	2.0893	3.1228	-0.684
638	2.4455	0.9134		2.013	43.0529	1.3433	7.0172	68.6901	2.7557	0.5275	0.8869	0.9812	0.5774	2	3.7017	3.0409	0.3237	5.2665	0.8628	2.5427
639	2.4276	0.9135		2.013	41.93	1.3553	6.9668	-21.0816	1.8256	0.3551	0.8894	0.9937	0.5738	2	2.4742	0.7468	1.2971	1.3015	2.2105	-0.5216
640	2.5459	0.8764		2.0387	48.7718	1.3293	7.0098	29.4104	3.005	0.5698	0.8612	0.9261	0.5415	2	3.9945	2.3234	0.9478	4.2908	2.1213	1.1748
641	2.5381	0.879		2.1201	48.2788	1.455	7.0089	14.2631	2.1303	0.4422	0.9252	0.9997	0.6104	2	3.0996	1.5569	0.9621	2.5508	1.8265	0.4421
642	1.9616	0.887		1.5462	12.6692	1.0028	5.4662	-28.2161	1.8604	0.3413	0.8283	0.9366	0.5044	2	1.8656	0.6769	1.1887	1.3419	2.3854	-0.5264
643	3.3096	0.8282		2.6169	91.6609	1.6729	8.6112	59.6788	4.4736	0.8691	0.7352	0.923	0.4338	2	7.4839	5.2488	0.6441	12.0994	1.8038	4.4663
644	2.1718	1.0015		1.9359	25.899	1.4045	6.8327	12.9032	1.6422	0.3376	0.982	1.0562	0.701	2	2.3064	1.3002	0.8745	1.8548	1.4303	0.2976
645	2.0697	0.8958		1.6575	18.9316	1.0981	5.8248	-6.4099	2.2348	0.4213	0.8605	0.9891	0.5123	2	2.454	1.061	1.2129	2.071	2.3781	-0.1573
646	2.2649	0.9254		1.8803	31.5394	1.2864	6.5845	-1.8071	2.3608	0.4612	0.8805	0.9794	0.6104	2	3.0369	1.4121	1.2234	2.3136	2.4035	-0.0549
647	2.8674	0.8365		2.24	68.8411	1.4219	7.5352	64.5575	4.7915	0.9042	0.7803	0.94	0.415	2	6.813	5.1031	0.5048	12.2967	1.6982	4.3983
648	2.9355	0.8744	0.7653	2.4285	72.7604	1.6313	8.0641	66.1797	6.6263	1.3404	0.7653	0.9659	0.4762	2	10.8095	8.2208	0.7078	17.2646	2.241	7.1537
649	2.0611	0.9597		1.7475	18.3554	1.1987	6.214	31.3528	1.2272	0.2367	0.9445	1.0209	0.6462	2	1.471	1.0056	0.4654	1.5561	0.8425	0.4612
650	3.2059	0.8161	0.6682	2.4756	87.524	1.5429	8.2193	48.0902	1.6205	0.3042	0.6682	0.94	0.3828	2	2.5003	1.5244	0.2722	3.9825	0.8412	1.2024
651	3.3166	0.8777	0.787	2.7583	91.9937	1.8634	9.1447	72.4409	6.0253	1.2278	0.787	0.9836	0.4892	2	11.2275	8.9456	0.4741	18.287	1.6605	8.1333
652	2.5482	0.908		2.0858	48.8644	1.403	7.2688	51.5234	2.6692	0.5152	0.8541	0.9851	0.5629	2	3.7449	2.6579	0.5817	4.7217	1.294	1.9295
653	2.47	0.9588		2.1287	44.484	1.5135	7.4405	34.1142	3.0714	0.6248	0.9228	1.0018	0.5848	2	4.6485	2.7693	0.9634	4.7351	2.0236	1.5858
654	3.1876	0.8288	0.7386	2.5184	86.6785	1.621	8.3001	65.188	4.7602	0.9297	0.7386	0.9296	0.4439	2	7.7163	5.7657	0.6813	12.9897	1.6571	5.0301
655	2.7436	0.9147		2.33	61.5439	1.612	7.8843	48.1343	4.6684	0.9545	0.9169	0.982	0.5472	2	7.5254	4.9473	1.2316	9.0409	2.4213	3.6223
656	3.0059	0.9052	0.7803	2.5356	76.5271	1.7509	8.5478	54.2872	4.4748	0.9166	0.7803	1.0259	0.4502	2	7.835	5.1743	0.672	11.4927	2.0456	4.2534
657	2.8203	0.9112		2.4114	66.2396	1.6738	8.0734	67.5436	5.7091	1.1836	0.8532	1.0742	0.5727	2	9.5559	7.5156	0.6831	13.1232	1.8529	6.4544
658	2.3679	0.8824		1.8931	38.3539	1.2261	6.5645	14.0165	2.2461	0.4195	0.8749	0.9391	0.5036	2	2.7539	1.3585	0.9546	2.6977	1.9312	0.386
659	2.9718	0.8405	0.6519	2.3471	74.5576	1.4872	7.8469	61.6248	4.914	0.9313	0.6519	0.9344	0.4071	2	7.3081	5.2712	0.9264	12.9486	1.8858	4.5036
660	2.2042	0.9124		1.816	27.9951	1.2294	6.318	-17.1783	1.5739	0.3063	0.8866	0.9469	0.5282	2	1.935	0.6417	1.0207	1.215	1.8443	-0.3324
661	2.4076	0.8635		1.8845	40.7573	1.2099	6.531	22.6781	1.2147	0.225	0.8372	0.9217	0.5167	2	1.4697	0.8186	0.3701	1.5844	0.9392	0.3333
662	2.0638	0.9311		1.7132	18.5556	1.18	6.0371	7.0745	2.1874	0.4275	0.9184	0.9885	0.5658	2	2.5811	1.3327	1.084	2.3553	2.0326	0.1826
663	2.1416	0.8982		1.7175	23.8329	1.1356	6.0428	-1.896	1.9149	0.3599	0.8639	0.9613	0.5676	2	2.1746	1.0664	0.9755	1.8787	1.9513	-0.0412
664	3.0496	0.7859		2.3043	79.1701	1.4138	7.5295	59.4016	4.584	0.8607	0.7408	0.872	0.4075	2	6.4808	4.6081	0.6395	11.3082	1.861	3.8497
665	3.3675	0.8425		2.6769	93.5009	1.6973	8.9129	71.9556	5.1744	0.9854	0.72	0.9172	0.4414	2	8.7825	6.96	0.387	15.7693	1.4511	6.3195
666	2.6666	0.898		2.2786	56.0192	1.5755	7.5231	56.8209	2.5097	0.5256	0.885	0.9995	0.5778	2	3.954	2.8728	0.5181	4.9719	1.0836	2.2467
667	1.9027	0.9349		1.5719	9.8608	1.0621	5.5887	2.3773	1.0151	0.1929	0.8811	0.983	0.5956	2	1.0781	0.6159	0.5565	1.034	0.991	0.0256
668	1.6452	0.9255		1.3149	2.0618	0.8673	4.7836	-50.5448	1.1533	0.2091	0.8568	0.9886	0.5748	2	1.0003	0.4924	0.7761	0.8566	1.7362	-0.5056
669	2.4753	0.989		2.1972	44.6339	1.6059	7.6905	53.8919	3.6192	0.7557	0.9832	1.0488	0.6169	2	5.812	4.1616	0.7381	6.7462	1.6687	3.1322
670	2.8194	0.8678		2.2957	66.1352	1.5101	7.6865	66.5194	2.6688	0.5243	0.8046	0.9417	0.5063	2	4.0301	3.1332	0.3335	6.1889	0.8935	2.6808
671	2.1066	0.9506		1.7775	21.5658	1.2243	6.2908	-27.3322	1.0866	0.2115	0.9264	0.9933	0.5711	2	1.3303	0.4265	0.7994	0.7469	1.3835	-0.3636
672	3.0938	0.8852	0.7436	2.4885	81.8237	1.6175	8.6036	66.0022	5.4119	1.0175	0.7436	0.9481	0.4615	2	8.7538	6.6268	0.7196	14.3591	1.84	5.7777
673	2.0831	0.9846		1.8289	19.8885	1.3148	6.4436	-7.7034	2.1089	0.4303	0.9726	1.031	0.6293	2	2.7728	1.2158	1.2874	1.932	2.2714	-0.2136
674	2.977	0.8697	0.7312	2.4328	74.7792	1.5913	8.1342	70.5152	2.7873	0.5453	0.7312	0.9806	0.4704	2	4.4355	3.5143	0.3901	7.4707	0.8218	3.1277
675	3.1878	0.8959	0.7422	2.7069	86.7187	1.8776	8.9725	56.5097	3.6097	0.7554	0.7422	0.9949	0.4947	2	6.7776	4.6066	0.7663	9.3123	1.5699	3.83
676	3.091	0.86	0.7469	2.5784	81.7461	1.7263	8.351	59.6076	4.2549	0.8796	0.7469	0.9805	0.4706	2	7.3452	5.1871	0.7513	11.0228	1.7186	4.3783
677	2.1983	0.9525		1.876	27.648	1.3263	6.5782	-2.2481	1.4995	0.3023	0.9453	1.0128	0.5746	2	1.9888	0.8363	0.899	1.4554	1.5332	-0.0447
678	2.7073	0.9097		2.3086	58.8048	1.5817	7.7372	51.5687	4.4011	0.8997	0.8752	0.9874	0.5885	2	6.9612	4.8441	1.171	8.2317	2.1314	3.5898
679	3.2833	0.8713	0.7199	2.6555	90.7909	1.735	8.9873	62.6508	4.2938	0.8289	0.7199	0.9491	0.4199	2	7.4497	5.3406	0.4387	12.7194	1.6037	4.6673
680	2.3385	0.9516		2.0088	36.2161	1.4182	6.9909	28.813	1.772	0.3595	0.9349	1.0019	0.5707	2	2.5131	1.4441	0.5672	2.5302	1.2615	0.7241
681	2.1306	0.8921		1.7132	23.1077	1.1342	5.971	-19.6017	2.1293	0.4045	0.8451	0.9477	0.542	2	2.4151	0.907	1.4001	1.6733	2.5467	-0.4734
682	1.736	0.8254		1.2721	3.6786	0.7775	4.5017	-44.3117	1.55	0.2677	0.7598	0.8973	0.4621	2	1.2051	0.4998	0.8651	1.0814	2.237	-0.534
683	2.2994	0.9592		1.9702	33.8588	1.3769	6.9293	-23.6474	1.8821	0.374	0.9241	1.0493	0.66	2	2.5914	0.9233	1.3499	1.3988	2.3271	-0.6128
684	2.5849	0.9456		2.1844	51.3253	1.5139	7.6791	52.7168	3.8026	0.7497	0.8368	0.9892	0.4942	2	5.7568	3.9235	0.8209	7.9383	1.7981	3.0348
685	2.4171	0.8947		1.9659	41.2545	1.3033	6.7939	53.6358	4.973	0.954	0.861	0.9676	0.5403	2	6.4813	4.7221	1.122	8.7394	2.3057	3.4763
686	2.4005	0.8933		1.9659	40.4364	1.3116	6.7367	42.5074	3.7991	0.7397	0.8725	0.9406	0.5369	2	4.9829	3.2907	0.9933	6.1295	2.1842	2.1181
687	2.9525	0.9093	0.7827	2.5356	73.5279	1.7596	8.434	57.2433	4.2667	0.8902	0.7827	1.029	0.498	2	7.5076	5.2061	0.8065	10.4543	1.8243	4.2976
688	2.2166	0.9347		1.8331	28.6916	1.2578	6.5087	-16.3944	0.9975	0.1928	0.938	1.0125	0.5744	2	1.2547	0.4613	0.6456	0.803	1.1611	-0.2057
689	2.8336	0.834		2.1629	67.1133	1.3224	7.4248	32.4404	3.0742	0.5475	0.7958	0.8787	0.4654	2	4.0653	2.2853	0.7167	4.9108	2.0768	1.3188
690	2.0987	0.9501		1.7603	21.03	1.2168	6.2644	17.3532	1.3308	0.2585	0.9258	1.0144	0.5839	2	1.6193	0.9232	0.5765	1.5811	1.0998	0.281
691	2.1412	0.898		1.7047	23.755	1.1254	6.0408	-0.1521	1.3672	0.2547	0.8592	0.9663	0.5693	2	1.5387	0.7772	0.6508	1.3652	1.3693	-0.0023
692	2.6551	0.8752		2.2143	55.3069	1.5246	7.3005	56.7049	3.2478	0.6783	0.8851	0.9982	0.5695	2	4.9516	3.6086	0.5072	6.3369	1.4061	2.8078
693	2.1122	0.9465		1.7689	22.0266	1.2093	6.2809	-9.7611	1.724	0.3319	0.9098	0.9828	0.5827	2	2.0848	0.8991	1.0268	1.543	1.8922	-0.2035
694	2.8804	0.872	0.6915	2.3385	69.481	1.5385	7.8911	52.6742	4.1344	0.8061	0.6915	0.9753	0.4006	2	6.3608	4.1344	0.6265	10.3199	1.9567	3.3505
695	2.9713	0.8513		2.3942	74.4838	1.5439	7.9467	15.7423	1.6408	0.3188	0.8602	0.9313	0.5302	2	2.5333	1.1319	0.5638	2.1347	1.3825	0.3988
696	3.1852	0.9213		2.7626	86.518	1.9588	9.2192	48.416	4.8813	1.0371	0.8719	0.9858	0.5829	2	9.5615	6.097	0.9287	10.4603	2.518	4.6293
697	1.6391	0.9108		1.2978	1.9502	0.8444	4.6901	-54.8114	3.105	0.559	0.8482	0.9577	0.5616	2	2.6219	1.2626	1.8725	2.248	4.8067	-1.4371
698	2.371	0.8556		1.8374	38.4401	1.1524	6.3727	-15.8077	1.4009	0.2533	0.8435	0.9041	0.4735	2	1.6144	0.513	0.814	1.0834	1.6224	-0.2552
699	4.8848	0.8229		3.8804	99.824	2.4764	12.6283	58.2962	3.1456	0.6168	0.7854	0.9274	0.4441	2	7.7897	5.1237	0.2141	11.5368	1.3118	4.5411
700	2.1293	0.9794		1.8588	22.9527	1.3437	6.5515	-6.4124	1.59	0.3261	0.9452	1.0231	0.6684	2	2.1365	0.9939	0.9824	1.487	1.6919	-0.137
701	2.2582	0.8627		1.7518	31.0199	1.1276	6.1199	8.0879	2.2489	0.4144	0.8336	0.941	0.5214	2	2.5359	1.283	0.9738	2.4605	2.0671	0.2051
702	2.1403	0.8749		1.6918	23.6513	1.0992	5.883	21.8056	2.7298	0.51	0.8334	0.9466	0.5307	2	3.0006	1.7871	1.0246	3.3676	2.1346	0.6543
703	2.11	0.9274		1.7304	21.9497	1.1611	6.1473	15.3943	1.3718	0.2591	0.9167	0.9822	0.5755	2	1.5928	0.9131	0.5583	1.5867	1.1606	0.2452
704	2.9886	0.8314		2.3385	75.4461	1.4798	7.8059	60.7974	6.3375	1.2014	0.7437	0.9078	0.4217	2	9.3782	6.7494	0.9847	16.0048	2.4845	5.7017
705	3.6893	0.8006	0.606	2.8268	98.4237	1.7424	9.2794	32.1806	2.169	0.4073	0.606	0.9299	0.3434	2	3.7793	1.7213	0.5151	5.0129	1.471	1.2162
706	1.9426	0.9614		1.6404	11.6395	1.1508	5.8672	-1.9757	1.2676	0.2486	0.965	1.0297	0.6006	2	1.4587	0.7475	0.7112	1.2446	1.2926	-0.0288
707	2.0959	0.8719		1.6233	20.7501	1.0342	5.7412	18.19	1.8185	0.3276	0.8381	0.9254	0.5023	2	1.8807	1.0894	0.6427	2.1688	1.4877	0.3421
708	2.2975	0.9629		1.9916	33.553	1.401	6.9499	33.233	2.6081	0.5257	0.962	1.0231	0.6451	2	3.6539	2.3377	0.9375	3.6237	1.7413	1.2143
709	2.5861	0.9054		2.1801	51.451	1.5096	7.3558	60.8047	6.294	1.2917	0.8296	0.9894	0.5161	2	9.5014	7.0506	1.0081	13.66	2.467	5.7773
710	3.2012	0.907	0.7873	2.7454	87.2416	1.9018	9.1217	65.9848	4.6344	0.9662	0.7873	0.9857	0.5057	2	8.8137	6.6129	0.7598	13.0765	1.5765	5.8157
711	3.1061	0.8193	0.7138	2.3985	82.7192	1.4891	7.9945	54.7075	4.1626	0.7754	0.7137	0.9214	0.4279	2	6.1986	4.1979	0.5424	9.81	1.8854	3.3911
712	2.8909	0.8261		2.2957	70.0165	1.4762	7.5025	58.4644	3.994	0.7859	0.7982	0.941	0.4476	2	5.8959	4.1896	0.4529	9.3598	1.6589	3.447
713	2.8143	0.8986		2.3899	65.8222	1.6431	7.9452	70.0811	4.7824	0.989	0.8118	1.0058	0.5374	2	7.8579	6.2759	0.4966	11.6774	1.4308	5.5069
714	3.055	0.8395		2.4499	79.3989	1.5934	8.0567	68.6804	5.6243	1.1123	0.8219	0.9379	0.4957	2	8.9618	7.0281	0.6742	14.1795	1.7615	6.155
715	2.0445	0.9509		1.7175	17.3341	1.1797	6.1077	11.2665	1.5454	0.2985	0.875	0.9818	0.6199	2	1.8231	1.0555	0.7677	1.7027	1.3714	0.2054
716	2.4948	0.9172		2.1073	45.7479	1.4422	7.1883	12.3059	1.1252	0.2258	0.9187	0.9851	0.5714	2	1.6228	0.7635	0.3909	1.3362	0.9868	0.1997
717	2.1927	0.8759		1.7261	27.3018	1.1255	6.0337	-28.3158	1.5642	0.2918	0.8662	0.9328	0.5047	2	1.7605	0.5144	1.0262	1.0193	2.007	-0.4985
718	2.699	0.8395		2.1544	58.3422	1.3854	7.1184	64.9098	5.9121	1.1506	0.7867	0.9175	0.4786	2	8.1906	6.3094	0.7979	13.1828	2.0746	5.3165
719	2.8767	0.8632		2.3899	69.303	1.6021	7.8011	54.6695	3.0049	0.6171	0.8349	0.9576	0.4976	2	4.8142	3.3097	0.3867	6.6518	1.3622	2.6319
720	2.8777	0.8415		2.2529	69.4454	1.4276	7.6072	56.1798	5.6471	1.0598	0.7975	0.919	0.4315	2	8.0618	5.5967	0.8265	12.9717	2.4745	4.5291
721	2.2079	0.9634		1.8845	28.3161	1.3362	6.6823	-36.3073	1.7146	0.3428	0.9667	1.0357	0.6038	2	2.291	0.5794	1.5136	0.9595	2.337	-0.8318
722	2.7425	0.833		2.1372	61.3754	1.3544	7.1771	62.206	4.8746	0.9199	0.7919	0.9219	0.4336	2	6.6021	4.9057	0.6464	11.3145	1.8422	4.1069
723	2.0416	0.9556		1.7175	17.0365	1.1837	6.1292	-15.6558	1.8066	0.3489	0.9296	1.0302	0.648	2	2.1385	1.0191	1.1194	1.5727	2.0894	-0.3348
724	3.1606	0.7714	0.5908	2.2829	85.2009	1.3248	7.6594	48.7994	3.1717	0.5486	0.5908	0.8554	0.2732	2	4.2019	2.4941	0.7295	9.1302	1.6239	2.0505
725	1.9449	0.9166		1.5804	11.8544	1.0598	5.6006	-12.5086	2.5911	0.4903	0.8512	0.9827	0.5408	2	2.7461	1.2332	1.5129	2.2802	2.9154	-0.3435
726	2.4613	0.9392		2.0987	43.886	1.4631	7.262	46.6213	4.6639	0.9396	0.9291	0.9774	0.5718	2	6.8237	4.6049	1.015	8.0529	2.4895	3.1813
727	2.4931	0.911		2.0987	45.5969	1.4363	7.1348	59.5902	4.9341	0.9933	0.894	0.9684	0.5268	2	7.0869	5.2735	0.8632	10.0104	1.9938	4.2231
728	1.99	0.9155		1.6147	14.0456	1.063	5.7235	-16.3405	1.9183	0.3563	0.8915	0.9848	0.5467	2	2.0391	0.8867	1.1524	1.6221	2.2317	-0.3332
729	2.4495	0.8765		1.9616	43.1419	1.254	6.7446	5.3265	1.8085	0.3363	0.8623	0.9307	0.5385	2	2.2679	1.0428	0.7297	1.9365	1.7122	0.1208
730	2.3217	0.9082		1.9102	35.3136	1.2635	6.624	11.1034	2.6181	0.4994	0.9202	0.9527	0.5701	2	3.308	1.6941	1.2097	2.9716	2.3274	0.3673
731	2.4295	0.9083		2.0002	42.0477	1.3377	6.9323	45.3351	7.4709	1.4416	0.9182	0.9231	0.5636	2	9.9938	6.8321	1.8542	12.1232	4.0839	4.5307
732	2.7974	0.8508		2.2615	64.7148	1.4849	7.4774	63.551	5.0557	1.004	0.7703	0.9254	0.4572	2	7.5072	5.6134	0.858	12.2786	1.8427	4.7709
733	2.9558	0.8587		2.3728	73.6745	1.5509	7.9735	61.2413	6.4795	1.2603	0.8107	0.9652	0.5009	2	10.0491	7.4121	0.8053	14.7985	2.5114	6.1542
734	2.8566	0.8573		2.2914	68.2393	1.5025	7.6937	55.7627	5.2896	1.033	0.7778	0.9498	0.436	2	7.9476	5.4521	1.1323	12.504	2.34	4.4318
735	2.3305	0.9127		1.9145	35.6796	1.2987	6.6826	8.5736	1.5331	0.2979	0.9077	0.9635	0.5471	2	1.991	0.9375	0.7655	1.7136	1.4017	0.1707
736	2.795	0.8818		2.2615	64.6114	1.4988	7.7429	57.8964	4.9708	0.9622	0.8249	0.9724	0.5134	2	7.4502	5.3879	0.7007	10.4948	2.0929	4.3134
737	3.1841	0.925		2.7797	86.3577	1.984	9.2526	66.0641	4.9494	1.0613	0.8086	1.0535	0.5544	2	9.8197	7.4185	0.7895	13.3815	1.6796	6.4873
738	3.0407	0.8704		2.4456	78.5238	1.5811	8.3146	65.2584	7.045	1.3397	0.7888	0.9237	0.435	2	11.1388	8.3338	0.8043	19.1572	2.4476	7.269
739	3.3956	0.8743	0.635	2.8525	93.8379	1.9417	9.3266	54.4093	2.4172	0.5032	0.635	1.005	0.388	2	4.6935	2.9813	0.3426	7.6829	1.102	2.5537
740	2.7623	0.8721		2.2186	62.7291	1.4334	7.5684	43.0388	5.0089	0.9487	0.7887	0.9373	0.4444	2	7.1798	4.358	1.3548	9.8069	2.8532	3.0901
741	2.7029	0.8424		2.1544	58.6394	1.3745	7.1527	59.6456	4.426	0.8505	0.7908	0.9256	0.4646	2	6.0836	4.4584	0.6423	9.5967	1.786	3.6286
742	2.2977	0.942		1.9402	33.6085	1.3379	6.7999	37.3723	3.0294	0.596	0.8861	1.0037	0.5917	2	4.053	2.6372	1.025	4.4572	1.8971	1.5147
743	2.1688	0.9578		1.8503	25.6884	1.2922	6.5262	28.5909	1.1363	0.225	0.9482	1.0183	0.6335	2	1.4683	0.9338	0.4427	1.4741	0.8114	0.4198
744	2.6894	0.9259		2.3385	57.8155	1.6557	7.8228	52.4375	4.1244	0.8729	0.8726	1.0219	0.5993	2	6.8287	4.7563	1.1845	7.937	1.9617	3.5808
745	1.8284	0.8913		1.4391	6.6443	0.9317	5.1194	-40.2744	2.0025	0.3644	0.8697	0.9569	0.5111	2	1.8657	0.6842	1.3293	1.3387	2.8089	-0.7514
746	3.4257	0.8567	0.6572	2.7968	94.6841	1.8312	9.2195	53.7444	3.7744	0.7497	0.6573	0.9687	0.3682	2	6.9116	4.3575	0.4094	11.8338	1.7458	3.7146
747	2.4515	0.913		2.0302	43.2013	1.3577	7.0316	35.0849	3.3935	0.6552	0.8845	0.9539	0.5592	2	4.6074	2.8485	1.1887	5.0934	2.203	1.6165
748	3.4482	0.8734	0.6545	2.8782	95.4072	1.9625	9.4619	37.432	2.4263	0.5032	0.6545	0.9843	0.4068	2	4.7617	2.3999	0.9846	5.8996	1.5181	1.7824
749	2.0216	0.9402		1.6704	15.9999	1.1446	5.9715	7.6171	1.8134	0.3476	0.9025	0.9831	0.6253	2	2.0756	1.2056	0.87	1.9282	1.6753	0.1581
750	2.1678	1.0155		1.9445	25.557	1.4296	6.9162	12.1115	1.5236	0.3149	1.0161	1.1133	0.7438	2	2.1781	1.2598	0.7862	1.6937	1.3391	0.2638
751	2.7226	0.8979		2.2829	60.1344	1.5725	7.68	55.4978	5.1652	1.0576	0.851	0.9867	0.5087	2	8.1223	5.6771	0.9202	11.1596	2.2987	4.5077
752	2.4797	0.8596		1.9317	44.844	1.2303	6.6961	49.2588	3.6463	0.67	0.8533	0.9218	0.4795	2	4.4861	3.097	0.7443	6.4586	1.8502	2.2098
753	3.0833	0.8796		2.5613	81.3587	1.7116	8.52	56.4627	5.115	1.0276	0.851	0.9741	0.532	2	8.7548	6.1279	0.6766	11.5189	2.2269	4.9432
754	2.3349	0.9651		2.0216	35.99	1.4419	7.079	40.9661	4.0845	0.832	0.9779	1.0381	0.6192	2	5.8895	3.9056	1.1519	6.308	2.4112	2.4127
755	3.1038	0.8066	0.6566	2.3728	82.3292	1.4469	7.8654	62.1629	6.2369	1.1473	0.6566	0.8911	0.374	2	9.0242	6.4923	0.8548	17.3587	2.3598	5.6097
756	2.6381	0.9015		2.1844	54.2451	1.4718	7.4712	-0.9343	0.7752	0.1527	0.9057	0.9879	0.5491	2	1.141	0.419	0.3895	0.7631	0.7825	-0.0107
757	2.8649	0.8428		2.3257	68.7701	1.5479	7.5853	51.5599	5.7174	1.1667	0.8407	0.95	0.4827	2	8.8499	5.8997	1.403	12.2232	2.7694	4.563
758	3.5399	0.8984	0.6806	2.9596	97.1232	2.0088	9.9908	37.9719	3.1856	0.6405	0.6806	1.0067	0.393	2	6.3992	3.2065	0.9845	8.1589	1.9759	2.4299
759	2.4608	0.8377		1.8845	43.7965	1.1833	6.476	68.1846	4.8269	0.882	0.7904	0.9222	0.4271	2	5.7117	4.5504	0.5232	10.6532	1.5357	3.8945
760	2.239	0.8262		1.7089	29.7699	1.045	5.8114	48.0784	5.286	0.9505	0.7898	0.861	0.4101	2	5.5239	3.7813	1.3008	9.2215	2.7448	2.6558
761	1.9311	0.9598		1.6361	11.1155	1.1554	5.8231	-34.8356	1.329	0.2637	0.9818	0.9818	0.5945	2	1.5355	0.5305	1.005	0.8922	1.792	-0.5349
762	2.1414	0.8753		1.679	23.8069	1.0839	5.8887	-5.1633	2.6552	0.4887	0.8842	0.9386	0.5476	2	2.878	1.3804	1.2806	2.521	2.7923	-0.1486
763	4.0111	0.8121	0.5364	3.1523	99.5165	1.9325	10.2337	5.0055	0.8944	0.1689	0.6821	0.9512	0.3954	2	1.7285	0.4225	0.4475	1.0684	0.8496	0.0865
764	1.905	0.9414		1.5676	9.9316	1.0649	5.6339	-18.0605	1.6181	0.3058	0.8728	1.0051	0.6132	2	1.7231	0.8602	0.9935	1.4028	1.9104	-0.3112
765	3.1107	0.8406		2.4628	83.1886	1.5913	8.2143	57.4535	4.0136	0.7775	0.7697	0.9336	0.425	2	6.3869	4.3952	0.6414	10.3427	1.7076	3.6695
766	2.4814	0.7617		1.7817	44.9943	1.0395	5.9382	49.1247	5.0939	0.8917	0.7434	0.8368	0.387	2	5.2951	3.6042	0.8957	9.3127	2.5915	2.6012
767	2.7331	0.8536		2.1715	60.7704	1.4034	7.3291	68.2257	5.1509	0.9863	0.818	0.9208	0.4589	2	7.2288	5.6829	0.5514	12.3845	1.6366	4.9319
768	3.4691	0.8763	0.7199	2.8782	95.9199	1.9245	9.5508	57.5723	2.5877	0.5214	0.7199	0.9691	0.4592	2	4.98	3.3712	0.3522	7.3419	1.0979	2.8671
769	3.0236	0.8699	0.674	2.4371	77.5785	1.5892	8.2632	63.973	5.9545	1.1452	0.674	0.9577	0.4037	2	9.4629	6.9198	0.6506	17.1398	2.1453	6.0537
770	3.1722	0.8267	0.65	2.5056	85.8779	1.5831	8.2386	46.0921	3.9787	0.7645	0.65	0.9204	0.3798	2	6.2987	3.7177	0.8728	9.7896	2.1447	2.9032
771	2.2612	0.9131		1.8631	31.3205	1.2665	6.4864	-4.2559	2.0723	0.4046	0.8882	0.9588	0.5757	2	2.6246	1.1322	1.1596	1.9665	2.1605	-0.1117
772	3.2617	0.9094	0.7395	2.7626	90.0083	1.9034	9.3189	60.8815	3.7107	0.7579	0.7395	0.9907	0.4453	2	7.0629	4.9463	0.5066	11.1085	1.4516	4.3
773	1.9933	0.9662		1.6918	14.3371	1.1654	6.0504	-0.7506	1.2312	0.2371	0.9285	1.0352	0.6002	2	1.4348	0.7337	0.7011	1.2224	1.2404	-0.0108
774	2.396	0.8714		1.906	40.0001	1.2426	6.5594	-2.1906	1.5433	0.2924	0.8303	0.9382	0.5247	2	1.9177	0.7854	0.7814	1.497	1.5771	-0.042
775	1.7718	0.9162		1.4305	4.403	0.945	5.1001	-38.8552	1.9911	0.3689	0.8644	0.9906	0.5736	2	1.8816	0.8548	1.2447	1.4902	2.7648	-0.7311
776	3.2479	0.8843		2.6855	89.2707	1.8102	9.0227	55.0719	4.8643	0.9759	0.7966	0.963	0.458	2	8.8054	5.8502	0.8412	12.7736	2.1854	4.8493
777	2.8192	0.8296		2.2186	66.1004	1.4109	7.3478	56.0103	5.4087	1.0386	0.7398	0.9782	0.4615	2	7.6311	5.3723	0.9148	11.6405	2.3793	4.2742
778	2.6832	0.8451		2.1587	57.2251	1.4	7.1239	56.5749	4.7806	0.9395	0.791	0.9318	0.496	2	6.6929	4.8162	0.793	9.7095	2.0759	3.7865
779	3.1043	0.8758	0.7887	2.6169	82.3681	1.7627	8.5406	64.6132	4.7685	0.9842	0.7887	0.9908	0.4881	2	8.4054	6.2547	0.7173	12.8132	1.6874	5.431
780	2.1496	0.9095		1.7475	24.275	1.1688	6.1421	29.0988	1.6851	0.3207	0.8876	0.9654	0.5691	2	1.9695	1.253	0.5973	2.2017	1.1946	0.5731
781	3.157	0.8523	0.6921	2.587	85.0817	1.6933	8.4527	37.0314	2.6216	0.5252	0.6921	0.9453	0.3756	2	4.4392	2.264	0.7271	6.027	1.6507	1.6439
782	2.6176	0.8706		2.1801	53.2546	1.4857	7.1596	54.4809	2.8818	0.598	0.9062	0.9858	0.5374	2	4.2815	3.0375	0.5925	5.6519	1.3118	2.3326
783	2.8611	0.845	0.7381	2.2657	68.4868	1.4573	7.5949	58.8272	5.2297	1.0035	0.7381	0.9363	0.4242	2	7.6213	5.3968	0.8152	12.7224	2.1533	4.4834
784	2.1002	0.8823		1.6661	21.1064	1.0765	5.8215	-0.673	1.8455	0.3413	0.8448	0.9456	0.4872	2	1.9867	0.8919	0.966	1.8306	1.858	-0.0134
785	2.3942	0.8659		1.8717	39.8549	1.2089	6.5129	-5.452	2.3866	0.443	0.8508	0.9162	0.5273	2	2.8852	1.1697	1.1747	2.2183	2.5167	-0.1573
786	2.2406	0.9097		1.8331	29.8782	1.2171	6.4032	44.8967	2.3474	0.4462	0.8803	0.9772	0.5272	2	2.857	1.9646	0.6146	3.7266	1.2935	1.2827
787	1.7878	0.8977		1.422	4.9259	0.9166	5.0422	-0.0389	2.0576	0.374	0.8512	0.9167	0.5487	2	1.886	1.1287	1.0935	2.0571	2.0585	-0.0007
788	2.9766	0.8657	0.7202	2.4071	74.7053	1.5529	8.095	73.1892	6.0935	1.1689	0.7202	0.9171	0.4413	2	9.4626	7.6466	0.6389	17.3266	1.6337	6.9256
789	2.4714	0.9032		2.0259	44.5439	1.3611	7.0125	11.4025	1.7681	0.3432	0.9029	0.924	0.5116	2	2.4065	1.0758	0.7266	2.1029	1.5664	0.2744
790	2.8156	0.8817		2.3428	65.8917	1.5791	7.7994	57.8576	8.3031	1.6811	0.7851	0.9772	0.5213	2	13.1115	9.4102	1.3882	18.0507	3.4991	7.586
791	2.1015	0.9346		1.7561	21.2594	1.1962	6.1706	-31.1165	2.7704	0.5371	0.8843	1.0024	0.5675	2	3.314	1.0301	2.09	1.8152	3.6324	-1.0312
792	1.9231	0.943		1.6147	10.7593	1.0876	5.6973	31.9754	1.2255	0.234	0.9009	0.9813	0.6222	2	1.3329	0.9449	0.4734	1.5187	0.8336	0.4262
793	2.4675	0.8784		1.9702	44.2744	1.2871	6.8094	21.4856	2.6264	0.4964	0.874	0.9415	0.4837	2	3.3804	1.7236	0.9485	3.5638	2.0621	0.7263
794	2.1682	0.9399		1.8246	25.6095	1.2454	6.4024	36.1296	2.9854	0.5807	0.9349	0.9726	0.6172	2	3.718	2.5202	0.9992	4.0833	1.9068	1.3433
795	2.4561	0.8829		1.9916	43.5581	1.3226	6.8123	24.4211	3.6242	0.7036	0.8389	0.9586	0.4703	2	4.7934	2.4588	1.2926	5.2286	2.7392	1.1706
796	2.8203	0.8084		2.1672	66.2048	1.3449	7.1626	57.7823	3.1181	0.5855	0.7362	0.8849	0.4301	2	4.1935	2.9892	0.4966	6.9507	1.3164	2.4231
797	2.5175	0.828		2.0045	47.0841	1.2709	6.5484	57.955	3.5737	0.6936	0.8547	0.9278	0.4816	2	4.5418	3.3558	0.6407	6.9683	1.5026	2.6322
798	2.0938	0.8758		1.6404	20.5977	1.0524	5.7607	-10.6526	2.312	0.4224	0.8581	0.9124	0.4977	2	2.4332	1.0142	1.2275	2.0377	2.5585	-0.2592
799	3.2781	0.8692	0.6969	2.7197	90.5021	1.8241	8.9511	30.5296	2.7153	0.5533	0.6969	1.0062	0.4173	2	4.9529	2.2993	0.8302	5.5097	1.8862	1.5121
800	2.6032	0.8598		2.0987	52.1129	1.378	7.0321	8.49	2.9369	0.5755	0.8525	0.918	0.5054	2	4.0471	1.7018	1.3566	3.3674	2.6876	0.3436
801	3.1753	0.849	0.6858	2.5741	86.0377	1.7107	8.4694	41.0184	2.2535	0.4552	0.6858	0.9603	0.4232	2	3.8551	2.1438	0.7356	5.0658	1.3292	1.5813
802	2.851	0.833		2.24	67.9217	1.4301	7.4607	64.8952	4.7999	0.9201	0.7346	0.9362	0.3958	2	6.8643	5.1215	0.616	12.9407	1.685	4.4546
803	1.9212	0.9289		1.5933	10.6407	1.0634	5.6064	-2.6602	1.9973	0.3788	0.9236	0.9897	0.6028	2	2.1239	1.1794	1.1183	1.9566	2.0503	-0.0565
804	2.9804	0.8243		2.3214	74.9642	1.4641	7.7183	38.7897	4.1942	0.7956	0.786	0.8864	0.4185	2	6.1408	3.4564	0.8856	8.2588	2.5672	2.382
805	3.3532	0.8226	0.6634	2.6169	92.7872	1.6411	8.6651	58.0351	5.5584	1.0527	0.6634	0.9311	0.4049	2	9.1219	6.2384	0.7082	15.406	2.3326	5.2939
806	1.5533	0.8751		1.1778	0.9275	0.7464	4.2703	-37.6971	2.5237	0.4411	0.7861	0.9172	0.4811	2	1.8837	0.9619	1.3652	1.9993	3.4752	-0.7101
807	3.4303	0.7971	0.5597	2.5484	94.769	1.513	8.5905	48.0084	1.7721	0.3121	0.5597	0.8903	0.2828	2	2.6812	1.5477	0.3474	5.4735	0.9213	1.2872
808	2.6136	0.8707		2.1158	52.9683	1.4022	7.1492	44.3704	4.4193	0.8668	0.8225	0.9933	0.4812	2	6.1967	3.9325	1.1132	8.172	2.4584	2.7495
809	2.8885	0.8611		2.3043	69.9092	1.4827	7.814	58.738	6.3103	1.1974	0.7477	0.9432	0.4217	2	9.3563	6.5938	0.8722	15.6355	2.6037	5.4957
810	2.6463	0.9032		2.2743	55.0166	1.5771	7.5088	54.4769	6.821	1.4326	0.9126	0.9936	0.5498	2	10.7574	7.5676	1.3084	13.7637	3.1051	5.8603
811	3.0798	0.9081	0.6771	2.6212	80.9723	1.7757	8.7859	48.3613	2.3557	0.4761	0.6771	1.0168	0.4601	2	4.1831	2.5828	0.614	5.6131	1.2165	2.023
812	1.8434	0.9655		1.5633	7.3144	1.0801	5.5916	-22.6459	2.0106	0.3884	0.9818	0.9818	0.5946	2	2.1717	0.9744	1.3238	1.6388	2.4659	-0.4918
813	3.0318	0.8363	0.6763	2.3557	78.0693	1.464	7.9658	69.4561	4.8428	0.89	0.6763	0.8975	0.3811	2	7.0898	5.4881	0.5143	14.3997	1.4792	4.9243
814	1.9773	0.9163		1.6104	13.392	1.0656	5.6923	-4.1833	1.1353	0.2125	0.8833	0.9815	0.5435	2	1.2098	0.5922	0.6175	1.0897	1.1828	-0.0506
815	3.0978	0.8682	0.7437	2.527	82.0568	1.648	8.4494	63.0427	5.0806	0.9909	0.7437	0.9689	0.4681	2	8.3729	6.1575	0.7518	13.1534	1.8777	5.2785
816	1.7086	0.9217		1.3791	2.9578	0.9106	4.9478	-20.8501	2.2427	0.4127	0.8696	0.9379	0.533	2	2.0422	1.0186	1.3944	1.9113	2.7102	-0.4258
817	1.8395	0.9548		1.5419	7.0136	1.0576	5.518	-16.4263	1.9209	0.3682	0.9237	1.0088	0.5863	2	2.0315	0.9775	1.2125	1.6672	2.2364	-0.3337
818	2.3873	0.8636		1.8674	39.5361	1.174	6.4771	11.3905	2.1582	0.3912	0.8484	0.9161	0.4862	2	2.5337	1.2183	0.8957	2.5059	1.9123	0.2886
819	2.352	0.8865		1.8888	37.2098	1.2369	6.55	10.3399	3.033	0.5727	0.8476	0.9144	0.5065	2	3.7515	1.7653	1.3245	3.4851	2.7193	0.3879
820	2.0401	0.9148		1.6747	16.9127	1.1137	5.863	-0.249	2.266	0.4304	0.9154	0.9702	0.5786	2	2.5236	1.308	1.2156	2.2608	2.2716	-0.0063
821	2.0783	1.0162		1.8674	19.51	1.3852	6.6348	5.3574	1.316	0.2747	1.0002	1.1092	0.6516	2	1.8229	0.9093	0.8096	1.3954	1.2455	0.0977
822	3.0809	0.8577		2.497	81.0109	1.6199	8.3016	61.9385	6.5665	1.2813	0.7892	0.9402	0.4794	2	10.637	7.7865	1.0834	16.2431	2.4992	6.5884
823	2.6843	0.8439		2.1501	57.2906	1.3981	7.1164	49.4853	3.0848	0.606	0.8285	0.9343	0.5093	2	4.3128	2.9279	0.6946	5.7483	1.5581	2.1342
824	2.503	0.8443		1.9616	46.1414	1.2383	6.6388	13.2147	1.9745	0.3683	0.832	0.9083	0.4566	2	2.445	1.1055	0.8473	2.4212	1.7136	0.3231
825	2.747	0.8677		2.2229	61.814	1.4584	7.4886	47.0818	5.7848	1.1266	0.8455	0.9403	0.4889	2	8.4366	5.4687	1.4781	11.1861	3.0614	3.9721
826	2.4921	0.8737		1.9702	45.5667	1.2706	6.8407	35.5331	2.5044	0.4652	0.868	0.9348	0.4884	2	3.1821	1.9192	0.6955	3.9297	1.6146	1.1307
827	2.2542	0.9979		1.9702	30.6928	1.4118	7.0665	41.4792	2.3933	0.4781	1.0094	1.0823	0.6587	2	3.3788	2.324	0.7088	3.5283	1.4006	1.4015
828	1.9539	0.9507		1.6276	12.3092	1.1201	5.8356	1.5959	1.9713	0.3784	0.9529	1.025	0.6023	2	2.2081	1.2036	1.0045	1.9983	1.9398	0.0352
829	2.4884	0.9401		2.1115	45.3254	1.4624	7.3497	22.9811	1.2896	0.2566	0.921	0.993	0.5535	2	1.8859	0.9832	0.4762	1.7764	0.9932	0.4334
830	3.0718	0.9073	0.6732	2.5398	80.2795	1.6901	8.7559	14.0675	1.449	0.2797	0.6732	1.0045	0.43	2	2.4489	0.88	0.6884	2.0464	1.2452	0.3445
831	2.3212	0.9596		1.9831	35.2292	1.3711	6.9978	12.7796	1.0889	0.2134	0.9662	1.0209	0.6563	2	1.493	0.8141	0.5162	1.2405	0.9497	0.1908
832	2.109	0.9376		1.7603	21.8472	1.1961	6.2123	19.3711	1.4463	0.2785	0.8844	1.0062	0.5558	2	1.7299	0.9832	0.6396	1.769	1.1661	0.3351
833	2.2358	0.9589		1.9145	29.5536	1.333	6.7352	29.9989	2.705	0.5354	0.9373	1.0042	0.5972	2	3.6058	2.2124	1.0755	3.7049	1.8936	1.0817
834	1.9498	0.9251		1.589	12.0696	1.0732	5.6668	17.8588	1.9801	0.375	0.9243	0.9809	0.5602	2	2.125	1.2906	0.8344	2.3039	1.6264	0.3795
835	2.3129	0.9785		2.0173	34.5844	1.4314	7.1104	20.0803	1.4957	0.3011	0.9428	1.0571	0.6711	2	2.1409	1.2321	0.6246	1.8359	1.1953	0.4299
836	2.8903	0.8968		2.4713	69.9807	1.7127	8.1431	49.1425	3.5168	0.7397	0.8635	1.0008	0.5242	2	6.0233	3.8976	0.7959	7.4348	1.7886	2.96
837	3.3806	0.8801	0.6867	2.7925	93.6693	1.8822	9.3469	50.6025	3.8713	0.7796	0.6867	0.963	0.3868	2	7.2866	4.4269	0.7882	11.4457	1.9123	3.6872
838	2.9206	0.8614		2.4028	71.7434	1.6089	7.9031	60.5088	4.9451	1.0067	0.7893	0.919	0.4756	2	7.9562	5.7429	0.7882	12.0756	1.9529	4.8142
839	2.8116	0.8066		2.1629	65.6139	1.3439	7.1243	35.0796	1.6448	0.3103	0.7955	0.8721	0.4727	2	2.2104	1.2801	0.4173	2.7082	1.0678	0.7754
840	2.7137	0.8982		2.2871	59.136	1.5488	7.6579	64.2976	3.811	0.7708	0.8524	0.9937	0.5227	2	5.9024	4.5062	0.6202	8.6217	1.3605	3.7951
841	3.4674	0.8427	0.6622	2.7626	95.7916	1.7814	9.1802	46.4442	4.4614	0.8657	0.6622	0.9346	0.3933	2	7.9476	4.631	0.8063	11.7738	2.3894	3.6912
842	1.9325	0.905		1.5505	11.163	1.0357	5.4945	5.6358	1.5476	0.2917	0.8733	0.9414	0.5151	2	1.6028	0.8426	0.7602	1.6357	1.4603	0.0903
843	1.9507	0.915		1.5804	12.1175	1.06	5.6073	-43.6109	0.8475	0.1602	0.8931	0.9498	0.5375	2	0.8984	0.2624	0.636	0.4882	1.2171	-0.3918
844	2.9238	0.8692	0.7308	2.4114	72.0332	1.6144	7.9837	68.7918	7.0713	1.4299	0.7308	0.9693	0.47	2	11.4159	8.8903	0.6602	18.9172	2.2069	7.8532
845	1.9065	1.0052		1.679	10.0259	1.2078	6.0205	3.2789	1.4552	0.2919	0.9751	1.0698	0.7142	2	1.7576	1.0628	0.8396	1.4881	1.4074	0.0576
846	2.7215	0.838		2.1372	60.0343	1.3711	7.165	52.6284	5.3817	1.0299	0.7808	0.9233	0.4261	2	7.3789	4.9697	1.0317	11.6635	2.5493	3.8834
847	3.1664	0.8585		2.5998	85.6785	1.7165	8.5401	54.2821	4.5692	0.9184	0.7913	0.9683	0.4552	2	7.8431	5.2083	0.6795	11.4417	2.0889	4.2574
848	2.4119	0.9196		2.0002	41.0495	1.3616	6.9681	8.2758	2.3313	0.4555	0.8927	0.9964	0.588	2	3.1743	1.5201	1.0982	2.5851	2.1384	0.2627
849	2.6004	0.8614		2.1073	51.955	1.3961	7.0367	9.6112	2.9773	0.5907	0.872	0.9426	0.4957	2	4.1566	1.7335	1.3732	3.497	2.6911	0.3995
850	3.078	0.8403	0.7314	2.4413	80.741	1.5718	8.1258	60.3429	6.906	1.3358	0.7314	0.9586	0.462	2	10.8548	7.8153	0.9253	16.9169	2.7387	6.5501
851	1.9214	0.8814		1.4991	10.6644	0.9499	5.3203	-57.6745	4.096	0.7313	0.8362	0.9207	0.5296	2	3.8908	1.176	2.952	2.2208	6.4581	-2.244
852	1.7905	0.9405		1.4905	5.0854	0.9984	5.2905	0.4514	1.4322	0.2703	0.9049	0.9886	0.5994	2	1.4299	0.8611	0.8	1.4365	1.4257	0.0065
853	2.1267	0.9128		1.7175	22.798	1.1309	6.0984	5.3094	2.3549	0.4367	0.8865	0.9545	0.5326	2	2.6632	1.329	1.136	2.4955	2.23	0.1414
854	2.6681	0.8991		2.1801	56.2141	1.4576	7.5364	57.8947	3.0633	0.5925	0.8695	0.941	0.531	2	4.465	3.2698	0.506	6.1583	1.2899	2.585
855	1.9898	0.9834		1.7475	14.0214	1.2299	6.1474	1.5005	1.4917	0.2985	0.9582	1.0349	0.6238	2	1.8347	0.9441	0.8906	1.5135	1.4694	0.0275
856	2.5013	0.8959		2.0601	46.0505	1.3667	7.0399	43.6324	4.0569	0.7876	0.8564	0.9299	0.5032	2	5.5445	3.5699	1.1851	7.0944	2.2867	2.4192
857	2.6586	0.8546		2.1715	55.5009	1.4498	7.138	31.2993	2.0629	0.419	0.8548	0.9703	0.5311	2	2.9908	1.6888	0.6817	3.1797	1.4172	0.9361
858	3.2136	0.8327	0.6872	2.5227	87.9688	1.6001	8.4066	59.1705	4.8038	0.9144	0.6872	0.9134	0.4102	2	7.6866	5.3528	0.5672	13.0486	1.9614	4.5482
859	2.6912	0.8458		2.1672	57.947	1.4001	7.1506	66.9591	5.7559	1.127	0.772	0.9377	0.4824	2	8.0588	6.3135	0.7859	13.0879	1.9019	5.3961
860	2.4872	0.9289		2.1287	45.1447	1.4772	7.2582	24.7987	1.85	0.3765	0.9407	0.9821	0.588	2	2.7328	1.4957	0.6284	2.5436	1.3912	0.6777
861	2.3981	0.9755		2.103	40.2036	1.5245	7.3492	49.5785	3.33	0.6908	0.9152	1.0428	0.6493	2	5.0766	3.6072	0.8349	5.5552	1.6791	2.5169
862	2.1901	0.9141		1.7817	27.0627	1.1749	6.2892	8.343	1.3895	0.2596	0.9275	0.9938	0.5911	2	1.6325	0.889	0.6318	1.504	1.2735	0.1362
863	2.0206	0.9273		1.6575	15.9015	1.1255	5.8863	-7.905	1.7478	0.3342	0.9266	0.9916	0.5979	2	1.9671	0.972	0.9951	1.6258	1.8859	-0.1555
864	1.8624	0.9761		1.5847	8.2902	1.0927	5.7111	-9.9293	2.3954	0.4583	0.9647	1.0419	0.6253	2	2.6175	1.3868	1.4536	2.2177	2.6334	-0.2599
865	2.2267	0.9089		1.816	29.1759	1.2099	6.3579	-1.6681	1.7678	0.3364	0.8704	0.9856	0.5379	2	2.1389	0.9311	0.9963	1.7311	1.7974	-0.0357
866	1.9054	0.9021		1.529	9.9787	0.9969	5.4002	-17.1633	1.5149	0.2797	0.8732	0.9826	0.5714	2	1.5102	0.755	0.8661	1.3213	1.7749	-0.2592
867	2.1966	0.8817		1.7475	27.5414	1.1451	6.0844	4.7566	0.9473	0.1783	0.8578	0.9232	0.5151	2	1.0848	0.5164	0.442	1.0025	0.9023	0.0516
868	2.3636	0.9606		2.0344	37.8952	1.432	7.1332	19.1676	1.2551	0.252	0.9548	1.0252	0.5938	2	1.7973	0.9469	0.5004	1.5947	1.0144	0.3445
869	2.0684	0.9665		1.7732	18.8312	1.2646	6.2806	-10.921	1.6364	0.3295	0.9424	1.0326	0.6031	2	2.0694	0.8687	1.0184	1.4404	1.8151	-0.226
870	1.9334	0.9521		1.6147	11.2582	1.1325	5.783	-21.5941	1.7338	0.3395	0.9183	0.9839	0.5791	2	1.9635	0.7968	1.1667	1.3759	2.1081	-0.424
871	2.3944	0.8736		1.9102	39.884	1.2484	6.5713	27.4755	3.0603	0.5814	0.8499	0.9352	0.5187	2	3.8205	2.201	1.0791	4.2431	2.2193	1.0497
872	2.55	0.9584		2.1886	49.0808	1.5326	7.6773	5.3909	1.9753	0.3943	0.9473	1.0075	0.6191	2	3.0273	1.3202	1.1351	2.1323	1.8688	0.1632
873	2.0807	0.9375		1.7218	19.7622	1.1794	6.1284	-10.6907	1.3983	0.2691	0.9215	1.0269	0.5762	2	1.6491	0.7155	0.8346	1.2417	1.5477	-0.1763
874	1.8622	0.9561		1.5462	8.2436	1.05	5.5931	-21.2029	1.3444	0.2524	0.9253	1.0065	0.5766	2	1.4116	0.6402	0.8822	1.1104	1.6295	-0.2993
875	3.1303	0.8926		2.6041	84.1321	1.7516	8.7778	64.7628	4.658	0.9295	0.7855	0.9652	0.4448	2	8.159	6.0141	0.5602	13.5208	1.6414	5.284
876	2.5998	0.864		2.1073	51.9235	1.3893	7.057	42.2657	3.1018	0.6107	0.8714	0.9458	0.4898	2	4.3094	2.6985	0.7858	5.5098	1.7909	1.8214
877	2.9418	0.8523		2.3899	73.1254	1.5513	7.877	50.8224	3.5039	0.6901	0.8516	0.9341	0.5038	2	5.4356	3.6307	0.6323	7.206	1.7231	2.7625
878	2.4346	0.9783		2.1415	42.4017	1.5314	7.4824	47.5898	2.1349	0.4369	0.9789	0.9953	0.6554	2	3.2694	2.2892	0.5634	3.493	1.119	1.5559
879	2.7663	0.9102		2.3257	62.8311	1.5688	7.9105	51.4219	3.7657	0.7468	0.8001	0.9969	0.4722	2	5.9076	3.9016	0.8842	8.2627	1.8293	3.0378
880	1.9832	0.897		1.5762	13.6095	1.0209	5.5889	2.411	1.411	0.2577	0.8696	0.9415	0.5064	2	1.4405	0.732	0.7085	1.4456	1.377	0.0347
881	1.9457	0.9737		1.6704	11.8783	1.1866	5.952	-35.0649	1.3043	0.26	0.9326	1.033	0.6049	2	1.5477	0.523	1.0247	0.8646	1.7617	-0.5427
882	3.3236	0.8402		2.6598	92.1604	1.7284	8.7729	-0.4847	1.4063	0.2771	0.8354	0.9123	0.5094	2	2.4306	0.708	0.3999	1.39	1.4131	-0.0118
883	2.7771	0.884		2.33	63.6843	1.5702	7.7125	45.5243	3.2016	0.6518	0.8804	0.9737	0.5118	2	5.0272	3.1812	0.7933	6.2163	1.7442	2.2886
884	2.2136	0.9493		1.8717	28.5306	1.3055	6.602	-0.5413	1.3882	0.2745	0.9562	1.0231	0.5867	2	1.8123	0.809	0.7627	1.3789	1.3957	-0.0098
885	2.6384	0.881		2.1501	54.2771	1.407	7.3022	43.8589	3.7237	0.7175	0.8526	0.9204	0.4849	2	5.2393	3.3116	0.9131	6.8298	2.0905	2.2979
886	2.086	0.9414		1.7432	20.0908	1.1981	6.1691	2.3755	1.5006	0.2914	0.9529	0.9849	0.5803	2	1.7979	0.8929	0.7879	1.5385	1.4649	0.0427
887	3.7821	0.8299	0.6741	3.041	98.9473	1.9647	9.8605	47.0526	4.0237	0.8017	0.6741	0.9284	0.3338	2	7.9054	4.4308	0.8291	13.2752	2.1305	3.7197
888	3.1689	0.8692	0.7399	2.6255	85.7582	1.7432	8.6533	55.9443	4.958	0.9988	0.7399	0.9998	0.4421	2	8.6427	5.8008	0.9652	13.1206	2.1843	4.8351
889	2.4416	0.9379		2.0687	42.875	1.4196	7.1944	51.2268	3.3419	0.6594	0.9319	1.0013	0.5929	2	4.7442	3.3967	0.8408	5.729	1.6299	2.4303
890	2.9938	0.9083	0.7522	2.5313	75.7807	1.742	8.5423	53.4144	5.3455	1.0901	0.7522	0.9871	0.4745	2	9.3119	6.1554	1.1555	12.9731	2.4902	4.9739
891	2.2066	0.9336		1.8546	28.1555	1.2786	6.4717	-2.1966	1.4926	0.2949	0.914	0.9971	0.56	2	1.9084	0.8123	0.8918	1.4505	1.5253	-0.0419
892	2.8533	0.8834		2.3642	68.0275	1.5942	7.9183	36.0596	2.1497	0.4328	0.8857	0.9736	0.5002	2	3.4271	1.9233	0.5683	3.8452	1.3745	1.2358
893	3.334	0.8768	0.6936	2.7669	92.3272	1.8507	9.1837	41.0296	3.4774	0.7008	0.6936	0.9858	0.439	2	6.4356	3.5407	0.9947	8.0659	2.0506	2.6405
[truncated: 2,128 more rows]

## Sheet: 2-Z
n	Axis	Dia	Constr	Area	startX	Volume	MinDiaCenter	MaxDia	VolCenter	FlChannel	FluorTotal	FluorCenter	FluorPole	ConcCenter	ConcOffCenter	FCPlus	WallArea	RingFraction	ConcTotal	ConcWall
[truncated: 3,801 more rows]

[truncated: 9 more sheets: 2-N, 3-Z, 3-N, 4-Z, 4-N, 5-Z, 5-N, 6-Z, 6-N]
