# Supplementary material for: Early midcell localization of Escherichia coli PBP4 supports the function of peptidoglycan amidases
Source: PLoS Genet. 2022 May 23;18(5):e1010222. doi: 10.1371/journal.pgen.1010222 (PMC9166362; doi:10.1371/journal.pgen.1010222)
Supplement: S8 Data — (XLSX) [file pgen.1010222.s025.xlsx]

## Sheet: information
n	Number of cells
count	Number of cells
mean	average value
stdev	standard deviation of the average value
Axis	Length of the cell (µm)
Dia	Diameter of the cell (µm)
Constr	Number of constrictions and diameter at the constriction site
Area	2D surface of the cell (µm^2)
Age	Normalized age of the cells (0-100 %)
Volume	Volume of the cell (µm^3) (sum of disks)
WallArea	Calculated 3D surface (µm^2)
RingFraction	The fractio of fluorescent material in Volcenter compared to the rest of the cell
ConcTotal	Concentration of fluorescent material in the cell (au/µm^3)
ConcWall	Concentration of fluorescent material in cell envelope (au/µm^2)
MinDiaCenter	The miniumal diameter along the cell length (excluding the cell poles)
MaxDia	The maximun diamter ofound along the length axis.
VolCenter	Cell compartment ± 0.4 μm from cell center (µm^3)
FlChannel	Fluorescence Channel
FluorTotal	Total amount of fluorescent material per cell (au)
FluorCenter	Amount of fluorescent material in the VolCenter (au/µm^3)
FluorPole	Amount of fluorescent material in the cell pole defined haf of the sphere at the end of the cell with a diameter identical to that of the cell (au)
ConcCenter	Contentration of the fluorescenc\t material in VolCenter (au/µm^3)
ConcOffCenter	Concentration of fluorescent material in the cell excluding that of the VolCenter (au/µm^3)
FCPlus	The extra amount of fluorescent material in the VolCenter compared to the rest of the cell (au/µm^3)
see also:
Vischer, N.O.E., Verheul, J., Postma, M., Saparoea, B. van den B. van, Galli, E., Natale, P., et al. (2015) Cell age dependent concentration of Escherichia coli divisome proteins analyzed with ImageJ and ObjectJ. Frontiers in microbiology 6: 586.

## Sheet: Z1
n	Axis	Dia	Constr	Area	Age	Volume	MinDiaCenter	MaxDia	VolCenter	FlChannel	FluorTotal	FluorCenter	FluorPole	ConcCenter	ConcOffCenter	FCPlus	WallArea	RingFraction	ConcTotal	ConcWall
count	4691	4691	762	4691	4691	4691	4691	4691	4691	4691	4691	4691	4691	4691	4691	4691	4691	4691	4691	4691
mean	2.9289	0.8512	0.6587	2.3207	44.2448	1.4927	0.809	0.9326	0.4799	2	14.6301	6.1073	4.0709	13.0711	8.3491	2.1146	7.79	10.5679	9.6221	1.8393
stdev	0.6104	0.0488	0.0541	0.4815	28.5424	0.3154	0.0877	0.0504	0.078	0	7.5367	3.4848	1.9474	7.5996	3.8067	2.6958	1.4776	16.6543	4.409	0.8507
---	---	---	---	---	---	---	---	---	---	---	---	---	---	---	---	---	---	---	---	---
1	2.6431	0.9436		2.3471	28.4899	1.6894	1.0026	1.0296	0.6389	2	16.3645	8.4147	3.9432	13.1715	7.5675	3.5801	7.8353	21.8772	9.6866	2.0886
2	2.2827	0.8909		1.816	11.6116	1.1888	0.8214	0.9891	0.5524	2	8.5619	4.0053	3.3125	7.2502	7.1606	0.0495	6.3887	0.578	7.2021	1.3402
3	2.6755	0.8424		2.073	30.4071	1.3165	0.8538	0.9083	0.4923	2	13.9465	6.0878	4.2016	12.3666	9.5342	1.3943	7.0806	9.9975	10.5936	1.9697
4	2.3705	0.8661		1.8803	15.398	1.1963	0.8733	0.9351	0.4871	2	5.6578	2.2	2.4748	4.5162	4.8756	-0.1751	6.45	-3.0948	4.7294	0.8772
5	2.7306	0.8361		2.1544	33.177	1.3863	0.8308	0.9285	0.4786	2	8.6364	2.7527	3.336	5.7518	6.4817	-0.3493	7.1721	-4.0445	6.2298	1.2042
6	2.1443	0.8817		1.6961	6.184	1.1054	0.8609	0.9279	0.5357	2	0.7951	0.29	0.4277	0.5414	0.8866	-0.1849	5.9396	-23.2549	0.7193	0.1339
7	2.5613	0.8717		2.0302	23.8781	1.3077	0.8413	0.9484	0.5372	2	13.6302	4.8138	5.2422	8.9615	11.442	-1.3324	7.0144	-9.7754	10.423	1.9432
8	3.1517	0.9105		2.6598	57.8998	1.8164	0.8924	0.9665	0.5364	2	18.624	6.3259	5.5838	11.7936	9.6081	1.1723	9.0147	6.2946	10.2532	2.066
9	2.4125	0.9419		2.0559	16.9753	1.4345	0.9368	1.0041	0.6066	2	0.3081	0.1188	0.1227	0.1959	0.2286	-0.0198	7.1389	-6.433	0.2148	0.0432
10	3.2251	0.8439		2.6426	61.8685	1.7368	0.859	0.9475	0.5293	2	14.0121	5.3654	3.3364	10.1368	7.1606	1.5753	8.5509	11.2424	8.0678	1.6387
11	4.2177	0.8348	0.61	3.4307	96.6673	2.1919	0.61	0.9365	0.3518	2	15.3656	2.6549	2.861	7.5459	6.9076	0.2246	11.0613	1.4617	7.0102	1.3891
12	2.7723	0.9223		2.3471	35.2752	1.6019	0.9315	0.9982	0.5475	2	24.5332	13.7064	5.5284	25.0329	10.269	8.0837	8.033	32.95	15.3151	3.0541
13	3.4649	0.8416		2.6983	73.8346	1.7014	0.7061	0.9476	0.409	2	17.2882	6.3251	4.5949	15.4651	8.4828	2.8557	9.1609	16.5182	10.1612	1.8872
14	3.2378	0.869		2.6555	62.7655	1.7462	0.8247	0.9613	0.5345	2	18.7258	6.7325	5.8754	12.5965	9.8974	1.4426	8.8395	7.7038	10.7237	2.1184
15	2.6353	0.8088		1.9831	28.0425	1.2034	0.8069	0.879	0.4407	2	16.4711	6.1354	6.5351	13.9228	13.5502	0.1642	6.6961	0.9969	13.6871	2.4598
16	2.2716	0.9236		1.8931	11.0976	1.2944	0.9169	0.9823	0.5993	2	0.5125	0.2038	0.2488	0.3401	0.4442	-0.0624	6.5914	-12.1717	0.3959	0.0777
17	2.1428	0.949		1.8331	6.0561	1.284	0.9146	0.9884	0.6245	2	15.2483	7.3351	6.9156	11.7448	11.9986	-0.1585	6.3888	-1.0395	11.8756	2.3867
18	4.3131	0.8622		3.5806	97.659	2.4108	0.8178	0.9558	0.4752	2	29.8815	9.6324	5.432	20.2693	10.4615	4.6609	11.6832	15.5979	12.3948	2.5576
19	3.0295	0.837		2.4071	50.4059	1.535	0.7618	0.9261	0.4394	2	13.4424	6.1404	2.9908	13.9761	6.6647	3.2123	7.9662	23.8968	8.7573	1.6874
20	2.8095	0.8854		2.3642	37.623	1.6156	0.9098	0.9916	0.5888	2	18.4073	10.0209	4.4228	17.0194	8.1676	5.2119	7.8147	28.3143	11.3935	2.3555
21	3.0846	0.9262		2.6683	53.7256	1.8677	0.8647	1.0141	0.5677	2	24.3603	13.7408	3.5315	24.2063	8.1688	9.1037	8.9757	37.3711	13.0429	2.714
22	3.6658	0.8195	0.683	2.8782	82.9632	1.817	0.683	0.9522	0.3671	2	26.2603	12.815	4.1704	34.9069	9.2731	9.4107	9.4376	35.8362	14.4526	2.7825
23	3.3806	0.8364		2.7326	70.299	1.7959	0.8024	0.9494	0.4469	2	18.0361	6.5985	4.7068	14.7661	8.4782	2.8099	8.8825	15.5793	10.0429	2.0305
24	3.5181	0.8386	0.7436	2.8311	76.5703	1.8427	0.7436	0.9636	0.4095	2	9.1358	3.4648	2.1701	8.4607	3.9569	1.8444	9.2686	20.1887	4.9578	0.9857
25	2.9983	0.8095		2.3428	48.8495	1.4889	0.8137	0.9078	0.456	2	12.5988	6.4552	2.7278	14.1568	5.9481	3.743	7.6248	29.7092	8.4618	1.6523
26	2.0867	0.9236		1.7004	4.4351	1.148	0.8907	0.959	0.5508	2	9.9083	4.85	4.3244	8.805	8.4698	0.1846	6.0547	1.8631	8.6309	1.6365
27	3.2447	0.851		2.5998	63.1686	1.697	0.8615	0.9289	0.4816	2	1.2677	0.2877	0.5194	0.5974	0.8063	-0.1006	8.6748	-7.9356	0.747	0.1461
28	2.3069	0.9032		1.876	12.3944	1.2377	0.9185	0.9841	0.5828	2	7.3398	3.2663	3.3446	5.6048	6.22	-0.3585	6.5455	-4.8843	5.9302	1.1214
29	2.9364	0.8249		2.3	45.0094	1.4608	0.7971	0.9188	0.4783	2	0.4716	0.1259	0.1913	0.2632	0.3519	-0.0424	7.6101	-8.9885	0.3228	0.062
30	2.1343	0.9283		1.786	5.8325	1.2286	0.9067	0.9724	0.5883	2	0.1853	0.079	0.0904	0.1343	0.166	-0.0186	6.2243	-10.0594	0.1508	0.0298
31	3.0042	0.8903		2.4842	49.1293	1.6616	0.8521	0.9263	0.5079	2	27.9216	12.5144	6.9596	24.6409	13.3539	5.7324	8.4029	20.5303	16.804	3.3229
32	3.0072	0.8784		2.4628	49.3017	1.6402	0.8543	0.9513	0.4901	2	22.1307	11.8549	4.3269	24.1887	8.9344	7.4761	8.2986	33.7816	13.4927	2.6668
33	2.9436	0.9044		2.5056	45.4078	1.7321	0.9107	0.9821	0.6005	2	24.0744	9.5637	7.1939	15.9264	12.8228	1.8637	8.3637	7.7414	13.899	2.8784
34	3.2429	0.837	0.5914	2.5527	63.0974	1.6368	0.5914	0.9287	0.3442	2	16.9081	3.6684	4.5981	10.6574	10.2424	0.1428	8.5271	0.8446	10.33	1.9829
35	4.2599	0.8037	0.6772	3.2894	97.1773	2.0332	0.6772	0.9044	0.4001	2	23.2998	4.7464	5.3104	11.8617	11.3615	0.2001	10.7552	0.8588	11.4597	2.1664
36	2.2346	0.8764		1.7603	9.5175	1.1285	0.8637	0.9282	0.4999	2	6.8309	2.8252	3.144	5.6519	6.3725	-0.3602	6.1522	-5.2731	6.0531	1.1103
37	3.7859	0.8353		2.9724	87.0516	1.8862	0.7527	0.9001	0.3991	2	18.4746	8.2093	3.2999	20.5711	6.9027	5.4547	9.9352	29.5254	9.7946	1.8595
38	3.4139	0.7712	0.6426	2.5484	71.5769	1.5303	0.6426	0.8631	0.3204	2	16.0343	7.7196	2.8324	24.0902	6.8727	5.5173	8.271	34.4094	10.4779	1.9386
39	2.0235	0.8536		1.5633	2.8165	0.9813	0.8535	0.9191	0.5067	2	8.6794	4.0482	4.6312	7.9895	9.7581	-0.8961	5.4263	-10.3244	8.8448	1.5995
40	2.2807	0.9697		1.9831	11.512	1.4153	0.8962	1.0547	0.6496	2	8.0009	4.3555	2.7759	6.7048	4.761	1.2627	6.9475	15.782	5.6531	1.1516
41	3.6485	0.8632		2.9682	82.2839	1.9463	0.7527	0.9522	0.4228	2	25.2539	10.7643	5.3078	25.4611	9.5106	6.7435	9.8942	26.7028	12.9753	2.5524
42	3.6532	0.8421	0.6846	2.8911	82.5281	1.8472	0.6846	0.9495	0.3631	2	12.4308	6.6311	2.3799	18.2634	3.9079	5.2122	9.6641	41.9297	6.7295	1.2863
43	3.858	0.8321	0.7473	3.1223	89.2538	2.0315	0.7473	0.9679	0.4538	2	23.7658	9.9726	3.4871	21.9774	8.7426	6.0055	10.0855	25.2695	11.6986	2.3564
44	3.0166	0.7096		2.0944	49.8636	1.1768	0.7855	0.7892	0.3813	2	19.5806	5.8173	7.7145	15.2558	17.3023	-0.7804	6.7245	-3.9856	16.6389	2.9118
45	3.6189	0.8462		2.8953	81.0692	1.8558	0.8112	0.9318	0.4834	2	35.5704	18.939	6.1308	39.178	12.1182	13.0809	9.6211	36.7747	19.1672	3.6971
46	2.8796	0.8857		2.36	41.9437	1.579	0.8913	0.9685	0.5223	2	17.4051	6.9442	5.1631	13.2957	9.8994	1.7738	8.0125	10.1913	11.0229	2.1722
47	3.4642	0.8544		2.8268	73.7323	1.8561	0.8439	0.9231	0.4966	2	22.0216	11.9645	3.8939	24.0907	7.398	8.2903	9.2983	37.6462	11.8644	2.3683
48	3.035	0.9234		2.5827	50.8413	1.7791	0.9429	1.01	0.5835	2	27.8653	11.4774	7.1079	19.6697	13.7071	3.4792	8.8045	12.4858	15.6626	3.1649
49	2.0338	0.9355		1.6832	3.0667	1.1407	0.895	0.9776	0.6177	2	10.0339	4.0176	6.0163	6.5042	11.5034	-3.0879	5.9773	-30.7747	8.7963	1.6787
50	3.7825	0.8104	0.6132	2.9596	86.9955	1.8729	0.6132	0.9371	0.3287	2	12.3667	3.429	3.4811	10.4312	5.788	1.5263	9.6301	12.342	6.603	1.2842
51	2.2472	0.8622		1.7346	9.8945	1.0866	0.8264	0.9676	0.4825	2	10.0097	3.6474	4.8944	7.5596	10.5316	-1.434	6.0871	-14.3261	9.2119	1.6444
52	3.7053	0.8467		3.0067	84.0843	1.9772	0.8269	0.9201	0.5045	2	29.1523	14.273	4.6892	28.2933	10.1031	9.1763	9.8562	31.4771	14.7442	2.9578
53	3.8485	0.8398	0.7068	3.148	89.0547	2.0708	0.7068	0.977	0.4391	2	19.0236	7.1371	4.5613	16.2548	7.2848	3.9385	10.153	20.7032	9.1866	1.8737
54	3.6193	0.8555		2.9125	81.0961	1.8948	0.8133	0.9461	0.4817	2	20.2256	9.749	4.0681	20.2394	7.414	6.1778	9.7278	30.5445	10.6743	2.0792
55	2.5342	0.8836		2.0516	22.5819	1.3565	0.8935	0.9573	0.5736	2	2.0029	1.071	0.5171	1.8672	1.1903	0.3883	7.0347	19.3869	1.4765	0.2847
56	2.1957	0.9192		1.8203	8.003	1.2404	0.899	0.9813	0.5492	2	12.4418	4.725	5.8792	8.6029	11.1647	-1.407	6.3408	-11.3087	10.0305	1.9622
57	2.989	0.8562		2.3985	48.2916	1.5698	0.8513	0.9166	0.4841	2	16.8748	6.2404	5.7215	12.8916	9.7947	1.4991	8.0397	8.8837	10.7496	2.0989
58	2.4321	0.8864		1.9531	17.8918	1.2706	0.8692	0.9692	0.5554	2	15.1065	7.5344	4.9613	13.5669	10.5862	1.6554	6.7726	10.9582	11.8893	2.2305
59	2.8272	0.8467		2.2572	38.621	1.4585	0.876	0.9426	0.5563	2	6.9234	3.345	1.4333	6.0131	3.9661	1.1387	7.5199	16.4471	4.7469	0.9207
60	3.9058	0.8467	0.6558	3.1223	90.7408	2.0309	0.6558	0.9327	0.349	2	20.9208	6.6134	4.7765	18.9501	8.5067	3.6447	10.3892	17.4214	10.3012	2.0137
61	4.1809	0.8231	0.5666	3.3365	96.2187	2.1317	0.5666	0.9833	0.3107	2	18.4498	3.6141	5.2822	11.6317	8.147	1.0827	10.8111	5.8684	8.655	1.7066
62	3.0552	0.8326		2.3557	51.9134	1.4797	0.817	0.8859	0.4946	2	15.1484	5.5682	4.3644	11.2573	9.7258	0.7575	7.9915	5.0005	10.2375	1.8956
63	2.252	0.8822		1.7989	10.108	1.1571	0.8733	0.9384	0.5022	2	0.2133	0.1174	0.0661	0.2338	0.1464	0.0439	6.2416	20.5813	0.1843	0.0342
64	3.3014	0.8444		2.6041	66.3131	1.6354	0.8132	0.9225	0.4418	2	16.1594	5.9199	4.1062	13.3983	8.5791	2.1293	8.7581	13.1769	9.881	1.8451
65	2.9874	0.8699		2.4371	48.1631	1.6228	0.8607	0.929	0.4789	2	15.3072	8.8078	2.0352	18.3924	5.6818	6.0869	8.1638	39.7649	9.4326	1.875
66	3.2701	0.811		2.5056	64.4805	1.5455	0.7498	0.88	0.3971	2	20.541	10.1466	3.2153	25.5538	9.0511	6.5527	8.3321	31.9006	13.2908	2.4653
67	2.6019	0.8731		2.1886	26.3218	1.5158	0.9177	0.9837	0.5645	2	4.104	1.177	1.7897	2.085	3.0767	-0.5598	7.1363	-13.6404	2.7075	0.5751
68	3.6432	0.816	0.6911	2.8482	82.0131	1.8144	0.6911	0.9354	0.3659	2	22.3017	9.8051	3.1951	26.7988	8.6269	6.6487	9.3393	29.8125	12.2915	2.3879
69	2.1904	0.8816		1.7304	7.8411	1.1057	0.8563	0.9222	0.5314	2	7.138	2.9636	3.6869	5.5773	7.2679	-0.8983	6.0664	-12.5848	6.4556	1.1766
70	1.86	0.8513		1.4091	0.907	0.8604	0.8208	0.8957	0.4687	2	2.0245	0.9821	1.2579	2.0955	2.6608	-0.265	4.9744	-13.0897	2.353	0.407
71	2.1316	0.9017		1.7218	5.7049	1.1476	0.8504	0.9843	0.5823	2	6.3255	3.5519	2.3422	6.0996	4.9063	0.6949	6.0386	10.9857	5.5119	1.0475
72	3.8427	0.8948	0.7236	3.2337	88.856	2.2031	0.7236	1.0155	0.4594	2	18.2718	7.2371	3.4837	15.7545	6.3281	4.3302	10.8023	23.6988	8.2937	1.6915
73	2.7202	0.864		2.1972	32.4075	1.4599	0.8319	0.9555	0.5105	2	18.2119	8.8236	5.1885	17.2835	9.8891	3.775	7.3839	20.7282	12.4748	2.4664
74	3.6933	0.7524	0.5879	2.6084	83.8922	1.4777	0.5879	0.8259	0.303	2	19.6851	8.3352	3.6808	27.5109	9.662	5.4078	8.7299	27.4715	13.3214	2.2549
75	3.4338	0.7693	0.5794	2.5484	72.5619	1.506	0.5794	0.8585	0.301	2	12.2579	2.0466	4.018	6.7985	8.4746	-0.5045	8.2986	-4.1157	8.1394	1.4771
76	3.8013	0.7973	0.5918	2.9253	87.4444	1.82	0.5918	0.927	0.2999	2	17.829	2.8832	6.5082	9.6138	9.8319	-0.0654	9.5212	-0.3668	9.7962	1.8726
77	3.3609	0.7782	0.6547	2.5013	69.5029	1.493	0.6547	0.8524	0.3633	2	7.7474	3.3004	1.6967	9.0848	3.9364	1.8703	8.2166	24.141	5.1891	0.9429
78	2.5307	0.9405		2.1629	22.367	1.5206	0.9278	1.0011	0.6192	2	9.8646	3.7566	4.133	6.0664	6.7766	-0.4398	7.4777	-4.4584	6.4873	1.3192
79	2.4806	0.9349		2.0858	20.2002	1.4407	0.8729	1.0069	0.5679	2	7.5302	3.5128	2.1593	6.1853	4.6029	0.8987	7.2857	11.9346	5.2268	1.0336
80	2.6982	0.8838		2.1629	31.4324	1.4063	0.8604	0.9678	0.5555	2	0.6908	0.3556	0.2643	0.6401	0.394	0.1367	7.4916	19.7887	0.4912	0.0922
81	2.4252	0.8894		1.9488	17.5799	1.2796	0.8729	0.9383	0.5565	2	13.5284	6.2969	4.7918	11.3161	9.9999	0.7324	6.7766	5.4138	10.5724	1.9963
82	3.1251	0.8075		2.3728	56.4194	1.4595	0.7835	0.8553	0.4099	2	15.8161	6.2196	4.1407	15.1729	9.1434	2.4716	7.9278	15.6271	10.8367	1.995
83	2.4191	0.8137		1.7903	17.2859	1.0795	0.7978	0.8861	0.4664	2	2.8524	1.0812	1.3043	2.3181	2.8892	-0.2663	6.1837	-9.336	2.6423	0.4613
84	2.3649	0.823		1.7732	15.1594	1.0714	0.801	0.8678	0.4414	2	8.5568	4.262	3.1715	9.6558	6.8171	1.253	6.1145	14.6433	7.9866	1.3994
85	3.5897	0.8177		2.8054	79.9713	1.7608	0.7911	0.8558	0.4727	2	12.0176	6.4744	2.07	13.6974	4.3034	4.4403	9.2211	36.9483	6.8251	1.3033
86	3.2266	0.8383		2.6298	62.0334	1.719	0.8514	0.9196	0.5166	2	0.1505	0.0549	0.0442	0.1062	0.0795	0.0138	8.4973	9.1827	0.0876	0.0177
87	2.2137	0.865		1.7518	8.7827	1.1241	0.8549	0.9206	0.473	2	11.7825	4.5451	5.7415	9.6083	11.117	-0.7137	6.0159	-6.0573	10.4817	1.9586
88	3.9337	0.7301	0.5564	2.7112	91.288	1.5025	0.5564	0.8329	0.2561	2	19.0356	8.2611	3.3638	32.2548	8.6443	6.0471	9.0222	31.7673	12.6693	2.1099
89	2.5148	0.873		2.103	21.564	1.4159	0.8867	0.9843	0.5404	2	11.9989	6.6738	2.9773	12.3492	6.0827	3.3866	6.8968	28.2243	8.4744	1.7398
90	2.5166	0.8076		1.8931	21.6886	1.136	0.8	0.8728	0.4416	2	5.8079	1.904	2.9569	4.312	5.6214	-0.5782	6.3849	-9.9554	5.1126	0.9096
91	2.774	0.8539		2.2486	35.4122	1.4884	0.9255	0.9918	0.5541	2	16.7279	7.4238	5.109	13.3976	9.9584	1.9057	7.4414	11.3923	11.2388	2.248
92	3.9338	0.8258		3.1352	91.3168	2.0058	0.7855	0.9171	0.4196	2	20.3527	8.9386	3.2026	21.3031	7.1958	5.9193	10.2054	29.0836	10.1469	1.9943
93	3.4216	0.7875		2.6041	71.955	1.5764	0.7213	0.8766	0.3537	2	15.3739	6.8999	2.5805	19.5104	6.9301	4.4491	8.4654	28.9393	9.7525	1.8161
94	4.1823	0.8182	0.6622	3.2294	96.2486	2.0146	0.6622	0.9277	0.3349	2	19.9276	4.0273	3.4379	12.0241	9.4663	0.8567	10.7501	4.2991	9.8916	1.8537
95	3.2206	0.8366		2.5655	61.6569	1.637	0.831	0.8986	0.4853	2	20.1689	8.7072	4.8598	17.9411	9.9517	3.8774	8.4645	19.2246	12.3206	2.3828
96	2.4667	0.9299		2.0387	19.6547	1.4028	0.9165	0.982	0.5651	2	10.6313	4.245	3.7581	7.5125	7.6232	-0.0626	7.2059	-0.5885	7.5786	1.4754
97	2.2552	0.925		1.8546	10.2889	1.2401	0.9357	1.0039	0.5606	2	9.1639	4.8611	3.3364	8.6705	6.3324	1.3109	6.5532	14.305	7.3896	1.3984
98	3.5394	0.8136		2.7669	77.6163	1.742	0.7801	0.8846	0.4178	2	13.3257	4.3757	3.3606	10.4733	6.7588	1.5519	9.0468	11.6459	7.6497	1.473
99	3.4793	0.8684		2.9382	74.6807	1.9885	0.8489	0.9866	0.5224	2	21.6892	9.1579	4.8673	17.5309	8.5473	4.6929	9.4924	21.637	10.9073	2.2849
100	2.1682	0.917		1.7732	7.0343	1.1844	0.9247	0.9828	0.5934	2	9.5629	4.7275	4.1747	7.9663	8.1822	-0.1281	6.2463	-1.3396	8.074	1.531
101	3.3561	0.8958		2.814	69.255	1.9063	0.8135	0.9581	0.5252	2	18.6684	9.5299	3.6792	18.1443	6.6171	6.0544	9.4448	32.4313	9.793	1.9766
102	3.5569	0.8347	0.6197	2.7883	78.67	1.7515	0.6197	0.9256	0.3363	2	18.4523	4.5784	5.3533	13.6126	9.8035	1.2811	9.3278	6.9428	10.5351	1.9782
103	2.1891	0.9171		1.786	7.7441	1.184	0.9201	0.9861	0.6017	2	10.2264	4.3373	5.0819	7.2083	10.1131	-1.7478	6.3074	-17.0911	8.6372	1.6213
104	4.4113	0.8136	0.6545	3.4436	98.4453	2.1503	0.6545	0.9188	0.3627	2	14.9964	3.523	2.8029	9.7135	6.4182	1.1952	11.2747	7.9699	6.9741	1.3301
105	2.3178	0.9023		1.9017	12.7957	1.2482	0.9031	0.963	0.5679	2	10.2077	5.4613	3.5813	9.616	6.9774	1.4985	6.5703	14.6801	8.1779	1.5536
106	3.2869	0.8803	0.7293	2.6812	65.5869	1.7641	0.7293	0.9906	0.4027	2	14.1751	4.6574	2.8128	11.5641	6.9916	1.8416	9.0898	12.9918	8.0353	1.5595
107	3.0392	0.8584		2.4285	50.9721	1.5608	0.8144	0.9214	0.4592	2	14.5709	6.8805	2.9769	14.9823	6.9813	3.6744	8.1963	25.2174	9.3355	1.7777
108	3.0576	0.8292		2.3428	52.1552	1.4579	0.8111	0.8938	0.4697	2	1.0326	0.3249	0.333	0.6917	0.7162	-0.0115	7.9651	-1.1156	0.7083	0.1296
109	2.9119	0.8649		2.3171	43.7587	1.5133	0.837	0.9502	0.5078	2	18.7375	8.627	4.7468	16.9888	10.0557	3.5207	7.9121	18.7896	12.3819	2.3682
110	3.5044	0.8069	0.6618	2.6812	75.8426	1.6708	0.6618	0.8644	0.3399	2	17.4566	4.3867	5.7273	12.9071	9.8198	1.0493	8.884	6.0109	10.448	1.9649
111	2.4654	0.913		2.0387	19.5669	1.3867	0.9138	0.9556	0.5347	2	11.7324	4.9918	4.1779	9.3349	7.9115	0.7612	7.0715	6.488	8.4607	1.6591
112	2.4524	0.8827		1.9788	18.8491	1.2746	0.8648	0.924	0.5431	2	0.3956	0.1644	0.1585	0.3028	0.316	-0.0072	6.8005	-1.8134	0.3104	0.0582
113	3.1508	0.8702		2.6255	57.854	1.7689	0.901	0.9631	0.5506	2	24.7423	10.9501	5.5247	19.8878	11.3209	4.7169	8.6139	19.0641	13.9874	2.8724
114	2.0274	0.8957		1.619	2.8946	1.0616	0.8706	0.9376	0.5458	2	0.6323	0.3868	0.2455	0.7087	0.4759	0.127	5.705	20.0854	0.5956	0.1108
115	2.7489	0.863		2.2101	33.9893	1.4346	0.8293	0.9328	0.4814	2	19.0625	10.1181	4.2905	21.0166	9.3839	5.6004	7.453	29.3791	13.2877	2.5577
116	3.9294	0.8342	0.6675	3.1395	91.2303	2.0255	0.6675	0.9529	0.3543	2	17.3921	6.0647	3.8841	17.1182	6.7778	3.6635	10.2983	21.0642	8.5866	1.6888
117	2.6954	0.8822		2.24	31.2991	1.5009	0.8705	0.9956	0.5578	2	17.5542	9.5231	4.7239	17.0737	8.5155	4.7734	7.4701	27.1924	11.6958	2.3499
118	2.7733	0.7815		2.0259	35.3535	1.1918	0.7549	0.8623	0.3972	2	15.2515	6.649	4.0096	16.7412	10.8259	2.3493	6.8088	15.4037	12.797	2.24
119	3.9592	0.7631	0.5883	2.8996	91.9531	1.7362	0.5883	0.8634	0.3135	2	12.5532	3.1252	3.0972	9.9699	6.6265	1.048	9.4913	8.3485	7.2303	1.3226
120	2.824	0.83		2.2186	38.4809	1.4079	0.8212	0.9207	0.4869	2	8.5249	3.6389	2.4238	7.473	5.3052	1.0556	7.3639	12.3825	6.055	1.1577
121	2.8672	0.9149		2.4328	41.3098	1.6903	0.9289	0.9985	0.5659	2	19.5595	8.4175	5.7597	14.8743	9.9094	2.8097	8.2414	14.3649	11.5716	2.3733
122	2.6725	0.8408		2.1372	30.218	1.3915	0.8569	0.9237	0.517	2	15.1334	8.913	2.8102	17.2405	7.1132	5.2356	7.0595	34.5963	10.8756	2.1437
123	3.1685	0.8501		2.4842	58.7033	1.5645	0.7333	0.9229	0.4121	2	16.9954	6.6489	4.879	16.1328	8.9782	2.9486	8.4617	17.3494	10.8632	2.0085
124	2.5199	0.8878		2.0601	21.8312	1.3857	0.8868	0.9694	0.5901	2	17.8615	7.8018	6.2987	13.2208	12.6436	0.3406	7.0285	1.9069	12.8899	2.5413
125	2.8427	0.7915		2.1372	39.6259	1.2838	0.796	0.858	0.4529	2	5.2851	2.625	1.527	5.7955	3.2015	1.1749	7.069	22.2304	4.1168	0.7476
126	3.1091	0.9078		2.6298	55.4483	1.8272	0.8557	0.9892	0.5028	2	31.2692	13.4325	6.5643	26.7133	13.4678	6.6604	8.8672	21.3002	17.1132	3.5264
127	1.9978	0.9031		1.6104	2.3951	1.0741	0.9175	0.9831	0.5834	2	7.8479	3.2239	4.6239	5.5263	9.4233	-2.2735	5.6683	-28.9695	7.3065	1.3845
128	3.1992	0.8343		2.527	60.3005	1.6211	0.8192	0.9471	0.5069	2	4.5697	1.2487	1.8935	2.4632	2.9806	-0.2623	8.385	-5.74	2.8189	0.545
129	2.8056	0.8431		2.1587	37.3646	1.3574	0.7772	0.8986	0.4559	2	13.669	7.9838	2.8082	17.5109	6.3067	5.1084	7.4315	37.3722	10.07	1.8393
130	2.6597	0.8537		2.1672	29.4829	1.447	0.8605	0.9486	0.545	2	16.7752	6.8808	5.2497	12.6252	10.9696	0.9023	7.1334	5.3788	11.5931	2.3516
131	3.5046	0.8561	0.7276	2.8911	75.8945	1.9501	0.7276	0.9823	0.442	2	15.0997	5.4848	3.1555	12.4102	6.3753	2.6672	9.4256	17.6639	7.743	1.602
132	3.7309	0.8523	0.6979	2.9981	85.2141	1.9513	0.6979	0.9343	0.4361	2	23.7227	9.3094	5.9988	21.3471	9.5123	5.1611	9.9894	21.756	12.1574	2.3748
133	2.5903	0.9113		2.1972	25.4965	1.5331	0.9226	0.988	0.579	2	18.5193	7.3586	6.262	12.7081	11.698	0.5849	7.4161	3.1583	12.0796	2.4972
134	2.9674	0.8244		2.3128	46.9273	1.4497	0.8301	0.8949	0.5058	2	13.7993	8.0915	2.2952	15.9968	6.0474	5.0326	7.685	36.47	9.5187	1.7956
135	2.5885	0.8593		2.0816	25.4051	1.3784	0.8854	0.9485	0.5077	2	14.278	4.9892	5.6651	9.8274	10.6683	-0.4269	6.9881	-2.9899	10.3584	2.0432
136	3.0536	0.7671		2.2486	51.8256	1.3404	0.7246	0.8563	0.4036	2	15.3484	7.0883	4.1448	17.5606	8.818	3.5289	7.3586	22.992	11.4506	2.0858
137	3.1182	0.7443		2.2058	56.0799	1.2682	0.7415	0.808	0.3797	2	28.4799	12.6219	7.2668	33.2385	17.8495	5.8438	7.2912	20.519	22.4569	3.9061
138	3.8045	0.8328		2.9596	87.6412	1.8376	0.7399	0.8945	0.3847	2	28.0559	11.5373	6.473	29.9904	11.369	7.1636	9.9533	25.5333	15.2677	2.8188
139	3.0696	0.7495		2.1972	52.8167	1.2728	0.6891	0.8295	0.3826	2	16.6605	6.6757	4.8008	17.4476	11.216	2.3843	7.2275	14.3111	13.0896	2.3052
140	3.3879	0.8095	0.6214	2.5741	70.6237	1.59	0.6214	0.9295	0.3445	2	12.7874	2.0359	5.7872	5.9106	8.6316	-0.9373	8.6159	-7.3299	8.0424	1.4842
141	3.6805	0.8325		2.8482	83.5637	1.7683	0.7605	0.9088	0.397	2	21.7375	8.3149	4.7777	20.9455	9.788	4.4293	9.6258	20.3763	12.2929	2.2583
142	2.7506	0.925		2.3471	34.1446	1.6301	0.9194	0.9854	0.5583	2	24.8852	11.4378	6.7526	20.4854	12.5468	4.4324	7.9933	17.8114	15.2661	3.1133
143	2.6232	0.8888		2.1458	27.2999	1.4331	0.872	0.9427	0.5147	2	18.5113	8.3993	5.3062	16.3187	11.0109	2.732	7.3244	14.7586	12.917	2.5273
144	2.2739	0.8556		1.7646	11.1804	1.1216	0.8346	0.9011	0.5104	2	9.3123	3.5698	4.5174	6.9941	9.3957	-1.2258	6.1125	-13.1632	8.3027	1.5235
145	3.8299	0.7988		2.9253	88.4311	1.8109	0.7329	0.8809	0.4419	2	26.8542	10.8158	4.2903	24.477	11.7154	5.639	9.6111	20.9986	14.8292	2.7941
146	2.4891	0.8029		1.8717	20.6062	1.1459	0.8016	0.8751	0.4217	2	8.9805	3.9056	3.448	9.2626	7.0074	0.9509	6.2783	10.5885	7.8371	1.4304
147	2.9172	0.8113		2.2786	44.112	1.4378	0.7931	0.8985	0.4802	2	19.8538	8.4503	6.1139	17.5957	11.9085	2.7313	7.435	13.7571	13.8085	2.6703
148	2.2709	0.9047		1.8417	11.0645	1.2332	0.8921	0.9662	0.577	2	9.5203	5.4019	3.0855	9.362	6.2758	1.7808	6.4545	18.7053	7.72	1.475
149	3.1149	0.7988		2.3557	55.8315	1.4533	0.7856	0.8913	0.4037	2	24.4279	9.6678	6.3907	23.9503	14.0624	3.9913	7.8172	16.3391	16.8086	3.1249
150	3.5225	0.7969		2.7112	76.7007	1.6938	0.7705	0.9106	0.438	2	15.6707	6.7967	2.9345	15.5187	7.0664	3.7018	8.8191	23.6224	9.2518	1.7769
151	3.8331	0.8161		2.9125	88.5443	1.8001	0.7326	0.8723	0.4139	2	27.0636	11.2102	5.2468	27.0859	11.436	6.4771	9.8276	23.9329	15.0345	2.7538
152	2.8935	0.8541		2.3728	42.7247	1.5704	0.8884	0.9619	0.5156	2	16.826	7.7121	4.3194	14.9567	8.6406	3.2568	7.7638	19.3558	10.7145	2.1672
153	3.5963	0.858		2.8739	80.3452	1.8565	0.7893	0.9217	0.483	2	25.4793	10.8595	4.1996	22.4847	10.6442	5.7186	9.6933	22.4441	13.7244	2.6285
154	2.6251	0.8938		2.1587	27.4296	1.4521	0.9226	0.9834	0.5336	2	22.979	11.5535	6.1693	21.651	12.4393	4.9156	7.3709	21.3917	15.8247	3.1175
155	3.6448	0.8351	0.6721	2.8696	82.0943	1.8365	0.6721	0.944	0.3578	2	20.2574	5.617	5.2025	15.7005	9.9008	2.0749	9.5618	10.2427	11.0304	2.1186
156	2.4117	0.8331		1.8331	16.9408	1.1349	0.7865	0.9117	0.4872	2	8.8942	4.6726	2.865	9.5914	6.5172	1.4977	6.3121	16.8391	7.837	1.4091
157	3.5756	0.7841		2.694	79.4919	1.6444	0.7272	0.8628	0.4133	2	9.4541	3.4684	2.7255	8.3924	4.862	1.459	8.808	15.4325	5.7493	1.0734
158	2.1302	0.9157		1.7304	5.6412	1.1726	0.8917	0.9713	0.5866	2	8.9	3.6591	4.4551	6.2374	8.9442	-1.588	6.128	-17.8427	7.59	1.4523
159	3.5328	0.7917	0.6186	2.6983	77.2494	1.6622	0.6186	0.9117	0.3207	2	15.1033	3.1592	3.6207	9.8523	8.9031	0.3044	8.7872	2.0155	9.0863	1.7188
160	3.7333	0.7655	0.586	2.7326	85.3248	1.6161	0.586	0.8726	0.3084	2	13.972	3.8949	2.953	12.6312	7.7057	1.5188	8.9782	10.8703	8.6455	1.5562
161	2.7682	0.8374		2.1458	35.021	1.339	0.8255	0.9044	0.4628	2	0.4041	0.1841	0.0809	0.3978	0.2511	0.0679	7.2826	16.8028	0.3018	0.0555
162	2.3575	0.8933		1.9017	14.6327	1.2526	0.9222	0.9313	0.5287	2	0.0953	0.0377	0.0387	0.0712	0.0796	-0.0044	6.6159	-4.6523	0.0761	0.0144
163	2.9109	0.8342	0.7537	2.3343	43.655	1.4936	0.7537	0.9287	0.4134	2	24.2387	10.0048	7.0603	24.1989	13.1781	4.5564	7.6285	18.798	16.2284	3.1774
164	2.9948	0.7833		2.2786	48.5059	1.4027	0.7419	0.8653	0.4059	2	15.1627	6.8282	3.223	16.8204	8.3617	3.4338	7.3693	22.6464	10.8097	2.0575
165	2.6926	0.8994		2.1886	31.1088	1.4406	0.8911	0.966	0.5593	2	19.0491	8.5055	6.6128	15.2068	11.9645	1.8135	7.6083	9.5201	13.223	2.5037
166	2.1885	0.8364		1.649	7.7279	1.0014	0.8214	0.9103	0.4894	2	0.5079	0.2536	0.2212	0.5181	0.4968	0.0105	5.7504	2.0595	0.5072	0.0883
167	3.2889	0.8517		2.6812	65.6835	1.7512	0.7621	0.9449	0.4476	2	25.9506	9.7108	6.5492	21.6935	12.458	4.1341	8.8002	15.9307	14.8188	2.9489
168	2.3426	0.8716		1.8417	13.8883	1.1904	0.8662	0.9366	0.4936	2	17.1304	6.0866	7.7552	12.3314	15.8484	-1.736	6.4144	-10.134	14.3905	2.6706
169	3.6711	0.8694	0.6634	3.0495	83.0722	2.042	0.6634	0.9844	0.3732	2	22.298	4.9758	5.8389	13.3318	10.3803	1.1016	10.0263	4.9404	10.9197	2.224
170	2.4278	0.8617		1.9102	17.6145	1.2155	0.8329	0.9342	0.5149	2	3.8886	1.2139	2.0367	2.3575	3.818	-0.752	6.5722	-19.3386	3.1992	0.5917
171	3.2752	0.8221		2.5784	64.8163	1.6437	0.8484	0.9178	0.4788	2	35.9571	14.181	9.136	29.6192	18.6925	5.2314	8.4589	14.549	21.8757	4.2508
172	3.0743	0.8555		2.4927	53.215	1.6375	0.8526	0.9215	0.5503	2	17.0533	7.3467	3.7417	13.3505	8.9277	2.4338	8.2625	14.2717	10.4142	2.0639
173	2.9279	0.7712		2.1758	44.6122	1.3095	0.7773	0.8392	0.4472	2	24.416	10.1697	7.2941	22.7428	16.5205	2.7824	7.0934	11.3958	18.6453	3.4421
174	3.4694	0.8252	0.6776	2.7155	73.9624	1.7208	0.6776	0.9249	0.4082	2	10.2871	3.3279	2.47	8.1521	5.3018	1.1636	8.9936	11.3113	5.9781	1.1438
175	3.0481	0.8042		2.2657	51.3873	1.3795	0.7746	0.8372	0.4449	2	11.0318	5.7554	2.2999	12.9377	5.6454	3.244	7.7004	29.4059	7.997	1.4326
176	2.4997	0.8011		1.8674	21.0488	1.1279	0.7962	0.9072	0.4436	2	11.2636	3.1847	5.4691	7.1799	11.8051	-2.0516	6.2908	-18.2144	9.9863	1.7905
177	3.4454	0.8261	0.6476	2.7283	72.9425	1.7512	0.6476	0.9214	0.3945	2	6.7835	1.8907	1.6824	4.7922	3.6065	0.4678	8.942	6.8961	3.8736	0.7586
178	2.6248	0.8795		2.133	27.4111	1.4081	0.8546	0.9219	0.4939	2	14.241	6.9203	4.2674	14.0125	8.0078	2.9655	7.2528	20.8237	10.1136	1.9635
179	3.876	0.8061	0.7025	3.0281	89.7953	1.9034	0.7025	0.903	0.44	2	17.9824	5.8696	3.6884	13.3389	8.2775	2.2272	9.8164	12.3854	9.4475	1.8319
180	3.0563	0.8433		2.4413	52.0013	1.5951	0.8367	0.9254	0.4974	2	0.7464	0.1574	0.3531	0.3166	0.5365	-0.1094	8.0971	-14.657	0.4679	0.0922
181	3.8658	0.7985	0.6373	2.9168	89.453	1.7759	0.6373	0.9049	0.3568	2	13.5126	2.2325	3.6888	6.2573	7.9486	-0.6034	9.6977	-4.4655	7.6089	1.3934
182	3.2108	0.8845		2.6726	61.0941	1.7811	0.829	0.9359	0.5099	2	21.5325	10.3495	4.2713	20.298	8.7968	5.8642	8.9217	27.2342	12.0894	2.4135
183	2.632	0.8843		2.2229	27.8379	1.5148	0.918	0.9832	0.5335	2	0.5187	0.2488	0.1525	0.4663	0.2751	0.102	7.3123	19.6645	0.3424	0.0709
184	3.6001	0.888		3.0067	80.4523	2.022	0.852	0.9574	0.5302	2	31.8688	13.3494	5.4717	25.1795	12.4142	6.7678	10.0437	21.2364	15.761	3.173
185	2.5625	0.8907		2.1544	23.9685	1.4737	0.9112	1.0281	0.6249	2	8.265	3.6653	2.9123	5.8657	5.4188	0.2792	7.1702	3.3781	5.6083	1.1527
186	3.6724	0.7927	0.6601	2.7326	83.154	1.648	0.6601	0.8583	0.334	2	13.0556	5.5327	2.1537	16.5675	5.7248	3.6209	9.146	27.7345	7.9221	1.4275
187	3.8725	0.8074		2.9767	89.7382	1.8271	0.7329	0.8913	0.4038	2	13.6197	5.6658	3.1716	14.0315	5.5882	3.4093	9.822	25.0321	7.4543	1.3867
188	3.1395	0.7669		2.2829	57.2374	1.3328	0.7527	0.8531	0.3733	2	20.2208	8.3892	5.3147	22.4727	12.3311	3.7859	7.5639	18.7228	15.1717	2.6733
189	1.9669	0.8026		1.4263	1.9751	0.8372	0.8027	0.8527	0.4193	2	3.4151	1.5065	1.9086	3.5932	4.5666	-0.4081	4.9592	-11.9499	4.0792	0.6886
190	3.8797	0.8425	0.6991	3.1652	89.9668	2.0744	0.6991	0.9748	0.4128	2	16.2761	3.9875	3.6315	9.6604	7.3957	0.9348	10.269	5.7434	7.8462	1.585
191	2.8583	0.8768		2.33	40.8615	1.5691	0.8736	0.9427	0.5127	2	19.1696	7.4574	4.9929	14.5449	11.0875	1.7727	7.8731	9.2475	12.2169	2.4348
192	3.2253	0.8148		2.5056	61.8921	1.5614	0.8098	0.8819	0.4911	2	14.231	4.3932	4.204	8.9463	9.1915	-0.1204	8.2561	-0.846	9.1143	1.7237
193	3.1195	0.8432		2.5441	56.1704	1.691	0.855	0.9588	0.5039	2	20.8413	8.1506	5.5179	16.1752	10.6907	2.7636	8.2637	13.2602	12.3248	2.522
194	2.5827	0.8652		2.0987	25.0036	1.3754	0.9167	0.9821	0.5779	2	21.7724	10.5605	6.9357	18.2755	14.0574	2.4374	7.0199	11.1949	15.8299	3.1015
195	3.268	0.794	0.6622	2.5099	64.3128	1.5678	0.6622	0.9218	0.3737	2	16.0596	6.0128	4.1175	16.0879	8.414	2.8681	8.1521	17.8591	10.2434	1.97
196	3.9925	0.8111		3.0881	92.6505	1.9144	0.7338	0.8695	0.405	2	17.4528	8.1801	2.9128	20.198	6.1435	5.692	10.173	32.6137	9.1166	1.7156
197	2.6406	0.8379		2.0516	28.3407	1.2806	0.8327	0.9119	0.4588	2	2.9552	1.1223	1.2235	2.4464	2.2302	0.0992	6.9515	3.3568	2.3077	0.4251
198	3.0888	0.8733		2.5356	53.9928	1.6806	0.8826	0.9216	0.5509	2	1.2364	0.3734	0.3328	0.6777	0.764	-0.0475	8.4744	-3.8434	0.7357	0.1459
199	3.2015	0.8279		2.527	60.4868	1.6129	0.8508	0.9165	0.4858	2	17.8368	7.2486	4.4853	14.9213	9.3945	2.6848	8.3265	15.052	11.0588	2.1422
200	3.3066	0.8893		2.7754	66.7019	1.9083	0.8694	0.977	0.5441	2	20.4251	8.2224	4.1481	15.1126	8.9446	3.3558	9.2382	16.4298	10.7033	2.2109
201	2.6893	0.8276		2.0473	30.9188	1.2662	0.7934	0.9159	0.4752	2	1.0043	0.1809	0.3762	0.3806	1.0411	-0.3139	6.9923	-31.2556	0.7932	0.1436
202	3.0329	0.8497		2.4713	50.7105	1.6211	0.8967	0.9614	0.5411	2	16.1524	6.6007	3.3772	12.1992	8.8437	1.8156	8.0962	11.2404	9.9639	1.9951
203	4.3648	0.8174	0.6238	3.3836	98.1424	2.1289	0.6238	0.921	0.3689	2	16.2288	4.6981	3.4321	12.7369	6.5516	2.2815	11.2081	14.0583	7.6231	1.448
204	2.6553	0.847		2.0816	29.22	1.3367	0.8686	0.9158	0.5211	2	9.3033	4.9693	2.3176	9.5369	5.3134	2.2007	7.066	23.655	6.9599	1.3166
205	3.3125	0.8392		2.7112	67.1162	1.8045	0.864	0.9609	0.5342	2	8.1775	4.013	1.8663	7.5123	3.2782	2.2618	8.7332	27.6588	4.5317	0.9364
206	2.3748	0.8916		1.9145	15.5344	1.247	0.8555	0.9217	0.5142	2	0.1931	0.0842	0.0771	0.1638	0.1485	0.0079	6.6517	4.0709	0.1549	0.029
207	2.5974	0.8035		2.0259	26.0462	1.301	0.8696	0.9354	0.5019	2	13.718	5.1676	5.2328	10.2966	10.7	-0.2025	6.5562	-1.4762	10.5442	2.0924
208	2.1437	0.9369		1.7775	6.1361	1.2269	0.9185	0.9841	0.614	2	0.0521	0.0068	0.0436	0.0111	0.0738	-0.0385	6.3097	-73.8721	0.0425	0.0083
209	3.5263	0.8449	0.6341	2.8011	76.9878	1.759	0.6341	0.9323	0.3397	2	16.7326	4.5094	3.7832	13.2762	8.6119	1.5843	9.3606	9.4683	9.5126	1.7876
210	2.6361	0.83		2.103	28.117	1.355	0.8606	0.9311	0.509	2	10.6943	5.1555	3.178	10.1293	6.5467	1.8234	6.8735	17.0502	7.8925	1.5559
211	3.103	0.8423		2.4628	54.954	1.5699	0.8081	0.9295	0.4924	2	22.0711	10.2059	5.2319	20.7254	11.0118	4.7834	8.211	21.6727	14.0589	2.688
212	3.3094	0.8685		2.7283	66.9211	1.8463	0.8863	0.9554	0.5703	2	9.8569	2.6116	3.4618	4.5792	5.6781	-0.6268	9.0295	-6.359	5.3387	1.0916
213	4.1353	0.804	0.6557	3.1652	95.5931	1.9447	0.6557	0.9219	0.362	2	18.5158	6.7976	3.7116	18.7776	7.404	4.1173	10.4457	22.2367	9.5212	1.7726
214	2.3528	0.8782		1.8888	14.26	1.226	0.8628	0.9292	0.4923	2	6.5484	2.2477	2.8802	4.5658	5.8616	-0.6379	6.4915	-9.7413	5.3413	1.0088
215	2.8074	0.8261		2.1501	37.464	1.3266	0.806	0.8689	0.4784	2	10.4665	3.5911	3.716	7.5065	8.1056	-0.2866	7.2862	-2.7383	7.8897	1.4365
216	4.0137	0.8253	0.6411	3.2037	93.2928	2.034	0.6411	0.9658	0.3732	2	16.7651	4.3988	3.5299	11.7872	7.4458	1.6201	10.407	9.6635	8.2424	1.6109
217	2.4461	0.8069		1.7946	18.448	1.0678	0.7887	0.8542	0.458	2	16.4957	6.4303	7.6455	14.0404	16.5067	-1.1295	6.2005	-6.8472	15.4483	2.6604
218	3.3079	0.7945		2.5184	66.7993	1.5706	0.8176	0.8813	0.4722	2	19.8573	6.4707	4.5874	13.7035	12.1875	0.7158	8.2565	3.6047	12.6431	2.4051
219	3.0531	0.791		2.3257	51.8036	1.4356	0.7695	0.8849	0.4573	2	0.8315	0.2538	0.3266	0.5549	0.5906	-0.0163	7.5868	-1.9651	0.5792	0.1096
220	2.9054	0.8324		2.3257	43.4063	1.4924	0.8614	0.9172	0.4949	2	8.4156	3.1104	2.7459	6.2852	5.3183	0.4785	7.5981	5.6859	5.639	1.1076
221	3.5642	0.8463		2.814	78.9876	1.7717	0.7865	0.9165	0.4337	2	25.9844	9.4913	5.4125	21.8867	12.326	4.1461	9.476	15.9561	14.6664	2.7421
222	3.007	0.7943		2.3128	49.2802	1.4389	0.7395	0.933	0.3914	2	14.3081	6.636	3.1231	16.9539	7.3245	3.7691	7.5034	26.3424	9.9438	1.9069
223	2.4994	0.8388		1.9531	20.9956	1.2366	0.8185	0.9097	0.4709	2	7.1786	3.687	1.9714	7.8301	4.5597	1.54	6.5862	21.4527	5.8051	1.0899
224	2.5069	0.8562		1.9916	21.244	1.2692	0.8379	0.9095	0.4806	2	14.6804	8.2227	4.3119	17.1091	8.1887	4.2872	6.743	29.2036	11.5667	2.1771
225	2.0629	0.9828		1.7561	3.7571	1.2661	0.9754	1.1021	0.6563	2	9.3193	4.5752	4.1024	6.9711	7.7795	-0.5306	6.3694	-5.6936	7.3606	1.4631
226	3.4174	0.8452		2.6983	71.7532	1.7038	0.7865	0.914	0.4107	2	11.0052	4.85	2.1117	11.81	4.76	2.8952	9.0743	26.3076	6.4592	1.2128
227	3.479	0.8669		2.8568	74.655	1.8914	0.786	0.9557	0.4811	2	23.0817	10.4511	5.1991	21.7245	8.9561	6.1425	9.4751	26.612	12.2035	2.436
228	3.6588	0.8023	0.7005	2.8354	82.7727	1.771	0.7005	0.9027	0.3856	2	17.9382	6.8917	4.6295	17.8723	7.9736	3.817	9.2219	21.2786	10.1289	1.9452
229	3.1764	0.7445		2.2871	59.0952	1.3385	0.7329	0.8115	0.3973	2	15.1085	7.2454	3.0217	18.2366	8.3543	3.9263	7.4297	25.9874	11.2876	2.0335
230	3.1091	0.8302	0.6888	2.4242	55.4709	1.5401	0.6888	0.9252	0.388	2	14.4758	6.1702	3.3574	15.9024	7.209	3.3731	8.1088	23.3016	9.3993	1.7852
231	2.0013	0.9318		1.6533	2.4575	1.1345	0.9163	0.9818	0.6193	2	9.6865	4.3763	5.3102	7.0661	10.3073	-2.0073	5.8587	-20.7227	8.5381	1.6534
232	3.7676	0.7622	0.6165	2.784	86.297	1.6788	0.6164	0.8916	0.3183	2	15.2664	6.5637	2.7459	20.6216	6.3969	4.5276	9.022	29.6573	9.0936	1.6921
233	3.552	0.8493		2.8782	78.3267	1.8743	0.7876	0.9953	0.4182	2	2.3106	0.6379	0.6857	1.5254	1.1487	0.1575	9.4767	6.8164	1.2328	0.2438
234	3.2675	0.8228		2.5998	64.2889	1.6683	0.8199	0.9162	0.4451	2	24.7469	9.0358	7.1408	20.2997	12.8448	3.3183	8.4464	13.409	14.8336	2.9299
235	2.4341	0.8396		1.8631	17.9265	1.1531	0.8101	0.87	0.491	2	8.114	4.8176	1.9078	9.8126	4.9783	2.3735	6.42	29.2519	7.0367	1.2639
236	3.4646	0.7982	0.6138	2.6298	73.809	1.6293	0.6137	0.8977	0.3608	2	9.8005	3.3235	2.3725	9.2103	5.1063	1.4809	8.6884	15.1105	6.0152	1.128
237	3.9626	0.8467	0.6603	3.208	92.0982	2.099	0.6603	0.9658	0.3797	2	20.3605	6.3303	3.4162	16.673	8.1604	3.232	10.5409	15.8739	9.7001	1.9316
238	3.2684	0.8405	0.6764	2.5698	64.3607	1.6239	0.6764	0.9521	0.3942	2	22.7533	8.8999	4.8628	22.575	11.2658	4.4585	8.6299	19.595	14.0115	2.6366
239	1.9798	0.8947		1.5676	2.115	1.0147	0.8789	0.9505	0.5184	2	8.3641	4.4512	3.9129	8.5862	7.8835	0.3643	5.565	4.3555	8.2429	1.503
240	2.9445	0.7854		2.2143	45.4498	1.3424	0.7916	0.8775	0.469	2	11.7761	5.2026	3.0206	11.0921	7.5266	1.6724	7.2656	14.2016	8.7724	1.6208
241	3.2273	0.8374		2.5441	62.104	1.6168	0.8014	0.9161	0.4941	2	28.1833	10.0542	6.6587	20.3467	16.1489	2.0743	8.4903	7.36	17.4315	3.3195
242	3.481	0.7869		2.587	74.7579	1.548	0.6982	0.8899	0.4058	2	17.5598	7.8935	3.2116	19.45	8.4635	4.4587	8.6051	25.3915	11.3435	2.0406
243	2.081	0.8599		1.6019	4.1825	1.0141	0.8375	0.9291	0.4889	2	8.5867	4.3	3.7551	8.7948	8.1622	0.3093	5.6214	3.6021	8.4673	1.5275
244	4.035	0.8064	0.6545	3.0367	93.8204	1.8465	0.6545	0.8513	0.3062	2	15.1842	2.0832	4.9989	6.8038	8.5052	-0.5209	10.2223	-3.4305	8.2232	1.4854
245	3.5285	0.7768		2.587	77.0924	1.5253	0.671	0.8687	0.3336	2	16.2139	6.4437	3.6542	19.3161	8.1984	3.7088	8.6109	22.8742	10.63	1.883
246	3.0936	0.6974	0.6014	2.0644	54.4167	1.1018	0.6014	0.7596	0.3057	2	14.9896	7.4048	3.4361	24.219	9.5275	4.4919	6.7778	29.9668	13.6046	2.2116
247	3.2255	0.7613		2.3385	61.9156	1.3626	0.7212	0.8535	0.3951	2	14.8342	5.4766	4.2513	13.8626	9.6713	1.6558	7.7147	11.162	10.8867	1.9228
248	3.1409	0.7518		2.3	57.283	1.3543	0.7214	0.8527	0.3646	2	15.6415	9.1266	2.0746	25.0297	6.5826	6.7264	7.418	43.0035	11.5495	2.1086
249	2.1231	0.8662		1.6447	5.3705	1.0268	0.8547	0.9249	0.4991	2	9.4949	3.9208	4.9035	7.8552	10.5646	-1.3524	5.7776	-14.2434	9.2471	1.6434
250	3.476	0.8375		2.7497	74.4751	1.7463	0.7981	0.9254	0.4871	2	21.2297	9.1719	4.3277	18.8283	9.576	4.5071	9.1454	21.2302	12.157	2.3214
251	3.0516	0.8155		2.3	51.6501	1.4037	0.7869	0.8568	0.4617	2	17.9875	8.6839	4.5403	18.8078	9.8769	4.1236	7.8178	22.9248	12.8143	2.3008
252	2.7337	0.8791		2.2443	33.2734	1.5144	0.8807	0.9718	0.5342	2	16.1838	8.6594	3.7572	16.2096	7.6768	4.5583	7.5498	28.1658	10.6866	2.1436
253	2.012	0.9328		1.6618	2.6603	1.1396	0.881	0.9789	0.6037	2	0.1172	0.0659	0.0513	0.1092	0.0957	0.0081	5.8963	6.9403	0.1028	0.0199
254	3.4741	0.8221	0.6986	2.7155	74.3211	1.7061	0.6986	0.8891	0.4113	2	8.6165	2.7982	2.0429	6.8027	4.4936	0.9498	8.9731	11.023	5.0504	0.9603
255	2.5937	0.8424		2.043	25.7345	1.3307	0.8671	0.9727	0.5226	2	13.0254	4.4941	4.3232	8.5998	10.5564	-1.0225	6.8643	-7.85	9.7884	1.8976
256	2.4972	0.8793		1.9831	20.8716	1.2799	0.8637	0.9578	0.5173	2	8.24	3.2898	3.1948	6.3594	6.4909	-0.068	6.8982	-0.8257	6.438	1.1945
257	2.2081	0.8233		1.6447	8.4898	1.0053	0.8212	0.888	0.4344	2	6.8055	3.0257	2.8721	6.9652	6.621	0.1495	5.711	2.1968	6.7696	1.1916
258	2.1094	0.8419		1.619	5.0528	0.9958	0.8026	0.887	0.4583	2	5.4217	1.8488	3.2803	4.0343	6.647	-1.1973	5.5794	-22.0835	5.4446	0.9717
259	3.8495	0.8537	0.6007	3.1309	89.0832	1.9268	0.6007	0.9048	0.3629	2	15.6462	2.8203	4.1981	7.7709	8.2015	-0.1562	10.3237	-0.9983	8.1203	1.5156
260	3.8935	0.8118	0.614	2.9896	90.3389	1.8498	0.614	0.9085	0.3321	2	12.7651	2.7479	3.6846	8.2734	6.6005	0.5556	9.9296	4.3525	6.9008	1.2856
261	2.5069	0.8007		1.8931	21.2618	1.1467	0.7952	0.8705	0.437	2	3.5567	2.1108	0.9288	4.8298	2.0374	1.2204	6.3063	34.3127	3.1017	0.564
262	3.3502	0.848		2.6855	69.0075	1.7279	0.8024	0.9397	0.4984	2	19.7737	9.6589	4.3576	19.3781	8.2272	5.5582	8.9248	28.1091	11.4438	2.2156
263	2.5372	0.8836		2.043	22.7433	1.3579	0.8625	0.9998	0.567	2	11.0699	5.9828	2.8415	10.5507	6.4325	2.3352	7.0431	21.095	8.1522	1.5717
264	1.9963	0.9068		1.6104	2.3328	1.0787	0.8686	0.9809	0.5621	2	5.9281	3.1512	2.7769	5.6062	5.3748	0.1301	5.6871	2.1946	5.4956	1.0424
265	3.485	0.8019		2.7155	75.067	1.692	0.803	0.8983	0.478	2	25.3281	10.5475	5.0436	22.0675	12.1745	4.7285	8.7792	18.669	14.9693	2.885
266	2.3591	0.8622		1.816	14.7854	1.1493	0.7981	0.9172	0.4794	2	11.4679	4.1994	4.9341	8.7597	10.8498	-1.002	6.3901	-8.7374	9.9782	1.7946
267	3.2002	0.7864	0.6881	2.3942	60.4169	1.4497	0.6881	0.8927	0.3819	2	18.9537	9.4486	3.6512	24.7432	8.9016	6.0494	7.9064	31.9167	13.0742	2.3973
268	3.3129	0.7904	0.6278	2.4285	67.1894	1.4456	0.6278	0.8614	0.3561	2	10.3996	4.3737	2.4982	12.2833	5.5308	2.4043	8.2259	23.1192	7.194	1.2643
269	3.5082	0.8069		2.6641	76.0761	1.6351	0.7894	0.8585	0.402	2	23.9134	11.8435	4.2091	29.4629	9.7883	7.9088	8.8927	33.0727	14.625	2.6891
270	2.9258	0.8254		2.3043	44.5079	1.4882	0.8458	0.9297	0.5224	2	17.9741	7.5841	4.8994	14.5173	10.7579	1.964	7.5864	10.9268	12.0777	2.3693
271	3.0324	0.8119		2.2914	50.6234	1.3908	0.7998	0.8683	0.4382	2	3.7531	1.0764	1.1565	2.4562	2.8102	-0.1552	7.7345	-4.1352	2.6985	0.4852
272	3.1474	0.7824		2.3257	57.7168	1.3816	0.7859	0.8554	0.382	2	9.2537	4.4742	1.8572	11.7113	4.7817	2.6474	7.7366	28.6091	6.6978	1.1961
273	2.9256	0.8654		2.4156	44.487	1.623	0.7897	0.9809	0.5136	2	16.4821	5.8641	4.2519	11.4177	9.5705	0.9487	7.9539	5.7559	10.1553	2.0722
274	3.5745	0.8367		2.8482	79.4387	1.8474	0.8195	0.9349	0.4956	2	23.168	10.3209	4.8954	20.8259	9.5034	5.6112	9.3952	24.2196	12.5409	2.4659
275	3.0896	0.8542		2.4756	54.1042	1.5999	0.8192	0.9103	0.5021	2	18.7339	9.7	3.5085	19.3198	8.2287	5.5686	8.2911	29.7247	11.7094	2.2595
276	2.6172	0.8882		2.1629	27.004	1.4501	0.8852	0.9918	0.5175	2	8.0236	2.7224	3.4093	5.2609	5.684	-0.219	7.3034	-2.7294	5.5331	1.0986
277	3.5335	0.863	0.6989	2.921	77.2756	1.9566	0.6989	0.9577	0.431	2	16.1048	6.6986	2.9665	15.5428	6.1656	4.0413	9.5797	25.0938	8.231	1.6811
278	2.5842	0.8494		2.1372	25.0401	1.4124	0.8795	0.9343	0.56	2	6.1756	2.7809	2.1768	4.9655	3.9829	0.5503	6.8954	8.9109	4.3724	0.8956
279	3.1383	0.8445		2.5484	57.1463	1.6739	0.8576	0.9404	0.4794	2	13.7972	6.1744	3.8652	12.8796	6.3813	3.1152	8.3265	22.5785	8.2425	1.657
280	3.5614	0.8708		2.9467	78.8816	1.9568	0.7671	1.0216	0.4241	2	19.2905	8.9259	3.5955	21.0471	6.7623	6.0581	9.7431	31.4046	9.8582	1.9799
281	3.7916	0.8302	0.666	3.0367	87.1917	1.9667	0.666	0.9746	0.3613	2	21.2097	4.8126	4.7646	13.3208	10.2134	1.1226	9.889	5.2929	10.7844	2.1448
282	2.5622	0.8679		2.0858	23.9323	1.382	0.9202	0.9344	0.5728	2	10.5003	3.3363	4.9131	5.8243	8.8538	-1.7353	6.9858	-16.5262	7.5979	1.5031
283	3.2025	0.8601		2.6169	60.6034	1.7331	0.9168	0.9171	0.5618	2	19.2638	8.6522	4.6441	15.4006	9.06	3.5622	8.6537	18.4917	11.1152	2.2261
284	3.9272	0.8684	0.7866	3.2765	91.1438	2.2012	0.7866	0.9841	0.4056	2	22.6722	8.9913	3.6313	22.1671	7.6192	5.9008	10.7146	26.0266	10.2999	2.116
285	3.7739	0.8577		3.0324	86.576	1.972	0.7419	0.938	0.4004	2	20.7821	8.6355	3.5303	21.5674	7.729	5.5408	10.1691	26.6614	10.5386	2.0437
286	2.4902	0.9297		2.0944	20.6592	1.4326	0.9232	0.9896	0.5703	2	11.4047	3.5888	5.2951	6.2932	9.0641	-1.5801	7.2731	-13.8548	7.9608	1.5681
287	2.5053	0.8631		2.0173	21.1907	1.3104	0.8749	0.9651	0.5121	2	10.6997	3.3121	4.915	6.4675	9.2547	-1.4273	6.7928	-13.3396	8.1652	1.5752
288	2.2692	0.921		1.8803	11.0149	1.2832	0.8916	0.9937	0.6035	2	25.0495	14.0648	8.2194	23.3037	16.1631	4.3096	6.5656	17.2043	19.5211	3.8153
289	4.0142	0.8291	0.6957	3.1994	93.322	2.0456	0.6957	0.9288	0.4067	2	15.8796	6.9452	3.1488	17.0772	5.4515	4.7281	10.4557	29.7747	7.7628	1.5188
290	3.6259	0.8273		2.8439	81.473	1.7877	0.7958	0.8888	0.4748	2	22.0404	11.0071	4.1922	23.182	8.4036	7.017	9.4242	31.837	12.3289	2.3387
291	2.7686	0.8075		2.1587	35.0405	1.3583	0.8187	0.936	0.4739	2	19.6856	6.1787	6.6583	13.037	15.2729	-1.0597	7.0233	-5.3831	14.4928	2.8029
292	3.2245	0.8469		2.5827	61.845	1.6525	0.8523	0.9182	0.5041	2	19.7199	9.9448	3.1638	19.7286	8.5117	5.6542	8.5789	28.6726	11.9334	2.2987
293	3.6753	0.794		2.7626	83.3724	1.665	0.7325	0.8708	0.3708	2	17.6915	6.663	4.1921	17.9702	8.5214	3.5034	9.1676	19.8027	10.6255	1.9298
294	3.5472	0.8869	0.7473	2.9253	78.0106	1.9411	0.7473	0.9545	0.4222	2	15.6876	6.5526	3.1945	15.5216	6.014	4.0137	9.8841	25.5852	8.0818	1.5872
295	3.1473	0.8443		2.4842	57.6711	1.5808	0.8193	0.9168	0.4494	2	12.2984	6.8795	2.136	15.309	4.7894	4.7272	8.3481	38.4375	7.7799	1.4732
296	2.5299	0.8636		2.0002	22.2954	1.3027	0.8624	0.9241	0.5589	2	18.315	9.1728	5.5551	16.4137	12.2902	2.3044	6.8641	12.582	14.0593	2.6682
297	2.471	0.939		2.0901	19.848	1.454	0.9152	1.0242	0.559	2	14.2918	7.3632	3.5721	13.1718	7.7417	3.0354	7.2896	21.2388	9.8293	1.9606
298	2.7301	0.7594		1.9702	33.1384	1.1565	0.7896	0.8429	0.3932	2	2.3282	0.9115	0.6996	2.3183	1.8559	0.1818	6.5131	7.8086	2.0131	0.3575
299	3.0414	0.9033		2.5313	51.0813	1.6869	0.8776	0.9381	0.5076	2	18.5158	6.8495	5.0065	13.4951	9.8923	1.8287	8.6307	9.8764	10.9762	2.1453
300	2.9971	0.79		2.2914	48.7206	1.4231	0.8031	0.9027	0.4397	2	26.5245	8.9845	8.2428	20.4323	17.8362	1.1415	7.4384	4.3036	18.6385	3.5659
301	3.0523	0.8102		2.3771	51.7159	1.5099	0.7932	0.9071	0.489	2	9.9344	3.4674	2.4085	7.0904	6.3349	0.3695	7.7687	3.7194	6.5795	1.2788
302	3.9562	0.8491	0.7007	3.2037	91.8952	2.081	0.7007	0.916	0.3777	2	26.302	10.2338	5.6238	27.0948	9.4337	6.6706	10.5528	25.3616	12.6391	2.4924
303	2.9803	0.8014		2.2615	47.6078	1.4025	0.7941	0.8813	0.4258	2	4.1321	1.6456	1.0538	3.8645	2.5459	0.5615	7.503	13.5887	2.9462	0.5507
304	3.5266	0.8509		2.7968	77.014	1.7911	0.827	0.8947	0.4452	2	22.2422	10.338	4.6424	23.221	8.8445	6.4004	9.4278	28.7759	12.4182	2.3592
305	3.7815	0.8403	0.6956	3.0624	86.9395	2.0049	0.6956	0.9394	0.3686	2	22.3335	8.8282	4.0724	23.9514	8.2537	5.786	9.9821	25.9073	11.1395	2.2374
306	2.5338	0.867		2.0088	22.5102	1.3177	0.8371	0.9359	0.5333	2	9.1481	4.1014	2.8466	7.691	6.4334	0.6706	6.9014	7.3305	6.9425	1.3255
307	2.7407	0.8683		2.2315	33.5245	1.4712	0.8696	0.9252	0.4963	2	18.0315	8.9349	4.7158	18.0017	9.3311	4.3036	7.4759	23.8671	12.2563	2.412
308	2.6653	0.8766		2.2186	29.8217	1.5137	0.8839	0.9963	0.5913	2	0.2418	0.0777	0.1005	0.1314	0.178	-0.0275	7.3402	-11.3813	0.1597	0.0329
309	2.6997	0.8861		2.2529	31.4896	1.5169	0.8887	0.945	0.5814	2	22.6272	10.6849	7.2145	18.3789	12.7649	3.2638	7.5157	14.4242	14.9167	3.0107
310	2.3109	0.8601		1.8032	12.5113	1.1348	0.8436	0.9047	0.5176	2	7.0238	2.9797	3.1809	5.7569	6.5518	-0.4114	6.2442	-5.8572	6.1895	1.1249
311	2.469	0.9298		2.0773	19.7426	1.4333	0.9247	0.9852	0.575	2	15.647	8.404	4.2225	14.6162	8.4385	3.552	7.2121	22.7008	10.9168	2.1695
312	3.2493	0.8158		2.5056	63.4776	1.5693	0.7885	0.8648	0.4339	2	22.9603	9.0632	5.1881	20.8889	12.2396	3.7527	8.3278	16.3443	14.6309	2.7571
313	3.9202	0.7849		2.8868	91.0285	1.7103	0.6979	0.8974	0.3377	2	14.8289	5.6585	2.9854	16.7548	6.681	3.4022	9.6663	22.943	8.6704	1.5341
314	3.2583	0.8346		2.6212	63.8588	1.7216	0.862	0.9495	0.4752	2	19.4934	6.7062	5.3322	14.1139	10.259	1.8317	8.5433	9.3965	11.3228	2.2817
315	2.3344	0.8542		1.8117	13.5344	1.1498	0.8225	0.9384	0.4846	2	9.6589	3.2891	4.4716	6.7869	9.5758	-1.3516	6.2642	-13.9933	8.4005	1.5419
316	3.2721	0.8689		2.6469	64.6003	1.7324	0.8345	0.9239	0.4659	2	20.0752	8.4085	4.424	18.0464	9.2124	4.1161	8.9315	20.5034	11.5881	2.2477
317	3.3716	0.7988	0.7209	2.6169	69.975	1.6528	0.7209	0.9182	0.374	2	19.1915	7.8427	3.5204	20.9704	8.8745	4.5237	8.4604	23.5714	11.6115	2.2684
318	3.4632	0.8134	0.6747	2.6769	73.7068	1.6664	0.6747	0.9399	0.3814	2	13.5403	3.249	3.9189	8.5179	8.0091	0.1941	8.8496	1.4335	8.1255	1.53
319	2.5954	0.8597		2.0773	25.8811	1.3781	0.849	0.9521	0.5052	2	22.7278	9.8423	7.5146	19.4803	14.7617	2.384	7.0094	10.4894	16.4921	3.2425
320	2.6781	0.8657		2.2015	30.5396	1.4793	0.8699	0.942	0.5708	2	19.6452	9.8566	5.3733	17.2692	10.7744	3.707	7.2837	18.8697	13.2801	2.6971
321	2.7211	0.8635		2.1929	32.4843	1.4506	0.8532	0.9383	0.4757	2	0.8087	0.3391	0.2344	0.7128	0.4817	0.1099	7.3815	13.5897	0.5575	0.1096
322	3.0048	0.8505		2.3857	49.1724	1.5461	0.7984	0.9691	0.4312	2	1.3571	0.6285	0.3278	1.4576	0.6535	0.3468	8.0284	25.5545	0.8778	0.169
323	2.3163	0.8882		1.8631	12.6785	1.208	0.8606	0.9518	0.5552	2	0.2525	0.1102	0.1109	0.1985	0.2179	-0.0108	6.4636	-4.2653	0.209	0.0391
324	4.02	0.8096	0.6849	3.1266	93.4977	1.942	0.6849	0.9166	0.4126	2	21.581	8.6015	5.7838	20.8449	8.4869	5.0995	10.2247	23.6296	11.1128	2.1107
325	3.2197	0.8495		2.5827	61.5395	1.6669	0.795	0.9281	0.4718	2	11.6101	4.8272	3.1648	10.2317	5.6754	2.1496	8.5923	18.5149	6.9651	1.3512
326	1.8244	0.8938		1.4263	0.6605	0.9257	0.9166	0.9166	0.5183	2	7.7781	4.1236	4.3545	7.9566	8.9695	-0.525	5.1232	-6.7497	8.4024	1.5182
327	3.1744	0.8039		2.4542	59.0029	1.5359	0.7856	0.8714	0.4375	2	16.431	7.1864	3.7433	16.4263	8.4164	3.5043	8.0168	21.3274	10.698	2.0496
328	3.4542	0.8519	0.7254	2.8011	73.2732	1.8526	0.7254	0.9873	0.4282	2	15.9074	6.0554	4.1592	14.1408	6.9169	3.0934	9.2442	19.4463	8.5865	1.7208
329	3.4485	0.8411	0.6617	2.7626	73.0696	1.801	0.6617	0.9436	0.3847	2	16.5507	3.3958	5.2261	8.8265	9.2881	-0.1776	9.1123	-1.0731	9.1897	1.8163
330	2.8549	0.8304		2.2229	40.5364	1.4175	0.8327	0.9224	0.4648	2	1.3847	0.2094	0.7723	0.4504	1.2337	-0.364	7.448	-26.2873	0.9769	0.1859
331	2.7583	0.8732		2.2272	34.6308	1.449	0.8827	0.9486	0.5066	2	12.1134	5.6044	2.9319	11.0632	6.9068	2.1055	7.5668	17.3816	8.3598	1.6009
332	2.3318	0.9496		1.9745	13.3494	1.3872	0.9504	1.0172	0.5837	2	15.0721	7.4412	5.3225	12.7474	9.4974	1.8972	6.9563	12.5875	10.8651	2.1667
333	2.9961	0.8909		2.4756	48.6347	1.695	0.8427	1.1443	0.5339	2	21.0045	8.1556	5.6381	15.2761	11.0659	2.2477	8.3857	10.701	12.392	2.5048
334	3.3815	0.8536		2.7197	70.3738	1.7719	0.8569	0.9274	0.4721	2	26.4646	10.238	6.6689	21.6858	12.4839	4.3443	9.0676	16.4155	14.9357	2.9186
335	2.3245	0.8541		1.7946	13.0136	1.1479	0.8489	0.9205	0.467	2	10.9443	3.9007	4.6877	8.3534	10.3442	-0.9296	6.2374	-8.4939	9.5342	1.7546
336	3.1417	0.8025	0.6621	2.3857	57.3742	1.454	0.6621	0.851	0.372	2	17.9611	9.4331	3.8441	25.357	7.8817	6.5011	7.9212	36.1954	12.3529	2.2675
337	3.0972	0.8241		2.4071	54.6404	1.5018	0.7879	0.9182	0.4861	2	23.1413	7.7966	6.6017	16.0403	15.1068	0.4537	8.0189	1.9606	15.409	2.8858
338	2.3063	0.8908		1.8588	12.3276	1.2091	0.8661	0.9615	0.5568	2	0.3239	0.1207	0.1662	0.2168	0.3115	-0.0528	6.4544	-16.289	0.2679	0.0502
339	2.4342	0.8553		1.876	17.9439	1.1735	0.8554	0.9164	0.5295	2	7.6988	3.5454	2.774	6.6956	6.4497	0.1302	6.541	1.6912	6.5605	1.177
340	3.9842	0.8145	0.618	3.0709	92.3886	1.9218	0.618	0.9346	0.3516	2	19.1131	4.1289	4.5242	11.7448	9.5423	0.7743	10.1951	4.0511	9.9454	1.8747
341	3.1501	0.7915		2.4285	57.8083	1.4891	0.7411	0.8691	0.3907	2	18.549	7.9445	3.4163	20.3344	9.6545	4.1725	7.8329	22.4945	12.4565	2.3681
342	3.5346	0.8475		2.8097	77.3017	1.7943	0.7862	0.9194	0.4223	2	20.0083	8.314	3.852	19.6886	8.5236	4.7147	9.4108	23.5637	11.151	2.1261
343	2.6954	0.8061		2.0644	31.28	1.2796	0.8163	0.8852	0.4819	2	1.8091	1.0758	0.3744	2.2325	0.9193	0.6328	6.8264	34.9787	1.4138	0.265
344	3.0162	0.7932	0.6568	2.2315	49.777	1.3324	0.6568	0.8541	0.3334	2	16.238	7.7862	3.7343	23.3539	8.4605	4.9655	7.5163	30.5795	12.187	2.1604
345	3.3492	0.8305		2.6384	68.9581	1.6679	0.8017	0.9288	0.4886	2	25.1404	11.1607	5.5639	22.8423	11.8538	5.369	8.7383	21.3561	15.0731	2.877
346	2.2267	0.8576		1.7175	9.3048	1.0803	0.8509	0.9163	0.4892	2	6.6801	3.1591	2.8543	6.4572	5.9568	0.2449	5.9989	3.6661	6.1836	1.1136
347	2.8538	0.8363		2.3128	40.4553	1.5234	0.8533	0.9245	0.4852	2	22.2072	9.8186	6.0152	20.2347	11.9337	4.028	7.4975	18.1383	14.5774	2.9619
348	2.9868	0.8267		2.3086	48.0776	1.4724	0.8645	0.9232	0.4831	2	11.8985	4.2286	3.1018	8.754	7.7525	0.4837	7.757	4.0652	8.081	1.5339
349	3.1752	0.8489		2.4927	59.0259	1.6065	0.7372	0.9296	0.4597	2	16.3332	7.6042	3.9176	16.5433	7.611	4.1058	8.468	25.1378	10.1669	1.9288
350	3.5598	0.7869		2.6983	78.8022	1.6294	0.7799	0.8775	0.391	2	21.2383	8.7769	4.6466	22.4492	10.0621	4.8429	8.7997	22.8027	13.0344	2.4135
351	3.4836	0.7958		2.6298	74.9123	1.5886	0.7376	0.8752	0.3982	2	14.0015	5.6905	2.9778	14.2897	6.9817	2.9102	8.7098	20.7849	8.8137	1.6076
352	3.3654	0.8092	0.6762	2.5698	69.7263	1.5689	0.6762	0.8807	0.3848	2	10.6629	3.24	3.3054	8.421	6.2686	0.8281	8.5557	7.7662	6.7964	1.2463
353	3.1382	0.8379		2.5356	57.1008	1.6582	0.8714	0.9383	0.4931	2	1.2695	0.3859	0.5433	0.7825	0.7585	0.0119	8.2609	0.935	0.7656	0.1537
354	2.9738	0.8942		2.497	47.2672	1.6642	0.9168	0.9769	0.5693	2	22.5252	12.5174	4.835	21.9886	9.1404	7.3141	8.3536	32.4707	13.5352	2.6965
355	2.452	0.9128		2.0088	18.8317	1.3311	0.9207	0.9788	0.6079	2	8.8896	4.4515	2.9859	7.3222	6.1369	0.7206	7.0317	8.1061	6.6784	1.2642
356	2.7144	0.9395		2.3771	32.235	1.6589	0.8991	1.0218	0.593	2	19.4923	9.3036	5.4042	15.6889	9.5585	3.6353	8.0115	18.6499	11.7501	2.433
357	3.7346	0.844	0.6775	2.9939	85.3801	1.9286	0.6775	0.9393	0.4115	2	16.8193	7.8987	2.3277	19.1966	5.8798	5.4794	9.902	32.5781	8.721	1.6986
358	2.5605	0.8703		2.0259	23.7877	1.3019	0.8568	0.9232	0.5489	2	6.1795	1.9853	2.6639	3.6171	5.57	-1.0719	7.0008	-17.3461	4.7465	0.8827
359	3.0981	0.8178		2.4028	54.6851	1.4823	0.7899	0.8683	0.4547	2	19.9448	10.6538	3.9763	23.4323	9.0409	6.5432	7.9593	32.8065	13.4553	2.5058
360	3.4668	0.8371		2.7497	73.8601	1.7602	0.8109	0.9185	0.5029	2	14.4746	5.8301	3.0489	11.5926	6.8754	2.3723	9.1175	16.3894	8.2233	1.5876
361	3.2563	0.8313		2.6169	63.7396	1.7004	0.7911	0.9263	0.4333	2	11.6644	3.9699	3.5343	9.161	6.0728	1.3383	8.504	11.4734	6.8598	1.3716
362	1.8146	0.877		1.4177	0.6297	0.9116	0.8557	0.9216	0.495	2	5.1753	2.0394	3.5045	4.1203	7.5271	-1.6862	4.9995	-32.5817	5.6772	1.0352
363	4.6359	0.7492	0.5951	3.4179	99.2358	2.0287	0.5951	0.8426	0.3362	2	14.6332	2.0712	4.0974	6.1611	7.422	-0.4239	10.911	-2.8968	7.2131	1.3411
364	3.8841	0.7683	0.6594	2.9082	90.0812	1.7398	0.6594	0.8578	0.3596	2	15.28	6.3793	2.9323	17.7412	6.4487	4.0605	9.3749	26.574	8.7826	1.6299
365	2.7984	0.8889		2.2743	36.9285	1.5152	0.8946	0.961	0.5598	2	13.066	6.7387	3.4244	12.0378	6.6224	3.0315	7.8151	23.2014	8.6233	1.6719
366	3.2833	0.8652		2.6341	65.2734	1.7056	0.8527	0.9183	0.4809	2	21.5161	6.5553	5.2527	13.6318	12.2155	0.6811	8.9241	3.1655	12.615	2.411
367	3.2166	0.8306		2.6084	61.3987	1.6933	0.7855	0.9427	0.5016	2	17.3131	8.0949	3.8366	16.1394	7.735	4.2153	8.393	24.3475	10.2245	2.0628
368	3.8538	0.822	0.6256	3.0067	89.2253	1.9086	0.6256	0.9244	0.3861	2	21.7863	5.6642	4.8533	14.6711	10.589	1.576	9.952	7.2339	11.4148	2.1891
369	3.2462	0.8091		2.4628	63.2398	1.5208	0.7307	0.8744	0.3812	2	21.0349	8.5192	4.8028	22.3484	10.9826	4.3326	8.2512	20.5972	13.8315	2.5493
370	2.1262	0.9326		1.7518	5.5456	1.1714	0.8793	0.9819	0.573	2	11.5412	5.6079	5.292	9.787	9.9146	-0.0731	6.229	-0.6334	9.8525	1.8528
371	2.6739	0.8413		2.0516	30.2936	1.2834	0.8136	0.8835	0.486	2	0.5635	0.2181	0.1818	0.4488	0.4332	0.0076	7.0668	1.3528	0.4391	0.0797
372	2.6042	0.8657		2.103	26.377	1.3861	0.8699	0.9371	0.5162	2	17.3021	7.0726	5.6935	13.7022	11.7583	1.0034	7.0831	5.7993	12.4826	2.4427
373	3.3539	0.8339		2.6426	69.1807	1.6783	0.744	0.9292	0.4248	2	11.4618	3.1817	3.8082	7.4893	6.606	0.3753	8.7861	3.2744	6.8294	1.3045
374	2.8925	0.8924		2.3857	42.6011	1.5933	0.8658	0.9394	0.5114	2	21.2928	9.0113	6.2836	17.6192	11.3523	3.2052	8.1089	15.053	13.364	2.6259
375	2.503	0.868		2.0216	21.1198	1.3227	0.8792	0.9481	0.5306	2	13.5415	4.2407	6.0832	7.9922	11.7419	-1.9896	6.8258	-14.6926	10.2378	1.9839
376	2.9727	0.8394		2.3642	47.1396	1.5076	0.8486	0.928	0.5308	2	11.6105	6.4011	2.2545	12.0594	5.3332	3.5702	7.8394	30.7498	7.7013	1.481
377	2.7451	0.8167		2.0901	33.7567	1.2998	0.845	0.8664	0.4563	2	12.4447	3.8637	4.1648	8.4677	10.1727	-0.778	7.0435	-6.2517	9.5743	1.7668
378	3.322	0.8267		2.6127	67.605	1.6759	0.8085	0.9167	0.5152	2	13.6088	5.9562	2.2852	11.5607	6.5933	2.5593	8.6275	18.8062	8.1203	1.5774
379	3.8136	0.88		3.1952	87.7537	2.1464	0.7812	0.9595	0.434	2	25.4834	10.8252	4.3152	24.9452	8.5597	7.1106	10.5436	27.9029	11.8726	2.417
380	2.9652	0.8208		2.3128	46.7365	1.446	0.8184	0.914	0.4978	2	16.4305	7.3467	3.7059	14.7571	9.5803	2.5772	7.6458	15.6855	11.3627	2.149
381	3.1007	0.9028		2.5998	54.8195	1.7569	0.879	0.9826	0.5656	2	33.1244	14.3845	7.6384	25.4329	15.7304	5.4876	8.7945	16.5666	18.8539	3.7665
382	3.2647	0.866	0.7199	2.6384	64.1932	1.7258	0.7199	0.9183	0.3962	2	14.0581	6.5746	2.7944	16.5939	5.6286	4.3445	8.882	30.9039	8.1458	1.5828
383	2.8284	0.7748		2.0816	38.7813	1.2344	0.7562	0.8844	0.4315	2	24.5651	11.1745	7.6867	25.8973	16.6778	3.9781	6.8847	16.1941	19.9004	3.5681
384	3.4197	0.8225		2.7026	71.9045	1.7106	0.8011	0.9318	0.4412	2	24.7036	11.1908	5.3283	25.362	10.6451	6.4937	8.8361	26.2865	14.4415	2.7958
385	3.2113	0.8413		2.5698	61.1409	1.6496	0.8166	0.8896	0.498	2	14.2389	7.2222	3.4593	14.5014	6.0934	4.1874	8.4878	29.4082	8.6317	1.6776
386	3.8861	0.8434	0.6415	3.0838	90.1384	1.9618	0.6415	0.9571	0.3781	2	18.5296	3.9994	5.4006	10.5765	9.1753	0.5299	10.297	2.8597	9.4452	1.7995
387	4.4127	0.794	0.5925	3.3665	98.4756	2.0522	0.5925	0.9192	0.3285	2	18.1697	3.9114	4.4573	11.9081	8.2717	1.1945	11.0072	6.5741	8.8538	1.6507
388	2.6077	0.7891		1.9402	26.4506	1.1792	0.8008	0.8782	0.4357	2	8.1242	2.3752	3.2236	5.4515	7.7325	-0.9938	6.4644	-12.2326	6.8896	1.2568
389	4.6787	0.832	0.6036	3.7305	99.4188	2.3913	0.6036	0.9244	0.3189	2	16.501	2.171	3.4903	6.8075	6.9146	-0.0342	12.2296	-0.2071	6.9004	1.3493
390	3.5073	0.7637	0.5984	2.5441	76.0502	1.4879	0.5984	0.8853	0.2993	2	15.9587	2.539	4.5734	8.4819	11.2903	-0.8407	8.4144	-5.268	10.7257	1.8966
391	3.4316	0.7946	0.6475	2.6212	72.4859	1.6072	0.6475	0.9207	0.3462	2	12.1862	2.4414	4.1635	7.0511	7.728	-0.2344	8.5659	-1.9235	7.5823	1.4226
392	2.8091	0.7637		1.9745	37.5633	1.119	0.7334	0.8027	0.3964	2	20.9336	9.4374	6.4131	23.8069	15.9107	3.1302	6.7398	14.953	18.7074	3.106
393	3.9981	0.8346		3.1395	92.8254	1.9826	0.8024	0.9302	0.4573	2	25.9917	10.5299	3.7632	23.025	10.1368	5.8941	10.4826	22.6769	13.1099	2.4795
394	4.075	0.7966	0.6347	3.0881	94.3499	1.8737	0.6347	0.9093	0.3135	2	25.1125	7.2387	5.9353	23.0922	11.4559	3.6476	10.1981	14.525	13.4026	2.4625
395	2.6118	0.808		1.9788	26.6717	1.2363	0.8563	0.8882	0.4581	2	6.8213	2.0807	2.9222	4.5422	6.0917	-0.7098	6.6296	-10.4056	5.5175	1.0289
396	3.3112	0.7969	0.6545	2.467	67.0674	1.4906	0.6545	0.8528	0.386	2	19.4774	5.8963	9.4756	15.2774	12.294	1.1514	8.2892	5.9115	13.0668	2.3497
397	2.3617	0.8962		1.9017	14.9893	1.2486	0.8913	0.9566	0.5277	2	12.769	4.6044	5.649	8.7251	11.3254	-1.3722	6.6494	-10.7463	10.2267	1.9203
398	3.9537	0.796	0.6634	3.0281	91.8083	1.8495	0.6634	0.924	0.3311	2	14.8221	5.9596	2.9625	17.9985	5.8366	4.027	9.8872	27.1689	8.0141	1.4991
399	2.4044	0.9469		2.0387	16.7513	1.427	0.934	1.002	0.6218	2	14.1465	6.3423	5.171	10.1991	9.6928	0.3148	7.1522	2.2253	9.9135	1.9779
400	3.2265	0.8632		2.6983	61.9627	1.8203	0.9232	0.9886	0.5796	2	14.3414	5.7968	3.7439	10.0009	6.8872	1.8048	8.7498	12.5845	7.8786	1.6391
401	2.8097	0.853		2.3385	37.6628	1.5836	0.9224	0.9897	0.584	2	17.8324	7.0918	6.0648	12.1438	10.7446	0.8171	7.529	4.5821	11.2607	2.3685
402	4.302	0.7946	0.589	3.238	97.5385	1.9792	0.589	0.9416	0.3047	2	20.7117	5.6641	4.0382	18.5912	8.9864	2.9262	10.7398	14.1282	10.4647	1.9285
403	2.5468	0.8491		1.9788	23.0846	1.2403	0.8097	0.9135	0.4747	2	15.7754	9.7203	3.7085	20.477	7.909	5.9659	6.7937	37.8177	12.719	2.3221
404	2.3047	0.8785		1.8417	12.2775	1.1889	0.8592	0.9218	0.5341	2	6.6239	3.1599	2.6709	5.9163	5.2903	0.3343	6.3606	5.0469	5.5715	1.0414
405	2.405	0.8622		1.8803	16.7858	1.2058	0.8327	0.955	0.5243	2	8.0093	3.4538	3.2126	6.5876	6.6844	-0.0508	6.5144	-0.6336	6.6423	1.2295
406	2.9837	0.7225		2.1115	47.7571	1.2188	0.6655	0.8013	0.3225	2	13.6542	5.0986	3.5858	15.8093	9.5457	2.02	6.7728	14.794	11.203	2.016
407	2.9857	0.8118		2.2829	47.9279	1.4284	0.8202	0.894	0.4369	2	17.1272	7.1876	4.5962	16.4497	10.025	2.8072	7.6149	16.3903	11.9905	2.2492
408	2.9593	0.7952		2.2229	46.4402	1.3519	0.7988	0.8742	0.4596	2	18.2773	6.9621	6.2667	15.1469	12.6813	1.1333	7.3929	6.2006	13.5197	2.4723
409	3.8836	0.7442		2.7711	89.9954	1.5801	0.6724	0.8248	0.3382	2	14.9664	5.8667	3.1928	17.3481	7.3272	3.3888	9.0802	22.6427	9.4718	1.6482
410	2.0375	0.8497		1.559	3.2077	0.9672	0.8528	0.9138	0.5036	2	10.7941	4.6758	6.1183	9.2852	13.196	-1.9694	5.4386	-18.2452	11.1602	1.9847
411	3.5041	0.8105	0.4772	2.694	75.7908	1.6969	0.4772	0.9382	0.2739	2	13.8934	2.6633	4.7379	9.7245	7.8917	0.502	8.9224	3.6132	8.1875	1.5571
412	2.6155	0.852		2.0816	26.8747	1.3476	0.8764	0.9381	0.4875	2	10.1769	4.1602	3.5616	8.5332	6.9956	0.7496	7.0008	7.3657	7.5519	1.4537
413	2.1659	0.8887		1.7346	6.8735	1.1287	0.8738	0.9469	0.5568	2	7.2838	3.664	3.082	6.5802	6.33	0.1393	6.0468	1.9125	6.4533	1.2046
414	2.4582	0.8475		1.9017	19.2339	1.2112	0.8508	0.8877	0.4524	2	12.417	6.6547	3.3935	14.7102	7.5936	3.2195	6.5451	25.9282	10.2518	1.8971
415	3.3509	0.8632	0.7499	2.7326	69.0817	1.7995	0.7499	0.9463	0.473	2	16.7419	6.3381	4.1404	13.4002	7.8427	2.6286	9.0871	15.7007	9.3036	1.8424
416	3.2151	0.7816		2.4028	61.3752	1.4473	0.7844	0.8674	0.4536	2	9.06	3.0493	2.138	6.7218	6.0489	0.3053	7.8947	3.3698	6.2599	1.1476
417	2.5842	0.815		2.0601	25.0583	1.3135	0.8516	0.917	0.55	2	14.9723	6.5042	4.9146	11.8261	11.0908	0.4044	6.6169	2.701	11.3988	2.2627
418	3.1511	0.8856	0.7694	2.587	57.8769	1.7211	0.7694	0.9715	0.4316	2	15.126	7.7188	2.8295	17.8856	5.7439	5.24	8.7669	34.6423	8.7886	1.7254
419	2.7898	0.8176		2.1929	36.3358	1.4033	0.7993	0.8895	0.4904	2	14.9546	5.7356	4.6674	11.6963	10.098	0.7838	7.1655	5.2412	10.6567	2.087
420	3.611	0.8174	0.6363	2.8054	80.7738	1.7366	0.6363	0.8887	0.3816	2	19.234	5.0824	5.3386	13.319	10.4437	1.0972	9.2733	5.7045	11.0757	2.0741
421	2.1625	0.8876		1.7346	6.7932	1.1264	0.8577	0.9572	0.5547	2	11.4497	5.9523	4.9317	10.7302	9.6156	0.6183	6.0299	5.4001	10.1649	1.8988
422	3.1539	0.8179		2.4799	57.9685	1.5647	0.8325	0.9196	0.455	2	15.629	6.9744	3.4858	15.3291	7.7988	3.4261	8.1042	21.9214	9.9885	1.9285
423	3.2836	0.8335		2.5356	65.3216	1.5887	0.8187	0.8948	0.4323	2	7.1845	3.3136	1.3836	7.665	3.3473	1.8666	8.5976	25.9809	4.5223	0.8356
424	2.6228	0.8875		2.1458	27.2259	1.4241	0.8902	0.9847	0.5304	2	14.1186	6.4011	4.5281	12.0696	8.6353	1.8214	7.3128	12.9007	9.9141	1.9307
425	3.3268	0.86		2.6298	67.8501	1.6951	0.8519	0.9055	0.5236	2	1.6915	0.3416	0.6768	0.6523	1.1523	-0.2618	8.9877	-15.4774	0.9979	0.1882
426	2.4223	0.8552		1.8803	17.4415	1.187	0.8171	0.9291	0.5089	2	15.0347	7.5401	5.0524	14.8178	11.0509	1.9168	6.5079	12.7492	12.6661	2.3102
427	4.1234	0.7952	0.6545	3.1523	95.4445	1.929	0.6545	0.8508	0.3754	2	12.5027	2.1654	3.8922	5.7688	6.6537	-0.3321	10.3012	-2.6562	6.4814	1.2137
428	3.8888	0.791		2.9724	90.2243	1.8205	0.72	0.8549	0.4213	2	21.7191	8.9781	4.6988	21.3085	9.106	5.1414	9.6633	23.6723	11.9303	2.2476
429	3.4136	0.8996		2.9296	71.5014	2.0268	0.8469	0.9907	0.4823	2	14.9384	6.8557	3.01	14.2135	5.2334	4.3315	9.6476	28.9957	7.3704	1.5484
430	2.1758	0.9335		1.8246	7.2759	1.2397	0.9241	0.9958	0.6119	2	9.9218	4.5771	4.4938	7.4807	8.5133	-0.6318	6.3812	-6.3678	8.0034	1.5548
431	2.8751	0.897		2.3857	41.5957	1.6097	0.8891	0.9603	0.5291	2	14.2879	6.9343	3.2295	13.1045	6.8057	3.333	8.1019	23.3274	8.8761	1.7635
432	3.2811	0.7961	0.6451	2.5184	65.1529	1.5581	0.6451	0.9038	0.3469	2	11.5326	2.1078	4.3415	6.0763	7.7813	-0.5915	8.2062	-5.1289	7.4017	1.4054
433	3.2523	0.8581	0.7255	2.6041	63.6443	1.6955	0.7255	0.9255	0.3973	2	11.3052	5.1269	2.361	12.9038	4.759	3.2361	8.7678	28.6249	6.6678	1.2894
434	3.186	0.8548		2.5955	59.6966	1.7147	0.8555	0.9361	0.5298	2	16.8966	7.4117	3.6202	13.9905	8.0046	3.1711	8.5553	18.7677	9.854	1.975
435	3.1601	0.8152		2.4028	58.3354	1.4601	0.7916	0.9237	0.3938	2	21.7566	10.7672	4.6163	27.3408	10.3067	6.7083	8.0936	30.8334	14.9008	2.6881
436	3.1089	0.7707		2.27	55.4258	1.3458	0.7854	0.83	0.3812	2	22.0751	10.5976	5.0025	27.7993	11.8989	6.0615	7.5274	27.4585	16.403	2.9326
437	3.8041	0.8447		3.0238	87.613	1.9261	0.7961	0.9135	0.4436	2	20.7149	7.1987	3.6495	16.2291	9.117	3.1547	10.0955	15.2291	10.7548	2.0519
438	3.6435	0.726	0.5378	2.5741	82.0402	1.4853	0.5378	0.8706	0.2891	2	12.3686	2.8345	2.8613	9.8047	7.9702	0.5303	8.3096	4.2875	8.3273	1.4885
439	4.1088	0.8075	0.6239	3.1823	95.1775	1.9997	0.6239	0.9309	0.3671	2	22.5284	10.7519	3.9349	29.2877	7.2132	8.1038	10.4227	35.9715	11.2659	2.1615
440	4.2572	0.8358	0.6116	3.3622	97.0872	2.1148	0.6116	0.9091	0.3588	2	16.5617	3.1762	4.3891	8.8523	7.6229	0.4411	11.1789	2.6634	7.8313	1.4815
441	2.8672	0.8479		2.3471	41.2894	1.574	0.9067	0.9818	0.5439	2	21.6931	10.6386	5.2871	19.5595	10.7317	4.8015	7.6375	22.1338	13.7821	2.8403
442	2.6239	0.8846		2.1587	27.337	1.4508	0.8809	0.9913	0.557	2	11.2511	3.9673	4.0381	7.123	8.1491	-0.5715	7.2915	-5.0795	7.7551	1.543
443	2.509	0.8286		1.9317	21.3328	1.1954	0.8474	0.9137	0.476	2	7.9559	2.672	3.6075	5.6131	7.3455	-0.8246	6.5315	-10.3646	6.6554	1.2181
444	3.2659	0.8235		2.5955	64.2411	1.6656	0.8181	0.8992	0.4544	2	0.8448	0.1077	0.2495	0.237	0.6086	-0.1688	8.4494	-19.9811	0.5072	0.1
445	2.525	0.7986		1.876	22.0274	1.1416	0.8036	0.8778	0.4707	2	14.442	5.126	5.4992	10.8891	13.8866	-1.411	6.335	-9.7701	12.6507	2.2797
446	2.446	0.8268		1.846	18.4306	1.1209	0.7958	0.863	0.4729	2	11.271	5.3396	4.3169	11.2903	9.1539	1.0104	6.353	8.9646	10.0553	1.7741
447	2.9002	0.8292		2.2443	43.0754	1.3907	0.8272	0.8949	0.4501	2	11.2467	3.7345	3.1149	8.2962	7.9871	0.1391	7.5547	1.2368	8.0871	1.4887
448	3.1577	0.84		2.5356	58.2207	1.6418	0.8636	0.935	0.4872	2	20.468	10.5669	3.7405	21.6908	8.5748	6.3896	8.3334	31.2175	12.4668	2.4561
449	3.9922	0.7942	0.6199	3.0067	92.5923	1.8311	0.6199	0.8943	0.3579	2	15.3029	3.3532	4.4111	9.368	8.1119	0.4496	9.9603	2.938	8.3572	1.5364
450	2.6913	0.7942		2.0387	31.0138	1.2457	0.7954	0.8658	0.4713	2	15.5827	9.2439	3.5839	19.6141	8.1848	5.3865	6.7146	34.5672	12.5092	2.3207
451	3.0704	0.8159	0.6798	2.3899	52.883	1.5107	0.6798	0.9468	0.411	2	21.8342	7.639	7.2806	18.5858	12.908	2.3337	7.8705	10.6883	14.453	2.7742
452	3.3154	0.8399		2.6598	67.336	1.7356	0.8169	0.9338	0.4806	2	24.5744	13.3694	3.5775	27.8176	8.9282	9.0784	8.7479	36.9425	14.159	2.8092
453	2.8211	0.8116		2.1844	38.2809	1.3654	0.8371	0.9154	0.5106	2	11.594	4.5382	3.6911	8.8888	8.2535	0.3243	7.1927	2.7971	8.4913	1.6119
454	2.2029	0.9098		1.8074	8.2624	1.218	0.8647	0.9695	0.5256	2	14.6488	7.2517	5.2897	13.7973	10.6832	1.6367	6.2966	11.1729	12.0269	2.3265
455	3.117	0.7973		2.4156	55.9669	1.517	0.7907	0.8866	0.424	2	25.6359	11.3367	5.5488	26.7345	13.083	5.7889	7.8073	22.5812	16.8991	3.2836
456	3.3916	0.7738		2.5484	70.7487	1.5482	0.7261	0.8591	0.3603	2	17.496	9.8149	2.1034	27.2425	6.4659	7.4853	8.2452	42.7829	11.3009	2.122
457	3.7953	0.8483		3.0924	87.2759	2.0251	0.8301	0.9378	0.4607	2	21.9357	8.9632	3.756	19.4549	8.2926	5.1426	10.1145	23.444	10.8319	2.1687
458	2.1937	0.8582		1.6661	7.9544	1.0634	0.852	0.9581	0.4939	2	5.8237	2.7713	2.3427	5.611	5.3595	0.1242	5.9141	2.1327	5.4765	0.9847
459	3.9044	0.845	0.6701	3.1737	90.6546	2.1035	0.6701	0.9817	0.3755	2	20.8605	6.5401	5.931	17.4175	8.2873	3.4283	10.3652	16.4344	9.917	2.0126
460	2.5536	0.8778		2.1073	23.4087	1.4336	0.895	0.9903	0.5982	2	11.4921	5.9883	3.6837	10.0112	6.5878	2.0478	7.0425	17.8192	8.0163	1.6318
461	3.4408	0.8237	0.691	2.694	72.8917	1.7197	0.691	0.9869	0.3934	2	19.9036	8.2163	4.4889	20.8865	8.8116	4.75	8.9034	23.865	11.5739	2.2355
462	2.1868	0.9442		1.8503	7.6471	1.2612	0.8856	1.0124	0.6255	2	2.9499	1.0401	1.7927	1.6629	3.0043	-0.839	6.4871	-28.4416	2.339	0.4547
463	2.5961	0.8632		2.0901	25.8994	1.3749	0.8754	0.94	0.5026	2	14.5695	7.1418	4.5611	14.2101	8.5145	2.8625	7.0402	19.6472	10.5968	2.0695
464	3.9079	0.8319	0.6322	3.0667	90.7983	1.9488	0.6322	0.929	0.3303	2	16.9848	2.7287	5.1699	8.2615	8.8084	-0.1806	10.2133	-1.0633	8.7155	1.663
465	3.1925	0.8535		2.5912	60.0679	1.7104	0.8723	0.9223	0.5253	2	15.2984	6.4142	4.1896	12.21	7.4967	2.476	8.5601	16.1847	8.9443	1.7872
466	2.0305	0.8561		1.5376	2.9728	0.9599	0.8243	0.9166	0.5111	2	5.8176	3.4385	2.3791	6.727	5.3019	0.7285	5.4613	12.5223	6.0606	1.0652
467	3.0792	0.7714		2.2743	53.5256	1.348	0.7466	0.8747	0.4118	2	22.553	12.0651	4.3165	29.302	11.2026	7.4524	7.4618	33.0439	16.7307	3.0225
468	2.9043	0.7872		2.2058	43.3028	1.3383	0.7975	0.8685	0.4215	2	20.6448	8.3874	6.5018	19.8982	13.3696	2.7519	7.1825	13.3297	15.4261	2.8743
469	2.422	0.8612		1.8931	17.4242	1.2044	0.852	0.9211	0.525	2	18.5967	11.3752	4.7034	21.6663	10.6297	5.7944	6.5529	31.1582	15.4406	2.8379
470	3.7445	0.8435		3.0067	85.6019	1.9234	0.7997	0.962	0.4487	2	8.5881	3.3241	1.8662	7.4087	3.5694	1.7226	9.9231	20.058	4.4651	0.8655
471	2.951	0.8362		2.33	46.0179	1.4835	0.8516	0.9169	0.4851	2	14.6144	6.2621	3.7334	12.9094	8.3659	2.204	7.7525	15.081	9.8513	1.8851
472	3.2515	0.8062	0.6559	2.4713	63.6204	1.5338	0.6559	0.9173	0.365	2	15.9662	6.3906	4.0882	17.5084	8.193	3.4001	8.2356	21.2956	10.4096	1.9387
473	3.6345	0.8106	0.6545	2.7968	81.8238	1.7638	0.6545	0.9164	0.3466	2	15.1091	4.0226	3.6467	11.6044	7.8232	1.3107	9.2554	8.6749	8.5662	1.6325
474	3.1072	0.8467		2.4799	55.2459	1.5854	0.7858	0.9181	0.4596	2	27.5639	15.0724	5.876	32.7933	11.0958	9.9725	8.2654	36.1796	17.3861	3.3349
475	4.0176	0.8595	0.6976	3.2423	93.3806	2.0932	0.6976	0.9143	0.4141	2	18.3489	8.5227	3.052	20.5834	5.8518	6.0997	10.8486	33.2429	8.766	1.6914
476	3.5924	0.7651	0.6637	2.6426	80.2383	1.5609	0.6637	0.8672	0.3533	2	19.1011	6.9209	5.1159	19.5882	10.0862	3.3572	8.635	17.576	12.2372	2.2121
477	3.9811	0.8002	0.6561	3.0881	92.3595	1.9422	0.6561	0.9029	0.3819	2	15.0587	5.765	2.7755	15.0966	5.9563	3.4904	10.0075	23.1786	7.7534	1.5047
478	3.7861	0.8168		2.981	87.0796	1.891	0.7752	0.8954	0.416	2	24.5863	11.948	3.808	28.7202	8.5685	8.3834	9.7151	34.0979	13.0017	2.5307
479	2.6692	0.8535		2.0858	30.0103	1.328	0.8213	0.8977	0.4863	2	20.0146	10.0881	5.3071	20.7426	11.7945	4.3519	7.1571	21.7436	15.0712	2.7965
480	2.7869	0.8064		2.1073	36.2373	1.3038	0.8234	0.8432	0.4651	2	16.531	7.1058	4.9528	15.2776	11.2374	1.8792	7.0603	11.3677	12.6791	2.3414
481	2.9854	0.811		2.2829	47.8852	1.4343	0.8509	0.9167	0.4563	2	17.0493	5.6799	4.9739	12.4486	11.6246	0.3759	7.6067	2.2048	11.8868	2.2414
482	2.1443	0.9373		1.8074	6.168	1.2488	0.9188	0.9845	0.6005	2	11.3497	5.929	4.792	9.8731	8.3622	0.9073	6.3144	7.994	9.0885	1.7974
483	2.2077	0.7819		1.5633	8.4573	0.9094	0.7681	0.8378	0.4052	2	5.4508	1.9699	2.7083	4.8614	6.9043	-0.8278	5.423	-15.1868	5.9938	1.0051
484	2.6712	0.7532		1.9359	30.1613	1.1441	0.7629	0.8329	0.4452	2	14.742	6.4229	5.3	14.427	11.9024	1.124	6.321	7.6245	12.8852	2.3322
485	3.6321	0.8475		2.9125	81.7158	1.8582	0.7914	0.9266	0.4774	2	25.8633	11.4873	4.9346	24.0615	10.4114	6.5167	9.6705	25.1967	13.9185	2.6745
486	2.7508	0.8763		2.2315	34.164	1.4698	0.8799	0.9233	0.5179	2	24.5593	13.114	5.1674	25.3226	12.0238	6.8871	7.5732	28.0427	16.7093	3.2429
487	2.5856	0.8097		1.9831	25.1677	1.2518	0.8522	0.9164	0.4594	2	18.6818	6.7597	6.5128	14.7153	15.0441	-0.151	6.5775	-0.8083	14.9239	2.8403
488	3.0757	0.7649	0.6827	2.2443	53.3037	1.3124	0.6827	0.842	0.3719	2	19.8182	9.7635	4.9364	26.2525	10.6914	5.7873	7.3906	29.2019	15.1007	2.6815
489	2.614	0.8222		2.0773	26.7824	1.3475	0.8657	0.9426	0.5025	2	1.7296	0.6269	0.6649	1.2475	1.305	-0.0289	6.7519	-1.6703	1.2836	0.2562
490	3.0676	0.8136		2.4028	52.7062	1.5318	0.8321	0.9318	0.5109	2	25.2839	12.2937	6.6193	24.0646	12.7235	5.7938	7.8407	22.915	16.506	3.2247
491	4.026	0.7728	0.6069	3.0024	93.6443	1.8103	0.6069	0.8579	0.3139	2	14.2291	3.4991	3.3497	11.1475	7.1706	1.2483	9.7744	8.7729	7.8601	1.4558
492	3.3728	0.8285		2.7155	70.0497	1.7763	0.8743	0.9183	0.5074	2	29.7367	10.0456	8.2753	19.8	15.5182	2.1724	8.7793	7.3055	16.7408	3.3871
493	3.1373	0.8196	0.6545	2.4842	57.0325	1.5925	0.6545	0.9182	0.3682	2	13.8407	5.7397	2.8964	15.59	6.6166	3.3037	8.0784	23.8695	8.6912	1.7133
494	2.725	0.8142		2.0901	32.7148	1.3169	0.8228	0.885	0.4587	2	5.0236	2.1415	1.6296	4.6682	3.3585	0.6008	6.9702	11.9596	3.8147	0.7207
495	4.1254	0.8403		3.2808	95.5039	2.0562	0.7225	0.9742	0.4057	2	16.7534	9.1356	1.243	22.5178	4.6154	7.2631	10.8905	43.353	8.1477	1.5383
496	3.7087	0.8766	0.7044	3.0881	84.2216	2.093	0.7044	0.9787	0.4446	2	24.7209	10.8884	4.6585	24.4897	8.3916	7.1574	10.2129	28.9528	11.8112	2.4206
497	3.815	0.8296		2.9682	87.8382	1.8464	0.796	0.8752	0.4107	2	20.865	7.281	3.4851	17.7271	9.4618	3.3948	9.9426	16.2703	11.3004	2.0985
498	3.086	0.8256	0.7271	2.4114	53.8146	1.5199	0.7271	0.9287	0.4363	2	20.7214	10.9745	3.873	25.153	8.9954	7.0497	8.0039	34.0213	13.6334	2.5889
499	2.5325	0.8186		1.8203	22.4386	1.1032	0.7539	0.9262	0.4887	2	13.2573	3.9862	6.608	8.1571	15.0867	-3.3863	6.5133	-25.5429	12.0171	2.0354
500	2.873	0.7848		2.1886	41.5753	1.349	0.7621	0.9037	0.3967	2	14.8472	6.8778	3.9534	17.3393	8.3684	3.5584	7.0838	23.9668	11.0061	2.0959
501	4.0271	0.7969		3.0924	93.6736	1.9211	0.7304	0.9239	0.3648	2	20.1151	9.2067	3.7577	25.2406	7.0089	6.6502	10.0825	33.0607	10.4706	1.9951
502	2.3898	0.8723		1.8803	16.1502	1.2226	0.8389	0.9607	0.5416	2	14.5855	9.0912	4.0726	16.7847	8.0685	4.721	6.5489	32.3678	11.9299	2.2272
503	3.2988	0.8336	0.7253	2.6341	66.1433	1.6895	0.7253	0.9231	0.3786	2	10.1784	2.9867	2.3792	7.8897	5.486	0.91	8.6395	8.9405	6.0245	1.1781
504	3.384	0.8497		2.7026	70.4238	1.7488	0.7974	0.9325	0.4213	2	23.5527	11.6644	3.8537	27.6864	8.9552	7.8916	9.0329	33.5061	13.4679	2.6074
505	2.7824	0.8177		2.1844	35.8438	1.4076	0.8513	0.9177	0.5135	2	11.6259	5.9674	2.8567	11.6221	6.3286	2.718	7.1478	23.3788	8.2594	1.6265
506	2.6701	0.7467		1.9231	30.0669	1.1294	0.7743	0.8488	0.4374	2	19.2908	9.7917	5.6449	22.3882	13.7269	3.7881	6.2632	19.6368	17.0806	3.08
507	2.9026	0.8137		2.2615	43.2201	1.4287	0.8334	0.9257	0.4801	2	17.0025	5.9924	5.1802	12.4805	11.6073	0.4192	7.4196	2.4655	11.9007	2.2916
508	2.3954	0.8838		1.9188	16.356	1.267	0.8488	0.9419	0.5402	2	0.1924	0.0359	0.1348	0.0665	0.2153	-0.0804	6.6507	-41.7879	0.1519	0.0289
509	3.1504	0.8213		2.5056	57.8311	1.5985	0.8368	0.9169	0.4645	2	9.7426	4.3315	2.4378	9.3258	4.7716	2.1153	8.1289	21.7119	6.0948	1.1985
510	3.2457	0.8351		2.5484	63.2161	1.6272	0.732	0.9273	0.3911	2	8.5142	3.2403	2.4786	8.285	4.2667	1.5715	8.5158	18.4574	5.2324	0.9998
511	3.7438	0.7932	0.6503	2.8354	85.5741	1.7235	0.6503	0.8866	0.3656	2	16.6137	6.9346	3.3186	18.9654	7.1282	4.3282	9.3288	26.052	9.6395	1.7809
512	4.2732	0.8707	0.6973	3.4564	97.2976	2.2415	0.6973	0.9648	0.422	2	15.3611	5.2763	2.3053	12.5027	5.5428	2.9372	11.6892	19.121	6.853	1.3141
513	2.5506	0.7983		1.876	23.2465	1.1284	0.7984	0.8736	0.4622	2	12.4339	4.0661	5.4053	8.7972	12.5599	-1.7392	6.3965	-13.9876	11.0191	1.9439
514	3.4827	0.8179	0.6675	2.7583	74.8093	1.7689	0.6675	0.9963	0.3886	2	21.0536	7.6265	5.27	19.6236	9.7278	3.8459	8.9487	18.2672	11.9021	2.3527
515	3.0105	0.8746		2.4371	49.5824	1.61	0.8615	0.9572	0.4814	2	0.5487	0.2655	0.0916	0.5515	0.251	0.1446	8.2719	26.3532	0.3408	0.0663
516	3.4603	0.8283		2.7197	73.6557	1.7296	0.7389	0.8998	0.4582	2	3.7218	1.7399	0.9996	3.7975	1.5588	1.0257	9.0044	27.5592	2.1518	0.4133
517	2.6471	0.8728		2.1287	28.7703	1.3816	0.8873	0.9553	0.5127	2	16.4962	7.4494	5.0886	14.5295	10.4123	2.1109	7.2583	12.7963	11.9399	2.2727
518	3.772	0.8249		2.921	86.5202	1.8442	0.786	0.9168	0.4364	2	23.5465	9.0152	4.4063	20.6573	10.3218	4.5106	9.7751	19.1561	12.7679	2.4088
519	3.292	0.8121		2.5099	65.8286	1.5327	0.7874	0.8552	0.4211	2	18.8712	7.2875	5.8229	17.3052	10.4209	2.8991	8.3985	15.3626	12.3124	2.247
520	2.3557	0.8946		1.876	14.4632	1.2298	0.8842	0.9886	0.5366	2	12.111	5.1229	4.1974	9.5478	10.0797	-0.2854	6.6206	-2.3565	9.8479	1.8293
521	2.9845	0.8849		2.4542	47.8212	1.6577	0.8364	0.9835	0.4912	2	18.4397	9.0049	4.0012	18.3321	8.0885	5.0317	8.2965	27.2873	11.1237	2.2226
522	3.6545	0.8363		2.951	82.5824	1.927	0.7308	0.9848	0.3967	2	20.4674	8.0898	4.4761	20.3941	8.0881	4.8814	9.6018	23.8496	10.6214	2.1316
523	3.8859	0.8216	0.6007	3.011	90.1098	1.8791	0.6007	0.9293	0.3548	2	13.0499	2.589	3.546	7.2975	6.8628	0.1542	10.0304	1.1816	6.9448	1.301
524	2.867	0.8603		2.3	41.269	1.502	0.8226	0.9209	0.4573	2	17.3575	7.6569	4.7374	16.7448	9.2849	3.4112	7.7483	19.6526	11.5563	2.2402
525	4.1788	0.8135	0.6212	3.2851	96.1889	2.092	0.6212	0.9219	0.3278	2	16.0054	1.9454	5.2017	5.9352	7.9693	-0.6667	10.6801	-4.1655	7.6508	1.4986
526	2.4811	0.9383		2.103	20.2354	1.4604	0.9131	0.9782	0.5633	2	22.0664	12.2149	5.517	21.6827	10.9821	6.0282	7.3138	27.3185	15.1098	3.0171
527	3.6491	0.8019		2.8182	82.3382	1.7659	0.7135	0.8909	0.3926	2	20.3504	9.7453	3.2984	24.8197	7.7225	6.7131	9.1936	32.9876	11.5241	2.2135
528	1.8503	0.8021		1.3235	0.7837	0.7647	0.7669	0.8265	0.4082	2	5.5069	2.8009	3.2515	6.8623	7.5904	-0.2972	4.6623	-5.3969	7.2014	1.1812
529	2.6174	0.8467		2.0644	27.0409	1.3325	0.8544	0.9349	0.5023	2	12.4645	6.0984	2.9153	12.142	7.6678	2.2472	6.9626	18.0288	9.3542	1.7902
530	2.9528	0.7867		2.2101	46.0812	1.3447	0.8	0.8614	0.4696	2	17.4047	6.4025	4.8605	13.633	12.5729	0.4978	7.2982	2.8601	12.9432	2.3848
531	2.8785	0.9086		2.4328	41.8618	1.6666	0.9128	0.9948	0.5624	2	20.3242	7.6024	5.2467	13.5167	11.5214	1.1222	8.2162	5.5215	12.195	2.4737
532	3.5285	0.8388		2.8439	77.1185	1.8534	0.7904	0.9682	0.4294	2	24.3178	11.0535	3.6187	25.7425	9.3148	7.0539	9.2982	29.0071	13.1206	2.6153
533	2.1259	0.9231		1.7432	5.5297	1.1591	0.9045	0.9761	0.5446	2	5.6504	2.4762	2.6689	4.5467	5.166	-0.3372	6.1651	-5.9677	4.8748	0.9165
534	2.2811	0.8328		1.7175	11.5286	1.0615	0.8146	0.9054	0.4821	2	11.266	4.0084	5.8423	8.3139	12.5278	-2.0317	5.9679	-18.0339	10.6133	1.8878
535	2.3607	0.8772		1.8845	14.9043	1.2164	0.8127	0.9479	0.4848	2	0.8695	0.1998	0.5086	0.4121	0.9153	-0.2439	6.5058	-28.0506	0.7148	0.1336
536	3.4193	0.7842	0.5979	2.5784	71.8793	1.569	0.5979	0.925	0.3399	2	13.5109	3.4256	3.3605	10.0793	8.205	0.637	8.4238	4.7147	8.6112	1.6039
537	2.6475	0.8953		2.1672	28.789	1.4203	0.9163	0.9171	0.5182	2	20.3768	10.0913	4.9593	19.4745	11.402	4.183	7.4462	20.5282	14.3468	2.7365
538	3.0098	0.7507	0.6086	2.1844	49.5176	1.285	0.6086	0.8768	0.3195	2	11.2999	5.0247	3.1497	15.7281	6.4992	2.9484	7.0978	26.0923	8.7937	1.592
539	5.5903	0.8399	0.6248	4.4715	99.9387	2.8674	0.7483	0.993	0.405	2	32.6789	3.5435	4.785	8.7493	11.8319	-1.2485	14.7512	-3.8205	11.3967	2.2153
540	3.9453	0.8372	0.665	3.1652	91.5479	2.0403	0.665	0.9357	0.3527	2	17.1222	4.7947	3.9561	13.5928	7.3048	2.218	10.3766	12.9539	8.392	1.6501
541	2.8889	0.8563		2.3043	42.3748	1.4804	0.8153	0.9259	0.4582	2	17.0898	9.227	3.973	20.1364	7.6923	5.7021	7.7713	33.3655	11.544	2.1991
542	2.3516	0.8621		1.816	14.2093	1.1491	0.8471	0.9241	0.4838	2	11.6275	6.3004	3.4469	13.0235	8.0072	2.4268	6.3694	20.8712	10.1188	1.8255
543	2.6044	0.8727		2.1115	26.3954	1.4107	0.8553	0.989	0.5316	2	19.6786	10.0272	6.0777	18.8637	10.9788	4.1913	7.1406	21.2988	13.9495	2.7559
544	3.5904	0.7993		2.7326	80.078	1.6782	0.7202	0.9163	0.4223	2	19.8792	9.0373	3.776	21.3991	8.6331	5.3914	9.0156	27.1208	11.8455	2.205
545	3.1872	0.9423	0.8009	2.7583	59.7893	1.9471	0.8009	1.0045	0.5396	2	27.4144	12.6686	6.7253	23.4777	10.4762	7.0156	9.4357	25.5909	14.0796	2.9054
546	3.1426	0.8102		2.3899	57.4427	1.4651	0.7652	0.8778	0.4062	2	18.8949	8.8115	3.8843	21.6904	9.5232	4.9428	7.9987	26.1594	12.8967	2.3622
547	3.7162	0.8214	0.6651	2.9082	84.469	1.8381	0.6651	0.9407	0.3815	2	20.1752	5.4242	5.142	14.2169	10.1271	1.5604	9.5894	7.7342	10.9761	2.1039
548	2.2789	0.9322		1.906	11.4456	1.312	0.9231	0.9794	0.6118	2	0.3709	0.1538	0.1767	0.2514	0.31	-0.0359	6.6742	-9.6711	0.2827	0.0556
549	2.7094	0.8589		2.1972	31.9096	1.4403	0.8789	0.9686	0.5493	2	8.1422	4.5053	1.7633	8.2025	4.0816	2.2634	7.3109	27.7984	5.6531	1.1137
550	2.537	0.9139		2.1201	22.7254	1.4538	0.9044	0.9972	0.5884	2	12.9483	6.8121	3.6969	11.5776	7.0906	2.6401	7.2839	20.3895	8.9065	1.7777
551	3.18	0.8416		2.5655	59.3724	1.6901	0.8546	0.923	0.5137	2	22.0528	10.8487	3.8507	21.1179	9.5239	5.9561	8.4082	27.0084	13.0482	2.6228
552	2.0106	0.8666		1.5505	2.6135	0.9891	0.8525	0.9316	0.5221	2	8.7815	5.036	3.7456	9.6456	8.0205	0.8485	5.4738	9.6624	8.8783	1.6043
553	4.3105	0.811	0.6395	3.3879	97.6289	2.1499	0.6395	0.9426	0.334	2	25.8579	4.0967	7.3148	12.2642	11.9841	0.0936	10.9826	0.3619	12.0275	2.3544
554	3.6801	0.7693	0.6269	2.7197	83.5363	1.6117	0.6269	0.8692	0.3056	2	19.9139	8.7975	4.1405	28.7906	8.511	6.1968	8.894	31.118	12.3558	2.239
555	2.5542	0.8713		2.103	23.4808	1.4125	0.8921	0.9447	0.5692	2	14.2721	6.8854	4.6533	12.0956	8.7593	1.8992	6.9918	13.3071	10.1041	2.0413
556	2.2794	0.8542		1.7518	11.4622	1.1065	0.8406	0.913	0.5106	2	5.3403	2.2013	2.5324	4.3111	5.2678	-0.4885	6.1172	-9.1474	4.8263	0.873
557	1.9335	0.9368		1.5933	1.5717	1.1015	0.8927	0.987	0.5566	2	7.1598	3.5762	3.5836	6.4253	6.576	-0.0839	5.6903	-1.1715	6.5	1.2582
558	3.2754	0.7919		2.4456	64.8403	1.4707	0.7199	0.8516	0.3771	2	26.825	11.4949	7.214	30.4861	14.0172	6.2097	8.1483	23.1489	18.2396	3.2921
559	4.0928	0.8505	0.6549	3.4136	94.7927	2.3177	0.6549	0.9844	0.4157	2	29.2515	7.0143	6.174	16.873	11.6918	2.1539	10.9353	7.3634	12.6209	2.675
560	3.8381	0.8168	0.6039	2.9853	88.7426	1.8857	0.6039	0.9327	0.3553	2	18.4651	7.2173	3.6491	20.3156	7.3492	4.6064	9.8485	24.9465	9.7922	1.8749
561	2.6625	0.8317		2.1201	29.7087	1.3756	0.8614	0.9298	0.5133	2	18.0287	8.9657	5.2044	17.4672	10.5097	3.5712	6.9564	19.8084	13.1061	2.5917
562	2.9675	0.8228		2.3171	46.9485	1.4535	0.8508	0.9164	0.4838	2	23.0117	11.4775	5.2687	23.7248	11.8937	5.7236	7.6708	24.8726	15.8319	2.9999
563	2.6448	0.8187		2.013	28.5833	1.2398	0.8031	0.9183	0.4438	2	13.5045	8.1651	2.4383	18.3962	6.7083	5.1876	6.8025	38.4139	10.8925	1.9852
564	2.8448	0.8107		2.1886	39.8278	1.347	0.7949	0.9043	0.4726	2	11.3825	5.6304	2.8157	11.914	6.5779	2.5217	7.245	22.1542	8.4503	1.5711
565	2.8568	0.7995		2.2143	40.7802	1.4071	0.8369	0.9041	0.4702	2	12.8489	5.4941	3.8868	11.6834	7.8509	1.8022	7.1751	14.0261	9.1315	1.7908
566	2.4218	0.89		1.9531	17.3896	1.2825	0.8852	0.9546	0.5593	2	16.8002	6.8085	7.1366	12.1723	13.816	-0.9194	6.7716	-5.4726	13.0996	2.481
567	2.575	0.8663		2.0173	24.6214	1.2729	0.8651	0.8936	0.516	2	14.1589	7.9098	3.9479	15.3283	8.2568	3.6491	7.0083	25.7725	11.1233	2.0203
568	2.2396	0.8982		1.846	9.6321	1.1883	0.8724	0.9407	0.4977	2	7.9818	3.0377	3.8516	6.1037	7.159	-0.5252	6.3193	-6.58	6.717	1.2631
569	3.9946	0.8385	0.6023	3.1695	92.7379	2.024	0.6023	0.9381	0.3769	2	28.9816	7.0024	6.0712	18.581	13.3434	1.9738	10.5228	6.8105	14.319	2.7542
570	2.0402	0.8853		1.6104	3.3331	1.0376	0.8983	0.913	0.5518	2	9.4689	4.4133	5.0556	7.9983	10.4072	-1.3292	5.6743	-14.0375	9.1258	1.6687
571	2.3328	0.8741		1.8503	13.3998	1.2045	0.8509	0.9192	0.4978	2	11.276	4.6164	4.503	9.274	9.4236	-0.0745	6.4063	-0.6603	9.3616	1.7601
572	3.8888	0.8166	0.6728	3.0709	90.253	1.9451	0.6728	0.964	0.405	2	16.4185	6.3693	3.1234	15.7256	6.5253	3.7264	9.9763	22.6963	8.441	1.6458
573	2.7722	0.8668		2.2871	35.2556	1.5297	0.891	0.9618	0.5386	2	18.9445	7.0558	6.9319	13.0993	11.9965	0.594	7.549	3.1355	12.3845	2.5095
574	3.0191	0.7936		2.3	49.9502	1.4217	0.8329	0.8686	0.4575	2	18.2901	7.3435	4.4961	16.053	11.3521	2.1504	7.5272	11.7572	12.865	2.4299
575	4.1471	0.8081	0.5506	3.1952	95.8311	1.9431	0.5506	0.9273	0.3215	2	22.5711	4.0345	6.087	12.5487	11.4312	0.3593	10.5282	1.5919	11.616	2.1439
576	3.2325	0.7795		2.3942	62.5289	1.4256	0.7214	0.8533	0.4011	2	17.4582	8.8965	4.0172	22.1823	8.3566	5.545	7.9156	31.7616	12.2462	2.2055
577	1.9295	0.8956		1.5419	1.5097	0.989	0.8361	0.9538	0.554	2	8.7854	4.8721	4.6401	8.7937	8.9977	-0.113	5.429	-1.2862	8.8831	1.6182
578	2.2036	0.7437		1.4948	8.2949	0.8313	0.7225	0.7899	0.362	2	8.7255	3.7882	3.9823	10.4634	10.521	-0.0209	5.1489	-0.2392	10.4962	1.6946
579	2.0455	0.9173		1.679	3.4429	1.1135	0.8581	0.9872	0.579	2	9.167	4.3837	4.7833	7.5712	8.9488	-0.7976	5.8945	-8.7008	8.2326	1.5552
580	2.7022	0.8439		2.1672	31.5658	1.3989	0.855	0.9241	0.5165	2	16.4086	9.3567	3.6729	18.115	7.9916	5.2289	7.1639	31.8668	11.7296	2.2905
581	3.5451	0.8315		2.754	77.879	1.7203	0.7199	0.9178	0.387	2	27.3803	11.5215	5.1059	29.7716	11.8941	6.9185	9.26	25.2682	15.916	2.9568
582	3.1364	0.7677		2.3385	56.9643	1.405	0.7761	0.8665	0.4062	2	17.5881	8.9579	3.5051	22.0547	8.6399	5.4487	7.5638	30.9795	12.5182	2.3253
583	1.9887	0.8369		1.4991	2.2705	0.9048	0.8228	0.8925	0.4497	2	8.3046	3.5119	4.7927	7.8088	10.5316	-1.2246	5.2286	-14.746	9.1784	1.5883
584	2.5793	0.8011		1.9574	24.8397	1.1889	0.7974	0.9135	0.4842	2	8.37	2.9988	3.2835	6.1935	7.6217	-0.6915	6.4912	-8.2616	7.0401	1.2894
585	2.5874	0.8441		1.9788	25.332	1.2452	0.8529	0.8548	0.4493	2	11.1533	4.736	3.1212	10.5416	8.0625	1.1138	6.8612	9.9863	8.957	1.6256
586	3.1992	0.7961	0.6689	2.4285	60.2772	1.5044	0.6689	0.9109	0.3806	2	14.3534	6.3793	3.1462	16.7625	7.0956	3.6789	8.0009	25.6309	9.5409	1.794
587	2.4859	0.8415		1.8888	20.4825	1.1775	0.803	0.9277	0.4635	2	8.0379	3.3528	2.733	7.2335	6.5621	0.3112	6.5717	3.8717	6.8262	1.2231
588	2.4425	0.9609		2.1073	18.3262	1.4737	0.9257	1.0099	0.645	2	16.6885	9.3287	4.6314	14.4624	8.8818	3.5996	7.3731	21.5693	11.3242	2.2634
589	2.7729	0.8625		2.2058	35.3143	1.4177	0.8697	0.9399	0.4897	2	14.3625	5.4655	5.1287	11.1614	9.5867	0.7711	7.5134	5.3688	10.1308	1.9116
590	2.6515	0.8946		2.1715	28.9949	1.4725	0.8771	0.9792	0.5638	2	14.9241	7.4937	4.1107	13.2922	8.1769	2.8838	7.4517	19.3231	10.1352	2.0028
591	2.8186	0.8163		2.1672	38.1611	1.3624	0.7501	0.9487	0.4418	2	15.5392	8.2252	3.6299	18.6157	7.9453	4.7146	7.2284	30.34	11.4058	2.1497
592	3.2669	0.7778		2.4628	64.265	1.4998	0.79	0.8844	0.4125	2	12.4412	5.2849	2.9376	12.8127	6.5816	2.5701	7.9825	20.658	8.2952	1.5586
593	2.9509	0.8476		2.3	45.9757	1.4455	0.7555	0.9074	0.4518	2	14.148	5.9535	4.17	13.1778	8.2461	2.2281	7.8574	15.7485	9.7876	1.8006
594	1.6719	0.9211		1.3492	0.2301	0.9078	0.9029	0.9819	0.5507	2	0.5381	0.3247	0.318	0.5897	0.5975	-0.0043	4.8382	-0.7995	0.5928	0.1112
595	3.3852	0.8424		2.6683	70.4987	1.715	0.7327	0.9456	0.3941	2	17.3435	7.6274	3.8782	19.3517	7.3561	4.728	8.9591	27.2609	10.1128	1.9359
596	2.664	0.8499		2.1672	29.7463	1.4403	0.8676	0.9445	0.5671	2	14.5545	7.3166	3.7409	12.9026	8.2886	2.6165	7.1131	17.9773	10.1052	2.0462
597	4.5373	0.8775	0.7471	3.7777	98.9921	2.5172	0.7471	0.9899	0.4473	2	29.1245	7.1906	5.6512	16.0755	10.5964	2.4508	12.5084	8.4149	11.5702	2.3284
598	2.5485	0.8884		2.1501	23.1026	1.4771	0.9166	0.982	0.584	2	18.767	9.095	6.402	15.5748	10.8291	2.7712	7.1129	14.7663	12.7053	2.6384
599	4.1146	0.8407	0.7199	3.2937	95.3555	2.1428	0.7199	0.9174	0.4133	2	17.1331	7.6355	2.4119	18.4743	5.4915	5.3658	10.8672	31.3183	7.9957	1.5766
600	3.4709	0.8326		2.7968	74.0904	1.8269	0.8115	0.9664	0.5077	2	12.6348	4.9354	3.283	9.7208	5.8367	1.972	9.0793	15.6077	6.916	1.3916
601	2.5914	0.8873		2.1458	25.5514	1.4689	0.9005	0.9805	0.5447	2	16.4259	5.7889	6.4379	10.6278	11.5094	-0.4802	7.2239	-2.9234	11.1824	2.2738
602	2.8126	0.878		2.3514	37.842	1.5987	0.8519	0.9819	0.5757	2	17.6564	8.5266	5.6261	14.8102	8.9251	3.3882	7.7582	19.1896	11.0442	2.2758
603	3.323	0.8438		2.6641	67.654	1.7345	0.813	0.9659	0.49	2	25.977	13.3624	4.2972	27.2676	10.1369	8.3948	8.8088	32.3163	14.9767	2.949
604	2.3334	0.9027		1.8931	13.4671	1.2693	0.8578	0.9897	0.5255	2	7.2125	2.478	3.3156	4.7159	6.3651	-0.8666	6.6174	-12.0153	5.6823	1.0899
605	3.0258	0.821		2.3086	50.2756	1.4289	0.8153	0.8989	0.4448	2	12.527	5.3234	3.4442	11.9694	7.3198	2.0679	7.8044	16.5075	8.7669	1.6051
606	2.0392	0.978		1.7432	3.286	1.2317	0.9587	1.0491	0.6637	2	11.7116	5.4754	6.2362	8.2493	10.9809	-1.8131	6.2656	-15.4812	9.5085	1.8692
607	3.5647	0.8464	0.7467	2.8825	79.0406	1.8504	0.7467	0.949	0.4049	2	11.0843	4.7367	2.6482	11.6979	4.3913	2.9586	9.4792	26.6918	5.9902	1.1693
608	2.3451	0.8488		1.8074	13.9727	1.1397	0.8339	0.9062	0.4641	2	6.7521	2.5304	2.9255	5.4527	6.2489	-0.3695	6.2536	-5.4724	5.9245	1.0797
609	3.1972	0.8947		2.694	60.1842	1.8515	0.8508	0.9824	0.5528	2	16.4532	7.9524	3.2838	14.3848	6.5456	4.3338	8.9866	26.3402	8.8864	1.8309
610	2.5917	0.8876		2.1501	25.6063	1.4686	0.9307	1.0004	0.555	2	18.2237	7.8621	6.298	14.1665	11.3417	1.5677	7.2271	8.6025	12.4089	2.5216
611	3.4503	0.8379		2.7412	73.1714	1.7723	0.8186	0.9304	0.4883	2	21.8595	8.7956	3.8168	18.012	10.1742	3.8274	9.0819	17.5091	12.334	2.4069
612	2.7487	0.8879		2.2657	33.9699	1.5297	0.9199	0.9906	0.5526	2	12.8918	5.9193	3.1308	10.7112	7.1364	1.9755	7.6674	15.3237	8.4277	1.6814
613	3.6226	0.8715	0.7352	2.9939	81.2575	1.9678	0.7352	0.9527	0.448	2	17.9926	9.3582	2.4939	20.8902	5.681	6.8132	9.9178	37.8667	9.1435	1.8142
614	3.4277	0.8301	0.661	2.724	72.2834	1.758	0.661	0.9961	0.3453	2	21.8289	5.852	5.5728	16.9458	11.3094	1.9464	8.9392	8.9166	12.4169	2.4419
615	3.2295	0.7779		2.3814	62.2455	1.403	0.7255	0.8438	0.4091	2	10.9151	5.5313	2.0122	13.5215	5.4167	3.3155	7.8927	30.3754	7.7798	1.3829
616	4.5546	0.7654	0.5295	3.3365	99.053	1.9792	0.5295	0.8547	0.2656	2	20.6806	4.2143	4.9126	15.8655	9.6096	1.6617	10.9521	8.0351	10.449	1.8883
617	3.0538	0.8189		2.3985	51.8475	1.5342	0.8245	0.9281	0.4995	2	34.907	16.777	8.308	33.5895	17.5218	8.0253	7.8562	22.9905	22.7526	4.4432
618	3.8213	0.811	0.6293	2.8996	88.0074	1.7661	0.6293	0.9306	0.3242	2	19.5176	5.0642	3.9964	15.6198	10.0242	1.8142	9.7366	9.2952	11.0512	2.0046
619	4.3615	0.8747		3.5892	98.0516	2.394	0.9165	0.9821	0.574	2	19.8806	3.7239	5.7877	6.4872	8.8773	-1.3721	11.9851	-6.9017	8.3043	1.6588
620	2.1353	0.8397		1.6233	5.8645	1.0121	0.8239	0.8807	0.4862	2	4.1568	1.6263	2.2625	3.3451	4.8118	-0.7131	5.6329	-17.155	4.1071	0.738
621	2.5719	0.8813		2.1287	24.3309	1.4334	0.9162	0.9817	0.5659	2	20.0233	10.0736	6.1519	17.8012	11.4698	3.5829	7.1212	17.8937	13.9691	2.8118
622	3.2022	0.8421		2.5613	60.5568	1.6616	0.8658	0.9378	0.5154	2	20.779	9.2139	5.208	17.8782	10.0893	4.0142	8.4713	19.3185	12.5054	2.4529
623	3.2008	0.8336	0.7407	2.5356	60.4402	1.6245	0.7407	0.9271	0.4453	2	22.2213	9.7847	5.6016	21.9752	10.5467	5.0887	8.3822	22.9001	13.6789	2.651
624	2.964	0.7849		2.2015	46.6729	1.3172	0.7863	0.8714	0.4527	2	18.5012	8.1417	4.1229	17.9832	11.9836	2.7163	7.3083	14.6818	14.0459	2.5315
625	2.6787	0.8344		2.1244	30.6153	1.3698	0.8433	0.9095	0.5206	2	21.8311	10.7091	6.1615	20.5697	13.097	3.8905	7.022	17.8209	15.9374	3.109
626	3.8009	0.743		2.7283	87.3882	1.5749	0.7225	0.7948	0.3575	2	27.138	9.1086	6.1656	25.4759	14.8105	3.8133	8.8725	14.0515	17.2316	3.0587
627	4.5549	0.7869	0.6009	3.5121	99.0834	2.1849	0.6009	0.9208	0.3094	2	16.9217	5.8881	2.7013	19.0337	5.883	4.0682	11.2599	24.0413	7.7448	1.5028
628	2.7821	0.8759		2.3257	35.8045	1.5918	0.8854	0.9511	0.5593	2	16.4489	6.4145	6.0662	11.4693	9.7186	0.9792	7.6556	5.953	10.3335	2.1486
629	2.3365	0.8822		1.8631	13.6355	1.2235	0.8663	0.9336	0.5005	2	1.0557	0.6084	0.2634	1.2155	0.6187	0.2987	6.4758	28.294	0.8629	0.163
630	2.2697	0.8959		1.8417	11.0314	1.2244	0.898	0.9583	0.5599	2	7.0808	3.4248	2.7802	6.1166	5.502	0.3441	6.388	4.8596	5.7831	1.1085
631	2.8239	0.9176		2.4114	38.4609	1.6817	0.9175	1.0234	0.634	2	27.7632	12.8372	7.7974	20.2483	14.2461	3.8053	8.1402	13.7063	16.509	3.4106
632	3.3273	0.8516	0.7523	2.6898	67.8992	1.7609	0.7523	0.9382	0.4663	2	34.523	13.6589	9.4806	29.2931	16.1155	6.1445	8.9014	17.7983	19.6053	3.8784
633	2.1319	0.9358		1.7689	5.7209	1.2195	0.9355	1.0041	0.6328	2	10.0278	5.2206	3.9215	8.2504	8.1926	0.0366	6.2672	0.3653	8.2229	1.6
634	2.5686	0.8729		2.0216	24.1858	1.2898	0.8607	0.9435	0.5543	2	17.6348	10.2471	4.4187	18.4867	10.0451	4.6792	7.0438	26.5339	13.6725	2.5036
635	2.7355	0.8346		2.1287	33.37	1.3525	0.8508	0.9174	0.4468	2	13.0431	6.4325	3.3978	14.3974	7.299	3.1714	7.1722	24.3148	9.6437	1.8186
636	3.9049	0.8317	0.669	3.0667	90.712	1.9552	0.669	0.9368	0.3746	2	13.5308	2.6834	4.8637	7.1635	6.8626	0.1127	10.2024	0.8329	6.9204	1.3262
637	3.3017	0.8264	0.724	2.6255	66.3616	1.6731	0.724	0.9802	0.4155	2	8.2341	2.8316	2.3978	6.8153	4.2956	1.0469	8.5718	12.7142	4.9215	0.9606
638	3.083	0.8622		2.5527	53.6812	1.5938	0.752	0.9075	0.4266	2	6.576	4.2928	1.066	10.0638	1.9561	3.4584	8.3509	52.5912	4.126	0.7875
639	2.9859	0.8528		2.3942	47.9707	1.56	0.8528	0.9192	0.4588	2	21.6308	10.5263	5.2823	22.9418	10.0839	5.8996	7.9991	27.2741	13.8659	2.7042
640	3.554	0.839		2.8439	78.5379	1.8249	0.7666	0.9657	0.4187	2	18.9647	7.1255	3.9266	17.0184	8.419	3.6005	9.3676	18.9853	10.3922	2.0245
641	2.9454	0.8505		2.3771	45.5338	1.5543	0.8016	0.9378	0.4934	2	21.5359	11.3494	4.7193	23.0033	9.6013	6.6123	7.8696	30.7036	13.8557	2.7366
642	3.4385	0.8129		2.694	72.7901	1.7168	0.7133	0.9281	0.4054	2	16.1894	6.7954	4.2771	16.7609	7.1637	3.891	8.7809	24.0342	9.43	1.8437
643	3.058	0.8704		2.5313	52.1992	1.7038	0.7855	0.9747	0.4911	2	18.3341	7.644	5.4611	15.5643	8.8151	3.3147	8.3614	18.0794	10.7607	2.1927
644	3.5248	0.8833	0.6697	2.9039	76.8311	1.9399	0.6697	0.9947	0.3852	2	16.6825	4.7144	3.9365	12.2401	7.6979	1.7494	9.7815	10.4864	8.5997	1.7055
645	2.4415	0.8665		1.9274	18.2392	1.2229	0.8395	0.9361	0.5298	2	7.6325	4.4172	2.0057	8.3369	4.6391	1.9592	6.6464	25.6692	6.2413	1.1484
646	3.5302	0.8465	0.6552	2.7883	77.1709	1.7869	0.6552	0.9177	0.3654	2	13.089	3.5654	4.4527	9.7582	6.6994	1.1176	9.3886	8.5385	7.325	1.3941
647	2.0372	0.8623		1.5719	3.1607	0.989	0.8433	0.9301	0.5106	2	7.8045	4.2111	3.5934	8.2478	7.5111	0.3762	5.5188	4.8203	7.8913	1.4142
648	2.9891	0.86		2.3985	48.313	1.5812	0.8699	0.943	0.4963	2	24.6528	8.6886	7.6608	17.5057	14.7153	1.385	8.0759	5.618	15.5912	3.0526
649	3.3814	0.8498		2.7112	70.3489	1.765	0.789	0.9275	0.444	2	16.7881	7.015	4.2551	15.8011	7.3982	3.7305	9.0277	22.2211	9.5117	1.8596
650	3.1677	0.7952		2.4242	58.6803	1.4876	0.8119	0.8817	0.429	2	18.5269	8.2674	3.5088	19.2708	9.6912	4.1097	7.9134	22.1823	12.4542	2.3412
651	3.4389	0.8361	0.6245	2.7412	72.8155	1.7641	0.6245	0.9504	0.3885	2	13.8354	2.9028	5.4335	7.472	7.9475	-0.1847	9.0332	-1.335	7.8428	1.5316
652	2.1066	0.9096		1.6918	4.9893	1.1199	0.8786	0.976	0.5285	2	11.675	4.5159	6.1519	8.5444	12.1052	-1.882	6.0194	-16.1199	10.425	1.9396
653	2.876	0.778		2.1758	41.6775	1.3264	0.8016	0.8884	0.4217	2	4.9213	1.2588	2.0707	2.9853	4.048	-0.4481	7.0295	-9.1053	3.7103	0.7001
654	3.8974	0.8769		3.208	90.4823	2.1352	0.8502	0.9516	0.4854	2	19.9123	6.6305	3.6127	13.6605	8.0503	2.7231	10.7368	13.6755	9.3257	1.8546
655	2.6899	0.7941		2.0302	30.9568	1.2354	0.7768	0.8671	0.454	2	12.276	7.1277	2.7792	15.7007	6.5879	4.137	6.7105	33.6999	9.9369	1.8294
656	3.1819	0.854		2.5912	59.4881	1.7322	0.8626	1.0083	0.6177	2	22.31	10.1891	4.7495	16.4952	10.8759	3.4711	8.5372	15.5585	12.8796	2.6133
657	2.949	0.8166		2.2143	45.7862	1.3357	0.8136	0.8576	0.4654	2	12.2365	6.7742	2.4433	14.5545	6.2768	3.8527	7.5654	31.4853	9.1611	1.6174
658	3.2022	0.8127		2.4799	60.5102	1.554	0.8008	0.8864	0.4644	2	17.2754	9.901	2.1304	21.3198	6.7676	6.7581	8.1758	39.1198	11.1167	2.113
659	2.8805	0.8671		2.3128	41.9847	1.5161	0.8629	0.9809	0.5109	2	19.7977	9.8994	4.4647	19.376	9.8473	4.8683	7.8467	24.5902	13.0583	2.5231
660	2.9165	0.8058		2.2529	44.0912	1.4249	0.7584	0.8958	0.4473	2	17.1858	8.7925	4.4612	19.6581	8.5857	4.9524	7.383	28.8168	12.0611	2.3278
661	2.8698	0.8947		2.4628	41.4323	1.7195	0.9316	1.0042	0.5624	2	19.7466	8.9212	5.0403	15.8615	9.3559	3.659	8.0662	18.5298	11.4839	2.4481
662	2.1661	0.9006		1.7475	6.8896	1.1499	0.9163	0.9664	0.5673	2	7.7326	3.5565	3.6261	6.2696	7.1671	-0.5091	6.1286	-6.5838	6.7246	1.2617
663	3.6343	0.7989		2.8225	81.7968	1.7745	0.7297	0.8678	0.3916	2	10.7828	5.7762	1.5765	14.7516	3.6203	4.3586	9.122	40.4218	6.0765	1.1821
664	3.1961	0.8471		2.5784	60.1609	1.6807	0.8515	0.9196	0.495	2	11.5831	5.5339	2.7722	11.1788	5.102	3.0083	8.5056	25.9715	6.8918	1.3618
665	3.6546	0.8433	0.6164	2.8996	82.6096	1.8664	0.6164	0.9368	0.3156	2	15.6565	3.587	3.688	11.3643	7.7828	1.1305	9.6819	7.2206	8.3886	1.6171
666	2.6876	0.9593		2.3214	30.8808	1.6327	0.9115	0.9993	0.6066	2	29.6277	13.4412	9.7685	22.1588	15.7739	3.873	8.0994	13.0722	18.1464	3.658
667	2.5774	0.8628		2.0816	24.7669	1.3566	0.8844	0.9574	0.5542	2	0.3312	0.1997	0.0715	0.3603	0.1639	0.1088	6.9866	32.8502	0.2441	0.0474
668	3.119	0.8681		2.527	56.1025	1.6748	0.7877	0.9238	0.436	2	21.2148	9.4724	5.2925	21.7263	9.4789	5.3397	8.506	25.1697	12.6671	2.4941
669	4.3517	0.852	0.7206	3.5464	98.0214	2.3022	0.7206	0.9355	0.3933	2	19.8601	8.0159	3.52	20.3791	6.2049	5.5752	11.6482	28.0724	8.6266	1.705
670	3.4282	0.8608		2.8225	72.334	1.8564	0.8075	0.9317	0.4651	2	20.6178	7.5154	4.8454	16.1579	9.4174	3.1352	9.2713	15.2063	11.1063	2.2238
671	2.9359	0.8872		2.467	44.9467	1.6735	0.8994	0.9544	0.5895	2	14.831	6.976	3.7919	11.8329	7.2468	2.7037	8.1832	18.2301	8.8623	1.8124
672	3.2328	0.8136		2.4885	62.5999	1.5337	0.7486	0.9031	0.4304	2	20.8287	9.5165	4.8335	22.1109	10.2528	5.1037	8.2625	24.5032	13.5807	2.5209
673	2.3348	0.9052		1.906	13.6018	1.2794	0.8969	0.9648	0.5326	2	12.283	4.8785	5.0084	9.1596	9.9147	-0.4021	6.6398	-3.2736	9.6006	1.8499
674	1.9722	0.7763		1.3963	2.0061	0.794	0.7824	0.846	0.4005	2	9.4014	4.7089	4.6924	11.7575	11.9264	-0.0676	4.8096	-0.7195	11.8406	1.9547
675	3.1581	0.7526		2.3	58.2436	1.3493	0.7037	0.8542	0.3516	2	17.5069	8.996	4.4258	25.5829	8.5308	5.9962	7.4669	34.2505	12.9748	2.3446
676	2.0186	0.8082		1.4691	2.754	0.8775	0.7727	0.8807	0.4633	2	8.069	2.5454	5.5236	5.4942	13.3337	-3.632	5.1253	-45.0118	9.1954	1.5743
677	2.8522	0.8697		2.3214	40.3944	1.5422	0.8843	0.9403	0.5154	2	0.7627	0.3209	0.1574	0.6226	0.4303	0.0992	7.7926	12.9999	0.4946	0.0979
678	3.1344	0.8702		2.6255	56.9415	1.7838	0.9067	0.9727	0.5345	2	20.0085	9.0423	4.3602	16.9179	8.7778	4.3508	8.5684	21.7448	11.2168	2.3352
679	3.1026	0.8434		2.4799	54.9316	1.586	0.8401	0.9119	0.5184	2	19.6826	7.8582	5.4283	15.1584	11.0755	2.1166	8.2202	10.7537	12.4102	2.3944
680	3.4944	0.7958		2.6512	75.4543	1.611	0.7235	0.8564	0.409	2	12.1821	4.7595	3.3929	11.6378	6.1749	2.2342	8.7361	18.34	7.5618	1.3945
681	3.4852	0.8137		2.7112	75.0928	1.681	0.8023	0.8869	0.4625	2	0.172	0.0369	0.0373	0.0798	0.1109	-0.0144	8.9088	-8.3605	0.1023	0.0193
682	3.1289	0.8672		2.6169	56.6916	1.7767	0.8672	0.9393	0.5101	2	29.402	14.7594	6.1087	28.9349	11.5602	8.8626	8.5239	30.1428	16.5487	3.4494
683	2.9213	0.8652		2.4242	44.2577	1.6351	0.8798	0.9439	0.5477	2	17.9156	8.8304	4.8321	16.1215	8.3555	4.2538	7.9404	23.7436	10.9569	2.2563
684	2.0753	0.8827		1.6447	4.009	1.0736	0.8708	0.9415	0.5062	2	6.5821	2.2444	3.9045	4.4342	7.6437	-1.6245	5.7548	-24.6806	6.1309	1.1438
685	2.3082	0.8649		1.8074	12.4445	1.1449	0.7927	0.9276	0.5079	2	7.9977	2.3339	4.6312	4.5955	8.8904	-2.1812	6.2717	-27.2728	6.9855	1.2752
686	2.7542	0.8376		2.2229	34.3778	1.4435	0.8224	0.9129	0.4616	2	12.2487	6.6612	2.3779	14.4301	5.6904	4.0344	7.2474	32.9374	8.4854	1.6901
687	3.3255	0.8749		2.6769	67.752	1.7564	0.8512	0.9177	0.5344	2	20.4796	9.3773	3.25	17.5474	9.0854	4.5221	9.1404	22.081	11.66	2.2406
688	2.6916	0.7977		2.0473	31.0328	1.2593	0.8281	0.8962	0.4831	2	11.5644	6.3836	2.6098	13.2149	6.6746	3.1594	6.7455	27.3201	9.1832	1.7144
689	2.6622	0.8731		2.2058	29.6899	1.501	0.883	0.9823	0.5671	2	16.9046	8.7794	4.5711	15.4801	8.7005	3.845	7.3025	22.7453	11.2622	2.3149
690	3.0552	0.8426	0.7285	2.3514	51.9354	1.4828	0.7285	0.9325	0.4242	2	15.1572	7.9173	3.1714	18.6661	6.8385	5.0167	8.0873	33.0978	10.222	1.8742
691	3.3486	0.7934	0.6048	2.5227	68.9087	1.5349	0.6048	0.8741	0.3593	2	14.2481	4.452	3.7249	12.3897	8.3334	1.4576	8.3468	10.2301	9.2828	1.707
692	3.4368	0.8351	0.7203	2.724	72.6886	1.7604	0.7203	0.9171	0.4193	2	17.7283	7.8387	3.586	18.6925	7.3745	4.7462	9.0169	26.7719	10.0706	1.9661
693	3.6094	0.8481		2.9596	80.7202	1.9661	0.7967	0.9536	0.5338	2	24.5982	12.301	3.1414	23.0442	8.5855	7.7181	9.6169	31.3767	12.5112	2.5578
694	3.2683	0.8541		2.6855	64.3368	1.7922	0.8413	0.951	0.4963	2	0.4357	0.2789	0.0532	0.5618	0.121	0.2188	8.7698	50.218	0.2431	0.0497
695	4.0945	0.8145		3.2166	94.8814	2.0458	0.7828	0.9386	0.4293	2	30.8782	10.0696	5.4681	23.4559	12.873	4.5432	10.4766	14.7133	15.0935	2.9473
696	3.6569	0.8515		2.9853	82.7183	1.9851	0.8064	0.938	0.4688	2	26.3081	12.2328	2.8848	26.094	9.2825	7.8812	9.7825	29.9573	13.2528	2.6893
697	3.0323	0.775	0.6751	2.2615	50.6017	1.3483	0.6751	0.8746	0.3371	2	12.2736	4.0679	4.332	12.0664	8.1148	1.3322	7.3827	10.8542	9.103	1.6625
698	3.0313	0.8493		2.3857	50.5146	1.5047	0.8152	0.9306	0.4491	2	21.4893	8.2739	5.3339	18.4238	12.5198	2.6514	8.0879	12.3382	14.2815	2.657
699	2.4368	0.877		1.9317	18.0828	1.2448	0.8655	0.9398	0.538	2	12.1339	6.4689	4.0083	12.0234	8.0158	2.1562	6.7136	17.77	9.7477	1.8074
700	2.3392	0.8458		1.7903	13.7197	1.1234	0.806	0.9273	0.4695	2	16.3839	6.5956	7.1671	14.0493	14.9677	-0.4312	6.2159	-2.6319	14.5842	2.6358
701	2.7518	0.875		2.2315	34.2223	1.4744	0.8145	0.9412	0.4823	2	18.0345	9.8887	4.6203	20.5023	8.211	5.9284	7.5646	32.8725	12.2318	2.3841
702	3.241	0.8334		2.5484	62.9076	1.6348	0.7957	0.9325	0.4339	2	36.0718	15.3345	8.8836	35.3396	17.2679	7.8417	8.4854	21.7391	22.065	4.251
703	3.5082	0.7897		2.6212	76.1021	1.5895	0.7327	0.8738	0.3698	2	27.7923	11.3827	7.32	30.7836	13.4537	6.408	8.7038	23.0567	17.4849	3.1931
704	1.8842	0.8364		1.4091	1.1231	0.8661	0.7601	0.8867	0.4739	2	8.0542	4.3559	4.4002	9.191	9.4294	-0.113	4.9508	-1.403	9.2994	1.6268
705	2.3555	0.8473		1.816	14.4293	1.1362	0.8092	0.9244	0.4637	2	1.4284	0.6179	0.5396	1.3327	1.205	0.0592	6.2701	4.1424	1.2572	0.2278
706	2.4974	0.8645		2.013	20.907	1.305	0.8694	0.9356	0.5015	2	9.6478	3.9394	3.5394	7.8552	7.1043	0.3766	6.7823	3.9035	7.393	1.4225
707	2.6173	0.8363		2.043	27.0224	1.3018	0.8644	0.9315	0.4928	2	11.9212	4.147	4.7126	8.4154	9.6098	-0.5886	6.8763	-4.9374	9.1575	1.7337
708	3.2644	0.8384		2.6384	64.1693	1.7208	0.8118	0.9414	0.4674	2	0.4743	0.0999	0.1936	0.2137	0.2987	-0.0398	8.5979	-8.3808	0.2756	0.0552
709	2.6461	0.8934		2.2572	28.6394	1.5462	0.9266	0.9913	0.5541	2	17.9235	7.7251	5.5904	13.9406	10.2798	2.0286	7.4269	11.3181	11.592	2.4133
710	2.6818	0.8216		2.0987	30.748	1.3358	0.8428	0.9102	0.5198	2	19.2112	9.3002	5.7894	17.8921	12.1461	2.9867	6.9222	15.5467	14.3818	2.7753
711	2.753	0.8564		2.1929	34.3194	1.4129	0.8472	0.9203	0.4816	2	10.0973	4.3635	3.4167	9.0606	6.1566	1.3985	7.4067	13.8502	7.1465	1.3633
712	4.3302	0.7753		3.2637	97.8703	1.9769	0.7068	0.8999	0.3629	2	20.4518	7.2496	3.6647	19.9792	8.1797	4.2815	10.5467	20.9346	10.3454	1.9392
713	3.6363	0.8215	0.6718	2.8182	81.8779	1.7891	0.6718	0.9108	0.3435	2	22.1904	8.0148	4.7138	23.3354	9.8061	4.6468	9.3846	20.9406	12.4031	2.3646
714	2.3777	0.8229		1.7817	15.6369	1.0722	0.8189	0.9083	0.4496	2	3.0018	1.5199	1.0407	3.3806	2.3801	0.4498	6.1473	14.9843	2.7997	0.4883
715	3.0784	0.7998		2.3257	53.459	1.4155	0.7985	0.8849	0.4677	2	16.068	7.4177	3.9804	15.8615	9.1267	3.1496	7.7346	19.6017	11.3515	2.0774
716	2.1506	0.8504		1.6575	6.3601	1.0429	0.7854	0.9163	0.5029	2	11.2761	5.6882	4.6126	11.31	10.3485	0.4836	5.7456	4.2887	10.8123	1.9626
717	2.1978	0.8745		1.7261	8.0678	1.123	0.7853	0.9162	0.488	2	9.8661	4.4986	4.1255	9.2181	8.4529	0.3734	6.0377	3.7847	8.7855	1.6341
718	3.1046	0.8553		2.4799	55.0662	1.595	0.8707	0.9438	0.5167	2	16.9263	5.492	4.9117	10.6294	10.6034	0.0135	8.3424	0.0796	10.6121	2.0289
719	2.8256	0.8532		2.2786	38.5809	1.485	0.8868	0.9502	0.5593	2	17.0765	8.1053	4.4805	14.4917	9.691	2.6851	7.5742	15.7239	11.4993	2.2546
720	3.627	0.8054	0.6754	2.8354	81.4999	1.7771	0.6754	0.9117	0.4163	2	18.4568	5.1839	3.6659	12.4516	9.7536	1.1232	9.1777	6.0856	10.3859	2.011
721	3.5423	0.8191		2.8011	77.7739	1.776	0.7875	0.9212	0.4222	2	18.8543	7.8333	3.0725	18.5551	8.1407	4.3966	9.1151	23.3188	10.6162	2.0685
722	2.3603	0.8605		1.8374	14.8534	1.1569	0.8821	0.9452	0.5005	2	13.0677	3.3923	7.3855	6.7784	14.7383	-3.9835	6.3809	-30.4836	11.2954	2.0479
723	2.4344	0.8775		1.9359	17.9612	1.2487	0.8553	0.9211	0.5403	2	8.0411	3.4701	3.1094	6.4224	6.4524	-0.0162	6.7109	-0.2016	6.4396	1.1982
724	2.5822	0.8612		2.0858	24.9854	1.3603	0.9079	0.9651	0.5828	2	16.906	7.0179	5.1757	12.0415	12.718	-0.3942	6.9864	-2.3317	12.4281	2.4198
725	2.6729	0.7915		2.0173	30.2369	1.2517	0.7933	0.919	0.4865	2	12.7409	5.1732	4.3105	10.6334	9.8901	0.3616	6.6464	2.8381	10.1789	1.917
726	3.5469	0.7799	0.593	2.5998	77.9579	1.5328	0.593	0.8532	0.2878	2	10.1754	1.5808	4.3348	5.4935	6.903	-0.4056	8.6906	-3.9861	6.6384	1.1709
727	3.5364	0.8181		2.7197	77.459	1.6837	0.8008	0.8736	0.4271	2	14.4113	5.4266	3.0329	12.7051	7.1501	2.3726	9.0885	16.4635	8.5593	1.5857
728	2.5262	0.8337		1.9402	22.081	1.2198	0.8179	0.9041	0.4937	2	9.9814	5.0701	2.6897	10.2705	6.763	1.7315	6.616	17.3473	8.1828	1.5087
729	2.3582	0.8152		1.7603	14.6836	1.0612	0.8096	0.8791	0.4381	2	12.1305	5.4461	4.6655	12.4302	10.7278	0.7459	6.0392	6.149	11.4309	2.0086
730	2.6441	0.8131		2.013	28.5273	1.2288	0.8178	0.9044	0.4396	2	5.0385	2.1772	1.6066	4.9526	3.6256	0.5834	6.754	11.5788	4.1003	0.746
731	4.1444	0.7688		3.0581	95.7716	1.8021	0.6597	0.8527	0.3776	2	20.9036	9.1897	3.7553	24.3389	8.2228	6.085	10.0099	29.1098	11.5996	2.0883
732	3.3768	0.8147		2.6641	70.1494	1.7095	0.8523	0.9183	0.4587	2	20.6456	8.7278	4.0835	19.0284	9.5278	4.3577	8.6433	21.1072	12.077	2.3886
733	2.855	0.8503		2.1801	40.5567	1.3783	0.8443	0.9344	0.488	2	22.3058	7.6317	7.2784	15.638	16.4818	-0.4118	7.6265	-1.8462	16.1836	2.9248
734	3.2996	0.7547		2.4114	66.2161	1.3981	0.6907	0.8401	0.3412	2	18.8818	7.8171	4.6451	22.9076	10.4695	4.2445	7.8231	22.4793	13.5053	2.4136
735	2.9852	0.7953		2.2315	47.8425	1.3677	0.8333	0.8933	0.4443	2	23.8679	6.5053	7.8848	14.643	18.802	-1.8477	7.4582	-7.7414	17.4511	3.2002
736	3.0205	0.831		2.3385	50.0369	1.4672	0.8571	0.8849	0.456	2	15.0686	6.5148	3.6506	14.2874	8.4587	2.6578	7.8855	17.638	10.2703	1.9109
737	2.1429	0.894		1.7261	6.0721	1.1404	0.851	0.9165	0.5514	2	8.9008	3.835	4.3554	6.9555	8.5998	-0.9066	6.0187	-10.1856	7.805	1.4789
738	3.5562	0.8129	0.6664	2.7069	78.5907	1.6561	0.6664	0.9205	0.362	2	20.6163	7.8989	3.6887	21.8182	9.8276	4.341	9.0814	21.0562	12.4487	2.2702
739	3.7257	0.7686		2.7497	85.0205	1.6274	0.6744	0.8542	0.3864	2	14.7666	5.6836	3.5392	14.7106	7.3189	2.8559	8.9956	19.3403	9.0737	1.6415
740	2.3885	0.8967		1.9488	16.0816	1.2694	0.859	0.9538	0.5187	2	11.5427	6.3837	3.1029	12.3063	6.8722	2.8188	6.7288	24.4206	9.093	1.7154
741	3.3942	0.7762	0.6912	2.5441	70.8489	1.5532	0.6912	0.88	0.3637	2	8.8935	3.0105	2.4487	8.2765	4.9459	1.2115	8.2766	13.6223	5.7259	1.0745
742	2.2139	0.9062		1.8246	8.799	1.2202	0.8634	0.9963	0.5326	2	11.399	5.1667	4.5313	9.7003	9.0646	0.3386	6.3023	2.9704	9.3419	1.8087
743	2.3211	0.8341		1.7603	12.846	1.0688	0.8133	0.8969	0.4937	2	6.7805	3.4583	2.5907	7.0048	5.7764	0.6065	6.0826	8.9448	6.344	1.1147
744	3.996	0.7831	0.6393	3.0367	92.7962	1.8656	0.6393	0.8938	0.3586	2	16.9232	6.3618	3.0667	17.7419	7.008	3.8489	9.8305	22.7433	9.0712	1.7215
745	2.2674	0.8801		1.8074	10.8991	1.1823	0.8637	0.9351	0.5382	2	4.5244	1.6732	2.2399	3.1091	4.4266	-0.709	6.2694	-15.6706	3.8268	0.7217
746	2.3723	0.878		1.906	15.4662	1.2298	0.876	0.9398	0.497	2	0.2314	0.099	0.0923	0.1993	0.1807	0.0092	6.5433	3.9918	0.1882	0.0354
747	2.8637	0.8384		2.3128	41.1058	1.5314	0.8576	0.9298	0.4685	2	20.7681	10.6359	4.2914	22.7002	9.5326	6.1695	7.5428	29.7066	13.5615	2.7534
748	3.0128	0.8747		2.4585	49.6472	1.6202	0.852	0.9262	0.4841	2	16.5342	8.8158	3.1658	18.2118	6.7935	5.5272	8.2787	33.4289	10.205	1.9972
749	2.0364	0.8763		1.5976	3.145	1.0186	0.8271	0.9349	0.5166	2	0.3994	0.171	0.2284	0.3309	0.4549	-0.064	5.6063	-16.0366	0.3921	0.0712
750	3.7515	0.8095		2.8911	85.8517	1.7818	0.7396	0.876	0.4117	2	21.5842	11.0867	3.6274	26.9283	7.662	7.9322	9.5411	36.75	12.1137	2.2622
751	3.247	0.8646		2.7069	63.3111	1.8433	0.8724	0.9677	0.5059	2	20.6125	10.726	4.0522	21.2024	7.3922	6.9863	8.8199	33.8935	11.1824	2.337
752	3.2932	0.9045		2.8311	65.9011	1.9375	0.8648	1.0238	0.4898	2	18.558	8.6379	3.5778	17.6338	6.8523	5.2813	9.3574	28.4583	9.5783	1.9832
753	2.9644	0.8847		2.4585	46.7153	1.6381	0.8744	0.947	0.5511	2	1.4479	0.4541	0.451	0.824	0.9143	-0.0498	8.2389	-3.4388	0.8839	0.1757
754	4.3163	0.7252	0.521	3.0495	97.7194	1.7533	0.521	0.8448	0.2611	2	14.0155	2.5188	3.57	9.6474	7.7045	0.5073	9.8334	3.6196	7.9938	1.4253
755	2.7275	0.8592		2.1886	32.9264	1.4325	0.854	0.9253	0.4856	2	16.4472	6.9693	5.154	14.3514	10.0101	2.1082	7.3622	12.818	11.4815	2.234
756	2.9588	0.9144		2.467	46.419	1.6507	0.8394	0.9494	0.528	2	19.9267	10.4268	4.0724	19.7467	8.4619	5.9587	8.4999	29.9031	12.0717	2.3443
757	3.2024	0.8495		2.5698	60.5801	1.6777	0.8558	0.9226	0.5417	2	22.9008	8.2383	6.6122	15.2076	12.907	1.2463	8.5468	5.4422	13.6501	2.6795
758	2.2326	0.9853		1.9702	9.4684	1.4108	0.9811	1.0366	0.6321	2	0.2957	0.1321	0.1212	0.209	0.21	-0.0006	6.9107	-0.2137	0.2096	0.0428
759	2.2489	0.8315		1.7047	9.9601	1.0338	0.7946	0.8943	0.4477	2	7.3157	2.2124	3.9772	4.9421	8.7072	-1.6855	5.8749	-23.0395	7.0765	1.2452
760	2.2569	0.9512		1.9188	10.3218	1.3185	0.945	1.0176	0.5878	2	10.7255	5.3191	3.9235	9.0496	7.3984	0.9705	6.7441	9.0485	8.1346	1.5904
761	2.6269	0.924		2.1415	27.5038	1.422	0.8707	0.9316	0.5134	2	2.1403	0.4817	0.6786	0.9383	1.8253	-0.4554	7.6256	-21.2774	1.5051	0.2807
762	3.2427	0.871		2.724	63.0499	1.8611	0.8725	0.9962	0.5101	2	29.0709	13.6334	5.2431	26.7254	11.4272	7.8041	8.8729	26.8451	15.6203	3.2764
763	2.2207	0.9214		1.816	9.0435	1.2281	0.9183	0.9841	0.5601	2	6.3196	2.8961	2.6011	5.171	5.1245	0.0261	6.4283	0.4122	5.1458	0.9831
764	1.8978	0.9275		1.5505	1.2622	1.0427	0.8455	0.9905	0.5827	2	8.6466	4.4464	4.8537	7.63	9.1326	-0.8756	5.5298	-10.1265	8.2925	1.5636
765	2.4462	0.9042		1.9873	18.4654	1.3103	0.8903	0.9618	0.5648	2	6.2443	2.6701	2.6226	4.7271	4.7944	-0.038	6.949	-0.6082	4.7655	0.8986
766	4.1376	0.8571	0.6964	3.4393	95.6823	2.2954	0.6964	1.0092	0.4189	2	16.8341	3.2987	4.4454	7.8742	7.2134	0.2768	11.1413	1.6443	7.3338	1.511
767	3.4796	0.7821	0.6419	2.5998	74.7064	1.561	0.6419	0.8886	0.3767	2	14.4087	3.4932	4.302	9.2729	9.2167	0.0212	8.5499	0.1469	9.2304	1.6852
768	3.2175	0.8551		2.5955	61.4691	1.6857	0.8207	0.8955	0.5128	2	10.989	4.7984	2.7744	9.3574	5.2779	2.0919	8.6439	19.0363	6.519	1.2713
769	3.2428	0.8624		2.6255	63.0737	1.7334	0.8331	0.9416	0.4601	2	24.519	9.227	6.4134	20.0544	12.0097	3.7013	8.7854	15.0956	14.145	2.7909
770	3.7739	0.8238		2.9425	86.604	1.8612	0.7858	0.92	0.4104	2	19.4135	7.6782	4.5651	18.7106	8.0886	4.3589	9.7667	22.4529	10.4306	1.9877
771	2.8096	0.9138		2.3343	37.6429	1.5782	0.8796	0.9518	0.5662	2	1.1681	0.3573	0.5395	0.631	0.8012	-0.0964	8.0657	-8.2519	0.7401	0.1448
772	2.3824	0.9388		2.0173	15.8591	1.3795	0.8976	1.0175	0.5732	2	20.7041	7.6828	8.9135	13.4042	16.1487	-1.573	7.0264	-7.5975	15.0084	2.9466
773	2.2429	0.8611		1.7475	9.7632	1.1004	0.8489	0.929	0.4734	2	5.8998	3.075	2.0575	6.4955	4.5055	0.9421	6.0676	15.9683	5.3615	0.9723
774	2.6793	0.9295		2.3385	30.6343	1.6935	0.8572	1.2723	0.5901	2	18.1693	9.5076	4.4562	16.1108	7.8502	4.8749	7.824	26.8304	10.7288	2.3223
775	3.851	0.8452	0.6868	3.1009	89.1684	2.0105	0.6868	0.9413	0.4224	2	23.119	4.5483	6.3092	10.7667	11.6941	-0.3917	10.2256	-1.6943	11.4991	2.2609
776	2.2611	0.9131		1.8417	10.536	1.2441	0.9088	0.9933	0.6027	2	8.2348	3.3376	3.8154	5.5381	7.6343	-1.2633	6.4863	-15.341	6.6191	1.2696
777	2.8404	0.8907		2.3771	39.4848	1.609	0.8973	1.0113	0.6028	2	22.7708	9.1443	7.8281	15.1704	13.5417	0.9818	7.9483	4.3117	14.1521	2.8649
778	3.0698	0.7557		2.2186	52.8388	1.3008	0.7155	0.846	0.3989	2	20.3762	10.5934	5.05	26.5579	10.8465	6.267	7.2883	30.7565	15.6644	2.7957
779	3.4158	0.842		2.6812	71.7028	1.6989	0.8512	0.9193	0.4772	2	28.9032	15.0028	3.426	31.4412	11.3772	9.5739	9.0359	33.124	17.0129	3.1987
780	2.1441	0.9121		1.7603	6.152	1.1861	0.8699	0.9798	0.5804	2	6.7514	3.2073	2.9537	5.5262	5.8511	-0.1886	6.1439	-2.7935	5.6921	1.0989
781	3.0063	0.8464		2.3899	49.2586	1.5318	0.7637	0.9321	0.4097	2	18.674	8.3464	3.5611	20.3704	9.2043	4.5751	7.994	24.4998	12.1909	2.336
782	3.9556	0.8126		3.0709	91.8662	1.9	0.7294	0.8967	0.3762	2	22.6172	9.6443	4.5351	25.6395	8.5132	6.4421	10.0982	28.4832	11.9038	2.2397
783	2.7178	0.7866		2.0088	32.35	1.226	0.7747	0.8866	0.4378	2	10.1829	3.0292	3.7315	6.9199	9.0753	-0.9435	6.7159	-9.2655	8.3058	1.5162
784	2.6637	0.8657		2.2058	29.7275	1.4906	0.8985	0.9681	0.5771	2	25.2657	12.5802	7.9701	21.7988	13.8867	4.5661	7.2439	18.0723	16.95	3.4879
785	3.6721	0.7239	0.6045	2.5784	83.1267	1.4542	0.6045	0.8083	0.2874	2	7.8918	1.4279	2.7722	4.9682	5.5397	-0.1643	8.3508	-2.0819	5.4269	0.945
786	2.2625	0.8606		1.7689	10.6349	1.1396	0.8323	0.9035	0.4968	2	12.52	6.1118	4.4902	12.3014	9.9694	1.1586	6.117	9.254	10.9863	2.0468
787	2.7146	0.8422		2.1587	32.2541	1.3686	0.83	0.9205	0.5038	2	9.8619	3.8615	3.6339	7.6655	6.938	0.3665	7.1825	3.7163	7.2058	1.373
788	2.8062	0.8699		2.33	37.4242	1.5599	0.8481	0.9671	0.5569	2	20.0799	13.1564	3.0773	23.6258	6.9025	9.3126	7.6691	46.3777	12.8726	2.6183
789	2.1123	0.8514		1.619	5.1321	1.0039	0.8436	0.9091	0.4634	2	7.908	2.7437	4.6552	5.9214	9.5539	-1.6831	5.6499	-21.2835	7.8773	1.3997
790	3.0558	0.8289		2.3557	51.9793	1.4746	0.808	0.8823	0.4775	2	23.3549	7.4302	7.2386	15.5618	15.9697	-0.1948	7.957	-0.8341	15.8381	2.9351
791	2.8643	0.8738		2.3343	41.1466	1.5515	0.8799	0.9556	0.516	2	18.2714	6.663	5.7037	12.9135	11.2099	0.879	7.863	4.8108	11.7766	2.3237
792	2.7518	0.8456		2.1715	34.2417	1.386	0.8351	0.9021	0.4792	2	18.1097	7.8219	5.1584	16.3229	11.3451	2.3854	7.31	13.1719	13.0662	2.4774
793	3.2769	0.8602		2.6169	64.9124	1.6801	0.8286	0.9316	0.4587	2	15.6699	5.4491	3.7838	11.8798	8.3682	1.6107	8.856	10.2789	9.3268	1.7694
794	2.8011	0.8492		2.2657	37.1068	1.4965	0.866	0.9788	0.5362	2	0.3019	0.1403	0.0791	0.2617	0.1683	0.0501	7.4727	16.5916	0.2017	0.0404
795	2.171	0.8713		1.6918	7.1631	1.0763	0.8338	0.9713	0.5352	2	9.8582	4.4124	4.7117	8.244	10.0644	-0.9743	5.9429	-9.8831	9.1593	1.6588
796	3.0507	0.8113		2.3471	51.6063	1.4837	0.7914	0.9179	0.4728	2	15.1195	7.037	4.2151	14.8827	7.9955	3.2565	7.7753	21.5384	10.1904	1.9446
797	2.9874	0.7938		2.3	48.1845	1.4489	0.8086	0.9035	0.4647	2	9.6853	4.6059	2.1442	9.9118	5.1608	2.2078	7.4497	22.7954	6.6846	1.3001
798	3.5379	0.7925		2.7026	77.5376	1.6622	0.7561	0.8891	0.3981	2	32.5703	15.9708	5.9528	40.1157	13.1321	10.7427	8.8088	32.9831	19.5947	3.6975
799	3.834	0.8325	0.6329	3.0624	88.5726	1.9829	0.6329	0.9103	0.3824	2	14.7173	2.8451	4.4442	7.44	7.4179	0.0085	10.0267	0.0576	7.4221	1.4678
800	3.113	0.7968		2.3428	55.7412	1.4355	0.7269	0.8619	0.3694	2	14.1417	7.552	3.3023	20.4412	6.1815	5.2682	7.7928	37.2529	9.8514	1.8147
801	2.2924	0.9195		1.8931	11.9608	1.2779	0.9167	0.9822	0.5781	2	20.773	8.2105	9.8409	14.202	17.9512	-2.1675	6.6224	-10.4342	16.2556	3.1368
802	4.0991	0.829	0.6578	3.1994	94.9702	2.0106	0.6578	0.9289	0.3785	2	25.1761	10.8426	3.2275	28.6457	8.7824	7.5184	10.6752	29.8632	12.5217	2.3584
803	2.0372	0.8615		1.5976	3.1763	1.0051	0.8176	0.951	0.504	2	5.2693	2.7736	2.4957	5.5035	4.9802	0.2637	5.514	5.0045	5.2426	0.9556
804	2.4296	0.8688		1.9017	17.7184	1.2164	0.8363	0.9122	0.5228	2	13.9302	4.6648	6.6077	8.9233	13.3578	-2.3182	6.6312	-16.6415	11.452	2.1007
805	3.2971	0.7889		2.5056	65.998	1.5211	0.7857	0.8725	0.4036	2	16.5708	6.8809	3.756	17.0491	8.6707	3.3814	8.1718	20.4058	10.894	2.0278
806	2.9238	0.822		2.3043	44.3827	1.4744	0.805	0.9153	0.4926	2	13.0282	5.9711	3.5892	12.1212	7.188	2.4301	7.5503	18.6526	8.8363	1.7255
807	2.8853	0.8227		2.2914	42.2104	1.4705	0.855	0.9282	0.4662	2	27.9523	14.0161	6.2298	30.0637	13.8761	7.5469	7.4576	26.9992	19.0087	3.7482
808	2.0424	0.8114		1.4862	3.3801	0.8797	0.7219	0.8927	0.4482	2	11.6787	5.6734	6.0052	12.6589	13.9163	-0.5635	5.206	-4.825	13.2758	2.2433
809	3.3997	0.8152		2.6683	70.9491	1.6937	0.8082	0.8822	0.4416	2	22.7125	11.4079	5.1466	25.8352	9.0279	7.4215	8.7068	32.6758	13.41	2.6086
810	2.8311	0.8721		2.2443	38.9418	1.4353	0.8689	0.9275	0.5301	2	22.0648	7.3886	7.397	13.9376	16.213	-1.2063	7.7563	-5.4671	15.373	2.8448
811	3.3912	0.8489		2.7026	70.7237	1.7414	0.7806	0.927	0.4321	2	21.9506	10.4234	2.9439	24.1254	8.8037	6.6198	9.0441	30.1577	12.6051	2.4271
812	2.6699	0.8507		2.0987	30.0291	1.3525	0.8327	0.9273	0.5144	2	1.2842	0.6298	0.3791	1.2242	0.7809	0.2281	7.1353	17.762	0.9495	0.18
813	3.5899	0.8334	0.7254	2.8525	80.0246	1.8313	0.7254	0.9218	0.4435	2	18.0045	7.9908	3.9475	18.0179	7.2155	4.7908	9.399	26.6089	9.8315	1.9156
814	2.9003	0.8534		2.2957	43.0961	1.4711	0.8068	0.978	0.4599	2	19.3652	7.0975	7.1407	15.4319	12.1316	1.5179	7.7761	7.8383	13.1638	2.4903
815	3.5352	0.7627		2.5441	77.3803	1.4667	0.6848	0.8643	0.334	2	18.0432	8.6488	3.3513	25.8979	8.2934	5.8792	8.4709	32.584	12.3019	2.13
816	3.2978	0.8502		2.6041	66.0706	1.6577	0.7959	0.9241	0.4481	2	23.5666	9.7317	5.033	21.719	11.4372	4.607	8.8087	19.5489	14.2164	2.6754
817	2.6357	0.843		2.0644	28.0612	1.3049	0.8512	0.9655	0.4647	2	0.6531	0.117	0.327	0.2518	0.638	-0.1795	6.9799	-27.4843	0.5005	0.0936
818	3.453	0.7559		2.5013	73.2477	1.46	0.7293	0.8069	0.4055	2	10.9881	4.5891	2.4263	11.3165	6.0682	2.1283	8.1996	19.3691	7.5261	1.3401
819	2.3541	0.9246		1.9445	14.3785	1.3169	0.8967	0.9896	0.567	2	16.6594	7.5829	6.0348	13.3749	12.1031	0.721	6.8378	4.3279	12.6505	2.4364
820	2.8565	0.7862		2.1244	40.7192	1.2861	0.7605	0.8359	0.3932	2	15.7358	6.5033	4.3409	16.538	10.3399	2.4373	7.0557	15.4889	12.2353	2.2302
821	4.0313	0.8799		3.3836	93.7323	2.2908	0.8932	0.9698	0.509	2	29.2116	8.4342	5.6928	16.5698	11.6608	2.4988	11.1433	8.5541	12.7517	2.6214
822	2.3681	0.7598		1.6447	15.2616	0.9204	0.7571	0.8335	0.3868	2	11.4134	5.5031	4.0518	14.2287	11.0748	1.2198	5.6526	10.6874	12.4005	2.0191
823	3.0929	0.861		2.527	54.372	1.6466	0.8518	0.9115	0.5146	2	0.4762	0.2178	0.0966	0.4234	0.2282	0.1004	8.3657	21.0836	0.2892	0.0569
824	3.7275	0.8302	0.6952	2.9425	85.0758	1.8741	0.6952	0.9321	0.3995	2	14.1043	5.3953	2.3737	13.504	5.9063	3.0355	9.722	21.5218	7.5259	1.4508
825	4.3089	0.8202	0.5952	3.4264	97.5987	2.1939	0.5952	0.9216	0.3245	2	23.6871	7.0491	3.4669	21.7208	8.9005	4.1606	11.1034	17.5648	10.7968	2.1333
826	4.1487	0.8758	0.6495	3.4264	95.8609	2.2175	0.6495	0.98	0.3571	2	17.7281	3.4408	3.312	9.6353	7.6797	0.6984	11.4153	3.9395	7.9946	1.553
827	3.4177	0.8064		2.6341	71.7784	1.6348	0.7396	0.9242	0.4002	2	26.1491	11.0879	4.0474	27.7062	12.1987	6.206	8.658	23.7331	15.9953	3.0202
828	3.3131	0.8238		2.5955	67.2382	1.6599	0.7852	0.9357	0.4733	2	23.8984	10.945	5.0061	23.1249	10.916	5.7785	8.5744	24.1794	14.3975	2.7872
829	2.6648	0.8196		2.0901	29.8029	1.3439	0.8673	0.8866	0.5102	2	0.7221	0.2551	0.235	0.5	0.5602	-0.0307	6.8618	-4.2543	0.5373	0.1052
830	2.9354	0.8457		2.3557	44.8839	1.5355	0.8399	0.9218	0.5198	2	4.6908	1.9124	1.3896	3.6792	2.7354	0.4906	7.799	10.4588	3.0549	0.6015
831	3.4845	0.8199		2.694	75.0154	1.6748	0.7931	0.9235	0.468	2	22.6105	9.9895	4.6957	21.3449	10.458	5.0951	8.9753	22.5342	13.5004	2.5192
832	2.8847	0.9023		2.3985	42.1694	1.6312	0.9132	0.9747	0.5557	2	12.2319	4.1813	4.1831	7.5244	7.4857	0.0215	8.1771	0.1755	7.4987	1.4959
833	2.7741	0.8041		2.1458	35.4318	1.3319	0.8024	0.9238	0.4478	2	17.1568	7.7335	4.1995	17.269	10.6588	2.9602	7.0075	17.2538	12.8814	2.4483
834	2.571	0.9154		2.1244	24.2946	1.4156	0.9178	0.9843	0.5767	2	16.3645	8.1876	4.995	14.1963	9.748	2.5655	7.3935	15.6772	11.5601	2.2134
835	2.9143	0.8129		2.2657	43.8625	1.4439	0.8233	0.9086	0.4815	2	19.3658	7.7443	5.4446	16.0832	12.0762	1.9294	7.4423	9.9629	13.4121	2.6021
836	1.3847	0.8816		1.0408	0	0.6472	0.7245	0.9172	0.5014	2	1.074	0.5896	0.9762	1.176	3.3205	-1.0752	3.8352	-100.112	1.6595	0.28
837	2.3067	0.8822		1.846	12.3777	1.1918	0.8707	0.9365	0.5537	2	12.0974	5.4822	5.3458	9.9019	10.3667	-0.2574	6.3934	-2.1277	10.1505	1.8922
838	3.1389	0.8413		2.5398	57.1691	1.6678	0.8191	0.9603	0.445	2	25.6016	10.6584	6.4907	23.95	12.2205	5.2199	8.2957	20.389	15.3505	3.0861
839	2.6567	0.8662		2.1844	29.295	1.4773	0.8861	0.9691	0.5636	2	4.567	1.8317	1.6692	3.2501	2.9937	0.1445	7.2299	3.164	3.0915	0.6317
840	2.6973	0.8438		2.1501	31.3943	1.384	0.8494	0.9485	0.5153	2	2.603	1.0196	0.9524	1.9785	1.8229	0.0802	7.1497	3.0799	1.8808	0.3641
841	3.2803	0.9067		2.8225	65.1048	1.9733	0.9235	0.9927	0.5795	2	15.9525	6.9741	3.2841	12.0354	6.4414	3.2415	9.3437	20.3197	8.0842	1.7073
842	3.5148	0.8381		2.8354	76.4141	1.8587	0.8361	0.937	0.4711	2	19.2448	9.0438	3.1754	19.1956	7.3516	5.5802	9.2545	28.9959	10.3539	2.0795
843	2.3919	0.9188		1.9574	16.2016	1.3375	0.9181	0.978	0.6006	2	10.2111	4.2557	4.1816	7.0862	8.0815	-0.5977	6.9042	-5.8534	7.6345	1.479
844	2.7066	0.9559		2.3	31.7758	1.5963	0.9516	1.0235	0.6483	2	27.3443	12.3333	8.8301	19.0246	15.8347	2.068	8.1276	7.5628	17.1298	3.3644
845	2.8553	0.8455		2.2871	40.6176	1.4868	0.8267	0.9393	0.4615	2	2.748	1.3206	0.7224	2.8612	1.3924	0.6779	7.5842	24.6689	1.8483	0.3623
846	3.0629	0.8203		2.3942	52.4856	1.5359	0.7947	0.9247	0.4711	2	18.7149	8.3906	4.0186	17.8102	9.696	3.8227	7.8931	20.426	12.185	2.371
847	2.2122	0.9026		1.7946	8.7501	1.1945	0.9002	0.9202	0.5204	2	11.2026	4.0621	5.3127	7.8057	10.5927	-1.4504	6.2728	-12.947	9.3785	1.7859
848	2.7696	0.8857		2.2657	35.0796	1.4983	0.8709	0.9497	0.5303	2	16.851	6.4562	5.3441	12.1752	10.738	0.7621	7.7064	4.5226	11.2467	2.1866
849	4.1928	0.7765	0.5909	3.1352	96.398	1.8713	0.5909	0.8549	0.2853	2	17.2627	3.4298	3.7494	12.0204	8.7222	0.9411	10.2279	5.4516	9.225	1.6878
850	3.367	0.8568	0.6909	2.7326	69.776	1.774	0.6909	0.9726	0.4113	2	14.027	3.0562	5.0382	7.4307	8.0507	-0.255	9.0625	-1.8179	7.907	1.5478
851	3.2857	0.8615	0.7188	2.6298	65.4662	1.6829	0.7188	0.926	0.398	2	17.1441	7.6576	4.2754	19.2425	7.3826	4.7197	8.8927	27.5296	10.1872	1.9279
852	3.5914	0.8182		2.8011	80.1314	1.7538	0.7924	0.924	0.4624	2	19.4217	9.0041	3.3826	19.4713	8.0668	5.2738	9.231	27.1542	11.0741	2.104
853	2.891	0.868		2.3214	42.4776	1.5109	0.8641	0.9299	0.4809	2	7.4614	2.7794	2.4322	5.7795	4.5455	0.5934	7.8838	7.9529	4.9384	0.9464
854	2.2883	0.9041		1.8717	11.7944	1.2462	0.8632	0.9731	0.5725	2	18.5817	6.7853	9.771	11.8524	17.5086	-3.2381	6.4997	-17.4263	14.9107	2.8589
855	3.2693	0.8295		2.6041	64.4086	1.6867	0.874	0.9276	0.4947	2	18.9571	6.4418	4.9294	13.0213	10.4993	1.2477	8.5196	6.5817	11.2392	2.2251
856	2.5178	0.9361		2.1501	21.7242	1.4788	0.9318	0.997	0.5846	2	0.7664	0.2477	0.3198	0.4238	0.58	-0.0913	7.4042	-11.9141	0.5183	0.1035
857	2.7978	0.8742		2.2443	36.8889	1.4768	0.8622	0.9426	0.5355	2	6.1392	2.494	1.5941	4.6572	3.8724	0.4202	7.6839	6.8445	4.1571	0.799
858	3.0229	0.8965		2.5142	50.1887	1.6807	0.8548	0.9222	0.5147	2	27.2978	11.2038	6.9409	21.7695	13.802	4.1005	8.514	15.0214	16.2419	3.2062
859	2.125	0.9009		1.6961	5.4501	1.0983	0.8807	0.983	0.5313	2	10.5402	5.0893	4.7178	9.5792	9.6139	-0.0184	6.0142	-0.1745	9.5968	1.7526
860	2.8868	0.8417		2.2615	42.272	1.4317	0.8369	0.902	0.4747	2	12.4404	5.0681	3.5355	10.676	7.7037	1.411	7.6332	11.3421	8.6893	1.6298
861	3.9133	0.8298		3.0538	90.8846	1.9054	0.7639	0.9143	0.3961	2	23.2723	8.4327	4.7544	21.288	9.8323	4.5379	10.202	19.4991	12.2139	2.2812
862	3.9284	0.8695	0.6148	3.2123	91.2014	2.0522	0.6148	0.9369	0.3468	2	15.8727	1.7687	6.5008	5.1002	8.2702	-1.0993	10.7303	-6.9257	7.7345	1.4792
863	2.3587	0.9145		1.9616	14.7175	1.3174	0.899	0.9847	0.5509	2	0.853	0.5423	0.1681	0.9843	0.4054	0.3189	6.7765	37.3857	0.6475	0.1259
864	2.6273	0.8766		2.2058	27.5223	1.5018	0.9047	0.9985	0.544	2	19.8237	10.9117	4.4447	20.0565	9.3048	5.8495	7.2355	29.5076	13.2	2.7398
865	2.4579	0.9682		2.1415	19.1988	1.5461	0.9238	1.0296	0.5989	2	21.3745	10.1733	6.4769	16.988	11.8255	3.0915	7.4759	14.4635	13.8248	2.8591
866	3.8893	0.8243	0.6768	3.1009	90.2816	1.9889	0.6768	0.9538	0.39	2	16.1325	2.8269	4.4669	7.2483	8.3218	-0.4187	10.0721	-2.5954	8.1113	1.6017
867	3.1076	0.8653		2.5099	55.2909	1.6248	0.7971	0.9582	0.5077	2	23.9354	11.754	5.4294	23.1496	10.9052	6.217	8.448	25.9741	14.7313	2.8333
868	3.0821	0.8169	0.6983	2.3814	53.6589	1.4887	0.6983	0.9154	0.4222	2	10.286	5.0461	2.0859	11.952	4.9131	2.9718	7.9094	28.8917	6.9094	1.3005
869	2.6713	0.849		2.1501	30.1991	1.4183	0.8511	0.9859	0.5605	2	7.2567	2.7285	2.5652	4.8677	5.279	-0.2306	7.1247	-3.1778	5.1165	1.0185
870	2.6317	0.8891		2.1844	27.8008	1.4767	0.851	0.9817	0.5439	2	25.0505	10.4538	8.3246	19.2209	15.6474	1.9436	7.3507	7.7587	16.9638	3.4079
871	3.566	0.8248		2.7412	79.1201	1.7011	0.7854	0.8612	0.4558	2	19.3472	10.0138	2.7864	21.9714	7.4945	6.598	9.2406	34.1031	11.3733	2.0937
872	2.1185	0.9444		1.7646	5.2751	1.1981	0.9182	1.0117	0.5906	2	4.0509	2.1293	1.6302	3.6055	3.163	0.2613	6.2857	6.4504	3.3811	0.6445
873	2.3995	0.8563		1.8631	16.5106	1.1889	0.8321	0.909	0.5098	2	9.8539	3.5242	4.6819	6.9125	9.3215	-1.2282	6.4549	-12.4641	8.2882	1.5266
874	3.3438	0.7911		2.5227	68.6618	1.5302	0.7354	0.8852	0.409	2	20.6654	9.7441	3.9659	23.8227	9.7405	5.76	8.3108	27.8727	13.505	2.4866
875	2.7492	0.7695		2.0559	34.0281	1.2403	0.7968	0.8728	0.436	2	10.6245	4.3274	3.4275	9.926	7.8286	0.9144	6.6463	8.6065	8.5661	1.5986
876	2.1826	0.8824		1.7261	7.534	1.1062	0.8693	0.9376	0.5434	2	11.4521	5.8011	4.9196	10.6757	10.0402	0.3453	6.0508	3.0152	10.3526	1.8927
877	3.3657	0.8582		2.7754	69.7512	1.8445	0.8761	0.9611	0.5537	2	17.213	6.8312	3.757	12.3382	8.0426	2.3783	9.0741	13.8169	9.3321	1.8969
878	2.6641	0.9039		2.2101	29.7652	1.4957	0.8859	0.9556	0.5744	2	14.0349	6.7875	3.9615	11.8163	7.8668	2.2687	7.5653	16.1647	9.3835	1.8552
879	3.067	0.7964		2.3343	52.6621	1.4363	0.7855	0.8547	0.4612	2	9.841	3.8563	2.898	8.3617	6.1372	1.0259	7.6733	10.4248	6.8516	1.2825
880	2.0843	0.813		1.5419	4.2772	0.9267	0.7872	0.8528	0.4385	2	7.3073	2.4977	4.2665	5.6958	9.8528	-1.8229	5.3238	-24.9463	7.8853	1.3726
881	3.1617	0.8202		2.4842	58.4273	1.565	0.8161	0.8981	0.452	2	18.6635	7.0703	5.4458	15.6415	10.4163	2.3619	8.1469	12.6552	11.9256	2.2909
882	2.4518	0.8257		1.846	18.8142	1.1104	0.8063	0.906	0.4741	2	22.8266	11.4524	8.0273	24.1569	17.8761	2.9776	6.3596	13.0444	20.5571	3.5893
883	4.5844	0.8421	0.6722	3.7434	99.1139	2.4706	0.6722	0.9496	0.3627	2	27.7524	4.2729	5.2714	11.7804	11.1386	0.2328	12.1276	0.8388	11.2331	2.2884
884	2.7601	0.8803		2.2486	34.7673	1.4763	0.8619	0.9357	0.5073	2	20.8376	9.3684	6.1882	18.4656	11.8365	3.3632	7.633	16.1401	14.1147	2.7299
885	3.0963	0.839		2.4585	54.5732	1.5656	0.8295	0.9116	0.4829	2	25.2507	11.3158	6.599	23.4327	12.8701	5.1008	8.161	20.2006	16.1284	3.0941
886	3.7955	0.8093	0.6173	2.8953	87.3039	1.7683	0.6173	0.9104	0.3215	2	17.9306	2.4647	5.0418	7.6672	10.6892	-0.9714	9.6505	-5.4176	10.14	1.858
887	3.1283	0.8329		2.527	56.6235	1.6528	0.8048	0.9301	0.4682	2	0.4705	0.1458	0.0677	0.3115	0.2741	0.0175	8.1851	3.7258	0.2847	0.0575
888	2.6603	0.8402		2.1458	29.5393	1.4166	0.9174	0.9858	0.582	2	12.8721	3.7147	5.1506	6.3832	10.9713	-2.6701	7.0221	-20.7433	9.0866	1.8331
889	3.3531	0.7768		2.5013	69.1312	1.491	0.792	0.8643	0.4407	2	17.6411	5.4599	5.194	12.39	11.5974	0.3493	8.1825	1.98	11.8317	2.156
890	2.4929	0.8772		1.9745	20.7654	1.2766	0.8425	0.9514	0.4888	2	0.2857	0.116	0.117	0.2374	0.2154	0.0107	6.8701	3.7627	0.2238	0.0416
891	2.9115	0.8473		2.3557	43.738	1.5226	0.8435	0.945	0.48	2	2.1617	0.8023	0.932	1.6714	1.3039	0.1764	7.7501	8.1602	1.4197	0.2789
892	2.19	0.9147		1.8074	7.8249	1.1971	0.9088	0.9764	0.5945	2	8.8344	3.8063	4.4689	6.4025	8.3443	-1.1544	6.2932	-13.0671	7.3798	1.4038
893	3.7801	0.8384	0.7212	2.9639	86.8556	1.8839	0.7212	0.922	0.3619	2	24.7869	10.5414	4.4661	29.1273	9.3597	7.1541	9.9563	28.8624	13.1572	2.4896
894	2.0252	0.8445		1.529	2.8634	0.9484	0.7658	0.897	0.4842	2	0.2643	0.1003	0.164	0.2072	0.3533	-0.0707	5.3731	-26.765	0.2787	0.0492
895	3.7302	0.803		2.8568	85.1587	1.76	0.7405	0.877	0.4172	2	27.2988	14.0567	4.6568	33.6938	9.8614	9.9426	9.4104	36.4214	15.5107	2.9009
896	3.281	0.8838		2.7711	65.1289	1.8805	0.8005	0.9965	0.4711	2	21.778	10.3824	4.0624	22.0374	8.0853	6.5732	9.1101	30.1828	11.581	2.3905
897	1.8125	0.8569		1.3706	0.5835	0.8604	0.8235	0.8895	0.472	2	0.13	0.0606	0.079	0.1283	0.1788	-0.0238	4.8792	-18.3385	0.1511	0.0266
898	2.6444	0.7799		1.9916	28.546	1.2039	0.8047	0.8734	0.4306	2	11.4538	6.1289	2.5837	14.2328	6.8862	3.1636	6.4791	27.6205	9.5139	1.7678
899	2.637	0.8178		2.013	28.1729	1.2344	0.8003	0.8631	0.4407	2	6.943	2.0119	3.1724	4.5648	6.2128	-0.7264	6.775	-10.4623	5.6246	1.0248
900	4.2989	0.719	0.5104	2.9682	97.5083	1.6684	0.5104	0.8033	0.249	2	17.0951	2.9758	4.4082	11.9501	9.9472	0.4987	9.71	2.9172	10.2464	1.7606
901	3.0859	0.7494	0.5717	2.2143	53.7924	1.2713	0.5717	0.8318	0.3213	2	9.2554	3.0151	3.0153	9.3855	6.5682	0.9051	7.2654	9.7792	7.2803	1.2739
902	3.7215	0.7925	0.6222	2.8397	84.7721	1.7495	0.6222	0.8857	0.3572	2	18.6295	4.138	5.0223	11.583	10.4085	0.4196	9.2653	2.2523	10.6485	2.0107
903	2.5931	0.8719		2.0344	25.6612	1.3145	0.8368	0.9051	0.4688	2	7.8029	3.8875	2.1053	8.2928	4.6296	1.7172	7.1032	22.0072	5.936	1.0985
904	2.2331	0.9819		1.9531	9.4847	1.3964	0.9743	1.0426	0.6278	2	0.1227	0.059	0.0493	0.094	0.0828	0.0071	6.8883	5.7588	0.0879	0.0178
905	2.6394	0.8396		2.1201	28.3034	1.3874	0.8653	0.9327	0.5012	2	1.8596	0.5961	0.4855	1.1893	1.4258	-0.1185	6.9622	-6.3723	1.3403	0.2671
906	2.2082	0.9117		1.7946	8.5061	1.2053	0.9178	0.9833	0.5529	2	6.761	3.2476	2.5967	5.8739	5.385	0.2703	6.3246	3.9979	5.6094	1.069
907	1.8692	0.9093		1.4905	0.9996	0.9951	0.8209	0.966	0.5637	2	8.5215	4.152	4.9838	7.3656	10.1294	-1.558	5.3394	-18.2832	8.5635	1.596
908	3.4627	0.7724	0.6401	2.557	73.6812	1.5265	0.6401	0.886	0.3544	2	14.751	3.5766	4.367	10.0917	9.534	0.1976	8.4029	1.3396	9.6633	1.7555
909	2.5868	0.8589		2.0002	25.259	1.2744	0.7978	0.9159	0.4644	2	9.9267	3.8115	3.7519	8.2075	7.5491	0.3058	6.9797	3.0806	7.7893	1.4222
910	2.8933	0.8547		2.2914	42.6835	1.4638	0.8574	0.9361	0.474	2	19.8247	10.4656	3.9092	22.0792	9.4558	5.9835	7.7688	30.182	13.5433	2.5518
911	2.2731	0.8722		1.7775	11.1307	1.1461	0.8276	0.9664	0.5465	2	7.9813	3.1971	3.6043	5.8504	7.9783	-1.1629	6.2284	-14.5703	6.9639	1.2814
912	3.2325	0.8587		2.6084	62.5526	1.6939	0.8285	0.9368	0.5179	2	22.0688	8.5962	6.0275	16.5995	11.4562	2.6635	8.7205	12.0691	13.0284	2.5307
913	2.3765	0.9107		1.9531	15.5857	1.297	0.8888	0.9979	0.554	2	19.3383	7.3569	8.2679	13.2792	16.1262	-1.5773	6.7991	-8.1564	14.91	2.8442
914	3.8359	0.8378	0.6838	3.0795	88.6575	1.9874	0.6838	0.9264	0.4147	2	20.1076	3.7711	5.7507	9.0926	10.3876	-0.5371	10.0967	-2.6711	10.1175	1.9915
915	2.1469	0.9224		1.7689	6.248	1.1998	0.8986	1.0057	0.6037	2	12.4764	7.3908	4.2156	12.2417	8.5315	2.24	6.2214	17.9539	10.3987	2.0054
916	2.9374	0.8677		2.4028	45.1142	1.5934	0.8516	0.9186	0.5176	2	31.3974	15.3048	6.5894	29.5697	14.9586	7.5625	8.007	24.0864	19.7047	3.9212
917	2.6007	0.8447		2.0601	26.2483	1.332	0.8531	0.919	0.4795	2	11.9904	4.9504	3.9647	10.3242	8.2579	0.9908	6.9014	8.2633	9.0018	1.7374
918	3.0017	0.8301		2.3428	49.0216	1.4779	0.7296	0.8956	0.3854	2	16.9437	7.9069	3.189	20.5137	8.2721	4.7185	7.8278	27.8481	11.4647	2.1646
919	4.0438	0.8156	0.6263	3.1566	94.0555	1.9957	0.6263	0.9135	0.3593	2	16.3014	2.902	3.8834	8.0769	8.1881	-0.04	10.3607	-0.2452	8.1683	1.5734
920	3.5071	0.8262		2.7197	75.9982	1.7242	0.8106	0.922	0.4415	2	23.6919	11.1578	4.2684	25.2719	9.7721	6.8433	9.1032	28.8846	13.7408	2.6026
921	4.0421	0.8288	0.6747	3.1909	93.9967	2.0446	0.6747	0.9366	0.348	2	16.1918	3.3514	4.5097	9.6312	7.5683	0.7178	10.5247	4.4331	7.9193	1.5385
922	2.2042	0.8991		1.7817	8.3111	1.1894	0.8826	0.9367	0.5071	2	0.1908	0.0703	0.0934	0.1387	0.1765	-0.0192	6.2261	-10.0472	0.1604	0.0307
923	2.6612	0.8331		2.1287	29.5958	1.3855	0.8649	0.943	0.5346	2	10.1017	4.6996	3.3727	8.7903	6.3489	1.3053	6.9653	12.9216	7.291	1.4503
924	3.1327	0.8943		2.6084	56.8506	1.7609	0.8065	0.9748	0.4707	2	19.7247	9.1795	4.0508	19.5013	8.1731	5.3323	8.8014	27.0336	11.2015	2.2411
925	3.004	0.8904		2.4885	49.1077	1.6783	0.8758	0.9595	0.5161	2	20.3596	9.704	5.0121	18.8012	9.1691	4.9715	8.4031	24.4185	12.1311	2.4229
926	4.0896	0.8434		3.3322	94.6745	2.17	0.7724	0.9169	0.4698	2	20.3978	5.4214	5.834	11.5393	8.8088	1.2828	10.8358	6.2889	9.3999	1.8824
927	3.2626	0.8377		2.557	64.1215	1.6226	0.7458	0.9206	0.4258	2	16.4144	6.8894	3.8972	16.1816	7.9583	3.5011	8.5856	21.3294	10.1161	1.9119
928	2.2306	0.9255		1.8503	9.4029	1.2513	0.917	0.9825	0.5681	2	10.3342	4.1718	4.8864	7.344	9.0189	-0.9514	6.4854	-9.2063	8.2588	1.5935
929	2.2447	0.9004		1.7989	9.8288	1.1755	0.9144	0.9823	0.5404	2	3.4324	1.2434	1.7942	2.3008	3.447	-0.6194	6.3494	-18.0457	2.9199	0.5406
930	2.6793	0.798		2.043	30.6532	1.2553	0.822	0.8947	0.4961	2	1.9736	1.0025	0.6617	2.0205	1.2793	0.3677	6.7166	18.6309	1.5722	0.2938
931	2.4712	0.9165		2.0387	19.8656	1.3844	0.9199	0.9938	0.5753	2	12.2186	4.8005	4.1861	8.3443	9.1684	-0.4741	7.1151	-3.8801	8.8259	1.7173
932	3.8213	0.8295	0.6315	3.041	87.9792	1.9329	0.6315	0.9474	0.346	2	13.9717	2.5397	3.9514	7.3397	7.2039	0.047	9.9583	0.3364	7.2284	1.403
933	2.7527	0.8933		2.3086	34.2805	1.5302	0.8957	1.0359	0.5598	2	12.0477	4.8828	3.3574	8.7228	7.3835	0.7497	7.7247	6.2228	7.8733	1.5596
934	2.4119	0.9096		1.9616	16.958	1.3221	0.8508	0.9861	0.5835	2	11.9513	5.8837	4.0639	10.0837	8.2144	1.0907	6.8924	9.1262	9.0396	1.734
935	3.7241	0.7749	0.5626	2.7669	84.9377	1.6521	0.5626	0.855	0.3203	2	7.7974	1.7141	2.5018	5.3515	4.5676	0.2511	9.0658	3.2203	4.7197	0.8601
936	2.4816	0.8539		1.9916	20.306	1.3029	0.872	0.9368	0.5067	2	10.6093	4.11	4.0394	8.1116	8.1631	-0.0261	6.6572	-0.246	8.1428	1.5937
937	2.3171	0.9294		1.9359	12.7287	1.3103	0.8821	0.9618	0.5995	2	13.2113	5.8002	5.8663	9.6743	10.4266	-0.4511	6.7654	-3.4145	10.0827	1.9528
938	3.0307	0.8848		2.4842	50.4929	1.6368	0.8757	0.9217	0.5052	2	28.5474	8.3124	10.1987	16.4543	17.8808	-0.7206	8.424	-2.5242	17.441	3.3888
939	3.4366	0.8388		2.6683	72.6633	1.6897	0.731	0.8997	0.4367	2	20.1735	9.3804	3.8184	21.4792	8.6138	5.6186	9.0559	27.8514	11.9391	2.2277
940	3.3321	0.8635		2.724	68.1939	1.7991	0.7876	0.9414	0.4894	2	20.3527	10.4401	3.5847	21.3325	7.5688	6.7359	9.039	33.0959	11.3127	2.2517
941	4.4726	0.8074	0.5454	3.4093	98.688	2.0502	0.5454	0.8604	0.3402	2	14.5603	1.955	3.5581	5.7461	7.3715	-0.553	11.3446	-3.798	7.1019	1.2835
942	3.4069	0.8345		2.6512	71.1748	1.6636	0.7358	0.8876	0.4111	2	21.3305	10.5954	3.6604	25.7741	8.5712	7.0719	8.9313	33.1539	12.8219	2.3883
943	3.1991	0.8302		2.5313	60.254	1.622	0.8514	0.9171	0.4884	2	22.9114	9.2906	5.6021	19.0206	12.0162	3.4213	8.344	14.9327	14.1254	2.7459
944	3.0161	0.7973		2.2486	49.7337	1.3545	0.7887	0.8792	0.419	2	8.51	3.7066	2.2591	8.8471	5.1343	1.5555	7.5545	18.2785	6.2828	1.1265
945	3.3313	0.857		2.7155	68.1202	1.7865	0.7818	0.9294	0.4822	2	27.3103	12.7924	5.9493	26.5281	11.1306	7.425	8.9691	27.1875	15.287	3.0449
946	3.1636	0.8699		2.6169	58.5422	1.7419	0.8798	0.9485	0.5195	2	31.6821	16.9481	4.6225	32.6229	12.0535	10.6862	8.6455	33.7295	18.1882	3.6646
947	2.8342	0.8569		2.2871	39.1829	1.4797	0.8684	0.9438	0.5483	2	24.1836	10.8531	6.5486	19.7926	14.3124	3.005	7.6297	12.4258	16.3436	3.1697
948	3.1059	0.7939		2.3942	55.1561	1.4769	0.7882	0.9057	0.4539	2	18.7533	8.6559	5.1165	19.0702	9.8704	4.1757	7.7464	22.2665	12.6977	2.4209
949	2.7497	0.8428		2.1629	34.0669	1.372	0.8011	0.9165	0.4525	2	6.4989	2.1423	2.382	4.7339	4.7382	-0.0019	7.2807	-0.0297	4.7368	0.8926
950	3.423	0.8293		2.7283	72.0054	1.7522	0.8509	0.9165	0.4803	2	20.8151	8.4214	4.8963	17.5325	9.7446	3.7408	8.9181	17.9716	11.8794	2.334
951	2.3348	0.8897		1.8888	13.5849	1.2515	0.8981	0.9677	0.5215	2	13.9813	6.7872	4.9285	13.0135	9.8559	1.6468	6.5259	11.7786	11.1716	2.1424
952	2.6589	0.928		2.2529	29.4077	1.5623	0.8721	0.9793	0.6055	2	22.8431	10.5268	7.2582	17.385	12.8729	2.7321	7.7516	11.9603	14.6215	2.9469
953	3.8033	0.7861	0.6488	2.8696	87.5287	1.7478	0.6488	0.913	0.3386	2	21.1755	7.7194	4.5571	22.7953	9.5489	4.4858	9.3922	21.1839	12.1155	2.2546
954	2.9149	0.7903	0.6546	2.2229	43.9456	1.3228	0.6546	0.8834	0.3872	2	17.3586	5.0931	6.4638	13.1524	13.1107	0.0161	7.2368	0.093	13.1226	2.3987
955	2.9793	0.8075		2.2743	47.5439	1.423	0.7883	0.864	0.4309	2	14.3615	6.8463	3.3337	15.889	7.5747	3.5825	7.5577	24.9452	10.0924	1.9002
956	5.5597	0.8164		4.4244	99.9081	2.7875	0.841	0.9635	0.5408	2	12.2002	3.0608	2.2928	5.6598	4.068	0.8609	14.259	7.0564	4.3768	0.8556
957	2.6858	0.8341		2.0473	30.8239	1.2598	0.8041	0.8691	0.4749	2	11.4384	6.472	2.5205	13.6289	6.3271	3.4674	7.0379	30.3137	9.0795	1.6253
958	3.505	0.8035	0.6634	2.6641	75.9464	1.6426	0.6634	0.8692	0.3418	2	12.0663	2.2681	4.6738	6.6352	7.5327	-0.3068	8.8474	-2.5426	7.3459	1.3638
959	2.6234	0.7898		1.9531	27.3185	1.1741	0.8069	0.8748	0.4263	2	13.4106	3.8432	5.8082	9.0152	12.7941	-1.611	6.5091	-12.0129	11.422	2.0603
960	2.8252	0.8234		2.2101	38.5609	1.3989	0.8508	0.9165	0.497	2	27.8329	16.8224	4.4719	33.8492	12.2085	10.755	7.3081	38.6413	19.8963	3.8085
961	2.9412	0.8621		2.4028	45.2399	1.5837	0.796	0.9307	0.4963	2	28.437	15.013	5.7132	30.2519	12.3442	8.887	7.9659	31.2515	17.9561	3.5698
962	2.7712	0.8159		2.1073	35.2165	1.2785	0.7792	0.8689	0.4126	2	16.1113	8.994	3.2578	21.7993	8.2193	5.6029	7.1034	34.7762	12.6017	2.2681
963	3.0082	0.9007		2.5184	49.3449	1.7123	0.8741	0.9444	0.5208	2	12.7711	5.0473	3.3474	9.6906	6.4828	1.6708	8.5122	13.0827	7.4584	1.5003
964	2.5301	0.7933		1.8803	22.3312	1.1478	0.7871	0.8544	0.4579	2	15.21	7.7128	4.2777	16.8452	10.8662	2.7376	6.3057	17.9987	13.2514	2.4121
965	2.4634	0.8534		1.9102	19.4266	1.2212	0.8601	0.8953	0.4568	2	16.6637	6.9536	6.3297	15.2239	12.7018	1.152	6.6047	6.9132	13.6453	2.523
966	3.9087	0.7692	0.6904	2.9125	90.8271	1.7491	0.6904	0.8691	0.3592	2	25.0569	8.9528	5.4658	24.9223	11.5869	4.7905	9.4451	19.1185	14.3256	2.6529
967	2.8786	0.8212		2.2015	41.8823	1.3693	0.7904	0.9184	0.434	2	0.826	0.3366	0.3042	0.7756	0.5232	0.1095	7.4263	13.2567	0.6032	0.1112
968	2.0465	0.7363		1.3706	3.49	0.7374	0.7044	0.8206	0.3873	2	4.9509	2.7293	2.2215	7.0463	6.3468	0.2709	4.734	5.4717	6.714	1.0458
969	4.4986	0.8156	0.5979	3.5506	98.8096	2.2658	0.5979	0.9318	0.3734	2	23.1046	3.8684	4.6609	10.3607	10.1646	0.0732	11.5269	0.3168	10.1971	2.0044
970	2.1737	0.8357		1.6404	7.2276	1.0042	0.8052	0.9	0.4944	2	13.2133	4.8674	7.4326	9.8457	16.3715	-3.2261	5.7067	-24.4156	13.158	2.3154
971	3.9383	0.8065	0.65	3.0538	91.3746	1.8949	0.65	0.8965	0.3432	2	25.3189	8.9006	5.1637	25.933	10.5811	5.269	9.9778	20.8105	13.3616	2.5375
972	2.3591	0.8915		1.9017	14.7685	1.2464	0.8431	0.9517	0.5099	2	10.8542	3.6176	5.1464	7.0946	9.825	-1.3922	6.6072	-12.8264	8.7084	1.6428
973	5.0583	0.8276	0.6132	3.9961	99.6938	2.5265	0.6132	0.9288	0.3657	2	27.7222	4.9289	5.0438	13.4793	10.5484	1.0717	13.1511	3.8659	10.9726	2.108
974	2.8481	0.9207		2.3642	40.0703	1.6264	0.9257	0.9412	0.5408	2	0.1634	0.0714	0.0525	0.132	0.0848	0.0255	8.2379	15.6181	0.1005	0.0198
975	3.279	0.8059	0.6795	2.4842	64.9845	1.5135	0.6795	0.8903	0.3787	2	22.6126	7.9557	6.4527	21.0077	12.9156	3.0645	8.3013	13.5522	14.9406	2.724
976	2.6572	0.8958		2.2615	29.3138	1.5829	0.9435	1.0047	0.6377	2	20.1639	11.7875	4.4607	18.4856	8.862	6.1366	7.4777	30.4336	12.7386	2.6965
977	2.2446	0.8439		1.7089	9.8124	1.0531	0.8264	0.8886	0.4684	2	7.0434	2.8875	3.305	6.1644	7.1078	-0.4419	5.9508	-6.274	6.6883	1.1836
978	2.5505	0.8651		2.013	23.2285	1.2982	0.8624	0.9299	0.5438	2	7.5509	3.2565	2.6869	5.9885	5.6927	0.1609	6.9318	2.1309	5.8164	1.0893
979	3.1417	0.8575		2.5056	57.3514	1.6228	0.8644	0.938	0.4765	2	12.7024	5.1179	3.1592	10.7412	6.6166	1.9653	8.4639	15.4719	7.8275	1.5008
980	2.7353	0.9035		2.2957	33.3506	1.571	0.8878	0.9557	0.5415	2	17.9273	7.8933	4.5191	14.5755	9.7469	2.6149	7.7639	14.5861	11.4114	2.3091
981	1.8809	0.9471		1.5676	1.0768	1.0834	0.9229	0.9888	0.6294	2	0.2801	0.1784	0.1339	0.2835	0.2239	0.0375	5.5964	13.3738	0.2585	0.05
982	2.395	0.8723		1.8888	16.3388	1.2294	0.8422	0.9683	0.5201	2	9.1513	3.1721	4.3636	6.0991	8.4301	-1.2124	6.5636	-13.2484	7.4437	1.3943
983	4.1142	0.836	0.6286	3.2808	95.3258	2.1114	0.6286	0.9355	0.3672	2	22.9625	5.1949	7.066	14.1475	10.1869	1.4543	10.8053	6.3334	10.8755	2.1251
984	3.6008	0.8275		2.8311	80.479	1.7891	0.7883	0.8982	0.4655	2	24.2431	11.5588	4.5252	24.8325	9.5832	7.0981	9.3609	29.2788	13.5504	2.5898
985	4.5175	0.8051	0.6551	3.5121	98.9312	2.1895	0.6551	0.8802	0.3884	2	22.8585	8.6551	4.0632	22.2856	7.8859	5.5924	11.4263	24.4653	10.4401	2.0005
986	3.1756	0.8169		2.4885	59.0721	1.5908	0.8182	0.8956	0.4864	2	17.3175	8.1559	3.7274	16.7676	8.2959	4.1207	8.15	23.795	10.886	2.1248
987	2.3817	0.8572		1.8717	15.8249	1.1725	0.8509	0.9163	0.47	2	0.2134	0.0662	0.105	0.1409	0.2094	-0.0322	6.4138	-15.089	0.182	0.0333
988	3.108	0.8182		2.4756	55.3359	1.5714	0.8332	0.9174	0.515	2	14.4883	7.2991	4.4919	14.173	6.8056	3.7942	7.9893	26.188	9.22	1.8135
989	2.1348	0.9029		1.7304	5.8485	1.1566	0.8738	0.9431	0.5645	2	0.3211	0.2511	0.0566	0.4448	0.1181	0.1844	6.0552	57.4276	0.2776	0.053
990	2.8083	0.7666		2.0601	37.5037	1.2177	0.7942	0.8632	0.4452	2	8.6469	4.1066	2.3751	9.2234	5.8777	1.4896	6.7636	17.227	7.101	1.2784
991	4.5331	0.7799	0.6068	3.4736	98.9616	2.1207	0.6068	0.9064	0.3364	2	14.3642	1.6765	4.5248	4.9843	7.1105	-0.7151	11.1068	-4.9783	6.7733	1.2933
992	2.6872	0.8096		2.073	30.8619	1.2973	0.8491	0.9109	0.4957	2	3.0431	1.1755	1.1377	2.3715	2.3297	0.0207	6.8348	0.6815	2.3457	0.4452
993	3.2124	0.8259		2.4413	61.2815	1.4926	0.7767	0.8678	0.4438	2	19.3814	9.1289	4.4421	20.572	9.7748	4.7913	8.3351	24.7211	12.985	2.3253
994	2.6352	0.8438		2.0687	28.0239	1.299	0.8533	0.9214	0.4601	2	12.4059	6.5683	3.0154	14.2749	6.9589	3.3663	6.9856	27.1347	9.5503	1.7759
995	3.357	0.8438		2.6641	69.3293	1.6982	0.8429	0.9153	0.5197	2	11.3051	3.8378	2.2835	7.384	6.3365	0.5444	8.8995	4.8155	6.6571	1.2703
996	2.6004	0.8165		2.0045	26.2299	1.2633	0.8109	0.9296	0.4631	2	10.8172	3.7269	4.0501	8.048	8.861	-0.3765	6.6705	-3.4806	8.5627	1.6216
997	2.5414	0.8918		2.1287	22.9408	1.4673	0.9087	0.9857	0.6193	2	24.0466	12.5309	7.0841	20.2329	13.5805	4.12	7.1203	17.1334	16.3883	3.3772
998	2.6435	0.8336		2.043	28.5086	1.2668	0.8089	0.9211	0.451	2	11.6611	5.0273	4.1246	11.1467	8.132	1.3597	6.9228	11.6601	9.2052	1.6844
999	3.4291	0.7549	0.6367	2.5013	72.3593	1.4579	0.6367	0.8483	0.3187	2	5.6583	1.0191	1.6528	3.1976	4.0725	-0.2789	8.1326	-4.929	3.8811	0.6958
1000	3.7213	0.7506	0.5991	2.6726	84.7445	1.5503	0.5991	0.8752	0.3273	2	14.969	2.8195	5.1924	8.6154	9.9339	-0.4315	8.7746	-2.8826	9.6556	1.7059
1001	3.2293	0.813		2.4885	62.2219	1.5398	0.7827	0.8895	0.4447	2	16.9495	8.2323	3.6232	18.5114	7.9601	4.6923	8.2479	27.684	11.0076	2.055
1002	3.5851	0.7948		2.7326	79.8379	1.6883	0.7919	0.8607	0.4495	2	19.3461	9.0847	3.32	20.2119	8.2833	5.3616	8.9517	27.7141	11.4589	2.1612
1003	4.1867	0.7855		3.1609	96.3083	1.9174	0.7213	0.8771	0.3774	2	30.2216	11.2522	5.6019	29.8124	12.3184	6.6028	10.3322	21.8479	15.7618	2.925
1004	2.2522	0.9131		1.8331	10.1573	1.2131	0.9262	0.9906	0.5476	2	19.7891	10.1631	7.466	18.5601	14.4636	2.2431	6.4606	11.335	16.3128	3.063
1005	2.4239	0.8617		1.906	17.5453	1.2128	0.8524	0.9184	0.5167	2	11.5483	4.6913	4.7018	9.0793	9.8514	-0.399	6.5616	-3.4551	9.522	1.76
1006	2.7442	0.8052		2.1458	33.6793	1.3545	0.7919	0.9181	0.438	2	0.9302	0.6401	0.0831	1.4617	0.3165	0.5015	6.9417	53.9131	0.6867	0.134
1007	3.9699	0.8301	0.6	3.1566	92.1562	2.0056	0.6	0.9363	0.3704	2	16.4546	3.4254	3.9056	9.2475	7.968	0.4739	10.3529	2.88	8.2043	1.5894
1008	3.8403	0.8401		3.0752	88.7993	1.9937	0.8508	0.9179	0.484	2	30.432	13.3653	4.6933	27.6127	11.3045	7.8936	10.1356	25.9385	15.2641	3.0025
1009	2.1654	0.8978		1.7561	6.8414	1.1516	0.8784	0.9452	0.57	2	12.2296	4.8523	6.4836	8.5132	12.6831	-2.3767	6.1077	-19.434	10.6197	2.0023
1010	3.1796	0.8972		2.6255	59.3262	1.7789	0.9005	0.9417	0.5719	2	20.2189	7.9732	6.1252	13.9411	10.146	2.1705	8.9618	10.735	11.366	2.2561
1011	3.6484	0.8634		3.0495	82.2568	2.0488	0.8098	0.9648	0.4721	2	19.9729	8.2511	3.0256	17.476	7.4345	4.741	9.8962	23.7372	9.7486	2.0182
1012	3.3906	0.8615		2.8011	70.6987	1.8892	0.8678	0.9421	0.4921	2	29.7703	14.3194	5.34	29.0968	11.0599	8.8765	9.1764	29.8166	15.7582	3.2442
1013	3.3678	0.8813		2.7883	69.8258	1.8543	0.8686	0.9432	0.5481	2	24.7554	11.3264	4.0009	20.6665	10.2807	5.692	9.3244	22.993	13.3503	2.6549
1014	2.6548	0.8576		2.1672	29.1824	1.4513	0.8853	0.9461	0.5715	2	0.7333	0.4308	0.1502	0.7538	0.3439	0.2343	7.1529	31.9515	0.5053	0.1025
1015	3.2074	0.8361		2.5441	60.8836	1.6336	0.8192	0.9388	0.5121	2	16.7221	8.1845	3.7498	15.9835	7.6124	4.2865	8.4253	25.6337	10.2363	1.9847
1016	2.7154	0.9213		2.3428	32.2733	1.6318	0.9819	0.9823	0.6445	2	19.465	8.4242	6.5475	13.0713	11.1829	1.2171	7.8594	6.2528	11.9285	2.4767
1017	3.2463	0.8796	0.673	2.5955	63.2636	1.6918	0.673	0.9387	0.379	2	22.2286	7.0907	7.1624	18.7108	11.5303	2.7212	8.9711	12.2419	13.139	2.4778
1018	3.2273	0.8899	0.7333	2.6898	62.1276	1.8034	0.7333	1.0013	0.4872	2	16.0181	6.732	4.1824	13.8178	7.0551	3.2948	9.0231	20.5692	8.8822	1.7752
1019	3.3672	0.8481		2.754	69.8009	1.8055	0.8293	0.9668	0.5379	2	17.7606	8.74	3.6525	16.2495	7.1159	4.9126	8.9716	27.6601	9.8369	1.9796
1020	2.9366	0.8157		2.2829	45.0513	1.4352	0.8177	0.8877	0.48	2	0.9159	0.1331	0.6401	0.2773	0.8195	-0.2603	7.5254	-28.4201	0.6382	0.1217
1021	2.6986	0.847		2.0858	31.4515	1.3042	0.801	0.9262	0.5142	2	12.4512	5.1108	4.4249	9.9389	9.2922	0.3325	7.1812	2.6704	9.547	1.7339
1022	3.2958	0.8846		2.6898	65.9738	1.7561	0.8488	0.9657	0.4679	2	8.9381	3.8868	2.2487	8.3078	3.9212	2.0523	9.1596	22.9613	5.0897	0.9758
1023	2.0788	0.9224		1.7132	4.1194	1.1606	0.851	0.9819	0.5585	2	15.3866	6.9438	7.5083	12.4321	14.0225	-0.8883	6.0239	-5.7732	13.2575	2.5543
1024	2.2918	0.8745		1.7817	11.8942	1.1405	0.865	0.9413	0.5459	2	0.2506	0.1187	0.0972	0.2174	0.2218	-0.0024	6.2964	-0.9533	0.2197	0.0398
1025	1.9888	0.9202		1.6104	2.2861	1.0656	0.9201	0.9885	0.5415	2	2.1255	0.8584	1.2671	1.5852	2.4178	-0.4509	5.7495	-21.2138	1.9947	0.3697
1026	3.72	0.8288		2.9296	84.6618	1.8639	0.7804	0.8949	0.4548	2	18.9388	9.0774	3.0509	19.9605	6.9981	5.8949	9.6866	31.126	10.1608	1.9552
1027	2.1511	0.9032		1.7518	6.4402	1.1666	0.8722	0.9432	0.5613	2	25.1391	14.0297	9.6309	24.994	18.3554	3.7264	6.1035	14.8231	21.549	4.1188
1028	2.652	0.8231		2.0901	29.0137	1.3473	0.8582	0.9254	0.5192	2	17.9047	9.7654	3.5822	18.8074	9.8287	4.662	6.8579	26.0379	13.2893	2.6108
1029	2.7712	0.8727		2.2358	35.1969	1.4619	0.886	0.9585	0.5165	2	18.6992	10.4795	3.6206	20.2902	8.6942	5.9892	7.5973	32.0292	12.791	2.4613
1030	3.1993	0.7468		2.2486	60.3238	1.2632	0.6706	0.8166	0.3411	2	26.8994	11.1984	7.8689	32.826	17.0281	5.3894	7.5059	20.0354	21.2946	3.5838
1031	3.2115	0.8907		2.7026	61.2112	1.8375	0.9346	0.9431	0.5869	2	0.4748	0.0673	0.2499	0.1147	0.3258	-0.124	8.9861	-26.1163	0.2584	0.0528
1032	3.2094	0.7753		2.3	61.0473	1.343	0.7259	0.8612	0.3958	2	7.1595	2.9518	1.8389	7.4579	4.4423	1.1935	7.8172	16.6702	5.331	0.9159
1033	3.5477	0.8043		2.7454	78.0632	1.6953	0.7853	0.8686	0.4214	2	21.5263	8.0864	4.121	19.188	10.5501	3.6403	8.9647	16.9109	12.6976	2.4012
1034	2.6786	0.8649		2.1158	30.5964	1.364	0.8072	0.945	0.5096	2	0.9151	0.4527	0.3107	0.8883	0.5412	0.1769	7.2779	19.3312	0.6709	0.1257
1035	3.2737	0.8558	0.7557	2.6169	64.6963	1.6936	0.7557	0.9334	0.4249	2	20.0562	8.1731	4.7624	19.2371	9.3659	4.1939	8.8018	20.9107	11.8423	2.2786
1036	2.8217	0.8631		2.2743	38.3209	1.5131	0.9174	0.9854	0.5685	2	18.5522	11.3825	3.0513	20.0214	7.5903	7.0673	7.651	38.0941	12.2611	2.4248
1037	2.7652	0.8505		2.1929	34.9038	1.4	0.8275	0.9386	0.4765	2	16.7083	8.3714	4.6392	17.5671	9.0274	4.0695	7.389	24.3562	11.9345	2.2612
1038	2.3598	0.9054		1.9231	14.8364	1.2824	0.8782	0.946	0.5285	2	12.4861	5.2329	5.1224	9.9008	9.6209	0.1479	6.7121	1.1845	9.7365	1.8602
1039	3.2209	0.8607		2.6212	61.6804	1.722	0.84	0.9433	0.5224	2	31.4415	15.6404	5.1923	29.9385	13.1717	8.7593	8.7094	27.859	18.2587	3.6101
1040	3.6016	0.8107		2.784	80.5058	1.7275	0.7379	0.9055	0.4227	2	24.0787	12.083	4.0406	28.5829	9.194	8.1964	9.1725	34.04	13.9385	2.6251
1041	2.3334	0.8495		1.7989	13.4503	1.1397	0.8533	0.9189	0.4671	2	7.6252	3.3114	3.1054	7.0896	6.4135	0.3158	6.2274	4.1415	6.6905	1.2245
1042	3.3641	0.8459	0.7206	2.7026	69.6518	1.7412	0.7206	0.9205	0.4325	2	17.4179	6.6797	3.7868	15.4457	8.2053	3.1312	8.9405	17.9769	10.0034	1.9482
1043	2.1381	0.9097		1.7603	5.9283	1.1855	0.9171	0.9826	0.5747	2	10.8646	5.8189	4.2907	10.1258	8.26	1.0722	6.1104	9.8687	9.1646	1.7781
1044	3.6559	0.8367		2.8825	82.6639	1.8278	0.7532	0.9041	0.4131	2	19.4727	8.5101	3.5681	20.5982	7.7494	5.3085	9.6096	27.2612	10.6536	2.0264
1045	4.2317	0.818	0.5374	3.2979	96.8171	2.0859	0.5374	0.9269	0.3266	2	15.3171	3.3495	4.5538	10.2541	6.8026	1.1274	10.875	7.3604	7.3432	1.4085
1046	2.072	0.8345		1.5419	3.8988	0.9568	0.8077	0.879	0.4362	2	3.8101	1.4374	2.1578	3.295	4.5577	-0.5509	5.4318	-14.4589	3.9821	0.7014
1047	3.1871	0.8202		2.5099	59.7661	1.6045	0.8139	0.8959	0.4849	2	19.9507	9.2291	4.3217	19.0315	9.5762	4.5853	8.2125	22.9832	12.4342	2.4293
1048	3.5542	0.791	0.6566	2.6255	78.5643	1.5556	0.6566	0.8811	0.3342	2	22.0047	7.3305	5.4414	21.9324	12.0143	3.315	8.832	15.065	14.1455	2.4915
1049	3.7587	0.8309		2.9639	86.1299	1.8601	0.7146	0.9187	0.4139	2	18.8397	9.2079	3.3251	22.2472	6.66	6.4514	9.8117	34.2436	10.1283	1.9201
1050	3.9741	0.8226		3.1223	92.2433	1.9762	0.7054	0.8905	0.4177	2	23.8579	10.6217	3.9939	25.4306	8.4926	7.0745	10.2703	29.6527	12.0726	2.323
1051	3.7206	0.8124		2.8825	84.6894	1.8029	0.7588	0.9024	0.4307	2	24.9297	10.5367	2.9988	24.4638	10.4892	6.019	9.4954	24.1439	13.8276	2.6255
1052	2.0998	0.9334		1.7432	4.7832	1.1798	0.9182	0.9848	0.5715	2	8.6972	3.2328	4.791	5.6564	8.9843	-1.9019	6.1571	-21.868	7.3718	1.4125
1053	2.6448	0.863		2.1115	28.602	1.3422	0.8347	0.9137	0.4585	2	0.4316	0.1304	0.1991	0.2843	0.341	-0.026	7.1708	-6.0218	0.3216	0.0602
1054	4.1909	0.8459	0.6676	3.3194	96.3681	2.1064	0.6676	0.9132	0.3508	2	13.0819	3.0447	2.8246	8.68	5.717	1.0394	11.1371	7.9453	6.2105	1.1746
1055	2.6699	0.9108		2.3128	30.048	1.6312	0.8974	1.0777	0.5877	2	20.5471	12.0167	3.9927	20.446	8.1751	7.212	7.6396	35.0998	12.5963	2.6896
1056	2.7585	0.8487		2.1672	34.6698	1.3779	0.8422	0.928	0.4713	2	20.0482	8.9346	5.7225	18.9592	12.2576	3.1582	7.3549	15.753	14.5498	2.7258
1057	3.9141	0.7941	0.6246	2.9981	90.9421	1.8619	0.6246	0.9033	0.3311	2	23.0798	5.7832	5.3833	17.4679	11.299	2.0424	9.7646	8.8493	12.3958	2.3636
1058	2.3641	0.7899		1.6918	15.1084	0.984	0.7446	0.8437	0.4033	2	2.1284	0.8989	0.8012	2.2288	2.1172	0.045	5.8668	2.1138	2.163	0.3628
1059	3.7535	0.847	0.6547	3.0024	85.9629	1.9271	0.6547	0.9621	0.4038	2	13.91	3.5583	4.2939	8.8116	6.7958	0.814	9.9872	5.8519	7.2181	1.3928
1060	2.1834	0.8514		1.679	7.5663	1.0382	0.8417	0.9098	0.5058	2	14.808	6.2026	7.4928	12.2637	16.1619	-1.9716	5.8399	-13.3144	14.2631	2.5357
1061	3.3605	0.7736		2.4799	69.4533	1.4669	0.7084	0.8523	0.3921	2	23.8024	10.2943	6.2205	26.2532	12.5678	5.3662	8.1667	22.5448	16.2263	2.9146
1062	2.3532	0.8717		1.8631	14.3108	1.2016	0.8247	0.9394	0.4943	2	7.2902	2.805	3.3748	5.6747	6.3415	-0.3296	6.4444	-4.5211	6.0671	1.1312
1063	3.3049	0.8493		2.6898	66.6046	1.7423	0.8059	0.9318	0.4542	2	26.5257	12.3339	4.9677	27.1562	11.0179	7.3297	8.818	27.6324	15.2245	3.0081
1064	2.1892	0.8468		1.6575	7.7764	1.014	0.8278	0.8907	0.4992	2	4.6259	1.4567	2.8713	2.9182	6.1563	-1.6165	5.8243	-34.9446	4.562	0.7942
1065	3.4645	0.8473	0.7301	2.7797	73.7834	1.8025	0.7301	0.9393	0.4312	2	18.7543	8.9947	3.4939	20.8577	7.1172	5.9255	9.2222	31.5954	10.4046	2.0336
1066	3.1864	0.8387		2.5441	59.7429	1.6492	0.8069	0.9098	0.4954	2	35.9889	14.7731	9.0585	29.8226	18.3865	5.665	8.3954	15.741	21.822	4.2867
1067	2.3301	0.7867		1.6832	13.2822	0.9955	0.7248	0.8547	0.3769	2	2.9501	1.3873	1.0513	3.6803	2.5267	0.4349	5.7591	14.7419	2.9634	0.5123
1068	2.6701	0.767		1.9702	30.1235	1.1772	0.7484	0.8433	0.4296	2	0.189	0.0587	0.0718	0.1365	0.1744	-0.0163	6.4336	-8.619	0.1606	0.0294
1069	1.5909	0.8864		1.225	0.1073	0.7698	0.7947	0.9315	0.4966	2	0.6917	0.396	0.5173	0.7975	1.0822	-0.1414	4.4304	-20.4424	0.8985	0.1561
1070	2.3509	0.8612		1.8503	14.1586	1.1779	0.868	0.9347	0.4836	2	7.0405	2.7833	2.8797	5.7559	6.1314	-0.1816	6.3606	-2.5794	5.9772	1.1069
1071	2.1302	0.8757		1.6575	5.6571	1.0777	0.8341	0.9323	0.5358	2	9.7684	4.8612	4.2668	9.0726	9.0556	0.0091	5.8606	0.0934	9.0641	1.6668
1072	2.5262	0.8637		2.013	22.0988	1.3049	0.8113	0.9236	0.5199	2	12.4671	4.7594	4.5834	9.1545	9.8192	-0.3456	6.8542	-2.7721	9.5541	1.8189
1073	3.1168	0.8699		2.5441	55.9218	1.6915	0.7793	0.9392	0.4474	2	12.2429	6.7022	1.5834	14.981	4.4536	4.7097	8.5179	38.4688	7.2379	1.4373
1074	2.8931	0.8545		2.3086	42.6423	1.4809	0.8624	0.9396	0.4975	2	16.6676	6.5329	5.4327	13.1317	10.3062	1.4056	7.7667	8.4331	11.255	2.146
1075	3.3018	0.8511		2.6683	66.3859	1.7304	0.7857	0.9405	0.4487	2	20.7195	9.9551	4.4587	22.1856	8.3988	6.1864	8.8289	29.8579	11.9738	2.3468
1076	3.5972	0.8133	0.6093	2.784	80.3987	1.7211	0.6093	0.9163	0.3699	2	12.1254	2.9529	3.9526	7.9821	6.7885	0.4416	9.1906	3.6419	7.0451	1.3193
1077	2.3577	0.8525		1.816	14.6497	1.1435	0.8226	0.8938	0.4634	2	6.4979	2.6394	2.6732	5.6962	5.6731	0.0107	6.3147	0.1645	5.6825	1.029
1078	2.4533	0.8568		1.9102	18.954	1.1964	0.8515	0.917	0.5106	2	4.7647	1.7944	2.0385	3.5142	4.3312	-0.4172	6.6037	-8.7561	3.9825	0.7215
1079	2.7313	0.8784		2.2443	33.1962	1.5075	0.8655	0.9553	0.5194	2	18.2424	7.8242	5.2333	15.0647	10.5434	2.3483	7.5374	12.8728	12.1011	2.4203
1080	3.5222	0.8483	0.7265	2.8097	76.6485	1.8203	0.7265	0.9671	0.4065	2	17.0073	6.9984	3.8799	17.2176	7.0792	4.1209	9.3866	24.2302	9.3431	1.8119
1081	2.7275	0.8441		2.1715	32.9072	1.4197	0.8493	0.964	0.5066	2	22.4034	6.8734	8.0958	13.5671	17.0093	-1.7439	7.2327	-7.7841	15.7804	3.0975
1082	3.2485	0.8526		2.5998	63.3587	1.6983	0.7769	0.9486	0.4228	2	17.8305	7.0534	3.3872	16.6822	8.4492	3.481	8.7007	19.5227	10.499	2.0493
1083	2.5734	0.8658		2.0987	24.4579	1.3747	0.9194	0.9287	0.5702	2	10.4374	4.49	4.016	7.875	7.3926	0.2751	6.9994	2.6357	7.5925	1.4912
1084	4.1601	0.7948		3.1395	96.0099	1.9137	0.6916	0.8418	0.3426	2	17.7366	6.9216	2.7734	20.2044	6.8835	4.5635	10.3875	25.7293	9.2682	1.7075
1085	1.9971	0.8934		1.5976	2.3796	1.0576	0.8506	0.9607	0.5447	2	0.6961	0.571	0.1251	1.0483	0.2439	0.4382	5.6051	62.9507	0.6582	0.1242
1086	2.9466	0.8668		2.4285	45.6179	1.614	0.8667	0.9228	0.5545	2	21.1703	11.1083	4.5979	20.0318	9.4974	5.8416	8.0239	27.5934	13.1167	2.6384
1087	2.6932	0.8574		2.1886	31.1849	1.4522	0.8653	0.9452	0.5605	2	14.597	6.69	4.6685	11.9358	8.8673	1.7199	7.2543	11.7826	10.0516	2.0122
1088	2.7088	0.7958		2.0516	31.8905	1.2169	0.7319	0.8548	0.4091	2	0.3341	0.1199	0.1289	0.2931	0.2651	0.0115	6.7726	3.4271	0.2746	0.0493
1089	4.1553	0.8006	0.6028	3.1609	95.9503	1.9165	0.6028	0.8625	0.3507	2	24.0784	5.9016	6.0728	16.8301	11.6083	1.8311	10.4511	7.6047	12.5637	2.3039
1090	3.6239	0.8235	0.693	2.8911	81.3383	1.8419	0.693	0.9662	0.4002	2	13.9326	4.2875	3.1455	10.7134	6.69	1.6102	9.3751	11.5571	7.5643	1.4861
1091	2.8444	0.7947		2.1372	39.7672	1.2869	0.7996	0.8947	0.4524	2	12.6126	5.5541	3.7847	12.2761	8.4587	1.7271	7.1012	13.6934	9.8008	1.7761
1092	3.4339	0.8299		2.6555	72.5872	1.6351	0.7605	0.9081	0.4022	2	23.4821	8.0557	5.9728	20.0295	12.512	3.0235	8.9525	12.8758	14.3613	2.623
1093	2.8819	0.8491		2.2829	42.0052	1.465	0.8547	0.9275	0.4868	2	16.3501	5.1419	5.3154	10.5621	11.4586	-0.4365	7.687	-2.6697	11.1605	2.127
1094	2.0315	0.8397		1.529	3.0041	0.9389	0.7977	0.8952	0.487	2	0.4583	0.2825	0.1758	0.5801	0.3891	0.093	5.3594	20.2967	0.4881	0.0855
1095	2.7998	0.8992		2.2914	37.0275	1.5321	0.857	0.9451	0.5349	2	26.5699	14.3168	5.9225	26.7654	12.288	7.744	7.9094	29.1458	17.3421	3.3593
1096	2.6463	0.7683		1.8888	28.6581	1.08	0.7753	0.8582	0.3987	2	0.8393	0.3397	0.3041	0.852	0.7333	0.0473	6.3874	5.6392	0.7771	0.1314
1097	2.7689	0.892		2.2786	35.0601	1.5254	0.8992	1	0.5529	2	23.0584	10.0451	6.9435	18.168	13.3811	2.6467	7.7594	11.4782	15.1163	2.9717
1098	3.4086	0.7652		2.5142	71.3003	1.4982	0.7539	0.8594	0.3805	2	12.9369	5.0461	2.6817	13.2627	7.0598	2.36	8.1937	18.2424	8.635	1.5789
1099	2.6486	0.8593		2.103	28.8638	1.3394	0.8495	0.9031	0.4818	2	9.3319	2.9174	4.0738	6.0551	7.4796	-0.6863	7.1497	-7.3543	6.9672	1.3052
1100	3.4061	0.796		2.5527	71.0995	1.5411	0.7065	0.8558	0.362	2	13.7938	6.1603	2.7016	17.0184	6.4737	3.817	8.5182	27.6719	8.9506	1.6193
1101	2.3943	0.8535		1.8674	16.3217	1.1899	0.8603	0.9265	0.5194	2	0.1783	0.0696	0.0728	0.134	0.1622	-0.0147	6.4201	-8.2277	0.1498	0.0278
1102	2.8547	0.8349		2.2443	40.5161	1.4421	0.8422	0.9184	0.4735	2	12.712	5.6	3.275	11.826	7.3425	2.1231	7.4875	16.7015	8.8149	1.6978
1103	3.7403	0.831		2.8825	85.5187	1.7713	0.7117	0.8712	0.3958	2	16.3578	7.2239	2.8848	18.251	6.6404	4.5956	9.7642	28.0942	9.2349	1.6753
1104	3.2002	0.8256	0.7286	2.5056	60.3936	1.5903	0.7286	0.9038	0.4544	2	20.241	9.8243	3.8021	21.6207	9.1702	5.6574	8.2999	27.9502	12.7278	2.4387
1105	3.0663	0.81		2.3557	52.6179	1.4694	0.8031	0.8805	0.4721	2	18.0612	9.3008	3.7925	19.7006	8.784	5.1538	7.803	28.5352	12.2915	2.3146
1106	2.1915	0.9068		1.7646	7.8735	1.1513	0.8898	0.9711	0.5799	2	10.4771	3.9631	5.8555	6.8342	11.4003	-2.6478	6.2431	-25.2723	9.1002	1.6782
1107	2.1305	0.8203		1.5762	5.6731	0.9617	0.8028	0.884	0.4782	2	2.1812	1.0274	1.0449	2.1485	2.3861	-0.1136	5.4905	-5.2081	2.2681	0.3973
1108	2.2487	0.9465		1.9145	9.9437	1.3124	0.9095	1.0107	0.5841	2	10.5918	4.7876	4.4979	8.1962	7.9694	0.1324	6.6869	1.25	8.0706	1.584
1109	2.2943	0.9202		1.8803	11.9941	1.2628	0.9196	0.9856	0.6149	2	10.3799	3.3946	5.8249	5.5207	10.7809	-3.2345	6.6322	-31.1612	8.2197	1.5651
1110	2.549	0.8912		2.0687	23.1565	1.3684	0.8754	0.9448	0.57	2	10.1943	2.9995	4.3399	5.2624	9.0119	-2.1372	7.1365	-20.9647	7.4498	1.4285
1111	3.1267	0.8625		2.5099	56.5327	1.6368	0.8208	0.9227	0.4614	2	18.7322	8.491	4.3887	18.4014	8.7134	4.4703	8.4719	23.8643	11.4444	2.2111
1112	2.2071	0.8931		1.7603	8.4248	1.1607	0.8966	0.9574	0.53	2	11.8665	3.8668	6.3976	7.2955	12.6853	-2.8567	6.1923	-24.0737	10.2236	1.9163
1113	3.8727	0.841	0.6858	3.1566	89.7668	2.0669	0.6858	0.9711	0.426	2	19.3566	7.7128	3.387	18.1033	7.0963	4.6894	10.2322	24.2264	9.365	1.8917
1114	3.5254	0.8067		2.6641	76.8572	1.6293	0.7892	0.8591	0.4069	2	11.2655	6.3898	2.3321	15.7022	3.9889	4.7666	8.9347	42.3115	6.9143	1.2609
1115	3.3223	0.8475		2.6084	67.6295	1.6583	0.7864	0.9329	0.4539	2	16.5898	7.8641	3.2442	17.3255	7.2446	4.5758	8.8458	27.582	10.0041	1.8754
1116	2.9578	0.8675		2.4242	46.3345	1.5977	0.8198	0.9438	0.4951	2	17.9719	8.4689	4.2934	17.1057	8.6185	4.2019	8.0611	23.3804	11.2486	2.2295
1117	2.4629	0.9495		2.0987	19.4091	1.4822	0.9408	0.995	0.5835	2	27.302	14.5079	7.0232	24.8646	14.2354	6.2019	7.3467	22.7159	18.4199	3.7162
1118	3.0093	0.8591		2.4242	49.4528	1.5744	0.8215	0.9129	0.4674	2	21.7133	9.1407	5.7794	19.5564	11.3574	3.8322	8.1222	17.6491	13.7915	2.6733
1119	2.7942	0.8212		2.1244	36.6911	1.3225	0.8201	0.8903	0.4926	2	18.3347	8.8349	4.7179	17.9356	11.4463	3.1965	7.2082	17.4342	13.8637	2.5436
1120	3.1113	0.829		2.4328	55.6511	1.5453	0.7207	0.917	0.4182	2	9.96	4.0675	2.387	9.7263	5.2282	1.8811	8.1034	18.8865	6.4454	1.2291
1121	2.2209	0.9872		1.9702	9.0598	1.4248	0.9431	1.0711	0.617	2	20.826	9.415	8.5299	15.2587	14.1266	0.6985	6.8879	3.354	14.6168	3.0236
1122	2.7056	0.8671		2.2015	31.7567	1.4404	0.8046	0.9582	0.5077	2	16.6162	9.6242	3.8436	18.9555	7.4965	5.818	7.3701	35.014	11.5358	2.2545
1123	2.2657	0.9175		1.8631	10.8	1.2664	0.8415	1.0173	0.5649	2	2.887	1.2998	1.2241	2.301	2.2626	0.0217	6.5307	0.7513	2.2797	0.4421
1124	2.894	0.8809		2.4156	42.8071	1.636	0.9183	0.9799	0.5496	2	20.453	9.5077	4.8592	17.3007	10.0745	3.9712	8.0094	19.4162	12.5018	2.5536
1125	3.9589	0.8241	0.6591	3.1095	91.9242	1.9567	0.6591	0.9279	0.3667	2	13.824	5.0108	3.0537	13.6652	5.5428	2.9783	10.249	21.5444	7.065	1.3488
1126	2.3539	0.9033		1.906	14.3616	1.2652	0.8611	0.9842	0.537	2	10.1384	4.3907	3.8441	8.1765	7.8934	0.152	6.6799	1.4993	8.0133	1.5177
1127	3.5779	0.8788		2.9853	79.5983	2.0229	0.8274	0.9813	0.515	2	18.5213	7.4209	3.7743	14.4089	7.3615	3.6296	9.8778	19.5969	9.1558	1.875
1128	2.5461	0.9113		2.0987	23.0666	1.4204	0.8742	0.9769	0.5801	2	0.7979	0.2368	0.4932	0.4083	0.6677	-0.1505	7.2895	-18.862	0.5617	0.1095
1129	2.4996	0.8771		1.9788	21.0134	1.2732	0.8412	0.9134	0.503	2	8.3289	2.9481	3.333	5.8611	6.9864	-0.566	6.8877	-6.7956	6.5417	1.2092
1130	2.8396	0.817		2.1929	39.4647	1.3601	0.7978	0.9107	0.4639	2	0.2896	0.1511	0.0695	0.3258	0.1545	0.0795	7.2886	27.4482	0.2129	0.0397
1131	2.6078	0.8438		2.0516	26.4875	1.3199	0.8379	0.9209	0.4944	2	5.9921	2.6347	1.9278	5.329	4.0669	0.624	6.9128	10.4137	4.5398	0.8668
1132	4.2188	0.8589	0.6491	3.4564	96.7572	2.2717	0.6491	0.9715	0.3648	2	18.0641	3.4486	4.2033	9.4535	7.6645	0.6526	11.3842	3.6127	7.9518	1.5868
1133	3.8705	0.8038	0.595	2.9553	89.7097	1.7999	0.595	0.9093	0.3545	2	14.9623	2.5745	4.4987	7.2632	8.5701	-0.4632	9.7738	-3.0958	8.3129	1.5309
1134	2.4505	0.8615		1.9145	18.7095	1.2076	0.8437	0.9173	0.5165	2	8.3541	3.3422	3.3262	6.4708	7.2526	-0.4038	6.6319	-4.8336	6.9179	1.2597
1135	3.5046	0.7966		2.7112	75.8685	1.7091	0.7873	0.8732	0.4266	2	23.8639	12.4022	3.0791	29.0705	8.937	8.5894	8.7706	35.9933	13.9628	2.7209
1136	2.7291	0.8393		2.1587	33.0035	1.3966	0.8285	0.921	0.4805	2	15.858	7.3353	3.7895	15.2666	9.303	2.8654	7.1957	18.0691	11.3547	2.2038
1137	2.8353	0.8736		2.3257	39.2231	1.5252	0.8636	0.9629	0.5483	2	25.7827	11.6967	7.1409	21.3315	14.4198	3.7899	7.7816	14.6994	16.9045	3.3133
1138	2.4413	0.8611		1.9359	18.187	1.2257	0.8342	0.9117	0.5154	2	14.8371	5.4644	6.2997	10.602	13.1959	-1.3369	6.6044	-9.0105	12.105	2.2465
1139	3.3572	0.8654		2.7283	69.3541	1.7889	0.85	0.9606	0.5338	2	33.6224	15.0492	6.8134	28.1934	14.7982	7.1502	9.1272	21.2662	18.795	3.6838
1140	2.9569	0.8498		2.3899	46.2922	1.5495	0.8459	0.9268	0.5088	2	17.3964	8.7718	4.1208	17.2392	8.2872	4.5551	7.8939	26.1842	11.2271	2.2038
1141	2.2615	0.8722		1.7646	10.569	1.1439	0.8407	0.9373	0.5356	2	10.025	5.0019	3.6028	9.3381	8.2583	0.5784	6.197	5.7696	8.7639	1.6177
1142	3.6329	0.8085		2.8439	81.7428	1.8112	0.7579	0.898	0.4154	2	34.8425	14.0509	6.4813	33.8236	14.8959	7.8629	9.2277	22.567	19.2372	3.7759
1143	1.9303	0.8234		1.422	1.5252	0.8423	0.7891	0.8574	0.4678	2	9.436	4.8228	5.4253	10.3098	12.3196	-0.9401	4.9931	-9.9629	11.2027	1.8898
1144	2.4921	0.9329		2.0858	20.73	1.423	0.906	1.0387	0.6028	2	11.3448	3.4797	5.0075	5.7724	9.5895	-2.3009	7.3041	-20.2815	7.9725	1.5532
1145	6.5036	0.8184	0.6891	5.1696	100	3.2642	0.8162	0.914	0.4916	2	34.7291	3.2514	4.7812	6.614	11.3531	-2.3297	16.722	-6.7082	10.6394	2.0769
1146	3.621	0.8188	0.6579	2.814	81.2306	1.7395	0.6579	0.9097	0.4004	2	12.3463	4.6638	2.6304	11.6481	5.7371	2.3667	9.314	19.1693	7.0976	1.3256
1147	3.1194	0.8301		2.497	56.1478	1.6324	0.8319	0.9277	0.4768	2	29.4183	11.6438	5.5331	24.4213	15.3812	4.3102	8.1344	14.6514	18.0215	3.6165
1148	2.5625	0.8777		2.1287	23.9866	1.4316	0.9199	0.9936	0.6052	2	23.3459	12.238	6.2212	20.2213	13.4407	4.1036	7.0659	17.5774	16.3076	3.304
1149	2.7137	0.834		2.1287	32.1966	1.3438	0.8321	0.8989	0.5126	2	13.9701	6.7999	3.8787	13.266	8.6263	2.3782	7.1102	17.0235	10.396	1.9648
1150	2.9506	0.8298		2.3214	45.8914	1.4784	0.828	0.8931	0.506	2	17.3206	8.6826	4.5981	17.1596	8.883	4.1879	7.6918	24.1787	11.7158	2.2518
1151	3.6439	0.8683	0.7514	2.9682	82.0672	1.9722	0.7514	0.943	0.4248	2	13.6033	5.008	2.7171	11.788	5.5548	2.6481	9.9394	19.4666	6.8975	1.3686
1152	3.5645	0.7968		2.7283	79.0141	1.6694	0.7486	0.8929	0.4082	2	12.8001	4.5662	3.2993	11.1865	6.5286	1.9013	8.9225	14.8538	7.6675	1.4346
1153	3.2791	0.8594		2.694	65.0086	1.7808	0.8511	0.9166	0.4801	2	23.6317	8.7778	5.8092	18.2816	11.42	3.2946	8.8528	13.9414	13.2703	2.6694
1154	3.7165	0.8373		2.9553	84.5241	1.9038	0.8315	0.933	0.5023	2	19.6421	8.6461	3.7809	17.212	7.8461	4.7048	9.7766	23.9526	10.3173	2.0091
1155	3.0058	0.8209	0.6985	2.3	49.2155	1.43	0.6985	0.9057	0.3708	2	9.955	2.5231	3.9404	6.8047	7.0162	-0.0784	7.7518	-0.7876	6.9615	1.2842
1156	2.1552	0.7746		1.5205	6.5524	0.8734	0.731	0.827	0.4156	2	10.7762	5.1446	4.8847	12.3789	12.3014	0.0322	5.2449	0.2988	12.3382	2.0546
1157	3.4836	0.8027	0.6979	2.6641	74.9381	1.6335	0.6979	0.9062	0.3984	2	17.9167	8.342	3.5316	20.9382	7.7523	5.2534	8.7845	29.3212	10.9683	2.0396
1158	3.2864	0.8213		2.5955	65.5628	1.6443	0.8011	0.9032	0.429	2	20.242	10.6431	3.3113	24.8093	7.8981	7.2548	8.4792	35.8403	12.3104	2.3873
1159	3.2059	0.8071		2.4628	60.8135	1.5353	0.7208	0.9163	0.4136	2	16.9535	8.8174	3.152	21.3162	7.2536	5.817	8.1292	34.3115	11.0425	2.0855
1160	2.3088	0.8495		1.7817	12.4612	1.1076	0.8145	0.9136	0.5052	2	1.0111	0.2994	0.5866	0.5927	1.1815	-0.2975	6.1617	-29.4234	0.9129	0.1641
1161	2.1363	0.8833		1.7132	5.8804	1.1251	0.8483	0.9149	0.5287	2	0.097	0.0425	0.0502	0.0805	0.0914	-0.0057	5.9281	-5.9196	0.0863	0.0164
1162	3.3149	0.8354		2.6426	67.2871	1.7172	0.8281	0.9409	0.5202	2	35.5867	13.7267	8.713	26.388	18.2614	4.2273	8.6997	11.8789	20.7237	4.0906
1163	2.0433	0.8608		1.5847	3.3958	0.9944	0.8431	0.9248	0.5224	2	6.9169	2.5004	4.4165	4.7864	9.3563	-2.3872	5.5259	-34.5126	6.9559	1.2517
1164	3.4885	0.8139	0.73	2.754	75.2734	1.7481	0.73	0.9367	0.428	2	18.3365	8.0018	3.9824	18.6953	7.829	4.6509	8.9196	25.3642	10.4894	2.0558
1165	2.3024	0.9353		1.9231	12.1774	1.3126	0.92	0.995	0.6096	2	10.5953	4.8127	4.4275	7.8949	8.2253	-0.2014	6.765	-1.9008	8.072	1.5662
1166	2.7475	0.8632		2.2058	33.8924	1.4375	0.8559	0.9271	0.4929	2	11.4538	4.5263	2.7953	9.1829	7.3337	0.9115	7.4508	7.9581	7.9679	1.5373
1167	3.6631	0.8179	0.7251	2.8097	82.8815	1.7499	0.7251	0.9247	0.3728	2	15.6442	4.308	5.2357	11.557	8.2319	1.2395	9.4124	7.9231	8.9401	1.6621
1168	2.9582	0.8795		2.3642	46.3556	1.5231	0.8396	0.9303	0.4972	2	20.9051	10.3309	6.0154	20.7778	10.3075	5.206	8.1737	24.903	13.7254	2.5576
1169	2.5204	0.852		2.043	21.8846	1.3666	0.8848	0.9656	0.5544	2	12.9993	6.6659	4.065	12.024	7.7979	2.3429	6.7465	18.0233	9.5121	1.9268
1170	3.4202	0.839		2.6641	71.9297	1.6748	0.7638	0.9089	0.4106	2	24.9861	12.3591	3.7172	30.0987	9.988	8.2578	9.0145	33.0496	14.9189	2.7718
1171	2.4163	0.8424		1.8588	17.1823	1.1629	0.8367	0.8984	0.5016	2	7.6331	2.1239	3.727	4.2344	8.3309	-2.0547	6.3945	-26.9183	6.5638	1.1937
1172	2.7081	0.8717		2.2101	31.8522	1.4561	0.8813	0.9438	0.5631	2	21.783	10.9102	5.6688	19.3755	12.1748	4.0547	7.4158	18.6141	14.9598	2.9374
1173	2.2529	0.8747	0.747	1.7261	10.1738	1.0819	0.747	0.9882	0.478	2	0.1784	0.0595	0.0965	0.1244	0.197	-0.0347	6.1912	-19.4619	0.1649	0.0288
1174	4.5922	0.828	0.6475	3.6791	99.1748	2.3728	0.6475	0.942	0.3492	2	16.5014	2.3475	2.807	6.7223	6.9945	-0.095	11.9461	-0.576	6.9544	1.3813
1175	3.2486	0.8803		2.6641	63.4062	1.7808	0.8331	0.9364	0.4792	2	18.8471	9.0784	3.2496	18.9448	7.5054	5.4818	8.9842	29.0856	10.5835	2.0978
1176	2.8126	0.9047		2.3814	37.8818	1.6427	0.928	0.9975	0.6037	2	24.4608	12.9279	6.2227	21.4138	11.1	6.2266	7.9942	25.4554	14.8906	3.0598
1177	3.2199	0.8501		2.5912	61.563	1.6833	0.7754	0.9256	0.4687	2	21.8259	9.6469	4.2217	20.5828	10.0273	4.9472	8.5988	22.6666	12.9661	2.5382
1178	3.112	0.8243		2.4156	55.6961	1.5352	0.7875	0.9196	0.4261	2	16.3748	8.7263	3.0049	20.4802	6.896	5.788	8.0585	35.347	10.6662	2.032
1179	3.3847	0.8371		2.6598	70.4737	1.6874	0.7861	0.905	0.4164	2	18.8951	7.8821	4.2468	18.9309	8.6649	4.2744	8.9012	22.6217	11.1978	2.1228
1180	2.9456	0.8142		2.2914	45.5548	1.4397	0.8036	0.8891	0.476	2	26.3359	12.7768	5.784	26.8447	14.0695	6.0804	7.5342	23.0879	18.2926	3.4955
1181	3.7997	0.8284	0.6986	2.9596	87.3601	1.8565	0.6986	0.9176	0.3546	2	21.9483	9.6258	3.7105	27.1485	8.2046	6.7168	9.8883	30.6028	11.8224	2.2196
1182	3.7232	0.856	0.7087	3.0196	84.8825	1.982	0.7087	0.9497	0.4248	2	16.4769	5.7541	3.0352	13.5468	6.8858	2.8293	10.0123	17.1713	8.3133	1.6457
1183	5.2916	0.7997	0.4764	4.146	99.8162	2.6379	0.4764	0.9288	0.2657	2	27.8922	3.4676	4.4384	13.0513	10.2962	0.732	13.2947	2.6244	10.5736	2.098
1184	2.7594	0.8063		2.073	34.7283	1.2615	0.7901	0.8895	0.4446	2	9.9588	2.6825	3.8078	6.0331	8.9074	-1.278	6.9902	-12.8329	7.8944	1.4247
1185	3.2984	0.8646		2.6555	66.0949	1.7082	0.8324	0.9323	0.473	2	0.2788	0.0574	0.0828	0.1214	0.1792	-0.0273	8.9592	-9.8099	0.1632	0.0311
1186	2.7166	0.9322		2.3514	32.3116	1.6755	0.928	1.0061	0.5947	2	0.2835	0.0899	0.1075	0.1511	0.1792	-0.0167	7.9563	-5.8871	0.1692	0.0356
1187	3.7739	0.8225	0.6496	2.9296	86.6319	1.8417	0.6496	0.9192	0.3251	2	13.7335	2.8705	3.5497	8.8305	7.1625	0.5422	9.752	3.948	7.457	1.4083
1188	2.9428	0.8121		2.2743	45.3658	1.4207	0.7995	0.901	0.4735	2	20.047	11.0799	3.8096	23.3978	9.4674	6.5967	7.5084	32.9062	14.1106	2.6699
1189	2.1875	0.9182		1.8032	7.6956	1.2001	0.9062	0.9686	0.5846	2	0.1438	0.0575	0.078	0.0984	0.1402	-0.0245	6.31	-17.0167	0.1198	0.0228
1190	2.7482	0.8841		2.2529	33.9505	1.509	0.9168	0.9833	0.5462	2	18.7387	8.6873	4.1772	15.9064	10.4393	2.9859	7.6331	15.9344	12.418	2.4549
1191	2.9237	0.8317		2.3257	44.3619	1.4977	0.7994	0.9175	0.5128	2	12.8667	5.5644	3.9359	10.8511	7.4143	1.7624	7.639	13.6974	8.591	1.6843
1192	3.3932	0.8047	0.6105	2.5655	70.7738	1.5714	0.6105	0.8956	0.3112	2	18.1672	3.6964	5.7938	11.8795	11.4826	0.1235	8.5777	0.6798	11.5612	2.118
1193	2.3176	0.8752		1.8289	12.7622	1.1667	0.8509	0.9214	0.5306	2	1.6257	0.9755	0.4503	1.8384	1.0223	0.433	6.3719	26.6347	1.3934	0.2551
1194	3.2189	0.7798	0.6328	2.3771	61.4925	1.4152	0.6328	0.8782	0.366	2	8.7049	2.2487	2.8151	6.1448	6.153	-0.003	7.8854	-0.0346	6.151	1.1039
1195	3.9194	0.8385		3.148	90.9997	2.0463	0.7858	0.9274	0.4179	2	24.6279	9.2664	5.1177	22.1716	9.4338	5.3236	10.3249	21.6161	12.0353	2.3853
1196	2.2099	0.8926		1.7775	8.6036	1.1731	0.9174	0.9174	0.5192	2	13.6771	7.2308	4.5746	13.928	9.8581	2.1129	6.1971	15.4485	11.6589	2.207
1197	3.5794	0.782	0.6079	2.6812	79.7047	1.6177	0.6079	0.8976	0.3379	2	19.1455	5.4115	4.7043	16.0153	10.7311	1.7855	8.7936	9.326	11.835	2.1772
1198	2.3606	0.9209		1.9317	14.8873	1.2983	0.9163	0.9817	0.5792	2	0.4031	0.1531	0.1656	0.2643	0.3476	-0.0482	6.8295	-11.9623	0.3105	0.059
1199	2.2492	0.9216		1.8503	10.0094	1.2379	0.9195	0.9854	0.5519	2	9.0974	4.5974	3.1056	8.3299	6.5598	0.9769	6.5124	10.7382	7.3491	1.3969
1200	3.035	0.8294		2.3385	50.7977	1.4365	0.7824	0.9115	0.408	2	18.2361	8.5065	4.1104	20.8473	9.4603	4.6463	7.9078	25.4786	12.6948	2.3061
1201	1.8396	0.8179		1.3534	0.7067	0.8043	0.8175	0.8898	0.4362	2	7.2708	3.5315	4.2987	8.0954	10.1585	-0.9	4.7272	-12.3783	9.0399	1.5381
1202	3.9804	0.8277	0.6495	3.148	92.3305	1.9941	0.6495	0.927	0.3814	2	15.1144	3.7411	3.6436	9.8088	7.0523	1.0513	10.3499	6.9556	7.5796	1.4603
1203	2.4558	0.8833		1.9702	19.0938	1.3017	0.8528	0.9383	0.4976	2	14.8478	6.6296	5.2086	13.323	10.2208	1.5437	6.8152	10.3968	11.4065	2.1786
1204	2.7586	0.9008		2.2914	34.6893	1.5402	0.9206	0.9879	0.5626	2	16.4737	7.7061	4.6428	13.6965	8.9685	2.6601	7.807	16.1476	10.6958	2.1101
1205	2.8431	0.849		2.1972	39.6663	1.3647	0.8239	0.8986	0.4891	2	13.8115	5.9952	4.1755	12.2581	8.9265	1.6294	7.5832	11.7974	10.1205	1.8213
1206	2.4292	0.9057		2.0002	17.6665	1.3313	0.8742	0.9796	0.578	2	10.0359	3.5755	4.6715	6.1861	8.5761	-1.3813	6.9115	-13.7636	7.5384	1.4521
1207	2.8552	0.8687		2.3214	40.5973	1.5554	0.8641	0.948	0.5005	2	13.1033	5.5044	3.6085	10.998	7.2036	1.8991	7.7921	14.4933	8.4244	1.6816
1208	2.0249	0.8794		1.5804	2.8477	1.018	0.8635	0.9332	0.5357	2	2.2812	0.9627	1.3185	1.797	2.7338	-0.5019	5.5945	-22.0016	2.2409	0.4078
1209	2.6159	0.8892		2.1544	26.9301	1.4439	0.9008	0.9715	0.526	2	20.2149	11.6032	4.2566	22.0575	9.3821	6.6678	7.3075	32.9846	14.0002	2.7663
1210	3.1008	0.8955		2.5998	54.8644	1.7512	0.8283	0.9973	0.526	2	18.7602	8.6969	4.3322	16.5329	8.2137	4.3762	8.7239	23.327	10.7128	2.1504
1211	3.651	0.8511	0.61	2.9853	82.4467	1.9818	0.61	0.9856	0.3671	2	15.0766	2.9139	4.306	7.9381	7.5324	0.1489	9.7619	0.9876	7.6075	1.5444
1212	2.3924	0.937		2.0173	16.2188	1.4043	0.9394	1	0.6314	2	9.9955	3.8034	4.2382	6.024	8.0112	-1.2546	7.0425	-12.5516	7.1178	1.4193
1213	2.4549	0.9552		2.103	19.0239	1.4954	0.9543	1.0103	0.5979	2	11.1616	5.8793	2.8838	9.8328	5.886	2.3599	7.3671	21.143	7.464	1.5151
1214	3.1372	0.8853		2.587	57.0097	1.7343	0.8776	0.9454	0.5117	2	24.444	9.0033	6.5224	17.5945	12.6293	2.5408	8.7254	10.3944	14.0944	2.8015
1215	2.8461	0.8856		2.36	39.8884	1.5737	0.8731	0.9993	0.5808	2	16.0781	7.5061	4.4765	12.924	8.6331	2.4921	7.9186	15.5	10.2168	2.0304
1216	4.0061	0.7835	0.6145	3.041	93.0881	1.8538	0.6145	0.8741	0.3551	2	12.2795	1.7663	4.1639	4.9736	7.0149	-0.7249	9.8609	-5.9033	6.624	1.2453
1217	2.8466	0.8742		2.33	39.949	1.5362	0.8711	0.9383	0.5548	2	12.7375	5.6959	4.1365	10.2659	7.1754	1.7147	7.818	13.4618	8.2916	1.6293
1218	2.1541	0.878		1.6875	6.5203	1.0895	0.8511	0.9183	0.5345	2	11.852	6.2316	4.7919	11.6596	10.127	0.8191	5.9415	6.9111	10.8784	1.9948
1219	2.7771	0.8604		2.2229	35.6279	1.436	0.8711	0.9173	0.5104	2	17.1791	9.7115	4.2443	19.0268	8.068	5.5935	7.5067	32.5599	11.9632	2.2885
1220	3.5127	0.8481		2.8097	76.31	1.8295	0.8289	0.9253	0.4552	2	32.3304	12.2841	6.2734	26.9867	14.5868	5.6443	9.3595	17.4582	17.6717	3.4543
1221	2.3033	0.8611		1.8032	12.2108	1.1403	0.7977	0.9298	0.5192	2	12.7466	6.4098	4.7158	12.3458	10.2032	1.1124	6.2311	8.727	11.1783	2.0456
1222	3.4335	0.8085		2.6469	72.5365	1.6333	0.7596	0.8822	0.4184	2	14.7725	6.5791	2.7941	15.7251	6.7438	3.7576	8.7206	25.4365	9.0446	1.694
1223	2.6797	0.853		2.1801	30.6722	1.4363	0.8934	0.9633	0.5596	2	12.3179	6.3258	3.6139	11.3034	6.8353	2.5005	7.1812	20.2997	8.5761	1.7153
1224	3.0513	0.8447		2.4542	51.6282	1.6182	0.8389	0.9161	0.5103	2	16.4682	6.4629	4.1211	12.6647	9.0307	1.8545	8.0975	11.2611	10.1769	2.0337
1225	2.942	0.8719		2.4199	45.3238	1.6121	0.8725	0.945	0.5464	2	0.133	0.0378	0.0555	0.0692	0.0893	-0.011	8.0585	-8.2556	0.0825	0.0165
1226	3.5228	0.8135	0.6568	2.7069	76.7268	1.6721	0.6568	0.8831	0.3316	2	13.0845	2.4542	3.5572	7.4007	7.9302	-0.1756	9.0029	-1.342	7.8252	1.4534
1227	2.7209	0.86		2.2058	32.4651	1.461	0.8693	0.9331	0.4989	2	9.5122	4.0074	2.5704	8.032	5.7215	1.1528	7.3511	12.1192	6.5107	1.294
1228	2.1686	0.9436		1.8117	7.0665	1.2398	0.9262	1.0258	0.6354	2	1.8079	0.6415	1.0378	1.0096	1.9299	-0.5848	6.4287	-32.3469	1.4582	0.2812
1229	2.7392	0.8857		2.2486	33.5052	1.5182	0.8734	0.9778	0.5362	2	11.7832	3.307	4.6229	6.1671	8.6321	-1.3218	7.622	-11.2177	7.7613	1.5459
1230	2.2193	0.956		1.906	8.9946	1.3391	0.8927	1.0079	0.5825	2	13.8228	6.579	5.5049	11.2944	9.5747	1.0017	6.6657	7.2467	10.3225	2.0737
1231	3.1738	0.8643	0.7301	2.5313	58.9567	1.6422	0.7301	0.9665	0.4306	2	13.2562	5.1684	3.9759	12.002	6.6756	2.2937	8.6178	17.3028	8.0722	1.5382
1232	2.1493	0.8589		1.6575	6.3441	1.0503	0.8255	0.9352	0.5106	2	9.1508	3.6927	4.8909	7.2327	10.1128	-1.4705	5.7993	-16.0696	8.7126	1.5779
1233	2.785	0.8584		2.2058	36.0601	1.4335	0.8595	0.9282	0.5377	2	16.3682	7.1273	4.8541	13.2546	10.3161	1.5801	7.5106	9.6535	11.4183	2.1793
1234	3.4267	0.8637		2.8225	72.2075	1.8689	0.865	0.9323	0.5044	2	26.3748	13.1833	3.6203	26.1373	9.6679	8.3069	9.2979	31.4956	14.1125	2.8366
1235	3.8247	0.8263		2.9596	88.1485	1.8199	0.7513	0.8853	0.3995	2	0.6151	0.1261	0.1503	0.3157	0.3442	-0.0114	9.929	-1.855	0.338	0.0619
1236	3.3033	0.8393	0.6545	2.5955	66.4831	1.655	0.6545	0.92	0.3975	2	13.5347	3.3162	4.1184	8.3427	8.1262	0.0861	8.7099	0.6358	8.1781	1.5539
1237	2.6313	0.8265		2.103	27.7636	1.3535	0.8781	0.9487	0.4921	2	24.2017	11.2421	7.1238	22.8457	15.0438	3.8392	6.8323	15.8633	17.8808	3.5422
1238	3.6863	0.8209		2.921	83.7005	1.8428	0.7895	0.9248	0.4104	2	20.0193	8.1053	3.6084	19.748	8.3178	4.6914	9.5063	23.4344	10.8635	2.1059
1239	3.804	0.7894		2.8696	87.5849	1.7423	0.7227	0.8923	0.3684	2	26.2139	10.9584	5.363	29.7494	11.1033	6.8684	9.4333	26.2014	15.0456	2.7789
1240	2.4474	0.8797		1.9531	18.5003	1.2561	0.8564	0.9345	0.5598	2	3.417	2.3133	0.7785	4.1323	1.5852	1.4259	6.7637	41.7296	2.7203	0.5052
1241	3.2279	0.8034		2.467	62.1984	1.5088	0.8162	0.8906	0.4696	2	7.6847	2.7618	2.1707	5.8816	4.7371	0.5374	8.147	6.9931	5.0933	0.9433
1242	2.7017	0.7944		2.0987	31.5468	1.3114	0.7911	0.9206	0.4872	2	6.9197	3.4449	2.1555	7.0704	4.2161	1.3907	6.7424	20.0977	5.2766	1.0263
1243	2.5988	0.8246		2.0259	26.1197	1.2928	0.8606	0.9295	0.4811	2	14.635	6.0355	4.7315	12.5447	10.595	0.938	6.7327	6.4093	11.3204	2.1737
1244	2.6026	0.8973		2.1629	26.3402	1.4672	0.8623	0.9625	0.5106	2	15.5287	8.074	3.9752	15.8127	7.793	4.0949	7.3366	26.3699	10.5839	2.1166
1245	2.7451	0.8533		2.2015	33.7374	1.4267	0.8335	0.9433	0.4684	2	19.1427	7.5251	6.0277	16.0649	12.1239	1.846	7.3591	9.6434	13.4175	2.6012
1246	3.3714	0.8317	0.661	2.6384	69.9501	1.6777	0.661	0.9267	0.3514	2	23.7618	6.0043	5.3091	17.0854	13.389	1.299	8.8094	5.4668	14.1633	2.6973
1247	3.0459	0.8738		2.5356	51.256	1.7277	0.8843	1.0008	0.5947	2	20.4516	7.1322	5.7613	11.9929	11.7554	0.1412	8.3609	0.6904	11.8375	2.4461
1248	2.1154	0.8628		1.649	5.2274	1.0333	0.853	0.9173	0.4811	2	7.5172	3.6847	3.261	7.659	6.94	0.3459	5.7341	4.6014	7.2749	1.311
1249	3.4642	0.8389	0.743	2.7412	73.7579	1.7465	0.743	0.9331	0.4471	2	23.3237	10.7924	4.8474	24.1396	9.6436	6.4809	9.1297	27.7868	13.3545	2.5547
1250	3.5951	0.8055	0.6884	2.7626	80.2918	1.7097	0.6884	0.8873	0.4018	2	13.6873	5.8771	3.1641	14.6264	5.9717	3.4776	9.0975	25.4075	8.0057	1.5045
1251	3.2821	0.8338		2.5827	65.177	1.6257	0.7857	0.8514	0.4059	2	17.8106	6.8842	5.3486	16.9612	8.9574	3.2486	8.5967	18.2397	10.9556	2.0718
1252	3.1816	0.7942		2.4156	59.465	1.4986	0.796	0.8647	0.4838	2	13.7853	6.509	2.9211	13.453	7.1707	3.0396	7.9384	22.0496	9.1988	1.7365
1253	3.1079	0.8182		2.4628	55.3134	1.5605	0.8511	0.9184	0.4905	2	1.0974	0.1841	0.6207	0.3754	0.8536	-0.2345	7.9888	-21.3687	0.7032	0.1374
1254	2.4693	0.8681		1.9488	19.7601	1.2617	0.8539	0.9231	0.4811	2	10.4926	4.3338	3.6154	9.0073	7.8903	0.5374	6.7344	5.1217	8.3162	1.5581
1255	4.2572	0.8578		3.4136	97.0572	2.2089	0.7228	0.9786	0.4383	2	19.0098	4.5684	5.8789	10.4235	8.1561	0.9938	11.4727	5.2278	8.606	1.657
1256	2.5608	0.8125		1.9916	23.8419	1.2569	0.789	0.9266	0.52	2	6.6927	2.3606	2.5486	4.5398	5.8783	-0.696	6.5368	-10.3994	5.3248	1.0238
1257	1.4739	1.0669		1.3235	0.0153	1.0107	0.9148	1.1218	0.7315	2	6.283	3.9308	4.7648	5.3737	8.4247	-2.2317	4.9403	-35.5197	6.2165	1.2718
1258	3.9897	0.7993	0.5963	3.0581	92.505	1.8939	0.5963	0.9163	0.3656	2	14.5324	3.1988	4.6322	8.7489	7.4159	0.4874	10.0185	3.3539	7.6733	1.4506
1259	2.8761	0.7998		2.2272	41.698	1.3958	0.822	0.9065	0.4622	2	20.6837	8.4925	5.7887	18.3757	13.058	2.4576	7.2264	11.8818	14.8185	2.8622
1260	3.119	0.8259		2.4285	56.1251	1.5413	0.8247	0.8799	0.4647	2	13.9034	4.878	3.697	10.4961	8.3834	0.9818	8.0927	7.0616	9.0206	1.718
1261	3.207	0.7934	0.6642	2.4371	60.8602	1.4927	0.6642	0.8644	0.405	2	17.1676	7.0824	3.8026	17.4873	9.2722	3.3271	7.9941	19.3801	11.501	2.1475
1262	2.7328	0.8347		2.1458	33.2348	1.373	0.823	0.888	0.4578	2	8.8057	4.2907	2.5829	9.3726	4.9331	2.0323	7.1661	23.0794	6.4135	1.2288
1263	2.0374	0.9037		1.6318	3.192	1.0698	0.8768	0.9418	0.58	2	3.6382	1.8999	1.7383	3.2756	3.5488	-0.1584	5.7843	-4.3538	3.4008	0.629
1264	3.7782	0.7534	0.5622	2.7754	86.7437	1.6526	0.5622	0.8492	0.3002	2	14.6907	2.8055	4.253	9.344	8.7884	0.1668	8.9428	1.1354	8.8894	1.6427
1265	1.8833	0.8885		1.4562	1.0922	0.944	0.7771	0.9645	0.5521	2	0.5458	0.2304	0.3609	0.4174	0.8046	-0.2138	5.2568	-39.1719	0.5782	0.1038
1266	1.6955	0.9193		1.3663	0.2915	0.9087	0.8514	0.9738	0.5248	2	0.4239	0.254	0.2501	0.484	0.4425	0.0218	4.8968	5.1451	0.4665	0.0866
1267	3.2837	0.8152		2.5056	65.3457	1.5404	0.7443	0.8688	0.4073	2	20.7585	8.1155	4.1971	19.9241	11.1581	3.5706	8.4092	17.2007	13.476	2.4685
1268	3.6248	0.8524		2.9296	81.3921	1.8982	0.7854	0.9162	0.4682	2	20.0488	8.3382	3.3939	17.8084	8.1893	4.5039	9.707	22.4647	10.562	2.0654
1269	3.3608	0.8456		2.6169	69.4781	1.6355	0.7272	0.9101	0.4111	2	14.2014	5.5542	3.4751	13.5107	7.0623	2.6509	8.9276	18.6665	8.6832	1.5907
1270	2.9777	0.8531		2.3899	47.4587	1.5692	0.8078	0.9377	0.4488	2	16.7564	8.5577	3.0069	19.0666	7.318	5.2732	7.9803	31.4698	10.6783	2.0997
1271	2.369	0.889		1.9017	15.2957	1.2362	0.8572	0.9382	0.5063	2	20.3315	10.4954	6.2634	20.7278	13.4764	3.6717	6.616	18.0592	16.4468	3.0731
1272	2.8779	0.8026		2.24	41.8003	1.4063	0.7854	0.9167	0.4004	2	14.5037	6.456	3.9771	16.1247	8.0006	3.2527	7.2563	22.4267	10.3134	1.9988
1273	3.4742	0.8547		2.8268	74.3468	1.8482	0.7882	0.9238	0.4834	2	20.764	8.4254	3.603	17.4283	9.0408	4.0548	9.3291	19.528	11.2347	2.2257
1274	2.7054	0.8446		2.1587	31.7376	1.3988	0.8649	0.937	0.5446	2	9.7227	4.9399	2.6446	9.0707	5.5988	1.8908	7.1786	19.4473	6.9507	1.3544
1275	3.5527	0.829		2.8097	78.4058	1.7977	0.732	1.0245	0.377	2	18.2812	7.7082	3.8131	20.446	7.4418	4.9026	9.2521	26.8177	10.1692	1.9759
1276	2.3243	0.9054		1.8974	12.9968	1.2766	0.9049	0.9851	0.5438	2	10.6637	3.4739	5.069	6.3888	9.8111	-1.8609	6.6117	-17.4508	8.3532	1.6129
1277	2.9078	0.8245		2.3	43.5928	1.4621	0.8017	0.9126	0.4658	2	17.9834	7.2752	5.4058	15.6194	10.7479	2.2691	7.5322	12.6177	12.2997	2.3875
1278	2.6901	0.8279		2.1073	30.9948	1.3442	0.8568	0.9257	0.5308	2	10.4899	4.0939	2.6661	7.7126	7.8634	-0.08	6.997	-0.763	7.8038	1.4992
1279	2.515	0.8105		1.9017	21.5996	1.1571	0.7866	0.8881	0.4468	2	8.6717	3.8256	3.3022	8.5631	6.822	0.7779	6.4035	8.9706	7.4943	1.3542
1280	2.1859	0.8877		1.7304	7.6309	1.1088	0.8559	0.9879	0.5655	2	8.7731	3.7676	4.4708	6.6626	9.2131	-1.4423	6.0961	-16.44	7.9122	1.4391
1281	3.4774	0.8523		2.7925	74.5522	1.8008	0.8454	0.9254	0.4988	2	25.4482	10.9195	4.5701	21.89	11.1593	5.3529	9.3113	21.0345	14.1316	2.733
1282	2.011	0.9107		1.619	2.6291	1.0828	0.8824	0.9963	0.5816	2	8.6412	4.4157	4.2255	7.5928	8.4298	-0.4868	5.7537	-5.6335	7.9804	1.5019
1283	2.1145	0.84		1.5804	5.148	0.9608	0.8633	0.8919	0.4781	2	11.6001	4.655	5.991	9.7374	14.3877	-2.2231	5.5799	-19.1645	12.0734	2.0789
1284	3.3613	0.8717		2.8311	69.5277	1.9094	0.866	0.9681	0.5595	2	24.1767	11.8339	4.4881	21.15	9.1438	6.7178	9.2052	27.7863	12.6619	2.6264
1285	3.512	0.8248	0.5821	2.7497	76.258	1.7058	0.5821	0.9095	0.3292	2	9.8623	2.1895	3.6333	6.6507	5.5739	0.3545	9.1007	3.5945	5.7816	1.0837
1286	4.2071	0.8265	0.6386	3.2508	96.5775	2.0241	0.6386	0.9319	0.3106	2	15.3005	2.8741	5.1178	9.2543	7.2518	0.6219	10.9241	4.0646	7.5592	1.4006
1287	3.3119	0.8631		2.724	67.0918	1.817	0.7754	0.9854	0.4852	2	20.5761	8.7484	4.3499	18.031	8.8809	4.4395	8.9804	21.576	11.3242	2.2912
1288	2.8447	0.8482		2.2786	39.8076	1.4612	0.8673	0.937	0.5269	2	11.2706	5.8053	2.7842	11.0175	5.8498	2.7229	7.5805	24.1593	7.7132	1.4868
1289	2.7204	0.8648		2.2186	32.4267	1.4729	0.8645	0.9369	0.5009	2	4.9835	3.4236	0.83	6.8344	1.605	2.6196	7.3912	52.5655	3.3835	0.6742
1290	3.1591	0.9021		2.6469	58.2895	1.7861	0.8667	0.956	0.4916	2	22.3857	10.9286	5.2883	22.2301	8.8506	6.5775	8.9525	29.3826	12.5333	2.5005
1291	2.5802	0.8489		2.0687	24.8761	1.3329	0.8324	0.9156	0.5139	2	0.6069	0.1562	0.3507	0.304	0.5502	-0.1265	6.8814	-20.8436	0.4553	0.0882
1292	3.1005	0.8482		2.4713	54.7971	1.5734	0.8289	0.9184	0.5042	2	16.5607	10.3441	2.3159	20.5158	5.8141	7.4126	8.2623	44.7602	10.5254	2.0044
1293	2.391	0.9178		1.9916	16.1845	1.3673	0.8856	0.9472	0.5764	2	0.186	0.0724	0.0794	0.1257	0.1436	-0.0103	6.8943	-5.5645	0.136	0.027
1294	2.8173	0.8428		2.2443	38.1012	1.4608	0.8533	0.9501	0.5431	2	5.5184	2.4061	1.6435	4.4307	3.3911	0.5645	7.4594	10.2294	3.7777	0.7398
1295	3.9717	0.8172	0.6671	3.0966	92.1852	1.9512	0.6671	0.9376	0.3739	2	14.2543	5.0596	2.4287	13.5336	5.8293	2.8803	10.196	20.2065	7.3054	1.398
1296	2.3218	0.9274		1.9359	12.8962	1.3041	0.9243	0.996	0.6036	2	7.4729	4.228	2.5453	7.0047	4.6323	1.432	6.7644	19.1626	5.7303	1.1047
1297	3.9019	0.8627	0.6581	3.2466	90.5684	2.1971	0.6581	0.9848	0.3569	2	19.0787	3.159	4.7903	8.8513	8.6512	0.0714	10.5745	0.3743	8.6836	1.8042
1298	3.5281	0.8848		2.9039	77.0662	1.9388	0.8508	0.9819	0.4892	2	6.1056	2.4776	1.6057	5.0644	2.5028	1.2532	9.8072	20.5254	3.1492	0.6226
1299	3.5468	0.837	0.6683	2.8568	77.9316	1.8411	0.6683	0.9413	0.3777	2	15.0591	3.5728	4.2362	9.46	7.8489	0.6085	9.3266	4.0407	8.1794	1.6146
1300	3.1913	0.8986	0.7632	2.6212	59.9518	1.7575	0.7632	0.9646	0.4752	2	20.0561	8.3004	4.6819	17.4665	9.1682	3.9435	9.0096	19.6623	11.4117	2.2261
1301	3.62	0.8554		2.9253	81.123	1.8885	0.7968	0.9243	0.4863	2	24.4709	10.7822	5.4009	22.1709	9.7623	6.0345	9.7275	24.6599	12.9579	2.5156
1302	3.0864	0.8076		2.3557	53.8369	1.4431	0.7363	0.9314	0.42	2	21.5336	9.1639	5.3271	21.8176	12.0906	4.0856	7.8309	18.9731	14.9218	2.7498
1303	1.8594	0.9048		1.4819	0.8916	0.9602	0.9166	0.9166	0.5183	2	5.467	2.3125	3.5835	4.4622	7.1369	-1.3862	5.2855	-25.3558	5.6936	1.0343
1304	3.4669	0.8849		2.9125	73.9113	1.9678	0.8034	0.9404	0.5028	2	30.7531	14.697	6.6559	29.2312	10.9596	9.1867	9.6377	29.8724	15.6282	3.1909
1305	3.1267	0.8201		2.4842	56.5554	1.6018	0.8246	0.965	0.4498	2	0.1995	0.0589	0.0331	0.1309	0.1221	0.0039	8.0554	1.9774	0.1245	0.0248
1306	3.7571	0.8102		2.951	86.0464	1.8522	0.7307	0.922	0.4318	2	23.7345	10.6225	5.2002	24.5987	9.2315	6.636	9.5631	27.9593	12.8142	2.4819
1307	4.089	0.8157	0.6399	3.2166	94.6154	2.0343	0.6399	0.9514	0.348	2	30.2621	7.956	6.6179	22.8592	13.2283	3.352	10.4789	11.0766	14.8759	2.8879
1308	2.1159	0.8627		1.6575	5.2433	1.0408	0.8431	0.9157	0.4814	2	4.6422	1.5571	2.7941	3.2347	5.5148	-1.0976	5.7347	-23.644	4.4602	0.8095
1309	3.7561	0.8867	0.7575	3.1095	86.0186	2.078	0.7575	0.9687	0.4765	2	22.5757	11.6098	3.2268	24.3632	6.8472	8.3469	10.4637	36.9729	10.8641	2.1575
1310	3.6495	0.8247	0.7062	2.9039	82.3653	1.8703	0.7062	0.918	0.3584	2	18.5144	3.9831	4.8502	11.115	9.6111	0.5389	9.456	2.9107	9.8992	1.958
1311	3.2225	0.8372		2.5398	61.7745	1.6193	0.7854	0.9162	0.4527	2	17.9837	9.5974	3.0426	21.2004	7.1888	6.3431	8.476	35.2714	11.1058	2.1217
1312	3.5897	0.8047		2.7626	79.9979	1.7144	0.7465	0.8808	0.4331	2	22.993	10.2722	4.1449	23.7183	9.928	5.9725	9.0744	25.9753	13.4117	2.5338
1313	3.3084	0.8892		2.7968	66.8723	1.9176	0.8278	0.9919	0.5529	2	17.9649	9.5338	3.3877	17.242	6.178	6.1177	9.2418	34.0536	9.3684	1.9439
1314	2.7787	0.8538		2.1844	35.6671	1.3675	0.8509	0.9292	0.4783	2	23.3466	7.4992	9.0961	15.6781	17.8231	-1.026	7.4531	-4.3946	17.0725	3.1325
1315	2.4375	0.9668		2.1201	18.1001	1.4958	0.9435	1.0614	0.6709	2	0.266	0.08	0.135	0.1192	0.2255	-0.0713	7.4036	-26.8045	0.1778	0.0359
1316	3.2623	0.8259		2.5227	64.0976	1.5915	0.8111	0.9108	0.4616	2	14.8703	6.6704	3.5472	14.4496	7.2572	3.3202	8.4645	22.3277	9.3436	1.7568
1317	3.5791	0.8241		2.8182	79.6515	1.7958	0.7864	0.9163	0.4446	2	46.5739	20.569	6.8256	46.2607	19.246	12.0116	9.2666	25.7904	25.9349	5.026
1318	2.5715	0.8596		2.013	24.3127	1.2616	0.8244	0.8995	0.4983	2	0.9808	0.1488	0.6919	0.2986	1.09	-0.3944	6.9441	-40.2121	0.7774	0.1412
1319	3.7425	0.8169		2.8911	85.5464	1.7869	0.688	0.9	0.4139	2	16.7031	7.1927	2.5736	17.3792	6.9265	4.326	9.6044	25.8994	9.3475	1.7391
1320	1.8366	0.8484		1.3834	0.6913	0.855	0.7969	0.9234	0.4636	2	8.5442	3.6883	5.4805	7.9554	12.4077	-2.0642	4.8949	-24.1591	9.9932	1.7455
1321	2.3658	0.905		1.9274	15.2105	1.2789	0.9016	0.967	0.5266	2	13.3564	5.6742	5.7538	10.7746	10.2126	0.296	6.726	2.2162	10.4437	1.9858
1322	3.4138	0.7911		2.6084	71.5266	1.5905	0.7453	0.864	0.3982	2	14.3819	5.395	1.7826	13.5475	7.5374	2.3934	8.4838	16.6418	9.0424	1.6952
1323	3.8698	0.8445	0.588	3.1438	89.6811	2.0655	0.588	1.0021	0.4163	2	17.7748	3.5268	5.9336	8.4716	8.6393	-0.0698	10.2672	-0.3926	8.6056	1.7312
1324	3.3326	0.8264	0.6613	2.5398	68.2431	1.5661	0.6613	0.9076	0.3822	2	15.4876	4.7839	4.2228	12.5171	9.0412	1.3284	8.6522	8.5772	9.8893	1.79
1325	4.0298	0.8447	0.6611	3.2466	93.7029	2.1439	0.6611	0.9633	0.3615	2	21.1957	4.6898	4.9499	12.9733	9.2607	1.3421	10.694	6.3319	9.8865	1.982
1326	3.4829	0.8285		2.7883	74.8608	1.8061	0.8476	0.9284	0.516	2	22.2835	11.323	3.9598	21.9457	8.4952	6.9399	9.065	31.1437	12.3379	2.4582
1327	3.5654	0.874		2.8696	79.0671	1.8581	0.8027	0.9233	0.4548	2	17.117	6.9937	3.4798	15.3781	7.2139	3.713	9.7898	21.6919	9.2121	1.7485
1328	2.6926	0.8413		2.1372	31.0898	1.3623	0.8512	0.9201	0.5026	2	9.6416	5.0814	2.2103	10.11	5.3043	2.4154	7.1162	25.0519	7.0774	1.3549
1329	3.2317	0.8528		2.6169	62.4817	1.6958	0.8549	0.9238	0.5236	2	24.7729	11.2515	5.5474	21.4872	11.5359	5.2109	8.6586	21.0347	14.6084	2.8611
1330	3.6545	0.7788	0.5695	2.754	82.5553	1.6866	0.5695	0.9012	0.2977	2	19.1192	5.4183	5.5532	18.1996	9.8646	2.4814	8.9416	12.9786	11.3359	2.1382
1331	2.6888	0.8798		2.1458	30.8998	1.3778	0.8634	0.8956	0.5153	2	19.0615	11.3276	4.3392	21.982	8.9675	6.7065	7.4316	35.1835	13.8347	2.5649
1332	2.1624	0.841		1.6361	6.7771	1.0104	0.8086	0.8934	0.49	2	3.9068	1.6524	2.0191	3.3725	4.3321	-0.4701	5.713	-12.0329	3.8666	0.6838
1333	2.9018	0.8947		2.4585	43.1581	1.683	0.8827	1.01	0.5313	2	26.2784	12.6332	5.862	23.7758	11.8482	6.3377	8.1562	24.1175	15.614	3.2219
1334	4.3896	0.7768	0.6046	3.3194	98.2937	2.0145	0.6046	0.8852	0.3491	2	16.507	3.7303	4.1524	10.6867	7.6717	1.0525	10.7127	6.3761	8.1941	1.5409
1335	4.0339	0.845	0.6797	3.2723	93.791	2.159	0.6797	0.9449	0.3825	2	25.0606	5.0192	7.4358	13.1218	11.2813	0.704	10.7084	2.8092	11.6075	2.3403
1336	1.943	0.8759		1.5076	1.6492	0.9674	0.8349	0.9331	0.5096	2	13.6572	6.6597	6.9975	13.0697	15.2851	-1.1289	5.3465	-8.266	14.1174	2.5544
1337	3.6122	0.8887		3.1181	80.8543	2.1478	0.875	0.9825	0.5645	2	29.2581	12.0318	4.745	21.3129	10.88	5.8897	10.0848	20.1302	13.6224	2.9012
1338	3.8619	0.7957		2.921	89.3676	1.7763	0.7861	0.8533	0.4249	2	19.9789	5.2382	4.1758	12.3279	10.9076	0.6035	9.6543	3.0207	11.2475	2.0694
1339	2.1063	0.9091		1.7089	4.9576	1.1286	0.8836	0.9515	0.5369	2	9.6001	3.8512	5.1129	7.1735	9.7148	-1.3644	6.0159	-14.2124	8.5062	1.5958
1340	2.9263	0.8753		2.4328	44.5496	1.6359	0.8448	0.9476	0.5162	2	12.859	7.4427	2.2072	14.4195	4.8372	4.946	8.0466	38.4633	7.8605	1.5981
1341	2.1075	0.8452		1.5847	5.021	0.9775	0.8159	0.8781	0.4606	2	1.6663	0.9174	0.6553	1.9916	1.4489	0.25	5.5962	15.0033	1.7047	0.2978
1342	3.9492	0.8684	0.7123	3.2551	91.7214	2.1489	0.7123	0.9661	0.407	2	21.965	5.2921	4.2319	13.004	9.5716	1.3968	10.7743	6.3592	10.2215	2.0386
1343	2.704	0.8895		2.1801	31.6231	1.4114	0.8687	0.9391	0.5139	2	14.195	7.6451	4.0543	14.878	7.2979	3.8951	7.5564	27.4399	10.0574	1.8785
1344	2.3337	0.8783		1.8631	13.4839	1.2207	0.8577	0.9312	0.488	2	14.7351	7.2809	5.3316	14.9198	10.1732	2.3163	6.4394	15.7196	12.071	2.2883
1345	3.8528	0.7953	0.6333	2.9253	89.1969	1.7958	0.6333	0.8948	0.3664	2	15.0311	3.8549	2.9952	10.5216	7.8189	0.9902	9.6269	6.5877	8.3701	1.5614
1346	3.6997	0.8618	0.7408	3.0367	84.0019	2.0347	0.7408	0.9589	0.4476	2	30.5262	12.4114	5.5198	27.7276	11.4136	7.3025	10.0166	23.9221	15.0028	3.0476
1347	2.2673	0.8619		1.786	10.8826	1.1471	0.8532	0.9188	0.5044	2	7.2478	3.5111	2.8526	6.9609	5.8144	0.5783	6.1395	7.979	6.3184	1.1805
1348	2.2641	0.8796		1.7989	10.6679	1.1802	0.8788	0.9416	0.541	2	7.6204	3.5877	3.1121	6.6321	6.3085	0.1751	6.2564	2.2978	6.4569	1.218
1349	2.4528	0.8784		1.9531	18.8841	1.2494	0.8615	0.9286	0.5424	2	23.0604	8.4649	10.6506	15.6072	20.6421	-2.7308	6.769	-11.8419	18.4572	3.4068
1350	2.8119	0.86		2.2143	37.8021	1.4162	0.7916	0.9289	0.5023	2	17.8576	8.8967	4.3665	17.7112	9.8054	3.9712	7.5969	22.2382	12.6095	2.3506
1351	2.5539	0.8133		1.9831	23.4267	1.2528	0.8223	0.8943	0.4956	2	4.3601	2.4505	1.2008	4.945	2.5218	1.2008	6.5253	27.5407	3.4803	0.6682
1352	3.861	0.808	0.649	2.9896	89.3107	1.86	0.649	0.8916	0.3782	2	14.0334	3.4811	2.7167	9.2055	7.121	0.7883	9.8004	5.6173	7.5448	1.4319
1353	3.7375	0.8966	0.7445	3.1609	85.491	2.1631	0.7445	1.0139	0.4747	2	28.8757	11.7908	5.2026	24.8398	10.1186	6.9878	10.5274	24.1996	13.3492	2.7429
1354	2.2846	0.8686		1.7903	11.6448	1.1465	0.8526	0.9182	0.5403	2	6.5091	3.1238	2.5822	5.781	5.5848	0.106	6.2343	1.6285	5.6774	1.0441
1355	2.2803	0.8773		1.8032	11.4954	1.1679	0.87	0.942	0.5392	2	6.6415	3.0569	2.7795	5.6692	5.7015	-0.0174	6.2847	-0.2621	5.6867	1.0568
1356	2.4859	0.862		2.0644	20.4648	1.3827	0.923	0.9939	0.5449	2	22.1568	7.476	9.8509	13.7207	17.5217	-2.0711	6.7323	-9.3475	16.0243	3.2911
1357	2.8308	0.8397		2.2358	38.9017	1.4216	0.7925	0.9168	0.5002	2	16.607	8.3032	4.0196	16.6008	9.0117	3.7958	7.468	22.8566	11.6819	2.2238
1358	3.7003	0.8349		2.8739	84.0294	1.8153	0.7186	0.9141	0.418	2	8.1427	4.0852	1.4733	9.7727	2.9039	2.8713	9.706	35.2623	4.4856	0.8389
1359	2.7657	0.8858		2.3428	34.9233	1.6007	0.9136	0.9749	0.5315	2	6.5057	2.7381	1.7158	5.152	3.5238	0.8653	7.6963	13.3006	4.0643	0.8453
1360	2.1475	0.8839		1.6961	6.264	1.1038	0.8781	0.9477	0.5498	2	4.3599	2.1683	1.909	3.9438	3.9557	-0.0066	5.9634	-0.1504	3.9499	0.7311
1361	2.7628	0.8466		2.1758	34.8648	1.3863	0.8575	0.9237	0.4809	2	14.738	5.4088	4.5155	11.2481	10.3038	0.4541	7.3484	3.0812	10.6312	2.0056
1362	2.4213	0.9039		1.9959	17.355	1.3374	0.8508	0.9817	0.5438	2	0.2487	0.0775	0.0934	0.1426	0.2157	-0.0398	6.8754	-15.9952	0.186	0.0362
1363	2.3004	0.9287		1.9188	12.0941	1.3025	0.9071	0.9846	0.5989	2	3.9653	1.7956	1.5914	2.9983	3.0834	-0.051	6.7115	-1.2854	3.0444	0.5908
1364	2.4854	0.8139		1.8331	20.4472	1.1064	0.7651	0.896	0.421	2	10.004	3.9117	3.1199	9.2923	8.8882	0.1701	6.3552	1.7003	9.0419	1.5741
1365	2.9765	0.8507		2.4028	47.3948	1.5581	0.8528	0.9225	0.5157	2	13.3371	7.8501	2.5556	15.2215	5.2638	5.1354	7.9549	38.5046	8.5598	1.6766
1366	3.7236	0.8238		2.9168	84.9101	1.8461	0.7185	0.9034	0.4191	2	23.7571	10.0821	5.5897	24.054	9.5836	6.0652	9.6363	25.5301	12.8688	2.4654
1367	3.2735	0.7757		2.3899	64.6723	1.4031	0.6797	0.8538	0.3367	2	18.9003	8.692	3.9319	25.8174	9.5723	5.4693	7.977	28.9376	13.4704	2.3693
1368	2.8385	0.8714		2.3214	39.3438	1.5258	0.8553	0.9251	0.5432	2	14.9479	5.6288	4.62	10.363	9.4839	0.4775	7.7705	3.1944	9.7968	1.9237
1369	3.3326	0.8397		2.6641	68.2185	1.7266	0.8042	0.9292	0.4874	2	15.93	8.5097	2.1797	17.4582	5.9883	5.5908	8.7913	35.096	9.2262	1.812
1370	3.1547	0.8368		2.4799	58.0143	1.5717	0.8274	0.8868	0.4497	2	0.276	0.0768	0.0939	0.1707	0.1776	-0.0031	8.2934	-1.1167	0.1756	0.0333
1371	2.5724	0.9205		2.1287	24.3853	1.4196	0.8661	0.9221	0.557	2	16.6383	8.3828	5.1556	15.0489	9.5707	3.0516	7.4391	18.3408	11.7204	2.2366
1372	2.9507	0.8625		2.3985	45.9125	1.5717	0.8535	0.9149	0.5356	2	24.2716	12.2832	4.7203	22.9338	11.5707	6.086	7.9952	25.0746	15.4429	3.0358
1373	2.6679	0.8208		2.0944	29.8971	1.3421	0.8186	0.8889	0.4936	2	12.3328	5.5382	4.253	11.2193	8.0084	1.585	6.8796	12.8519	9.1892	1.7927
1374	3.9949	0.7998		3.0966	92.7671	1.9271	0.7382	0.8824	0.4196	2	12.7405	5.648	1.9221	13.459	4.7049	3.6736	10.0377	28.834	6.6112	1.2693
1375	2.5523	0.832		2.0302	23.3366	1.3008	0.8299	0.9069	0.5088	2	9.0389	4.8583	2.153	9.5488	5.2786	2.1726	6.6716	24.0361	6.9487	1.3548
1376	2.9012	0.8269		2.3086	43.1374	1.4776	0.8574	0.9473	0.4936	2	10.9592	5.0171	2.3679	10.165	6.0385	2.0367	7.5368	18.5844	7.4169	1.4541
1377	2.79	0.8299		2.133	36.3753	1.3358	0.8452	0.91	0.5015	2	15.2283	7.1297	4.1535	14.2157	9.707	2.2613	7.2742	14.8493	11.4001	2.0935
1378	4.1102	0.8048	0.6224	3.2037	95.2368	2	0.6224	0.9126	0.3692	2	20.4013	5.039	5.1003	13.6501	9.4197	1.5617	10.3923	7.6549	10.2006	1.9631
1379	2.5911	0.8424		2.0473	25.5331	1.3266	0.8653	0.9344	0.4941	2	15.9938	7.7537	4.6708	15.6933	9.8976	2.8635	6.8574	17.9038	12.0562	2.3323
1380	3.4151	0.8224		2.6212	71.6273	1.6219	0.7991	0.867	0.4409	2	23.4613	9.9317	5.1358	22.5245	11.456	4.8804	8.8238	20.8019	14.4653	2.6589
1381	3.2513	0.8714		2.6683	63.5966	1.7766	0.8496	0.9485	0.4832	2	25.6815	11.4294	4.7662	23.6515	11.0195	6.1043	8.9003	23.7693	14.4554	2.8855
1382	2.6605	0.8414		2.1415	29.5769	1.4145	0.8737	0.9472	0.5571	2	11.8975	4.1498	4.7555	7.4493	9.0358	-0.8838	7.0324	-7.4285	8.4111	1.6918
1383	3.9134	0.8284	0.7094	3.0538	90.9134	1.9256	0.7094	0.9077	0.3703	2	16.322	8.139	3.0346	21.978	5.2614	6.1906	10.1852	37.928	8.4763	1.6025
1384	4.6488	0.8295	0.6358	3.7177	99.2968	2.3647	0.6358	0.9165	0.3876	2	23.3272	5.1384	4.9358	13.2581	9.1996	1.5729	12.1139	6.7428	9.8648	1.9257
1385	2.2856	0.8971		1.8546	11.7113	1.2307	0.8736	0.9394	0.5535	2	10.8656	4.7496	4.5765	8.5815	9.0309	-0.2487	6.4419	-2.2889	8.8288	1.6867
1386	2.857	0.8159		2.2615	40.8209	1.4627	0.8277	0.9293	0.4604	2	12.8565	5.398	3.6861	11.724	7.4412	1.9718	7.3234	15.337	8.7896	1.7555
1387	3.1873	0.8581		2.5313	59.8125	1.6363	0.7658	0.9247	0.4645	2	18.5758	8.2258	4.3722	17.7104	8.8325	4.1235	8.592	22.1982	11.3523	2.162
1388	3.2022	0.8027		2.4628	60.5335	1.5347	0.7579	0.8855	0.4367	2	13.1294	4.6557	4.0282	10.6615	7.717	1.2858	8.0752	9.7933	8.555	1.6259
1389	3.9995	0.8249	0.7043	3.1994	92.9129	2.0512	0.7043	0.9246	0.4077	2	26.5774	9.4682	4.9392	23.2257	10.4103	5.2243	10.3649	19.6569	12.957	2.5642
1390	3.551	0.8238		2.8054	78.1949	1.7796	0.7269	0.9231	0.3919	2	17.6205	8.1655	2.6762	20.8379	6.8132	5.4957	9.19	31.1892	9.9014	1.9174
1391	3.774	0.8334		3.0324	86.6598	1.9797	0.8174	0.9407	0.4509	2	19.9254	7.8171	3.9043	17.3368	7.9201	4.2459	9.8811	21.309	10.0649	2.0165
1392	3.8392	0.8038		2.9339	88.7709	1.8163	0.7527	0.8949	0.4161	2	24.6744	10.0353	5.1818	24.1153	10.4551	5.6845	9.6944	23.038	13.585	2.5452
1393	3.1464	0.8334		2.4456	57.6254	1.5319	0.7854	0.8519	0.418	2	16.825	7.3948	4.0797	17.6921	8.4658	3.8563	8.2378	22.9201	10.9831	2.0424
1394	3.047	0.8099		2.4199	51.3435	1.5623	0.8178	0.8922	0.4921	2	14.847	6.3084	3.5422	12.8191	7.9784	2.3821	7.7524	16.0443	9.5033	1.9151
1395	2.5519	0.8505		1.9745	23.2826	1.2407	0.8418	0.8968	0.5001	2	14.0165	7.1037	4.1752	14.2058	9.3335	2.4364	6.8184	17.3824	11.2973	2.0557
1396	2.7977	0.9199		2.4371	36.8691	1.733	0.9193	1.0434	0.6355	2	19.1446	8.7244	5.5179	13.7277	9.4943	2.6905	8.0851	14.0536	11.0471	2.3679
1397	2.2081	0.8808		1.7646	8.4736	1.1528	0.8486	0.9199	0.5014	2	4.7216	2.104	2.1701	4.1965	4.0182	0.0894	6.1098	1.8936	4.0958	0.7728
1398	3.6656	0.8073		2.784	82.9088	1.7059	0.6849	0.89	0.3514	2	17.8445	6.5155	4.2457	18.5391	8.3645	3.5758	9.2969	20.0387	10.4605	1.9194
1399	3.0503	0.8046		2.3557	51.5624	1.4754	0.7469	0.8906	0.4387	2	9.1086	4.0684	2.4061	9.2741	4.8617	1.9356	7.7106	21.2502	6.1736	1.1813
1400	4.1216	0.7711	0.6381	3.0581	95.4148	1.8316	0.6381	0.8649	0.3479	2	11.6384	3.4918	2.2699	10.0367	5.4906	1.5816	9.9849	13.5895	6.3542	1.1656
1401	2.7499	0.8487		2.1672	34.0863	1.3821	0.8236	0.8884	0.4672	2	17.3259	9.5184	3.5766	20.3715	8.534	5.531	7.3322	31.9233	12.5359	2.363
1402	3.1793	0.7891		2.4156	59.2799	1.4859	0.7199	0.8975	0.4182	2	22.7542	11.5009	4.2926	27.5027	10.5393	7.0937	7.8817	31.1753	15.3134	2.887
1403	3.4105	0.8045	0.6412	2.6512	71.3757	1.6661	0.6412	0.9591	0.3549	2	13.8989	4.6462	3.1675	13.0899	7.0571	2.1413	8.6195	15.4063	8.3422	1.6125
1404	4.4008	0.7863	0.5857	3.3022	98.3846	1.9785	0.5857	0.8938	0.3295	2	16.4291	3.415	3.864	10.3627	7.8922	0.8141	10.8712	4.9552	8.3038	1.5112
1405	3.8682	0.7678	0.6335	2.8525	89.567	1.6833	0.6335	0.8455	0.3374	2	13.7591	3.6327	2.8781	10.7662	7.5239	1.094	9.3302	7.9511	8.1739	1.4747
1406	2.7121	0.8111		2.0858	32.12	1.283	0.8209	0.896	0.4982	2	6.4348	2.3112	2.7338	4.6387	5.2549	-0.307	6.9109	-4.7709	5.0154	0.9311
1407	3.1282	0.8646		2.5313	56.6008	1.6599	0.8207	0.946	0.4709	2	14.7662	7.0669	3.3533	15.0081	6.4753	4.0179	8.4967	27.2101	8.8958	1.7379
1408	2.3816	0.8828		1.9017	15.8078	1.2244	0.8615	0.9415	0.4956	2	7.7	3.0953	2.8598	6.2456	6.3182	-0.036	6.6051	-0.4673	6.2888	1.1658
1409	3.0762	0.8095		2.4371	53.3481	1.5545	0.7915	0.9139	0.4844	2	9.2861	4.1073	2.3117	8.4796	4.8392	1.7633	7.8236	18.9886	5.9737	1.1869
1410	2.8758	0.85		2.2829	41.6366	1.4709	0.8511	0.9171	0.4911	2	9.0332	4.6183	2.0758	9.4032	4.5062	2.4052	7.6793	26.6262	6.1413	1.1763
1411	3.0282	0.8274		2.4156	50.3625	1.5364	0.8302	0.9378	0.4579	2	5.1896	1.8147	1.3621	3.9634	3.1291	0.382	7.871	7.3609	3.3778	0.6593
1412	3.1434	0.804		2.4456	57.4655	1.5332	0.817	0.9096	0.4409	2	19.8385	9.5685	3.4818	21.703	9.402	5.4233	7.9393	27.3372	12.9393	2.4988
1413	3.0639	0.7982		2.2572	52.5517	1.3507	0.79	0.8575	0.4393	2	13.597	5.6485	4.1146	12.857	8.7216	1.8168	7.6829	13.3618	10.0666	1.7698
1414	4.0235	0.853		3.208	93.527	2.0421	0.7353	0.9279	0.4304	2	12.3437	4.9058	2.1558	11.3994	4.6149	2.9198	10.7822	23.6542	6.0446	1.1448
1415	2.1794	0.8834		1.7304	7.4049	1.1148	0.8614	0.928	0.5304	2	7.8632	3.5801	3.7074	6.7495	7.329	-0.3074	6.0485	-3.9093	7.0535	1.3
1416	2.9467	0.8245		2.3214	45.6389	1.4772	0.8207	0.907	0.5025	2	15.4088	6.4805	4.3046	12.897	9.1599	1.8778	7.6324	12.1865	10.4311	2.0189
1417	3.2407	0.7739		2.4456	62.8839	1.502	0.7727	0.8588	0.4012	2	10.7193	4.6443	2.1978	11.5771	5.5183	2.4305	7.8794	22.6741	7.1367	1.3604
1418	3.4702	0.7825		2.6641	74.0136	1.6353	0.79	0.8637	0.435	2	1.2012	0.5641	0.3471	1.2967	0.5308	0.3332	8.5312	27.7389	0.7345	0.1408
1419	3.8365	0.7844	0.6127	2.8825	88.6859	1.758	0.6127	0.8968	0.3464	2	13.8215	3.5445	3.5296	10.233	7.2803	1.0228	9.4546	7.4001	7.8621	1.4619
1420	3.227	0.7623		2.3428	62.0805	1.3585	0.7529	0.8308	0.3964	2	16.2239	6.7268	4.0797	16.9717	9.8706	2.8146	7.728	17.3485	11.9425	2.0994
1421	3.0666	0.8175		2.4028	52.64	1.5226	0.7959	0.8935	0.4775	2	23.8014	12.0447	4.34	25.2262	11.2491	6.6736	7.8757	28.0387	15.6321	3.0221
1422	2.5974	0.7935		1.9445	26.0646	1.1935	0.7836	0.8976	0.4331	2	2.4459	0.8173	1.0346	1.887	2.1417	-0.1103	6.4748	-4.5096	2.0494	0.3778
1423	3.1697	0.7874		2.3985	58.7954	1.4575	0.79	0.924	0.4062	2	26.7419	12.7689	5.3466	31.4334	13.292	7.3694	7.8404	27.5575	18.3478	3.4108
1424	2.8952	0.8602		2.3214	42.869	1.4991	0.8508	0.9874	0.4473	2	0.2521	0.1529	0.0375	0.3419	0.0943	0.1108	7.8237	43.9508	0.1682	0.0322
1425	2.6506	0.9369		2.2443	28.9387	1.5583	0.9013	1.0214	0.6205	2	12.1383	5.323	3.08	8.579	7.2671	0.814	7.8016	6.706	7.7895	1.5559
1426	2.417	0.8737		1.9188	17.2168	1.2368	0.8632	0.9349	0.5506	2	14.2966	7.0594	5.1125	12.8204	10.5468	1.2519	6.6345	8.7566	11.5593	2.1549
1427	2.3592	0.9554		2.0259	14.8024	1.4166	0.936	1.0386	0.6071	2	13.2889	5.6494	5.1557	9.3051	9.4371	-0.0801	7.081	-0.603	9.3808	1.8767
1428	3.0455	0.8099		2.36	51.2342	1.4981	0.8012	0.9083	0.4854	2	20.131	8.9257	5.4254	18.3892	11.0647	3.5552	7.7486	17.6603	13.4377	2.598
1429	2.9737	0.8799		2.4585	47.2459	1.6343	0.8801	0.9525	0.5384	2	17.5476	10.4002	2.3717	19.3158	6.522	6.8886	8.2206	39.2567	10.7371	2.1346
1430	2.8366	0.7925		2.1244	39.2634	1.283	0.821	0.8559	0.4673	2	1.5497	0.689	0.4813	1.4746	1.0551	0.1961	7.062	12.6541	1.2079	0.2194
1431	3.1441	0.8242		2.5056	57.5112	1.6129	0.8203	0.9173	0.468	2	12.4442	5.8992	2.5246	12.6053	5.7169	3.2238	8.1416	25.906	7.7154	1.5285
1432	2.5204	0.9381		2.1672	21.9025	1.5344	0.9368	1.0043	0.6414	2	22.9787	8.2799	9.2883	12.9087	16.4598	-2.2777	7.4279	-9.9122	14.9757	3.0936
1433	3.6731	0.8414	0.6594	2.9639	83.2631	1.9261	0.6594	1.0128	0.3502	2	14.6231	2.7686	3.445	7.9047	7.5226	0.1338	9.7093	0.915	7.5921	1.5061
1434	2.933	0.8749		2.4371	44.8421	1.641	0.851	0.9577	0.5486	2	26.3547	12.7873	6.8718	23.3081	12.4199	5.9735	8.0614	22.6658	16.0601	3.2692
1435	3.3034	0.8568		2.6298	66.5074	1.6755	0.851	0.9165	0.4584	2	17.3459	7.7194	3.4332	16.8408	7.9092	4.094	8.8924	23.6021	10.3527	1.9506
1436	3.7374	0.8068		2.9296	85.4633	1.849	0.7629	0.9373	0.4483	2	13.7165	6.7847	1.8124	15.1333	4.9488	4.566	9.4729	33.2884	7.4183	1.448
1437	3.8841	0.8331	0.6648	3.0367	90.0526	1.9043	0.6648	0.9358	0.3873	2	14.53	5.7555	2.8714	14.859	5.7841	3.5151	10.1653	24.192	7.6301	1.4294
1438	3.4138	0.8247		2.6212	71.5518	1.6277	0.8442	0.8916	0.4708	2	17.8233	6.2128	4.1969	13.1975	10.0355	1.4886	8.8446	8.352	10.95	2.0152
1439	2.3347	0.8873		1.876	13.5681	1.2363	0.8564	0.9628	0.5138	2	8.0934	3.4161	3.0407	6.6481	6.4746	0.0892	6.5079	1.1019	6.5465	1.2436
1440	2.5779	0.9683		2.2272	24.7851	1.561	0.9284	1.0045	0.6432	2	24.1894	11.5527	8.022	17.9623	13.7679	2.6977	7.8421	11.1524	15.4961	3.0846
1441	2.262	0.8741		1.7989	10.602	1.1747	0.8053	0.9259	0.5255	2	7.1429	3.8861	2.3748	7.3957	5.0163	1.2502	6.2119	17.5027	6.0806	1.1499
1442	2.7664	0.9124		2.4071	34.9429	1.686	0.9178	1.0311	0.5788	2	17.5356	8.5514	5.2694	14.7757	8.1137	3.8556	7.9299	21.9873	10.4007	2.2113
1443	2.6422	0.8647		2.1158	28.4526	1.3685	0.8887	0.9553	0.507	2	8.9075	4.446	2.5455	8.7693	5.1788	1.8204	7.1775	20.4367	6.509	1.241
1444	2.2478	0.9293		1.8588	9.9109	1.2553	0.9212	0.9934	0.5724	2	8.3011	3.1927	3.8527	5.5776	7.4809	-1.0895	6.5624	-13.1248	6.6128	1.2649
1445	4.0842	0.9007		3.4564	94.4973	2.3437	0.819	0.9705	0.4642	2	30.3081	15.1549	4.8224	32.6502	8.0623	11.4127	11.557	37.6556	12.9317	2.6225
1446	2.5096	0.8434		1.9616	21.3684	1.2381	0.8184	0.9245	0.4565	2	15.9973	7.1514	5.454	15.6668	11.3171	1.9855	6.6494	12.4115	12.9208	2.4058
1447	2.9642	0.8469		2.36	46.6941	1.5222	0.8529	0.9538	0.545	2	8.9819	3.954	2.2935	7.2551	5.1452	1.1499	7.887	12.8024	5.9006	1.1388
1448	2.7981	0.8073		2.1587	36.9087	1.3526	0.811	0.891	0.4728	2	13.8653	7.1038	3.3552	15.0245	7.6857	3.4699	7.0965	25.0258	10.2509	1.9538
1449	3.2353	0.783	0.6281	2.4114	62.7182	1.437	0.6281	0.8804	0.3733	2	11.1404	4.5474	3.4194	12.1805	6.1983	2.2333	7.9583	20.0469	7.7525	1.3998
1450	3.8251	0.8146	0.6868	2.9767	88.2049	1.8611	0.6868	0.915	0.347	2	12.0224	4.3118	2.1013	12.4248	5.0925	2.5445	9.7889	21.1647	6.4598	1.2282
1451	3.4574	0.8313		2.7412	73.4516	1.76	0.7702	0.9085	0.4679	2	18.0627	8.2393	3.2566	17.6101	7.6026	4.6823	9.0288	25.9225	10.2629	2.0006
1452	2.9355	0.8581		2.3942	44.9048	1.5944	0.8488	0.9921	0.5621	2	16.9293	8.2442	3.6793	14.6676	8.4135	3.5152	7.9135	20.764	10.618	2.1393
1453	2.7751	0.9016		2.3	35.4906	1.5302	0.9131	0.9615	0.5344	2	13.879	6.5259	3.9386	12.2124	7.3839	2.5802	7.8604	18.5907	9.0701	1.7657
1454	3.307	0.8671	0.7586	2.7369	66.7262	1.836	0.7586	0.9647	0.4806	2	19.6369	7.809	4.2757	16.2498	8.7265	3.6154	9.0083	18.4113	10.6955	2.1799
1455	3.1172	0.8255		2.4328	56.0121	1.5462	0.8254	0.8965	0.449	2	18.9239	8.3343	4.7819	18.5604	9.6514	4.0005	8.0843	21.1399	12.239	2.3408
1456	3.265	0.8433		2.6512	64.2171	1.739	0.8188	0.9438	0.4559	2	22.4803	8.5828	4.7602	18.8275	10.8309	3.6453	8.6505	16.2155	12.9271	2.5987
1457	3.5528	0.7977		2.7326	78.4322	1.688	0.7393	0.8957	0.3814	2	16.4264	6.3985	4.2386	16.7753	7.6748	3.4711	8.9031	21.1312	9.7313	1.845
1458	2.6231	0.8521		2.0944	27.2814	1.3464	0.8207	0.9399	0.4723	2	0.5811	0.1968	0.1776	0.4167	0.4397	-0.0109	7.0217	-1.8706	0.4316	0.0828
1459	3.3297	0.8491	0.7679	2.6855	67.9482	1.7416	0.7679	0.9454	0.4448	2	21.225	8.8914	5.1862	19.9885	9.5108	4.6608	8.8825	21.959	12.1871	2.3895
1460	1.9538	0.8973		1.5676	1.8353	1.0314	0.9164	0.9164	0.518	2	6.2239	3.5571	2.6668	6.8674	5.1943	0.8666	5.5077	13.9237	6.0344	1.13
1461	2.4043	0.9181		1.9788	16.7341	1.3434	0.9163	0.9782	0.5819	2	14.2262	5.4179	6.3682	9.311	11.5674	-1.313	6.9345	-9.2294	10.5897	2.0515
1462	3.2123	0.8783		2.6641	61.258	1.7788	0.8566	0.9408	0.5298	2	20.2868	9.8175	4.8603	18.5315	8.3817	5.3771	8.864	26.5054	11.4048	2.2887
1463	3.771	0.7605		2.8011	86.4644	1.6698	0.7092	0.8511	0.3595	2	28.9704	11.1522	7.107	31.0226	13.5985	6.2637	9.0098	21.621	17.3496	3.2154
1464	2.2198	0.9326		1.8717	9.0272	1.2834	0.9319	0.9934	0.5624	2	6.3113	3.3538	2.1016	5.9633	4.1018	1.0469	6.5038	16.5877	4.9176	0.9704
1465	2.0275	0.8742		1.5847	2.9103	1.0112	0.8543	0.9453	0.5334	2	5.2905	1.9841	3.3064	3.7196	6.9196	-1.7069	5.5685	-32.2635	5.2319	0.9501
1466	3.9432	0.8468	0.6557	3.1866	91.4901	2.054	0.6557	0.931	0.3684	2	14.9738	2.9417	3.2018	7.9842	7.1385	0.3116	10.4902	2.081	7.2901	1.4274
1467	2.3926	0.8872		1.9231	16.2531	1.2764	0.8493	0.9151	0.5373	2	1.0009	0.7742	0.1029	1.4408	0.3067	0.6094	6.6686	60.8852	0.7842	0.1501
1468	2.8137	0.8479		2.2615	37.9815	1.471	0.8638	0.9435	0.5603	2	30.8231	13.3612	10.0372	23.8477	19.1744	2.6183	7.4946	8.4946	20.9538	4.1127
1469	2.7858	0.8992		2.3	36.1388	1.5649	0.8954	0.975	0.5722	2	20.8555	10.4541	5.4092	18.27	10.4776	4.4588	7.8694	21.3795	13.327	2.6502
1470	3.489	0.7622		2.5441	75.2992	1.4894	0.7141	0.893	0.3954	2	28.4928	11.2253	6.1937	28.3889	15.7838	4.9842	8.3544	17.4928	19.1304	3.4105
1471	2.8589	0.8733		2.3343	40.9022	1.5625	0.8743	0.9442	0.5199	2	22.5497	10.0191	6.4105	19.2728	12.0182	3.7714	7.8432	16.7248	14.4318	2.8751
1472	3.4958	0.8405		2.7583	75.506	1.7496	0.7871	0.9192	0.4597	2	25.996	9.6089	7.6773	20.9029	12.704	3.769	9.2309	14.4984	14.8583	2.8162
1473	2.7987	0.7852		2.1073	36.9483	1.2932	0.8187	0.8724	0.4643	2	16.4518	6.4148	5.5131	13.8156	12.1096	0.7921	6.9034	4.8147	12.7218	2.3831
1474	2.9142	0.7895		2.2143	43.8418	1.3737	0.8047	0.8674	0.4813	2	15.9739	5.5917	5.6231	11.6191	11.6338	-0.007	7.2285	-0.0441	11.6284	2.2098
1475	3.3644	0.8301		2.6469	69.6766	1.6619	0.8172	0.8818	0.4608	2	14.9469	5.124	4.0183	11.1188	8.1782	1.3552	8.7734	9.0668	8.9939	1.7037
1476	3.336	0.8557		2.6983	68.3415	1.7597	0.8007	0.9263	0.4836	2	22.0867	10.7778	5.0163	22.2858	8.8621	6.4919	8.9686	29.3928	12.5514	2.4627
1477	3.4189	0.8161	0.7235	2.6769	71.8288	1.6885	0.7235	0.9503	0.3684	2	18.7204	6.0679	4.3559	16.4689	9.585	2.5364	8.7657	13.5489	11.087	2.1356
1478	2.9859	0.8451		2.4413	47.992	1.6249	0.8375	0.9392	0.486	2	20.3116	12.1945	3.1825	25.0901	7.127	8.7306	7.9274	42.9833	12.5002	2.5622
1479	2.2003	0.8422		1.6747	8.1651	1.0515	0.8052	0.9144	0.4528	2	10.1454	4.7786	3.9793	10.5536	8.9638	0.7199	5.8216	7.0958	9.6485	1.7427
1480	2.9388	0.8646		2.3985	45.219	1.5924	0.8811	0.9484	0.5536	2	17.3671	6.9433	5.6157	12.5415	10.0349	1.3877	7.9824	7.9904	10.9062	2.1757
1481	2.7737	0.8404		2.1544	35.3926	1.3259	0.7876	0.8572	0.4107	2	17.1301	8.2548	4.3829	20.1013	9.6978	4.2723	7.3232	24.9403	12.9196	2.3392
1482	2.8325	0.8468		2.2486	39.0623	1.4472	0.8502	0.9234	0.5462	2	8.6688	4.7011	2.032	8.6063	4.4038	2.2956	7.5355	26.4812	5.99	1.1504
1483	3.6843	0.8331		2.9425	83.6731	1.8752	0.8199	0.9137	0.4473	2	8.3178	3.715	1.1118	8.3053	3.2236	2.2731	9.6424	27.3281	4.4357	0.8626
1484	2.9873	0.8721		2.4114	48.1417	1.6122	0.8033	1.0651	0.4625	2	17.6393	9.3155	4.573	20.141	7.24	5.9669	8.1843	33.8273	10.9411	2.1553
1485	3.5976	0.738	0.6126	2.5527	80.4255	1.4548	0.6127	0.8334	0.3183	2	16.1824	7.6779	2.9606	24.1204	7.4828	5.296	8.3412	32.7269	11.1235	1.9401
1486	3.0618	0.8307		2.4242	52.3974	1.5657	0.8367	0.9471	0.5293	2	22.9673	11.7234	5.0071	22.1472	10.8494	5.9804	7.9906	26.0388	14.669	2.8743
1487	2.5522	0.8474		1.9745	23.3186	1.2431	0.8396	0.9331	0.5068	2	0.8329	0.2727	0.3258	0.5381	0.7608	-0.1129	6.7949	-13.555	0.67	0.1226
1488	3.8354	0.7991	0.7031	2.9339	88.6292	1.8207	0.7031	0.8924	0.399	2	23.9398	10.5265	4.6246	26.3851	9.4345	6.7626	9.6286	28.2484	13.1487	2.4863
1489	3.6628	0.8339		2.9467	82.8543	1.9104	0.8512	0.9173	0.4471	2	23.2027	9.8089	4.0156	21.9369	9.1534	5.716	9.5961	24.6351	12.1455	2.4179
1490	3.4081	0.8393		2.6726	71.225	1.69	0.7968	0.9104	0.4406	2	22.4933	9.5479	4.3149	21.6688	10.3616	4.9823	8.9865	22.1502	13.3096	2.503
1491	2.8273	0.8615		2.1972	38.6811	1.3867	0.8384	0.9115	0.496	2	23.6896	14.1303	4.7317	28.4902	10.7317	8.8077	7.6518	37.1796	17.0834	3.096
1492	2.6055	0.8169		1.9916	26.4138	1.241	0.8111	0.8818	0.4476	2	13.7351	5.9544	4.0854	13.3016	9.8077	1.564	6.6868	11.3869	11.0678	2.0541
1493	3.0909	0.848		2.4756	54.2157	1.5912	0.858	0.926	0.5005	2	22.9188	9.7311	5.4094	19.4421	12.0909	3.6794	8.2348	16.0541	14.4035	2.7832
1494	2.3697	0.8627		1.846	15.3639	1.167	0.8314	0.9419	0.4833	2	10.6325	5.9882	3.1555	12.3908	6.7923	2.7056	6.4224	25.4465	9.111	1.6555
1495	3.1254	0.7846	0.6097	2.3086	56.4421	1.3844	0.6097	0.8763	0.3267	2	12.4392	4.1982	3.5229	12.8513	7.7916	1.6529	7.7042	13.2878	8.9853	1.6146
1496	2.502	0.9324		2.0901	21.0843	1.426	0.913	0.9753	0.569	2	18.749	8.0681	7.439	14.1797	12.4629	0.9769	7.329	5.2104	13.148	2.5582
1497	3.6876	0.8526		3.0024	83.7279	1.9639	0.8169	0.9467	0.46	2	14.0307	6.2212	2.5475	13.5242	5.1928	3.8325	9.8768	27.3151	7.1443	1.4206
1498	3.5825	0.7639		2.6255	79.7847	1.5442	0.6755	0.8459	0.3599	2	14.7428	6.4283	3.9914	17.8636	7.0202	3.9021	8.5975	26.4678	9.5472	1.7148
1499	3.8251	0.7639	0.5697	2.8097	88.1767	1.6486	0.5697	0.8812	0.2811	2	14.2271	2.3814	3.6175	8.4721	8.6623	-0.0535	9.1802	-0.3759	8.6298	1.5498
1500	4.0414	0.7799		3.0196	93.9085	1.8327	0.7095	0.8889	0.3893	2	26.4896	7.9223	6.6338	20.3491	12.864	2.9141	9.9018	11.0009	14.4539	2.6752
1501	3.0319	0.8523		2.3942	50.5581	1.5212	0.808	0.9554	0.4388	2	25.1069	13.3237	4.4959	30.3671	10.8858	8.5475	8.1182	34.0444	16.5047	3.0927
1502	2.4049	0.8515		1.8503	16.7685	1.1722	0.8302	0.8935	0.5148	2	13.803	5.5474	5.9041	10.7767	12.5565	-0.9162	6.4335	-6.6377	11.7753	2.1455
1503	3.7582	0.8028		2.8611	86.102	1.7401	0.7027	0.8958	0.3873	2	20.2527	8.7513	4.4576	22.5962	8.5017	5.4587	9.4786	26.9529	11.6388	2.1367
1504	2.7473	0.8624		2.1972	33.873	1.4315	0.8418	0.9675	0.5043	2	6.2077	1.5791	2.3252	3.1312	4.9924	-0.9386	7.4432	-15.1199	4.3365	0.834
1505	3.2227	0.8599		2.5955	61.798	1.6839	0.8482	0.9291	0.5167	2	20.5387	10.4228	4.4772	20.171	8.6672	5.9443	8.7061	28.9419	12.1971	2.3591
1506	1.5969	0.9064		1.2635	0.1227	0.8066	0.8512	0.965	0.5029	2	6.2818	3.542	4.6964	7.0429	9.0212	-0.9949	4.5471	-15.8378	7.788	1.3815
1507	2.4713	0.8379		1.8717	19.8832	1.1674	0.7928	0.9353	0.4735	2	10.2279	2.8281	5.0486	5.9727	10.6641	-2.2215	6.5056	-21.72	8.7613	1.5722
1508	2.4648	0.8667		1.9531	19.5318	1.2658	0.8581	0.9241	0.474	2	18.9611	6.0528	8.2505	12.7684	16.3039	-1.676	6.7109	-8.8391	14.9795	2.8254
1509	4.1178	0.8335	0.7206	3.3536	95.3852	2.2029	0.7206	0.9817	0.4365	2	27.696	12.5127	4.0414	28.6681	8.5953	8.7611	10.7819	31.6331	12.5725	2.5687
1510	3.474	0.8142		2.6855	74.2955	1.6742	0.8001	0.8927	0.4651	2	24.3019	11.8856	5.0939	25.5538	10.2694	7.1091	8.8856	29.2533	14.5155	2.735
1511	3.4094	0.8175		2.6726	71.3255	1.7019	0.7251	0.97	0.3905	2	21.9169	8.8619	5.1166	22.6965	9.9546	4.9751	8.7566	22.6998	12.8779	2.5029
1512	2.8663	0.8193		2.1972	41.2078	1.3797	0.8009	0.8967	0.4485	2	13.3538	4.8557	5.0431	10.8271	9.1254	0.7632	7.3777	5.7152	9.6788	1.81
1513	3.0683	0.8458		2.4628	52.7725	1.6024	0.7853	0.9264	0.4733	2	18.4571	9.1963	3.4935	19.4281	8.2024	5.3137	8.153	28.7895	11.5184	2.2638
1514	3.5145	0.819	0.6823	2.7069	76.3881	1.6907	0.6823	0.936	0.374	2	20.0583	9.6009	2.8708	25.6681	7.9424	6.6301	9.0423	33.0541	11.8639	2.2183
1515	2.1046	0.9302		1.7346	4.9258	1.1734	0.9124	0.987	0.5552	2	6.0472	2.875	2.7726	5.1782	5.1317	0.0259	6.1501	0.4275	5.1536	0.9833
1516	2.3792	0.8882		1.9188	15.7565	1.2466	0.8714	0.94	0.5244	2	13.4962	4.7155	6.0261	8.9927	12.1576	-1.6595	6.6389	-12.2961	10.8264	2.0329
1517	3.0088	0.8199		2.3171	49.4096	1.4351	0.7862	0.8531	0.4219	2	23.0429	11.8806	5.0996	28.1586	11.0168	7.2324	7.7497	31.3867	16.0567	2.9734
1518	2.8312	0.8124		2.1758	38.9619	1.3463	0.7867	0.8525	0.4751	2	9.4163	5.4255	1.7206	11.4199	4.5809	3.2492	7.2262	34.5061	6.9942	1.3031
1519	3.3056	0.8015		2.5356	66.6289	1.5906	0.7842	0.8977	0.4537	2	22.1714	9.1921	5.7136	20.2593	11.4168	4.0121	8.323	18.0958	13.939	2.6639
1520	1.6922	0.8699		1.2978	0.2761	0.8178	0.7584	0.9181	0.4782	2	0.5667	0.321	0.3227	0.6712	0.7237	-0.0251	4.6248	-4.4292	0.693	0.1225
1521	2.43	0.8924		1.9531	17.7358	1.2775	0.9225	0.9308	0.5721	2	7.3045	2.654	3.3689	4.6393	6.5924	-1.1173	6.8123	-15.2961	5.7178	1.0723
1522	3.1921	0.8327		2.527	60.0215	1.6241	0.8071	0.9205	0.4904	2	22.9346	9.7792	5.2575	19.9405	11.6043	4.0882	8.3509	17.8255	14.1214	2.7464
1523	3.8279	0.7674		2.814	88.2897	1.6493	0.7103	0.8639	0.3606	2	25.0637	7.871	5.7009	21.8251	13.3419	3.0594	9.2284	12.2065	15.1966	2.7159
1524	2.8287	0.9113		2.4413	38.8014	1.6802	0.8307	1.2411	0.5355	2	17.2891	10.2064	3.6819	19.0612	6.1872	6.8934	8.0982	39.8714	10.2899	2.1349
1525	3.4476	0.7541		2.4885	73.0187	1.4608	0.6874	0.849	0.3621	2	15.9934	7.3874	3.2787	20.4034	7.8325	4.5515	8.1678	28.4586	10.9484	1.9581
1526	3.4782	0.7958		2.6341	74.6293	1.6073	0.7538	0.9268	0.4298	2	18.0261	6.1886	5.2969	14.4001	10.0524	1.8685	8.6953	10.3655	11.2151	2.0731
1527	2.6467	0.8288		2.0987	28.6768	1.3454	0.8555	0.9518	0.5052	2	15.1916	7.7475	4.3733	15.3346	8.8607	3.2708	6.891	21.5303	11.2915	2.2046
1528	2.3232	0.8664		1.8246	12.9465	1.1517	0.8703	0.9187	0.5214	2	7.6166	3.094	3.7109	5.9344	7.175	-0.6468	6.3233	-8.492	6.6134	1.2045
1529	3.7163	0.8327		2.9553	84.4966	1.8893	0.7848	0.9149	0.4682	2	21.7214	10.0333	4.0338	21.4299	8.2248	6.1825	9.7215	28.4627	11.4971	2.2344
1530	4.2543	0.8108	0.698	3.2594	97.0271	2.0028	0.698	0.8708	0.3938	2	11.6197	4.8489	1.8789	12.3138	4.208	3.1919	10.837	27.4697	5.8017	1.0722
1531	3.7467	0.8304		2.9382	85.6296	1.8583	0.7483	0.9183	0.4352	2	19.4566	6.6747	4.7712	15.3365	8.9817	2.7657	9.774	14.2147	10.4701	1.9906
1532	2.1435	0.9182		1.7561	6.1201	1.1877	0.8645	0.9981	0.5922	2	14.5645	7.325	6.204	12.3685	12.1584	0.1245	6.1835	0.8548	12.2628	2.3554
1533	3.2829	0.7979		2.5142	65.2252	1.5523	0.7884	0.8881	0.4222	2	18.9495	8.0867	4.3045	19.1526	9.6124	4.0281	8.2294	21.257	12.2074	2.3027
1534	2.789	0.8102		2.1629	36.3161	1.3787	0.8004	0.9128	0.47	2	23.7574	13.1695	4.2372	28.0176	11.6517	7.6927	7.0988	32.3802	17.2317	3.3467
1535	3.2083	0.8312		2.5313	60.9537	1.606	0.7511	0.9198	0.458	2	18.5505	8.7387	4.0281	19.0816	8.5466	4.8247	8.3777	26.0085	11.5507	2.2143
1536	4.691	0.8225	0.7091	3.7391	99.4799	2.4055	0.7091	0.9507	0.3767	2	31.7278	13.0301	4.384	34.5903	9.2162	9.5584	12.1217	30.1263	13.1897	2.6174
1537	1.6766	0.8826		1.3106	0.2454	0.8478	0.8491	0.9489	0.4979	2	4.4317	3.1757	2.0442	6.3784	3.5894	1.3886	4.6489	31.3333	5.2273	0.9533
1538	3.2632	0.9026		2.7326	64.1454	1.8665	0.8109	0.9629	0.4633	2	24.0209	12.4763	4.3172	26.9279	8.2276	8.6643	9.2528	36.0698	12.8695	2.5961
1539	2.8034	0.8557		2.2829	37.2456	1.5124	0.8578	0.9658	0.5466	2	25.6583	14.4199	5.6298	26.381	11.6358	8.0598	7.5364	31.4121	16.9653	3.4046
1540	3.4873	0.8241		2.7197	75.2218	1.6985	0.7918	0.9032	0.4595	2	5.7348	1.7256	0.9652	3.7556	3.2357	0.2389	9.0289	4.1658	3.3764	0.6352
1541	2.0327	0.8717		1.6019	3.0354	1.0202	0.7897	0.9485	0.5223	2	8.9203	3.3503	5.57	6.4145	11.1878	-2.4931	5.567	-27.9486	8.7437	1.6024
1542	3.7714	0.7938		2.8311	86.4923	1.7157	0.7368	0.8785	0.3912	2	20.8411	8.8979	4.4136	22.7465	9.0173	5.3705	9.4046	25.7688	12.1473	2.2161
1543	2.262	0.895		1.8203	10.5855	1.2201	0.8794	0.9607	0.5486	2	6.9722	2.8967	3.4125	5.2798	6.0696	-0.4333	6.3602	-6.2147	5.7144	1.0962
1544	3.6501	0.8412		2.9382	82.3924	1.9242	0.8614	0.9275	0.5066	2	16.4928	7.3164	2.8785	14.4432	6.4732	4.0373	9.6458	24.4792	8.5713	1.7098
1545	2.4002	0.8839		1.8974	16.5621	1.2426	0.8684	0.9363	0.5642	2	11.0667	5.4027	3.5927	9.5757	8.3494	0.6918	6.665	6.2512	8.9061	1.6604
1546	2.2177	0.8894		1.7817	8.9293	1.1653	0.8885	0.9162	0.5152	2	15.8331	8.6621	5.1404	16.8125	11.0316	2.9785	6.1962	18.8119	13.5871	2.5553
1547	5.3898	0.7992	0.5855	4.1717	99.8468	2.6046	0.5855	0.9171	0.3431	2	36.5566	4.8921	6.8266	14.2593	14.0015	0.0885	13.5317	0.242	14.0354	2.7016
1548	2.1869	0.8362		1.6575	7.6632	1.0085	0.8287	0.9013	0.4865	2	0.3612	0.1218	0.2152	0.2503	0.4587	-0.1014	5.7448	-28.0731	0.3582	0.0629
1549	4.3626	0.8451	0.6447	3.525	98.0819	2.3082	0.6447	0.9574	0.3846	2	17.817	4.7444	3.3366	12.3363	6.7959	2.1308	11.583	11.9594	7.719	1.5382
1550	3.5261	0.8393		2.7669	76.9617	1.7551	0.7515	0.9005	0.4172	2	22.693	9.9461	4.1721	23.8403	9.5278	5.9711	9.2979	26.3125	12.9297	2.4407
1551	3.033	0.845		2.3771	50.7323	1.4939	0.8055	0.9221	0.4639	2	0.2519	0.0782	0.0863	0.1686	0.1686	0	8.0515	-0.014	0.1686	0.0313
1552	2.609	0.9043		2.1972	26.5427	1.5122	0.9179	0.9996	0.5592	2	12.7084	4.8058	4.6311	8.5947	8.292	0.1693	7.4122	1.3322	8.4039	1.7145
1553	3.5668	0.8193	0.6193	2.7369	79.1732	1.6663	0.6193	0.8552	0.364	2	14.3849	2.789	3.756	7.6628	8.904	-0.4518	9.1802	-3.1408	8.6328	1.5669
1554	4.0417	0.8082	0.7242	3.1823	93.9379	2.0292	0.7242	0.9283	0.3978	2	24.5467	11.3756	3.7545	28.5973	8.0734	8.1641	10.2618	33.2595	12.0967	2.392
1555	2.8954	0.8704		2.33	42.8896	1.5125	0.7953	0.9266	0.4584	2	19.917	9.4385	5.7333	20.5891	9.9409	4.8813	7.9177	24.5082	13.1683	2.5155
1556	2.4358	0.8964		1.9916	18.0133	1.3115	0.9078	0.9203	0.5557	2	0.1961	0.0828	0.0736	0.1491	0.1498	-0.0004	6.8594	-0.2057	0.1495	0.0286
1557	2.4665	0.8868		2.0559	19.6372	1.3964	0.8651	0.9584	0.5157	2	17.9046	10.0383	4.8706	19.4652	8.9317	5.4322	6.8715	30.3397	12.822	2.6056
1558	3.4865	0.887		2.9125	75.1443	1.9495	0.8607	0.9652	0.5351	2	19.4445	7.1327	4.5692	13.3291	8.7045	2.4747	9.7161	12.727	9.9741	2.0013
1559	2.2691	0.8819		1.8074	10.9983	1.185	0.8524	0.9188	0.5283	2	0.4559	0.2606	0.1596	0.4933	0.2974	0.1035	6.2865	22.7023	0.3847	0.0725
1560	2.0991	0.905		1.6961	4.7515	1.1155	0.8683	0.9786	0.5408	2	7.3275	3.1147	3.633	5.7595	7.3306	-0.8496	5.968	-11.5947	6.5688	1.2278
1561	2.8276	0.7858		2.1158	38.7011	1.2661	0.7904	0.8517	0.4525	2	15.5428	7.1389	4.7528	15.777	10.3293	2.465	6.98	15.8594	12.2761	2.2268
1562	3.7091	0.7843	0.671	2.7968	84.249	1.7094	0.671	0.8847	0.3812	2	14.8249	6.9937	2.2248	18.3462	5.8961	4.7461	9.1397	32.0144	8.6726	1.622
1563	3.5109	0.8045	0.6993	2.7369	76.232	1.7325	0.6993	0.9056	0.3688	2	16.7566	3.9439	5.2857	10.6928	9.3956	0.4784	8.8731	2.855	9.6719	1.8885
1564	2.3369	0.8164		1.7175	13.6692	1.0409	0.7894	0.8861	0.4308	2	8.2332	2.8449	4.037	6.603	8.8321	-0.9604	5.9935	-11.665	7.9097	1.3737
1565	3.5267	0.9065		2.9682	77.0401	2.0315	0.8208	0.9583	0.478	2	27.7584	12.6726	4.7397	26.5103	9.7108	8.0306	10.044	28.9303	13.664	2.7637
1566	2.2922	0.8775		1.8203	11.9109	1.1773	0.8545	0.9202	0.5283	2	8.6923	3.5036	3.9863	6.6322	7.9946	-0.7197	6.3192	-8.2797	7.3832	1.3755
1567	3.0867	0.8021		2.36	53.8814	1.4461	0.7951	0.8624	0.4571	2	12.0927	5.1716	2.6514	11.3128	6.9982	1.9724	7.7781	16.3107	8.3623	1.5547
1568	3.2884	0.8074		2.5527	65.6594	1.6007	0.8086	0.8935	0.4359	2	25.3874	11.2033	4.9275	25.7035	12.1765	5.8959	8.3415	23.2237	15.8602	3.0435
1569	2.8176	0.8646		2.3	38.1211	1.5224	0.8587	0.969	0.5656	2	1.502	0.6307	0.4201	1.1152	0.9106	0.1157	7.6535	7.7031	0.9866	0.1963
1570	2.5999	0.8181		1.9916	26.1931	1.2511	0.8533	0.856	0.4503	2	12.9216	3.1912	5.7056	7.0864	12.1513	-2.2808	6.6821	-17.6511	10.3282	1.9338
1571	2.2536	0.8029		1.6361	10.2067	0.9546	0.8038	0.8708	0.4339	2	13.3672	5.6755	5.986	13.0806	14.7718	-0.7338	5.6846	-5.4896	14.0029	2.3515
1572	3.3694	0.8185		2.6212	69.9004	1.624	0.7742	0.9001	0.4572	2	24.3765	11.1666	4.8616	24.4265	11.3213	5.991	8.6642	24.5769	15.0102	2.8135
1573	3.2055	0.8117		2.4542	60.7434	1.531	0.8205	0.9359	0.4935	2	21.84	9.4738	4.4954	19.1965	11.92	3.5911	8.1744	16.4428	14.2652	2.6718
1574	3.0716	0.8958		2.527	53.06	1.6856	0.8727	0.9576	0.5455	2	0.553	0.125	0.2908	0.2291	0.3754	-0.0798	8.6439	-14.4286	0.3281	0.064
1575	3.4872	0.8064		2.7283	75.196	1.7111	0.7639	0.9122	0.4512	2	21.5777	11.9169	3.7485	26.4139	7.6676	8.4576	8.8349	39.196	12.6104	2.4423
1576	2.4696	0.8903		1.9745	19.7953	1.3065	0.886	0.96	0.5231	2	15.5202	6.5505	5.5465	12.5234	11.4496	0.5617	6.9075	3.6192	11.8792	2.2469
1577	2.2353	0.8728		1.7432	9.5338	1.1107	0.8345	0.926	0.4943	2	0.4253	0.2125	0.156	0.4299	0.3452	0.0419	6.1292	9.8425	0.3829	0.0694
1578	2.8325	0.8258		2.2015	39.1025	1.3858	0.8167	0.9255	0.5185	2	14.4034	6.3813	4.7605	12.3061	9.25	1.5848	7.3486	11.003	10.3936	1.96
1579	2.8023	0.8509		2.1886	37.1662	1.4012	0.8349	0.9132	0.5222	2	2.2506	1.2242	0.4979	2.3444	1.1676	0.6145	7.4913	27.3038	1.6062	0.3004
1580	2.2865	0.9461		1.9359	11.7445	1.3482	0.9299	1.0239	0.6231	2	13.1958	6.6428	4.9713	10.6605	9.0371	1.0116	6.7962	7.6661	9.7877	1.9416
1581	2.2154	0.8688		1.7304	8.8316	1.1072	0.8603	0.9262	0.4979	2	0.8694	0.2868	0.4604	0.5759	0.9563	-0.1894	6.0467	-21.7851	0.7852	0.1438
1582	3.2787	0.8088		2.5441	64.9605	1.5879	0.7767	0.8937	0.4348	2	30.9075	11.5815	8.0803	26.6392	16.7591	4.2954	8.3304	13.8976	19.4644	3.7102
1583	2.5163	0.8314		2.0045	21.6352	1.2898	0.8906	0.9418	0.5166	2	0.4023	0.1376	0.1854	0.2664	0.3423	-0.0392	6.5721	-9.7415	0.3119	0.0612
1584	1.7837	0.8815		1.3791	0.4759	0.8723	0.866	0.938	0.5339	2	17.5595	9.7678	10.5894	18.2967	23.0232	-2.5233	4.9397	-14.37	20.1301	3.5548
1585	3.2993	0.7647		2.4371	66.1918	1.4387	0.7043	0.8266	0.3685	2	17.5254	8.0694	3.2345	21.9004	8.8356	4.8138	7.926	27.4676	12.1814	2.2111
1586	3.3504	0.7787		2.4842	69.0322	1.4731	0.7036	0.8615	0.3978	2	22.6374	9.6216	5.8017	24.1865	12.1041	4.8065	8.1967	21.2326	15.3672	2.7618
1587	2.9957	0.8774		2.4585	48.5917	1.6411	0.8697	0.9519	0.4888	2	0.3546	0.1019	0.1013	0.2084	0.2194	-0.0054	8.2579	-1.5107	0.2161	0.0429
1588	2.5325	0.7722		1.816	22.4207	1.0687	0.7855	0.8523	0.4329	2	14.0698	6.5467	4.4889	15.1229	11.8328	1.4243	6.1438	10.1231	13.1653	2.2901
1589	1.8242	0.8624		1.4006	0.6451	0.8838	0.8339	0.9227	0.4763	2	5.1707	2.1225	3.5048	4.456	7.4803	-1.4405	4.9424	-27.8589	5.8505	1.0462
1590	2.5648	0.8323		1.9531	24.0952	1.2048	0.8022	0.9227	0.5132	2	2.3157	1.5527	0.3545	3.0254	1.1032	0.9865	6.7064	42.6005	1.9221	0.3453
1591	3.3959	0.7857		2.5099	70.8739	1.5006	0.7361	0.85	0.3805	2	16.8366	6.2252	4.049	16.3598	9.474	2.6202	8.3826	15.5625	11.2199	2.0085
1592	3.1814	0.8357		2.5227	59.4418	1.6348	0.8534	0.9416	0.5271	2	14.9701	5.7691	3.9537	10.9455	8.306	1.3912	8.3526	9.2932	9.1571	1.7923
1593	3.3807	0.7885		2.5955	70.3239	1.6137	0.7352	0.8813	0.3947	2	16.7135	6.8869	3.156	17.4503	8.0608	3.7057	8.374	22.1719	10.3573	1.9959
1594	2.0844	0.8388		1.559	4.2929	0.9619	0.8364	0.909	0.4594	2	0.4445	0.2695	0.1522	0.5867	0.3483	0.1095	5.493	24.6344	0.4621	0.0809
1595	3.6206	0.83	0.72	2.8482	81.1768	1.7925	0.72	0.8926	0.4157	2	24.0329	12.5077	3.6383	30.0865	8.3714	9.0275	9.4404	37.5631	13.4075	2.5458
1596	3.1562	0.8873		2.5784	58.1289	1.6982	0.8601	0.9552	0.4979	2	17.5576	5.4939	6.0332	11.0348	10.05	0.4903	8.7979	2.7925	10.3389	1.9957
1597	2.8541	0.8357		2.2443	40.4755	1.4424	0.8282	0.9099	0.4656	2	19.9209	8.586	5.1957	18.4389	11.6046	3.1824	7.4931	15.9752	13.8109	2.6586
1598	2.6358	0.8576		2.0987	28.0984	1.3433	0.8565	0.9234	0.4937	2	10.6522	5.2111	2.9264	10.5544	6.4044	2.049	7.1017	19.2355	7.9299	1.5
1599	3.0045	0.8219		2.3043	49.1508	1.4328	0.7896	0.8627	0.4329	2	13.5095	6.3419	3.153	14.6492	7.1682	3.2387	7.7577	23.9735	9.4287	1.7414
1600	3.8155	0.7881		2.8354	87.8664	1.693	0.6927	0.9231	0.3497	2	11.5003	3.6943	2.1276	10.5648	5.8111	1.6622	9.4464	14.4535	6.7929	1.2174
1601	4.3266	0.83	0.6461	3.3922	97.8099	2.1347	0.6461	0.964	0.3301	2	19.6181	3.3034	3.7029	10.0064	9.0407	0.3188	11.2818	1.625	9.1901	1.7389
1602	2.3787	0.8763		1.8931	15.671	1.2121	0.8558	0.9171	0.5087	2	12.3821	5.3603	4.771	10.5373	9.982	0.2825	6.5488	2.2815	10.2154	1.8907
1603	2.3574	0.8389		1.7946	14.6157	1.1134	0.8203	0.8883	0.4499	2	7.7402	2.4326	3.977	5.4072	7.9987	-1.1659	6.2132	-15.0629	6.9519	1.2458
1604	2.5688	0.8576		2.073	24.2039	1.3481	0.8597	0.9647	0.5517	2	19.6339	10.6731	5.056	19.3473	11.2515	4.4661	6.9212	22.7469	14.5641	2.8368
1605	3.032	0.8509		2.4628	50.5799	1.6069	0.7981	0.9509	0.4707	2	32.5119	15.5349	7.5884	33.006	14.9414	8.5024	8.1053	26.1517	20.2327	4.0112
1606	3.8295	0.8097	0.6612	2.951	88.3745	1.8596	0.6612	0.9256	0.3887	2	22.1317	5.5242	5.0854	14.2116	11.2907	1.1354	9.7417	5.1302	11.9013	2.2719
1607	2.3558	0.8397		1.7946	14.4971	1.1122	0.8206	0.914	0.4607	2	13.6562	5.1841	5.7059	11.2534	13.0032	-0.8061	6.2145	-5.9028	12.2785	2.1975
1608	2.8637	0.8548		2.3685	41.0651	1.5955	0.8933	0.9572	0.5176	2	14.9409	6.9615	3.8422	13.4499	7.4024	3.1301	7.6899	20.9499	9.3644	1.9429
1609	2.1789	0.9368		1.8117	7.3565	1.2265	0.9316	0.9993	0.6171	2	1.3739	0.5391	0.7136	0.8736	1.3699	-0.3063	6.4126	-22.2942	1.1202	0.2143
1610	2.9006	0.9138		2.5184	43.1167	1.7616	0.9393	1.0111	0.5874	2	13.3831	5.3015	3.9219	9.0249	6.8831	1.2582	8.327	9.4014	7.5971	1.6072
1611	2.2321	0.9035		1.7989	9.452	1.1843	0.8748	0.9878	0.5429	2	8.2669	2.9916	3.913	5.5105	8.2246	-1.4735	6.3355	-17.8241	6.9804	1.3049
1612	3.1802	0.9066		2.7326	59.3956	1.9147	0.9184	0.9826	0.6207	2	12.0599	5.1738	2.9015	8.3357	5.3214	1.8709	9.0579	15.5134	6.2986	1.3314
1613	6.0499	0.8072	0.67	4.7456	99.9694	2.9522	0.7654	0.8991	0.4181	2	23.432	3.9471	2.9714	9.441	7.6889	0.7325	15.3427	3.1261	7.9371	1.5272
1614	3.1017	0.8792		2.5356	54.9092	1.6802	0.8872	1.0115	0.5587	2	27.4917	12.032	7.1985	21.5343	13.7853	4.3296	8.5669	15.7488	16.3622	3.2091
1615	2.8512	0.8461		2.3471	40.2931	1.5713	0.8674	0.9575	0.5111	2	13.1262	4.5336	4.1646	8.8707	8.1041	0.3917	7.5791	2.9841	8.3537	1.7319
1616	3.4828	0.8307		2.7454	74.8351	1.7362	0.7857	0.9247	0.4584	2	14.1434	5.9996	3.4566	13.089	6.3729	3.0785	9.0892	21.7663	8.1462	1.5561
1617	3.4063	0.8476		2.784	71.1246	1.8326	0.8526	0.9229	0.4715	2	9.4413	4.0765	1.7462	8.6463	3.9413	2.2183	9.0705	23.4957	5.1519	1.0409
1618	3.0979	0.9079		2.6341	54.6627	1.8042	0.9201	0.9866	0.6056	2	17.0033	9.178	3.059	15.1543	6.5289	5.2238	8.8362	30.7223	9.4243	1.9243
1619	4.3871	0.8009	0.6499	3.3322	98.2634	2.0475	0.6499	0.9244	0.3679	2	16.0148	4.1103	4.0254	11.1718	7.0879	1.5025	11.0391	9.3819	7.8216	1.4507
1620	3.2305	0.882		2.6683	62.3635	1.778	0.8302	0.9916	0.5294	2	28.3458	11.7349	7.2273	22.1683	13.3026	4.6931	8.9514	16.5566	15.9425	3.1666
1621	3.0942	0.9095		2.6426	54.4614	1.8058	0.8969	0.997	0.5652	2	31.1384	16.8411	5.2949	29.7944	11.5249	10.3268	8.8415	33.1642	17.2435	3.5218
1622	2.9483	0.9029		2.5099	45.7651	1.7264	0.8986	0.9933	0.5896	2	25.0842	12.6521	5.7723	21.4601	10.9355	6.2049	8.3632	24.7363	14.5298	2.9994
1623	4.218	0.8368	0.6766	3.3622	96.6972	2.1626	0.6766	0.9747	0.3839	2	17.9561	3.4563	4.8969	9.0037	8.152	0.3269	11.0886	1.8206	8.303	1.6193
1624	2.3571	1.1677		2.4285	14.5988	2.0656	1.1055	1.2027	0.8366	2	4.6374	1.4952	2.3308	1.7871	2.5567	-0.6438	8.6474	-13.8828	2.2451	0.5363
1625	2.7229	0.877		2.2358	32.5995	1.5074	0.881	0.9413	0.517	2	8.5479	3.2074	3.3625	6.2037	5.3923	0.4195	7.5023	4.9076	5.6706	1.1394
1626	2.1787	0.8476		1.6661	7.3404	1.0252	0.792	0.9143	0.4971	2	8.0043	3.3084	4.1681	6.6556	8.8922	-1.1118	5.8017	-13.89	7.8075	1.3796
1627	2.5108	0.8419		2.0344	21.4039	1.3265	0.8584	0.9258	0.5061	2	7.1023	2.9845	2.6428	5.8974	5.0193	0.4444	6.6406	6.2571	5.3542	1.0695
1628	2.8294	0.8682		2.3128	38.8415	1.5387	0.8824	1.0337	0.6095	2	12.397	3.0573	4.6298	5.016	10.0518	-3.0694	7.7178	-24.7592	8.0568	1.6063
1629	2.8501	0.8297		2.2229	40.212	1.4155	0.8113	0.9122	0.4528	2	12.8129	2.6063	4.9686	5.7566	10.601	-2.1933	7.4289	-17.1179	9.0519	1.7247
1630	2.2981	0.9729		1.9616	12.0607	1.3837	0.9027	1.1259	0.6815	2	27.1612	13.4383	10.5333	19.7173	19.5446	0.1177	7.0239	0.4333	19.6294	3.867
1631	3.0429	0.8147		2.3814	51.1249	1.5195	0.8237	0.9074	0.4905	2	19.5734	8.0026	6.5225	16.3159	11.2449	2.4872	7.7881	12.707	12.8815	2.5132
1632	3.089	0.8579		2.5056	54.0373	1.6403	0.8611	0.9427	0.5257	2	17.9292	6.816	3.5647	12.9657	9.9708	1.5744	8.3255	8.7812	10.9304	2.1535
1633	3.049	0.8395		2.4413	51.4529	1.5885	0.8564	0.9277	0.5133	2	14.8483	7.299	3.2143	14.22	7.0215	3.6949	8.0416	24.8843	9.3474	1.8464
1634	2.2865	0.9165		1.8803	11.7612	1.267	0.8518	0.9818	0.5859	2	6.5518	3.0873	2.7347	5.2698	5.0865	0.1073	6.5833	1.6377	5.1711	0.9952
1635	4.0478	0.8496	0.6941	3.2851	94.0849	2.1486	0.6941	0.9724	0.3676	2	15.7433	6.0357	3.049	16.4207	5.4506	4.0322	10.8033	25.6122	7.3272	1.4573
1636	3.7613	0.85	0.6452	2.9939	86.2134	1.9413	0.6452	0.9587	0.3604	2	17.7221	2.4708	5.4279	6.8559	9.6469	-1.0059	10.0435	-5.676	9.129	1.7645
1637	2.8675	0.847		2.2871	41.3302	1.4783	0.8281	0.9381	0.4799	2	21.0831	8.1872	6.0382	17.0599	12.9162	1.9886	7.6297	9.4322	14.2617	2.7633
1638	3.4734	0.8476		2.7669	74.2442	1.7838	0.8481	0.923	0.5016	2	19.2752	7.9428	4.1322	15.8337	8.8382	3.5092	9.2494	18.2058	10.8057	2.0839
1639	3.5164	0.8971		2.9425	76.4922	2.0066	0.8913	0.9795	0.5329	2	1.1382	0.3904	0.31	0.7326	0.5074	0.12	9.9099	10.543	0.5672	0.1149
1640	3.1791	0.8806		2.587	59.2337	1.7122	0.7718	0.9619	0.4673	2	27.0007	9.4157	8.1539	20.1473	14.1262	2.8139	8.795	10.4216	15.7696	3.07
1641	3.612	0.8422	0.6874	2.8782	80.8275	1.844	0.6874	0.9386	0.4346	2	20.7975	10.0082	4.0538	23.0291	7.6552	6.6813	9.5572	32.1255	11.2785	2.1761
1642	3.5792	0.8564		2.9125	79.6781	1.9128	0.8416	0.9354	0.4971	2	21.5285	9.301	3.8905	18.7113	8.6369	5.0078	9.6297	23.2613	11.255	2.2356
1643	3.3035	0.8876		2.8525	66.5317	1.9807	0.9246	0.9934	0.5663	2	38.6202	15.4883	8.4695	27.349	16.3546	6.2263	9.2123	16.1219	19.4983	4.1922
1644	3.5479	0.8291	0.7029	2.8482	78.0895	1.8374	0.7029	0.9259	0.3978	2	17.547	7.0706	3.2282	17.7752	7.2773	4.1759	9.2411	23.7984	9.5499	1.8988
1645	3.669	0.861	0.723	3.0281	83.0177	2.0159	0.723	0.9833	0.3941	2	29.9186	12.5788	4.6659	31.9149	10.6916	8.3649	9.9244	27.9589	14.8413	3.0147
1646	2.8436	0.9024		2.4799	39.6865	1.7307	0.9366	1.0152	0.6282	2	21.7917	11.5071	5.0267	18.3177	9.328	5.6473	8.0616	25.9149	12.5913	2.7031
1647	2.8157	0.8619		2.3	38.0413	1.5201	0.8887	0.9444	0.5612	2	30.6165	17.4393	6.8988	31.0744	13.7419	9.7272	7.6247	31.7711	20.1411	4.0154
1648	4.0693	0.7664	0.5957	3.041	94.3204	1.819	0.5957	0.867	0.3036	2	17.9437	4.3944	3.8756	14.4756	8.9411	1.6801	9.7973	9.3632	9.8646	1.8315
1649	2.7888	0.8612		2.2914	36.2767	1.5426	0.8971	0.9665	0.5604	2	5.2099	2.4249	1.4676	4.3269	2.8355	0.8359	7.545	16.0445	3.3773	0.6905
1650	2.328	0.9081		1.906	13.1814	1.2875	0.8903	0.9686	0.5317	2	8.6126	4.5595	2.7014	8.5757	5.3627	1.7083	6.6414	19.8349	6.6894	1.2968
1651	2.9975	0.8832		2.4713	48.785	1.6523	0.834	0.939	0.4632	2	20.9464	10.6189	4.1478	22.9244	8.6848	6.596	8.3171	31.4899	12.6771	2.5185
1652	2.4842	0.9838		2.1544	20.3766	1.552	0.9709	1.0785	0.6453	2	20.1647	8.7393	6.3838	13.5435	12.6014	0.6079	7.6777	3.0147	12.9927	2.6264
1653	2.2008	0.9425		1.8503	8.1975	1.2904	0.9251	1.0003	0.575	2	9.8399	4.2619	4.1187	7.4115	7.7974	-0.2219	6.5166	-2.2551	7.6255	1.51
1654	4.0091	0.8451	0.6678	3.268	93.1758	2.1405	0.6678	0.9508	0.4111	2	12.2036	2.6866	3.7804	6.5359	5.5029	0.4246	10.6443	3.4793	5.7013	1.1465
1655	3.2312	0.7607	0.6155	2.3385	62.4108	1.3529	0.6155	0.8544	0.3256	2	11.5868	2.8111	4.4314	8.6328	8.5425	0.0294	7.722	0.2537	8.5644	1.5005
1656	2.3214	0.882		1.8631	12.8627	1.1915	0.9087	0.9207	0.5629	2	6.0593	3.1609	2.2341	5.6153	4.611	0.5653	6.4324	9.3295	5.0854	0.942
1657	3.1198	0.854		2.5741	56.193	1.7336	0.8731	0.9462	0.5101	2	21.2832	7.9249	4.9986	15.5367	10.9178	2.356	8.3701	11.0698	12.2769	2.5428
1658	3.5513	0.7602	0.6158	2.5912	78.2476	1.5261	0.6158	0.8799	0.3117	2	14.7821	5.5766	3.539	17.8917	7.5805	3.2139	8.4816	21.7418	9.6862	1.7428
1659	4.1522	0.797	0.5917	3.1523	95.8907	1.9226	0.5917	0.8771	0.3395	2	17.8022	4.027	4.7307	11.8608	8.7017	1.0726	10.3966	6.0251	9.2594	1.7123
1660	1.9447	0.8699		1.4862	1.6802	0.9513	0.8529	0.9185	0.4911	2	5.109	1.8907	3.2184	3.8496	6.9941	-1.5444	5.3145	-30.229	5.3705	0.9613
1661	3.772	0.7667		2.8054	86.5481	1.687	0.7238	0.87	0.3705	2	27.7032	11.7664	6.0495	31.7588	12.1051	7.2816	9.0855	26.2843	16.4216	3.0492
1662	3.9595	0.7884	0.67	3.0238	91.9821	1.8775	0.67	0.9166	0.3923	2	21.7485	7.9908	5.5948	20.3672	9.2635	4.3564	9.8067	20.0308	11.5838	2.2177
1663	3.1986	0.9099	0.7471	2.7369	60.2074	1.9112	0.7471	1.0666	0.4912	2	13.5773	5.2321	3.0826	10.6513	5.8771	2.3451	9.1436	17.2722	7.1041	1.4849
1664	3.6296	0.8409		2.9467	81.6078	1.9241	0.8255	0.9377	0.5046	2	15.861	5.7502	3.6277	11.3958	7.1228	2.1561	9.5882	13.5937	8.2433	1.6542
1665	2.9812	0.8387		2.3514	47.6718	1.5178	0.8301	0.9255	0.4638	2	17.5448	8.4829	4.6828	18.2917	8.5974	4.4958	7.8553	25.6247	11.5594	2.2335
1666	2.3196	0.9046		1.8803	12.8125	1.235	0.8822	0.9489	0.5696	2	11.3677	5.186	4.7177	9.104	9.2902	-0.106	6.5923	-0.9325	9.2046	1.7244
1667	2.5962	0.8455		2.1158	25.9178	1.4201	0.8791	0.946	0.5176	2	19.5464	8.8001	6.081	17.0015	11.907	2.6369	6.8958	13.4905	13.7641	2.8345
1668	2.3942	0.8821		1.9017	16.2874	1.2481	0.8689	0.9351	0.5541	2	17.6846	8.8082	5.7054	15.8958	12.7901	1.7209	6.6345	9.7311	14.1692	2.6656
1669	2.8387	0.7685		2.0773	39.4043	1.225	0.8141	0.8689	0.4555	2	11.4429	5.157	3.441	11.3212	8.169	1.4359	6.8533	12.5484	9.3411	1.6697
1670	4.0777	0.7646	0.601	2.9724	94.3794	1.7329	0.601	0.8517	0.2955	2	20.4565	4.2319	5.4066	14.3225	11.2874	0.8968	9.7951	4.3839	11.8048	2.0884
1671	2.0666	0.8675		1.6019	3.8516	1.0331	0.8194	0.9315	0.4876	2	10.9645	4.6991	5.4395	9.6363	11.4876	-0.9028	5.632	-8.2338	10.6132	1.9468
1672	2.0964	0.9034		1.7004	4.704	1.1192	0.8716	0.9804	0.5282	2	8.2372	3.3137	4.3382	6.274	8.3305	-1.0861	5.95	-13.1853	7.3599	1.3844
1673	3.0714	0.8081		2.3557	53.0379	1.4656	0.7951	0.9095	0.4531	2	20.839	10.1869	4.7016	22.4802	10.5215	5.4191	7.7977	26.0046	14.2187	2.6725
1674	3.8257	0.8869	0.6556	3.2337	88.2614	2.158	0.6556	0.966	0.4236	2	14.3579	2.697	3.682	6.367	6.7233	-0.1509	10.6593	-1.051	6.6533	1.347
1675	2.9529	0.8271		2.3086	46.1022	1.4578	0.8181	0.9139	0.4938	2	14.3576	8.4563	2.9402	17.1257	6.1215	5.4337	7.6725	37.8455	9.8488	1.8713
1676	3.078	0.8532		2.4885	53.4368	1.6313	0.8555	0.9785	0.5314	2	30.2161	17.7747	5.2198	33.451	11.3113	11.7643	8.2503	38.9339	18.5227	3.6624
1677	3.1398	0.8376		2.5356	57.2602	1.6586	0.8424	0.9469	0.4895	2	15.5861	6.4176	4.0151	13.1095	7.8426	2.5783	8.262	16.5423	9.3971	1.8865
1678	3.1093	0.8294		2.4199	55.4934	1.5476	0.8202	0.8938	0.4544	2	18.78	8.3014	4.1765	18.2678	9.5854	3.9455	8.1014	21.0091	12.1349	2.3181
1679	3.6304	0.8		2.7454	81.6618	1.6562	0.7783	0.8455	0.4585	2	16.9473	7.3895	4.0106	16.117	7.9802	3.7306	9.1245	22.0129	10.2326	1.8573
1680	2.384	0.9067		1.9531	15.9104	1.2866	0.8843	0.9874	0.5295	2	11.2615	5.4133	3.7228	10.2228	7.7245	1.3229	6.7905	11.7471	8.7529	1.6584
1681	3.0304	0.8465		2.4499	50.4277	1.5983	0.8518	0.9583	0.4869	2	18.3174	8.112	4.7297	16.6597	9.1826	3.6408	8.0589	19.8762	11.4606	2.2729
1682	3.4486	0.7437		2.4756	73.095	1.4315	0.6875	0.8216	0.3732	2	17.2504	8.285	3.0279	22.1989	8.4714	5.1234	8.0576	29.7002	12.0506	2.1409
1683	2.9854	0.8445		2.3771	47.8639	1.5478	0.8511	0.92	0.48	2	3.3305	1.3107	0.987	2.7307	1.8916	0.4028	7.9201	12.0943	2.1518	0.4205
1684	2.7287	0.7914		2.043	32.9457	1.2516	0.7979	0.883	0.4225	2	18.7748	6.9518	6.2098	16.4553	14.2588	0.928	6.7841	4.9428	15.0006	2.7675
1685	2.9383	0.8922		2.4756	45.177	1.7005	0.922	0.9944	0.6063	2	25.1708	9.2999	7.8569	15.3394	14.5046	0.5061	8.2364	2.0107	14.802	3.056
1686	2.4984	0.8862		1.9745	20.9779	1.2806	0.8698	0.9341	0.5223	2	13.4028	4.7501	5.4182	9.0944	11.4112	-1.2101	6.9554	-9.0287	10.466	1.927
1687	3.1326	0.8644		2.5313	56.8278	1.6519	0.8237	0.9401	0.4469	2	24.3217	9.7993	5.7267	21.9282	12.0514	4.4138	8.507	18.1476	14.7235	2.859
1688	2.4788	0.9482		2.1287	20.1297	1.4894	0.9241	0.9901	0.5855	2	16.0634	7.4461	5.8708	12.7164	9.5337	1.8637	7.3839	11.6022	10.7851	2.1755
1689	4.6821	0.83	0.6522	3.7819	99.4494	2.4784	0.6522	0.9751	0.4004	2	21.5483	3.1873	4.3619	7.9609	8.8356	-0.3502	12.2086	-1.6252	8.6944	1.765
1690	3.4706	0.8085	0.6559	2.6512	74.0392	1.6405	0.6559	0.916	0.3827	2	19.4526	6.6471	4.212	17.3703	10.1803	2.7514	8.815	14.1441	11.8577	2.2068
1691	3.1059	0.8628		2.5142	55.1336	1.6315	0.8388	0.9376	0.5069	2	23.8903	12.5267	5.1045	24.7127	10.1045	7.4047	8.4187	30.9946	14.6432	2.8378
1692	3.1255	0.8262		2.5142	56.4647	1.6209	0.748	0.9138	0.4106	2	18.8236	7.3226	5.2839	17.8356	9.5027	3.4212	8.112	18.1751	11.6131	2.3205
1693	4.0572	0.8495	0.6848	3.2851	94.1143	2.1484	0.6848	0.9249	0.367	2	16.3402	3.48	3.1679	9.4813	7.2194	0.8302	10.8273	5.0807	7.6058	1.5092
1694	2.9218	0.904		2.4927	44.2994	1.7495	0.9405	1.0119	0.6277	2	10.8637	4.5853	2.3212	7.3046	5.5969	1.072	8.2977	9.8677	6.2096	1.3092
1695	2.2544	0.8617		1.7646	10.2231	1.1062	0.8512	0.9334	0.4797	2	11.5892	4.9718	4.9458	10.364	10.5623	-0.0951	6.1029	-0.8208	10.4766	1.899
1696	3.9852	0.8057	0.6106	3.0624	92.4177	1.9002	0.6106	0.899	0.331	2	22.1901	5.29	6.1236	15.9806	10.7699	1.7249	10.0873	7.7733	11.6778	2.1998
1697	4.1111	0.8066	0.6499	3.1909	95.2665	1.9962	0.6499	0.9005	0.386	2	14.5573	6.6551	2.2904	17.2431	4.9073	4.7611	10.4182	32.7059	7.2925	1.3973
1698	3.1874	0.9067		2.724	59.8357	1.8911	0.8452	1.0119	0.5373	2	17.0367	5.8479	4.0308	10.8838	8.2647	1.4073	9.0789	8.2604	9.0089	1.8765
1699	2.6103	0.8667		2.1844	26.6348	1.4939	0.9174	0.9905	0.5543	2	21.3954	8.3231	7.7778	15.0143	13.9133	0.6104	7.1073	2.8529	14.3218	3.0103
1700	2.1757	0.9643		1.8717	7.2598	1.3086	0.9515	1.034	0.6544	2	5.9681	3.2032	2.3956	4.8951	4.2264	0.4376	6.5908	7.3323	4.5607	0.9055
1701	5.1339	0.7629	0.5313	3.7991	99.755	2.2385	0.5313	0.853	0.2573	2	28.8966	4.0833	6.1798	15.8724	12.524	0.8614	12.3054	2.981	12.9089	2.3483
1702	4.6065	0.8223	0.6308	3.6749	99.2053	2.3294	0.6308	0.9598	0.3341	2	14.7095	3.4073	3.1283	10.1984	5.6645	1.5148	11.9007	10.2981	6.3147	1.236
1703	2.1772	0.8936		1.7432	7.3243	1.1337	0.8823	0.9515	0.5591	2	10.7226	4.9984	4.9674	8.9397	9.9632	-0.5722	6.1122	-5.3364	9.4581	1.7543
1704	2.038	0.8348		1.5248	3.2233	0.9319	0.77	0.9278	0.4739	2	4.7506	2.141	2.6096	4.518	5.6982	-0.5593	5.3449	-11.7732	5.0978	0.8888
1705	3.5492	0.8311	0.6827	2.8225	78.1685	1.8061	0.6827	0.9408	0.3714	2	16.7568	7.8901	3.751	21.2415	6.1802	5.5945	9.2674	33.3864	9.2779	1.8081
1706	2.9214	0.8521		2.2957	44.2785	1.4672	0.8243	0.8972	0.4895	2	17.3635	7.4091	5.0167	15.1369	10.1809	2.4258	7.8199	13.9707	11.8344	2.2204
1707	2.2583	0.8765		1.7775	10.3548	1.1628	0.865	0.9323	0.5358	2	6.275	2.9244	2.5589	5.4584	5.3434	0.0616	6.218	0.9817	5.3965	1.0092
1708	3.2387	0.8451		2.5741	62.7892	1.673	0.8194	0.9125	0.4452	2	15.8117	7.5378	2.9526	16.9326	6.7386	4.538	8.5991	28.7003	9.4511	1.8388
1709	2.4499	0.9561		2.1115	18.6572	1.4657	0.9113	1.0232	0.6355	2	12.3249	5.4276	4.522	8.5402	8.3081	0.1475	7.3588	1.1968	8.4089	1.6749
1710	3.1989	0.8208		2.4885	60.2307	1.5676	0.7925	0.9201	0.4553	2	12.1567	5.4168	2.4258	11.8975	6.0592	2.6581	8.2486	21.8653	7.755	1.4738
1711	3.1703	0.8069		2.4585	58.8184	1.5273	0.8031	0.8712	0.4427	2	12.936	5.8039	3.1048	13.1093	6.5761	2.8924	8.0371	22.3593	8.4698	1.6095
1712	3.5641	0.8383		2.8482	78.9611	1.8123	0.7661	0.9203	0.4182	2	23.1343	10.2787	4.6252	24.5805	9.221	6.4228	9.3861	27.7631	12.7652	2.4647
1713	2.9563	0.8308		2.3043	46.2711	1.4535	0.799	0.9169	0.4701	2	15.3816	8.0821	3.8204	17.194	7.4223	4.5932	7.7157	29.8617	10.5825	1.9935
1714	3.4189	0.9043		2.8482	71.8541	1.9325	0.8927	0.9652	0.5409	2	30.5959	13.7368	6.4164	25.3979	12.1149	7.1843	9.7126	23.4813	15.8323	3.1501
1715	1.9983	0.8708		1.5633	2.4263	1.0127	0.8348	0.9417	0.5304	2	6.9991	3.1329	3.8662	5.9068	8.0169	-1.1192	5.4667	-15.9906	6.9113	1.2803
1716	2.8241	0.8643		2.2272	38.5009	1.4338	0.8608	0.9278	0.5248	2	17.2389	6.8359	5.5297	13.0258	11.4447	0.8298	7.6681	4.8135	12.0232	2.2481
1717	3.6119	0.8706		2.9682	80.8006	1.9599	0.8579	0.9745	0.5238	2	24.0089	10.3858	4.6888	19.8273	9.4862	5.4168	9.8792	22.5616	12.2501	2.4302
1718	2.8059	0.9136		2.3343	37.3845	1.5782	0.8968	0.963	0.5739	2	1.265	0.3384	0.508	0.5897	0.9226	-0.191	8.0532	-15.0988	0.8015	0.1571
1719	2.7197	0.8		2.1244	32.3883	1.3531	0.8219	0.8934	0.4709	2	12.6162	6.4223	3.2676	13.6388	7.0206	3.1164	6.8353	24.7016	9.3239	1.8457
1720	2.1146	0.8724		1.6533	5.1639	1.05	0.8028	0.9178	0.4778	2	0.8251	0.3288	0.4469	0.6882	0.8673	-0.0856	5.7954	-10.3684	0.7858	0.1424
1721	2.2851	0.8224		1.6961	11.678	1.0315	0.7901	0.9218	0.4737	2	14.0069	6.3626	5.8523	13.4307	13.7063	-0.1305	5.9041	-0.9317	13.5792	2.3724
1722	2.047	0.9087		1.649	3.5214	1.0853	0.8734	0.9418	0.574	2	7.519	4.353	3.166	7.5839	6.1922	0.7988	5.8442	10.6238	6.928	1.2866
1723	3.9991	0.8684	0.7199	3.2594	92.8837	2.131	0.7199	0.9623	0.4378	2	25.6782	10.7467	4.1042	24.5475	8.8183	6.8861	10.9104	26.8169	12.0498	2.3536
1724	2.7074	0.9047		2.2101	31.8331	1.4479	0.8337	0.9653	0.5276	2	19.8757	11.5452	4.5878	21.8809	9.0521	6.7689	7.6952	34.0562	13.7273	2.5829
1725	3.2082	0.8259	0.7201	2.5227	60.9304	1.5965	0.7201	0.9168	0.4404	2	17.83	8.9248	3.5494	20.2649	7.7026	5.5326	8.3242	31.0297	11.1682	2.1419
1726	3.5223	0.841	0.6648	2.7711	76.6746	1.7595	0.6648	0.9244	0.3628	2	15.5912	4.2965	3.8421	11.8417	8.0867	1.3624	9.3064	8.7383	8.8612	1.6753
1727	3.5413	0.7591	0.6096	2.6084	77.7214	1.5439	0.6096	0.8664	0.3141	2	15.6928	5.8612	3.6381	18.6591	7.9947	3.3499	8.4448	21.3467	10.1644	1.8583
1728	2.6445	0.9182		2.2229	28.5646	1.5062	0.9182	0.9893	0.5543	2	18.0997	9.5407	4.588	17.2131	8.9911	4.5572	7.6279	25.1783	12.0168	2.3728
1729	3.5754	0.8457	0.6588	2.8782	79.4653	1.8818	0.6588	0.9504	0.4059	2	13.4103	3.9797	3.2596	9.8037	6.3897	1.3859	9.4986	10.3346	7.1263	1.4118
1730	2.1692	0.9209		1.7732	7.0987	1.1883	0.9085	0.9845	0.5936	2	15.0963	8.1397	6.0544	13.7118	11.6974	1.1958	6.2754	7.9211	12.7041	2.4056
1731	2.8308	0.8057		2.1629	38.9217	1.336	0.7866	0.877	0.4578	2	20.032	12.2663	3.8064	26.7938	8.8428	8.218	7.165	41.0244	14.994	2.7958
1732	3.2909	0.8447		2.6512	65.756	1.7178	0.8167	0.9558	0.4531	2	28.0491	14.8723	5.2744	32.825	10.4189	10.1517	8.7333	36.1926	16.3285	3.2117
1733	2.696	0.8703		2.2101	31.3181	1.4648	0.8766	0.943	0.568	2	18.1306	9.3717	5.016	16.5	9.7667	3.8244	7.3712	21.0936	12.3775	2.4597
1734	3.4552	0.7857		2.5998	73.2987	1.5665	0.6884	0.8554	0.384	2	17.7639	9.7476	2.9221	25.3843	6.7793	7.1444	8.5281	40.2186	11.3399	2.083
1735	3.3885	0.8673		2.7583	70.6487	1.826	0.8887	0.9578	0.5071	2	27.6277	10.8713	5.0499	21.4364	12.7057	4.4277	9.2327	16.0263	15.1302	2.9924
1736	3.5049	0.8532		2.8097	75.9204	1.8421	0.7769	0.933	0.4266	2	20.2473	9.5067	3.7323	22.2824	7.588	6.2693	9.3943	30.9636	10.9914	2.1553
1737	2.7106	0.838		2.1415	31.9861	1.3577	0.8467	0.9121	0.5166	2	10.2543	5.6687	2.4554	10.9728	5.4523	2.8519	7.1365	27.8117	7.5527	1.4369
1738	3.2878	0.9065		2.7369	65.6352	1.832	0.8552	0.9673	0.4951	2	29.1862	12.8682	5.6158	25.9898	12.2058	6.8248	9.3629	23.3837	15.9313	3.1172
1739	3.3483	0.7929		2.527	68.8839	1.5345	0.7463	0.8541	0.4387	2	16.2838	7.949	3.739	18.1205	7.6056	4.6126	8.3399	28.3263	10.6118	1.9525
1740	2.2652	0.8332		1.7089	10.767	1.0643	0.7998	0.8677	0.4768	2	3.7935	1.0135	2.2211	2.1256	4.732	-1.2427	5.9292	-32.7587	3.5643	0.6398
1741	3.322	0.8658	0.7366	2.7283	67.5806	1.8192	0.7366	0.9691	0.4553	2	22.5891	10.4352	4.5167	22.9183	8.9115	6.3776	9.0363	28.2331	12.4171	2.4998
1742	3.4982	0.7405	0.5439	2.4628	75.5836	1.3857	0.5439	0.829	0.3095	2	17.5574	6.7176	4.3912	21.7038	10.0724	3.6001	8.1383	20.5047	12.6704	2.1574
1743	3.6728	0.8282		2.9382	83.1813	1.8853	0.8653	0.9344	0.4743	2	12.7069	3.8659	1.8313	8.1508	6.2658	0.894	9.5562	7.0355	6.74	1.3297
1744	2.5932	0.7437		1.8289	25.6795	1.06	0.7297	0.8457	0.3733	2	17.3913	7.1859	5.6834	19.2501	14.8605	1.6386	6.0584	9.422	16.4069	2.8706
1745	1.9498	0.9083		1.5762	1.7422	1.0486	0.8821	0.9476	0.5281	2	2.7999	1.7534	1.0465	3.3203	2.0105	0.6917	5.5637	24.7045	2.6701	0.5032
1746	2.7826	0.8283		2.133	35.8635	1.333	0.8188	0.8787	0.4794	2	1.2788	0.462	0.4055	0.9636	0.9569	0.0032	7.2405	0.2495	0.9593	0.1766
1747	3.7056	0.8024	0.6251	2.8482	84.1117	1.7741	0.6251	0.9037	0.38	2	24.4459	4.481	6.8585	11.7907	14.321	-0.9616	9.341	-3.9336	13.7793	2.6171
1748	3.7789	0.8034		2.921	86.7996	1.8302	0.7878	0.9333	0.4154	2	25.9066	9.7973	5.4432	23.5842	11.3861	5.0673	9.5375	19.5599	14.1551	2.7163
1749	2.2162	0.8815		1.7518	8.8804	1.1385	0.872	0.9612	0.5064	2	3.9865	1.3575	1.9978	2.6806	4.1594	-0.7489	6.1373	-18.7859	3.5015	0.6496
1750	2.1153	0.8671		1.6404	5.2116	1.0318	0.8683	0.9311	0.4918	2	5.4078	1.9791	2.9914	4.0244	6.3486	-1.1429	5.7623	-21.1343	5.2411	0.9385
1751	2.726	0.862		2.1886	32.7725	1.4569	0.8646	0.9834	0.5124	2	11.4252	4.1577	4.2569	8.1148	7.6941	0.2156	7.3823	1.8871	7.8421	1.5476
1752	2.3943	0.8563		1.8631	16.3045	1.1942	0.8339	0.8967	0.5096	2	6.6337	3.7008	1.9307	7.2615	4.2847	1.5171	6.4408	22.8696	5.5549	1.0299
1753	1.971	0.8878		1.5762	1.9906	1.0193	0.8602	0.9314	0.4929	2	7.865	5.1698	2.6951	10.4877	5.12	2.646	5.4974	33.6427	7.7161	1.4307
1754	2.7462	0.84		2.1458	33.8148	1.3601	0.7738	0.9064	0.4241	2	11.1429	4.6601	3.5298	10.9882	6.9258	1.7229	7.2469	15.4619	8.1927	1.5376
1755	3.8347	0.8468		3.0838	88.6009	2.0155	0.7572	0.9611	0.4676	2	22.0081	10.1595	3.6398	21.7291	7.6543	6.5807	10.2018	29.9013	10.9194	2.1573
1756	2.4094	0.841		1.8331	16.8719	1.1458	0.8403	0.9096	0.5037	2	9.124	3.3908	3.4581	6.7315	8.9298	-1.1073	6.3656	-12.1361	7.963	1.4333
1757	3.5294	0.803	0.6587	2.7326	77.1447	1.7129	0.6587	0.9224	0.3519	2	14.9041	2.8157	4.9374	8.0003	8.8821	-0.3103	8.904	-2.082	8.7011	1.6739
1758	4.1058	0.8326	0.617	3.2851	95.1182	2.1358	0.617	0.9499	0.3858	2	17.5191	2.9094	4.526	7.5422	8.3481	-0.3109	10.7391	-1.7746	8.2026	1.6313
1759	2.2133	0.8588		1.7218	8.7664	1.0958	0.8316	0.9046	0.4729	2	11.5791	4.3765	5.8473	9.2555	11.5627	-1.0909	5.9713	-9.4213	10.5668	1.9391
1760	2.9312	0.7357		2.0687	44.6958	1.1742	0.6903	0.8381	0.3581	2	15.7649	8.3849	3.6093	23.4172	9.0428	5.1469	6.7748	32.6478	13.4261	2.327
1761	2.9382	0.7728		2.1715	45.1561	1.3006	0.769	0.8572	0.4293	2	19.0399	9.525	4.2499	22.1873	10.9203	4.8369	7.1335	25.404	14.6393	2.6691
1762	2.5566	0.8328		2.0216	23.6071	1.2966	0.8628	0.9394	0.5497	2	0.8593	0.4162	0.2671	0.7572	0.5932	0.0902	6.6887	10.4923	0.6627	0.1285
1763	2.1673	0.7559		1.4777	6.9861	0.8224	0.7219	0.7875	0.3997	2	17.5994	10.1149	6.5161	25.3075	17.7063	3.0381	5.1468	17.2625	21.4	3.4195
1764	2.7837	0.8187		2.1115	35.9814	1.2965	0.8183	0.8596	0.4664	2	6.6722	3.4866	1.6055	7.4747	3.838	1.6963	7.1593	25.4234	5.1463	0.932
1765	2.9972	0.8641		2.3385	48.742	1.4889	0.8681	0.9237	0.483	2	24.4194	10.6298	6.335	22.0079	13.7082	4.0087	8.1366	16.416	16.401	3.0012
1766	2.4302	0.884		1.9359	17.7704	1.2544	0.8639	0.9347	0.5582	2	13.3646	5.1631	5.763	9.2489	11.7808	-1.4134	6.7492	-10.5757	10.6542	1.9802
1767	3.2307	0.804		2.5227	62.3872	1.5799	0.7806	0.893	0.4524	2	22.6837	10.4355	4.6306	23.065	10.8638	5.5203	8.1602	24.336	14.3577	2.7798
1768	3.8838	0.8171		3.0153	90.024	1.8669	0.7807	0.8643	0.4474	2	21.2306	9.5277	2.8246	21.2938	8.2448	5.8386	9.9701	27.5009	11.3721	2.1294
1769	4.1907	0.794	0.6404	3.208	96.3382	1.9632	0.6404	0.861	0.3285	2	18.4719	4.627	3.8112	14.0845	8.4692	1.8447	10.4529	9.9865	9.4091	1.7672
1770	1.7455	0.9076		1.392	0.4144	0.9249	0.8726	0.9414	0.5566	2	0.7077	0.2957	0.5501	0.5312	1.1186	-0.3269	4.9767	-46.1919	0.7652	0.1422
1771	2.6279	0.8522		2.1587	27.5594	1.4534	0.8528	1.2264	0.6359	2	15.8628	7.3523	4.7647	11.5623	10.4099	0.7328	7.0356	4.6196	10.9143	2.2546
1772	2.7271	0.8637		2.1972	32.8494	1.4657	0.8882	0.9576	0.5189	2	15.1586	6.7899	4.2153	13.0849	8.8389	2.2033	7.4001	14.535	10.3422	2.0484
1773	3.0498	0.7804		2.2871	51.5405	1.3959	0.7854	0.8525	0.4638	2	15.9591	6.9718	4.1947	15.0319	9.6424	2.4996	7.477	15.6625	11.4328	2.1344
1774	2.9621	0.8018		2.2529	46.5671	1.3731	0.781	0.8533	0.4592	2	11.4316	5.9557	2.6725	12.9686	5.9924	3.2038	7.4618	28.0258	8.3254	1.532
1775	3.0953	0.8504		2.4713	54.4838	1.5915	0.8518	0.9366	0.5176	2	31.2717	13.7065	7.5164	26.4822	16.3564	5.2409	8.2694	16.7592	19.6492	3.7816
1776	3.4989	0.8754		2.8739	75.6354	1.8892	0.8287	0.9506	0.5078	2	15.2177	6.8397	3.6662	13.4693	6.065	3.7599	9.6225	24.7074	8.0551	1.5815
1777	2.1236	0.8911		1.7047	5.3864	1.0969	0.8732	0.9637	0.5189	2	9.3704	3.6831	5.0889	7.0981	9.8388	-1.4221	5.9453	-15.1765	8.5426	1.5761
1778	3.0038	0.796	0.6489	2.2358	49.0647	1.3447	0.6489	0.8733	0.3284	2	29.9049	8.8378	14.0287	26.9135	20.7278	2.0313	7.5116	6.7925	22.2391	3.9812
1779	2.1337	0.8882		1.7175	5.8166	1.1313	0.9167	0.9167	0.5615	2	11.0216	6.7631	3.6841	12.045	7.4729	2.5671	5.9538	23.2915	9.7424	1.8512
1780	3.0498	0.8481		2.4542	51.5186	1.6095	0.8524	0.919	0.5067	2	18.0777	9.2433	3.3996	18.2409	8.0112	5.1837	8.1258	28.6746	11.2319	2.2247
1781	2.0115	0.8498		1.5333	2.6447	0.9607	0.8485	0.908	0.5051	2	1.4863	0.727	0.7593	1.4394	1.6666	-0.1148	5.37	-7.7239	1.5471	0.2768
1782	3.5073	0.8863	0.7313	2.8953	76.0242	1.9541	0.7313	0.9983	0.3986	2	15.0325	2.856	4.3952	7.1651	7.828	-0.2642	9.7657	-1.7575	7.6928	1.5393
1783	3.5523	0.8662		2.8611	78.3795	1.856	0.8056	0.9432	0.4478	2	18.4999	7.9907	3.8438	17.8448	7.4626	4.649	9.6664	25.1299	9.9676	1.9138
1784	2.2221	0.8996		1.7989	9.1578	1.1877	0.8948	0.9637	0.5287	2	11.0172	4.1341	5.4192	7.8187	10.4457	-1.389	6.28	-12.6076	9.2761	1.7543
1785	1.9011	0.9068		1.5162	1.324	0.9962	0.8281	0.9757	0.5676	2	10.6251	4.8944	6.592	8.6236	13.3696	-2.6936	5.4162	-25.3513	10.6656	1.9617
1786	2.9832	0.8691		2.4328	47.7358	1.6273	0.8899	0.9579	0.5159	2	20.5965	8.3525	5.5091	16.1889	11.0175	2.6681	8.1455	12.9541	12.6569	2.5286
1787	2.6152	0.8455		2.0601	26.8377	1.318	0.8453	0.9357	0.4962	2	9.2316	2.6159	3.7503	5.272	8.05	-1.3784	6.9464	-14.9313	7.0042	1.329
1788	2.1592	0.7883		1.5376	6.6166	0.8948	0.7266	0.8747	0.4409	2	7.6329	3.323	3.8635	7.5369	9.4949	-0.8633	5.347	-11.3102	8.5303	1.4275
1789	3.6148	0.8629	0.6626	3.0153	80.9617	2.022	0.6626	0.9864	0.4437	2	15.9767	5.6776	3.9048	12.7951	6.5254	2.7821	9.8	17.4135	7.9014	1.6303
1790	2.3252	0.9136		1.8803	13.0471	1.2759	0.9301	0.9974	0.5603	2	8.7438	3.6879	3.5224	6.5824	7.0644	-0.2701	6.674	-3.089	6.853	1.3101
1791	2.261	0.9208		1.8503	10.4865	1.26	0.9115	0.9802	0.6006	2	13.1141	6.2225	5.3595	10.36	10.452	-0.0552	6.5401	-0.4211	10.408	2.0052
1792	4.2596	0.8082	0.6286	3.3151	97.1473	2.0752	0.6286	0.9273	0.3505	2	19.6936	4.5891	5.0218	13.0931	8.7576	1.5196	10.8152	7.7162	9.49	1.8209
1793	2.1285	0.8851		1.679	5.5934	1.1032	0.8486	0.9533	0.5484	2	9.9592	3.9094	5.3059	7.1288	10.9047	-2.0707	5.9184	-20.7918	9.0276	1.6828
1794	2.1793	0.8787		1.7089	7.3888	1.0912	0.8515	0.917	0.5429	2	4.2074	2.0881	1.835	3.8464	3.8647	-0.01	6.0158	-0.2369	3.8558	0.6994
1795	2.5253	0.8848		2.0601	22.0453	1.3723	0.8515	0.9265	0.5358	2	0.1566	0.0737	0.0653	0.1375	0.0992	0.0205	7.0199	13.1226	0.1141	0.0223
1796	2.0514	0.8421		1.5419	3.5999	0.94	0.8083	0.9121	0.5	2	1.3678	0.7355	0.6322	1.4712	1.4367	0.0172	5.4271	1.2597	1.4551	0.252
1797	3.535	0.8242		2.8054	77.3541	1.7823	0.7394	0.9267	0.3966	2	19.8392	9.3897	4.3908	23.6758	7.5409	6.399	9.153	32.2543	11.1312	2.1675
1798	3.398	0.8437		2.754	70.899	1.8006	0.828	0.9416	0.4575	2	23.8896	10.7771	4.0724	23.5587	9.7625	6.3112	9.0064	26.4182	13.2676	2.6525
1799	3.2905	0.7795		2.4756	65.7319	1.4939	0.7413	0.8725	0.3834	2	14.0317	6.2167	2.4268	16.2157	7.0372	3.5188	8.0578	25.0775	9.3927	1.7414
1800	4.2461	0.8495	0.708	3.3793	96.9371	2.17	0.708	0.9505	0.4209	2	26.2535	10.6318	4.9729	25.2578	8.9313	6.8724	11.3313	26.1771	12.0984	2.3169
1801	4.3987	0.866	0.6359	3.5978	98.3543	2.3637	0.6359	0.9691	0.4027	2	19.9535	7.6027	2.7699	18.8774	6.2983	5.0661	11.9677	25.3895	8.4416	1.6673
1802	2.0459	0.8768		1.6147	3.4586	1.0269	0.8662	0.9358	0.5387	2	5.7432	2.5138	3.2294	4.6661	6.6153	-1.0501	5.6355	-18.2842	5.5928	1.0191
1803	2.6278	0.8572		2.0987	27.5409	1.3484	0.8494	0.9228	0.4856	2	8.7656	3.491	2.9899	7.1894	6.1129	0.5227	7.0767	5.9631	6.5007	1.2387
1804	2.5947	0.8235		2.0687	25.8078	1.3598	0.8388	0.9223	0.4835	2	21.0215	9.7461	6.7371	20.1571	12.8669	3.5249	6.713	16.7681	15.4593	3.1315
1805	3.036	0.8279		2.4114	50.8631	1.5386	0.8534	0.9157	0.4845	2	16.3088	6.6535	4.6172	13.7315	9.1606	2.2148	7.8962	13.5804	10.5998	2.0654
1806	3.0396	0.8623		2.4285	51.0158	1.554	0.8418	0.9172	0.4789	2	22.2983	9.5007	5.0459	19.8388	11.9037	3.8001	8.2345	17.0421	14.349	2.7079
1807	3.07	0.8459		2.467	52.8609	1.5952	0.849	0.893	0.5094	2	19.616	8.1594	5.449	16.0162	10.5519	2.7838	8.1589	14.1915	12.2969	2.4042
1808	3.3082	0.8424	0.7563	2.6469	66.848	1.7259	0.7563	0.9467	0.4558	2	21.5956	8.2371	6.2639	18.0707	10.5181	3.4427	8.7553	15.9417	12.5127	2.4666
1809	2.2101	0.8836		1.7432	8.6362	1.1357	0.8572	0.9668	0.5217	2	6.9053	3.4001	2.6679	6.5179	5.7085	0.4222	6.1354	6.1141	6.0802	1.1255
1810	3.2431	0.8461		2.5912	63.1211	1.6906	0.8573	0.9187	0.4637	2	23.6416	10.5952	4.5142	22.8499	10.6339	5.6644	8.6208	23.9595	13.9841	2.7424
1811	3.3465	0.8104	0.654	2.5698	68.8099	1.5978	0.654	0.9265	0.3851	2	14.2995	5.0794	3.6573	13.1893	7.6028	2.1515	8.5201	15.046	8.9495	1.6783
1812	2.3153	0.8858		1.8546	12.6618	1.1931	0.8651	0.9663	0.563	2	8.2905	2.6299	4.4628	4.6711	8.9846	-2.4285	6.4432	-29.2926	6.9487	1.2867
1813	4.0091	0.8359	0.5774	3.178	93.205	2.0218	0.5774	0.9286	0.3437	2	25.7896	5.273	9.1366	15.3419	12.2258	1.071	10.5285	4.1528	12.7558	2.4495
1814	3.6427	0.8468	0.7285	2.9039	81.959	1.8811	0.7285	0.9225	0.3923	2	20.0686	7.9659	4.1598	20.3059	8.129	4.7769	9.6909	23.8029	10.6685	2.0709
1815	2.5979	0.8116		1.9788	26.1013	1.2377	0.8063	0.9192	0.4584	2	16.1444	7.2511	5.3106	15.8165	11.4121	2.0192	6.6242	12.5071	13.0439	2.4372
1816	2.1177	0.8822		1.679	5.2592	1.0715	0.8523	0.9178	0.5029	2	10.4	4.9554	4.744	9.8528	9.5759	0.1393	5.8695	1.3394	9.706	1.7719
1817	3.8632	0.8493	0.6093	3.1138	89.3961	2.0262	0.6093	0.9924	0.3776	2	18.0756	3.9745	5.0643	10.5251	8.5535	0.7445	10.3081	4.1188	8.9209	1.7535
1818	3.5937	0.6965		2.4285	80.265	1.3133	0.5994	0.7668	0.3103	2	17.7176	7.857	3.5889	25.3176	9.8311	4.806	7.8638	27.1256	13.4909	2.2531
1819	3.7215	0.7464		2.6598	84.7997	1.5393	0.6912	0.8476	0.3804	2	17.0536	7.4912	3.8398	19.6908	8.2513	4.3521	8.726	25.5201	11.0788	1.9543
1820	4.2181	0.8035	0.6009	3.3151	96.7272	2.0951	0.6009	0.9261	0.3523	2	12.9433	2.9969	2.9769	8.5063	5.7073	0.9861	10.6474	7.6186	6.1779	1.2156
1821	3.8324	0.795	0.5898	2.8654	88.4876	1.7418	0.5898	0.852	0.3355	2	27.4134	6.0491	8.0925	18.0301	15.1916	0.9523	9.5713	3.4738	15.7385	2.8641
1822	2.4528	0.8807		1.9873	18.9015	1.2771	0.8679	0.9298	0.5187	2	16.3231	8.8352	4.8263	17.0318	9.8734	3.7134	6.7865	22.7494	12.7814	2.4052
1823	2.6528	0.802		2.043	29.0887	1.2938	0.8312	0.9206	0.5016	2	14.4994	5.4423	4.8695	10.8487	11.4338	-0.2935	6.6842	-2.0242	11.2068	2.1692
1824	3.1446	0.8146		2.4799	57.534	1.5734	0.7846	0.9043	0.4242	2	17.672	7.4715	3.8163	17.6117	8.8764	3.7059	8.0474	20.9705	11.2317	2.196
1825	3.6813	0.7963		2.8439	83.591	1.7516	0.7755	0.8797	0.4143	2	19.0449	3.3509	5.2046	8.0889	11.7354	-1.5106	9.2093	-7.9318	10.8729	2.068
1826	2.9372	0.8448		2.3557	45.0932	1.5394	0.8363	0.9226	0.5326	2	22.3656	9.7188	5.7599	18.2481	12.5613	3.0288	7.7954	13.5422	14.5288	2.8691
1827	4.0582	0.8252	0.6949	3.1866	94.2026	2.0169	0.6949	1.0165	0.3469	2	21.9286	6.6885	3.9487	19.2818	9.1256	3.523	10.5201	16.0658	10.8724	2.0844
1828	2.4304	0.9156		1.9959	17.8224	1.338	0.8884	0.9912	0.5962	2	8.2374	3.1911	3.3636	5.3524	6.803	-0.8649	6.9908	-10.4997	6.1565	1.1783
1829	3.4517	0.8518		2.8054	73.2223	1.8457	0.827	0.9014	0.4938	2	19.2645	10.362	3.1053	20.9842	6.5851	7.1103	9.2365	36.9088	10.4375	2.0857
1830	3.8243	0.8046	0.7036	2.9425	88.092	1.818	0.7036	0.9039	0.3731	2	19.8216	7.628	4.9133	20.4451	8.439	4.4794	9.6668	22.5986	10.903	2.0505
1831	2.5488	0.8304		2.013	23.1386	1.2993	0.8523	0.9432	0.5395	2	9.139	4.5473	2.6793	8.429	6.0434	1.287	6.6493	14.0825	7.0338	1.3744
1832	2.747	0.81		2.0773	33.8342	1.2787	0.8192	0.8987	0.4654	2	14.7002	5.7044	4.9102	12.2567	11.0613	0.5563	6.99	3.7843	11.4962	2.103
1833	2.7097	0.8581		2.1672	31.9287	1.3914	0.8536	0.9427	0.5291	2	2.7702	1.3263	0.7288	2.507	1.6743	0.4406	7.3046	15.905	1.9909	0.3792
1834	3.0282	0.8298		2.3471	50.3407	1.4501	0.7996	0.8875	0.4258	2	13.111	6.2472	2.7583	14.6725	6.7007	3.3942	7.8939	25.8882	9.0414	1.6609
1835	2.8692	0.8116		2.1844	41.3914	1.3547	0.775	0.8982	0.4368	2	7.4406	2.6087	2.5099	5.972	5.2641	0.3092	7.3159	4.1556	5.4924	1.017
1836	2.738	0.8705		2.2743	33.4086	1.5473	0.9159	0.9792	0.5473	2	14.2782	5.7187	4.7255	10.449	8.5591	1.0343	7.4874	7.2439	9.2278	1.907
1837	2.8796	0.8163		2.2143	41.9642	1.3756	0.7869	0.8536	0.4385	2	13.3097	6.5439	3.1552	14.9224	7.2201	3.3777	7.3852	25.3777	9.6756	1.8022
1838	2.1315	0.8072		1.5505	5.689	0.9329	0.7812	0.8617	0.4523	2	2.6565	0.851	1.5845	1.8813	3.7572	-0.8485	5.4055	-31.9405	2.8476	0.4914
1839	3.4884	0.8516	0.7002	2.7968	75.2476	1.8042	0.7002	0.9456	0.4232	2	15.1243	3.2795	4.9098	7.7493	8.5768	-0.3502	9.3326	-2.3155	8.3828	1.6206
1840	3.3872	0.7985		2.6084	70.5487	1.6331	0.7864	0.9065	0.425	2	24.4597	10.4102	5.2288	24.4944	11.6296	5.4676	8.4967	22.3535	14.9775	2.8787
1841	3.9917	0.8269		3.1138	92.5632	1.9549	0.7002	0.9138	0.3907	2	27.9083	11.3138	4.6631	28.9597	10.6086	7.1693	10.3694	25.6888	14.2761	2.6914
1842	3.2706	0.8334		2.557	64.5284	1.6091	0.7633	0.8919	0.4165	2	19.0553	7.162	4.1056	17.197	9.9725	3.0088	8.5631	15.7898	11.8422	2.2253
1843	2.951	0.8074		2.2657	45.9968	1.4028	0.795	0.874	0.4674	2	17.9456	11.2215	3.3003	24.0085	7.1888	7.8615	7.4854	43.8074	12.7927	2.3974
1844	2.8787	0.7899		2.133	41.9028	1.2799	0.7853	0.8548	0.4224	2	13.0819	3.2253	4.9053	7.6357	11.4951	-1.6302	7.1435	-12.4615	10.221	1.8313
1845	4.0993	0.8476	0.7318	3.2723	94.9998	2.1166	0.7318	0.9271	0.4311	2	28.5194	12.7513	3.3169	29.575	9.3553	8.7177	10.916	30.5676	13.4742	2.6126
1846	2.3571	1.1379		2.3557	14.5818	1.9435	1.1183	1.2182	0.8461	2	2.8335	1.4549	0.8875	1.7196	1.2562	0.392	8.4263	13.8345	1.4579	0.3363
1847	3.1258	0.8925		2.6683	56.5101	1.8739	0.9262	0.9974	0.5766	2	0.4368	0.093	0.1597	0.1612	0.265	-0.0598	8.7641	-13.6928	0.2331	0.0498
1848	2.1268	0.8896		1.6918	5.5615	1.0882	0.8581	0.9241	0.4875	2	5.0256	1.9694	2.7287	4.04	5.0879	-0.5108	5.9437	-10.164	4.6183	0.8455
1849	3.7483	0.8515	0.7386	3.0067	85.6851	1.9431	0.7386	0.9358	0.4381	2	15.1707	8.8352	1.8314	20.1649	4.2097	6.9907	10.0263	46.0803	7.8075	1.5131
1850	2.7911	0.8529		2.2743	36.4936	1.5185	0.868	0.9646	0.5431	2	23.8545	11.2607	5.6137	20.7348	12.9113	4.2488	7.4788	17.8113	15.7093	3.1896
1851	3.2203	0.7649		2.3514	61.6099	1.381	0.7885	0.8543	0.4302	2	13.0613	4.6463	3.1988	10.7991	8.8509	0.8382	7.7384	6.4174	9.4579	1.6879
1852	2.1946	0.8829		1.7346	7.9706	1.1365	0.8755	0.9403	0.5154	2	15.6663	7.2138	6.5449	13.996	13.6103	0.1988	6.0869	1.269	13.7847	2.5738
1853	2.074	0.9267		1.7004	3.9618	1.159	0.9307	0.9944	0.5668	2	9.9313	3.9514	5.2204	6.9716	10.0983	-1.7722	6.0378	-17.8446	8.5689	1.6449
1854	2.9881	0.7772		2.1929	48.2273	1.3094	0.7346	0.8559	0.3887	2	15.19	7.5336	3.9592	19.3823	8.316	4.3013	7.2961	28.3167	11.6007	2.0819
1855	2.6414	0.8069		2.0559	28.378	1.2858	0.857	0.9298	0.4744	2	10.4457	4.7917	3.4306	10.1004	6.9678	1.4861	6.6958	14.2269	8.1239	1.56
1856	2.9374	0.8303		2.3214	45.1351	1.4749	0.8509	0.9163	0.4862	2	20.5518	10.7751	4.5672	22.1629	9.8878	5.9678	7.6618	29.0378	13.9344	2.6824
1857	4.1859	0.8038	0.6203	3.1737	96.2785	1.9322	0.6203	0.8752	0.3071	2	15.371	3.6073	2.494	11.7443	7.239	1.3838	10.5709	9.0027	7.9552	1.4541
1858	4.4786	0.8128		3.5121	98.7184	2.2064	0.8066	0.892	0.4348	2	36.5925	5.2817	5.1569	12.1467	17.6737	-2.4033	11.436	-6.5677	16.5847	3.1998
1859	2.7135	0.8424		2.1501	32.1775	1.3662	0.8286	0.9003	0.509	2	13.0772	6.3888	3.8211	12.5521	7.8021	2.4177	7.1816	18.4879	9.572	1.8209
1860	2.8482	0.836		2.1544	40.1513	1.3358	0.7657	0.881	0.4224	2	23.0054	9.9566	6.6477	23.5712	14.2867	3.9218	7.4801	17.0473	17.2222	3.0755
1861	1.6666	0.8956		1.3063	0.1994	0.8267	0.8325	0.9337	0.5466	2	2.7343	1.4609	1.9765	2.6728	4.5463	-1.0239	4.6893	-37.4465	3.3075	0.5831
1862	2.8429	0.849		2.2743	39.6461	1.4515	0.8473	0.9119	0.5131	2	15.9289	8.2533	3.6467	16.0846	8.1797	4.0562	7.5826	25.4644	10.9741	2.1007
1863	2.8566	0.837		2.3128	40.7395	1.5328	0.8687	0.9371	0.4946	2	18.1236	8.5239	4.84	17.2337	9.247	3.9503	7.5119	21.7964	11.8239	2.4127
1864	2.9808	0.8986		2.4927	47.6505	1.72	0.8921	0.9821	0.5407	2	14.4224	8.0661	2.2424	14.9175	5.3901	5.1516	8.4152	35.7194	8.3851	1.7139
1865	3.0864	0.86		2.5056	53.8591	1.6372	0.8204	0.9525	0.497	2	10.7454	6.1277	2.423	12.3283	4.05	4.1146	8.3384	38.2917	6.5633	1.2887
1866	2.4778	0.9371		2.0901	20.0944	1.4472	0.9146	0.9893	0.5751	2	13.8677	5.4392	5.5521	9.4577	9.6651	-0.1192	7.2949	-0.8596	9.5824	1.901
1867	3.2588	0.8743		2.6512	63.8827	1.7441	0.7854	0.9813	0.4395	2	20.109	9.2987	4.3236	21.1582	8.2862	5.6571	8.9506	28.1322	11.5297	2.2467
1868	3.0756	0.904		2.5955	53.2815	1.7792	0.9215	0.9859	0.6092	2	20.4275	10.37	4.2286	17.022	8.5962	5.1331	8.7345	25.1284	11.4813	2.3387
1869	3.0002	0.8772		2.4413	48.9786	1.6126	0.8537	0.9291	0.5072	2	34.566	14.4835	8.2193	28.5532	18.1691	5.2673	8.2682	15.2384	21.4349	4.1806
1870	3.4984	0.8712	0.7199	2.8525	75.6095	1.862	0.7199	0.9835	0.4301	2	13.4735	5.3659	3.3345	12.4753	5.6624	2.9304	9.5754	21.7494	7.236	1.4071
1871	2.9252	0.8688		2.4156	44.4244	1.6222	0.8636	0.9417	0.5539	2	18.7675	6.4768	5.6341	11.6924	11.5047	0.104	7.9839	0.5541	11.5692	2.3507
1872	3.8139	0.912	0.74	3.2851	87.7819	2.2829	0.74	1.0209	0.4368	2	19.8306	7.0611	3.7576	16.1673	6.917	4.0401	10.927	20.3731	8.6866	1.8148
1873	2.2046	0.9156		1.8032	8.3274	1.225	0.9024	0.9739	0.5445	2	6.8681	2.4593	3.4876	4.5168	6.4786	-1.0681	6.3415	-15.5516	5.6066	1.083
1874	2.6422	0.9079		2.2914	28.4339	1.6077	0.9817	0.9823	0.5946	2	15.9761	8.8424	3.8904	14.8711	7.0414	4.6555	7.536	29.1404	9.9372	2.12
1875	3.3601	0.8453		2.6812	69.3789	1.7173	0.8361	0.9288	0.5015	2	2.8669	0.7888	0.9315	1.573	1.7092	-0.0683	8.923	-2.382	1.6694	0.3213
1876	3.32	0.8526	0.6862	2.694	67.5316	1.7682	0.6862	0.9228	0.4294	2	24.9239	10.9629	5.578	25.5293	10.4279	6.4849	8.8925	26.0188	14.0956	2.8028
1877	2.725	0.9347		2.3428	32.6956	1.6731	0.9253	1.0427	0.6125	2	29.1152	14.0243	8.1918	22.896	14.2295	5.3085	8.0015	18.2327	17.4019	3.6387
1878	4.1995	0.8545	0.7225	3.4179	96.4877	2.2142	0.7225	0.9849	0.3966	2	21.5193	4.8857	5.6478	12.3192	9.1515	1.2563	11.2729	5.838	9.7188	1.9089
1879	1.8964	0.9343		1.5419	1.2467	1.0409	0.8535	0.9823	0.6105	2	5.2874	2.7842	2.9523	4.5608	5.815	-0.7657	5.5661	-14.4816	5.0796	0.9499
1880	3.1825	0.8651		2.6169	59.5576	1.7602	0.8635	0.9399	0.5313	2	0.32	0.096	0.1026	0.1807	0.1823	-0.0009	8.6489	-0.2669	0.1818	0.037
1881	2.6332	0.8836		2.2315	27.9123	1.5344	0.9256	0.9819	0.5882	2	0.2315	0.0837	0.0902	0.1423	0.1562	-0.0082	7.3094	-3.5404	0.1509	0.0317
1882	2.7699	0.9112		2.33	35.0992	1.5787	0.9059	0.9909	0.5435	2	18.2208	7.0091	6.4776	12.8968	10.8302	1.1231	7.9295	6.1638	11.5416	2.2978
1883	3.2411	0.8764		2.6641	62.9314	1.7936	0.8537	0.9635	0.491	2	20.3628	9.8971	3.7811	20.1564	8.0346	5.952	8.9235	29.2298	11.353	2.2819
1884	2.5065	0.8295		2.0002	21.2262	1.2877	0.8847	0.942	0.495	2	11.6156	4.4068	4.9792	8.902	9.0942	-0.0951	6.5318	-0.8192	9.0204	1.7783
1885	2.4061	0.913		1.9873	16.8202	1.3432	0.8532	0.9847	0.6009	2	14.0868	7.9871	4.1762	13.2917	8.2169	3.0495	6.9014	21.6479	10.4875	2.0412
1886	2.682	0.8957		2.1844	30.767	1.4433	0.8757	0.9493	0.57	2	28.8183	14.4225	8.6458	25.3014	16.4841	5.0261	7.5471	17.4407	19.967	3.8185
1887	3.5439	0.834		2.7626	77.8527	1.732	0.722	0.9185	0.3774	2	16.932	5.7499	3.558	15.2339	8.255	2.6341	9.2854	15.5569	9.776	1.8235
1888	2.8336	0.8509	0.738	2.2615	39.1427	1.4512	0.738	0.9692	0.4624	2	15.388	6.3707	5.1501	13.7772	9.1196	2.1537	7.5752	13.996	10.6036	2.0314
1889	3.1303	0.8348		2.527	56.737	1.6554	0.8305	0.9298	0.4823	2	20.4903	7.6353	6.3035	15.8327	10.9581	2.3508	8.2097	11.4727	12.3779	2.4959
1890	3.1213	0.828		2.4285	56.2609	1.5408	0.7953	0.8933	0.44	2	22.2103	8.0456	6.2955	18.2837	12.8682	2.383	8.1196	10.7293	14.4148	2.7354
1891	2.5767	0.849		2.0601	24.7305	1.3215	0.8234	0.9124	0.5122	2	0.7712	0.3393	0.2737	0.6625	0.5336	0.066	6.8726	8.5607	0.5836	0.1122
1892	2.2761	0.9247		1.906	11.2632	1.2989	0.9212	0.9928	0.6062	2	11.5404	4.6787	5.0818	7.7174	9.906	-1.3269	6.6118	-11.4979	8.8847	1.7454
1893	4.2824	0.7735	0.6059	3.1866	97.3578	1.8935	0.6059	0.8805	0.3295	2	13.7487	3.2561	3.1988	9.8817	6.7088	1.0455	10.4064	7.6044	7.261	1.3212
1894	2.4414	0.9232		2.0858	18.2218	1.3612	0.8177	0.9942	0.522	2	19.577	9.4882	7.0173	18.1764	12.0226	3.2123	7.0811	16.4085	14.3822	2.7647
1895	3.1564	0.8133		2.4756	58.1518	1.5606	0.7883	0.9207	0.4323	2	22.058	10.0729	4.3028	23.2993	10.6225	5.4805	8.0648	24.8459	14.1343	2.7351
1896	4.2142	0.799	0.6566	3.238	96.6373	1.9867	0.6566	0.8625	0.3206	2	10.3766	2.8452	2.3973	8.8744	4.5203	1.396	10.5783	13.4533	5.223	0.9809
1897	3.3939	0.8542		2.724	70.7988	1.7746	0.8489	0.9183	0.4645	2	19.2375	7.3816	5.5782	15.8926	9.0495	3.1784	9.1079	16.5219	10.8405	2.1122
1898	3.0936	0.8394		2.4628	54.3944	1.5664	0.807	0.9316	0.4971	2	19.4043	9.1262	4.0378	18.3577	9.6121	4.3477	8.1583	22.4059	12.3878	2.3785
1899	2.6147	0.907		2.1886	26.8008	1.4955	0.9219	0.9857	0.5578	2	22.3245	8.7728	8.6511	15.7272	14.4523	0.7112	7.4503	3.1857	14.9278	2.9965
1900	2.9887	0.8601		2.3899	48.2702	1.564	0.8595	0.9316	0.5032	2	20.5492	9.2798	5.5636	18.4405	10.6236	3.9337	8.076	19.1428	13.1389	2.5445
1901	2.4587	0.9012		2.0002	19.2514	1.3439	0.9019	0.9685	0.5346	2	12.0669	5.1236	4.3449	9.5847	8.5795	0.5373	6.9615	4.4527	8.979	1.7334
1902	4.1433	0.8077		3.2466	95.7121	2.0351	0.7335	0.9446	0.4322	2	22.5967	6.9635	4.6029	16.1113	9.7533	2.748	10.5138	12.1611	11.1035	2.1492
1903	2.363	0.9089		1.9359	15.0573	1.2908	0.8805	0.9846	0.5392	2	11.6777	3.335	6.2866	6.1848	11.1	-2.6504	6.7477	-22.6963	9.0469	1.7306
1904	3.394	0.8774	0.7379	2.7626	70.8238	1.8356	0.7379	0.941	0.432	2	15.1976	5.5941	3.7015	12.9502	6.8421	2.6385	9.3554	17.3613	8.2794	1.6245
1905	3.6623	0.8336		2.9382	82.8271	1.9017	0.7613	0.9399	0.4217	2	24.1639	9.7609	4.6051	23.1461	9.7319	5.6569	9.5905	23.4105	12.7065	2.5196
1906	2.5975	0.93		2.2015	26.0829	1.4189	0.873	0.9752	0.5342	2	13.9902	6.464	3.9529	12.0993	8.5076	1.9188	7.589	13.7153	9.8599	1.8435
1907	2.9935	0.8465		2.3857	48.4845	1.5361	0.7873	0.9162	0.4352	2	21.6106	9.1932	5.2197	21.1262	11.2791	4.285	7.9608	19.8282	14.0685	2.7146
1908	3.0924	0.888		2.5655	54.305	1.7166	0.8562	0.938	0.538	2	14.6262	6.2962	3.7991	11.702	7.0681	2.4932	8.6273	17.0461	8.5204	1.6953
1909	2.1606	0.9283		1.8032	6.6808	1.2252	0.8859	0.9568	0.5882	2	0.1804	0.077	0.0891	0.1308	0.1623	-0.0185	6.3008	-10.2716	0.1472	0.0286
1910	3.4482	0.8485	0.6541	2.7112	73.0442	1.732	0.6541	0.9259	0.3859	2	21.9416	4.9114	6.5011	12.7279	12.651	0.0297	9.1914	0.1353	12.6684	2.3872
1911	2.7287	0.8449		2.1672	32.965	1.4129	0.8525	0.9181	0.5017	2	13.6645	6.3294	4.2223	12.6155	8.0501	2.2905	7.2426	16.7624	9.6712	1.8867
1912	3.1705	0.8356		2.527	58.8415	1.6093	0.8265	0.9165	0.4729	2	18.5797	9.4086	3.9986	19.8956	8.0703	5.5922	8.3228	30.0984	11.5452	2.2324
1913	4.4884	0.7936	0.6785	3.435	98.7792	2.1297	0.6785	0.8931	0.3857	2	15.5578	6.9843	2.7675	18.1087	4.916	5.0883	11.19	32.7058	7.3052	1.3903
1914	4.0166	0.8522		3.2765	93.3513	2.1368	0.7904	0.9326	0.4623	2	20.569	9.1116	3.8573	19.7111	6.842	5.9489	10.7532	28.9217	9.6261	1.9128
1915	3.5655	0.8076		2.7669	79.0936	1.7116	0.7534	0.8997	0.4115	2	15.8086	5.4016	3.389	13.128	8.0043	2.1082	9.0458	13.3358	9.2362	1.7476
1916	2.7866	0.837		2.2272	36.1979	1.4633	0.8195	0.9345	0.5252	2	13.6306	7.0269	3.3194	13.3798	7.0395	3.3299	7.3273	24.4296	9.315	1.8602
1917	2.6339	0.8377		2.1287	27.9495	1.3852	0.8775	0.9439	0.5239	2	5.172	2.6431	1.4637	5.0452	2.9359	1.105	6.9316	21.365	3.7338	0.7461
1918	2.333	0.8713		1.8503	13.4167	1.2015	0.8604	0.9265	0.4994	2	11.51	4.4072	4.8008	8.8248	10.1161	-0.6449	6.386	-5.603	9.5797	1.8024
1919	3.0328	0.9179		2.6555	50.6887	1.8686	0.9227	0.9884	0.5684	2	24.9059	12.3444	5.8939	21.7172	9.6612	6.8528	8.7454	27.5148	13.3286	2.8479
1920	2.3961	0.8813		1.906	16.3732	1.2492	0.8744	0.9748	0.5626	2	15.8816	7.0311	6.4178	12.4978	12.8901	-0.2207	6.6343	-1.3897	12.7134	2.3939
1921	2.7576	0.8538		2.1929	34.6113	1.4157	0.86	0.9382	0.4884	2	5.4678	3.156	1.3158	6.4619	2.493	1.9384	7.3964	35.4512	3.8623	0.7393
1922	2.4601	0.8586		1.9188	19.2864	1.2323	0.8629	0.9302	0.4933	2	10.7766	3.2701	4.8625	6.6291	10.158	-1.7408	6.6357	-16.1535	8.7451	1.624
1923	2.4647	0.8932		1.9873	19.5143	1.3199	0.8828	0.9577	0.5193	2	17.9565	7.9289	6.1656	15.2695	12.5239	1.4257	6.9164	7.9397	13.6044	2.5962
1924	2.8762	0.8249		2.2229	41.7185	1.3963	0.7262	0.9256	0.4076	2	15.4843	7.6616	3.2753	18.7955	7.9126	4.4362	7.4537	28.6497	11.0895	2.0774
1925	2.5276	0.8986		2.0687	22.206	1.3945	0.9084	0.9714	0.5831	2	7.5316	2.4397	3.2883	4.1842	6.2752	-1.2192	7.1358	-16.1878	5.4009	1.0555
1926	2.2606	0.8921		1.8203	10.4536	1.2118	0.8528	0.9453	0.5473	2	7.92	3.7795	3.201	6.9061	6.2306	0.3697	6.3356	4.6679	6.5357	1.2501
1927	3.7346	0.8307	0.7357	3.0067	85.4078	1.9459	0.7357	0.9459	0.4256	2	22.5156	9.0287	5.2165	21.2149	8.8711	5.2533	9.746	23.3318	11.5708	2.3102
1928	1.8918	0.922		1.5462	1.2003	1.0387	0.8657	0.9946	0.5838	2	7.333	3.796	4.1428	6.5022	7.7754	-0.7433	5.4798	-10.1364	7.0598	1.3382
1929	3.3134	0.8908		2.8097	67.2626	1.9363	0.8417	0.986	0.5332	2	20.7259	12.1375	3.0124	22.7638	6.1209	8.8739	9.2723	42.8155	10.7039	2.2352
1930	3.9507	0.8671	0.6456	3.2166	91.7504	2.0616	0.6456	0.9436	0.3439	2	12.5646	2.7624	3.2853	8.0316	5.7067	0.7996	10.7623	6.3639	6.0946	1.1675
1931	2.7858	0.8915		2.3557	36.1585	1.6385	0.8878	0.9934	0.6044	2	15.4941	7.1045	4.7282	11.7538	8.1134	2.2004	7.8026	14.2015	9.4563	1.9858
1932	3.843	0.8008	0.5964	2.951	88.8844	1.8236	0.5964	0.9021	0.3443	2	12.9286	3.493	3.1317	10.1446	6.3784	1.2968	9.668	10.0305	7.0896	1.3373
1933	2.845	0.9204		2.4499	39.848	1.7005	0.9432	1.0124	0.6151	2	16.8508	7.6431	3.8484	12.4261	8.4828	2.4255	8.2266	14.394	9.9093	2.0483
1934	3.2742	0.8184		2.5698	64.7443	1.6233	0.7925	0.9209	0.417	2	19.0502	9.2552	4.25	22.1974	8.1194	5.8698	8.4187	30.8123	11.7355	2.2628
1935	2.4477	0.9272		2.0559	18.5351	1.3895	0.9226	0.9888	0.59	2	0.2371	0.1129	0.0825	0.1914	0.1553	0.0213	7.13	8.9793	0.1706	0.0333
1936	2.5199	0.9069		2.0944	21.8133	1.4358	0.9043	0.9733	0.5865	2	9.3002	3.5622	3.7982	6.074	6.7555	-0.3997	7.1795	-4.2978	6.4774	1.2954
1937	2.7293	0.823		2.1158	33.042	1.3476	0.8509	0.9164	0.4924	2	7.7778	3.3302	2.1541	6.7639	5.2005	0.7697	7.0566	9.8961	5.7716	1.1022
1938	2.4429	0.8601		1.9102	18.361	1.2052	0.8265	0.939	0.5218	2	10.1676	3.3155	4.4978	6.3543	10.0267	-1.9162	6.6006	-18.8461	8.4364	1.5404
1939	2.9112	0.8884		2.3857	43.6965	1.5524	0.8238	0.9548	0.4645	2	13.1904	5.3771	4.0748	11.5754	7.1822	2.0407	8.1253	15.4711	8.4968	1.6234
1940	2.775	0.8698		2.2272	35.471	1.4321	0.8653	0.941	0.4796	2	17.2313	7.4804	5.2981	15.5958	10.238	2.5698	7.5826	14.9136	12.0322	2.2725
1941	2.6555	0.9144		2.3043	29.2575	1.6492	0.9396	1.012	0.6259	2	17.0277	8.1283	4.4584	12.9864	8.6964	2.6851	7.6287	15.769	10.3248	2.2321
1942	2.5743	0.88		2.1201	24.5124	1.407	0.9141	0.9407	0.5721	2	5.1818	2.8701	1.2632	5.0164	2.7691	1.2858	7.117	24.8138	3.6829	0.7281
1943	3.4921	0.8319		2.7369	75.3767	1.7235	0.7518	0.8918	0.4459	2	14.3504	6.5882	2.3761	14.774	6.0757	3.8789	9.1262	27.0299	8.3263	1.5724
1944	3.3804	0.7996		2.5527	70.274	1.5582	0.7626	0.8671	0.409	2	17.6311	8.6699	3.8138	21.1967	7.7981	5.4803	8.4915	31.0831	11.315	2.0763
1945	3.1179	0.8588		2.5099	56.0573	1.6459	0.8636	0.9159	0.4818	2	24.5649	10.0828	7.2249	20.9295	12.4396	4.09	8.4119	16.6498	14.9249	2.9203
1946	2.6487	0.7949		2.0216	28.8826	1.2324	0.8511	0.8531	0.4479	2	13.3257	5.7262	4.3079	12.7858	9.6867	1.388	6.6145	10.416	10.8128	2.0146
1947	3.5135	0.8962		2.9425	76.336	1.99	0.7986	0.9369	0.4726	2	17.6971	6.1845	3.7346	13.085	7.5875	2.5983	9.8922	14.6821	8.893	1.789
1948	2.4919	0.9435		2.1073	20.7123	1.4578	0.9281	0.9953	0.5775	2	15.5829	6.6866	5.5342	11.5791	10.1055	0.851	7.3862	5.4611	10.6893	2.1097
1949	2.2607	0.8902		1.816	10.4701	1.2077	0.8333	0.9559	0.5305	2	6.3236	2.9453	2.5102	5.5515	4.9889	0.2985	6.322	4.7204	5.2361	1.0003
1950	3.4153	0.842		2.7626	71.6525	1.7908	0.8644	0.9306	0.4911	2	29.3464	12.1671	6.2059	24.776	13.2174	5.6762	9.0344	19.3421	16.3873	3.2483
1951	3.899	0.8357		3.1438	90.511	2.0596	0.7992	0.9318	0.4346	2	33.1831	15.4756	6.0762	35.6051	10.8975	10.739	10.2362	32.3629	16.1114	3.2417
1952	2.9751	0.8815		2.4542	47.3097	1.6318	0.8639	0.9658	0.5745	2	5.3915	1.8793	1.8669	3.2711	3.3218	-0.0291	8.2386	-0.5401	3.304	0.6544
1953	3.9618	0.8487	0.6275	3.1909	92.0401	2.1015	0.6275	0.9643	0.3763	2	26.2679	7.132	6.8263	18.9536	11.0921	2.9582	10.5629	11.2617	12.4996	2.4868
1954	2.9054	0.8886		2.3685	43.427	1.5588	0.8928	0.9747	0.5089	2	0.2491	0.0703	0.0618	0.1382	0.1703	-0.0163	8.1107	-6.5436	0.1598	0.0307
1955	2.8945	0.7829		2.1929	42.8278	1.3432	0.8325	0.8991	0.458	2	19.5244	8.7736	6.024	19.1551	12.1454	3.2106	7.1192	16.444	14.5357	2.7425
1956	2.4488	0.8951		1.9916	18.6049	1.3009	0.8736	0.9486	0.5655	2	13.2478	7.3381	3.9008	12.9763	8.0362	2.7936	6.886	21.0873	10.1836	1.9239
1957	3.6976	0.8365	0.6976	2.9382	83.9471	1.9126	0.6976	0.9579	0.4373	2	15.0863	6.8535	2.5198	15.6729	5.5804	4.4133	9.7175	29.2537	7.8878	1.5525
1958	2.3669	0.8831		1.8888	15.2446	1.2223	0.841	0.9679	0.4958	2	15.8383	6.8869	6.1217	13.891	12.3217	0.778	6.5667	4.9121	12.9578	2.4119
1959	3.1255	0.7445		2.2058	56.4874	1.2542	0.7434	0.8312	0.3766	2	24.3825	9.7141	6.4696	25.796	16.713	3.4204	7.31	14.0281	19.4407	3.3355
1960	2.7908	0.869		2.2186	36.4344	1.4407	0.8574	0.935	0.5252	2	16.0426	6.2752	5.9803	11.9484	10.6687	0.6721	7.6193	4.1895	11.1353	2.1055
1961	2.8012	0.8696		2.3043	37.1266	1.5451	0.9045	0.943	0.5715	2	21.9861	9.6722	7.3292	16.9244	12.6478	2.4441	7.6524	11.1166	14.2296	2.8731
1962	3.2832	0.8803		2.7797	65.2493	1.8858	0.8869	0.943	0.5213	2	26.1315	12.7814	5.8089	24.5194	9.7834	7.6816	9.0795	29.3959	13.857	2.8781
1963	3.5106	0.8089	0.6523	2.6983	76.18	1.6794	0.6523	0.9081	0.3422	2	17.1121	8.4942	3.5382	24.824	6.4447	6.289	8.9217	36.7518	10.1894	1.918
1964	2.9114	0.8633		2.3899	43.7172	1.5667	0.8686	0.9486	0.5045	2	25.4894	12.6397	6.581	25.0551	12.0972	6.537	7.8967	25.646	16.2695	3.2279
1965	2.0856	0.8661		1.6104	4.3561	1.0261	0.851	0.9195	0.4868	2	15.716	6.0696	8.5847	12.4683	17.8865	-2.6376	5.6751	-16.7829	15.3162	2.7693
1966	2.8841	0.797		2.2229	42.0873	1.3828	0.7963	0.8643	0.4415	2	11.6762	6.362	2.0847	14.4091	5.6458	3.8693	7.2213	33.1383	8.4439	1.6169
1967	2.2645	0.8824		1.8032	10.701	1.1803	0.8849	0.924	0.5621	2	11.7328	4.9729	5.3236	8.8465	10.936	-1.1746	6.2776	-10.0113	9.9405	1.869
1968	2.7652	0.8825		2.2529	34.8843	1.4736	0.8707	0.9262	0.4937	2	12.5133	5.0803	3.5399	10.2911	7.5851	1.3358	7.6666	10.675	8.4917	1.6322
1969	2.7431	0.8396		2.1501	33.6213	1.3714	0.8269	0.9357	0.4596	2	10.3392	3.6207	3.8106	7.8787	7.3683	0.2346	7.235	2.269	7.5392	1.4291
1970	2.4477	0.9109		2.0173	18.5177	1.3403	0.858	0.9817	0.5935	2	2.4927	1.1946	0.8783	2.0129	1.7381	0.1631	7.0046	6.5431	1.8598	0.3559
1971	2.2216	0.8806		1.7518	9.1251	1.1374	0.8716	0.9413	0.4936	2	7.7527	3.3721	3.4145	6.8315	6.8042	0.0135	6.1459	0.1737	6.8162	1.2614
1972	3.5757	0.813	0.6063	2.7925	79.5185	1.773	0.6063	0.9072	0.3713	2	11.5961	2.7468	2.767	7.3972	6.3135	0.4024	9.1332	3.4701	6.5404	1.2697
1973	3.1094	0.8461		2.4799	55.5159	1.6228	0.7854	0.9163	0.4383	2	18.2809	8.3962	4.0708	19.1567	8.3448	4.7388	8.265	25.9221	11.265	2.2118
1974	1.9602	0.9311		1.619	1.9129	1.0981	0.9202	0.978	0.5716	2	5.9504	2.3455	3.605	4.1037	6.846	-1.5674	5.7339	-26.3411	5.4188	1.0378
1975	3.3198	0.8785		2.6898	67.5071	1.7818	0.8511	0.92	0.5409	2	26.6053	9.6837	6.7032	17.9039	13.6366	2.3081	9.1623	8.6753	14.9317	2.9038
1976	2.0779	0.8392		1.5633	4.0878	0.9695	0.8094	0.8769	0.4588	2	10.3267	3.978	5.5917	8.6695	12.4332	-1.727	5.4783	-16.7236	10.6516	1.885
1977	2.3792	0.8728		1.8717	15.7394	1.1893	0.8523	0.9179	0.4896	2	3.113	1.3422	1.3306	2.7417	2.5306	0.1034	6.5238	3.3216	2.6175	0.4772
1978	2.2377	0.8797		1.7646	9.583	1.1343	0.8746	0.9428	0.5087	2	11.3378	3.9517	5.9307	7.7679	11.8078	-2.0552	6.184	-18.127	9.9954	1.8334
1979	2.7499	0.8902		2.2829	34.1057	1.5411	0.9012	0.9663	0.537	2	18.8769	9.4226	4.7347	17.5479	9.4149	4.3671	7.6902	23.1346	12.249	2.4547
1980	3.3454	0.8394		2.6598	68.7358	1.7062	0.8312	0.9003	0.5051	2	20.1323	9.7986	3.406	19.3983	8.6038	5.4526	8.8217	27.0838	11.7995	2.2821
1981	3.4555	0.874		2.8696	73.3241	1.9335	0.8482	0.9785	0.5373	2	32.917	14.2147	7.3173	26.4563	13.3954	7.0175	9.4885	21.3188	17.0246	3.4691
1982	3.0897	0.8504		2.497	54.1265	1.6137	0.8293	0.9206	0.5174	2	19.0316	9.0643	4.1271	17.5191	9.092	4.3602	8.2544	22.9103	11.7938	2.3056
1983	4.4185	0.8535	0.5988	3.5849	98.5059	2.3391	0.5988	0.9428	0.319	2	19.4126	3.8839	3.0465	12.1751	7.6872	1.4317	11.8479	7.3751	8.2992	1.6385
1984	2.9968	0.8271		2.3257	48.6776	1.4631	0.8508	0.9109	0.4465	2	16.3703	7.3321	3.7045	16.4209	8.8906	3.3623	7.7866	20.539	11.1888	2.1024
1985	2.8021	0.8232		2.133	37.1464	1.3091	0.7864	0.8829	0.461	2	0.5333	0.3091	0.1125	0.6704	0.2644	0.1872	7.2465	35.1022	0.4074	0.0736
1986	2.4696	0.8728		1.9574	19.8129	1.2717	0.8705	0.9317	0.4897	2	0.6922	0.482	0.1	0.9843	0.2688	0.3504	6.772	50.6212	0.5443	0.1022
1987	3.2925	0.8568		2.6341	65.877	1.6979	0.8533	0.9196	0.4967	2	19.8875	8.7576	4.1404	17.6321	9.2656	4.1555	8.863	20.895	11.713	2.2439
1988	2.5442	0.8187		1.9873	23.0127	1.2579	0.8497	0.9311	0.5254	2	12.418	4.0266	5.6731	7.6633	11.4557	-1.9927	6.5438	-16.0469	9.872	1.8977
1989	2.2514	0.8567		1.7432	10.0916	1.087	0.8441	0.9129	0.4768	2	12.252	4.3013	6.1371	9.0203	13.0311	-1.9125	6.0592	-15.6097	11.2714	2.022
1990	1.8928	0.8952		1.4905	1.2312	0.9716	0.8813	0.9479	0.5553	2	2.4485	1.3866	1.268	2.497	2.5506	-0.0297	5.3231	-1.2146	2.5201	0.46
1991	4.3355	0.8135	0.5534	3.3322	97.9307	2.0696	0.5534	0.9295	0.2737	2	18.4166	5.3232	3.2464	19.4475	7.2906	3.3276	11.0796	18.0685	8.8986	1.6622
1992	3.6746	0.8321	0.6891	2.9467	83.345	1.8966	0.6891	0.9354	0.3698	2	20.6606	6.4892	5.4202	17.5495	9.2814	3.0572	9.606	14.7972	10.8935	2.1508
1993	2.1245	0.9195		1.7432	5.4342	1.1507	0.889	0.9896	0.5494	2	4.8602	1.7967	2.7616	3.2705	5.0944	-1.0021	6.1371	-20.6185	4.2237	0.7919
1994	3.8039	0.8461		3.0881	87.5568	2.0249	0.7926	0.9326	0.4357	2	13.6523	6.3036	2.1125	14.4676	4.6243	4.2888	10.1116	31.4145	6.7422	1.3502
1995	3.1381	0.8347		2.5313	57.078	1.6458	0.8515	0.9214	0.4492	2	14.294	6.9248	3.3022	15.4152	6.1584	4.1584	8.2289	29.0919	8.6851	1.737
[truncated: 2,696 more rows]

## Sheet: N1
n	Axis	Dia	Constr	Area	Age	Volume	WallArea	RingFraction	ConcTotal	ConcWall	MinDiaCenter	MaxDia	VolCenter	FlChannel	FluorTotal	FluorCenter	FluorPole	ConcCenter	ConcOffCenter	FCPlus
count	7927	7927	1318	7927	7927	7927	7927	7927	7927	7927	7927	7927	7927	7927	7927	7927	7927	7927	7927	7927
mean	2.7996	0.8036	0.6002	2.0936	44.2702	1.271	7.0273	8.1231	4.4793	0.8025	0.7578	0.8766	0.4239	2	5.8442	2.5884	1.6218	6.655	3.8603	0.9777
stdev	0.6196	0.0539	0.0677	0.4684	28.5309	0.2983	1.438	22.0655	2.2349	0.3947	0.0934	0.0548	0.0746	0	3.4314	1.9139	0.7655	5.6609	1.7848	1.8593
---	---	---	---	---	---	---	---	---	---	---	---	---	---	---	---	---	---	---	---	---
1	2.0684	0.8634		1.6019	7.4614	1.0231	5.6106	-3.7575	2.6507	0.4834	0.8191	0.9238	0.482	2	2.7119	1.2236	1.2805	2.5388	2.7503	-0.1019
2	2.4924	0.8387		1.9445	28.9709	1.2325	6.567	-7.3754	0.1022	0.0192	0.8513	0.9166	0.4539	2	0.126	0.0405	0.0648	0.0893	0.1098	-0.0093
3	2.7671	0.8412		2.1458	44.1242	1.3397	7.3127	-1.4353	3.5789	0.6557	0.8527	0.9196	0.4846	2	4.7947	1.6904	1.6663	3.4882	3.6302	-0.0688
4	2.404	0.8459		1.8374	24.5881	1.1555	6.3889	6.8614	2.5983	0.4699	0.7863	0.9174	0.4906	2	3.0023	1.3931	1.0404	2.8398	2.42	0.206
5	3.9897	0.8043	0.521	3.0709	94.7104	1.9054	10.0807	1.1141	4.1528	0.7849	0.521	0.92	0.3161	2	7.9128	1.3864	2.5151	4.3854	4.1065	0.0882
6	2.303	0.8883		1.846	18.6159	1.203	6.427	8.3102	2.9338	0.5492	0.8543	0.92	0.5401	2	3.5294	1.7463	1.3032	3.2331	2.69	0.2933
7	3.5355	0.806	0.6549	2.6641	82.052	1.6226	8.9517	15.9	3.3121	0.6004	0.6549	0.9201	0.3193	2	5.3742	1.744	1.2133	5.4613	2.7855	0.8545
8	2.4343	0.9139		2.0173	26.1943	1.3534	6.9895	35.7731	5.1717	1.0014	0.8703	0.9754	0.5663	2	6.9994	4.3848	1.6497	7.7433	3.3216	2.5039
9	3.1927	0.8196		2.5013	66.5531	1.5955	8.221	-0.6072	1.9861	0.3855	0.8437	0.9062	0.5171	2	3.1688	1.0141	0.9495	1.961	1.9982	-0.0192
10	4.0252	0.8546	0.6066	3.3022	95.2025	2.2006	10.8067	20.1308	2.6341	0.5364	0.6065	1.0017	0.3463	2	5.7966	1.8954	0.8258	5.4733	2.1039	1.1669
11	3.2927	0.7773		2.4585	71.3674	1.4716	8.0403	2.0959	3.5372	0.6474	0.7297	0.8653	0.3984	2	5.2054	1.489	1.6156	3.737	3.4632	0.1091
12	2.3563	0.8635		1.8289	21.6081	1.1609	6.3921	-15.6472	1.7617	0.3199	0.8798	0.9475	0.5003	2	2.0451	0.6992	1.0252	1.3977	2.0373	-0.32
13	2.0074	0.9131		1.619	5.5004	1.0887	5.7584	-12.8828	3.6926	0.6981	0.9005	0.9917	0.5874	2	4.0201	1.9307	2.0894	3.2867	4.1684	-0.5179
14	2.8815	0.8476		2.2743	50.0265	1.4584	7.6733	20.5994	4.4431	0.8445	0.7932	0.9278	0.4365	2	6.4798	2.8747	1.7863	6.5857	3.5278	1.3348
15	3.1276	0.8512	0.7215	2.4927	63.2846	1.6135	8.3639	12.9176	5.0977	0.9834	0.7215	0.9824	0.3965	2	8.2252	2.8225	2.2789	7.1189	4.4391	1.0625
16	3.0777	0.8787		2.4713	60.7388	1.6015	8.4961	6.7187	2.1756	0.4101	0.8592	0.9457	0.5217	2	3.4843	1.2929	1.0484	2.4783	2.0295	0.2341
17	2.3971	0.9273		2.0002	24.114	1.3765	6.9836	11.6176	3.712	0.7316	0.9137	0.9836	0.615	2	5.1095	2.6112	1.578	4.2459	3.2807	0.5936
18	1.9695	0.873		1.5333	4.4642	0.9737	5.4014	-12.4905	1.0821	0.1951	0.8531	0.9188	0.4907	2	1.0536	0.4656	0.5879	0.949	1.2172	-0.1316
19	2.5549	0.8926		2.0773	32.2451	1.3737	7.1647	-4.7931	2.7566	0.5285	0.908	0.9478	0.561	2	3.7867	1.4391	1.5638	2.5653	2.8888	-0.1815
20	2.1632	0.898		1.7346	11.4946	1.1404	6.1026	-15.9954	4.9251	0.9204	0.8104	0.9932	0.5532	2	5.6166	2.2621	2.9542	4.0891	5.713	-0.8984
21	2.9352	0.8197		2.2914	52.9918	1.4497	7.5589	18.9172	4.908	0.9413	0.8115	0.8813	0.476	2	7.1152	3.2401	1.6726	6.8077	3.9797	1.346
22	2.8887	0.7631		2.1372	50.3229	1.2641	6.9249	9.2282	2.4568	0.4485	0.7853	0.8521	0.3872	2	3.1057	1.1501	0.9874	2.9705	2.2301	0.2866
23	3.1246	0.7723	0.5977	2.2786	63.1859	1.3452	7.5809	42.8873	6.087	1.0801	0.5977	0.8656	0.2974	2	8.1882	4.5457	1.2241	15.2837	3.4765	3.5117
24	2.6372	0.8782		2.1415	36.5537	1.397	7.2757	1.77	4.8005	0.9217	0.8667	0.9415	0.5095	2	6.7063	2.5213	2.3152	4.9486	4.7157	0.1187
25	3.2771	0.8498	0.7324	2.6812	70.7567	1.7568	8.7494	39.2544	6.06	1.2168	0.7324	0.9494	0.4246	2	10.6462	5.7422	1.5809	13.5229	3.6812	4.1791
26	3.4815	0.8473		2.8568	79.7876	1.89	9.2676	36.9455	6.8083	1.3885	0.7632	0.9925	0.4834	2	12.8676	6.8294	1.8505	14.1265	4.2929	4.754
27	3.3848	0.8526	0.7422	2.7711	75.5929	1.8046	9.0662	36.3674	6.2639	1.2468	0.7422	0.9479	0.4435	2	11.3038	5.8785	2.1788	13.256	3.9858	4.1109
28	3.2056	0.8566		2.5998	67.1606	1.7231	8.6266	45.0965	6.2349	1.2454	0.8551	0.9329	0.512	2	10.7434	6.5976	1.4373	12.8856	3.4232	4.8449
29	2.126	0.8393		1.6061	9.7314	0.9764	5.6056	-18.9381	3.2059	0.5584	0.8132	0.883	0.4491	2	3.1302	1.1196	1.8167	2.493	3.8129	-0.5928
30	3.4172	0.8318		2.6598	77.2313	1.6568	8.9297	0.7844	7.8101	1.4491	0.7724	0.9005	0.4122	2	12.9398	3.2957	4.1542	7.995	7.7488	0.1015
31	2.7036	0.8083		2.0816	40.3676	1.2867	6.8658	10.0453	5.6919	1.0667	0.8112	0.8805	0.4762	2	7.3238	3.1738	2.3038	6.6653	5.1202	0.7357
32	2.1513	0.8684		1.6661	10.9045	1.0634	5.8693	-12.534	1.8344	0.3324	0.86	0.9262	0.5432	2	1.9507	0.8768	0.9255	1.6142	2.0644	-0.2445
33	3.8137	0.8275		3.0196	90.713	1.9185	9.9145	37.415	6.6423	1.2853	0.7266	0.9268	0.3907	2	12.7433	6.3921	1.7134	16.3606	4.1572	4.7679
34	2.2428	0.9206		1.8503	15.2994	1.2392	6.4866	-12.0865	3.8791	0.7411	0.9091	0.9947	0.5536	2	4.807	1.826	2.357	3.2984	4.3479	-0.581
35	2.6998	0.7699		1.9788	40.163	1.1734	6.5301	-12.0145	4.1843	0.7519	0.7864	0.8534	0.4425	2	4.9099	1.484	2.0922	3.354	4.6872	-0.5899
36	1.9987	0.8549		1.5162	5.2265	0.9622	5.3678	-18.965	1.7974	0.3222	0.8145	0.9132	0.5038	2	1.7295	0.7493	0.9802	1.4874	2.1383	-0.328
37	3.307	0.7705		2.4499	72.1006	1.48	8.0048	26.3447	9.5673	1.7689	0.7451	0.8537	0.4186	2	14.1596	6.6802	2.5704	15.9578	7.0467	3.7303
38	3.3024	0.7715		2.4371	71.9057	1.4315	8.0045	42.1771	6.1986	1.1085	0.6939	0.8864	0.3487	2	8.8733	4.9921	1.409	14.3184	3.5843	3.7425
39	1.698	0.792		1.1993	0.6019	0.6927	4.2248	-30.7855	3.4091	0.559	0.7921	0.8587	0.4065	2	2.3615	1.0857	1.655	2.6706	4.4588	-0.727
40	3.6599	0.8176	0.6549	2.8953	86.5412	1.8497	9.401	23.5561	4.1646	0.8194	0.6549	0.9185	0.3415	2	7.7033	2.9018	1.4935	8.4977	3.1837	1.8146
41	3.1385	0.8222		2.4842	63.8502	1.5939	8.1064	5.8576	4.2018	0.8262	0.8097	0.9168	0.4595	2	6.6973	2.21	1.9132	4.8093	3.9556	0.3923
42	2.2574	0.8861		1.7903	16.152	1.1465	6.2838	-1.163	5.5064	1.0047	0.9164	0.9164	0.518	2	6.3131	2.8121	2.6892	5.429	5.5707	-0.0734
43	2.4399	0.8796		1.9488	26.522	1.2607	6.7421	2.7317	2.6596	0.4973	0.8508	0.9162	0.5195	2	3.3529	1.4354	1.3523	2.7632	2.5869	0.0916
44	2.3711	0.885		1.8888	22.5095	1.222	6.5924	-10.7547	3.4081	0.6317	0.8688	0.9163	0.5119	2	4.1647	1.4842	1.8315	2.8996	3.7746	-0.4479
45	2.9402	0.8451		2.3685	53.2022	1.5414	7.8066	-1.7749	6.2504	1.2341	0.8262	0.9306	0.5045	2	9.6343	3.0384	3.2958	6.0224	6.3614	-0.171
46	3.0169	0.8053		2.33	57.7609	1.457	7.6326	-1.8765	3.866	0.738	0.8009	0.9044	0.4465	2	5.6328	1.6529	1.9023	3.7017	3.9385	-0.1057
47	2.9327	0.8123	0.7079	2.27	52.8342	1.4275	7.4842	36.7106	5.7457	1.0959	0.7079	0.8986	0.4157	2	8.202	4.5227	1.6334	10.8795	3.6364	3.011
48	3.8562	0.8061		2.9596	91.8094	1.8211	9.7651	-10.7104	2.6906	0.5018	0.7399	0.8814	0.4196	2	4.8999	0.725	1.2376	1.7279	2.9787	-0.5248
49	2.5306	0.858		1.9959	30.931	1.299	6.8209	-23.5543	0.2567	0.0489	0.8538	0.9202	0.5267	2	0.3334	0.0885	0.1708	0.168	0.3171	-0.0785
50	3.0649	0.7965		2.3343	60.1024	1.4309	7.6692	-4.3001	5.6752	1.0589	0.7817	0.8476	0.447	2	8.1207	2.2967	2.873	5.1382	5.9193	-0.3492
51	3.2983	0.8226		2.5912	71.6513	1.6425	8.524	-5.2822	4.856	0.9357	0.7951	0.9463	0.453	2	7.9759	1.8944	3.1126	4.1822	5.1123	-0.4213
52	2.7689	0.8576		2.27	44.186	1.5058	7.4597	0.2495	5.5566	1.1216	0.9162	0.9818	0.5234	2	8.3671	2.9217	2.8333	5.5825	5.5426	0.0209
53	3.8273	0.7721	0.6349	2.8525	91.106	1.7025	9.2839	37.2403	3.9885	0.7314	0.6349	0.917	0.328	2	6.7905	3.3498	1.0271	10.2129	2.5032	2.5288
54	2.1447	0.8192		1.5719	10.5614	0.953	5.5193	-18.6634	7.0088	1.2102	0.7861	0.8517	0.4749	2	6.6794	2.7035	3.5177	5.6922	8.3169	-1.2466
55	2.395	0.8319		1.8203	23.985	1.1351	6.2591	2.2372	3.4732	0.6299	0.822	0.8871	0.4697	2	3.9424	1.6831	1.5029	3.5833	3.3955	0.0882
56	2.0251	0.8746		1.5762	6.1448	1.0102	5.5643	-8.384	0.1003	0.0182	0.8617	0.943	0.522	2	0.1013	0.0482	0.053	0.0924	0.1087	-0.0085
57	2.9816	0.8241		2.3214	55.7245	1.4718	7.7195	-4.2505	3.7309	0.7113	0.8247	0.89	0.4574	2	5.4911	1.5456	1.9598	3.3792	3.8895	-0.2334
58	2.5058	0.8028		1.8674	29.4612	1.1224	6.3199	3.9706	5.2013	0.9237	0.778	0.8695	0.4092	2	5.8379	2.2753	2.3327	5.5611	4.9946	0.2318
59	2.7367	0.8172		2.0858	42.2825	1.2965	7.0261	31.3155	5.1566	0.9515	0.8005	0.8685	0.4293	2	6.6855	3.614	1.3736	8.4187	3.5418	2.0936
60	2.4889	0.7573		1.7817	28.8374	1.0348	5.9217	-25.8408	0.5258	0.0919	0.7258	0.8583	0.3978	2	0.5441	0.1226	0.3466	0.3082	0.6616	-0.1406
61	3.4854	0.7944		2.6169	79.93	1.5778	8.6989	26.2176	7.7689	1.4091	0.7225	0.8545	0.4048	2	12.2578	5.5342	2.4551	13.6707	5.7321	3.2137
62	2.3616	0.8918		1.9017	21.9574	1.246	6.6165	-9.618	6.3426	1.1944	0.868	0.925	0.5073	2	7.9029	2.7667	3.4511	5.4541	6.9525	-0.7601
63	3.1056	0.8266		2.4285	62.2441	1.5234	8.0648	6.0973	5.9675	1.1272	0.7402	0.9359	0.4424	2	9.0909	3.0332	3.1738	6.8569	5.6038	0.5543
64	2.2515	0.8893		1.8032	15.8469	1.1667	6.2901	12.2172	0.4751	0.0881	0.8772	0.9458	0.5056	2	0.5543	0.2786	0.1952	0.551	0.417	0.0677
65	2.3791	0.8911		1.9188	22.957	1.2489	6.66	4.8792	2.8242	0.5296	0.8592	0.983	0.5278	2	3.5272	1.5901	1.1898	3.0124	2.6864	0.1721
66	2.5139	0.8521		1.9659	29.9196	1.2321	6.7299	9.3137	5.8726	1.0751	0.8514	0.9169	0.4901	2	7.2356	3.2841	2.357	6.7006	5.3256	0.6739
67	3.0018	0.8249		2.3128	56.9213	1.442	7.7791	32.4421	3.2861	0.6091	0.7865	0.855	0.4159	2	4.7386	2.4606	0.7768	5.9162	2.2201	1.5373
68	2.5788	0.8977		2.0858	33.5139	1.3593	7.2724	0.5784	2.3862	0.446	0.858	0.9319	0.5476	2	3.2435	1.3179	1.298	2.4066	2.3723	0.0188
69	2.1884	0.836		1.6618	12.7816	1.0112	5.7474	-4.5575	1.77	0.3114	0.7996	0.8513	0.4783	2	1.7898	0.8035	0.8892	1.68	1.8506	-0.0816
70	2.7407	0.8409		2.1544	42.49	1.3797	7.2406	1.7537	4.2983	0.819	0.8401	0.9165	0.4944	2	5.9304	2.1919	1.7815	4.4332	4.2229	0.104
71	2.1252	0.8616		1.6404	9.7119	1.0217	5.7522	-18.0686	4.5112	0.8013	0.8683	0.9351	0.4831	2	4.6091	1.7402	2.5492	3.6025	5.3265	-0.8328
72	2.7626	0.8175		2.1073	43.791	1.2972	7.0953	-4.3204	3.7774	0.6906	0.787	0.8539	0.4329	2	4.9	1.4943	1.9668	3.4516	3.9405	-0.2117
73	3.3917	0.854		2.7283	75.9468	1.7735	9.0995	4.757	3.9827	0.7762	0.8303	0.9182	0.4728	2	7.0633	2.1292	1.5945	4.5038	3.7931	0.336
74	2.4258	0.8911		1.9531	25.6605	1.2827	6.7909	-7.1262	2.374	0.4484	0.8578	0.9363	0.5565	2	3.0451	1.1982	1.2232	2.1532	2.5432	-0.217
75	2.2661	0.8404		1.7175	16.7538	1.0734	5.9831	-12.0858	4.3583	0.7819	0.7931	0.9253	0.4921	2	4.6782	1.8384	2.3452	3.7359	4.8849	-0.5654
76	3.613	0.7804	0.5388	2.6769	85.0566	1.5946	8.8585	19.576	2.6089	0.4696	0.5388	0.8668	0.3182	2	4.1602	1.4821	0.7167	4.6575	2.0982	0.8144
77	1.9826	0.8362		1.4777	4.7554	0.8954	5.2082	7.6117	4.1904	0.7204	0.8058	0.8746	0.4395	2	3.7521	1.9874	1.7647	4.5214	3.8716	0.2856
78	2.1898	0.8501		1.6832	12.8314	1.0362	5.8484	-3.5316	3.3557	0.5946	0.7889	0.9199	0.4983	2	3.4772	1.6083	1.6052	3.2278	3.4743	-0.1228
79	2.5094	0.8232		1.9145	29.6847	1.1698	6.4896	16.2808	3.5851	0.6462	0.8201	0.8666	0.4425	2	4.1939	2.0109	1.2314	4.5446	3.0015	0.6828
80	2.5847	0.8371		1.9616	33.8358	1.1952	6.7975	4.2782	3.5398	0.6224	0.8124	0.8949	0.4719	2	4.2308	1.7799	1.5809	3.7721	3.3884	0.181
81	2.7859	0.8135		2.1758	45.0291	1.4002	7.1199	-0.9895	4.4634	0.8778	0.8396	0.9233	0.5144	2	6.2497	2.2566	2.1085	4.3872	4.5075	-0.0618
82	3.1533	0.8103		2.4585	64.4892	1.5495	8.0273	-2.5989	4.882	0.9424	0.8146	0.9321	0.4709	2	7.5646	2.1622	1.991	4.5913	5.0088	-0.1966
83	2.9883	0.8145		2.2186	56.0462	1.3476	7.6469	4.0054	3.9387	0.6941	0.7901	0.8626	0.4163	2	5.3078	1.7867	1.6833	4.2915	3.7808	0.2126
84	2.6457	0.8608		2.103	37.153	1.3428	7.1546	-2.023	3.9648	0.7441	0.8522	0.9172	0.4649	2	5.3239	1.7729	1.9743	3.8133	4.0449	-0.1077
85	1.677	0.7596		1.1264	0.4649	0.632	4.002	-5.4075	4.5472	0.7181	0.6711	0.8238	0.3517	2	2.8738	1.5303	1.8341	4.3508	4.7925	-0.1554
86	2.1151	0.8386		1.5933	9.226	0.9754	5.5723	9.6876	4.9284	0.8627	0.7037	1.0214	0.3906	2	4.8072	2.2042	2.29	5.6436	4.4512	0.4657
87	3.0047	0.8321		2.3257	57.0834	1.4632	7.8548	24.1424	6.1585	1.1472	0.7866	0.9198	0.4159	2	9.0111	4.1184	2.2125	9.903	4.6717	2.1755
88	2.6301	0.7982		1.9488	36.2024	1.1758	6.5952	-3.8785	3.6905	0.6579	0.7925	0.8607	0.4268	2	4.3393	1.468	1.7278	3.4393	3.8336	-0.1683
89	2.9392	0.8028		2.2486	53.1759	1.3866	7.4126	-3.1668	3.0767	0.5755	0.7939	0.8748	0.4734	2	4.2661	1.3675	1.3635	2.8888	3.1741	-0.1351
90	3.1311	0.818		2.4927	63.4965	1.5986	8.0468	1.7181	0.0941	0.0187	0.8508	0.8526	0.447	2	0.1504	0.0439	0.0406	0.0983	0.0925	0.0026
91	2.6814	0.7973		2.0302	39.0373	1.2541	6.7164	29.829	3.778	0.7054	0.789	0.8955	0.4583	2	4.738	2.6283	1.2913	5.735	2.6511	1.4133
92	3.3261	0.8007		2.5398	73.0639	1.5399	8.3668	39.5755	7.7719	1.4304	0.7199	0.8655	0.4257	2	11.968	6.7358	1.6	15.8214	4.6962	4.7364
93	2.8879	0.8035		2.2358	50.2842	1.4061	7.2899	-3.3163	1.682	0.3244	0.8471	0.9289	0.4752	2	2.365	0.7474	0.8307	1.5727	1.7377	-0.0784
94	2.4314	0.875		1.9317	26.0307	1.2421	6.684	0.419	3.4894	0.6484	0.8302	0.9322	0.5309	2	4.3342	1.863	1.7338	3.5089	3.4747	0.0182
95	2.7517	0.7986		2.0644	43.1881	1.2526	6.9041	-8.608	2.4225	0.4395	0.8344	0.8541	0.4444	2	3.0344	0.908	1.1808	2.0433	2.6311	-0.2612
96	3.4167	0.7679	0.5708	2.5398	77.2157	1.5081	8.2421	14.7002	3.8688	0.7079	0.5708	0.87	0.3068	2	5.8346	1.8702	1.4384	6.0961	3.3002	0.8577
97	2.5615	0.8304		2.0259	32.5984	1.2965	6.6822	-6.5097	3.0107	0.5841	0.8705	0.9191	0.5215	2	3.9034	1.4181	1.6788	2.7194	3.2067	-0.2541
98	2.4889	0.7681		1.7304	28.8263	0.9783	6.006	-1.3795	4.8683	0.793	0.7299	0.8111	0.3555	2	4.7627	1.689	2.0795	4.7509	4.9357	-0.0657
99	2.4156	0.8461		1.8588	25.2046	1.1647	6.4208	-7.7325	3.8774	0.7033	0.7915	0.9206	0.5014	2	4.516	1.7454	2.05	3.4809	4.1773	-0.3492
100	2.2254	0.811		1.6361	14.4117	0.9788	5.6697	-6.9544	3.0248	0.5222	0.7874	0.8532	0.4261	2	2.9607	1.1726	1.434	2.7519	3.2351	-0.2059
101	2.0438	0.7554		1.4091	6.7253	0.7815	4.85	-14.2137	5.0252	0.8097	0.7302	0.7966	0.3928	2	3.9272	1.6963	2.2309	4.3182	5.7392	-0.5582
102	2.8145	0.7539		2.0387	46.8184	1.1932	6.6663	4.5149	4.9228	0.8811	0.7853	0.848	0.4176	2	5.8739	2.2284	1.7699	5.3357	4.7006	0.2652
103	1.8273	0.7123		1.1864	1.6844	0.6219	4.0892	-11.9592	2.9768	0.4527	0.6802	0.7855	0.3259	2	1.8513	0.8648	1.1441	2.6536	3.3329	-0.2214
104	2.2212	0.8132		1.649	14.1404	0.992	5.6746	-4.9021	1.2454	0.2177	0.798	0.8683	0.4272	2	1.2354	0.4976	0.5673	1.1647	1.3065	-0.0606
105	3.6993	0.7656	0.6589	2.7369	87.74	1.6458	8.8978	42.7887	4.9172	0.9095	0.6589	0.8626	0.335	2	8.0928	4.4054	0.7804	13.1487	2.8132	3.4628
106	1.6852	0.8075		1.2078	0.5197	0.7134	4.2749	-59.5246	2.5004	0.4173	0.7891	0.8552	0.4221	2	1.7838	0.6218	1.3721	1.4731	3.9888	-1.0618
107	3.0892	0.8		2.4114	61.4616	1.5104	7.7643	18.978	8.9219	1.7356	0.7968	0.898	0.4728	2	13.4756	5.9753	2.9203	12.6371	7.2285	2.5574
108	2.5927	0.8098		1.9788	34.2275	1.2433	6.5955	-4.2681	3.9498	0.7446	0.8089	0.9071	0.4603	2	4.9108	1.6862	2.0339	3.663	4.1182	-0.2096
109	2.7715	0.8666		2.3043	44.2973	1.531	7.5455	0.1142	3.3263	0.6749	0.8532	0.9847	0.4686	2	5.0925	1.5627	2.0794	3.3348	3.3224	0.0058
110	3.5944	0.7228	0.5327	2.557	84.3036	1.4688	8.1616	49.3623	8.4284	1.5168	0.5327	0.8631	0.2897	2	12.3797	7.3476	1.5649	25.3584	4.268	6.1109
111	3.64	0.8179		2.8225	85.929	1.7785	9.3533	46.053	2.6582	0.5054	0.7039	0.9137	0.3512	2	4.7276	2.6808	0.4873	7.6337	1.434	2.1772
112	2.0524	0.9773		1.7561	6.9257	1.2317	6.3015	-16.2145	0.0188	0.0037	0.9182	1.0494	0.6718	2	0.0232	0.011	0.0123	0.0163	0.0219	-0.0038
113	2.9667	0.8096		2.2101	54.7635	1.3263	7.5458	8.3093	5.7764	1.0153	0.7669	0.8726	0.4274	2	7.6613	2.9001	2.0011	6.786	5.2963	0.6366
114	2.7423	0.8273		2.2015	42.6	1.4359	7.1275	0.781	3.4438	0.6938	0.8513	0.9173	0.5122	2	4.945	1.7888	1.6219	3.4924	3.417	0.0386
115	2.6255	0.8051		1.9788	35.922	1.2131	6.6409	8.7886	4.6007	0.8404	0.8002	0.872	0.4331	2	5.5811	2.3079	1.7701	5.3288	4.1964	0.4905
116	2.5959	0.8256		2.0173	34.5278	1.2836	6.7327	-1.1681	2.6998	0.5147	0.7952	0.9367	0.4601	2	3.4654	1.2162	1.3286	2.6433	2.7313	-0.0405
117	4.0177	0.8512	0.629	3.2808	95.1673	2.1503	10.744	28.6751	2.4729	0.4949	0.629	0.983	0.3527	2	5.3175	2.1469	0.7526	6.0875	1.7638	1.5248
118	2.4645	0.8837		1.9873	27.62	1.3135	6.8421	-14.7673	2.3128	0.444	0.8339	0.9282	0.494	2	3.0378	0.8627	1.3939	1.7462	2.6543	-0.4486
119	2.928	0.7308		2.073	52.585	1.1862	6.7224	-7.4424	6.1915	1.0925	0.7408	0.793	0.4092	2	7.3444	2.1756	2.8928	5.3164	6.6521	-0.5466
120	2.6305	0.7868		1.9402	36.2258	1.1329	6.502	-9.7857	3.3492	0.5836	0.7853	0.8195	0.381	2	3.7943	1.0296	1.7922	2.7024	3.677	-0.3713
121	2.2467	0.897		1.7989	15.5121	1.1722	6.3316	-22.854	0.1952	0.0361	0.9165	0.9165	0.5181	2	0.2288	0.072	0.1274	0.1389	0.2398	-0.0523
122	2.6603	0.8151		2.0045	37.8612	1.2326	6.8122	3.8053	4.3493	0.787	0.7937	0.8736	0.4731	2	5.3609	2.1834	1.9442	4.6148	4.1837	0.204
123	2.7198	0.7672		1.9788	41.3825	1.1859	6.5552	0.3852	5.1462	0.931	0.7877	0.8539	0.3941	2	6.1029	2.044	2.0219	5.186	5.1263	0.0235
124	3.753	0.7884	0.5562	2.7968	89.354	1.6821	9.2955	19.3206	5.6617	1.0245	0.5562	0.8933	0.3121	2	9.5235	3.2658	1.8244	10.4628	4.5679	1.84
125	3.3081	0.7981		2.5227	72.1306	1.5657	8.2938	27.4795	5.4099	1.0213	0.7858	0.8515	0.4426	2	8.4703	4.064	1.4446	9.1824	3.9233	2.3276
126	3.701	0.8227	0.6587	2.921	87.7734	1.8673	9.5662	47.8212	5.7293	1.1184	0.6587	0.918	0.4121	2	10.6984	6.348	1.4513	15.4045	2.9894	5.1161
127	1.964	0.9094		1.5804	4.3328	1.0471	5.611	-66.5748	0.2771	0.0517	0.9025	0.972	0.525	2	0.2902	0.0492	0.241	0.0937	0.4616	-0.1932
128	2.9094	0.8404		2.3428	51.4365	1.5145	7.681	5.491	3.3513	0.6608	0.8527	0.9286	0.4765	2	5.0756	1.788	1.5387	3.7521	3.1672	0.2787
129	3.2951	0.8305		2.5484	71.5317	1.5851	8.5976	34.5197	7.0797	1.3052	0.7899	0.9086	0.4236	2	11.222	5.8374	1.9422	13.7817	4.6359	3.8738
130	2.272	0.9118		1.8503	17.0915	1.2487	6.508	11.5445	3.4698	0.6658	0.8509	0.9818	0.5657	2	4.3328	2.2364	1.5747	3.9536	3.0694	0.5002
131	2.5168	0.9022		2.0773	30.0989	1.3746	7.1333	28.8799	1.5295	0.2947	0.9043	0.9655	0.5263	2	2.1025	1.1797	0.3915	2.2415	1.0878	0.6072
132	2.5615	0.8321		2.0216	32.5756	1.2959	6.6961	-11.5076	2.0674	0.4001	0.8584	0.9237	0.537	2	2.6791	0.9296	1.1188	1.7311	2.3053	-0.3083
133	3.259	0.7565		2.3471	69.8234	1.3629	7.7459	-2.4361	1.7701	0.3115	0.7234	0.8524	0.3781	2	2.4125	0.6268	0.8263	1.6578	1.8133	-0.0588
134	2.4086	0.9298		2.0045	24.7933	1.373	7.0355	-7.7742	4.4604	0.8705	0.8968	1.0471	0.6254	2	6.1241	2.5305	2.3972	4.046	4.8072	-0.4761
135	2.5455	0.7759		1.8289	31.802	1.0664	6.2046	-5.7715	2.494	0.4286	0.7398	0.8684	0.4287	2	2.6596	0.9773	1.0342	2.28	2.638	-0.1535
136	3.1446	0.8364		2.5356	64.2191	1.6392	8.2627	39.5726	5.9204	1.1745	0.7921	0.9266	0.4411	2	9.7047	5.4184	1.3613	12.2837	3.5775	3.8404
137	3.2088	0.7689	0.6768	2.3514	67.3347	1.389	7.7507	50.4462	12.6654	2.2698	0.6768	0.8486	0.3756	2	17.5922	11.232	2.2588	29.9022	6.276	8.8746
138	2.6495	0.8888		2.2443	37.3769	1.5279	7.3983	12.8904	0.8758	0.1809	0.9253	0.9877	0.5468	2	1.3382	0.5896	0.3624	1.0784	0.763	0.1725
139	3.1656	0.7915		2.4114	65.131	1.4801	7.8716	14.7649	4.6404	0.8725	0.7861	0.8522	0.4113	2	6.8683	2.6408	1.7797	6.4212	3.9552	1.0141
140	3.0321	0.7456	0.6135	2.1415	58.6738	1.2108	7.1025	19.6605	8.447	1.44	0.6135	0.8179	0.3141	2	10.2276	4.1423	2.3406	13.1877	6.7861	2.0108
141	2.3271	0.7625		1.6104	19.9474	0.9204	5.5745	-0.6844	3.9958	0.6597	0.7039	0.8528	0.3725	2	3.6777	1.4734	1.5644	3.9557	4.0233	-0.0252
142	2.4075	0.8506		1.876	24.7285	1.1892	6.4337	-12.0083	2.7429	0.507	0.8531	0.9187	0.5044	2	3.2619	1.158	1.4646	2.2956	3.0723	-0.3917
143	1.9883	0.7742		1.392	4.906	0.7844	4.8359	-22.185	6.5521	1.0628	0.7695	0.792	0.3834	2	5.1395	1.9296	3.2099	5.0326	8.0062	-1.1402
144	2.4965	0.7354		1.7346	29.0933	0.9741	5.7676	2.5733	1.3484	0.2277	0.7881	0.8346	0.3882	2	1.3135	0.5438	0.4136	1.4008	1.3137	0.0338
145	3.5741	0.8374	0.6274	2.8439	83.6683	1.8315	9.4031	10.5493	3.2685	0.6366	0.6274	0.9876	0.3883	2	5.9862	1.7669	1.4869	4.5499	2.9236	0.6315
146	3.0261	0.8083		2.2914	58.3053	1.3986	7.6842	-1.45	5.0543	0.9199	0.8069	0.8803	0.4385	2	7.069	2.1459	1.8376	4.8939	5.1276	-0.1025
147	2.5667	0.8547		2.0773	32.861	1.3615	6.8917	-3.428	0.3128	0.0618	0.8523	0.9548	0.5465	2	0.4259	0.1622	0.2042	0.2968	0.3235	-0.0146
148	2.6261	0.8045		1.9916	35.957	1.2215	6.6373	-5.6795	2.733	0.503	0.7922	0.8873	0.4385	2	3.3383	1.0769	1.1993	2.4557	2.8881	-0.1896
149	3.4483	0.8011	0.6665	2.6469	78.4646	1.6512	8.6789	34.1052	6.8574	1.3046	0.6665	0.8689	0.407	2	11.3229	5.7005	1.635	14.0079	4.5185	3.8617
150	2.8301	0.8809		2.2615	47.6897	1.4478	7.8326	-2.9697	4.3656	0.8069	0.8344	0.9411	0.5169	2	6.3205	2.1359	2.2902	4.1321	4.4952	-0.1877
151	2.9225	0.8088		2.2572	52.284	1.4198	7.4257	11.7798	3.2054	0.6129	0.8512	0.8538	0.485	2	4.551	1.9077	1.203	3.933	2.8278	0.5361
152	2.4622	0.8546		1.9145	27.4988	1.223	6.6103	-15.1691	4.6119	0.8533	0.8468	0.9196	0.4594	2	5.6404	1.5846	2.8068	3.4493	5.3117	-0.8556
153	2.3195	0.8782		1.8203	19.4883	1.1607	6.3995	13.5681	4.9979	0.9065	0.8172	0.9528	0.5403	2	5.8011	3.1211	1.932	5.7767	4.3198	0.7871
154	2.3444	0.7784		1.6747	20.9752	0.9729	5.7331	-7.0533	4.9358	0.8376	0.7858	0.8513	0.3841	2	4.802	1.6909	2.2315	4.4021	5.2839	-0.3387
155	2.8309	0.821		2.1972	47.7277	1.3686	7.3021	11.5201	3.4757	0.6514	0.8509	0.9163	0.5008	2	4.7569	2.0881	1.1451	4.1695	3.0752	0.548
156	3.7484	0.7309	0.6048	2.6127	89.185	1.4541	8.6066	47.8281	8.782	1.4837	0.6048	0.8174	0.2926	2	12.7699	7.4484	1.821	25.4533	4.5818	6.1076
157	3.4825	0.8168		2.7026	79.8509	1.6842	8.9367	25.591	7.0373	1.3262	0.7244	0.9233	0.407	2	11.8522	5.1642	2.318	12.6893	5.2363	3.0331
158	3.3305	0.8324		2.6341	73.2604	1.6823	8.7089	32.7171	5.6048	1.0827	0.7702	0.893	0.4731	2	9.429	4.8691	1.5605	10.2917	3.7712	3.0849
159	2.1468	0.8297		1.5976	10.6593	0.9804	5.5958	-13.1174	6.7736	1.1867	0.7975	0.8649	0.4822	2	6.6408	2.8231	3.4329	5.8553	7.6619	-0.8711
160	2.9695	0.8699		2.4371	54.9099	1.5919	8.115	32.894	4.1467	0.8135	0.8178	0.9433	0.5034	2	6.6012	3.5721	1.37	7.0963	2.7827	2.1714
161	3.0908	0.859		2.5056	61.5452	1.635	8.341	17.4814	4.9409	0.9685	0.859	0.9231	0.5345	2	8.0783	3.5913	1.835	6.7195	4.0772	1.4122
162	2.6943	0.8616		2.1929	39.8988	1.4597	7.2929	18.0778	2.8441	0.5693	0.8638	0.9422	0.5518	2	4.1515	2.0362	1.1519	3.6901	2.3299	0.7505
163	2.287	0.873		1.7989	17.7693	1.1588	6.2726	-30.8113	4.0399	0.7463	0.8595	0.9257	0.5423	2	4.6814	1.4235	2.8155	2.6249	5.2848	-1.4424
164	2.0011	0.8286		1.4862	5.2832	0.9151	5.2091	-19.8241	1.5159	0.2663	0.7996	0.9229	0.4735	2	1.3872	0.585	0.8021	1.2356	1.8164	-0.275
165	3.3107	0.8502		2.6769	72.2657	1.7657	8.8429	11.4853	3.2757	0.6541	0.8615	0.9311	0.5356	2	5.7839	2.2173	1.4094	4.1397	2.8995	0.6643
166	2.493	0.8887		1.9959	28.982	1.3044	6.96	-6.8346	3.484	0.6529	0.8864	0.9566	0.5269	2	4.5445	1.6507	1.7796	3.1326	3.7222	-0.3106
167	3.4727	0.7715		2.5655	79.3925	1.5185	8.4166	48.5788	8.3131	1.4998	0.663	0.8573	0.3557	2	12.6234	7.6527	1.4215	21.5162	4.2748	6.1323
168	2.576	0.9141		2.1244	33.3418	1.4105	7.398	8.2677	1.1251	0.2145	0.9205	0.9343	0.571	2	1.5869	0.7205	0.4968	1.2619	1.032	0.1312
169	2.6926	0.8557		2.1844	39.7788	1.4366	7.2381	9.7561	2.1662	0.4299	0.8534	0.9193	0.5459	2	3.1119	1.3707	0.9194	2.5109	1.9548	0.3036
170	3.2316	0.765	0.6043	2.3514	68.5444	1.3696	7.7661	31.2502	7.3686	1.2995	0.6043	0.8616	0.3659	2	10.0921	5.0073	2.2875	13.6859	5.066	3.1538
171	2.9116	0.8666		2.3214	51.5926	1.4912	7.9273	28.1342	4.5097	0.8483	0.8258	0.9247	0.4498	2	6.7249	3.3497	1.4295	7.4474	3.2411	1.892
172	3.5326	0.829		2.814	81.8914	1.8048	9.1999	37.3695	5.659	1.1102	0.7853	0.9247	0.4075	2	10.2134	5.2611	1.2082	12.9097	3.5442	3.8167
173	3.2027	0.818		2.5013	67.0158	1.5868	8.2306	2.9139	6.6633	1.2846	0.8586	0.9266	0.5153	2	10.5734	3.6417	2.8429	7.0668	6.469	0.3081
174	3.1706	0.8442		2.4927	65.3742	1.5671	8.4087	27.0424	5.5441	1.0332	0.791	0.9246	0.4278	2	8.6882	4.0797	1.5463	9.5373	4.0449	2.3495
175	3.5775	0.8129		2.7883	83.7822	1.7603	9.1363	21.4417	4.7404	0.9133	0.7709	0.9199	0.4601	2	8.3445	3.5026	1.5362	7.6125	3.7239	1.7892
176	3.5954	0.7702	0.6103	2.6726	84.32	1.5168	8.6992	39.0922	3.8577	0.6726	0.6103	0.8194	0.3393	2	5.8513	3.0847	0.8359	9.0904	2.3496	2.2874
177	3.392	0.8088		2.6598	75.9622	1.6849	8.6188	33.732	4.8438	0.9469	0.7285	0.9254	0.3806	2	8.1614	3.9749	1.2727	10.4425	3.21	2.753
178	2.8647	0.8675		2.3128	49.2305	1.5258	7.8069	37.3916	3.371	0.6588	0.8452	0.937	0.4861	2	5.1434	2.9491	0.8134	6.0667	2.1105	1.9232
179	1.9219	0.8474		1.4562	3.3421	0.8879	5.1161	-58.2344	4.7126	0.8179	0.8216	0.9162	0.5044	2	4.1843	1.3251	3.0846	2.6267	7.4571	-2.4367
180	2.6431	0.7526		1.8674	37.0235	1.0579	6.2494	-5.9342	3.5522	0.6013	0.7913	0.8576	0.4	2	3.7579	1.282	1.5296	3.2054	3.7629	-0.223
181	4.2555	0.8117	0.6059	3.3236	97.5634	2.0932	10.8512	22.9814	4.9966	0.9638	0.6059	0.9487	0.3674	2	10.4589	3.8174	1.8373	10.3906	3.8484	2.4036
182	3.647	0.7964	0.6696	2.814	86.1272	1.7594	9.125	39.9138	4.7632	0.9184	0.6696	0.8969	0.3543	2	8.3803	4.3589	0.8912	12.3023	2.8619	3.3449
183	2.5153	0.8934		2.073	30.0092	1.3801	7.0598	4.6238	1.6768	0.3278	0.9226	0.9877	0.5406	2	2.3141	0.9715	0.767	1.7972	1.5993	0.107
184	2.6123	0.8094		1.9831	35.2813	1.2282	6.6425	3.1674	2.9253	0.5409	0.8512	0.8517	0.4471	2	3.5928	1.3803	1.2614	3.0871	2.8327	0.1138
185	2.2343	0.8936		1.7989	14.9053	1.1789	6.2721	1.2561	3.2421	0.6094	0.9169	0.9169	0.5185	2	3.8221	1.708	1.6142	3.2938	3.2012	0.048
186	2.6787	0.7758		1.9188	38.9062	1.1192	6.5284	-5.2955	4.338	0.7437	0.7638	0.8357	0.4259	2	4.8551	1.6882	1.9065	3.964	4.5677	-0.2571
187	2.3417	0.8849		1.8674	20.8384	1.2306	6.5099	3.7581	0.0853	0.0161	0.8508	0.9817	0.4592	2	0.105	0.0417	0.0452	0.0907	0.0822	0.0039
188	2.2861	0.8027		1.6832	17.7384	1.0029	5.7651	-5.306	5.493	0.9556	0.7943	0.8612	0.4515	2	5.5089	2.3192	2.5236	5.1369	5.7844	-0.2923
189	2.6162	0.7779		1.9831	35.4208	1.2197	6.3934	1.1888	4.7477	0.9057	0.8508	0.8527	0.4469	2	5.7908	2.1654	2.1407	4.8451	4.6911	0.0688
190	2.196	0.8238		1.649	13.1201	1.0185	5.683	-2.9756	1.4594	0.2616	0.8012	0.8692	0.4381	2	1.4864	0.6141	0.7019	1.4018	1.5028	-0.0442
191	2.508	0.8075		1.8888	29.6064	1.1322	6.3627	11.3727	6.0064	1.0688	0.7855	0.9036	0.4303	2	6.8005	3.064	2.3136	7.1209	5.3235	0.7734
192	2.6697	0.7977		2.0473	38.4302	1.2702	6.6901	3.7972	6.1557	1.1687	0.7991	0.8703	0.4767	2	7.819	3.1201	2.9085	6.5448	5.9221	0.2969
193	3.6075	0.7448		2.5698	84.8598	1.4821	8.4409	47.5645	5.247	0.9213	0.6546	0.8508	0.3538	2	7.7766	4.6724	0.9706	13.2051	2.7512	3.6989
194	3.0103	0.8038		2.27	57.4489	1.3908	7.6021	31.9746	5.7857	1.0585	0.7721	0.8931	0.4018	2	8.0467	4.1543	1.6797	10.3395	3.9357	2.5729
195	2.3396	0.8285		1.7646	20.7333	1.0892	6.0898	-7.402	6.719	1.2017	0.8192	0.8513	0.4442	2	7.3183	2.6639	3.2967	5.9971	7.2166	-0.5417
196	2.3068	0.8953		1.8588	18.8231	1.2155	6.4887	-14.862	5.2334	0.9804	0.8933	0.962	0.5661	2	6.3612	2.4573	3.2703	4.3411	6.0113	-0.9454
197	3.1813	0.8122		2.3985	65.9193	1.4734	8.1179	5.331	4.9716	0.9023	0.7881	0.892	0.4606	2	7.3251	2.5581	1.9471	5.5543	4.7064	0.3905
198	2.483	0.8623		1.9916	28.5709	1.2977	6.7264	14.4734	1.9769	0.3814	0.861	0.9392	0.4767	2	2.5654	1.1772	0.919	2.4697	1.6907	0.3713
199	1.8398	0.8636		1.4134	1.8226	0.8866	4.9918	-8.7776	1.0048	0.1785	0.8515	0.917	0.4767	2	0.8909	0.4429	0.5416	0.929	1.0931	-0.0782
200	2.278	0.8783		1.7946	17.3581	1.1625	6.2856	7.3682	2.2194	0.4105	0.8342	0.9556	0.551	2	2.58	1.323	0.9287	2.4008	2.0558	0.1901
201	3.1869	0.8193		2.4071	66.2791	1.4908	8.203	33.1367	7.5265	1.3679	0.7315	0.8891	0.4127	2	11.2205	5.7948	1.6036	14.0427	5.0324	3.7181
202	3.386	0.7995		2.5527	75.6236	1.5635	8.5044	36.8793	5.8326	1.0723	0.7853	0.8513	0.3878	2	9.1192	4.791	1.2934	12.3531	3.6815	3.3631
203	2.3004	0.8442		1.7689	18.44	1.0969	6.101	-9.7433	0.1563	0.0281	0.8295	0.8998	0.494	2	0.1714	0.068	0.0726	0.1377	0.1715	-0.0167
204	2.4522	0.7529		1.7004	27.1139	0.9387	5.8003	5.134	2.9299	0.4742	0.7227	0.7885	0.3938	2	2.7503	1.2359	1.1021	3.138	2.7795	0.1412
205	2.1391	0.8824		1.6875	10.307	1.1001	5.9299	-12.1837	4.1527	0.7704	0.8632	0.9306	0.5423	2	4.5684	1.9698	2.2984	3.6323	4.6585	-0.5566
206	3.11	0.7823	0.6574	2.3043	62.4825	1.3825	7.6429	35.5315	7.451	1.3478	0.6574	0.8554	0.327	2	10.301	5.2311	1.8584	15.9949	4.8034	3.6601
207	2.579	0.8497		2.0601	33.5369	1.3137	6.8842	4.2318	2.6604	0.5077	0.853	0.9287	0.5146	2	3.495	1.459	1.2682	2.8353	2.5479	0.1479
208	2.6595	0.8281		2.1073	37.8139	1.371	6.9185	3.4229	3.6673	0.7267	0.8519	0.9231	0.517	2	5.0279	2.0031	1.7303	3.8746	3.5417	0.1721
209	1.9144	0.8795		1.4948	3.1094	0.9509	5.2891	5.2056	3.1939	0.5742	0.8509	0.9164	0.5358	2	3.0371	1.7802	1.5289	3.3228	3.0277	0.1581
210	2.1505	0.8809		1.7004	10.8849	1.0984	5.9511	7.1741	3.7424	0.6907	0.8414	0.9895	0.5372	2	4.1106	2.161	1.6251	4.0229	3.4739	0.2949
211	1.9962	0.8982		1.5804	5.1605	1.0512	5.6325	-26.8008	1.9955	0.3724	0.8576	0.971	0.5578	2	2.0977	0.8493	1.2484	1.5225	2.5304	-0.5622
212	2.5783	0.8163		1.9831	33.491	1.2334	6.612	1.1636	4.2371	0.7904	0.8004	0.9196	0.4917	2	5.226	2.12	2.0817	4.3115	4.1879	0.0608
213	2.1156	0.8443		1.589	9.2648	0.9728	5.6111	-42.5594	2.7223	0.472	0.767	0.9264	0.4583	2	2.6483	0.6514	1.8207	1.4214	3.8807	-1.1271
214	2.7873	0.7085		1.9102	45.0913	1.0672	6.2038	2.3214	4.3797	0.7534	0.6834	0.8044	0.37	2	4.674	1.6913	1.6728	4.5711	4.2779	0.1085
215	3.6975	0.8118	0.5499	2.8739	87.6564	1.8166	9.4301	16.1582	4.329	0.8339	0.5499	0.93	0.3498	2	7.8641	2.5405	1.8915	7.2619	3.6296	1.2707
216	2.5132	0.7945		1.8631	29.8748	1.1112	6.2727	-6.6794	5.1629	0.9146	0.7968	0.8647	0.4418	2	5.737	2.0502	2.5774	4.6403	5.5076	-0.3832
217	2.1902	0.8165		1.6104	12.8512	0.9592	5.6183	-0.3228	4.9382	0.8431	0.7854	0.8509	0.45	2	4.7367	2.2139	2.2168	4.92	4.954	-0.0153
218	2.0325	0.8349		1.529	6.3444	0.9357	5.3309	-6.3093	4.7446	0.8328	0.8243	0.9147	0.4964	2	4.4395	2.2239	2.2155	4.4798	5.0439	-0.2801
219	2.5222	0.8298		2.0045	30.3907	1.3122	6.575	-0.4219	4.2661	0.8514	0.8512	0.9166	0.5321	2	5.598	2.2561	2.0066	4.2397	4.2841	-0.0236
220	2.8144	0.7898		2.0516	46.8058	1.2172	6.9833	-13.6921	3.2407	0.5649	0.7642	0.8959	0.4722	2	3.9446	1.1997	1.6038	2.5408	3.6846	-0.5401
221	3.2613	0.7964		2.4456	69.986	1.491	8.1599	27.4152	7.4354	1.3586	0.7479	0.8899	0.3781	2	11.0862	5.08	2.3173	13.4347	5.397	3.0393
222	2.8091	0.7657		2.0601	46.5417	1.2204	6.7575	7.4153	2.4465	0.4418	0.7933	0.8633	0.4457	2	2.9857	1.2309	0.9041	2.7617	2.2651	0.2214
223	3.2594	0.833		2.5484	69.8825	1.6013	8.5301	8.2574	10.9616	2.0577	0.7955	0.897	0.4148	2	17.5528	5.6205	5.2904	13.5509	10.0563	1.4494
224	2.8885	0.8132		2.2657	50.31	1.4361	7.3791	27.841	6.3958	1.2447	0.8089	0.9107	0.4415	2	9.185	4.5948	2.2454	10.4072	4.6151	2.5572
225	1.9761	0.853		1.4991	4.6332	0.9251	5.2953	-1.4377	4.4434	0.7763	0.8538	0.8926	0.4818	2	4.1106	2.1122	1.9983	4.3845	4.5071	-0.0591
226	3.3471	0.8034	0.6701	2.5484	74.0793	1.5513	8.4478	56.4863	3.5529	0.6524	0.6701	0.9199	0.3851	2	5.5116	3.7087	0.5347	9.6296	1.546	3.1133
227	2.5837	0.8678		2.0173	33.7552	1.2629	7.0443	-29.0279	0.2045	0.0367	0.7974	0.9251	0.4784	2	0.2582	0.0512	0.1745	0.1071	0.2638	-0.075
228	3.5108	0.7679	0.6627	2.5741	80.9632	1.5325	8.4696	27.986	6.7892	1.2285	0.6627	0.8557	0.3529	2	10.4045	4.6371	1.8692	13.1406	4.8892	2.9118
229	2.2484	0.8459		1.7261	15.6642	1.067	5.9749	2.9193	3.5346	0.6312	0.8253	0.8985	0.4552	2	3.7714	1.6721	1.5801	3.6733	3.4314	0.1101
230	1.818	0.8281		1.3449	1.5831	0.8181	4.7295	2.6373	3.0006	0.519	0.7995	0.8673	0.436	2	2.4548	1.3386	1.3246	3.07	2.9215	0.0647
231	2.1693	0.9114		1.7732	11.7709	1.177	6.211	-2.1581	1.948	0.3692	0.8701	0.9859	0.5833	2	2.2928	1.1114	0.9981	1.9052	1.9901	-0.0495
232	2.2564	0.8594		1.7475	16.1113	1.0897	6.0923	-26.1575	3.2189	0.5757	0.8673	0.9163	0.4809	2	3.5076	1.0354	2.009	2.1529	4.0608	-0.9175
233	3.1898	0.812		2.4799	66.4232	1.5675	8.1367	7.9079	4.2402	0.8169	0.8303	0.8792	0.4903	2	6.6465	2.4401	1.835	4.9771	3.905	0.5256
234	2.6289	0.8372		2.0473	36.1556	1.2898	6.9143	-11.8905	0.1189	0.0222	0.8244	0.896	0.46	2	0.1534	0.043	0.072	0.0935	0.1331	-0.0182
235	2.6022	0.7803		1.9274	34.8867	1.1641	6.3786	-4.5566	3.9835	0.727	0.7863	0.8528	0.41	2	4.6372	1.4962	1.8742	3.6494	4.1649	-0.2113
236	3.0017	0.7217		2.0473	56.8943	1.1322	6.8061	41.7353	7.5022	1.248	0.72	0.7855	0.3247	2	8.494	4.9644	1.4335	15.2879	4.371	3.545
237	3.9028	0.7859	0.6553	2.9039	92.8623	1.7514	9.636	33.2734	6.7904	1.2342	0.6553	0.8571	0.3258	2	11.8927	5.4334	2.0257	16.6756	4.5309	3.9571
238	3.1292	0.768		2.3428	63.4117	1.4176	7.5504	37.3418	5.8509	1.0985	0.7206	0.8542	0.3854	2	8.2942	4.51	1.6213	11.7032	3.666	3.0972
239	2.4939	0.7663		1.7903	29.0154	1.0376	6.0034	-2.711	5.9296	1.0249	0.7892	0.8546	0.3923	2	6.1526	2.2227	2.4873	5.6654	6.0906	-0.1668
240	2.029	0.807		1.4777	6.2588	0.8747	5.1439	-38.0744	0.1567	0.0267	0.7946	0.8615	0.4555	2	0.1371	0.0463	0.0907	0.1017	0.2164	-0.0522
241	3.1368	0.8401		2.5356	63.7794	1.6532	8.2786	9.0948	3.8023	0.7593	0.8634	0.9395	0.4748	2	6.286	2.2128	1.4392	4.6606	3.4566	0.5717
242	3.135	0.8293		2.4328	63.6662	1.5296	8.1678	24.3711	7.6198	1.427	0.7207	0.9162	0.3952	2	11.6552	5.1179	2.6252	12.9501	5.7625	2.8405
243	3.2976	0.7958	0.6031	2.4585	71.5915	1.4679	8.2443	56.5116	5.1912	0.9243	0.6031	0.8673	0.3135	2	7.6202	5.0141	0.7259	15.9941	2.2577	4.3063
244	2.4705	0.896		2.0045	27.9731	1.3387	6.9544	8.4897	5.1306	0.9876	0.8629	0.9302	0.5098	2	6.8683	2.9768	2.3612	5.8387	4.6951	0.5831
245	4.109	0.809	0.6652	3.1223	96.1387	1.9315	10.4438	56.1363	8.2418	1.5243	0.6652	0.921	0.3818	2	15.9191	10.3167	1.1088	27.0202	3.6152	8.9364
246	2.2783	0.828		1.7132	17.3684	1.0527	5.9268	-28.4216	4.2026	0.7465	0.8508	0.8508	0.4837	2	4.4241	1.3529	2.5967	2.7972	5.3969	-1.2574
247	3.4856	0.8829		2.8953	79.9617	1.9267	9.6683	10.5909	3.6074	0.7189	0.8508	0.9824	0.518	2	6.9503	2.4069	1.237	4.6463	3.2253	0.7361
248	3.4654	0.7964	0.6606	2.6384	79.0616	1.6258	8.6707	43.067	5.925	1.111	0.6606	0.8721	0.4052	2	9.6329	5.5155	1.3206	13.6113	3.3734	4.1486
249	2.7129	0.8391		2.133	40.9829	1.3457	7.1513	-6.0923	2.6151	0.4921	0.8698	0.9422	0.5246	2	3.5192	1.2411	1.3901	2.3657	2.7744	-0.2144
250	2.0974	0.9195		1.7218	8.5968	1.1532	6.0589	-4.4043	1.9185	0.3651	0.9188	0.9922	0.5518	2	2.2124	1.0077	1.0701	1.8264	2.003	-0.0974
251	3.4733	0.8844		2.8739	79.4083	1.927	9.6501	32.0163	5.2208	1.0425	0.8508	0.9625	0.5177	2	10.0605	5.0586	1.7904	9.7706	3.5492	3.221
252	2.1793	0.9363		1.8032	12.3051	1.2224	6.4102	-10.5873	1.5825	0.3018	0.9164	0.9819	0.6248	2	1.9344	0.8887	0.9403	1.4223	1.75	-0.2048
253	2.3446	0.9544		2.013	21.0173	1.4169	7.03	6.7453	2.3448	0.4726	0.9536	1.0211	0.6003	2	3.3223	1.5367	1.1566	2.5599	2.1866	0.2241
254	3.3832	0.8679		2.7412	75.5161	1.8088	9.2244	52.2803	3.8415	0.7533	0.7871	0.9181	0.4302	2	6.9485	4.4213	0.7402	10.2775	1.8332	3.6327
255	1.8253	0.9361		1.4991	1.6476	1.0171	5.3682	-2.8933	1.2491	0.2367	0.9162	0.9817	0.5754	2	1.2705	0.7028	0.6723	1.2214	1.2853	-0.0368
256	2.8497	0.8544		2.2871	48.439	1.5122	7.6492	-6.4495	0.1086	0.0215	0.8171	0.9401	0.4794	2	0.1642	0.0448	0.062	0.0935	0.1156	-0.0106
257	3.5165	0.8277		2.7497	81.1707	1.7345	9.1441	16.5221	5.1128	0.9698	0.7561	0.9031	0.3963	2	8.8681	3.1566	1.6614	7.9654	4.2681	1.4652
258	3.7251	0.8655	0.6591	3.0667	88.4607	2.0426	10.1286	44.8359	7.4961	1.5117	0.6591	0.9888	0.4383	2	15.3116	8.6774	1.4846	19.7984	4.1351	6.8651
259	1.9961	0.8435		1.4948	5.151	0.9375	5.2893	-49.5017	4.0026	0.7094	0.8441	0.9138	0.4981	2	3.7524	1.1231	2.6293	2.2548	5.9839	-1.8575
260	2.4872	0.8896		2.0516	28.7597	1.3683	6.9507	8.7716	1.6939	0.3334	0.8562	0.9227	0.5046	2	2.3177	0.983	0.7967	1.9482	1.5452	0.2033
261	3.1071	0.8765		2.5484	62.3422	1.6754	8.556	13.7266	4.6227	0.9052	0.8203	0.9286	0.5062	2	7.7448	3.082	1.8866	6.0881	3.9881	1.0631
262	2.0485	0.8671		1.5847	6.8398	0.9971	5.5805	9.6357	2.5958	0.4638	0.8541	0.9198	0.5191	2	2.5883	1.4671	1.1212	2.8262	2.3457	0.2494
263	2.8259	0.8693		2.3771	47.3987	1.6301	7.7175	6.2493	5.184	1.095	0.8964	1.0239	0.5874	2	8.4505	3.383	2.6665	5.7592	4.8602	0.5281
264	2.525	0.8455		1.9659	30.5256	1.2599	6.7066	-16.6015	4.1441	0.7785	0.8258	0.8782	0.4955	2	5.2212	1.5274	2.437	3.0827	4.8322	-0.8668
265	2.7585	0.8599		2.2058	43.5323	1.429	7.4518	29.9182	3.3619	0.6447	0.8522	0.9184	0.5002	2	4.8041	2.6157	0.9507	5.2298	2.3561	1.4373
266	2.5848	0.8445		2.043	33.8703	1.2997	6.8574	-2.2418	4.3862	0.8313	0.8509	0.9163	0.5392	2	5.7007	2.2902	2.0961	4.2473	4.4843	-0.1278
267	3.6196	0.8404	0.6502	2.8825	85.3194	1.8413	9.5562	47.0695	8.0589	1.5528	0.6502	0.9196	0.407	2	14.8389	8.7206	1.5047	21.4281	4.2657	6.9846
268	2.1609	0.8856		1.7175	11.3764	1.1152	6.0122	-1.1614	2.9973	0.556	0.8558	0.922	0.5405	2	3.3426	1.5999	1.5352	2.9602	3.032	-0.0388
269	3.0794	0.8421		2.3771	60.8498	1.4786	8.1472	55.7579	7.3229	1.329	0.7468	0.8913	0.4449	2	10.8277	7.4787	0.8635	16.8109	3.2399	6.0373
270	2.2646	0.8485		1.7261	16.6414	1.0891	6.0367	-6.9176	5.3491	0.965	0.8531	0.9187	0.5105	2	5.8257	2.5166	2.617	4.9297	5.7191	-0.403
271	3.9196	0.8701	0.7253	3.2337	93.296	2.0878	10.7139	43.0318	6.6545	1.2967	0.7253	0.909	0.39	2	13.8932	7.4568	2.058	19.1218	3.791	5.9785
272	2.5127	0.8857		2.0473	29.8189	1.3464	6.9917	-1.8953	6.0309	1.1614	0.8662	0.9522	0.5322	2	8.12	3.1163	3.0901	5.8561	6.1454	-0.1539
273	2.1094	0.8429		1.619	9.0418	0.9974	5.5858	-30.4978	2.2194	0.3963	0.8526	0.8628	0.4493	2	2.2136	0.626	1.4524	1.3935	2.8962	-0.6751
274	2.8698	0.8059		2.2486	49.5125	1.4257	7.2656	8.4554	2.6471	0.5194	0.7923	0.8652	0.443	2	3.7739	1.3926	1.1237	3.1435	2.4232	0.3191
275	3.1215	0.7827		2.3171	63.0167	1.4094	7.6757	39.6395	5.8375	1.0719	0.7209	0.8971	0.3632	2	8.2274	4.5412	1.4454	12.5022	3.5235	3.2613
276	3.8462	0.7965	0.6031	2.9339	91.5517	1.8073	9.6243	24.9948	2.9267	0.5496	0.6031	0.9174	0.3285	2	5.2895	2.0431	0.7308	6.2201	2.1952	1.3221
277	3.7505	0.8649	0.629	3.0538	89.3202	1.9455	10.191	20.8911	4.5559	0.8697	0.629	0.943	0.375	2	8.8636	3.203	1.5816	8.5425	3.6041	1.8517
278	4.0295	0.8548	0.6356	3.238	95.273	2.0981	10.8208	11.7164	4.1339	0.8015	0.6356	0.9357	0.3443	2	8.6733	2.2726	1.5208	6.6013	3.6496	1.0162
279	3.1413	0.8549		2.5142	64.0629	1.6225	8.4366	4.1375	0.0887	0.0171	0.8466	0.9191	0.4862	2	0.144	0.0473	0.041	0.0973	0.0851	0.006
280	2.0313	0.9376		1.679	6.3063	1.1421	5.9834	-22.2098	3.2958	0.6291	0.9238	0.9903	0.6232	2	3.7641	1.6739	2.0902	2.6862	4.0277	-0.836
281	2.4756	0.8362		1.9574	28.2828	1.2435	6.5033	-3.1892	5.139	0.9826	0.857	0.923	0.4852	2	6.3904	2.3692	2.4803	4.8829	5.3029	-0.2038
282	3.4982	0.8256		2.7369	80.4377	1.7146	9.073	41.3372	4.9635	0.938	0.7454	0.8765	0.4485	2	8.5105	4.8239	1.0077	10.7559	2.9117	3.518
283	2.3887	0.8641		1.8803	23.5772	1.1876	6.4847	-6.4737	2.656	0.4864	0.8596	0.9257	0.4763	2	3.1543	1.1427	1.3848	2.3993	2.8281	-0.2042
284	3.2641	0.8218		2.5784	70.1339	1.6614	8.427	3.8645	4.5106	0.8893	0.8437	0.9279	0.4754	2	7.4939	2.3513	2.0637	4.9454	4.3363	0.2896
285	2.338	0.8426		1.7903	20.6073	1.1231	6.1889	-8.2111	3.3269	0.6037	0.8261	0.9031	0.4552	2	3.7364	1.332	1.6572	2.9261	3.6001	-0.3068
286	5.3014	0.807	0.5891	4.0989	99.9454	2.5403	13.4408	4.5075	4.3509	0.8223	0.5891	0.8938	0.3043	2	11.0526	1.7625	1.4878	5.7922	4.1548	0.4982
287	1.9792	0.8832		1.5376	4.6896	0.9827	5.4917	-12.7063	5.518	0.9874	0.8509	0.9163	0.4934	2	5.4225	2.3793	3.0432	4.8225	6.2189	-0.689
288	1.9634	0.9081		1.5762	4.2953	1.0419	5.601	-10.904	3.2858	0.6112	0.8896	0.9297	0.5243	2	3.4235	1.5373	1.8862	2.9321	3.644	-0.3733
289	3.0143	0.8968		2.527	57.6116	1.6259	8.4926	19.8175	10.0018	1.9148	0.8423	0.9296	0.491	2	16.2619	7.1603	3.7637	14.583	8.0195	3.2227
290	1.9218	0.8395		1.4434	3.3328	0.8745	5.0682	-29.9847	5.0005	0.8628	0.8508	0.8508	0.4837	2	4.3729	1.833	2.8675	3.7895	6.5002	-1.3112
291	2.2434	0.8056		1.6533	15.3197	0.9754	5.6775	6.3972	4.9793	0.8554	0.7879	0.8538	0.4159	2	4.8568	2.2493	1.849	5.4078	4.6609	0.3107
292	2.3512	0.8854		1.8845	21.3546	1.2319	6.54	6.056	3.1352	0.5906	0.8509	0.9163	0.4998	2	3.8623	1.7059	1.4114	3.4132	2.9453	0.2339
293	3.8724	0.7979	0.5473	3.011	92.24	1.8447	9.7073	23.4314	4.9109	0.9332	0.5473	0.9033	0.3464	2	9.0592	3.4252	1.4559	9.8883	3.7603	2.1227
294	1.9982	0.8619		1.5333	5.2171	0.979	5.4104	-16.7682	3.8389	0.6946	0.7855	0.9164	0.5232	2	3.7583	1.7153	2.0431	3.2783	4.4828	-0.6302
295	2.9797	0.8111		2.2743	55.5906	1.4113	7.5923	16.902	5.6301	1.0466	0.7866	0.9212	0.4238	2	7.9458	3.3258	1.9024	7.8475	4.6784	1.343
296	3.739	0.8125		2.8868	88.9488	1.8018	9.5439	26.1741	7.9582	1.5024	0.7314	0.9296	0.4328	2	14.339	6.2958	2.5272	14.5469	5.8751	3.7531
297	3.0639	0.7877		2.2229	60.0886	1.3081	7.5817	54.5196	5.8355	1.0068	0.7021	0.846	0.3765	2	7.6334	5.1611	0.832	13.7071	2.654	4.1617
298	2.133	0.8897		1.7004	10.0043	1.1227	5.9622	-19.6793	3.0216	0.569	0.8608	0.9278	0.5619	2	3.3924	1.3643	1.8209	2.428	3.6162	-0.6676
299	2.1769	0.7905		1.5719	12.1565	0.9137	5.4063	-8.5931	3.7292	0.6303	0.7464	0.8638	0.4434	2	3.4074	1.5029	1.6293	3.3894	4.0496	-0.2928
300	2.6387	0.8527		2.0901	36.6593	1.3275	7.0684	0.1999	3.7118	0.6971	0.8281	0.9211	0.4634	2	4.9274	1.7264	1.6917	3.7255	3.7043	0.0098
301	3.024	0.8407		2.4371	58.0737	1.5828	7.987	10.5344	5.0858	1.0079	0.8512	0.9169	0.4731	2	8.0498	3.0007	2.2712	6.3424	4.5501	0.848
302	2.6187	0.7945		1.876	35.5955	1.0994	6.5365	-9.2474	4.9446	0.8317	0.7452	0.8601	0.3909	2	5.4361	1.6089	2.274	4.1158	5.4018	-0.5027
303	2.8265	0.8068		2.1629	47.4619	1.33	7.1639	23.3457	5.2358	0.972	0.7933	0.8641	0.4659	2	6.9636	3.4957	1.5902	7.5025	4.0133	1.6257
304	2.4461	0.8593		1.9145	26.8067	1.2035	6.6032	6.4755	5.0762	0.9252	0.8537	0.9194	0.5218	2	6.1092	2.8727	1.9385	5.5058	4.7475	0.3956
305	2.1286	0.9034		1.7132	9.858	1.1492	6.0408	-22.4132	2.972	0.5654	0.8663	0.9994	0.5714	2	3.4154	1.3132	1.866	2.2984	3.6382	-0.7655
306	3.6643	0.7864	0.6327	2.7283	86.7071	1.6398	9.0531	36.5832	3.439	0.6229	0.6327	0.8703	0.3031	2	5.6392	2.724	0.9209	8.9879	2.1809	2.063
307	3.4322	0.8384		2.754	77.9325	1.7458	9.0404	32.6223	7.8384	1.5137	0.777	0.9234	0.4478	2	13.6842	6.8291	2.3354	15.2506	5.2814	4.4641
308	3.2218	0.792		2.4199	67.8436	1.456	8.0158	25.0693	4.3834	0.7962	0.7199	0.8509	0.436	2	6.3823	3.0322	1.2325	6.9542	3.2847	1.6
309	3.0129	0.7916		2.3043	57.5438	1.4217	7.4926	29.9305	7.0591	1.3394	0.78	0.8854	0.4075	2	10.0359	5.0196	1.5889	12.3165	4.9462	3.0038
310	3.6311	0.8427	0.6606	2.8696	85.698	1.8225	9.6132	30.4925	5.6566	1.0724	0.6606	0.9262	0.3917	2	10.3091	4.6835	1.599	11.9571	3.9317	3.1435
311	3.0155	0.79		2.3086	57.693	1.4285	7.484	11.1567	4.1437	0.7909	0.7853	0.9165	0.4305	2	5.9193	2.2453	1.1585	5.2153	3.6814	0.6604
312	2.3707	0.9267		1.9831	22.4457	1.3462	6.902	27.1618	0.2861	0.0558	0.8951	0.9962	0.554	2	0.3851	0.22	0.1058	0.3971	0.2084	0.1046
313	4.9266	0.8078	0.5273	3.8547	99.7272	2.3945	12.5031	8.5617	4.0608	0.7777	0.5273	0.9275	0.3081	2	9.7235	1.9765	1.9089	6.415	3.7131	0.8325
314	4.1435	0.7745	0.6582	3.0538	96.618	1.7989	10.0815	37.7607	7.8534	1.4013	0.6582	0.8594	0.3586	2	14.1274	7.0872	1.6952	19.7658	4.8879	5.3346
315	2.821	0.8521		2.1886	47.1713	1.3744	7.5518	1.6225	4.0633	0.7395	0.804	0.9072	0.4952	2	5.5846	2.0701	1.7536	4.1802	3.9972	0.0906
316	2.1888	0.8621		1.6747	12.7916	1.0429	5.9278	5.9902	0.2929	0.0515	0.8706	0.9383	0.5273	2	0.3055	0.1635	0.127	0.3101	0.2754	0.0183
317	3.6793	0.7981	0.6555	2.7497	87.1893	1.6306	9.2256	46.2155	3.0911	0.5463	0.6555	0.8876	0.3297	2	5.0403	2.8775	0.693	8.7278	1.6625	2.3294
318	2.3566	0.8911		1.8931	21.6398	1.2402	6.5973	-0.462	2.948	0.5542	0.8579	0.9188	0.5144	2	3.6561	1.5066	1.4983	2.9287	2.9616	-0.0169
319	2.3591	0.8569		1.816	21.8197	1.1465	6.3507	8.1741	3.692	0.6665	0.8711	0.9308	0.471	2	4.2329	1.9428	1.479	4.1248	3.3902	0.346
320	1.9749	0.9829		1.6918	4.5581	1.1934	6.0982	-13.4419	3.5919	0.7029	0.9826	1.0481	0.6403	2	4.2866	2.0328	2.2538	3.1749	4.0748	-0.5762
321	1.7805	0.8233		1.302	1.1972	0.7772	4.6053	-2.1141	2.4174	0.408	0.7855	0.851	0.4511	2	1.8788	1.0739	1.0185	2.3806	2.4686	-0.0397
322	2.5882	0.8382		1.9702	33.9509	1.2261	6.8154	3.5611	4.1157	0.7404	0.7943	0.867	0.45	2	5.0462	1.9658	1.6208	4.3683	3.9689	0.1797
323	3.6985	0.7523		2.6855	87.7232	1.5854	8.7411	17.6228	3.1873	0.5781	0.7223	0.8078	0.3973	2	5.0531	1.9337	0.7637	4.867	2.6256	0.8905
324	2.974	0.7793		2.1844	55.2699	1.2746	7.2807	38.1251	6.8936	1.2068	0.7853	0.8532	0.4125	2	8.7866	5.1092	1.461	12.3873	4.2654	3.3499
325	3.0795	0.8453		2.4542	60.8914	1.5771	8.1779	39.1461	4.3201	0.8331	0.8533	0.9206	0.5098	2	6.8132	4.0072	1.2413	7.8608	2.6289	2.6671
326	4.275	0.824	0.6556	3.3536	97.7425	2.1077	11.0665	23.9351	5.2842	1.0064	0.6556	0.9191	0.3825	2	11.1376	4.2033	1.7351	10.9886	4.0194	2.6658
327	3.5958	0.7794	0.6604	2.6169	84.3363	1.5418	8.8048	39.5422	5.9672	1.0449	0.6604	0.8603	0.3648	2	9.2003	4.9541	1.1556	13.5797	3.6077	3.638
328	2.0219	0.8854		1.5847	6.0214	1.0287	5.6242	-33.0901	0.1812	0.0331	0.8547	0.9205	0.546	2	0.1864	0.07	0.1164	0.1282	0.2411	-0.0617
329	3.9495	0.8597	0.6826	3.1652	93.9578	2.0211	10.6673	30.8123	4.8607	0.9209	0.6826	0.9366	0.364	2	9.824	4.2511	1.4137	11.6792	3.3631	3.027
330	2.4992	0.9184		2.1158	29.1936	1.4506	7.2109	2.9431	1.8884	0.3799	0.9098	0.9931	0.5591	2	2.7393	1.1053	0.9406	1.9769	1.8327	0.0806
331	3.2404	0.8518		2.5912	68.9255	1.6845	8.671	9.5624	4.9256	0.9569	0.8516	0.9187	0.4478	2	8.2971	2.7882	2.0991	6.2264	4.4546	0.7934
332	3.1537	0.8794		2.5784	64.5176	1.635	8.7126	52.0663	4.0862	0.7668	0.7996	0.9385	0.4358	2	6.6809	4.3322	0.6022	9.9399	1.9587	3.4785
333	3.5318	0.8967	0.7857	2.9339	81.8432	1.9788	9.949	33.8193	6.2117	1.2355	0.7857	0.9821	0.4674	2	12.2918	6.0784	1.7425	13.0051	4.1111	4.157
334	2.5539	0.9215		2.1115	32.1996	1.4269	7.3937	8.7233	3.6844	0.711	0.898	0.9493	0.5746	2	5.2572	2.3909	1.6169	4.1612	3.363	0.4586
335	2.9216	0.7976		2.2272	52.2055	1.3997	7.3205	-5.9978	3.4615	0.6619	0.8379	0.8954	0.514	2	4.8451	1.5955	1.6569	3.1038	3.6691	-0.2906
336	2.7547	0.8164		2.1758	43.3478	1.3904	7.0656	45.6101	6.5854	1.2959	0.8514	0.9172	0.4854	2	9.1563	5.915	1.1258	12.1848	3.5818	4.1762
337	2.6857	0.8368		2.1158	39.3359	1.3584	7.0602	2.2474	3.3116	0.6372	0.8523	0.9196	0.5279	2	4.4985	1.81	1.2882	3.4287	3.2371	0.1011
338	2.2634	0.9558		1.9616	16.5699	1.3932	6.7963	13.8136	3.0995	0.6354	0.9172	0.9817	0.6313	2	4.3182	2.2831	1.5229	3.6162	2.6714	0.5965
339	3.2352	0.8595		2.6255	68.7202	1.7143	8.7357	-6.8084	3.7707	0.74	0.8555	0.9248	0.539	2	6.4641	1.7305	2.0276	3.2108	4.0274	-0.4401
340	2.4507	0.8847		1.9659	27.037	1.2748	6.8112	5.0343	2.3528	0.4404	0.8508	0.9163	0.5363	2	2.9994	1.3492	1.1352	2.5159	2.2343	0.151
341	4.14	0.8442	0.6681	3.3194	96.5824	2.1278	10.9803	19.8574	5.4131	1.049	0.6681	0.9448	0.381	2	11.5181	3.9401	2.0338	10.3414	4.3384	2.2872
342	2.9074	0.8666		2.3942	51.2936	1.5894	7.9149	1.1397	3.1399	0.6305	0.9164	0.9528	0.5288	2	4.9906	1.6984	1.4785	3.2116	3.1041	0.0569
343	2.7549	0.9177		2.3171	43.3724	1.5884	7.9428	0.1951	2.4503	0.49	0.9194	0.9871	0.5594	2	3.892	1.3757	1.2728	2.4591	2.4455	0.0076
344	2.3766	0.7878		1.7175	22.8503	0.999	5.8822	-4.4561	4.2007	0.7134	0.7869	0.8524	0.384	2	4.1965	1.498	1.9231	3.901	4.388	-0.187
345	3.4187	0.7808	0.6795	2.5784	77.3712	1.5639	8.3862	48.9537	9.5458	1.7801	0.6795	0.88	0.3774	2	14.9286	9.147	1.5606	24.238	4.8729	7.3081
346	2.6992	0.8725		2.2186	40.115	1.4767	7.3989	3.3807	3.6276	0.724	0.9162	0.919	0.5618	2	5.3569	2.1502	1.6826	3.8273	3.505	0.1811
347	2.7677	0.9054		2.3128	44.1366	1.5731	7.8729	11.7531	2.0959	0.4188	0.9179	0.9832	0.5555	2	3.297	1.4149	0.7822	2.5471	1.8495	0.3875
348	1.9639	0.8435		1.4862	4.3234	0.9146	5.2042	-0.1485	0.5413	0.0951	0.7921	0.9326	0.4655	2	0.4951	0.2516	0.2435	0.5405	0.5421	-0.0007
349	2.75	0.9034		2.3	43.0777	1.5607	7.8052	3.0293	5.3047	1.0607	0.8985	0.9465	0.5344	2	8.2791	2.9996	2.6477	5.6133	5.1439	0.2508
350	2.4393	0.8551		1.8845	26.4783	1.1803	6.5529	-34.6168	5.3823	0.9694	0.8639	0.9303	0.5249	2	6.3527	1.6043	3.4503	3.0563	7.2457	-2.1991
351	2.1581	0.9433		1.8331	11.2288	1.2684	6.3954	7.822	0.8637	0.1713	0.9229	0.9894	0.5973	2	1.0955	0.5612	0.4608	0.9396	0.7961	0.0857
352	3.6719	0.8293		2.8654	86.9397	1.792	9.5666	47.3034	4.3861	0.8216	0.6977	0.8629	0.3634	2	7.8599	4.5579	1.0229	12.5433	2.3113	3.718
353	2.2848	0.7938		1.6533	17.7076	0.9736	5.6977	-14.7141	3.6752	0.628	0.7861	0.8511	0.4477	2	3.5782	1.3612	1.7577	3.0403	4.2162	-0.5265
354	3.95	0.8622		3.2423	93.9753	2.1296	10.6994	34.2315	8.6242	1.7166	0.7878	0.9265	0.417	2	18.3661	8.6524	2.3923	20.7484	5.6721	6.287
355	2.3745	0.8595		1.8717	22.7224	1.1821	6.4118	-3.2774	7.106	1.3101	0.8461	0.9066	0.4668	2	8.4	3.1502	3.6282	6.749	7.3389	-0.2753
356	2.164	0.9311		1.8117	11.5439	1.2341	6.3301	9.0404	0.429	0.0836	0.8945	0.9988	0.5928	2	0.5294	0.2792	0.2197	0.4709	0.3902	0.0479
357	3.8339	0.81	0.6758	2.9168	91.2601	1.7998	9.7559	46.9075	9.9662	1.8386	0.6758	0.8904	0.3585	2	17.9372	10.311	2.1819	28.7588	5.2913	8.4139
358	2.1747	0.8665		1.6704	12.0179	1.0507	5.9197	15.1427	5.2563	0.933	0.7781	0.984	0.5321	2	5.5228	3.2096	1.8223	6.0323	4.4605	0.8363
359	3.326	0.8137		2.587	73.0337	1.6331	8.5025	18.4318	6.8978	1.3249	0.8197	0.8839	0.4724	2	11.2648	4.7342	2.4671	10.0218	5.6265	2.0763
360	1.9913	0.8629		1.529	5.0285	0.9501	5.3981	-8.906	5.5368	0.9745	0.8515	0.917	0.4909	2	5.2605	2.4917	2.7688	5.0755	6.0298	-0.4685
361	2.1579	0.8439		1.6276	11.2189	1.0072	5.7212	-17.1726	2.8359	0.4992	0.851	0.9165	0.5136	2	2.8563	1.2161	1.4729	2.3678	3.3229	-0.4905
362	3.0378	0.8004		2.3385	58.9612	1.4422	7.6386	2.2799	2.3789	0.4491	0.7868	0.9188	0.4364	2	3.4308	1.0927	1.1264	2.5038	2.3246	0.0782
363	2.9292	0.835		2.3257	52.6112	1.5014	7.6843	0.9977	6.5171	1.2733	0.8513	0.9176	0.4892	2	9.7847	3.2538	3.2755	6.6515	6.452	0.0976
364	2.3301	0.8874		1.8717	20.1252	1.2394	6.4963	6.9651	3.7961	0.7242	0.8598	0.9259	0.4977	2	4.7049	2.0856	1.6781	4.1902	3.5318	0.3277
365	2.576	0.8411		2.0473	33.3304	1.3126	6.8069	-13.3538	3.1789	0.613	0.8418	0.9315	0.523	2	4.1726	1.3274	1.9647	2.538	3.6033	-0.5572
366	2.157	0.9079		1.7561	11.1698	1.168	6.1526	-18.7437	1.1858	0.2251	0.8843	0.9485	0.5758	2	1.385	0.5512	0.7493	0.9572	1.4081	-0.2596
367	2.4671	0.8924		2.013	27.7854	1.339	6.9169	-3.2961	3.6366	0.704	0.8547	0.9205	0.5111	2	4.8694	1.7592	1.902	3.4423	3.7564	-0.1605
368	1.9847	0.9016		1.5847	4.8495	1.0303	5.622	2.7048	0.1588	0.0291	0.8635	0.9932	0.5129	2	0.1636	0.0837	0.0799	0.1631	0.1545	0.0044
369	2.7761	0.8935		2.2914	44.5574	1.5145	7.7928	2.5612	4.1196	0.8006	0.8666	0.9945	0.511	2	6.2392	2.2111	2.0078	4.3269	4.0142	0.1598
370	2.6572	0.8383		2.0516	37.7074	1.3096	6.9979	5.7935	5.852	1.0952	0.8378	0.9096	0.5118	2	7.6638	3.2658	2.2593	6.3807	5.5131	0.444
371	3.0246	0.8366		2.3685	58.1554	1.4887	7.9492	16.9355	5.5339	1.0364	0.7934	0.9199	0.4181	2	8.2383	3.3172	2.2382	7.9337	4.5968	1.3952
372	3.3561	0.8896		2.7968	74.4753	1.8703	9.3796	17.5329	2.8754	0.5734	0.8664	0.9351	0.5372	2	5.3779	2.2167	1.0029	4.1264	2.3713	0.9429
373	3.8429	0.7888		2.9125	91.4659	1.7817	9.5232	4.0207	6.0025	1.123	0.7498	0.8701	0.4178	2	10.6946	2.8367	2.4756	6.7904	5.7612	0.43
374	2.7693	0.76		2.0387	44.1984	1.2037	6.6118	42.0034	3.6268	0.6603	0.6934	0.8871	0.3504	2	4.3656	2.5707	0.8374	7.3368	2.1034	1.8337
375	2.2941	0.9306		1.9188	18.161	1.3042	6.707	-4.7291	4.7571	0.925	0.9167	0.9822	0.6138	2	6.2042	2.7647	2.3859	4.504	4.982	-0.2934
376	2.0411	0.9294		1.6875	6.6014	1.1344	5.9596	-0.2282	3.1572	0.601	0.9163	0.9846	0.6081	2	3.5815	1.9162	1.6654	3.1509	3.1644	-0.0082
377	3.1226	0.8448		2.4756	63.0449	1.5847	8.2877	51.4912	5.9646	1.1405	0.7251	0.9189	0.3936	2	9.4521	6.0057	1.1198	15.2599	2.8934	4.867
378	3.2229	0.8694		2.6512	67.9164	1.7529	8.8025	5.5361	3.5592	0.7088	0.8485	0.9521	0.5298	2	6.239	2.1265	1.5901	4.014	3.3621	0.3454
379	3.1393	0.8166		2.4756	63.8927	1.5841	8.0537	-2.2248	5.306	1.0437	0.8516	0.9167	0.4972	2	8.4053	2.5099	2.2108	5.0479	5.424	-0.187
380	2.6815	0.8598		2.1758	39.0493	1.4394	7.2426	27.5295	2.728	0.5422	0.8331	0.9493	0.536	2	3.9267	2.1406	1.0446	3.9939	1.977	1.081
381	2.5942	0.852		2.0773	34.3545	1.3714	6.9434	5.4286	4.2849	0.8463	0.8782	0.917	0.5146	2	5.8763	2.4044	2.0594	4.6722	4.0523	0.319
382	2.3926	0.8996		1.9274	23.8776	1.293	6.762	-7.3417	3.4616	0.6619	0.8105	0.9666	0.5562	2	4.4758	1.7379	1.7834	3.1248	3.7156	-0.3286
383	1.8007	0.8184		1.3149	1.4176	0.7986	4.63	-11.1889	4.3109	0.7436	0.7854	0.8509	0.4269	2	3.4427	1.6607	2.0252	3.8906	4.7931	-0.3852
384	2.709	0.8091		2.133	40.6809	1.3406	6.8855	26.7567	4.8915	0.9524	0.7687	0.8965	0.4785	2	6.5576	3.469	1.575	7.2495	3.5828	1.7546
385	2.1898	0.8887		1.7432	12.8413	1.1232	6.1135	-13.5971	5.8812	1.0805	0.8557	0.9582	0.5437	2	6.6058	2.7343	3.4536	5.029	6.6811	-0.8982
386	2.9965	0.822		2.3086	56.6111	1.4557	7.7378	2.4776	3.6932	0.6948	0.7918	0.8738	0.4405	2	5.3762	1.7198	1.7085	3.9041	3.6017	0.1332
387	3.2462	0.8385	0.7358	2.557	69.2487	1.6496	8.5516	35.0629	6.7611	1.3042	0.7358	0.9384	0.3978	2	11.1531	5.657	2.2733	14.2219	4.3906	3.9106
388	2.0044	0.8377		1.5162	5.3965	0.9409	5.2751	-26.4892	3.083	0.5499	0.7992	0.9196	0.4944	2	2.9008	1.1595	1.7413	2.3454	3.8998	-0.7684
389	2.9021	0.8359		2.33	51.0341	1.5032	7.6207	31.08	6.8524	1.3516	0.7947	0.9272	0.4446	2	10.3005	5.301	2.7662	11.924	4.7227	3.2014
390	2.6412	0.8019		1.9745	36.8942	1.1876	6.6537	-9.6779	3.0165	0.5384	0.8128	0.8793	0.4421	2	3.5824	1.116	1.1918	2.5243	3.3086	-0.3467
391	3.1477	0.8256		2.5056	64.3185	1.6121	8.1637	29.094	4.4936	0.8874	0.8508	0.9201	0.4736	2	7.2441	3.6167	1.3927	7.636	3.1863	2.1076
392	2.7347	0.8041		2.0601	42.1605	1.2669	6.9081	-8.4179	4.409	0.8086	0.8044	0.8837	0.426	2	5.5857	1.5663	2.4286	3.6765	4.7801	-0.4702
393	2.1716	0.88		1.7261	11.8598	1.113	6.0037	-17.3703	3.6243	0.6719	0.8519	0.9175	0.5223	2	4.0339	1.5209	2.2535	2.9122	4.2539	-0.7007
394	2.1632	0.9075		1.7646	11.5045	1.1745	6.1672	-8.6905	1.0748	0.2047	0.9163	0.9163	0.561	2	1.2623	0.5456	0.6345	0.9725	1.1681	-0.1097
395	3.8243	0.7792	0.6644	2.8696	90.935	1.7185	9.3622	35.4821	2.161	0.3967	0.6643	0.8652	0.3263	2	3.7137	1.7727	0.3711	5.4321	1.3942	1.3177
396	2.7468	0.7926		2.0516	42.8938	1.2319	6.8396	-16.6262	3.3449	0.6025	0.8065	0.8749	0.4207	2	4.1206	0.956	1.8816	2.2724	3.9009	-0.6851
397	2.3995	0.8997		1.9574	24.2432	1.3121	6.7821	-0.9487	2.1385	0.4137	0.9162	0.9162	0.561	2	2.8059	1.1844	1.1401	2.1113	2.1588	-0.0266
398	3.1651	0.7514	0.6619	2.2914	65.1024	1.3291	7.4719	48.4956	9.7022	1.7258	0.6619	0.8618	0.3314	2	12.8952	7.9097	1.9782	23.8651	4.9969	6.2536
399	2.7956	0.851		2.1758	45.6148	1.3991	7.474	8.92	3.5401	0.6627	0.8177	0.9032	0.5065	2	4.9529	2.0748	1.4147	4.0966	3.2242	0.4418
400	2.3177	0.9398		1.9574	19.3946	1.3299	6.8428	-5.9201	1.4759	0.2868	0.9163	0.9817	0.628	2	1.9628	0.8655	0.7783	1.3783	1.5633	-0.1162
401	2.9625	0.8151		2.3	54.4048	1.4386	7.5857	23.6206	4.1159	0.7806	0.8508	0.9165	0.4837	2	5.9211	2.9192	1.3073	6.0349	3.1436	1.3986
402	3.2546	0.8056		2.4799	69.6316	1.4963	8.2368	8.2164	7.4442	1.3523	0.7735	0.8603	0.4017	2	11.1387	3.6601	2.7062	9.1107	6.8325	0.9152
403	3.1092	0.8005		2.4199	62.4404	1.5358	7.8194	2.9448	4.8246	0.9476	0.8158	0.891	0.4474	2	7.4096	2.313	2.1815	5.17	4.6824	0.2182
404	2.2357	0.9048		1.8117	14.9659	1.1958	6.355	-2.113	3.4001	0.6398	0.9201	0.9858	0.533	2	4.0658	1.7646	1.8342	3.3108	3.4719	-0.0859
405	2.5958	0.8496		2.1415	34.5163	1.4497	6.9281	-11.9413	5.0961	1.0664	0.9164	0.9821	0.5542	2	7.3878	2.2795	2.8744	4.1129	5.7046	-0.8822
406	3.4291	0.8164		2.6084	77.8388	1.5942	8.7951	43.2313	4.4525	0.8071	0.7214	0.9222	0.4015	2	7.0981	4.0835	0.7697	10.17	2.5277	3.0686
407	2.5255	0.8322		1.9402	30.5706	1.2278	6.6031	-9.7358	2.4478	0.4551	0.7862	0.9173	0.4729	2	3.0054	0.9776	1.3679	2.0674	2.6862	-0.2926
408	1.9553	0.878		1.5333	4.1266	0.9837	5.3934	-20.9564	2.4405	0.4451	0.82	0.9163	0.501	2	2.4007	0.9758	1.4249	1.9476	2.9518	-0.5031
409	2.3236	0.8449		1.7817	19.6968	1.1268	6.1672	-6.4472	4.208	0.7688	0.8604	0.9092	0.4629	2	4.7416	1.7679	2.0116	3.8188	4.4791	-0.3057
410	2.3428	0.8487		1.8203	20.9121	1.15	6.2469	-4.8051	4.602	0.8472	0.7883	0.9042	0.4487	2	5.2923	1.9096	2.25	4.2563	4.8231	-0.2543
411	2.9695	0.836		2.3385	54.8966	1.4912	7.7993	15.6828	4.495	0.8594	0.8508	0.9163	0.4898	2	6.7029	2.9074	1.7734	5.9365	3.7901	1.0512
412	2.1529	0.8442		1.6404	10.9929	1.0201	5.7097	15.5157	2.4685	0.441	0.8466	0.9061	0.5011	2	2.5181	1.4357	0.8874	2.8651	2.0854	0.3907
413	1.8908	0.871		1.4605	2.6545	0.9279	5.1739	-4.3719	1.2525	0.2246	0.8508	0.9163	0.5254	2	1.1622	0.636	0.6294	1.2105	1.3072	-0.0508
414	3.8792	0.8255	0.6667	3.0367	92.3263	1.9123	10.0604	30.104	4.8941	0.9303	0.6667	0.9283	0.3837	2	9.3589	4.1301	1.2923	10.7627	3.4208	2.8174
415	2.7916	0.7553		2.0344	45.3653	1.2064	6.6235	42.7908	5.9778	1.0888	0.6775	0.8474	0.4112	2	7.2116	4.492	1.2853	10.925	3.4198	3.0859
416	2.7475	0.8189		2.0987	42.9796	1.2986	7.0687	10.2803	2.0824	0.3826	0.7739	0.8898	0.4233	2	2.7042	1.0689	0.9456	2.5252	1.8684	0.278
417	2.3162	0.8386		1.7603	19.3113	1.0768	6.1023	-33.1893	0.1698	0.03	0.8251	0.8856	0.4901	2	0.1828	0.0502	0.1006	0.1023	0.2261	-0.0607
418	2.4335	0.901		1.9702	26.1179	1.3	6.8885	4.3792	1.8778	0.3544	0.8947	0.9481	0.5785	2	2.4411	1.1456	0.8865	1.9804	1.7956	0.1069
419	2.4931	0.784		1.846	28.9931	1.1026	6.1402	6.3813	3.0955	0.5559	0.7901	0.8551	0.4099	2	3.4131	1.4058	1.1921	3.4293	2.8979	0.2178
420	2.5472	0.8185		1.9231	31.9041	1.1708	6.5496	7.1039	3.3821	0.6046	0.8112	0.8786	0.451	2	3.9598	1.6982	1.2289	3.7658	3.1419	0.2813
421	2.4658	0.8217		1.8503	27.7413	1.1366	6.3651	2.3024	6.1294	1.0945	0.7854	0.8508	0.4351	2	6.9667	2.7659	2.4987	6.3569	5.9882	0.1604
422	2.2386	0.8203		1.6575	15.1477	0.994	5.7693	-21.1387	2.4243	0.4177	0.7979	0.8654	0.4346	2	2.4098	0.7669	1.371	1.7647	2.937	-0.5094
423	1.9274	0.8751		1.5034	3.5378	0.9441	5.2986	-27.8608	3.8219	0.681	0.8533	0.9189	0.5333	2	3.6083	1.6006	2.2676	3.0015	4.8867	-1.0053
424	2.1997	0.8367		1.6661	13.2697	1.0398	5.7824	-19.4392	0.1012	0.0182	0.7943	0.9	0.4435	2	0.1052	0.0331	0.0565	0.0747	0.1208	-0.0204
425	2.1277	0.8326		1.5847	9.7996	0.985	5.5655	-20.3769	5.4082	0.9572	0.8059	0.8516	0.4806	2	5.3271	2.0434	2.9001	4.2518	6.5106	-1.0855
426	3.5441	0.8409	0.6599	2.784	82.6157	1.7484	9.3626	56.9255	6.5702	1.2269	0.6599	0.9183	0.3693	2	11.4873	7.5843	0.9769	20.5377	2.8301	6.5392
427	2.1696	0.8954		1.7432	11.7807	1.1367	6.1031	5.3404	2.9866	0.5563	0.8743	0.9687	0.5687	2	3.3949	1.789	1.3776	3.1459	2.8271	0.1813
428	3.2265	0.7551		2.3257	68.2082	1.3428	7.6538	41.7109	5.7265	1.0047	0.729	0.8575	0.3911	2	7.6896	4.513	0.9328	11.5388	3.338	3.2074
429	3.4697	0.7813		2.5912	79.2821	1.5585	8.5159	39.2222	9.3486	1.7109	0.7336	0.8831	0.4017	2	14.5698	7.997	2.1815	19.9079	5.6818	5.7146
430	2.1858	0.8693		1.7047	12.6027	1.0763	5.9695	-9.0993	3.5237	0.6353	0.8715	0.9383	0.5266	2	3.7926	1.6794	1.8931	3.189	3.8442	-0.3451
431	2.2368	0.875		1.7603	15.0063	1.1245	6.1486	-30.9552	0.2737	0.0501	0.8524	0.918	0.5066	2	0.3078	0.0863	0.1867	0.1704	0.3585	-0.0953
432	3.6238	0.8575	0.6645	3.0196	85.451	1.926	9.7625	8.8279	3.5265	0.6957	0.6645	0.9156	0.3958	2	6.7921	1.8723	1.8145	4.73	3.2152	0.5996
433	3.3476	0.7746		2.4756	74.1249	1.4684	8.1464	43.269	8.2646	1.4897	0.7204	0.8534	0.382	2	12.1357	7.0423	1.6155	18.4334	4.6887	5.251
434	3.0255	0.826		2.3343	58.278	1.4589	7.8511	5.0391	3.972	0.7381	0.8161	0.8847	0.4638	2	5.7947	2.0414	1.6178	4.4013	3.7718	0.292
435	2.2894	0.9118		1.8717	17.8826	1.2512	6.5582	3.5561	3.0476	0.5814	0.9163	0.9817	0.5884	2	3.8132	1.8653	1.5135	3.1698	2.9394	0.1356
436	2.6657	0.8776		2.1544	38.098	1.4187	7.3494	-10.7965	2.4071	0.4647	0.851	0.9168	0.5406	2	3.415	1.0731	1.4254	1.985	2.667	-0.3687
437	2.528	0.8484		1.9959	30.7282	1.307	6.7376	-13.3818	3.1475	0.6106	0.8543	0.9202	0.5407	2	4.1138	1.3794	1.8743	2.5508	3.5688	-0.5505
438	2.917	0.8271		2.3043	51.9444	1.4868	7.5793	17.0047	3.9126	0.7675	0.8558	0.9232	0.5144	2	5.8172	2.6595	1.6112	5.1705	3.2473	0.9892
439	2.6556	0.9112		2.2101	37.6247	1.5106	7.6024	-6.0138	4.0399	0.8027	0.9206	0.9883	0.6	2	6.1026	2.2025	2.2353	3.6712	4.2828	-0.367
440	3.3824	0.8649		2.8097	75.4393	1.9061	9.1909	2.5988	4.4453	0.9219	0.8794	0.9884	0.5109	2	8.4732	2.4324	1.9012	4.7608	4.3299	0.2202
441	2.2542	0.901		1.8074	15.9892	1.1777	6.3804	-10.4347	5.5416	1.0229	0.9165	0.9819	0.5369	2	6.5263	2.6047	3.0491	4.8514	6.1198	-0.681
442	2.7283	0.7622		1.9745	41.8196	1.1653	6.5328	26.1584	7.5745	1.3511	0.7857	0.8505	0.3881	2	8.8266	4.4796	2.0506	11.5421	5.5931	2.3089
443	2.516	0.8647		2.0045	30.0429	1.2754	6.8351	-10.8737	4.2968	0.8018	0.8509	0.9164	0.4779	2	5.4802	1.6811	2.8355	3.5173	4.7641	-0.5959
444	2.8824	0.8327		2.2529	50.1037	1.4134	7.5409	47.4845	4.7717	0.8944	0.7475	0.8902	0.399	2	6.7443	4.2024	1.135	10.5314	2.5059	3.2025
445	2.7794	0.8742		2.24	44.731	1.4487	7.6332	14.3115	3.7433	0.7104	0.8534	0.9196	0.4613	2	5.4229	2.2559	1.5873	4.8899	3.2076	0.7761
446	2.393	0.8337		1.8289	23.8991	1.1427	6.2672	2.6093	2.5157	0.4587	0.8509	0.8509	0.4838	2	2.8747	1.2602	1.1683	2.6051	2.45	0.075
447	2.1082	0.9078		1.7047	8.9934	1.1205	6.0126	-12.9513	4.5411	0.8463	0.8001	0.9821	0.5325	2	5.0883	2.0723	2.6397	3.8916	5.129	-0.659
448	2.3046	0.8945		1.8674	18.6884	1.2258	6.476	-3.697	0.0959	0.0181	0.8632	0.9127	0.5433	2	0.1175	0.0496	0.0551	0.0914	0.0994	-0.0043
449	2.6645	0.8592		2.1758	38.0506	1.4498	7.1926	-2.719	4.4545	0.8979	0.8559	0.9295	0.5369	2	6.4582	2.2812	2.4993	4.2486	4.5756	-0.1756
450	3.5409	0.772		2.6384	82.4061	1.5789	8.588	1.5081	2.3648	0.4348	0.7864	0.8535	0.4106	2	3.7338	1.0125	0.7466	2.4662	2.3291	0.0563
451	2.1717	0.8239		1.6276	11.8697	0.9857	5.6212	-10.7734	2.7139	0.4759	0.8013	0.8694	0.4684	2	2.6751	1.1201	1.3602	2.3911	3.0063	-0.2882
452	3.5924	0.7997		2.7454	84.2383	1.6998	9.0257	17.3187	7.3367	1.3817	0.7338	0.8831	0.4289	2	12.4709	4.7614	2.8715	11.1022	6.0662	2.1598
453	2.6838	0.8115		2.0644	39.2044	1.2919	6.8424	1.9238	3.8992	0.7362	0.8244	0.9016	0.5108	2	5.0374	2.0504	1.7061	4.0139	3.8241	0.0969
454	3.8621	0.7943	0.5975	2.9125	91.9298	1.7732	9.6374	13.9081	4.6108	0.8483	0.5975	0.9111	0.3428	2	8.1758	2.4977	2.0579	7.2871	3.9695	1.1371
455	3.9608	0.8405	0.6552	3.1609	94.2024	2.0491	10.4583	31.5351	6.8544	1.343	0.6552	0.9227	0.3917	2	14.0453	6.2675	1.729	16.0001	4.6929	4.4292
456	4.5292	0.7574	0.5961	3.3365	99.0385	1.9699	10.7768	24.3851	2.5531	0.4667	0.5961	0.8508	0.3353	2	5.0293	1.8736	0.7698	5.5882	1.9305	1.2264
457	3.4583	0.8026		2.6555	78.747	1.6549	8.7198	32.041	5.5783	1.0587	0.727	0.9084	0.4411	2	9.2316	4.6302	1.5169	10.4964	3.7909	2.9579
458	2.2131	0.8859		1.7689	13.8396	1.1578	6.1598	17.3359	0.2	0.0376	0.8606	0.9275	0.5119	2	0.2316	0.1248	0.0703	0.2437	0.1653	0.0401
459	2.6389	0.7459		1.9017	36.6945	1.0997	6.184	14.1981	6.8965	1.2264	0.7234	0.8536	0.3728	2	7.5841	3.2829	2.3345	8.8056	5.9173	1.0768
460	2.5272	0.8474		1.9873	30.6831	1.2852	6.7282	-16.9454	3.7225	0.7111	0.8519	0.918	0.5346	2	4.7842	1.5166	2.1745	2.8369	4.3533	-0.8107
461	3.1842	0.8071		2.4585	66.0631	1.5385	8.0734	44.0463	6.7955	1.295	0.7862	0.8525	0.4477	2	10.4549	6.3073	1.2972	14.0885	3.8024	4.605
462	2.9002	0.9016		2.4071	50.9175	1.597	8.2143	7.0917	3.4003	0.6611	0.8861	0.9186	0.5154	2	5.4303	2.0133	1.5878	3.9063	3.1591	0.3851
463	2.0585	0.9014		1.6447	7.0976	1.0683	5.8296	5.8399	3.1497	0.5772	0.9162	0.9754	0.5672	2	3.3648	1.8787	1.4861	3.3122	2.9658	0.1965
464	2.9794	0.8375		2.3514	55.5505	1.5159	7.8387	2.2942	2.8124	0.5439	0.8248	0.8978	0.4591	2	4.2633	1.3593	1.261	2.9608	2.7478	0.0978
465	3.1309	0.7839	0.6557	2.3942	63.4682	1.4753	7.7103	19.0086	3.7249	0.7127	0.6557	0.8533	0.3534	2	5.4954	2.1106	1.4669	5.9732	3.017	1.0446
466	2.4644	0.8682		1.9402	27.5979	1.2563	6.7214	-6.6785	4.7186	0.882	0.8517	0.9172	0.4944	2	5.928	2.0931	2.4856	4.2333	5.0339	-0.3959
467	3.5263	0.7642	0.6743	2.6127	81.5226	1.5612	8.4663	39.2273	6.6347	1.2235	0.6743	0.8784	0.3342	2	10.3581	5.4107	1.204	16.1901	4.032	4.0632
468	2.4736	0.8227		1.8546	28.1279	1.1408	6.3931	-3.2369	8.3977	1.4985	0.7889	0.8549	0.4325	2	9.5801	3.4393	4.296	7.9527	8.6697	-0.3101
469	2.7783	0.8499		2.1758	44.669	1.3801	7.4184	13.4024	4.1753	0.7768	0.8537	0.9487	0.5118	2	5.7624	2.6228	1.5896	5.1247	3.6157	0.7723
470	2.2951	0.7621		1.5976	18.2023	0.9017	5.4946	6.0985	4.4463	0.7297	0.7254	0.7856	0.4073	2	4.0092	1.945	1.5649	4.7756	4.1753	0.2445
471	2.9571	0.8258		2.3257	54.1528	1.4757	7.6718	-2.7165	5.6726	1.0911	0.8546	0.9241	0.517	2	8.371	2.785	2.5578	5.3867	5.8266	-0.2274
472	3.944	0.8561	0.7486	3.2209	93.8531	2.1099	10.6076	53.3667	8.719	1.7343	0.7486	0.9566	0.4122	2	18.3963	11.4935	1.2279	27.8827	4.066	9.8175
473	2.603	0.832		2.0302	34.9215	1.2993	6.8038	-13.1366	4.6835	0.8944	0.8184	0.9361	0.4895	2	6.0853	1.7944	2.5115	3.6657	5.2989	-0.7994
474	2.2709	0.8922		1.8331	17.0096	1.2148	6.3649	-34.1029	0.2817	0.0538	0.8579	0.9485	0.551	2	0.3422	0.0914	0.2156	0.1659	0.3777	-0.1167
475	2.0897	0.8542		1.6104	8.2687	1.0131	5.6077	-10.765	0.1084	0.0196	0.851	0.8842	0.47	2	0.1098	0.0446	0.0583	0.0949	0.12	-0.0118
476	2.9504	0.8427		2.3514	53.8088	1.5216	7.8109	-7.7797	4.2618	0.8302	0.9162	0.9164	0.561	2	6.4848	2.0723	2.3155	3.694	4.5933	-0.5045
477	1.8376	0.8715		1.4177	1.7673	0.8956	5.0314	1.3927	2.8382	0.5052	0.7875	0.9187	0.4666	2	2.5419	1.3413	1.4153	2.8745	2.7986	0.0354
478	2.6845	0.8935		2.2615	39.2403	1.5543	7.5356	29.6724	4.4996	0.9281	0.9162	0.9836	0.5676	2	6.9937	3.8715	1.6162	6.8203	3.1645	2.0752
479	1.8853	0.9069		1.5119	2.5155	1.0006	5.3715	-24.3349	2.0399	0.38	0.8508	0.9817	0.5805	2	2.0411	0.9756	1.2307	1.6806	2.5363	-0.4967
480	3.2241	0.7925		2.4371	68.0331	1.4743	8.027	5.4331	3.6716	0.6744	0.7931	0.8628	0.4457	2	5.4131	1.8416	1.6257	4.1319	3.4721	0.2941
481	2.77	0.842		2.1715	44.2479	1.3685	7.3272	-6.2046	4.8298	0.9021	0.8547	0.9206	0.4754	2	6.6096	2.0286	2.495	4.2668	5.1294	-0.4101
482	1.9261	0.8178		1.4048	3.4725	0.8318	4.9484	-39.4352	0.3533	0.0594	0.7868	0.8532	0.4589	2	0.2939	0.1102	0.2001	0.2401	0.4927	-0.1159
483	2.5243	0.749		1.7646	30.4919	1.0111	5.9403	-0.5017	5.9515	1.013	0.7265	0.7916	0.3997	2	6.0176	2.3604	2.2512	5.9058	5.9813	-0.0302
484	3.3916	0.8183		2.6041	75.9314	1.6254	8.7184	29.667	9.8524	1.8368	0.7853	0.9169	0.3951	2	16.0141	7.4886	2.9089	18.9556	6.9297	4.7509
485	2.1145	0.8844		1.679	9.1775	1.0778	5.8752	-18.8453	7.418	1.3608	0.8545	0.9205	0.4963	2	7.9951	2.8687	4.6543	5.7801	8.8159	-1.5067
486	2.2609	0.8154		1.6704	16.3863	1.0163	5.7916	-1.9255	5.8615	1.0286	0.7884	0.8544	0.4557	2	5.957	2.608	2.5546	5.7227	5.9743	-0.1147
487	2.7509	0.8174		2.1115	43.139	1.3117	7.0642	4.8893	5.7225	1.0626	0.8508	0.8523	0.4468	2	7.5062	2.7987	2.1632	6.2644	5.4429	0.367
488	3.4628	0.8239	0.6546	2.7197	78.9514	1.7314	8.963	19.976	4.4752	0.8645	0.6546	0.9819	0.3912	2	7.7483	2.9486	1.5831	7.538	3.5811	1.5478
489	3.677	0.798	0.6474	2.8268	87.0727	1.7447	9.2179	26.4559	5.3304	1.0089	0.6474	0.9002	0.3382	2	9.3	3.7861	1.8144	11.1963	3.9203	2.4604
490	2.5219	0.7703		1.8674	30.3683	1.1366	6.1029	-1.0855	6.5642	1.2225	0.7856	0.8513	0.4713	2	7.4609	3.0463	2.6509	6.4637	6.6356	-0.081
491	2.1777	0.9421		1.8289	12.206	1.2483	6.4455	-23.1149	0.0487	0.0094	0.9217	0.9879	0.6072	2	0.0607	0.0223	0.0324	0.0368	0.0599	-0.014
492	2.5126	0.8488		2.0473	29.8077	1.3465	6.7	-3.6431	3.704	0.7444	0.852	0.9853	0.5243	2	4.9875	1.831	1.9694	3.4924	3.8388	-0.1817
493	2.1371	0.8539		1.6404	10.2093	1.0367	5.7327	-10.1776	0.3965	0.0717	0.8028	0.9277	0.5204	2	0.411	0.1855	0.2008	0.3564	0.4368	-0.0418
494	2.7534	0.8197		2.1844	43.2987	1.3916	7.09	4.5637	2.628	0.5158	0.8045	0.9119	0.4533	2	3.6571	1.3037	1.3228	2.8763	2.508	0.1669
495	2.5147	0.7893		1.9102	29.9756	1.1655	6.2353	19.758	0.3864	0.0722	0.8509	0.8509	0.4466	2	0.4504	0.2275	0.1136	0.5093	0.3101	0.089
496	2.3995	0.7972		1.7475	24.254	1.0437	6.0096	3.7281	5.5897	0.9708	0.7853	0.8508	0.4392	2	5.834	2.5808	2.1972	5.8764	5.3812	0.2175
497	2.8551	0.8208		2.2143	48.7704	1.3986	7.3623	7.595	5.7003	1.0829	0.8016	0.873	0.4345	2	7.9724	2.894	2.1939	6.6609	5.2673	0.6055
498	3.1322	0.7333	0.6581	2.2272	63.5247	1.2864	7.2157	37.9425	6.1925	1.104	0.6581	0.8495	0.3169	2	7.966	4.2403	1.6636	13.3813	3.843	3.0225
499	2.8737	0.7967		2.2229	49.6408	1.3928	7.1929	-5.6266	3.7018	0.7168	0.7906	0.8703	0.4443	2	5.1559	1.4471	1.6408	3.2572	3.91	-0.2901
500	3.4045	0.7982	0.6453	2.557	76.6882	1.5332	8.5369	39.7385	5.4624	0.981	0.6453	0.9007	0.3335	2	8.375	4.4258	1.2693	13.2714	3.2917	3.3281
501	2.4364	0.8505		1.906	26.3253	1.1936	6.5098	-12.6618	2.8611	0.5246	0.8515	0.9125	0.4845	2	3.415	1.1291	1.5171	2.3307	3.2232	-0.4324
502	4.2827	0.8075	0.6058	3.2466	97.7963	1.9724	10.865	27.3609	5.1024	0.9263	0.6058	0.852	0.3451	2	10.064	4.0325	1.5408	11.6863	3.7064	2.7536
503	3.1065	0.798	0.6768	2.3514	62.2861	1.4273	7.7876	39.0535	9.3344	1.7108	0.6768	0.88	0.4092	2	13.323	7.5308	2.1297	18.4046	5.6889	5.2031
504	2.5186	0.7994		1.876	30.1886	1.1148	6.3255	4.6259	3.0871	0.5441	0.7897	0.8639	0.4184	2	3.4415	1.391	1.2635	3.3249	2.9443	0.1592
505	3.0466	0.7317		2.1544	59.3039	1.2371	7.003	36.9055	9.3835	1.6576	0.6608	0.7974	0.3495	2	11.6083	6.3533	1.8852	18.1783	5.9205	4.2841
506	2.8998	0.8139		2.2829	50.8657	1.4438	7.4142	-7.217	2.7745	0.5403	0.8517	0.9171	0.4675	2	4.0058	1.1015	1.3913	2.3562	2.9747	-0.2891
507	2.219	0.8164		1.6361	14.03	0.987	5.6914	-19.5009	3.747	0.6498	0.8009	0.855	0.4357	2	3.6983	1.2298	1.9437	2.8223	4.4775	-0.7212
508	2.356	0.881		1.876	21.5764	1.2187	6.5208	-9.585	4.1657	0.7785	0.853	0.9186	0.5084	2	5.0767	1.8344	2.2924	3.608	4.5651	-0.4866
509	2.2655	0.8286		1.7047	16.7129	1.0525	5.8975	-14.1368	0.3709	0.0662	0.8161	0.8803	0.4837	2	0.3904	0.1496	0.1883	0.3092	0.4234	-0.0552
510	3.1064	0.8089		2.3685	62.2721	1.4418	7.894	32.4745	9.0014	1.6441	0.7853	0.8514	0.4248	2	12.9782	6.7968	2.487	15.9988	6.0782	4.2146
511	2.3762	0.885		1.8931	22.8077	1.2189	6.6064	-9.9405	2.9943	0.5524	0.8801	0.9164	0.512	2	3.6497	1.3226	1.4829	2.5831	3.2918	-0.3628
512	3.0859	0.7658		2.2529	61.1832	1.3262	7.424	32.1768	5.5028	0.983	0.6547	0.8513	0.3766	2	7.2978	3.7539	1.5973	9.9666	3.7321	2.3482
513	2.0974	0.7987		1.5162	8.5871	0.8917	5.2624	-4.5611	4.9863	0.8449	0.7871	0.8369	0.407	2	4.4463	1.9193	2.1941	4.7154	5.2136	-0.2028
514	5.1461	0.7666		3.8633	99.909	2.3368	12.3937	12.5142	4.4099	0.8315	0.7199	0.8724	0.3761	2	10.3051	2.7408	1.3016	7.2868	3.858	1.2896
515	3.216	0.8264		2.527	67.6544	1.6079	8.3494	3.5	4.1972	0.8083	0.8156	0.9272	0.4905	2	6.7486	2.2228	1.6542	4.5319	4.0503	0.2362
516	3.1564	0.771		2.3428	64.7598	1.3985	7.6453	39.6454	5.8439	1.069	0.7145	0.894	0.3723	2	8.1727	4.5535	1.3179	12.229	3.5271	3.2401
517	3.7049	0.7237	0.5345	2.587	87.8403	1.4755	8.4236	6.5296	5.0859	0.8909	0.5345	0.8502	0.2914	2	7.5043	1.8752	1.7067	6.4352	4.7538	0.49
518	2.417	0.8087		1.786	25.3022	1.0733	6.141	3.8944	3.9978	0.6987	0.7828	0.851	0.4508	2	4.2908	1.8989	1.7831	4.2127	3.8421	0.1671
519	2.2241	0.8729		1.7475	14.3011	1.1243	6.0991	-11.6991	4.6977	0.866	0.8718	0.9397	0.4946	2	5.2816	1.9772	2.6152	3.9979	5.2473	-0.6179
520	2.8465	0.7056		1.9102	48.299	1.0187	6.3098	3.6502	10.7761	1.7398	0.6705	0.7903	0.3432	2	10.9776	3.9636	4.146	11.5506	10.383	0.4007
521	2.8021	0.7433		2.0002	46.0649	1.1609	6.5437	7.2289	2.4678	0.4378	0.7858	0.8458	0.4209	2	2.8649	1.1707	0.9634	2.7816	2.2895	0.2071
522	2.395	0.8949		1.9274	23.9958	1.2857	6.7337	-9.5896	4.5485	0.8685	0.8534	0.9849	0.5661	2	5.848	2.261	2.5327	3.9941	4.9848	-0.5608
523	3.0764	0.8112		2.3043	60.6833	1.3976	7.8402	7.601	4.5467	0.8105	0.7511	0.8662	0.428	2	6.3544	2.2809	1.8157	5.3296	4.201	0.483
524	3.1641	0.7617		2.3128	65.0595	1.3516	7.5715	51.7426	4.3732	0.7807	0.7201	0.8524	0.3652	2	5.9108	3.8291	0.5316	10.4854	2.1103	3.0584
525	2.6404	0.6898		1.7732	36.8237	0.9516	5.7224	5.8774	2.6104	0.4341	0.6882	0.8179	0.325	2	2.4841	0.9445	1.0168	2.9063	2.457	0.146
526	2.3343	0.8205		1.7561	20.387	1.0779	6.0172	23.5789	0.5076	0.0909	0.7878	0.8537	0.4239	2	0.5471	0.2934	0.1654	0.6922	0.3878	0.129
527	2.2183	0.8087		1.6533	13.9999	0.9934	5.6357	-11.141	0.1685	0.0297	0.7778	0.8469	0.409	2	0.1674	0.0579	0.0845	0.1416	0.1872	-0.0186
528	1.8111	0.8856		1.4134	1.5371	0.9176	5.039	-32.7853	2.7576	0.5022	0.8518	0.9173	0.4987	2	2.5304	0.9966	1.716	1.9983	3.6618	-0.8296
529	2.2753	0.8556		1.7603	17.2453	1.1201	6.1158	17.1903	1.7673	0.3237	0.8549	0.9207	0.5047	2	1.9796	1.0789	0.6699	2.1379	1.4635	0.3403
530	2.693	0.8304		2.133	39.8148	1.357	7.0259	-3.806	0.1368	0.0264	0.8542	0.9238	0.5109	2	0.1856	0.0655	0.0629	0.1282	0.142	-0.0071
531	3.7902	0.7604		2.7326	90.0658	1.5849	9.0542	1.5688	2.1075	0.3689	0.7035	0.8389	0.3495	2	3.3401	0.7773	1.0157	2.2244	2.0744	0.0524
532	2.0911	0.7905		1.5034	8.3362	0.8796	5.1932	-5.1599	3.3666	0.5702	0.7825	0.8508	0.3907	2	2.9613	1.2302	1.502	3.149	3.5402	-0.1528
533	3.6305	0.7225	0.59	2.5099	85.6651	1.3904	8.2402	46.0311	5.8395	0.9853	0.59	0.7887	0.3075	2	8.1193	4.7065	0.9996	15.3054	3.1515	3.7374
534	2.3603	0.7381		1.5933	21.862	0.8732	5.4727	-2.0277	3.8818	0.6194	0.7203	0.7858	0.3503	2	3.3896	1.3186	1.5381	3.7642	3.9604	-0.0687
535	2.6913	0.8011		2.0516	39.7069	1.2679	6.7733	4.3577	3.2651	0.6112	0.8508	0.851	0.4838	2	4.1398	1.6911	1.3898	3.4956	3.1227	0.1804
536	2.9612	0.7274		2.0002	54.3252	1.0868	6.7666	19.2633	8.2807	1.33	0.6634	0.7792	0.3529	2	8.9995	4.0931	2.4259	11.598	6.6857	1.7336
537	2.9125	0.7518		2.0473	51.6837	1.1769	6.8787	22.9448	5.3241	0.9109	0.7075	0.8296	0.3972	2	6.2659	3.0674	1.6369	7.7215	4.1024	1.4377
538	5	0.7399	0.5273	3.6277	99.8363	2.0833	11.6223	17.0786	6.2381	1.1182	0.5273	0.8521	0.2614	2	12.9958	3.5714	2.4815	13.6648	5.1726	2.2195
539	2.3307	0.7932		1.7132	20.1566	1.0166	5.8078	-12.565	1.1547	0.2021	0.7367	0.859	0.3914	2	1.1739	0.3613	0.6334	0.9229	1.2998	-0.1475
540	2.2427	0.7373		1.5119	15.2893	0.8209	5.1946	-6.9497	1.8335	0.2897	0.7245	0.7911	0.3453	2	1.5051	0.5725	0.7306	1.6581	1.961	-0.1046
541	3.3977	0.7802		2.4927	76.2553	1.4833	8.3276	36.6974	9.6527	1.7193	0.7199	0.8508	0.369	2	14.3179	7.5088	2.5335	20.3514	6.1105	5.2543
542	2.0353	0.7978		1.4434	6.4395	0.8405	5.1012	-21.1468	3.3864	0.558	0.7857	0.8512	0.4598	2	2.8463	1.2845	1.5618	2.7935	4.1026	-0.6019
543	1.9471	0.8055		1.4091	3.9488	0.8393	4.9272	-9.0512	3.4383	0.5857	0.781	0.8649	0.4137	2	2.8858	1.2899	1.5959	3.1182	3.7496	-0.2612
544	2.2502	0.8372		1.7004	15.7454	1.0377	5.9181	-24.5024	4.13	0.7242	0.8098	0.9178	0.4556	2	4.2857	1.2923	2.3474	2.8368	5.142	-1.0501
545	2.5804	0.7323		1.8074	33.5714	1.0109	5.9368	2.7046	3.8258	0.6514	0.7253	0.7944	0.4061	2	3.8675	1.6163	1.5424	3.9799	3.7225	0.1046
546	2.3741	0.787		1.6961	22.7011	0.9795	5.8693	29.2863	1.3975	0.2332	0.7554	0.8613	0.3946	2	1.3689	0.7908	0.3794	2.0043	0.9883	0.4009
547	2.4096	0.9546		2.0687	24.9014	1.462	7.2268	-3.7666	0.1527	0.0309	0.9215	0.9818	0.6382	2	0.2232	0.0927	0.0862	0.1452	0.1584	-0.0084
548	3.646	0.8122	0.5991	2.8611	86.1107	1.8289	9.3033	21.9428	0.6	0.118	0.5991	0.9185	0.343	2	1.0974	0.4015	0.1683	1.1705	0.4683	0.2408
549	2.3131	0.8672		1.7989	19.1553	1.1349	6.3018	-17.3017	4.4078	0.7938	0.8656	0.9322	0.5373	2	5.0024	1.9124	2.4553	3.5596	5.1705	-0.8655
550	2.7791	0.8568		2.1886	44.7186	1.3936	7.4805	-7.5954	4.5517	0.848	0.8571	0.9261	0.4924	2	6.3433	1.9296	2.5124	3.919	4.8975	-0.4818
551	2.5313	0.8736		2.013	30.9761	1.3135	6.9474	4.292	3.0829	0.5829	0.8552	0.9252	0.5394	2	4.0494	1.7655	1.4469	3.2728	2.9506	0.1738
552	2.4893	0.845		1.9616	28.8708	1.2573	6.6078	-8.2754	2.3585	0.4488	0.8544	0.9216	0.4899	2	2.9654	1.0057	1.1828	2.0529	2.5538	-0.2454
553	2.4005	0.8632		1.8674	24.3617	1.1988	6.5099	21.2489	1.6617	0.306	0.8597	0.9265	0.5253	2	1.9921	1.1108	0.542	2.1145	1.3086	0.4233
554	4.0452	0.7619	0.59	2.981	95.4669	1.7788	9.6831	33.5408	3.8659	0.7102	0.59	0.8532	0.3258	2	6.8767	3.1437	0.7066	9.6481	2.5692	2.3065
555	2.5805	0.8697		2.1073	33.5828	1.3869	7.0509	16.9008	4.131	0.8126	0.9018	0.9648	0.5617	2	5.7293	2.8966	1.6851	5.1566	3.4328	0.9683
556	3.9216	0.8571		3.1566	93.3482	2.0389	10.5598	34.4974	6.7172	1.297	0.7639	0.9168	0.4177	2	13.6958	6.5627	1.8551	15.7098	4.3999	4.7247
557	3.5606	0.7823		2.6769	83.2626	1.6044	8.7507	52.6683	7.9702	1.4613	0.7071	0.8669	0.3492	2	12.7874	8.0524	1.41	23.0565	3.7725	6.7349
558	3.5428	0.7845	0.6725	2.6812	82.5189	1.6265	8.7314	43.4359	7.606	1.4169	0.6725	0.8657	0.3519	2	12.3711	6.8874	1.4916	19.572	4.3022	5.3735
559	1.7539	0.8003		1.2464	1.0046	0.7304	4.4098	-5.1476	3.6837	0.6101	0.7902	0.8561	0.4487	2	2.6906	1.5997	1.5479	3.565	3.8736	-0.1385
560	3.2398	0.8414		2.557	68.9108	1.6441	8.5644	32.8277	5.0359	0.9667	0.7926	0.9262	0.4239	2	8.2796	4.1519	1.2317	9.795	3.3829	2.718
561	3.7223	0.8393	0.682	2.9682	88.3935	1.8572	9.8144	31.2246	2.4351	0.4608	0.682	0.9076	0.4006	2	4.5224	2.0831	0.7578	5.1995	1.6747	1.4121
562	3.3436	0.8188	0.6253	2.5184	73.8362	1.5368	8.6004	52.6359	5.7124	1.0207	0.6253	0.9007	0.3513	2	8.7788	5.5711	1.2036	15.8605	2.7057	4.6208
563	2.5067	0.873		2.0216	29.5059	1.3153	6.8749	3.0163	4.5017	0.8613	0.8703	0.9359	0.5197	2	5.9211	2.4474	2.0776	4.7095	4.3658	0.1786
564	1.7804	0.8664		1.362	1.188	0.85	4.8462	-13.1785	3.7584	0.6592	0.7625	0.9167	0.5163	2	3.1946	1.7753	1.8729	3.4383	4.2537	-0.421
565	2.6816	0.7783		1.9959	39.0612	1.202	6.5572	15.8844	5.4171	0.993	0.7937	0.8696	0.4508	2	6.5114	3.0884	1.8209	6.8508	4.5565	1.0343
566	2.417	0.8813		1.9402	25.2805	1.2642	6.6916	-0.1655	4.6165	0.8722	0.8753	0.9163	0.5573	2	5.8362	2.5673	2.2925	4.6068	4.6241	-0.0097
567	2.5299	0.8844		2.0516	30.8859	1.3658	7.0288	-10.6187	0.1586	0.0308	0.8689	0.95	0.5551	2	0.2166	0.0744	0.1049	0.134	0.1755	-0.023
568	2.3993	0.841		1.8203	24.2324	1.1436	6.3396	-0.6007	4.4718	0.8067	0.812	0.9168	0.5048	2	5.1139	2.2401	1.8654	4.4379	4.4988	-0.0307
569	2.6421	0.8541		2.0816	36.9647	1.3144	7.0895	-1.9508	5.7877	1.073	0.7925	0.9232	0.4583	2	7.6073	2.5557	2.7434	5.5768	5.9006	-0.1484
570	3.2462	0.8581		2.6084	69.2634	1.7026	8.7517	7.8105	5.2361	1.0186	0.8604	0.9272	0.468	2	8.9149	2.9553	2.0815	6.3149	4.827	0.6963
571	2.1462	0.8982		1.7304	10.6397	1.1471	6.0562	-0.5409	4.8302	0.9149	0.8623	0.9822	0.5673	2	5.5407	2.7249	2.4623	4.8035	4.8564	-0.03
572	2.4826	0.8226		1.9788	28.5377	1.2846	6.4155	-4.8902	5.078	1.0168	0.8508	0.9166	0.4829	2	6.5232	2.253	2.7267	4.6657	5.3263	-0.319
573	2.127	0.8984		1.7004	9.7509	1.0988	6.0029	4.0428	4.007	0.7335	0.8781	0.9455	0.5214	2	4.4029	2.1828	1.8884	4.1865	3.8451	0.178
574	2.1314	0.8609		1.6661	9.9653	1.0692	5.7648	-23.1211	2.5711	0.4769	0.8508	0.9163	0.5138	2	2.749	0.9908	1.6138	1.9284	3.1655	-0.6356
575	2.4116	0.8131		1.7817	24.9663	1.0798	6.1602	-1.39	1.657	0.2904	0.7787	0.888	0.4576	2	1.7892	0.7438	0.6863	1.6257	1.68	-0.0249
576	3.3319	0.8263	0.5518	2.5398	73.336	1.576	8.6496	22.0321	3.3785	0.6156	0.5518	0.9347	0.3552	2	5.3245	2.1088	1.3177	5.9364	2.6341	1.1731
577	2.5359	0.8271		1.9145	31.2358	1.1815	6.5894	-5.3294	2.2599	0.4052	0.7977	0.8654	0.4895	2	2.6701	1.023	1.0026	2.0897	2.3803	-0.1423
578	2.2359	0.9197		1.8588	14.976	1.2503	6.4602	-4.9713	4.0833	0.7903	0.9236	0.9895	0.5419	2	5.1053	2.069	2.3202	3.818	4.2864	-0.2538
579	2.9054	0.8016		2.2443	51.2157	1.3969	7.3166	-2.7293	4.1127	0.7852	0.8508	0.9128	0.4467	2	5.745	1.7305	1.9183	3.8738	4.2247	-0.1568
580	2.0857	0.8121		1.529	8.1146	0.9152	5.3214	-8.0405	3.7249	0.6406	0.7872	0.8529	0.4401	2	3.409	1.497	1.6824	3.4017	4.0245	-0.2741
581	3.074	0.854		2.4799	60.5171	1.6176	8.2473	36.9338	6.3236	1.2403	0.8282	0.9192	0.513	2	10.2291	5.8238	1.5127	11.3531	3.9882	3.778
582	2.7325	0.8501		2.1758	42.0143	1.4149	7.2974	50.8578	9.2318	1.79	0.8457	0.9325	0.4675	2	13.0621	8.764	1.5555	18.7472	4.5368	6.6431
583	3.1897	0.7786		2.3814	66.4088	1.4414	7.8027	31.4404	6.8966	1.274	0.7188	0.8413	0.4092	2	9.9407	5.0602	1.9771	12.3659	4.7283	3.1254
584	2.8986	0.772		2.1587	50.8139	1.2929	7.0297	27.6785	2.5787	0.4743	0.7617	0.8333	0.4009	2	3.334	1.6704	0.5794	4.1669	1.865	0.9228
585	3.8865	0.8043	0.6244	3.0367	92.5681	1.8934	9.8207	45.8368	3.3098	0.6381	0.6244	0.9133	0.3715	2	6.2668	3.5383	0.7232	9.5257	1.7927	2.8725
586	2.7159	0.8498		2.1672	41.1281	1.4198	7.251	-3.1753	3.9882	0.7809	0.8614	0.9329	0.4944	2	5.6624	1.8546	1.9486	3.7511	4.1148	-0.1798
587	3.982	0.8255		3.1309	94.5876	1.9872	10.3271	43.8039	5.7399	1.1045	0.7412	0.8911	0.4297	2	11.4063	6.3824	1.0579	14.8532	3.2257	4.9964
588	2.1773	0.8743		1.7175	12.1763	1.0944	5.9806	-3.8861	6.7365	1.2327	0.8612	0.9283	0.5307	2	7.3724	3.4277	3.4101	6.4582	6.9981	-0.2865
589	2.0141	0.8577		1.5505	5.7465	0.9792	5.4272	-20.5946	3.5004	0.6316	0.8186	0.9267	0.5102	2	3.4276	1.4477	1.9799	2.8376	4.2212	-0.7059
590	2.9907	0.7489		2.1201	56.2208	1.2174	7.0362	7.3586	7.8006	1.3496	0.7329	0.8076	0.3693	2	9.4964	3.3678	2.6065	9.1188	7.2267	0.6988
591	3.9715	0.8022	0.6039	3.0324	94.3423	1.8815	10.0095	38.6342	6.2222	1.1696	0.6039	0.8873	0.3472	2	11.707	5.8486	1.5311	16.8453	3.8183	4.5229
592	2.0603	0.8551		1.5847	7.1741	0.9796	5.5345	-2.295	4.6526	0.8235	0.8428	0.9138	0.5043	2	4.5577	2.2957	2.262	4.5519	4.7593	-0.1046
593	2.4462	0.9043		1.9916	26.8177	1.3043	6.9499	-25.2736	1.464	0.2748	0.8689	0.9792	0.5729	2	1.9095	0.5681	1.0254	0.9916	1.8341	-0.4826
594	2.6177	0.824		2.0088	35.5023	1.2494	6.7763	12.8236	6.2727	1.1565	0.7876	0.8545	0.4368	2	7.8371	3.3936	2.3055	7.7692	5.4685	1.005
595	2.8027	0.7892		2.1201	46.09	1.3084	6.9485	3.1854	6.188	1.1652	0.787	0.9205	0.4565	2	8.0964	2.9929	2.2232	6.5557	5.9908	0.2579
596	2.3509	0.8078		1.7175	21.323	1.0276	5.9663	-15.4231	2.2538	0.3882	0.7919	0.8519	0.4292	2	2.316	0.7592	1.1749	1.769	2.6014	-0.3572
597	2.8337	0.8557		2.2786	47.8545	1.472	7.6172	-0.5071	3.3387	0.6452	0.8562	0.927	0.5314	2	4.9145	1.7581	1.4985	3.3086	3.3555	-0.0249
598	3.9535	0.8363	0.6009	3.148	94.0975	2.0142	10.3877	47.9633	5.7832	1.1214	0.6009	0.9511	0.3388	2	11.6485	6.6066	1.2001	19.4993	3.0094	5.587
599	2.3804	0.863		1.8588	23.0637	1.1714	6.4535	-30.2992	4.4624	0.81	0.8587	0.9247	0.474	2	5.2272	1.1724	3.2481	2.4733	5.8147	-1.5838
600	2.4191	0.8096		1.7946	25.3998	1.0794	6.1532	-6.2949	5.5072	0.9661	0.7868	0.8525	0.4617	2	5.9445	2.3285	2.4125	5.0436	5.8541	-0.3742
601	3.46	0.8112	0.657	2.6769	78.857	1.6721	8.8181	39.6949	6.4679	1.2265	0.6571	0.9197	0.4121	2	10.815	5.9006	1.4926	14.3167	3.9005	4.293
602	3.495	0.7603	0.6545	2.5142	80.2789	1.4442	8.3482	51.9286	7.9185	1.3699	0.6545	0.8514	0.3637	2	11.4359	7.3228	1.1002	20.1364	3.8065	5.9385
603	2.3336	0.8971		1.8931	20.3136	1.2617	6.5766	-11.9927	2.7281	0.5234	0.8917	0.9607	0.5256	2	3.4421	1.1929	1.602	2.2699	3.0554	-0.4128
604	2.7662	0.8485		2.1715	44.0625	1.3783	7.374	-6.1472	3.2953	0.6159	0.8641	0.9033	0.4878	2	4.5419	1.4271	1.971	2.9254	3.4979	-0.2792
605	2.1006	0.8382		1.5976	8.7224	0.9832	5.5316	-14.771	4.7126	0.8376	0.8175	0.8897	0.4435	2	4.6334	1.7145	2.642	3.8658	5.4088	-0.6844
606	2.6353	0.7226		1.8546	36.4483	1.0471	5.9824	4.2978	7.8129	1.3675	0.7463	0.8169	0.3771	2	8.1809	3.1712	2.7263	8.4092	7.4768	0.3516
607	3.4217	0.8385		2.754	77.5737	1.7759	9.0141	29.0106	5.4107	1.066	0.7908	0.9259	0.4325	2	9.6089	4.449	1.5848	10.2857	3.8411	2.7876
608	2.8833	0.839		2.33	50.1424	1.5194	7.5996	14.8763	3.1792	0.6356	0.8387	0.9227	0.4701	2	4.8305	1.9907	1.4947	4.235	2.7064	0.7186
609	1.8028	0.7163		1.1736	1.4268	0.626	4.0569	-9.1227	4.1168	0.6352	0.6656	0.7987	0.328	2	2.5771	1.2386	1.5396	3.7759	4.4927	-0.2351
610	2.7222	0.8889		2.2572	41.4916	1.5291	7.6017	15.5765	2.0426	0.4109	0.9163	0.9165	0.5179	2	3.1233	1.3796	0.9082	2.6637	1.7244	0.4865
611	2.6227	0.8397		2.0516	35.7936	1.3006	6.9183	-4.7458	0.2404	0.0452	0.8241	0.9129	0.4553	2	0.3127	0.0998	0.1162	0.2192	0.2519	-0.0148
612	1.9321	0.9026		1.5462	3.6591	1.0332	5.4787	6.2957	3.2545	0.6138	0.9164	0.9164	0.518	2	3.3626	1.7914	1.5712	3.4585	3.0497	0.2117
613	3.4584	0.84	0.7057	2.7711	78.7627	1.7911	9.1262	51.8642	9.0119	1.7687	0.7057	0.9488	0.4347	2	16.1412	10.2571	1.9247	23.5975	4.338	8.3715
614	2.8055	0.8325		2.2186	46.2529	1.4416	7.3372	21.2068	5.9365	1.1664	0.8601	0.9352	0.5521	2	8.5581	4.3972	1.8897	7.9653	4.6777	1.8149
615	2.9194	0.8329	0.7212	2.3128	52.088	1.4949	7.6395	56.9044	7.6255	1.4922	0.7212	0.9239	0.4577	2	11.3993	7.9908	1.4622	17.4587	3.2862	6.4867
616	3.5618	0.6679	0.5009	2.2443	83.3761	1.1306	7.4738	45.1487	7.9537	1.2032	0.5009	0.7876	0.2218	2	8.9925	5.0276	1.3391	22.6676	4.3626	4.06
617	2.3855	0.8226		1.7775	23.3844	1.0669	6.1646	2.514	3.8774	0.6711	0.845	0.8535	0.4485	2	4.1368	1.7991	1.6251	4.0118	3.7798	0.104
618	2.161	0.8049		1.5804	11.406	0.9387	5.4647	-4.2084	5.65	0.9705	0.7883	0.854	0.4501	2	5.3037	2.4271	2.5025	5.3918	5.8875	-0.2232
619	2.3548	0.8747		1.876	21.5236	1.2121	6.4712	-18.488	3.1898	0.5975	0.8567	0.9226	0.4929	2	3.8663	1.148	2.1455	2.3292	3.7795	-0.7148
620	3.7614	0.7972	0.5995	2.9082	89.5232	1.8081	9.4208	6.4661	5.2347	1.0047	0.5995	0.9336	0.358	2	9.4648	2.3647	2.3641	6.6056	4.8961	0.612
621	4.0329	0.7209	0.5395	2.8054	95.3258	1.5861	9.1336	17.1475	6.5686	1.1407	0.5395	0.8583	0.2719	2	10.4184	3.2664	2.368	12.0117	5.4422	1.7865
622	3.4624	0.8099		2.6769	78.9199	1.6685	8.8098	32.8211	4.7233	0.8946	0.7853	0.8521	0.4441	2	7.8809	3.9959	1.2906	8.9974	3.1731	2.5866
623	2.7596	0.8276		2.133	43.5939	1.3379	7.1751	-10.2348	4.8345	0.9015	0.8599	0.9252	0.4706	2	6.4681	1.8456	2.2307	3.9223	5.3291	-0.662
624	2.6993	0.7804		2.0002	40.127	1.1969	6.6184	-7.8732	3.9073	0.7066	0.7912	0.8579	0.4685	2	4.6766	1.6068	1.7777	3.4293	4.2151	-0.3682
625	2.4807	0.818		1.8503	28.5044	1.1268	6.3754	-5.5894	6.6829	1.1811	0.7925	0.8592	0.4312	2	7.5303	2.6221	3.161	6.0804	7.0565	-0.4209
626	2.5206	0.8201		1.9916	30.2672	1.2952	6.4945	-11.083	3.362	0.6705	0.8246	0.9282	0.5301	2	4.3544	1.497	1.8812	2.8242	3.7345	-0.4826
627	2.8209	0.6885		1.8674	47.1587	0.9981	6.1014	-4.3694	9.1353	1.4944	0.6744	0.7952	0.3511	2	9.1179	2.9491	2.9487	8.3999	9.5345	-0.3984
628	2.7789	0.8043		2.1458	44.7062	1.3273	7.0217	17.7143	4.8877	0.9239	0.8244	0.9172	0.4582	2	6.4874	2.9921	1.5302	6.5299	4.022	1.1492
629	2.381	0.8065		1.7518	23.0851	1.0338	6.0328	-9.3388	0.7373	0.1263	0.7753	0.8393	0.4074	2	0.7622	0.2572	0.3695	0.6314	0.8061	-0.0712
630	3.2012	0.8221	0.6749	2.4885	66.9144	1.5665	8.2677	38.9942	4.6611	0.8831	0.6749	0.9349	0.4328	2	7.3016	4.0779	1.2556	9.422	2.8435	2.8472
631	3.2363	0.8221		2.5013	68.7788	1.5504	8.3582	27.9492	5.6009	1.0389	0.7967	0.8926	0.4621	2	8.6836	4.292	1.9741	9.2872	4.0355	2.427
632	2.0961	0.831		1.5762	8.5099	0.9614	5.4723	-7.9162	3.5135	0.6173	0.8066	0.8755	0.4415	2	3.3779	1.4064	1.7318	3.1858	3.7916	-0.2674
633	2.7965	0.7575		2.0473	45.7022	1.2188	6.6549	11.7909	2.7493	0.5035	0.7346	0.8423	0.4187	2	3.3509	1.4105	0.9556	3.3687	2.4252	0.3951
634	2.924	0.8131		2.2786	52.3625	1.442	7.4691	0.4572	4.0194	0.776	0.8135	0.9052	0.4836	2	5.796	1.9616	2.0877	4.056	4.0012	0.0265
635	2.2663	0.8183		1.6747	16.7947	1.0239	5.8259	5.5903	0.2846	0.05	0.7976	0.8643	0.4649	2	0.2914	0.1412	0.1197	0.3038	0.2687	0.0163
636	2.705	0.8141		2.073	40.4278	1.2784	6.918	-4.7998	7.7151	1.4257	0.8088	0.887	0.4959	2	9.863	3.5361	3.2504	7.1307	8.0853	-0.4734
637	1.9032	0.7865		1.3406	2.9143	0.7686	4.7025	19.8685	2.5716	0.4203	0.7901	0.8563	0.4374	2	1.9765	1.294	0.8426	2.9583	2.0605	0.3927
638	4.1294	0.8473	0.662	3.3365	96.4225	2.1653	10.9917	16.3156	4.8214	0.9498	0.662	0.9318	0.3895	2	10.4397	3.2748	2.1291	8.4078	4.0347	1.7033
639	3.75	0.7151		2.5741	89.2526	1.4023	8.4243	34.18	5.7725	0.9609	0.7199	0.7664	0.3463	2	8.0948	4.0826	1.2114	11.789	3.7996	2.7668
640	1.6132	0.8346		1.1864	0.1912	0.7239	4.23	-4.3525	3.434	0.5877	0.7434	0.9048	0.4762	2	2.4859	1.5983	1.6854	3.3561	3.5834	-0.1082
641	3.3105	0.8635		2.7155	72.2507	1.8265	8.9803	23.5314	6.7822	1.3794	0.8508	0.9818	0.4974	2	12.3877	5.4946	2.9261	11.0463	5.1861	2.915
642	3.2456	0.8532		2.6169	69.2046	1.7092	8.6997	48.3339	6.5862	1.294	0.7471	0.9273	0.4108	2	11.2571	6.839	1.2611	16.6464	3.4027	5.441
643	2.3601	0.8431		1.7989	21.8515	1.1171	6.2514	8.396	1.3935	0.249	0.8564	0.9223	0.4673	2	1.5567	0.7272	0.609	1.5562	1.2765	0.1307
644	2.7168	0.8313		2.1287	41.1886	1.3762	7.0955	-10.0951	4.9594	0.9619	0.8605	0.9291	0.4974	2	6.8251	2.027	2.6079	4.075	5.4602	-0.689
645	2.8968	0.7933		2.2101	50.7362	1.3479	7.2197	11.6883	5.7412	1.0719	0.8053	0.8777	0.4318	2	7.7385	3.0939	2.3843	7.165	5.0703	0.9045
646	2.4298	0.8966		1.9659	25.9326	1.2976	6.8438	12.1858	3.1735	0.6017	0.9162	0.9162	0.5609	2	4.1179	2.0649	1.2603	3.6812	2.7867	0.5018
647	3.9966	0.7875	0.6283	2.9896	94.8508	1.7938	9.8873	62.4548	4.719	0.8561	0.6283	0.8809	0.3619	2	8.465	5.9281	0.7551	16.3788	1.7718	5.2868
648	2.5431	0.8527		1.9873	31.6319	1.2735	6.8123	15.18	5.4253	1.0142	0.8548	0.9208	0.4986	2	6.9091	3.3432	2.0409	6.7054	4.6019	1.0488
649	2.4534	0.8226		1.8417	27.1908	1.109	6.3399	-6.5499	4.539	0.794	0.8003	0.8552	0.4729	2	5.0337	1.9571	2.1379	4.1388	4.836	-0.3297
650	2.1251	0.8616		1.6533	9.6925	1.0295	5.7523	-4.6633	2.4683	0.4418	0.8528	0.9184	0.491	2	2.5411	1.1499	1.2048	2.3421	2.5835	-0.1185
651	3.2875	0.8463		2.6041	71.1735	1.66	8.741	11.3568	3.5227	0.669	0.8521	0.9174	0.4487	2	5.8476	2.0652	1.5919	4.6027	3.1226	0.6641
652	2.859	0.7749		2.0216	48.8725	1.1726	6.9603	8.1768	4.7548	0.801	0.7321	0.7877	0.3779	2	5.5755	2.1059	1.8074	5.5726	4.3661	0.4559
653	2.27	0.8486		1.7261	16.9584	1.0861	6.0515	-28.79	2.5933	0.4654	0.7996	0.9329	0.519	2	2.8166	0.9225	1.5824	1.7775	3.3399	-0.8109
654	3.2656	0.7405		2.3514	70.2227	1.3714	7.597	44.7932	5.0248	0.9071	0.6561	0.8541	0.318	2	6.891	3.9687	0.9475	12.4818	2.7739	3.0867
655	2.6904	0.7966		2.0344	39.623	1.2507	6.7326	-2.3976	3.6584	0.6796	0.8086	0.8532	0.481	2	4.5755	1.692	1.5078	3.5179	3.7459	-0.1097
656	2.7487	0.7826		2.0045	43.0286	1.1966	6.758	-4.5907	7.0578	1.2497	0.7884	0.8543	0.399	2	8.4454	2.5579	3.5411	6.4104	7.3821	-0.3877
657	3.7283	0.8135	0.6546	2.8782	88.5447	1.7969	9.5284	28.0731	5.1928	0.9793	0.6546	0.9173	0.3624	2	9.331	3.9729	1.9117	10.9641	3.7351	2.6195
658	3.048	0.8017		2.27	59.3863	1.3935	7.6767	41.5712	8.528	1.548	0.7327	0.8563	0.4317	2	11.8837	7.0916	2.2054	16.4252	4.9828	4.9402
659	2.8596	0.7683		2.0816	48.9236	1.2315	6.9025	14.9167	6.6897	1.1935	0.7776	0.8554	0.3898	2	8.2384	3.4476	2.1563	8.8444	5.6919	1.2289
660	1.8444	0.8354		1.3706	1.9332	0.8278	4.8404	-22.1999	5.2816	0.9033	0.792	0.8518	0.4424	2	4.3721	1.885	2.8684	4.2605	6.4544	-0.9706
661	5.0098	0.7826	0.5905	3.7819	99.8545	2.305	12.3172	55.0111	7.7775	1.4555	0.5905	0.8692	0.3286	2	17.9271	11.0117	1.2364	33.5102	3.499	9.8619
662	2.3095	0.8362		1.7518	18.958	1.0744	6.0667	-8.3669	0.1619	0.0287	0.7953	0.8624	0.4788	2	0.1739	0.0694	0.0819	0.145	0.1754	-0.0146
663	2.8433	0.7738		2.0944	48.1591	1.2385	6.9119	27.1217	7.359	1.3186	0.7881	0.8593	0.4352	2	9.1141	4.8058	2.2265	11.0433	5.363	2.4719
664	3.0696	0.7179		2.1158	60.282	1.1783	6.9228	22.376	7.696	1.3099	0.6991	0.7972	0.3667	2	9.0682	4.2195	1.9059	11.5078	5.9739	2.0291
665	3.1186	0.7455		2.2743	62.9182	1.3441	7.3041	-9.2853	7.4317	1.3676	0.744	0.8568	0.3838	2	9.9889	2.1894	3.5263	5.7051	8.122	-0.9275
666	3.8272	0.7521	0.5934	2.7583	91.0889	1.5906	9.0432	17.9654	6.7918	1.1946	0.5934	0.8595	0.2971	2	10.803	3.596	2.0003	12.1049	5.5718	1.9408
667	3.3964	0.7449	0.5258	2.4628	76.1627	1.4474	7.9481	16.8926	4.449	0.8102	0.5258	0.8549	0.2797	2	6.4395	2.1221	1.2449	7.586	3.6974	1.0878
668	2.1799	0.8421		1.6704	12.3447	1.0258	5.7668	1.2657	5.4423	0.9681	0.8525	0.8613	0.4866	2	5.5827	2.6851	2.5068	5.5186	5.3734	0.0707
669	2.1812	0.7762		1.5462	12.434	0.8841	5.3184	2.8337	3.9916	0.6635	0.7857	0.7873	0.4135	2	3.529	1.704	1.64	4.1204	3.8786	0.1
670	2.9991	0.8257		2.3942	56.7728	1.5485	7.7796	11.5004	3.9173	0.7797	0.8514	0.9167	0.457	2	6.0659	2.2819	1.4991	4.9933	3.4668	0.6976
671	2.0312	0.8615		1.5804	6.2968	1.0017	5.4976	-5.6552	5.5395	1.0093	0.7913	0.9232	0.5036	2	5.5489	2.6338	2.9151	5.2296	5.8526	-0.3138
672	2.5164	0.8103		1.8845	30.0653	1.132	6.406	5.4543	6.357	1.1233	0.8142	0.8892	0.4531	2	7.1961	3.1155	2.4814	6.8765	6.0101	0.3925
673	2.3996	0.8231		1.8074	24.2647	1.1094	6.2046	-12.8898	4.5699	0.8171	0.7934	0.8673	0.4839	2	5.0699	1.8426	2.3837	3.8082	5.1588	-0.6535
674	2.2658	0.8158		1.6704	16.7334	1.0176	5.8073	-1.1613	1.7856	0.3129	0.7975	0.865	0.4704	2	1.817	0.8286	0.7828	1.7615	1.8064	-0.0211
675	2.5863	0.8053		1.9702	33.9278	1.2343	6.5431	14.0342	4.6852	0.8838	0.7993	0.8674	0.4283	2	5.783	2.5366	1.6329	5.9226	4.0277	0.8116
676	2.5114	0.818		1.9659	29.7853	1.2407	6.4541	1.4488	0.391	0.0752	0.8529	0.9198	0.4671	2	0.4851	0.187	0.204	0.4003	0.3853	0.007
677	2.4575	0.7883		1.7646	27.3557	1.0445	6.0862	-32.9527	2.7249	0.4676	0.794	0.8608	0.4137	2	2.8462	0.5609	1.8444	1.3558	3.6229	-0.9379
678	2.0689	0.7958		1.4605	7.4901	0.8642	5.1726	-40.0137	3.7293	0.6231	0.7703	0.8449	0.401	2	3.2229	0.8044	2.2461	2.0059	5.2217	-1.2896
679	2.1279	0.8797		1.6832	9.8093	1.0985	5.881	2.4605	0.3034	0.0567	0.8633	0.9307	0.5479	2	0.3333	0.1703	0.1406	0.3109	0.2959	0.0082
680	4.3216	0.7679	0.5399	3.2294	98.1013	1.9457	10.4253	10.2196	1.9	0.3546	0.5399	0.8765	0.2849	2	3.6968	0.8637	0.7693	3.0321	1.7058	0.3778
681	2.3037	0.838		1.7389	18.6366	1.0714	6.0647	-10.6535	3.4904	0.6166	0.8511	0.8511	0.484	2	3.7396	1.4711	1.7903	3.0392	3.8623	-0.3984
682	4.1252	0.766	0.6573	3.0281	96.3693	1.7918	9.9266	43.2717	5.9855	1.0804	0.6573	0.8581	0.3421	2	10.7248	5.8025	1.3063	16.9598	3.3954	4.6408
683	3.78	0.7471	0.5283	2.7412	89.8451	1.6151	8.8721	35.5605	1.6421	0.2989	0.5283	0.8601	0.2575	2	2.6521	1.2156	0.4472	4.7205	1.0581	0.9431
684	3.1289	0.793		2.3385	63.3693	1.4182	7.7952	-0.4928	6.9748	1.2689	0.7884	0.8529	0.4063	2	9.8916	2.7993	2.9557	6.8893	7.0092	-0.0488
685	2.638	0.8564		2.0901	36.6124	1.3389	7.0978	4.6142	2.8019	0.5285	0.8578	0.9243	0.4856	2	3.7515	1.4709	1.3688	3.0291	2.6727	0.1731
686	2.2546	0.8884		1.8074	16.04	1.1648	6.2926	-8.7929	0.1202	0.0222	0.8688	0.9361	0.5108	2	0.14	0.0545	0.0646	0.1066	0.1307	-0.0123
687	2.0706	0.8236		1.5376	7.5477	0.9406	5.3572	7.2468	4.3161	0.7578	0.7892	0.855	0.4379	2	4.0597	2.0474	1.7	4.675	4.0032	0.2942
688	3.4884	0.7499		2.497	80.0409	1.4247	8.2182	40.6463	5.341	0.9259	0.6666	0.828	0.3495	2	7.6093	4.2007	1.2366	12.0203	3.1701	3.0929
689	3.5806	0.8277	0.6128	2.7326	83.8472	1.7037	9.3107	36.7688	4.7822	0.8751	0.6128	0.9005	0.3756	2	8.1474	4.1314	1.238	10.9996	3.0238	2.9957
690	2.2385	0.8319		1.6747	15.1275	1.0192	5.8501	3.3185	3.4297	0.5975	0.8197	0.8878	0.4496	2	3.4956	1.6068	1.5118	3.5741	3.3161	0.116
691	3.5027	0.7893	0.6571	2.6341	80.5809	1.6141	8.6851	21.6158	5.2998	0.985	0.6571	0.8558	0.3341	2	8.5544	3.2371	1.4373	9.6884	4.1542	1.8491
692	2.2529	0.8521		1.7175	15.9079	1.0622	6.0311	-15.2396	3.3458	0.5893	0.826	0.9251	0.473	2	3.5539	1.2823	1.7539	2.7109	3.8558	-0.5416
693	4.2207	0.7857	0.5546	3.1609	97.3309	1.9063	10.4185	15.8471	3.3847	0.6193	0.5546	0.8955	0.2823	2	6.4523	1.8265	1.0733	6.4707	2.8484	1.0225
694	2.2836	0.7792		1.6061	17.6253	0.926	5.5902	-8.3067	5.1456	0.8523	0.7871	0.8527	0.4351	2	4.7648	2.0291	2.1354	4.6632	5.5729	-0.3958
695	3.156	0.8115		2.4585	64.6885	1.5347	8.0457	16.3921	3.5004	0.6677	0.8518	0.9173	0.4541	2	5.3721	2.2097	1.3677	4.8657	2.9267	0.8806
696	1.9046	0.888		1.4991	2.97	0.9634	5.3135	0.7393	3.9159	0.71	0.8697	0.9409	0.5491	2	3.7726	2.1623	1.9281	3.9379	3.8872	0.0279
697	3.8447	0.7435	0.5915	2.8054	91.5174	1.6524	8.9809	17.0643	3.8298	0.7047	0.5915	0.8557	0.3095	2	6.3284	2.0629	1.3107	6.6654	3.1762	1.0799
698	2.0684	0.859		1.5847	7.4518	1.0072	5.5819	-0.8102	4.3897	0.7921	0.8598	0.926	0.4824	2	4.4213	2.099	2.0449	4.351	4.4253	-0.0358
699	2.2471	0.8261		1.6961	15.5425	1.0241	5.8318	-12.0963	4.3172	0.7581	0.7952	0.8623	0.4344	2	4.4212	1.5673	2.2823	3.6082	4.8395	-0.5348
700	2.0014	0.8613		1.5419	5.302	0.9844	5.4159	-21.996	2.0958	0.3809	0.8512	0.9167	0.5173	2	2.0631	0.8689	1.1942	1.6795	2.5567	-0.4538
701	3.358	0.7937		2.5227	74.5516	1.5247	8.3735	45.3572	14.1478	2.5761	0.7368	0.8756	0.4012	2	21.5712	12.8859	3.0045	32.1163	7.7308	9.7841
702	2.1233	0.8445		1.6276	9.5952	0.9943	5.633	-9.5472	2.523	0.4453	0.8572	0.8773	0.4555	2	2.5086	1.0194	1.312	2.2381	2.7639	-0.2395
703	2.187	0.8455		1.6832	12.712	1.0334	5.8095	-12.3874	4.0059	0.7126	0.853	0.9186	0.4983	2	4.1397	1.7304	2.0945	3.4729	4.502	-0.5128
704	3.0965	0.8112		2.3	61.8942	1.369	7.8913	-15.9645	4.598	0.7977	0.7533	0.8596	0.4485	2	6.2946	1.3866	2.7584	3.0916	5.3322	-1.0049
705	2.6633	0.8017		2.0516	37.9795	1.2851	6.7077	0.1818	2.6971	0.5167	0.775	0.9091	0.4603	2	3.4661	1.2455	1.2826	2.706	2.6923	0.0063
706	3.3998	0.7404	0.593	2.4413	76.317	1.4147	7.9083	15.0544	2.073	0.3708	0.593	0.8555	0.3026	2	2.9327	0.9744	0.7455	3.2202	1.7609	0.4415
707	2.8824	0.7353		1.9959	50.0909	1.1166	6.6584	41.0612	7.0449	1.1814	0.6591	0.8592	0.3134	2	7.8663	4.5312	1.4643	14.4586	4.1521	3.23
708	2.2372	0.8836		1.7817	15.0467	1.1501	6.2101	-16.339	4.6223	0.856	0.8621	0.9408	0.5116	2	5.3161	1.8824	2.759	3.6797	5.3775	-0.8686
709	3.7334	0.7851		2.7197	88.7129	1.5982	9.2079	25.8758	7.4816	1.2986	0.7235	0.852	0.3899	2	11.9571	5.2563	1.9829	13.4807	5.5457	3.094
710	2.7881	0.7911		2.133	45.1411	1.3237	6.9296	10.707	3.2859	0.6277	0.7863	0.9208	0.4517	2	4.3495	1.7912	1.2907	3.965	2.9341	0.4657
711	3.3885	0.732		2.3514	75.7467	1.3168	7.7927	35.7474	7.3035	1.2341	0.6226	0.8317	0.2969	2	9.6172	4.831	1.2999	16.273	4.6925	3.4379
712	2.3138	0.812		1.7047	19.2073	1.0141	5.9021	14.6898	7.4707	1.2836	0.7886	0.8546	0.4542	2	7.576	4.0074	2.4608	8.8236	6.3731	1.1129
713	2.5459	0.7477		1.8374	31.8247	1.0771	5.9802	1.7606	5.2248	0.941	0.741	0.8711	0.416	2	5.6276	2.2344	2.1802	5.3708	5.1326	0.0991
714	3.0873	0.7409		2.1844	61.3223	1.2448	7.1861	35.3889	7.3004	1.2646	0.6721	0.8226	0.3774	2	9.0876	4.9962	1.7744	13.2376	4.7167	3.216
715	2.2099	0.8562		1.7089	13.6894	1.0857	5.9444	4.0843	2.7896	0.5095	0.8271	0.9237	0.4592	2	3.0287	1.3524	1.2523	2.9452	2.6757	0.1237
716	2.7139	0.6826		1.7047	41.0313	0.856	5.8195	39.5865	8.0638	1.1861	0.5989	0.7526	0.2723	2	6.9026	4.059	1.3603	14.9066	4.8715	2.7325
717	4.7451	0.813	0.5895	3.7305	99.5638	2.3747	12.1199	7.5601	3.043	0.5962	0.5895	0.9195	0.3242	2	7.2261	1.4581	1.3366	4.4982	2.813	0.5463
718	2.0404	0.8571		1.5719	6.5538	0.9815	5.494	7.9532	1.6615	0.2968	0.8593	0.9254	0.5119	2	1.6308	0.9126	0.7182	1.7827	1.5294	0.1297
719	2.6315	0.8265		2.0858	36.3077	1.3329	6.8326	3.0691	2.135	0.4165	0.851	0.9164	0.484	2	2.8458	1.0889	1.0197	2.25	2.0696	0.0873
720	2.1193	0.8965		1.7004	9.4202	1.1029	5.9688	2.8462	2.3688	0.4377	0.8619	0.9714	0.5165	2	2.6126	1.263	1.1442	2.4455	2.3015	0.0744
721	2.381	0.9255		1.9659	23.0744	1.3234	6.9227	-7.4045	4.2075	0.8043	0.9187	0.9843	0.5558	2	5.5682	2.0995	2.5895	3.7771	4.5189	-0.4123
722	2.0829	0.8969		1.6704	8.028	1.1017	5.8687	3.6195	1.9538	0.3668	0.9166	0.9166	0.5182	2	2.1525	1.0538	0.917	2.0333	1.883	0.0779
723	3.8416	0.798	0.6358	2.9253	91.4316	1.8057	9.6314	21.563	3.045	0.5709	0.6358	0.9019	0.3629	2	5.4983	2.0524	1.2144	5.6553	2.3884	1.1856
724	1.9087	0.8623		1.4691	3.0257	0.9181	5.1705	1.4059	1.9577	0.3476	0.8581	0.9241	0.5131	2	1.7974	1.0157	0.9246	1.9795	1.9303	0.0253
725	2.9305	0.7557	0.6192	2.1287	52.6899	1.2596	6.9572	30.5587	5.2915	0.958	0.6192	0.8815	0.3606	2	6.6652	3.362	1.5383	9.3225	3.6745	2.0368
726	3.43	0.8412		2.7583	77.87	1.7737	9.0641	33.4802	8.0342	1.5722	0.7873	0.9225	0.4144	2	14.2502	6.9855	2.1019	16.8585	5.3444	4.771
727	2.9352	0.8395		2.2786	53.005	1.438	7.7417	-3.6489	2.6586	0.4938	0.8594	0.9238	0.5198	2	3.8231	1.2927	0.9354	2.4872	2.7555	-0.1395
728	2.5581	0.9072		2.0987	32.4387	1.3992	7.2909	5.84	3.9626	0.7605	0.9209	0.9863	0.5821	2	5.5445	2.4959	1.7926	4.2874	3.7312	0.3238
729	2.3958	0.8875		1.9274	24.0173	1.276	6.6797	11.8858	2.799	0.5347	0.8568	0.9229	0.5497	2	3.5715	1.7802	1.0424	3.2387	2.4663	0.4245
730	2.8278	0.7901		2.1201	47.5758	1.2838	7.0193	8.9744	6.0106	1.0993	0.7879	0.8619	0.4491	2	7.7164	3.1494	2.3445	7.0134	5.4713	0.6925
731	2.7926	0.7893		2.1158	45.4525	1.3042	6.9247	-3.0494	5.0489	0.9509	0.793	0.8644	0.4673	2	6.5848	2.2307	1.7772	4.7733	5.2028	-0.2008
732	2.3584	0.8477		1.8074	21.7562	1.1308	6.2809	-3.4483	0.3129	0.0563	0.8515	0.917	0.4579	2	0.3538	0.136	0.1491	0.297	0.3237	-0.0122
733	3.3327	0.8392		2.6598	73.3663	1.7075	8.7867	11.4718	3.4245	0.6655	0.8335	0.9057	0.4758	2	5.8474	2.1134	1.261	4.4415	3.0316	0.6708
734	3.1436	0.8067		2.4499	64.1764	1.5448	7.9671	30.8993	4.3785	0.849	0.8508	0.8928	0.4473	2	6.7639	3.4432	0.9899	7.6984	3.0255	2.09
735	2.2652	0.858		1.7646	16.7027	1.1276	6.1061	4.2204	4.5221	0.8351	0.8595	0.9256	0.5133	2	5.0991	2.4385	1.9207	4.7506	4.3314	0.2152
736	2.6019	0.8859		2.1629	34.8635	1.4827	7.2417	-2.3497	4.3743	0.8956	0.917	0.9832	0.5405	2	6.4858	2.2673	2.4642	4.1951	4.4771	-0.1524
737	2.8068	0.8507		2.27	46.3909	1.4884	7.5011	-6.3281	2.184	0.4333	0.8544	0.9206	0.5318	2	3.2506	1.0291	1.1957	1.9353	2.3221	-0.2057
738	3.3002	0.7742	0.6589	2.4585	71.7859	1.474	8.0264	31.0013	4.4306	0.8137	0.6589	0.9227	0.3121	2	6.5307	2.9786	1.4115	9.545	3.057	2.0246
739	2.546	0.8898		2.0687	31.8587	1.3716	7.1175	-33.8566	0.2034	0.0392	0.8621	0.9807	0.573	2	0.279	0.0615	0.1596	0.1074	0.2722	-0.0945
740	2.3553	0.8241		1.7689	21.5553	1.0799	6.0981	-14.5956	3.7603	0.6659	0.8088	0.8781	0.4378	2	4.0608	1.2941	2.0292	2.9555	4.3093	-0.5927
741	3.7505	0.8059	0.5919	2.8654	89.3033	1.7609	9.4953	20.9927	4.3843	0.8131	0.5919	0.9192	0.3561	2	7.7203	2.8542	1.1733	8.0154	3.4639	1.6207
742	2.9662	0.7815		2.2058	54.7236	1.3153	7.2826	7.1737	3.7093	0.6699	0.7344	0.8697	0.4294	2	4.8789	1.8284	1.5558	4.2584	3.4433	0.35
743	3.0156	0.8419		2.3685	57.7066	1.506	7.9762	9.6944	2.985	0.5636	0.8518	0.9173	0.4706	2	4.4954	1.7043	1.101	3.6217	2.6955	0.4358
744	2.9551	0.8718		2.4328	54.0204	1.622	8.094	8.4271	4.5059	0.903	0.9162	0.9822	0.5674	2	7.3086	2.9573	2.0241	5.2115	4.1261	0.6159
745	2.2446	0.8417		1.7089	15.4108	1.0546	5.9355	-0.5171	2.5656	0.4559	0.8511	0.8511	0.4468	2	2.7057	1.1384	1.2462	2.5476	2.5789	-0.014
746	2.1248	0.8825		1.6875	9.673	1.0738	5.8906	-10.6618	6.7344	1.2276	0.8522	0.9178	0.5022	2	7.2314	2.9716	3.8153	5.917	7.4522	-0.771
747	4.3309	0.8173	0.6845	3.4179	98.1732	2.1738	11.12	37.0899	5.4066	1.0569	0.6845	0.8942	0.3687	2	11.7528	5.6132	1.0173	15.2234	3.4012	4.3591
748	3.7347	0.8315	0.7389	2.9425	88.7466	1.8744	9.7554	46.167	4.8312	0.9283	0.7389	0.9359	0.4326	2	9.0556	5.3057	1.1166	12.2648	2.6008	4.1807
749	3.4996	0.8661		2.8525	80.4854	1.8539	9.5228	24.1464	3.3459	0.6514	0.8061	0.9294	0.4954	2	6.203	2.7552	1.2431	5.5614	2.538	1.4978
750	2.8963	0.8333		2.2486	50.6845	1.3926	7.5826	-2.1943	0.062	0.0114	0.8024	0.8814	0.4327	2	0.0864	0.0255	0.0333	0.059	0.0634	-0.0019
751	3.0586	0.8038		2.2829	59.8679	1.3842	7.724	30.4433	6.5285	1.17	0.7306	0.8665	0.4241	2	9.0368	4.6771	1.8894	11.0278	4.5411	2.7511
752	2.7203	0.8245		2.1115	41.3946	1.3322	7.046	6.6061	2.9679	0.5612	0.8606	0.8614	0.457	2	3.9539	1.528	1.2336	3.3435	2.7718	0.2612
753	3.7184	0.7776	0.5953	2.7754	88.2592	1.6808	9.0837	18.9948	3.9466	0.7303	0.5953	0.864	0.3469	2	6.6334	2.3689	1.2414	6.8294	3.197	1.26
754	2.6859	0.8611		2.1158	39.3478	1.3495	7.2661	9.3253	5.9677	1.1084	0.8514	0.9174	0.513	2	8.0534	3.5268	2.5063	6.8752	5.4112	0.751
755	2.5335	0.8368		1.9574	31.0438	1.2457	6.6603	-9.5424	5.252	0.9823	0.8508	0.9162	0.5076	2	6.5424	2.2962	2.5739	4.5234	5.7532	-0.6243
756	3.4051	0.7824		2.5784	76.7347	1.5711	8.37	29.8994	7.5136	1.4103	0.7769	0.8391	0.4006	2	11.8046	5.6397	1.8153	14.0768	5.2671	3.5295
757	2.0724	0.8703		1.6147	7.6532	1.0421	5.6665	-14.9292	4.5334	0.8337	0.853	0.9186	0.484	2	4.7243	1.8166	2.5987	3.7531	5.2102	-0.7053
758	2.6937	0.8118		2.0816	39.8508	1.2843	6.8701	41.1175	6.9693	1.3028	0.7868	0.925	0.4534	2	8.9507	5.5409	1.6791	12.2206	4.1037	3.6803
759	3.2109	0.7767		2.3771	67.3637	1.4156	7.8352	25.8772	7.9341	1.4335	0.7451	0.8817	0.413	2	11.2315	5.3355	2.3213	12.9176	5.8809	2.9064
760	2.5776	0.8398		1.9659	33.4336	1.204	6.8007	15.6068	4.8769	0.8634	0.7936	0.8742	0.4732	2	5.8718	2.8638	2.0746	6.0524	4.1156	0.9164
761	3.7844	0.8227		3.011	89.93	1.9285	9.781	33.4954	7.3805	1.4552	0.734	0.915	0.3905	2	14.2333	6.6843	1.8022	17.1163	4.9084	4.7675
762	3.2198	0.7912		2.4328	67.7708	1.4673	8.003	6.2958	4.5064	0.8262	0.771	0.8589	0.4328	2	6.6123	2.244	1.8214	5.1845	4.2226	0.4163
763	2.4332	0.8246		1.8203	26.107	1.1066	6.3034	-20.3236	0.229	0.0402	0.7914	0.865	0.4684	2	0.2534	0.0775	0.1393	0.1655	0.2755	-0.0515
764	3.7863	0.7779		2.8525	89.9639	1.7299	9.2532	40.5916	4.0042	0.7486	0.7487	0.881	0.3761	2	6.9268	3.7063	0.8038	9.8547	2.3789	2.8117
765	3.243	0.7787		2.3771	69.0723	1.419	7.934	33.4027	4.1324	0.7391	0.7479	0.8466	0.3768	2	5.8639	2.9958	0.9431	7.9496	2.752	1.9587
766	2.5843	0.8128		1.9916	33.8012	1.2231	6.599	-15.759	6.0187	1.1155	0.7884	0.9097	0.4806	2	7.3615	2.1882	3.6551	4.5533	6.9672	-1.1601
767	2.2692	0.8474		1.7346	16.9072	1.0918	6.0413	-18.7693	5.1546	0.9316	0.8574	0.9233	0.5006	2	5.6278	2.0086	2.8436	4.012	6.122	-1.0563
768	2.8786	0.8302		2.24	49.8207	1.4151	7.508	-4.3633	2.6205	0.4939	0.8198	0.8774	0.4534	2	3.7082	1.0783	1.2071	2.378	2.7347	-0.1618
769	2.7656	0.8355		2.1415	44.0007	1.3341	7.2594	-3.9275	0.1396	0.0257	0.8035	0.8578	0.4439	2	0.1863	0.0571	0.0741	0.1286	0.1451	-0.0073
770	3.0629	0.7432		2.1844	60.061	1.2704	7.1514	1.0065	3.8241	0.6793	0.752	0.8403	0.413	2	4.8582	1.6123	1.575	3.9041	3.7857	0.0489
771	2.4753	0.7892		1.846	28.2496	1.117	6.137	-11.2687	4.5634	0.8306	0.7886	0.8545	0.4146	2	5.0973	1.5307	2.3831	3.6922	5.0778	-0.5744
772	2.859	0.806		2.1587	48.8853	1.3373	7.2395	9.3991	4.2532	0.7857	0.8034	0.8736	0.4394	2	5.6878	2.2278	1.6816	5.07	3.8535	0.5346
773	2.7545	0.7797		2.0216	43.3232	1.2002	6.7474	-9.6958	3.6625	0.6515	0.8038	0.8615	0.4087	2	4.3957	1.2158	1.9726	2.9748	4.0177	-0.4262
774	2.1834	0.8893		1.7432	12.5035	1.1273	6.1001	-16.3509	4.4102	0.815	0.8508	0.9817	0.5481	2	4.9716	1.9997	2.6316	3.6482	5.1312	-0.8129
775	2.2889	0.7811		1.6276	17.862	0.9405	5.6168	-16.0136	3.7581	0.6293	0.726	0.8587	0.4187	2	3.5345	1.2597	1.8198	3.0084	4.3602	-0.566
776	2.7449	0.8129		2.0901	42.7713	1.2883	7.0102	5.6481	5.4532	1.0022	0.7887	0.857	0.4299	2	7.0254	2.6086	2.1649	6.0684	5.1454	0.3968
777	2.3471	0.8069		1.7304	21.1964	1.0391	5.9497	14.8014	2.5539	0.446	0.8005	0.8685	0.4191	2	2.6538	1.3048	0.8953	3.1132	2.1759	0.3928
778	1.7856	0.8498		1.3534	1.2431	0.8255	4.767	-26.2036	1.4267	0.2471	0.7961	0.9288	0.4904	2	1.1777	0.5744	0.7689	1.1713	1.8006	-0.3086
779	2.8593	0.8445		2.2657	48.9108	1.4626	7.5858	2.5193	4.1983	0.8095	0.8512	0.918	0.4732	2	6.1405	2.0912	1.8736	4.4196	4.0926	0.1547
780	2.2865	0.8295		1.7218	17.759	1.0577	5.9584	-20.5069	2.656	0.4715	0.7855	0.8509	0.4765	2	2.8093	0.9492	1.5518	1.9919	3.2009	-0.5761
781	2.7958	0.7797		2.0173	45.6272	1.1911	6.8485	44.1332	6.9441	1.2077	0.7264	0.8669	0.3775	2	8.2711	5.1148	1.3804	13.5497	3.8795	3.6503
782	4.036	0.7038		2.7583	95.3963	1.5272	8.9238	25.5536	9.4202	1.6122	0.6123	0.8221	0.2825	2	14.3866	5.6576	2.3212	20.0256	7.0132	3.6763
783	2.9723	0.8142		2.2786	55.1364	1.3958	7.6027	-12.8347	7.4615	1.3699	0.8221	0.8796	0.477	2	10.4147	2.6792	4.4084	5.617	8.4193	-1.3367
784	2.1802	0.832		1.6233	12.3646	0.9837	5.6985	-38.2628	7.1147	1.2282	0.7917	0.8582	0.4787	2	6.9987	2.031	4.6675	4.2427	9.8369	-2.6779
785	2.9187	0.7095		1.9359	52.0357	1.0584	6.5055	28.1672	7.2833	1.1849	0.6584	0.7885	0.3553	2	7.7086	4.03	1.749	11.3431	5.2317	2.1713
786	4.1095	0.7999	0.6325	3.1609	96.1741	1.9643	10.3272	51.4109	7.9474	1.5116	0.6325	0.9166	0.372	2	15.6111	9.4624	1.362	25.4349	3.8616	8.0258
787	3.0163	0.845		2.3771	57.7338	1.5164	8.0077	43.063	6.7258	1.2736	0.7862	0.9185	0.42	2	10.199	6.0004	1.6971	14.2866	3.8295	4.392
788	2.44	0.845		1.9017	26.5439	1.182	6.4776	-2.3391	2.1777	0.3974	0.8376	0.8957	0.491	2	2.5741	1.0341	1.1682	2.1061	2.2287	-0.0602
789	2.7623	0.8302		2.1287	43.7786	1.3272	7.2048	-5.083	5.194	0.9568	0.8061	0.9036	0.4479	2	6.8935	2.0943	2.5648	4.6758	5.4582	-0.3504
790	2.6933	0.8093		2.0002	39.8388	1.1906	6.8478	-1.4197	3.5324	0.6142	0.7921	0.8567	0.4363	2	4.2057	1.5033	1.5589	3.4458	3.5826	-0.0597
791	2.7602	0.8126		2.0987	43.6308	1.2864	7.0462	-0.8191	2.87	0.524	0.8543	0.9228	0.4613	2	3.692	1.3046	1.2016	2.8279	2.8934	-0.0302
792	2.9225	0.7562		2.1201	52.2578	1.2596	6.943	-0.4674	7.3607	1.3354	0.768	0.8494	0.4336	2	9.2716	3.1632	3.0826	7.2953	7.3953	-0.0433
793	2.9127	0.7688		2.1587	51.7098	1.3073	7.0352	-6.3932	4.1195	0.7655	0.8047	0.8265	0.4379	2	5.3854	1.5749	2.0702	3.5966	4.3829	-0.3443
794	2.8657	0.7516		2.0516	49.2818	1.1912	6.7662	22.4667	3.2774	0.577	0.7855	0.8432	0.3816	2	3.904	1.8467	1.1031	4.8397	2.5411	0.8771
795	2.4724	0.8303		1.8674	28.0836	1.1554	6.449	1.545	4.35	0.7793	0.8527	0.8814	0.4531	2	5.026	2.0181	1.8761	4.4544	4.283	0.0776
796	3.8969	0.8185	0.6576	3.0709	92.7411	1.9743	10.0199	33.5022	9.0379	1.7808	0.6576	0.9866	0.4049	2	17.8436	8.4113	2.0047	20.7745	6.0099	5.978
797	2.7969	0.7713		2.0002	45.7272	1.1618	6.7774	21.0996	5.5467	0.9508	0.7515	0.7985	0.4115	2	6.4442	3.1608	1.5889	7.6804	4.3764	1.3597
798	1.9659	0.7045		1.2549	4.3891	0.6517	4.351	-19.034	4.0727	0.61	0.6558	0.7514	0.3188	2	2.6542	1.0403	1.614	3.2634	4.8482	-0.5052
799	2.813	0.8113		2.0987	46.7429	1.2778	7.17	1.9473	5.4014	0.9626	0.7943	0.8665	0.4569	2	6.9019	2.5543	2.328	5.5906	5.2964	0.1344
800	1.9407	0.8052		1.4091	3.7899	0.8387	4.9093	-17.7818	3.7154	0.6347	0.7932	0.8599	0.4307	2	3.1161	1.3305	1.7856	3.0894	4.3762	-0.5541
801	2.0021	0.8826		1.5847	5.3209	1.0348	5.5515	-20.8398	5.316	0.9909	0.8552	0.9213	0.5375	2	5.501	2.3068	3.1941	4.2914	6.4241	-1.1464
802	2.0378	0.877		1.5976	6.4776	1.0202	5.6143	-19.8304	4.5198	0.8213	0.8526	0.9182	0.5375	2	4.6111	1.9965	2.6146	3.7147	5.416	-0.9144
803	2.8419	0.817		2.2015	48.1083	1.3729	7.2945	-14.7234	3.6376	0.6846	0.8508	0.8944	0.4913	2	4.9941	1.3151	1.9767	2.6767	4.1731	-0.7353
804	2.79	0.7799		2.0944	45.278	1.2751	6.836	28.6359	2.6919	0.5021	0.8011	0.874	0.4549	2	3.4324	1.8568	0.996	4.0814	1.921	0.9829
805	2.0405	0.791		1.4691	6.5728	0.8496	5.0707	-21.4778	0.8538	0.1431	0.7955	0.8588	0.4346	2	0.7254	0.295	0.4304	0.6787	1.0372	-0.1558
806	3.1874	0.8014		2.4413	66.3079	1.5167	8.0247	6.6844	4.2246	0.7985	0.7977	0.8687	0.4632	2	6.4075	2.2544	1.6133	4.8669	3.9422	0.4283
807	2.3794	0.9281		1.9959	22.989	1.348	6.9376	2.8839	0.1361	0.0264	0.9163	0.9818	0.5563	2	0.1834	0.0788	0.0712	0.1416	0.1321	0.0053
808	3.5581	0.7813	0.5432	2.6769	83.1491	1.6053	8.7333	20.2668	0.7331	0.1347	0.5432	0.8526	0.3055	2	1.1768	0.4171	0.223	1.365	0.5845	0.2385
809	2.2661	0.8291		1.6832	16.764	1.0384	5.9027	-20.1127	5.1419	0.9046	0.8454	0.8645	0.4936	2	5.3394	1.975	2.6871	4.0008	6.1763	-1.0739
810	2.7179	0.8109		2.0901	41.2855	1.3198	6.9238	-5.3682	5.1024	0.9726	0.8427	0.8797	0.4548	2	6.7341	2.0838	2.687	4.5815	5.3763	-0.3615
811	2.4788	0.8534		1.9274	28.4379	1.2187	6.6455	4.4576	3.6558	0.6704	0.8556	0.9218	0.4707	2	4.4553	1.8427	1.6451	3.9148	3.4927	0.1986
812	2.4393	0.8338		1.846	26.4674	1.1305	6.3899	-9.2989	2.6721	0.4727	0.8052	0.887	0.4869	2	3.0208	1.1413	1.2982	2.3438	2.9206	-0.2809
813	2.3548	0.8198		1.7518	21.5341	1.061	6.0648	18.1187	2.0911	0.3658	0.7959	0.8627	0.4402	2	2.2187	1.1557	0.6618	2.6256	1.7122	0.402
814	3.9732	0.7198	0.5249	2.7669	94.3774	1.5567	8.9849	40.041	4.5768	0.793	0.5249	0.7875	0.298	2	7.1247	3.6704	0.7456	12.3188	2.7442	2.8528
815	2.5466	0.829		2.0088	31.8928	1.2939	6.632	14.8395	4.7409	0.925	0.8314	0.9293	0.5152	2	6.1343	2.9901	1.8866	5.8043	4.0373	0.9103
816	3.8805	0.7993		2.9682	92.3435	1.8105	9.7441	36.7395	7.4323	1.3809	0.7131	0.91	0.4099	2	13.4561	6.8709	1.7966	16.7627	4.7017	4.9437
817	3.5234	0.7533	0.6541	2.5056	81.3625	1.4396	8.338	52.8211	8.9862	1.5515	0.6541	0.8155	0.3097	2	12.9365	8.1464	1.5782	26.3008	4.2395	6.8332
818	3.4898	0.7537	0.6625	2.5613	80.1202	1.504	8.2628	46.8067	8.1299	1.4798	0.6625	0.8644	0.3773	2	12.2273	7.3549	1.5194	19.4933	4.3245	5.7232
819	2.6164	0.7684		1.8931	35.4441	1.1095	6.3164	-7.0689	4.3415	0.7626	0.802	0.871	0.4141	2	4.8169	1.5842	2.171	3.8262	4.6486	-0.3405
820	1.7301	0.7871		1.1993	0.7848	0.6758	4.2782	-4.1048	3.9546	0.6247	0.7915	0.858	0.4016	2	2.6725	1.5439	1.6072	3.844	4.1171	-0.1097
821	3.1932	0.7956		2.4242	66.6108	1.4903	7.9809	36.3254	5.5348	1.0335	0.7499	0.8677	0.4176	2	8.2485	4.4679	1.3463	10.7	3.5244	2.9963
822	3.6264	0.8144	0.5897	2.8097	85.5497	1.7055	9.2785	33.1512	2.9194	0.5366	0.5897	0.893	0.3148	2	4.979	2.265	0.9266	7.1952	1.9516	1.6506
823	2.2133	0.7894		1.5976	13.8596	0.9353	5.4887	-1.7183	5.5663	0.9485	0.7934	0.8602	0.4136	2	5.2062	2.2521	2.2852	5.4454	5.6617	-0.0895
824	3.2888	0.7671	0.6175	2.36	71.2182	1.3709	7.9258	53.9785	6.3255	1.0941	0.6175	0.8737	0.2914	2	8.6716	5.5291	1.241	18.9751	2.9111	4.6808
825	2.4584	0.8471		1.8888	27.3887	1.1955	6.5421	1.4447	4.908	0.8969	0.8362	0.9333	0.4719	2	5.8675	2.3676	2.1508	5.0168	4.8372	0.0848
826	1.7347	0.8135		1.2464	0.8214	0.7515	4.4334	-5.6623	4.0773	0.6911	0.7349	0.8515	0.4423	2	3.0641	1.7318	1.7691	3.9156	4.308	-0.1735
827	2.6464	0.7452		1.9102	37.1765	1.1073	6.1954	16.3353	5.9686	1.0668	0.7908	0.8726	0.4056	2	6.609	3.1048	1.9181	7.6555	4.9937	1.0796
828	2.4881	0.8451		1.9659	28.7708	1.2612	6.6059	-29.4915	0.1029	0.0197	0.8532	0.9344	0.4817	2	0.1298	0.0259	0.0796	0.0538	0.1333	-0.0383
829	2.386	0.8577		1.8631	23.4165	1.1641	6.4289	2.4627	5.0509	0.9146	0.8509	0.9164	0.4726	2	5.8797	2.4731	2.3938	5.233	4.9265	0.1448
830	2.3709	0.793		1.7132	22.4882	0.9982	5.9063	4.1683	4.8741	0.8237	0.7859	0.8514	0.4135	2	4.8653	2.1343	1.7101	5.1613	4.6708	0.2028
831	2.5912	0.8009		1.9531	34.1352	1.2064	6.5195	-2.9594	6.1032	1.1294	0.7918	0.8573	0.4215	2	7.3629	2.431	2.7144	5.7671	6.2841	-0.2179
832	3.2078	0.8141		2.4713	67.2912	1.538	8.2043	7.1811	5.3103	0.9955	0.7944	0.862	0.4671	2	8.1673	2.8889	2.0565	6.1845	4.929	0.5865
833	2.0908	0.8851		1.6447	8.3265	1.0661	5.8141	-0.7664	5.0668	0.9291	0.8514	0.9168	0.5123	2	5.4017	2.5745	2.4724	5.025	5.1058	-0.0414
834	2.4259	0.8312		1.8417	25.6931	1.1359	6.3351	-6.7744	5.1865	0.9299	0.7993	0.8509	0.477	2	5.8913	2.2425	2.5933	4.7013	5.5381	-0.3991
835	2.0893	0.8646		1.6019	8.2302	1.0143	5.6747	6.9771	3.9862	0.7125	0.8359	0.9449	0.48	2	4.0432	2.0619	1.6663	4.2957	3.7081	0.2821
836	2.086	0.8344		1.5804	8.1338	0.975	5.4682	-19.2682	2.5396	0.4528	0.8508	0.8508	0.4465	2	2.4761	0.8752	1.4662	1.9603	3.0289	-0.4771
837	2.3737	0.7777		1.6875	22.6691	0.9685	5.7994	-1.9674	1.6327	0.2727	0.7587	0.8286	0.3833	2	1.5813	0.607	0.6424	1.5837	1.6648	-0.0311
838	3.2944	0.8	0.5631	2.467	71.4719	1.4864	8.28	23.7203	3.4041	0.6111	0.5631	0.8916	0.295	2	5.0598	1.9662	1.2953	6.665	2.5965	1.2002
839	2.2085	0.8754		1.7475	13.6194	1.1322	6.0738	-6.701	4.2073	0.7843	0.8573	0.9232	0.4987	2	4.7635	1.9197	2.1911	3.8491	4.4891	-0.3192
840	2.4899	0.7642		1.7946	28.893	1.049	5.978	-5.6882	2.3999	0.4211	0.7952	0.8611	0.4077	2	2.5175	0.8908	1.0082	2.185	2.5363	-0.1432
841	2.86	0.7784		2.1073	48.9492	1.2538	6.9935	-1.7363	4.5077	0.8081	0.7853	0.8508	0.3805	2	5.6517	1.6469	1.9949	4.328	4.5858	-0.0981
842	2.064	0.7638		1.4391	7.2985	0.82	4.9525	-8.5319	3.9722	0.6577	0.7216	0.7873	0.3759	2	3.2572	1.3424	1.6973	3.5715	4.3109	-0.2779
843	3.0291	0.8535		2.3985	58.4826	1.5243	8.1223	38.1864	6.2904	1.1805	0.8526	0.9179	0.4492	2	9.5885	5.4081	1.52	12.0391	3.8883	3.6615
844	2.6888	0.8344		2.0516	39.5512	1.276	7.0485	56.5377	9.4497	1.7107	0.7973	0.9336	0.4567	2	12.0578	8.693	1.4521	19.0327	4.107	6.8172
845	3.1448	0.7258		2.2272	64.2475	1.2667	7.1707	32.5271	7.3926	1.3059	0.6923	0.8202	0.337	2	9.3642	4.727	2.0103	14.0252	4.988	3.0459
846	2.8617	0.73		2.043	49.0898	1.1797	6.563	27.8869	2.6199	0.4709	0.71	0.8338	0.3609	2	3.0907	1.5438	0.5627	4.2773	1.8894	0.8619
847	3.8367	0.7815	0.6184	2.8654	91.3287	1.7303	9.4194	45.2758	3.2357	0.5944	0.6184	0.8892	0.3471	2	5.5988	3.1495	0.6606	9.0749	1.7707	2.5349
848	2.6817	0.8047		2.0601	39.0731	1.2946	6.7794	-7.3089	3.867	0.7384	0.8105	0.9133	0.493	2	5.0062	1.6798	1.9191	3.4075	4.1496	-0.3659
849	3.9406	0.7765	0.68	2.9467	93.7311	1.7669	9.6127	45.9602	5.9737	1.098	0.68	0.8813	0.3563	2	10.555	6.0015	1.069	16.8421	3.2282	4.8511
850	2.1388	0.8449		1.6361	10.2777	1.0279	5.677	0.1501	6.071	1.0992	0.7949	0.9017	0.4886	2	6.2404	2.9713	2.8247	6.0809	6.0618	0.0094
851	2.9477	0.7058		2.013	53.6371	1.0998	6.5356	9.8985	7.0566	1.1875	0.7136	0.7751	0.3659	2	7.7608	3.095	2.2474	8.4575	6.3583	0.7682
852	1.9606	0.8177		1.4434	4.239	0.8658	5.0363	-15.6667	3.5114	0.6037	0.7927	0.8593	0.4252	2	3.0402	1.2506	1.7897	2.9413	4.0614	-0.4763
853	3.9307	0.7616	0.6007	2.8953	93.6091	1.7142	9.405	38.1602	6.2685	1.1425	0.6007	0.8718	0.3071	2	10.7455	5.2909	1.5488	17.2291	3.8766	4.1005
854	2.0178	0.8189		1.5034	5.8791	0.9091	5.191	-2.9118	4.3745	0.7661	0.8008	0.8688	0.4726	2	3.9769	2.012	1.9649	4.257	4.5019	-0.1158
855	2.3964	0.8723		1.906	24.0603	1.2332	6.5669	-16.8562	1.3119	0.2464	0.8012	0.9357	0.5247	2	1.6178	0.5317	0.8166	1.0132	1.533	-0.2727
856	2.5832	0.7553		1.8503	33.7207	1.0584	6.1299	11.7072	6.3741	1.1006	0.7856	0.7967	0.4141	2	6.7463	3.1205	2.0867	7.5352	5.6279	0.7898
857	2.7491	0.7695		1.9659	43.0409	1.1507	6.6461	5.5983	6.0929	1.0549	0.7221	0.8531	0.3628	2	7.0111	2.4795	2.0592	6.8336	5.752	0.3925
858	2.3185	0.7704		1.6404	19.4571	0.925	5.6113	-17.7813	2.1644	0.3568	0.7394	0.8495	0.4179	2	2.0021	0.7093	1.0826	1.6974	2.5493	-0.356
859	2.802	0.8081		2.1672	46.0524	1.3623	7.1131	-3.5348	2.8076	0.5377	0.8177	0.8604	0.4851	2	3.8248	1.2749	1.1709	2.6281	2.9068	-0.1352
860	2.3335	0.8107		1.7261	20.3032	1.0427	5.9431	-34.4407	4.0792	0.7157	0.7919	0.8584	0.423	2	4.2534	0.8548	2.8118	2.0209	5.4842	-1.4649
861	3.923	0.7801	0.5442	2.9425	93.4177	1.7961	9.6149	47.2611	5.7945	1.0824	0.5442	0.9206	0.2821	2	10.4075	5.7808	1.0933	20.4911	3.0558	4.9187
862	2.3875	0.793		1.7175	23.4701	0.9925	5.948	-10.6858	5.2585	0.8775	0.7875	0.8533	0.4212	2	5.2191	1.8938	2.2713	4.4964	5.8205	-0.5577
863	3.4109	0.7697	0.6657	2.5227	76.9517	1.5048	8.2479	39.2496	5.912	1.0786	0.6656	0.8572	0.3373	2	8.8964	4.7032	1.2958	13.944	3.5916	3.4918
864	3.4481	0.7084	0.589	2.3471	78.4489	1.295	7.674	54.1955	7.3465	1.2397	0.589	0.7858	0.3014	2	9.5137	6.1703	0.9603	20.4691	3.3649	5.156
865	2.2885	0.851		1.7475	17.8311	1.0975	6.1183	-15.0368	2.7868	0.4999	0.8282	0.8961	0.512	2	3.0585	1.1815	1.4598	2.3076	3.206	-0.4599
866	2.7164	0.7862		2.0173	41.1644	1.2373	6.709	-7.4566	2.946	0.5433	0.8229	0.8807	0.4392	2	3.6451	1.1186	1.5771	2.5468	3.1656	-0.2718
867	2.06	0.7879		1.4562	7.1646	0.832	5.0989	-21.8062	5.277	0.8611	0.7454	0.8535	0.4335	2	4.3905	1.8291	2.5614	4.2195	6.428	-0.9574
868	2.6019	0.7218		1.7089	34.8751	0.9106	5.9005	3.6514	7.9249	1.223	0.7048	0.769	0.3264	2	7.2164	2.7558	2.4626	8.443	7.6356	0.2635
869	3.3763	0.8056		2.5527	75.2245	1.567	8.5449	29.6988	5.511	1.0106	0.7263	0.8608	0.3753	2	8.6357	4.0189	1.474	10.7075	3.8742	2.5647
870	2.8087	0.8142		2.1801	46.504	1.3629	7.1849	15.0503	3.2259	0.6119	0.7957	0.8873	0.4692	2	4.3966	1.9476	1.3766	4.1508	2.7404	0.6617
871	1.7441	0.666		1.0665	0.9405	0.5281	3.6492	-10.9279	3.469	0.502	0.6342	0.7315	0.3092	2	1.832	0.9895	1.14	3.2006	3.848	-0.2002
872	2.6694	0.8175		2.0816	38.3946	1.3344	6.8558	11.0911	1.9926	0.3878	0.8115	0.9169	0.5296	2	2.6589	1.2331	0.7981	2.3284	1.7716	0.2949
873	2.5671	0.7611		1.8674	32.8839	1.0967	6.138	12.4326	0.1623	0.029	0.76	0.8603	0.428	2	0.178	0.083	0.0529	0.1938	0.1421	0.0221
874	1.8809	0.8538		1.4434	2.4414	0.9085	5.0452	8.9575	2.9258	0.5269	0.8508	0.9162	0.5076	2	2.6581	1.5904	1.2798	3.1329	2.6638	0.2381
875	2.9872	0.7873		2.2186	56.006	1.3488	7.388	15.8341	0.5773	0.1054	0.7864	0.8535	0.3883	2	0.7787	0.312	0.2526	0.8033	0.4859	0.1233
876	2.9535	0.8426		2.36	53.9675	1.5224	7.818	6.9147	3.7694	0.734	0.8353	0.9455	0.4969	2	5.7385	2.1404	1.6744	4.3074	3.5088	0.3968
877	3.5362	0.8398	0.6622	2.7711	82.1003	1.7525	9.3299	7.9892	3.3355	0.6265	0.6622	0.9283	0.3499	2	5.8454	1.541	1.4266	4.4036	3.069	0.467
878	3.2619	0.82		2.5013	70.0303	1.5612	8.4028	0.974	4.0701	0.7562	0.8001	0.8698	0.4317	2	6.3543	1.8018	1.8709	4.174	4.0306	0.0619
879	2.3333	0.8831		1.846	20.2822	1.212	6.4731	-8.4721	3.2099	0.601	0.8533	0.9188	0.5084	2	3.8904	1.4406	1.7953	2.8336	3.4819	-0.3296
880	4.1487	0.81	0.5443	3.2294	96.6713	2.0167	10.5574	2.0317	1.942	0.371	0.5443	0.9177	0.3523	2	3.9165	0.7498	0.8732	2.1285	1.9026	0.0796
881	2.5662	0.7368		1.8117	32.8267	1.0338	5.9404	1.965	4.0163	0.699	0.6916	0.8705	0.3802	2	4.1521	1.5787	1.6706	4.152	3.9374	0.0816
882	3.0202	0.8293		2.3514	57.924	1.4753	7.8684	7.5992	3.7115	0.6959	0.8005	0.8977	0.4402	2	5.4756	1.9258	1.305	4.3747	3.4295	0.4161
883	4.6594	0.7941	0.5895	3.5678	99.455	2.1903	11.6242	14.6765	4.9291	0.9288	0.5895	0.8549	0.366	2	10.7962	3.1238	1.5616	8.5346	4.2057	1.5845
884	2.3811	0.81		1.7603	23.0958	1.0467	6.0591	-10.8394	3.2153	0.5554	0.7666	0.8617	0.4105	2	3.3655	1.0983	1.7055	2.6753	3.5639	-0.3648
885	2.4227	0.8796		1.9231	25.5518	1.2474	6.6948	-4.8873	5.6639	1.0553	0.8522	0.9178	0.5549	2	7.0652	2.951	2.8769	5.3183	5.9406	-0.3453
886	4.6428	0.8185	0.6545	3.6706	99.4006	2.3374	11.9388	9.1115	4.0193	0.7869	0.6545	0.917	0.3682	2	9.3947	2.2012	1.8488	5.9777	3.653	0.856
887	2.9907	0.8285		2.3257	56.2074	1.4729	7.7844	-10.8317	3.8366	0.7259	0.803	0.8892	0.4513	2	5.651	1.3071	1.8958	2.896	4.2521	-0.6121
888	2.9656	0.8115		2.27	54.6438	1.3994	7.5607	-21.7739	0.2477	0.0459	0.7999	0.8695	0.4786	2	0.3467	0.0689	0.1527	0.1439	0.3017	-0.0755
889	2.8459	0.8078		2.1672	48.2608	1.3233	7.2224	31.2669	6.5507	1.2002	0.7906	0.8655	0.4621	2	8.6686	4.7909	2.1716	10.3679	4.5024	2.7104
890	3.1381	0.8666		2.527	63.8219	1.6366	8.5438	35.2762	3.0244	0.5793	0.8251	0.919	0.4569	2	4.9498	2.6405	0.8929	5.7789	1.9575	1.7461
[truncated: 7,037 more rows]

## Sheet: Z2
n	Axis	Dia	Constr	Area	Age	Volume	MinDiaCenter	MaxDia	VolCenter	FlChannel	FluorTotal	FluorCenter	FluorPole	ConcCenter	ConcOffCenter	FCPlus	WallArea	RingFraction	ConcTotal	ConcWall
[truncated: 4,326 more rows]

[truncated: 13 more sheets: N2, Z3, N3, Z4, Z5, Z6, Z7, Z8, N4, Z9, N5, Z10, N6]
