# Supplementary material for: Early midcell localization of Escherichia coli PBP4 supports the function of peptidoglycan amidases
Source: PLoS Genet. 2022 May 23;18(5):e1010222. doi: 10.1371/journal.pgen.1010222 (PMC9166362; doi:10.1371/journal.pgen.1010222)
Supplement: S9 Data — (XLSX) [file pgen.1010222.s026.xlsx]

## Sheet: information
n	Number of cells
count	Number of cells
mean	average value
stdev	standard deviation of the average value
Axis	Length of the cell (µm)
Dia	Diameter of the cell (µm)
Constr	Number of constrictions and diameter at the constriction site
Area	2D surface of the cell (µm^2)
Age	Normalized age of the cells (0-100 %)
Volume	Volume of the cell (µm^3) (sum of disks)
WallArea	Calculated 3D surface (µm^2)
RingFraction	The fractio of fluorescent material in Volcenter compared to the rest of the cell
ConcTotal	Concentration of fluorescent material in the cell (au/µm^3)
ConcWall	Concentration of fluorescent material in cell envelope (au/µm^2)
MinDiaCenter	The miniumal diameter along the cell length (excluding the cell poles)
MaxDia	The maximun diamter ofound along the length axis.
VolCenter	Cell compartment ± 0.4 μm from cell center (µm^3)
FlChannel	Fluorescence Channel
FluorTotal	Total amount of fluorescent material per cell (au)
FluorCenter	Amount of fluorescent material in the VolCenter (au/µm^3)
FluorPole	Amount of fluorescent material in the cell pole defined haf of the sphere at the end of the cell with a diameter identical to that of the cell (au)
ConcCenter	Contentration of the fluorescenc\t material in VolCenter (au/µm^3)
ConcOffCenter	Concentration of fluorescent material in the cell excluding that of the VolCenter (au/µm^3)
FCPlus	The extra amount of fluorescent material in the VolCenter compared to the rest of the cell (au/µm^3)
see also:
Vischer, N.O.E., Verheul, J., Postma, M., Saparoea, B. van den B. van, Galli, E., Natale, P., et al. (2015) Cell age dependent concentration of Escherichia coli divisome proteins analyzed with ImageJ and ObjectJ. Frontiers in microbiology 6: 586.

## Sheet: Z1
n	Axis	Dia	Constr	Area	Age	Volume	MinDiaCenter	MaxDia	VolCenter	FlChannel	FluorTotal	FluorCenter	FluorPole	ConcCenter	ConcOffCenter	FCPlus	WallArea	RingFraction	ConcTotal	ConcWall
count	5760	5760	1065	5760	5760	5760	5760	5760	5760	5760	5760	5760	5760	5760	5760	5760	5760	5760	5760	5760
mean	3.0769	0.8701	0.6841	2.5032	44.2679	1.6501	0.8226	0.9537	0.4954	2	15.2044	6.1336	3.9741	12.6003	7.6949	2.3453	8.3718	12.1754	9.0501	1.7796
stdev	0.6668	0.0493	0.0578	0.5462	28.5376	0.3698	0.0897	0.0519	0.0826	0	7.5169	3.4875	1.8562	7.0823	3.3551	2.7071	1.6913	16.2009	3.9716	0.7884
---	---	---	---	---	---	---	---	---	---	---	---	---	---	---	---	---	---	---	---	---
1	2.9776	0.894		2.5142	40.8128	1.7373	0.9162	0.9879	0.5363	2	0.3839	0.0751	0.1338	0.1401	0.2571	-0.0627	8.3633	-16.3428	0.221	0.0459
2	2.3991	0.9335		2.0559	11.2955	1.4148	0.8676	0.9791	0.5642	2	0.1796	0.0583	0.1036	0.1034	0.1425	-0.0221	7.0356	-12.2884	0.1269	0.0255
3	3.4379	0.8584		2.8182	64.9468	1.8856	0.8485	0.9691	0.5072	2	16.2874	9.1835	2.0233	18.1077	5.1535	6.5699	9.2712	40.3373	8.6378	1.7568
4	2.3975	0.8963		1.9488	11.2008	1.3046	0.8599	0.9925	0.565	2	10.5247	4.2287	4.384	7.4848	8.512	-0.5803	6.7509	-5.5137	8.0674	1.559
5	2.3422	0.8465		1.816	8.9725	1.142	0.8596	0.9245	0.4687	2	2.5118	1.0006	1.2059	2.1347	2.2446	-0.0515	6.2286	-2.0511	2.1995	0.4033
6	3.2849	0.9371		2.8354	57.4486	1.9643	0.9007	0.9944	0.5423	2	14.2242	6.2566	2.6936	11.5372	5.6032	3.218	9.6708	22.6234	7.2414	1.4708
7	3.2597	0.9421	0.7934	2.8568	56.0943	2.0182	0.7934	1.0319	0.4696	2	15.7758	4.2832	4.3651	9.121	7.4214	0.7981	9.6477	5.059	7.8168	1.6352
8	3.2778	0.9185		2.7968	56.9463	1.9339	0.8914	0.9999	0.5365	2	12.192	6.0579	2.6647	11.2917	4.3895	3.7029	9.4579	30.3716	6.3044	1.2891
9	2.0748	0.915		1.6832	2.309	1.1308	0.883	0.9859	0.5481	2	9.2016	5.0069	3.4041	9.1347	7.1989	1.061	5.9643	11.5306	8.1372	1.5428
10	3.4052	0.8505		2.7883	63.5012	1.8441	0.8203	0.9731	0.4662	2	20.5528	12.201	2.8453	26.1736	6.0613	9.3754	9.098	45.6162	11.1452	2.259
11	2.2318	0.9331		1.8588	5.4982	1.2711	0.9367	0.9964	0.5567	2	2.3248	0.8684	1.1648	1.56	2.0387	-0.2665	6.5423	-11.4634	1.829	0.3553
12	3.4075	0.9068	0.794	2.9425	63.579	2.0545	0.794	0.9932	0.4787	2	15.5317	5.255	3.5898	10.9779	6.5215	2.1332	9.707	13.7345	7.5598	1.6001
13	3.7075	0.7671	0.5883	2.7112	77.0437	1.6107	0.5882	0.8935	0.3135	2	18.6706	6.8785	4.2769	21.9383	9.0909	4.0281	8.9345	21.5746	11.5916	2.0897
14	3.8238	0.9299	0.7406	3.2979	81.6868	2.2674	0.7406	0.988	0.4542	2	18.678	5.2845	5.2233	11.6357	7.3865	1.9299	11.1707	10.3325	8.2376	1.6721
15	2.9229	0.945		2.6084	37.6748	1.9102	0.94	1.0454	0.656	2	18.312	8.7333	4.6679	13.3137	7.6373	3.7235	8.6777	20.3337	9.5864	2.1102
16	2.6722	0.9837		2.3642	23.6101	1.7112	0.926	1.0559	0.6595	2	1.9149	0.5641	0.5843	0.8553	1.2844	-0.283	8.2578	-14.7788	1.119	0.2319
17	4.2354	0.8641	0.7233	3.5464	92.6312	2.3931	0.7234	0.9926	0.4358	2	16.0586	2.9222	3.682	6.706	6.7115	-0.0024	11.4978	-0.015	6.7104	1.3967
18	3.1203	0.9023		2.6898	48.698	1.8923	0.9204	1.0288	0.5385	2	29.2697	16.0462	4.3498	29.7983	9.7675	10.7865	8.8449	36.8521	15.4678	3.3092
19	4.0919	0.8182	0.5379	3.1866	89.5017	2.006	0.5379	0.9303	0.3254	2	16.0406	3.0965	5.2465	9.5171	7.7017	0.5907	10.5184	3.6825	7.9963	1.525
20	3.0536	0.8976		2.6127	44.9577	1.8168	0.9093	0.9967	0.5964	2	11.9665	5.3745	2.4839	9.0119	5.4013	2.1533	8.6111	17.9944	6.5866	1.3897
21	2.2343	0.8334		1.6875	5.5763	1.0304	0.8309	0.8931	0.4518	2	14.4368	4.7545	7.449	10.5244	16.7319	-2.8043	5.8497	-19.4247	14.0109	2.468
22	2.727	0.8776		2.2572	26.6945	1.5204	0.8711	0.9442	0.5119	2	14.9903	5.8432	5.1795	11.414	9.0702	1.1999	7.5183	8.0045	9.8594	1.9938
23	2.4383	0.9145		2.0302	12.888	1.3638	0.8826	0.9503	0.5686	2	4.1028	1.895	1.7149	3.3328	2.7765	0.3163	7.0054	7.7094	3.0084	0.5857
24	3.6073	0.8083		2.8311	72.38	1.7906	0.7272	0.9421	0.4326	2	17.467	6.9022	3.8265	15.9534	7.7798	3.5363	9.1603	20.2456	9.7548	1.9068
25	2.6082	0.9141		2.2015	20.6624	1.5237	0.8966	0.9978	0.5536	2	15.6736	6.6936	4.9143	12.0904	9.2575	1.5684	7.4903	10.0066	10.2865	2.0925
26	3.6671	0.7997		2.8311	75.409	1.7601	0.7421	0.9029	0.3839	2	15.7934	7.2088	2.9563	18.7787	6.238	4.8141	9.2128	30.4817	8.973	1.7143
27	3.0093	0.9101		2.5356	42.7862	1.7403	0.8989	0.9939	0.5365	2	21.5174	10.7964	5.1036	20.1231	8.9058	6.0183	8.6046	27.9695	12.3642	2.5007
28	2.7523	0.9066		2.3171	28.0108	1.5804	0.9182	0.9832	0.555	2	18.4121	9.1044	4.3009	16.4042	9.0772	4.0665	7.839	22.086	11.6503	2.3488
29	2.5996	0.8678		2.1844	20.2009	1.4988	0.8931	0.9688	0.5414	2	13.3137	7.0371	3.2794	12.9992	6.5553	3.4884	7.0871	26.2016	8.8829	1.8786
30	2.9847	0.8378		2.3471	41.2453	1.5108	0.8217	0.8975	0.4638	2	15.2259	7.3404	3.2018	15.8271	7.5315	3.8474	7.8561	25.2688	10.078	1.9381
31	3.0777	0.9098		2.6426	46.4353	1.8322	0.919	0.9833	0.5994	2	23.7267	10.3001	5.3052	17.1831	10.8918	3.7712	8.797	15.8943	12.9498	2.6971
32	2.6819	0.8646		2.1929	24.0678	1.4543	0.8787	0.9508	0.5503	2	11.0624	6.2996	2.7292	11.4481	5.2682	3.4007	7.2849	30.7411	7.6067	1.5185
33	2.5029	0.8826		2.0473	15.7074	1.3485	0.8915	0.9875	0.5432	2	5.9422	2.9668	1.8172	5.462	3.6946	0.96	6.9404	16.1556	4.4065	0.8562
34	2.6391	0.8581		2.1801	22.0704	1.4479	0.8753	0.9393	0.5297	2	13.8278	5.7025	4.7356	10.7664	8.8487	1.0158	7.1144	7.3461	9.5502	1.9436
35	2.9092	0.8866		2.4542	36.9291	1.6524	0.8809	0.9669	0.5056	2	20.6196	8.5666	5.58	16.9424	10.5105	3.2522	8.1036	15.7724	12.4786	2.5445
36	4.1248	0.8415	0.6221	3.2337	90.5296	2.0387	0.6221	0.923	0.3564	2	14.2297	1.89	4.6225	5.3031	7.335	-0.7242	10.904	-5.0894	6.9798	1.305
37	4.1143	0.8851	0.6827	3.5078	90.1316	2.3738	0.6827	0.9789	0.4258	2	22.5493	4.8777	4.4023	11.4549	9.0716	1.0148	11.4401	4.5004	9.4992	1.9711
38	2.4878	0.8789		2.0473	14.9419	1.3665	0.8859	0.959	0.5326	2	0.3031	0.0911	0.1531	0.171	0.2542	-0.0443	6.8692	-14.6222	0.2218	0.0441
39	3.6123	0.914	0.7351	3.1095	72.5041	2.1619	0.7351	1.0026	0.4746	2	12.8533	3.7691	4.2124	7.9414	5.384	1.2138	10.3724	9.4435	5.9454	1.2392
40	3.0961	0.8543		2.4885	47.3361	1.6096	0.8139	0.9477	0.4987	2	17.2919	6.6497	5.3384	13.3346	9.5799	1.8724	8.3097	10.8282	10.743	2.0809
41	3.6596	0.8842	0.6778	3.0238	74.9874	2.0227	0.6778	0.9719	0.3793	2	13.5636	3.7557	2.7574	9.9028	5.9679	1.4923	10.1657	11.0022	6.7057	1.3343
42	2.4537	0.9449		2.0858	13.4915	1.4292	0.8789	1.0092	0.625	2	9.5514	4.0954	3.8145	6.5521	6.7849	-0.1455	7.2839	-1.5233	6.683	1.3113
43	2.7232	0.8771		2.24	26.4237	1.5129	0.8907	0.9679	0.5158	2	6.4277	2.7494	1.6089	5.3301	3.6892	0.8464	7.5035	13.168	4.2486	0.8566
44	2.2552	0.9261		1.8803	6.2152	1.2667	0.9385	0.9527	0.551	2	0.5041	0.2662	0.1837	0.4831	0.3324	0.0831	6.5615	16.4769	0.398	0.0768
45	3.7494	0.8641		3.0667	78.7836	2	0.7967	0.9184	0.4844	2	22.4519	10.4479	3.9175	21.5679	7.9205	6.6111	10.1786	29.4456	11.2259	2.2058
46	3.131	0.8448		2.5441	49.4366	1.6719	0.7688	0.9525	0.4446	2	24.6958	10.5892	5.9254	23.8168	11.4938	5.4789	8.3099	22.1856	14.7711	2.9719
47	2.381	0.9374		2.0302	10.5799	1.387	0.9353	0.9922	0.5538	2	8.7211	3.502	3.5422	6.3237	6.264	0.0331	7.0117	0.3791	6.2877	1.2438
48	2.7555	0.9001		2.3814	28.1933	1.6569	0.905	0.9747	0.5592	2	12.8116	4.8257	4.2721	8.6291	7.2752	0.7572	7.7916	5.9103	7.7323	1.6443
49	2.6743	0.8674		2.2143	23.7281	1.4857	0.877	0.9445	0.5616	2	16.2748	7.1768	5.413	12.7799	9.8454	1.6479	7.2872	10.1255	10.9543	2.2333
50	2.4924	0.8904		2.0002	15.2615	1.3101	0.8588	0.9649	0.5169	2	16.1043	8.2749	4.6366	16.008	9.8704	3.1726	6.9718	19.7003	12.2924	2.3099
51	2.2948	0.9576		1.9531	7.3566	1.3654	0.9642	1.0355	0.6705	2	9.4161	4.4298	3.6748	6.6062	7.1758	-0.3819	6.9034	-4.0558	6.8962	1.364
52	3.6879	0.7845	0.5986	2.784	76.1285	1.6796	0.5986	0.9077	0.3124	2	0.9825	0.198	0.3121	0.6338	0.5738	0.0187	9.0887	1.9074	0.585	0.1081
53	4.2842	0.8513	0.6516	3.4736	93.4423	2.2513	0.6516	0.953	0.3851	2	16.097	3.6135	3.6385	9.3827	6.6893	1.0373	11.4578	6.4441	7.1501	1.4049
54	3.6001	0.8767	0.6609	2.9896	71.9877	2.0016	0.6609	0.9933	0.4141	2	19.8236	3.8102	7.2448	9.2011	10.087	-0.3669	9.9152	-1.8508	9.9039	1.9993
55	3.7161	0.8032		2.8568	77.3643	1.7607	0.7284	0.8994	0.411	2	30.7775	15.5799	5.2838	37.9109	11.26	10.9525	9.3771	35.5861	17.4803	3.2822
56	2.6299	0.9285		2.2529	21.6189	1.5594	0.9053	0.9776	0.554	2	9.9505	5.0425	2.8948	9.1025	4.8816	2.3383	7.6709	23.4993	6.381	1.2972
57	3.0696	0.9329		2.6983	45.9698	1.9337	0.8733	1.0299	0.5756	2	30.8876	15.7726	7.2789	27.4042	11.1288	9.3673	8.9969	30.3271	15.9733	3.4331
58	2.9965	0.8656		2.4285	41.8463	1.6022	0.8701	0.9436	0.5088	2	14.0476	4.8342	3.5445	9.5011	8.4263	0.5469	8.1483	3.8932	8.7677	1.724
59	2.6039	0.8799		2.1287	20.4603	1.424	0.8716	0.952	0.5011	2	0.3954	0.1211	0.1607	0.2416	0.2973	-0.0279	7.1976	-7.0637	0.2777	0.0549
60	2.6888	0.8691		2.2143	24.3343	1.4731	0.8652	0.934	0.5489	2	14.8638	7.4647	4.5671	13.6004	8.0055	3.0708	7.3411	20.6596	10.0902	2.0247
61	3.56	0.954		3.2123	70.3274	2.3233	0.9198	1.0667	0.5533	2	31.6229	12.5095	7.0964	22.6088	10.7986	6.5346	10.6696	20.6641	13.6112	2.9638
62	2.7671	0.8856		2.3471	28.9868	1.6056	0.9109	0.9814	0.5594	2	16.2593	7.7371	4.5328	13.8315	8.1455	3.1806	7.6982	19.5617	10.1266	2.1121
63	2.847	0.8842		2.36	33.3364	1.603	0.8996	0.9872	0.5195	2	13.5538	7.0216	3.1319	13.5161	6.0289	3.8896	7.9082	28.6975	8.4553	1.7139
64	3.0475	0.8728		2.4499	44.5992	1.6084	0.8589	0.9411	0.5349	2	11.914	5.3369	2.4259	9.9783	6.1263	2.0602	8.3566	17.2923	7.4074	1.4257
65	3.6968	0.8203	0.6969	2.8911	76.5322	1.8152	0.6969	0.9361	0.3818	2	16.2537	4.65	4.5122	12.1806	8.0952	1.5596	9.5273	9.5954	8.9542	1.706
66	2.005	0.8769		1.5719	1.3708	1.0172	0.8619	0.9373	0.5402	2	4.937	1.862	3.075	3.4469	6.4467	-1.6205	5.5232	-32.8236	4.8535	0.8939
67	2.2856	0.918		1.8931	7.0408	1.2789	0.8923	0.9873	0.5869	2	8.7858	3.2721	4.4387	5.5748	7.9688	-1.4051	6.592	-15.9929	6.8698	1.3328
68	2.3643	0.8576		1.8331	9.8678	1.1578	0.8721	0.8889	0.4793	2	13.5438	5.0004	6.4249	10.4335	12.5919	-1.0344	6.3697	-7.6374	11.6979	2.1263
69	3.1182	0.8599		2.527	48.5928	1.6578	0.8566	0.9274	0.48	2	22.1251	9.0248	6.7385	18.8003	11.1233	3.6852	8.4237	16.6562	13.3461	2.6265
70	2.3785	0.9956		2.1115	10.526	1.5256	1.0006	1.0782	0.6585	2	9.2139	3.5225	4.2707	5.3497	6.5635	-0.7992	7.4395	-8.6739	6.0395	1.2385
71	2.6634	0.8257		2.1073	23.1538	1.3511	0.7973	0.9162	0.4841	2	21.0497	10.0854	6.262	20.8352	12.646	3.964	6.9089	18.8316	15.5797	3.0468
72	2.3308	0.9148		1.9231	8.7064	1.3073	0.8943	0.9772	0.5497	2	10.6866	3.9881	5.133	7.2551	8.8416	-0.8721	6.6988	-8.1607	8.1746	1.5953
73	3.0575	0.8696		2.5356	45.2657	1.7101	0.8211	0.9672	0.5107	2	12.8559	7.2508	2.7247	14.1986	4.673	4.8644	8.353	37.8379	7.5176	1.5391
74	2.21	0.9487		1.8803	4.9531	1.3133	0.9358	0.9859	0.5873	2	5.2494	1.742	2.5106	2.9661	4.8309	-1.0952	6.5863	-20.8633	3.9971	0.797
75	2.3836	0.9152		1.9788	10.6742	1.317	0.9209	0.9763	0.5391	2	8.834	3.5986	3.8306	6.6759	6.7299	-0.0291	6.8535	-0.3296	6.7077	1.289
76	2.7639	0.948		2.4242	28.7269	1.7107	0.9216	1.0235	0.5833	2	24.0199	13.7396	5.1599	23.5535	9.1193	8.42	8.2311	35.0543	14.041	2.9182
77	2.2796	0.8815		1.8117	6.8176	1.1821	0.8556	0.9112	0.5466	2	3.7998	1.5954	1.723	2.9186	3.4687	-0.3007	6.3127	-7.9136	3.2144	0.6019
78	4.6991	0.774	0.5974	3.4821	97.6904	2.0728	0.5974	0.8457	0.3019	2	13.3013	2.7132	3.0324	8.9876	5.979	0.9082	11.4267	6.8279	6.4171	1.1641
79	2.6826	0.9204		2.33	24.1122	1.6496	0.931	1.0221	0.6222	2	20.6023	12.0266	4.4958	19.3283	8.3473	6.8327	7.7571	33.1647	12.4893	2.6559
80	2.4454	0.8405		1.8803	13.1894	1.1592	0.7807	0.9004	0.4866	2	6.1273	3.1155	1.7709	6.4021	4.4782	0.9362	6.4571	15.2792	5.2858	0.9489
81	3.6742	0.8367	0.7233	2.9467	75.6414	1.8976	0.7233	0.9264	0.3805	2	15.15	3.3958	4.2154	8.924	7.7479	0.4475	9.6575	2.9538	7.9838	1.5687
82	4.6378	0.8548	0.6539	3.8033	97.1004	2.5086	0.6539	0.9332	0.3643	2	29.3137	5.8932	8.7539	16.1769	10.9223	1.9142	12.4546	6.5301	11.6853	2.3536
83	2.4171	0.8986		1.9831	12.0692	1.3174	0.8769	0.9431	0.554	2	9.5828	5.3795	2.8568	9.7095	5.5065	2.3287	6.8237	24.3008	7.274	1.4043
84	3.1286	0.8786		2.6512	49.2252	1.8195	0.8717	1.0057	0.5195	2	0.3427	0.1057	0.1036	0.2034	0.1823	0.0109	8.6359	3.1923	0.1883	0.0397
85	2.1863	0.9443		1.8417	4.4359	1.2515	0.9265	1.0339	0.6414	2	4.3206	2.7692	1.3169	4.3175	2.5429	1.1382	6.4861	26.3436	3.4523	0.6661
86	3.5031	0.8026	0.6588	2.7197	68.0226	1.7315	0.6588	0.938	0.3605	2	12.5024	2.553	4.5621	7.081	7.2571	-0.0635	8.8323	-0.5078	7.2206	1.4155
87	2.2908	0.9157		1.8974	7.2512	1.2791	0.8829	0.9501	0.5827	2	12.9087	6.019	5.1772	10.3287	9.8938	0.2534	6.5902	1.963	10.092	1.9588
88	2.3711	0.8823		1.876	10.2032	1.2107	0.8721	0.9509	0.5123	2	9.2676	2.8895	4.7682	5.6406	9.1321	-1.7886	6.5725	-19.2995	7.6547	1.4101
89	3.1086	0.9461		2.7412	48.1202	1.94	0.9396	1.0621	0.6463	2	18.972	8.9853	4.4646	13.9021	7.7196	3.9959	9.2401	21.0621	9.7794	2.0532
90	2.7788	0.8815		2.3343	29.5695	1.5724	0.884	0.9829	0.533	2	20.0977	8.8007	5.8172	16.5126	10.8686	3.0081	7.6951	14.9674	12.7815	2.6118
91	2.363	0.8528		1.8203	9.841	1.1415	0.817	0.9231	0.4763	2	4.8064	2.1574	1.7522	4.5295	3.982	0.2607	6.331	5.424	4.2106	0.7592
92	2.3687	0.9196		1.9616	10.0824	1.3208	0.9225	0.979	0.5543	2	13.685	5.2174	6.0878	9.4121	11.0479	-0.9068	6.843	-6.6262	10.3611	1.9999
93	3.0396	0.8434		2.4542	44.0716	1.5722	0.852	0.937	0.473	2	19.0643	7.3138	5.7826	15.4633	10.69	2.2576	8.0538	11.842	12.1259	2.3671
94	2.1787	0.8642		1.6961	4.3198	1.0666	0.8531	0.9187	0.5278	2	5.42	2.9719	2.1217	5.6309	4.5434	0.5739	5.9147	10.5886	5.0816	0.9164
95	2.4337	0.9861		2.1715	12.7375	1.5667	0.9559	1.0607	0.6788	2	11.0241	4.0552	4.889	5.9744	7.8487	-1.2722	7.5397	-11.5402	7.0365	1.4621
96	2.8429	0.8775		2.4114	33.0528	1.6445	0.9094	0.995	0.5907	2	23.7921	12.0483	6.5576	20.3982	11.1442	5.4659	7.8372	22.9736	14.4677	3.0358
97	2.2898	0.9285		1.9017	7.2118	1.2977	0.8731	1	0.5872	2	7.7727	4.8023	2.2359	8.1785	4.1809	2.3473	6.6793	30.1993	5.9896	1.1637
98	2.2033	0.9363		1.8417	4.8236	1.2703	0.9185	1.0092	0.5824	2	2.6182	1.2841	0.9823	2.205	1.9393	0.1547	6.4809	5.9086	2.0611	0.404
99	2.8928	0.812		2.2572	36.0587	1.4228	0.8371	0.8992	0.4562	2	22.5845	10.1759	5.3714	22.3057	12.837	4.3196	7.3794	19.1264	15.8733	3.0605
100	2.2544	0.914		1.8631	6.189	1.2355	0.9225	0.9687	0.5335	2	9.2491	4.6414	3.6932	8.7002	6.5638	1.1397	6.473	12.3223	7.4861	1.4289
101	3.1306	0.8625		2.5142	49.3661	1.635	0.7915	0.9237	0.4506	2	20.1089	9.1131	4.4393	20.2266	9.2833	4.9306	8.483	24.5195	12.299	2.3705
102	3.4467	0.8551		2.8011	65.3794	1.8556	0.8114	0.9461	0.4891	2	21.3957	10.7082	3.7392	21.8924	7.8211	6.8827	9.259	32.1686	11.5303	2.3108
103	2.1695	0.8523		1.6661	4.0878	1.0385	0.805	0.924	0.5012	2	5.066	2.9487	1.8362	5.8836	3.9409	0.9736	5.8088	19.2183	4.8782	0.8721
104	3.0831	0.8139		2.3771	46.66	1.4782	0.8215	0.8966	0.4695	2	18.1697	7.2495	5.2734	15.4419	10.8254	2.1673	7.8838	11.9281	12.2918	2.3047
105	3.3888	0.8327		2.6598	62.7451	1.6922	0.8016	0.8929	0.435	2	22.2512	8.9377	4.6525	20.5454	10.5902	4.3307	8.8654	19.4628	13.1493	2.5099
106	2.6261	0.9201		2.3086	21.4155	1.6387	0.9318	1.029	0.5693	2	25.2481	11.4645	7.7908	20.1374	12.8888	4.1268	7.5906	16.345	15.4074	3.3262
107	2.6048	0.9307		2.2315	20.4748	1.5669	0.9377	1.0228	0.5825	2	16.2667	7.0466	4.9017	12.0971	9.3664	1.5907	7.6158	9.7789	10.3815	2.1359
108	2.7099	0.9413		2.3814	25.5544	1.6945	0.9641	1.0318	0.6402	2	17.5298	10.0178	4.4708	15.6469	7.1255	5.4558	8.0135	31.123	10.3451	2.1875
109	3.3742	0.8666		2.7583	62.1084	1.8323	0.8612	0.9358	0.4698	2	16.9581	6.8948	3.5206	14.6758	7.3861	3.4247	9.1862	20.1951	9.2551	1.846
110	2.5952	0.9428		2.27	19.9995	1.6434	0.9947	1.0515	0.6273	2	6.0789	3.3425	1.5235	5.3281	2.6932	1.653	7.6869	27.1924	3.699	0.7908
111	3.6214	0.8948		3.041	73.0015	2.0505	0.844	0.9539	0.515	2	21.7401	7.6353	5.4079	14.8265	9.1859	2.9048	10.1802	13.3615	10.6023	2.1355
112	3.0019	0.9431		2.6127	42.2316	1.8471	0.9212	0.9889	0.565	2	16.3558	7.0617	3.3568	12.4981	7.2494	2.9656	8.8941	18.1318	8.8549	1.8389
113	2.9566	0.8945		2.5013	39.4901	1.7055	0.9195	0.9891	0.6025	2	13.3388	6.8515	2.7127	11.3715	5.8815	3.3078	8.3085	24.7983	7.821	1.6054
114	4.5912	0.8418		3.7477	96.8063	2.4528	0.759	0.9385	0.4101	2	15.331	6.326	2.7288	15.4248	4.4085	4.518	12.142	29.4697	6.2504	1.2626
115	3.3473	0.8345		2.7112	60.6146	1.7688	0.8435	0.9363	0.508	2	19.3273	9.3547	3.92	18.4159	7.9093	5.337	8.776	27.6138	10.9268	2.2023
116	4.6326	0.827	0.6481	3.7134	97.0759	2.3938	0.6481	0.9429	0.364	2	13.4009	1.7865	3.0273	4.9084	5.7219	-0.2961	12.0359	-2.2096	5.5982	1.1134
117	2.7691	0.8527		2.2615	29.048	1.4913	0.8852	0.9509	0.5129	2	10.9018	6.1241	2.4502	11.9402	4.8832	3.6195	7.4178	33.2009	7.3103	1.4697
118	2.9745	0.8414		2.3557	40.5473	1.5	0.8103	0.9544	0.5065	2	12.3963	6.928	2.7125	13.677	5.5045	4.1397	7.8624	33.3946	8.2642	1.5767
119	4.3601	0.8729	0.6951	3.6192	94.6192	2.437	0.6951	0.988	0.4261	2	20.6036	5.2707	3.1819	12.3693	7.6248	2.0217	11.957	9.8124	8.4545	1.7231
120	2.4271	0.9478		2.0901	12.4644	1.4577	0.9254	0.9922	0.6184	2	12.9884	5.9594	5.3393	9.6376	8.3744	0.7811	7.2267	6.0138	8.9102	1.7973
121	2.7874	0.9182		2.4328	30.1699	1.733	0.9505	1.0142	0.6238	2	17.2187	8.719	4.3578	13.9781	7.6625	3.9394	8.0407	22.8786	9.9358	2.1414
122	3.2994	0.8523		2.754	58.1774	1.8377	0.8518	0.9835	0.5038	2	16.5483	6.5903	3.7088	13.081	7.4652	2.8293	8.834	17.0972	9.0049	1.8733
123	3.1199	0.8608		2.587	48.6804	1.7573	0.8524	0.975	0.4975	2	19.3103	8.9521	4.893	17.9956	8.2215	4.8622	8.4367	25.1793	10.9886	2.2888
124	3.3723	0.8676		2.754	61.9545	1.8444	0.8471	0.9356	0.491	2	23.7233	11.8964	4.4463	24.2299	8.7384	7.6061	9.1917	32.0617	12.8623	2.5809
125	3.1413	0.8356		2.527	49.8074	1.638	0.8033	0.9233	0.4519	2	1.3494	0.8479	0.1817	1.8765	0.4228	0.6569	8.2467	48.6809	0.8238	0.1636
126	2.4102	0.8715		1.9274	11.7429	1.2496	0.8085	0.9352	0.5314	2	10.2208	3.6626	4.8194	6.8929	9.131	-1.1893	6.5986	-11.6361	8.1793	1.5489
127	3.6068	0.8768		2.9853	72.3593	1.9898	0.8524	0.9708	0.5098	2	22.1301	10.0419	4.9604	19.6977	8.1676	5.8781	9.9352	26.5616	11.1218	2.2274
128	3.7693	0.8804		3.1223	79.7811	2.0916	0.7587	0.9597	0.4317	2	22.7394	7.5377	4.7823	17.4624	9.158	3.5846	10.4258	15.7638	10.8718	2.1811
129	3.0775	0.8806		2.5527	46.418	1.7204	0.9162	0.982	0.5914	2	15.3065	5.4533	4.5828	9.2211	8.7274	0.292	8.5134	1.9077	8.8971	1.7979
130	3.9958	0.9141	0.733	3.4307	87.3072	2.3745	0.733	1.0029	0.4921	2	25.5438	7.9367	6.2055	16.1285	9.3536	3.3339	11.4744	13.0517	10.7575	2.2262
131	2.774	0.8928		2.2957	29.3392	1.5186	0.8725	0.9309	0.5177	2	13.6866	4.6751	4.8565	9.0307	9.003	0.0143	7.7802	0.1046	9.0126	1.7592
132	3.3604	0.8398		2.6641	61.2064	1.6961	0.7866	0.9393	0.4625	2	24.9019	12.8899	4.1623	27.872	9.7374	8.3867	8.8659	33.679	14.6819	2.8087
133	3.0447	0.8156		2.3685	44.3436	1.5052	0.8198	0.8898	0.4778	2	10.2695	5.9277	2.4128	12.4056	4.226	3.9084	7.8012	38.0583	6.8227	1.3164
134	2.9591	0.8583		2.4028	39.6878	1.5656	0.8606	0.9353	0.5261	2	11.2968	5.0065	2.7877	9.5155	6.0515	1.8226	7.9787	16.1338	7.2156	1.4159
135	4.1013	0.8427		3.3279	89.758	2.1852	0.802	0.9793	0.4669	2	23.1039	8.6448	4.5209	18.5144	8.4147	4.7158	10.8578	20.4113	10.5729	2.1279
136	2.9652	0.8909		2.5013	39.9352	1.6954	0.8786	0.9674	0.5593	2	35.8634	18.5627	8.5829	33.1863	15.229	10.0444	8.2996	28.0074	21.1534	4.3211
137	2.1993	0.9415		1.8588	4.7719	1.2962	0.9004	1.0047	0.5773	2	14.3374	4.3307	7.8599	7.5012	13.9204	-3.7061	6.5052	-25.8492	11.0611	2.204
138	3.759	0.8211	0.6518	2.9168	79.2598	1.7938	0.6518	0.9157	0.368	2	17.8894	5.4523	4.2424	14.8149	8.7228	2.2421	9.6967	12.5331	9.9729	1.8449
139	3.27	0.8428		2.5784	56.5567	1.6408	0.8348	0.9173	0.4689	2	21.2038	6.5304	4.7145	13.9269	12.5213	0.6591	8.6578	3.1084	12.9228	2.4491
140	4.2178	0.8601		3.4607	92.4411	2.2413	0.7572	0.9345	0.3945	2	29.952	13.5911	5.5153	34.455	8.8586	10.0967	11.3972	33.7096	13.3637	2.628
141	2.7018	0.9169		2.33	25.077	1.6029	0.9092	0.9832	0.5829	2	0.389	0.115	0.172	0.1973	0.2687	-0.0416	7.7824	-10.6992	0.2427	0.05
142	2.4943	0.8656		2.0216	15.3311	1.3254	0.8509	0.9163	0.4937	2	7.4965	3.0091	3.2658	6.0947	5.3958	0.345	6.783	4.6021	5.656	1.1052
143	3.4159	0.8787		2.8868	63.9685	1.9521	0.8528	0.9879	0.4854	2	25.8924	12.4454	5.4534	25.6381	9.1682	7.9949	9.4293	30.8774	13.2639	2.746
144	2.5563	0.8401		1.9745	18.0856	1.2353	0.8287	0.89	0.4968	2	8.1309	2.4726	3.5582	4.9771	7.6616	-1.3336	6.7466	-16.4016	6.5821	1.2052
145	2.6515	0.8945		2.1886	22.655	1.4828	0.8898	0.9775	0.5871	2	18.4101	6.9338	6.0692	11.8099	12.8126	-0.5887	7.4514	-3.1977	12.4158	2.4707
146	4.4092	0.8415	0.6577	3.5678	95.1266	2.3056	0.6577	0.9257	0.3822	2	21.8149	4.0159	4.7704	10.507	9.2538	0.479	11.656	2.1957	9.4617	1.8716
147	2.6311	0.9071		2.2957	21.6916	1.6066	0.9311	0.9956	0.578	2	17.8232	9.8472	4.2566	17.0354	7.7548	5.3646	7.4979	30.099	11.0937	2.3771
148	3.6762	0.7736		2.6641	75.7048	1.5404	0.6838	0.8422	0.3393	2	20.7285	9.2155	4.3913	27.1616	9.5849	5.9635	8.9341	28.7696	13.4566	2.3202
149	3.0399	0.8962		2.5998	44.1055	1.765	0.8624	0.9893	0.5074	2	17.4268	8.4767	3.6806	16.706	7.1167	4.8657	8.5583	27.9208	9.8735	2.0362
150	3.044	0.8698		2.5227	44.2926	1.7177	0.8823	0.9664	0.5717	2	23.8163	13.6031	4.2713	23.7959	8.9116	8.5087	8.318	35.7264	13.8652	2.8632
151	2.4485	0.9708		2.133	13.2855	1.5087	0.9572	1.0118	0.6505	2	1.2724	0.6573	0.4638	1.0104	0.7167	0.1911	7.4677	15.0189	0.8434	0.1704
152	3.1981	0.8327		2.5398	52.682	1.636	0.8363	0.8961	0.5033	2	20.6788	9.8201	4.94	19.5096	9.5873	4.9944	8.366	24.1523	12.6399	2.4718
153	2.6854	0.92		2.2358	24.1418	1.5078	0.8827	0.9651	0.5624	2	11.0422	5.9851	2.6697	10.6421	5.349	2.9769	7.7617	26.9593	7.3234	1.4227
154	2.7141	0.7908		2.043	25.8236	1.2213	0.8118	0.8473	0.4631	2	8.4462	3.1404	2.7323	6.7816	6.998	-0.1002	6.7425	-1.1863	6.9157	1.2527
155	3.7878	0.8236		3.011	80.3698	1.9291	0.8061	0.9017	0.4347	2	27.4003	12.2244	4.8268	28.1185	10.1557	7.8093	9.8003	28.5008	14.2037	2.7959
156	3.9042	0.8155	0.6254	3.0024	84.2675	1.8684	0.6254	0.9138	0.3151	2	14.6372	2.5888	3.369	8.2168	7.7564	0.1451	10.0029	0.9913	7.8341	1.4633
157	3.3677	0.8247		2.6127	61.7047	1.6243	0.7833	0.8877	0.4552	2	8.1623	3.8422	1.8318	8.4415	3.695	2.1604	8.7251	26.468	5.0251	0.9355
158	4.6541	0.8108	0.6679	3.6963	97.2477	2.3405	0.6679	0.946	0.395	2	24.2661	9.4382	3.3294	23.8967	7.6213	6.4281	11.855	26.49	10.3679	2.0469
159	2.7958	0.899		2.3171	30.6335	1.5741	0.8667	0.9652	0.5418	2	23.1574	12.669	4.5611	23.3816	10.1603	7.1638	7.8963	30.9353	14.7115	2.9327
160	2.4963	0.8633		2.0002	15.4146	1.299	0.8663	0.9295	0.5145	2	19.4624	8.8601	6.3311	17.2192	13.5159	1.9055	6.7705	9.7907	14.9826	2.8746
161	2.832	0.8965		2.3857	32.55	1.6174	0.8853	0.9615	0.5686	2	14.1077	7.7037	3.7101	13.5481	6.1059	4.2318	7.9766	29.9964	8.7225	1.7686
162	2.9159	0.8397		2.2615	37.2691	1.4403	0.8269	0.8976	0.4816	2	13.5474	6.5365	3.5619	13.5716	7.3128	3.0144	7.6926	22.2508	9.406	1.7611
163	1.9065	0.9096		1.5205	0.7152	0.9987	0.8706	0.9855	0.5793	2	1.239	0.3549	0.9409	0.6127	2.1078	-0.8661	5.4482	-69.9031	1.2406	0.2274
164	2.9813	0.7906		2.2229	41.0123	1.357	0.7301	0.8562	0.3845	2	12.4884	4.8538	4.0091	12.6252	7.8502	1.8358	7.4047	14.7	9.2029	1.6866
165	4.1221	0.8187	0.6864	3.2209	90.3655	2.0269	0.6864	0.8975	0.3951	2	18.3406	4.3114	4.6974	10.9119	8.5976	0.9144	10.6021	4.9857	9.0486	1.7299
166	2.532	0.9067		2.103	16.9831	1.4325	0.871	0.9667	0.5688	2	16.9107	9.2201	4.8217	16.2088	8.9047	4.1548	7.2119	24.5691	11.805	2.3448
167	3.802	0.8294	0.7128	3.0324	80.9171	1.9422	0.7128	0.921	0.3804	2	23.2921	8.1391	4.9899	21.3983	9.7018	4.4489	9.9066	19.1005	11.9926	2.3512
168	2.6616	0.8704		2.133	23.0803	1.4074	0.8676	0.9511	0.5482	2	10.0509	4.0686	3.6911	7.4216	6.9624	0.2518	7.2777	2.5052	7.1415	1.3811
169	3.4331	0.8564		2.8225	64.7506	1.8373	0.8317	0.946	0.464	2	20.4079	9.1782	4.3877	19.7809	8.1772	5.384	9.2371	26.3819	11.1075	2.2093
170	2.7459	0.8568		2.2101	27.6313	1.443	0.8702	0.9353	0.4846	2	0.978	0.5171	0.1296	1.0671	0.4809	0.2841	7.3916	29.0491	0.6778	0.1323
171	3.5327	0.8558		2.8397	69.2513	1.8418	0.8012	0.9299	0.4414	2	20.12	10.2627	3.4552	23.2492	7.0391	7.1555	9.4979	35.5641	10.9241	2.1184
172	2.5625	0.7943		1.9488	18.3697	1.1922	0.7757	0.8932	0.4667	2	9.3897	2.9311	4.5758	6.2802	8.9026	-1.2239	6.3946	-13.0345	7.8759	1.4684
173	3.2612	0.8316		2.5398	56.1682	1.5989	0.7563	0.8885	0.4124	2	20.1973	9.4407	4.2741	22.8935	9.0658	5.7022	8.5197	28.2325	12.632	2.3707
174	2.6855	0.8523		2.1801	24.1714	1.4348	0.8731	0.9442	0.5518	2	15.0174	5.8326	6.4178	10.5698	10.4021	0.0925	7.1904	0.6161	10.4665	2.0885
175	3.9739	0.8407	0.7041	3.1823	86.4842	2.0694	0.7041	0.9302	0.4102	2	15.1736	5.8265	3.3517	14.2056	5.6333	3.516	10.4952	23.1718	7.3324	1.4458
176	2.343	0.8586		1.8246	9.0125	1.1611	0.8392	0.9296	0.4833	2	6.7087	3.1664	2.4272	6.5513	5.2263	0.6404	6.32	9.5458	5.7779	1.0615
177	3.5081	0.8742		2.8739	68.3037	1.9107	0.7854	0.9164	0.4234	2	22.9307	6.9108	4.6877	16.3228	10.7711	2.3505	9.6343	10.2505	12.0012	2.3801
178	4.706	0.8249	0.6417	3.7648	97.8137	2.4223	0.6416	0.9351	0.3478	2	20.8397	2.8886	3.9069	8.3059	8.6531	-0.1207	12.1955	-0.5792	8.6033	1.7088
179	4.3351	0.8316	0.6752	3.4821	94.1858	2.2303	0.6752	0.9105	0.3759	2	20.085	3.5803	5.5998	9.5239	8.9006	0.2343	11.326	1.1665	9.0055	1.7734
180	4.5465	0.8033	0.6654	3.5592	96.3662	2.2537	0.6654	0.9206	0.3559	2	13.3198	2.1188	2.3711	5.9529	5.9021	0.0181	11.4744	0.1356	5.9102	1.1608
181	3.1195	0.8409		2.467	48.6629	1.5827	0.8112	0.8991	0.4497	2	23.4849	11.1576	5.5784	24.8086	10.8806	6.2641	8.2406	26.6729	14.8385	2.8499
182	3.1208	0.8154		2.3899	48.7331	1.4866	0.7855	0.8927	0.4217	2	24.3243	10.2011	5.2558	24.1885	13.2633	4.6075	7.9944	18.942	16.3624	3.0427
183	3.0363	0.8603		2.4885	43.9697	1.6329	0.7987	0.9705	0.4627	2	20.9073	10.8408	4.6302	23.4277	8.6026	6.8601	8.206	32.812	12.8038	2.5478
184	3.9117	0.8706		3.1866	84.5371	2.0941	0.7635	0.9385	0.4113	2	24.3917	10.4602	3.7916	25.4309	8.2789	7.0549	10.6985	28.9234	11.6478	2.2799
185	3.2617	0.8331		2.5527	56.2421	1.613	0.8078	0.8916	0.4327	2	15.0155	7.3018	3.5431	16.8736	6.5358	4.4735	8.5366	29.7925	9.3091	1.759
186	3.1602	0.8716		2.6255	50.8186	1.7533	0.8621	0.9589	0.4941	2	31.5547	15.8257	5.2883	32.0266	12.4914	9.6532	8.6536	30.592	17.9973	3.6464
187	2.4338	0.9434		2.0644	12.7512	1.4276	0.8787	1.0301	0.6077	2	10.9516	4.585	4.1689	7.5443	7.7653	-0.1343	7.213	-1.2263	7.6713	1.5183
188	2.2276	0.8823		1.7689	5.3942	1.1438	0.8486	0.9782	0.511	2	16.0392	8.0083	5.859	15.6722	12.6908	1.5235	6.1748	9.4986	14.0227	2.5975
189	2.3884	0.8869		1.9231	10.8495	1.2428	0.8538	0.967	0.5039	2	8.8342	4.1437	3.5892	8.2228	6.3486	0.9445	6.655	10.6914	7.1083	1.3275
190	2.497	0.962		2.1587	15.4425	1.5196	0.9575	1.0265	0.6097	2	18.2028	5.3006	8.3786	8.6931	14.1803	-3.3458	7.5465	-18.3807	11.9787	2.4121
191	2.5349	0.865		2.0858	17.1804	1.4032	0.9139	0.937	0.5705	2	15.1891	7.1992	4.9945	12.6184	9.596	1.7244	6.8887	11.3529	10.8246	2.2049
192	4.491	0.7663	0.592	3.3451	96.0979	2.0141	0.592	0.894	0.3027	2	17.2803	3.3461	3.4962	11.0541	8.1421	0.8815	10.8116	5.1012	8.5797	1.5983
193	2.6652	0.7904		2.0173	23.2273	1.2388	0.8095	0.881	0.4654	2	15.926	8.0237	4.6024	17.2405	10.2181	3.2682	6.6178	20.5212	12.856	2.4065
194	2.9179	0.8909		2.4028	37.3988	1.6256	0.8694	0.9782	0.5595	2	19.5592	11.9011	3.5521	21.2702	7.1831	7.882	8.167	40.2982	12.032	2.3949
195	2.5455	0.7805		1.9017	17.5899	1.1633	0.7909	0.9007	0.472	2	24.268	12.6878	7.4775	26.8821	16.752	4.7812	6.2417	19.7017	20.8613	3.888
196	3.0187	0.8475		2.467	43.1908	1.6196	0.8694	0.9434	0.4797	2	13.7725	5.545	4.2291	11.5593	7.2175	2.0828	8.0376	15.1229	8.5036	1.7135
197	2.7829	0.8587		2.2786	29.9387	1.5316	0.8601	0.9711	0.5645	2	0.0707	0.015	0.0364	0.0266	0.0576	-0.0175	7.5073	-24.7135	0.0461	0.0094
198	2.7637	0.9167		2.3385	28.7116	1.599	0.8971	0.988	0.5433	2	19.82	8.4679	5.4417	15.5857	10.7534	2.6254	7.9595	13.2462	12.3952	2.4901
199	3.4591	0.8246		2.6512	65.8331	1.6468	0.735	0.8904	0.4048	2	19.0719	7.9836	3.7523	19.7201	8.9278	4.3692	8.9611	22.9091	11.5812	2.1283
200	2.5157	0.8454		1.9745	16.3369	1.2447	0.8734	0.9339	0.4835	2	10.336	3.5645	4.6467	7.372	8.8966	-0.7371	6.6812	-7.1314	8.304	1.547
201	2.3084	0.8356		1.7518	7.7787	1.0727	0.7832	0.8757	0.4821	2	0.2769	0.1218	0.1129	0.2526	0.2627	-0.0049	6.0599	-1.753	0.2581	0.0457
202	3.3767	0.749	0.638	2.4071	62.224	1.3897	0.638	0.8109	0.3313	2	15.2273	7.1871	2.3474	21.6939	7.5966	4.6704	7.945	30.6712	10.9573	1.9166
203	2.388	0.9435		2.0216	10.836	1.3822	0.9108	1.0135	0.5771	2	0.4274	0.1067	0.253	0.185	0.3983	-0.1231	7.0784	-28.8021	0.3092	0.0604
204	3.6973	0.8483		2.9339	76.5748	1.8539	0.8095	0.9365	0.4279	2	27.3986	10.2671	5.6245	23.9947	12.0136	5.1266	9.8534	18.7112	14.7789	2.7806
205	2.5289	0.9175		2.1287	16.8142	1.4691	0.9105	0.9817	0.5934	2	15.4279	8.436	3.8839	14.2153	7.985	3.6974	7.2891	23.9657	10.5016	2.1166
206	3.081	0.8541		2.4156	46.5044	1.5335	0.8073	0.93	0.5192	2	16.4061	6.4226	4.5317	12.3711	9.8427	1.3126	8.2665	8.0007	10.6985	1.9846
207	3.458	0.9379		2.9767	65.7936	2.0746	0.8204	1.0408	0.5308	2	13.0077	5.9095	2.6911	11.1331	4.5979	3.4689	10.1886	26.6681	6.27	1.2767
208	1.9064	0.8961		1.529	0.7027	0.9961	0.8521	0.9177	0.5481	2	5.2223	2.8306	2.8202	5.1647	5.3382	-0.0951	5.3671	-1.8208	5.2427	0.973
209	2.2153	0.9535		1.8974	5.1346	1.3284	0.9422	1.0134	0.5999	2	4.3747	2.3968	1.414	3.9954	2.7149	0.7682	6.636	17.5601	3.2932	0.6592
210	4.3298	0.8622	0.6545	3.4778	94.1136	2.26	0.6545	0.9817	0.3606	2	26.7068	7.6795	4.2685	21.2959	10.0174	4.0671	11.7288	15.2287	11.8172	2.277
211	3.2393	0.8233		2.5227	55.174	1.5625	0.8042	0.881	0.4512	2	16.9695	8.6456	3.0275	19.1624	7.4901	5.2662	8.3786	31.0333	10.8605	2.0253
212	3.9304	0.8812		3.3151	85.1682	2.2611	0.8212	0.9761	0.4606	2	11.2227	3.7826	2.4616	8.2115	4.1324	1.879	10.8806	16.7429	4.9634	1.0314
213	3.7516	0.8842	0.6952	3.1138	78.8917	2.0784	0.6952	1.0198	0.3982	2	14.8591	3.5938	4.2667	9.0255	6.7046	0.9241	10.4212	6.2191	7.1493	1.4259
214	5.0173	0.8433	0.5901	4.0689	98.9773	2.6825	0.5902	0.9369	0.3579	2	39.4905	4.0976	6.2293	11.4503	15.2253	-1.3509	13.2926	-3.4208	14.7215	2.9709
215	3.2165	0.8336		2.5313	53.641	1.5971	0.8194	0.891	0.4855	2	27.3666	12.2375	6.9139	25.2066	13.6103	5.6299	8.424	20.5722	17.1352	3.2486
216	3.9894	0.8242	0.6924	3.1138	87.0095	1.9658	0.6924	0.9292	0.3902	2	21.9581	7.9268	3.7045	20.3157	8.9055	4.452	10.3302	20.275	11.1701	2.1256
217	3.0766	0.8856		2.6469	46.3662	1.8406	0.8553	0.9884	0.5492	2	16.917	9.1953	2.8908	16.742	5.9796	5.9111	8.5598	34.9418	9.191	1.9763
218	2.3824	0.9308		2.0002	10.5933	1.3522	0.9241	0.984	0.5719	2	11.0963	5.7581	3.7232	10.0679	6.8414	1.8453	6.9667	16.6299	8.2061	1.5928
219	3.1988	0.9318		2.8011	52.7181	2.0015	0.919	1.0284	0.6056	2	28.3631	12.1082	5.531	19.9937	11.6449	5.056	9.3643	17.826	14.1709	3.0289
220	3.0063	0.8471		2.3857	42.5002	1.529	0.811	0.8808	0.4586	2	12.5506	5.9966	2.8777	13.0758	6.1229	3.1886	8.0008	25.406	8.2084	1.5687
221	3.4754	0.8816		2.9168	66.6453	1.9704	0.8738	0.9545	0.5248	2	20.8323	12.3769	3.8203	23.5855	5.8491	9.3075	9.6261	44.6782	10.5726	2.1641
222	2.7193	0.8912		2.1801	26.1533	1.4273	0.8322	0.9236	0.4755	2	13.6926	7.7301	2.9607	16.256	6.2648	4.7511	7.6135	34.6983	9.5934	1.7985
223	3.0563	0.8804		2.557	45.1801	1.7417	0.8732	0.9766	0.5432	2	33.4403	18.7132	5.235	34.4527	12.2873	12.0393	8.4536	36.0024	19.1998	3.9557
224	3.0253	0.9251		2.5827	43.4782	1.7838	0.8932	0.9847	0.5183	2	22.8268	10.2741	5.6607	19.8243	9.9185	5.1338	8.792	22.4902	12.7967	2.5963
225	2.8574	0.8689		2.3899	33.9211	1.6293	0.8584	0.9902	0.5104	2	23.8183	10.9971	6.2045	21.5466	11.4582	5.149	7.7997	21.6178	14.6187	3.0537
226	2.6404	0.7991		1.9659	22.1433	1.1816	0.8047	0.887	0.4469	2	10.6091	3.8892	4.1778	8.7031	9.1457	-0.1978	6.6286	-1.8644	8.9786	1.6005
227	2.9111	0.8163		2.2743	37.01	1.4328	0.8278	0.9294	0.4512	2	19.5263	10.2924	3.526	22.8125	9.4071	6.0482	7.4656	30.9746	13.6281	2.6155
228	3.066	0.9135		2.6384	45.7805	1.853	0.8561	1.0191	0.5623	2	8.5572	4.9304	1.2911	8.7685	2.8099	3.3504	8.7989	39.153	4.618	0.9725
229	1.8444	0.9633		1.559	0.4262	1.0792	0.9204	1.0242	0.5874	2	6.006	3.7231	2.8122	6.3385	4.6421	0.9964	5.5815	16.5901	5.5652	1.0761
230	2.6804	0.8631		2.1201	23.9643	1.3532	0.7709	0.9011	0.4753	2	0.6296	0.1452	0.3187	0.3055	0.5518	-0.117	7.2677	-18.5832	0.4653	0.0866
231	3.0823	0.824		2.4285	46.5735	1.5344	0.8301	0.8987	0.4903	2	22.9342	11.3887	5.2008	23.2292	11.0579	5.9673	7.9796	26.0192	14.9467	2.8741
232	2.6063	0.8326		2.0387	20.5902	1.2986	0.7991	0.9198	0.4541	2	14.3566	7.3815	4.5422	16.256	8.2589	3.6313	6.8176	25.2936	11.0554	2.1058
233	2.8363	0.8595		2.3043	32.8012	1.5021	0.844	0.9336	0.5229	2	0.3744	0.1059	0.1586	0.2026	0.2741	-0.0374	7.6591	-9.9973	0.2493	0.0489
234	2.6954	0.8152		2.0944	24.5864	1.3122	0.8503	0.9309	0.5265	2	13.201	6.0797	4.227	11.5465	9.0639	1.3072	6.9031	9.9023	10.0602	1.9123
235	2.54	0.8053		1.9531	17.3214	1.219	0.8259	0.8896	0.505	2	26.0056	10.083	11.2409	19.9652	22.3018	-1.1801	6.4258	-4.5379	21.3336	4.0471
236	2.9949	0.8486		2.3814	41.7794	1.5355	0.7949	0.9262	0.4471	2	15.0415	7.3187	3.2845	16.3687	7.0958	4.146	7.9842	27.5637	9.7958	1.8839
237	2.9521	0.819		2.2914	39.1778	1.4306	0.8155	0.9124	0.5001	2	27.4053	16.0441	6.1113	32.0849	12.2091	9.9389	7.5958	36.2663	19.1565	3.608
238	2.228	0.896		1.7989	5.4332	1.1822	0.8756	0.9449	0.5123	2	6.1433	2.0988	3.1746	4.0965	6.0381	-0.9947	6.2717	-16.1916	5.1965	0.9795
239	3.2359	0.8408		2.557	54.8624	1.6203	0.843	0.9056	0.5079	2	24.3356	11.7333	4.5142	23.0997	11.3289	5.9789	8.5476	24.5685	15.0192	2.8471
240	2.6462	0.8906		2.1458	22.3478	1.4154	0.9001	0.9927	0.5332	2	1.3871	0.5099	0.5836	0.9564	0.9943	-0.0202	7.4036	-1.4577	0.98	0.1874
241	2.3628	0.9322		1.9873	9.8276	1.3622	0.9062	0.9867	0.5473	2	0.2039	0.0863	0.0729	0.1578	0.1442	0.0074	6.9195	3.6435	0.1497	0.0295
242	3.8631	0.8644		3.1652	83.2608	2.0896	0.8201	0.9301	0.472	2	23.1436	10.3985	4.0263	22.0302	7.8789	6.6796	10.4908	28.8615	11.0756	2.2061
243	2.4222	0.9436		2.0559	12.2734	1.425	0.9184	0.9836	0.6254	2	0.1705	0.0667	0.0691	0.1066	0.1299	-0.0145	7.1806	-8.5279	0.1196	0.0237
244	1.7964	0.9959		1.5676	0.3007	1.1019	0.9846	1.0503	0.6939	2	8.9599	5.8569	4.7983	8.4405	7.6054	0.5795	5.6202	6.4677	8.1313	1.5942
245	3.1033	0.8277		2.4242	47.7712	1.5154	0.7657	0.9184	0.4496	2	12.5125	7.8445	1.9847	17.4487	4.3799	5.8754	8.0698	46.9562	8.2569	1.5505
246	2.0933	0.8556		1.6147	2.6273	1.0129	0.8155	0.9231	0.4713	2	0.4193	0.2006	0.1766	0.4256	0.4038	0.0102	5.6269	2.4422	0.414	0.0745
247	2.3886	0.955		2.043	10.863	1.4149	0.9036	1.0357	0.5749	2	8.1709	4.191	2.6857	7.2896	4.7382	1.4668	7.1659	17.9515	5.7749	1.1402
248	2.3255	0.9406		1.9788	8.5337	1.384	0.9213	0.9789	0.5778	2	12.0536	5.7676	4.1581	9.9824	7.7968	1.2628	6.8721	10.4765	8.7092	1.754
249	3.5495	0.8117	0.6847	2.8311	69.7985	1.8078	0.6847	0.9239	0.367	2	22.6457	9.2883	5.6582	25.3108	9.2706	5.8863	9.0517	25.993	12.5267	2.5018
250	2.9284	0.844		2.27	37.9513	1.4426	0.8373	0.8995	0.5082	2	19.2706	8.392	5.7662	16.5141	11.6413	2.4762	7.7643	12.8496	13.3582	2.4819
251	2.9025	0.8571		2.3086	36.59	1.4751	0.8415	0.9114	0.4634	2	0.3985	0.1021	0.1534	0.2204	0.293	-0.0336	7.8151	-8.4417	0.2702	0.051
252	2.7821	0.8207		2.1972	29.8463	1.4171	0.8382	0.9026	0.5129	2	12.3475	3.0812	5.5794	6.0074	10.2485	-2.1753	7.1729	-17.6173	8.7132	1.7214
253	3.2967	0.8741		2.7583	58.0276	1.8369	0.8477	0.9644	0.4988	2	21.917	8.6316	4.7397	17.3051	9.9286	3.6793	9.0526	16.7874	11.9315	2.4211
254	4.6575	0.8548	0.6178	3.8376	97.3705	2.5212	0.6178	0.9886	0.3679	2	13.687	1.9124	3.0508	5.1974	5.4682	-0.0996	12.5075	-0.728	5.4288	1.0943
255	3.3629	0.8733		2.6983	61.4362	1.7407	0.8143	0.9363	0.5113	2	34.1298	18.215	6.3289	35.6225	12.9452	11.5956	9.2265	33.975	19.6069	3.6991
256	2.5076	0.9803		2.2443	15.9729	1.6203	0.9255	1.0673	0.5828	2	14.5947	7.5141	4.3218	12.8931	6.8244	3.5369	7.7223	24.2341	9.0074	1.8899
257	2.9763	0.8726		2.4413	40.7132	1.6099	0.8715	0.9474	0.556	2	20.6374	12.161	4.3104	21.8707	8.043	7.6887	8.159	37.2561	12.8191	2.5294
258	1.8067	0.871		1.3877	0.3384	0.8893	0.8371	0.9399	0.4828	2	9.986	6.3031	4.5033	13.0561	9.0602	1.9291	4.9439	19.318	11.2291	2.0199
259	2.5699	0.8913		2.1587	18.754	1.4603	0.8925	0.962	0.5815	2	17.3946	9.1721	5.2638	15.7721	9.3566	3.7309	7.1958	21.4486	11.9117	2.4173
260	2.517	0.8665		2.0259	16.3789	1.3019	0.8659	0.9386	0.481	2	14.7254	6.9707	4.8462	14.4914	9.4466	2.4267	6.8518	16.4797	11.3107	2.1491
261	3.5617	0.8316		2.8311	70.4294	1.8004	0.7868	0.9236	0.4272	2	30.6561	15.4934	6.2554	36.2692	11.042	10.7765	9.305	35.1529	17.0274	3.2946
262	2.5262	0.872		2.0302	16.758	1.3367	0.8622	0.933	0.5157	2	12.8439	7.9582	2.5007	15.4331	5.9505	4.8898	6.9204	38.071	9.6087	1.8559
263	2.5074	0.8883		2.1287	15.9589	1.4636	0.9314	1.0018	0.5633	2	0.3007	0.1098	0.1094	0.195	0.2119	-0.0096	6.9976	-3.1773	0.2055	0.043
264	2.1078	0.8425		1.6019	2.8314	0.9853	0.8088	0.9075	0.4522	2	10.5937	5.1179	4.835	11.3189	10.2709	0.4738	5.5791	4.4725	10.7518	1.8988
265	3.8287	0.8882		3.2551	81.8412	2.2412	0.8757	0.9597	0.5511	2	24.1178	10.0834	4.2325	18.2978	8.3038	5.5074	10.6828	22.8354	10.7611	2.2576
266	2.9396	0.8876		2.3985	38.5551	1.5868	0.8403	0.9411	0.5237	2	27.8995	13.498	7.1023	25.7767	13.5456	6.4049	8.1972	22.957	17.5822	3.4035
267	3.5538	0.8334	0.6785	2.7626	70.0424	1.7246	0.6785	0.9168	0.3713	2	17.3464	7.2689	4.1114	19.5787	7.4462	4.5044	9.3044	25.9673	10.0582	1.8643
268	2.5429	0.8753		2.1115	17.4768	1.4311	0.8979	1.0057	0.5851	2	18.215	10.3288	4.6722	17.6545	9.3207	4.8757	6.9926	26.7675	12.728	2.6049
269	2.6636	0.9035		2.1972	23.1832	1.4924	0.8849	0.9533	0.5791	2	18.874	10.7085	4.6034	18.4922	8.94	5.5315	7.5604	29.3075	12.6467	2.4964
270	3.9188	0.8148		3.0281	84.8523	1.873	0.6957	0.8754	0.3535	2	28.5891	13.1558	3.941	37.2196	10.1563	9.5659	10.0312	33.46	15.2638	2.85
271	2.433	0.9473		2.0687	12.6829	1.436	0.9336	0.998	0.6246	2	11.1197	4.2542	4.5642	6.8113	8.4609	-1.0303	7.2409	-9.2655	7.7435	1.5357
272	2.7072	0.8188		2.0858	25.42	1.2972	0.8666	0.8946	0.5169	2	11.3679	5.94	2.742	11.4908	6.9564	2.344	6.9637	20.6195	8.7634	1.6325
273	2.4543	0.8875		1.9831	13.519	1.318	0.9068	0.9139	0.5099	2	3.6719	1.4294	1.4913	2.803	2.7752	0.0142	6.8431	0.3856	2.786	0.5366
274	2.7701	0.8939		2.27	29.1246	1.5	0.8653	0.943	0.5047	2	0.3739	0.1105	0.1322	0.2189	0.2647	-0.0231	7.7795	-6.1808	0.2493	0.0481
275	2.8254	0.864		2.3128	32.174	1.5269	0.8857	0.9493	0.548	2	23.2208	13.0916	4.2784	23.8905	10.3474	7.4214	7.6695	31.9601	15.2078	3.0277
276	2.1701	0.9243		1.7903	4.1007	1.2046	0.8593	0.9915	0.5845	2	6.1136	2.9028	2.8201	4.9664	5.1776	-0.1234	6.3014	-2.0185	5.0752	0.9702
277	2.1953	0.8873		1.7475	4.6038	1.1539	0.8724	0.9382	0.5022	2	10.331	4.6322	4.575	9.2231	8.7454	0.2399	6.1194	2.3221	8.9531	1.6882
278	2.8802	0.8959		2.3899	35.2733	1.6007	0.8739	0.9425	0.5083	2	17.0656	8.8912	3.9972	17.491	7.4835	5.0871	8.1062	29.8091	10.6613	2.1053
279	3.1175	0.7709		2.3385	48.5577	1.4284	0.7875	0.8533	0.4376	2	19.3031	6.9935	4.7957	15.9813	12.4242	1.5566	7.5496	8.064	13.5138	2.5568
280	1.6475	0.9226		1.3235	0.0376	0.8691	0.8565	0.9837	0.5797	2	6.0689	3.4945	4.3173	6.0278	8.8971	-1.6634	4.7751	-27.4086	6.983	1.2709
281	2.4002	0.8642		1.8674	11.3632	1.2025	0.8027	0.9351	0.5122	2	10.711	3.9226	4.9765	7.658	9.835	-1.1151	6.5164	-10.4108	8.9073	1.6437
282	2.9309	0.8577		2.3985	38.1469	1.5955	0.9006	0.941	0.5551	2	10.9122	4.4449	2.7386	8.0069	6.2161	0.9941	7.8975	9.11	6.8394	1.3817
283	4.8389	0.797	0.5952	3.8033	98.481	2.4115	0.5952	0.9286	0.3169	2	25.8775	4.4958	4.5904	14.1853	10.2084	1.2604	12.116	4.8706	10.7309	2.1358
284	4.6325	0.7951	0.5439	3.5335	97.0513	2.1255	0.5439	0.9045	0.3264	2	19.5913	3.5203	3.8632	10.7836	8.9331	0.6041	11.5712	3.0835	9.2173	1.6931
285	3.6292	0.8498		2.9168	73.3965	1.8738	0.7955	0.9657	0.4774	2	23.9145	9.8387	5.8812	20.6077	10.0806	5.0259	9.689	21.0161	12.7626	2.4682
286	2.9924	0.9358		2.6084	41.6123	1.85	0.9334	1.0011	0.5662	2	26.105	13.0181	5.0139	22.9937	10.1935	7.2469	8.797	27.7606	14.1108	2.9675
287	3.4781	0.8038		2.7326	66.8441	1.7168	0.7241	0.9556	0.4141	2	16.6169	4.0326	4.8511	9.738	9.6605	0.0321	8.7829	0.1932	9.679	1.892
288	3.3892	0.8687		2.8268	62.7644	1.9176	0.7968	0.9955	0.4547	2	14.8032	5.7701	3.4847	12.6902	6.1747	2.9625	9.2495	20.0126	7.7196	1.6004
289	4.2405	0.8684	0.6864	3.4693	92.6788	2.2869	0.6864	0.9529	0.4165	2	22.639	3.3947	4.6092	8.1511	10.2886	-0.8902	11.5685	-3.9322	9.8994	1.957
290	3.1053	0.7661		2.2486	47.9107	1.3062	0.6889	0.8342	0.3949	2	13.0071	5.4476	2.9995	13.7949	8.2958	2.1716	7.4738	16.6955	9.958	1.7404
291	2.1779	0.8846		1.7132	4.2811	1.0994	0.8706	0.9422	0.5554	2	7.2729	3.3269	3.5068	5.9905	7.2538	-0.7016	6.0528	-9.6468	6.6153	1.2016
292	3.3492	0.8163		2.6641	60.7099	1.6915	0.8258	0.8997	0.4773	2	16.4123	7.6896	3.5227	16.1089	7.1845	4.2601	8.5893	25.9568	9.7028	1.9108
293	3.0748	0.8184		2.3985	46.3145	1.5093	0.8121	0.8899	0.4781	2	0.8408	0.1142	0.344	0.2388	0.7046	-0.2227	7.905	-26.4867	0.5571	0.1064
294	2.4772	0.8557		1.9231	14.4845	1.2199	0.8314	0.902	0.4649	2	1.2962	0.7785	0.2448	1.6744	0.6858	0.4596	6.6593	35.4575	1.0625	0.1946
295	2.7687	0.8713		2.2358	29.0174	1.443	0.8385	0.9313	0.4735	2	12.3553	5.9963	3.0256	12.6629	6.5593	2.8903	7.5786	23.3932	8.5622	1.6303
296	4.7583	0.798	0.5448	3.6749	98.0605	2.2769	0.5448	0.9373	0.3231	2	14.9283	1.9775	3.021	6.1206	6.6283	-0.164	11.9286	-1.0986	6.5564	1.2515
297	2.3342	0.9942		2.0858	8.7995	1.5388	0.9813	1.0496	0.6315	2	7.7858	3.1931	2.9696	5.0565	5.0616	-0.0032	7.2907	-0.0415	5.0597	1.0679
298	2.3898	0.9387		2.0387	10.917	1.4271	0.9497	1.02	0.6262	2	7.0631	4.3863	1.7874	7.0047	3.3424	2.2933	7.0474	32.4687	4.9493	1.0022
299	3.0437	0.8706		2.5313	44.2586	1.7136	0.8638	0.939	0.5464	2	15.9314	8.2453	3.4398	15.0905	6.5851	4.6473	8.325	29.1707	9.297	1.9137
300	3.4865	0.8911		2.9981	67.1827	2.0752	0.8744	0.9926	0.5861	2	18.4546	6.6707	4.1891	11.3824	7.9131	2.0333	9.76	11.0178	8.8929	1.8908
301	3.5832	0.8837		3.0067	71.309	2.0446	0.8742	0.951	0.546	2	21.9487	9.1539	4.4965	16.7642	8.5381	4.4918	9.9483	20.465	10.735	2.2063
302	2.4642	0.9637		2.1415	14.0285	1.5274	0.9201	1.0364	0.6052	2	18.7616	8.0822	6.1853	13.3546	11.5804	1.0738	7.4604	5.7234	12.2834	2.5148
303	3.5368	0.8264	0.7355	2.7968	69.4335	1.784	0.7355	0.9309	0.4044	2	17.2993	8.0946	3.3369	20.0187	6.6715	5.397	9.182	31.1978	9.6969	1.884
304	2.6091	0.8559		2.0816	20.6769	1.3559	0.8382	0.9245	0.4797	2	0.4467	0.2612	0.1054	0.5445	0.2117	0.1596	7.0159	35.7287	0.3294	0.0637
305	2.9774	0.9332		2.5955	40.7962	1.815	0.9123	1.0278	0.6053	2	25.7199	14.5668	5.0112	24.064	9.2201	8.9855	8.7291	34.936	14.1707	2.9465
306	2.241	0.9586		1.8974	5.7455	1.3183	0.9425	1.0056	0.5965	2	8.9846	3.9856	3.8177	6.6816	6.9262	-0.1459	6.749	-1.6239	6.8153	1.3312
307	2.1153	0.9513		1.7817	2.9719	1.2218	0.9414	1.0202	0.5887	2	10.4388	4.6356	5.0248	7.8739	9.1672	-0.7614	6.3216	-7.2939	8.5438	1.6513
308	2.5457	0.9085		2.1158	17.6323	1.4297	0.8896	0.9764	0.5857	2	3.7037	1.306	1.3668	2.2299	2.8409	-0.3578	7.2659	-9.6606	2.5905	0.5097
309	2.7711	0.8143		2.0987	29.1552	1.2741	0.7716	0.8785	0.4185	2	10.4643	3.9629	4.1965	9.4696	7.5984	0.7831	7.0888	7.4835	8.2131	1.4762
310	2.8566	0.8872		2.3685	33.8736	1.6139	0.9172	0.985	0.5449	2	17.5756	6.7562	5.3788	12.3992	10.1213	1.2412	7.9622	7.0621	10.8901	2.2074
311	3.5234	0.8307		2.8397	68.8272	1.8364	0.7596	0.9124	0.3986	2	22.6384	10.1753	4.3412	25.5303	8.6677	6.7207	9.195	29.6872	12.3276	2.462
312	3.0422	0.885		2.5613	44.2245	1.7297	0.8802	0.9973	0.5163	2	27.1181	13.41	5.0753	25.9755	11.2965	7.5781	8.4582	27.9448	15.6779	3.2061
313	3.5826	0.8892		3.0238	71.2885	2.0633	0.8512	0.9828	0.5352	2	18.2484	7.3409	4.0878	13.7155	7.1378	3.5205	10.0078	19.2921	8.8443	1.8234
314	2.7731	0.9153		2.33	29.2472	1.5608	0.8768	0.9626	0.5123	2	19.2347	9.08	5.0287	17.7227	9.6853	4.1179	7.9744	21.4087	12.3236	2.4121
315	2.4514	0.8942		1.9831	13.4503	1.2895	0.8586	0.9727	0.567	2	0.7863	0.1573	0.4928	0.2775	0.8705	-0.3363	6.8863	-42.7699	0.6098	0.1142
316	2.6903	0.8979		2.1972	24.4232	1.4446	0.8659	0.9517	0.5469	2	0.645	0.1198	0.4405	0.2191	0.5849	-0.2001	7.5886	-31.0233	0.4465	0.085
317	2.6972	0.8778		2.2272	24.7052	1.4891	0.8952	0.9688	0.5637	2	17.7342	9.0176	4.1897	15.9984	9.4189	3.7085	7.4385	20.9116	11.9093	2.3841
318	2.5986	0.9171		2.1372	20.1578	1.4458	0.9185	0.9712	0.5368	2	0.5056	0.1142	0.2568	0.2127	0.4306	-0.117	7.4871	-23.1408	0.3497	0.0675
319	3.2148	0.9402		2.8439	53.5865	2.033	0.9455	1.0138	0.6494	2	11.8716	5.1687	2.2167	7.9593	4.8446	2.0227	9.4954	17.0381	5.8394	1.2502
320	3.8363	0.8885	0.703	3.2423	82.1506	2.2244	0.703	0.9838	0.4333	2	36.2659	10.1444	9.5719	23.4114	14.5843	3.8249	10.7087	10.5468	16.3037	3.3866
321	2.5422	0.8623		2.0901	17.4485	1.3984	0.8876	0.9503	0.568	2	12.349	5.747	3.9804	10.1184	7.9497	1.2317	6.887	9.9741	8.8308	1.7931
322	3.0745	0.9129		2.5613	46.2799	1.7474	0.8516	0.982	0.5541	2	22.7033	10.9575	4.8007	19.7736	9.8437	5.5026	8.8177	24.237	12.9926	2.5747
323	1.9261	1.1277		1.906	0.8914	1.5104	1.0304	1.1646	0.794	2	0.4884	0.2654	0.2639	0.3343	0.3112	0.0184	6.824	3.7572	0.3234	0.0716
324	5.2484	0.8521	0.5495	4.313	99.4503	2.8694	0.5495	0.967	0.2923	2	34.6565	3.6352	6.188	12.4366	12.0375	0.1166	14.0496	0.3364	12.078	2.4667
325	2.7539	0.8467		2.1715	28.1324	1.3883	0.8365	0.9478	0.4732	2	26.7422	13.4072	6.274	28.3338	14.5726	6.5116	7.3255	24.3495	19.2626	3.6506
326	2.1277	0.8798		1.6832	3.2148	1.1074	0.7981	0.92	0.5126	2	0.1968	0.0826	0.1063	0.1612	0.192	-0.0158	5.8813	-8.0132	0.1777	0.0335
327	2.5316	0.9325		2.1458	16.955	1.49	0.9228	0.9927	0.6111	2	15.8192	8.7816	4.0006	14.3704	8.007	3.8886	7.4165	24.5815	10.6169	2.133
328	3.3812	0.8611	0.7199	2.7497	62.3782	1.8292	0.7199	0.9243	0.3895	2	10.571	1.8281	4.1021	4.6937	6.0727	-0.5371	9.147	-5.0809	5.779	1.1557
329	3.5258	0.8436	0.6999	2.7883	68.9079	1.7803	0.6999	0.9487	0.3835	2	11.8402	2.8896	3.8015	7.5353	6.4079	0.4323	9.3442	3.6511	6.6507	1.2671
330	2.8494	0.9521		2.5313	33.4626	1.8368	0.9453	1.0112	0.5853	2	17.8571	9.2885	4.133	15.8686	6.8466	5.2809	8.5226	29.5731	9.7219	2.0953
331	2.9428	0.8673		2.4285	38.7678	1.614	0.8347	0.9467	0.5248	2	0.027	0.0106	0.0092	0.0202	0.015	0.0027	8.0181	10.1373	0.0167	0.0034
332	2.0707	0.9911		1.8331	2.2454	1.3388	0.9597	1.0517	0.6287	2	10.0712	6.3387	3.1951	10.0814	5.2566	3.0336	6.4474	30.1215	7.5226	1.5621
333	2.2486	0.9173		1.8631	5.9541	1.2411	0.9097	0.974	0.5476	2	10.6255	3.7874	5.2917	6.9169	9.8593	-1.6111	6.4799	-15.1626	8.5614	1.6398
334	4.1998	0.8187	0.6619	3.3108	92.0378	2.1018	0.6619	0.9375	0.3392	2	21.5087	4.8534	4.375	14.3101	9.4488	1.6487	10.8025	7.6653	10.2335	1.9911
335	3.7619	0.9515		3.3365	79.4334	2.3784	0.921	1.051	0.6388	2	24.8025	7.0177	5.2755	10.9849	10.2237	0.4863	11.2448	1.9607	10.4282	2.2057
336	2.6387	0.9192		2.2272	22.012	1.5202	0.9085	0.9831	0.5506	2	19.5482	9.3384	5.5295	16.9591	10.5303	3.54	7.6202	18.1091	12.859	2.5653
337	3.2246	0.8586		2.6127	54.2413	1.7093	0.8511	0.9173	0.5067	2	27.9532	13.4938	6.7455	26.6294	12.0234	7.4013	8.6978	26.4775	16.3536	3.2138
338	1.9487	0.9035		1.5547	0.9922	1.0293	0.8626	0.986	0.5354	2	3.8967	1.813	2.0837	3.3865	4.2188	-0.4456	5.5315	-11.4353	3.7858	0.7045
339	2.219	0.9822		1.9402	5.2644	1.3959	0.9575	1.0577	0.6319	2	12.5894	4.8799	5.9843	7.7221	10.0917	-1.4974	6.847	-11.8941	9.0188	1.8387
340	3.1037	0.8791		2.6341	47.8061	1.788	0.8965	0.9843	0.5703	2	24.0107	13.6101	4.0585	23.8643	8.5415	8.7388	8.5718	36.3954	13.4288	2.8011
341	2.7292	0.9178		2.3343	26.7849	1.6252	0.9253	1.0009	0.5686	2	20.9901	8.9932	6.7959	15.8152	11.3546	2.5365	7.8694	12.0843	12.9154	2.6673
342	2.671	0.8395		2.1458	23.5069	1.3972	0.8582	0.9302	0.5241	2	6.149	2.6163	1.6877	4.9917	4.0464	0.4954	7.0441	8.0566	4.4009	0.8729
343	3.85	0.8224	0.7054	3.0238	82.7046	1.9058	0.7054	0.9171	0.4016	2	14.1238	6.236	2.8114	15.5276	5.2439	4.13	9.9468	29.2414	7.411	1.4199
344	3.5924	0.8562		2.9125	71.6377	1.9214	0.8085	0.9449	0.4816	2	24.7615	11.0628	4.6926	22.971	9.514	6.4809	9.6626	26.1733	12.8872	2.5626
345	2.7751	0.8826		2.2657	29.4006	1.4793	0.853	0.9379	0.5166	2	18.5328	7.1956	6.272	13.9296	11.7759	1.1126	7.695	6.0034	12.5281	2.4084
346	3.5686	0.8222	0.723	2.784	70.6948	1.77	0.723	0.9215	0.431	2	16.8737	8.024	3.1013	18.6175	6.6093	5.1755	9.2181	30.672	9.5332	1.8305
347	3.0746	0.878		2.4713	46.2972	1.5951	0.7857	0.9206	0.4575	2	19.0893	9.4218	5.3656	20.5955	8.4977	5.5344	8.4805	28.9922	11.9675	2.251
348	4.3802	0.8507	0.5997	3.5421	94.8606	2.2947	0.5997	0.9568	0.3605	2	30.7934	5.1907	5.9643	14.3982	13.2367	0.4187	11.7066	1.3597	13.4194	2.6304
349	2.9731	0.8362		2.3385	40.4313	1.4765	0.8278	0.9373	0.5097	2	12.3933	3.7411	4.1509	7.34	8.9491	-0.8201	7.81	-6.6173	8.3937	1.5869
350	3.1649	0.9118		2.7412	50.9433	1.9046	0.9392	1.0053	0.5606	2	23.7491	10.8641	5.5562	19.379	9.587	5.4895	9.0658	23.1146	12.4693	2.6196
351	3.0732	0.8607		2.5784	46.2282	1.7426	0.8707	0.969	0.5564	2	20.8769	10.7292	4.5133	19.2839	8.5548	5.9695	8.3101	28.5938	11.9803	2.5122
352	1.7384	0.9034		1.392	0.1753	0.9216	0.8588	0.9656	0.5561	2	3.3678	2.088	1.9126	3.7547	3.5012	0.1409	4.9337	4.1837	3.6543	0.6826
353	3	0.9084		2.5441	42.1477	1.7547	0.8855	0.9975	0.5494	2	25.541	7.186	9.3509	13.0802	15.2286	-1.1803	8.5611	-4.6212	14.5558	2.9834
354	2.4944	0.8253		1.9188	15.345	1.201	0.8042	0.9284	0.4742	2	5.0276	1.646	2.2793	3.471	4.6529	-0.5605	6.4672	-11.1485	4.1862	0.7774
355	3.9771	0.8309		3.1352	86.5755	2.0156	0.6853	1.0117	0.3916	2	22.9227	10.3874	4.0989	26.5273	7.7188	7.3649	10.3821	32.1293	11.3726	2.2079
356	4.3751	0.7792		3.268	94.8123	1.957	0.6545	0.8566	0.3585	2	14.3933	5.3396	2.3683	14.8959	5.6639	3.3093	10.7107	22.9919	7.3548	1.3438
357	3.2239	0.8284		2.5313	54.1502	1.5817	0.7864	0.9256	0.4437	2	19.9937	8.6911	4.2579	19.5857	9.9325	4.2836	8.3902	21.4247	12.6406	2.383
358	3.7274	0.8645		3.0581	77.8144	2.014	0.7883	0.9242	0.4785	2	16.5766	7.3699	3.3343	15.4008	5.9962	4.5005	10.1235	27.1497	8.2307	1.6374
359	2.9761	0.8413		2.3557	40.6966	1.5031	0.8016	0.9451	0.4904	2	12.5569	5.1692	3.9252	10.5402	7.2952	1.5915	7.8659	12.6743	8.354	1.5964
360	3.2544	0.8754		2.6683	55.9467	1.7805	0.8698	0.9397	0.5114	2	23.5101	10.6752	4.7796	20.8726	10.1139	5.5025	8.9501	23.4048	13.2042	2.6268
361	3.3198	0.951		2.9596	59.3625	2.1565	0.9169	1.0403	0.6262	2	9.1929	3.6393	2.8592	5.8114	3.6291	1.3666	9.9186	14.8658	4.2629	0.9268
362	2.2905	0.8754		1.8074	7.2381	1.1687	0.8138	0.9427	0.5215	2	8.4175	4.2108	3.1426	8.0737	6.5003	0.8206	6.299	9.7487	7.2024	1.3363
363	2.7963	0.8374		2.2272	30.649	1.4534	0.8198	0.9287	0.5202	2	10.9873	5.4552	2.4739	10.4863	5.9279	2.3714	7.3566	21.5831	7.5597	1.4935
364	3.3821	0.852		2.7369	62.436	1.7877	0.7347	0.9375	0.4257	2	16.5556	8.4491	2.5571	19.848	5.952	5.9154	9.0522	35.7305	9.2608	1.8289
365	3.1841	0.8754		2.5698	51.801	1.701	0.8385	0.9408	0.5138	2	23.9298	10.3141	4.4704	20.0746	11.4684	4.4218	8.7567	18.4782	14.0681	2.7327
366	2.4118	0.9452		2.0858	11.8652	1.4643	0.9324	1.0011	0.6128	2	12.4661	7.3573	3.3356	12.0054	5.9998	3.6804	7.162	29.5233	8.5134	1.7406
367	2.2912	0.883		1.8331	7.2644	1.191	0.8495	0.9527	0.5499	2	9.6973	3.5638	4.7885	6.4804	9.5675	-1.6976	6.3558	-17.5059	8.1421	1.5257
368	4.2794	0.7325	0.5974	3.0795	93.3705	1.7625	0.5973	0.8264	0.3157	2	18.2074	4.0964	3.15	12.9737	9.7532	1.0168	9.8482	5.5845	10.3304	1.8488
369	2.2534	0.8435		1.7304	6.176	1.0625	0.831	0.9011	0.4509	2	5.2372	2.6541	1.9185	5.8858	4.2235	0.7496	5.9715	14.313	4.9291	0.877
370	2.8969	0.8233		2.2914	36.2356	1.4606	0.8504	0.9283	0.4674	2	11.7524	5.1318	3.317	10.9787	6.6659	2.0159	7.4926	17.1531	8.0463	1.5685
371	3.5752	0.8083		2.7669	70.9606	1.7324	0.7452	0.8817	0.4465	2	20.1273	8.8323	3.8954	19.7796	8.7842	4.9098	9.0793	24.3937	11.6182	2.2168
372	2.1145	0.8862		1.6875	2.9335	1.0858	0.8705	0.9691	0.5123	2	5.8891	3.2644	2.2124	6.3723	4.5769	0.9197	5.8867	15.617	5.4237	1.0004
373	3.2043	0.8412		2.5527	53.007	1.6419	0.8337	0.9362	0.4996	2	26.2757	12.7549	5.6062	25.5326	11.8364	6.842	8.4678	26.0393	16.0032	3.103
374	2.7821	0.8216		2.1201	29.8617	1.3335	0.7949	0.8978	0.4749	2	13.4629	8.0961	2.5145	17.0484	6.2505	5.1278	7.1813	38.0884	10.0959	1.8747
375	2.8184	0.8909		2.3514	31.7679	1.5949	0.9235	0.9898	0.5786	2	17.1115	9.0398	4.0708	15.6229	7.9425	4.4441	7.8885	25.9714	10.7289	2.1692
376	2.91	0.9198		2.4585	36.9776	1.6713	0.8982	1.0105	0.5317	2	15.6599	5.9599	4.3829	11.2082	8.5119	1.4337	8.409	9.1552	9.3699	1.8623
377	3.9536	0.7972		3.0667	85.9609	1.9058	0.7531	0.8934	0.4027	2	22.7777	10.0098	4.1904	24.8544	8.4949	6.5886	9.9024	28.9257	11.9518	2.3002
378	3.8854	0.8274	0.6608	3.041	83.7074	1.899	0.6608	0.9111	0.3874	2	17.4615	4.4526	3.6362	11.4936	8.6058	1.1187	10.0994	6.4067	9.1951	1.729
379	3.1729	0.8364		2.5356	51.3358	1.6226	0.8517	0.9207	0.479	2	17.0731	7.1826	3.4234	14.994	8.6485	3.0397	8.3376	17.804	10.5221	2.0477
380	2.4439	0.8969		1.9916	13.0798	1.3112	0.8513	0.9823	0.5548	2	10.9121	4.9185	4.7502	8.8656	7.9239	0.5225	6.886	4.7883	8.3222	1.5847
381	3.1061	0.867		2.6041	47.9805	1.7586	0.9187	0.9902	0.5825	2	27.5064	12.976	7.6645	22.2775	12.3545	5.7798	8.4605	21.0126	15.6411	3.2512
382	3.0289	0.8075		2.3514	43.6644	1.4631	0.8228	0.894	0.429	2	15.8897	7.6204	4.2021	17.7637	7.9964	4.19	7.6834	26.3693	10.8603	2.0681
383	4.346	0.8568	0.6637	3.495	94.4746	2.2483	0.6637	0.9503	0.3422	2	30.2097	3.8098	5.6814	11.1332	13.8501	-0.9297	11.6987	-3.0775	13.4367	2.5823
384	2.8512	0.9238		2.3685	33.5573	1.6146	0.9119	0.9415	0.5273	2	16.785	6.5861	5.5502	12.49	9.38	1.6399	8.2748	9.77	10.3958	2.0284
385	2.9639	0.8387		2.3514	39.9022	1.504	0.7918	0.9165	0.5102	2	20.3792	11.3647	4.0391	22.2762	9.0708	6.737	7.8094	33.0582	13.55	2.6096
386	2.3618	0.9653		2.0473	9.7606	1.4459	0.9362	1.0045	0.6045	2	11.0821	4.734	4.6549	7.8316	7.5444	0.1736	7.1622	1.5665	7.6645	1.5473
387	4.108	0.9392	0.6948	3.6791	89.9914	2.4978	0.6948	0.9991	0.4607	2	20.5325	4.0348	5.1235	8.7583	8.0987	0.3039	12.1213	1.4801	8.2202	1.6939
388	3.8978	0.8416		3.1009	84.1328	1.9903	0.7324	0.8988	0.3877	2	14.5913	6.0585	2.7721	15.6283	5.3242	3.9945	10.3056	27.3759	7.3312	1.4159
389	3.4332	0.9013	0.7918	2.9382	64.7702	2.02	0.7918	0.9926	0.501	2	24.3906	11.6425	4.9828	23.2405	8.3923	7.4383	9.7207	30.4966	12.0746	2.5091
390	3.9933	0.8592	0.7641	3.3236	87.1697	2.2215	0.7641	0.9609	0.4571	2	15.4325	5.267	2.8719	11.5235	5.7613	2.6337	10.7789	17.0659	6.9469	1.4317
391	3.6059	0.8647		2.9596	72.256	1.9499	0.8539	0.9277	0.5307	2	7.8682	2.2314	2.3419	4.2044	3.9718	0.1234	9.7957	1.5683	4.0352	0.8032
392	2.6869	0.856		2.1844	24.275	1.4401	0.8659	0.9752	0.5755	2	9.3739	3.6205	3.577	6.2916	6.6539	-0.2085	7.2257	-2.2243	6.5092	1.2973
393	2.46	0.9614		2.1587	13.8217	1.5495	0.9504	1.0201	0.5723	2	11.4118	4.7921	4.3794	8.3733	6.7741	0.9152	7.4304	8.0198	7.3648	1.5358
394	3.445	0.8613		2.8225	65.281	1.8689	0.7836	0.9443	0.477	2	21.5914	8.2706	5.0466	17.3387	9.5703	3.7055	9.3221	17.1619	11.553	2.3162
395	3.0438	0.8317		2.3514	44.2756	1.4872	0.7884	0.8561	0.4686	2	15.1119	8.281	3.0272	17.6734	6.7055	5.1391	7.9527	34.007	10.1613	1.9002
396	3.7314	0.8951		3.1652	78.0507	2.1639	0.8166	0.9772	0.5278	2	20.5908	10.7894	3.159	20.442	5.9907	7.6275	10.4924	37.0432	9.5156	1.9624
397	3.0089	0.8683		2.5056	42.7525	1.6781	0.8224	0.9869	0.4634	2	16.3738	8.0204	3.257	17.3068	6.8771	4.8334	8.2074	29.5191	9.7573	1.995
398	3.9311	0.8208	0.6345	3.1181	85.2359	1.9849	0.6345	0.9434	0.3499	2	14.1139	2.5452	3.559	7.2733	7.0759	0.0691	10.1366	0.4895	7.1106	1.3924
399	4.118	0.8983	0.6558	3.4778	90.2485	2.3774	0.6558	0.9826	0.4179	2	18.0418	2.5005	4.328	5.9839	7.9313	-0.8138	11.622	-4.5106	7.5889	1.5524
400	2.9618	0.9144		2.5184	39.8197	1.738	0.9017	1.0076	0.607	2	20.4241	10.4568	4.5167	17.2262	8.8134	5.1068	8.5082	25.0038	11.7515	2.4005
401	2.1056	0.9726		1.8117	2.8059	1.2749	0.9333	1.0152	0.6093	2	5.4188	2.0106	2.9315	3.3	5.1202	-1.109	6.4335	-20.4658	4.2504	0.8423
402	2.6524	0.9576		2.3171	22.6843	1.6775	0.9847	1.058	0.6689	2	10.1259	5.0676	2.8202	7.5766	5.0148	1.7135	7.9797	16.922	6.0363	1.269
403	2.7141	0.8303		2.1201	25.8386	1.3329	0.8706	0.9124	0.5278	2	9.4286	4.8285	2.8464	9.1486	5.7135	1.813	7.0796	19.2287	7.0737	1.3318
404	4.1281	0.8656	0.7404	3.4136	90.6468	2.2544	0.7404	0.9857	0.4497	2	13.5834	3.1171	3.205	6.9323	5.7995	0.5094	11.2265	3.7502	6.0253	1.2099
405	3.0475	0.893		2.587	44.5651	1.7954	0.9066	1.0007	0.5857	2	9.1879	3.4594	2.9694	5.906	4.7355	0.6856	8.5494	7.462	5.1175	1.0747
406	2.731	0.8928		2.2657	26.8603	1.5386	0.8988	0.9648	0.5319	2	0.2356	0.082	0.0952	0.1542	0.1526	0.0009	7.6603	0.3659	0.1531	0.0308
407	2.9416	0.9224		2.557	38.7187	1.813	0.9187	0.9844	0.6273	2	27.1458	14.6579	6.0252	23.365	10.5325	8.0504	8.5239	29.6562	14.9729	3.1847
408	2.7294	0.8883		2.2572	26.8	1.5194	0.8714	0.9865	0.529	2	9.2542	3.5873	3.0713	6.7812	5.7217	0.5605	7.6172	6.0567	6.0907	1.2149
409	1.9137	0.9164		1.5547	0.7781	1.023	0.8521	0.977	0.5799	2	5.5634	3.261	2.6813	5.6231	5.1966	0.2473	5.5098	4.4451	5.4383	1.0097
410	3.368	0.8874		2.814	61.7623	1.8717	0.7583	0.945	0.4813	2	24.6776	9.7085	5.0771	20.1723	10.766	4.527	9.3897	18.3446	13.1846	2.6282
411	3.0315	0.8786		2.5441	43.7661	1.7116	0.8793	0.9492	0.5293	2	16.9168	6.9455	4.7927	13.1215	8.4342	2.4811	8.3675	14.6665	9.8836	2.0217
412	4.2134	0.8344	0.561	3.3493	92.2986	2.1357	0.561	0.9518	0.3101	2	17.7258	2.6507	5.4117	8.5488	8.2575	0.0903	11.0449	0.5096	8.2998	1.6049
413	3.6862	0.8493	0.6568	2.9767	76.0013	1.9367	0.6568	0.9662	0.3616	2	14.5062	2.3041	4.9351	6.3725	7.7468	-0.4969	9.8356	-3.4254	7.4902	1.4749
414	3.6803	0.8198		2.8953	75.7683	1.8285	0.6995	0.9601	0.3657	2	18.6519	5.3162	4.0635	14.5369	9.1166	1.9822	9.4783	10.6273	10.2007	1.9679
415	2.724	0.9255		2.36	26.4688	1.6712	0.9628	1.0229	0.591	2	21.7192	10.7557	5.4176	18.2003	10.1489	4.7581	7.9197	21.9073	12.9962	2.7424
416	2.9895	0.8705		2.4328	41.4453	1.6217	0.8847	0.9529	0.5123	2	18.0335	6.4158	5.6225	12.524	10.4717	1.0514	8.1757	5.8303	11.1201	2.2057
417	3.1516	0.8668		2.6298	50.3742	1.7638	0.8517	0.9175	0.4913	2	30.1455	16.9874	4.9385	34.5797	10.34	11.9078	8.5824	39.5011	17.0912	3.5125
418	3.5685	0.8346		2.8397	70.6743	1.8305	0.7481	0.894	0.4218	2	26.6314	13.0785	4.046	31.009	9.6203	9.021	9.3567	33.8735	14.5487	2.8462
419	5.3906	0.8614	0.6668	4.4972	99.5751	2.9841	0.6668	0.9722	0.3474	2	40.6903	6.1549	6.3056	17.7174	13.098	1.6047	14.5875	3.9437	13.6357	2.7894
420	2.6077	0.8766		2.2143	20.648	1.5238	0.8893	0.9955	0.5452	2	18.1355	6.1944	7.6528	11.3622	12.2019	-0.4578	7.1818	-2.5243	11.9015	2.5252
421	4.1587	0.8041	0.6722	3.2466	91.3053	2.0618	0.6722	0.9515	0.3533	2	20.4981	4.5376	5.3999	12.8438	9.3418	1.2372	10.5061	6.0357	9.9418	1.9511
422	3.9474	0.8283		3.1352	85.666	1.9873	0.748	0.9039	0.3903	2	11.6838	5.1473	1.73	13.1884	4.0929	3.5499	10.2715	30.3831	5.8792	1.1375
423	3.7017	0.8292	0.6723	2.8739	76.7451	1.8095	0.6723	0.9222	0.3631	2	22.3671	5.7085	6.7998	15.7226	11.5173	1.5269	9.643	6.8265	12.3609	2.3195
424	2.6112	0.8459		2.1372	20.7636	1.4241	0.9054	0.9731	0.5183	2	0.6119	0.1339	0.2918	0.2583	0.5278	-0.1397	6.9392	-22.8305	0.4297	0.0882
425	3.0535	0.897		2.5099	44.9406	1.6846	0.8569	0.9685	0.5377	2	26.8487	12.2199	6.0498	22.7274	12.7546	5.3621	8.6043	19.9715	15.9377	3.1204
426	2.8957	0.8644		2.3899	36.1551	1.5849	0.9163	0.9174	0.5182	2	15.9359	7.4169	2.7951	14.3131	7.9863	3.2785	7.8635	20.573	10.0548	2.0266
427	2.9157	0.8792		2.3685	37.2528	1.573	0.8854	0.9511	0.5609	2	17.3091	5.8551	5.7223	10.4387	11.3168	-0.4925	8.0537	-2.8453	11.0039	2.1492
428	2.8902	0.898		2.3942	35.8499	1.5948	0.7978	0.949	0.4591	2	17.736	8.9029	3.697	19.3932	7.7777	5.3323	8.1538	30.0648	11.1211	2.1752
429	3.532	0.8778		2.9039	69.2109	1.939	0.8628	0.997	0.4869	2	30.5796	12.8184	5.7994	26.3281	12.2315	6.8633	9.7399	22.444	15.7708	3.1396
430	2.1188	0.9481		1.7989	3.0613	1.2295	0.9484	1.0184	0.5766	2	12.6822	5.8472	6.0295	10.14	10.4696	-0.19	6.311	-1.4982	10.3149	2.0095
431	4.3419	0.8565	0.6597	3.5592	94.3301	2.3162	0.6597	0.9178	0.3463	2	48.7531	8.9772	12.0099	25.9208	20.1919	1.9841	11.6836	4.0697	21.0487	4.1728
432	3.9155	0.8861	0.6991	3.2508	84.7621	2.1594	0.6991	1.0109	0.3785	2	25.7739	5.2972	5.9937	13.9945	11.4984	0.9448	10.8999	3.6657	11.9357	2.3646
433	2.7939	0.8287		2.2186	30.5252	1.4374	0.828	0.9427	0.4996	2	15.6629	8.3654	3.5958	16.7427	7.7823	4.477	7.2735	28.5835	10.8967	2.1534
434	4.0301	0.8393		3.238	88.0657	2.1077	0.8324	0.9232	0.4638	2	17.7188	6.8249	4.2118	14.7144	6.6269	3.7512	10.6262	21.1707	8.4067	1.6675
435	3.6114	0.8483	0.721	2.8696	72.442	1.8214	0.721	0.9406	0.4248	2	16.0192	3.6417	4.7738	8.5729	8.8626	-0.1231	9.6245	-0.7685	8.795	1.6644
436	3.7744	0.8312	0.6911	2.9467	79.9117	1.8714	0.6911	0.9293	0.3588	2	12.8894	3.4821	2.7689	9.7055	6.2191	1.2508	9.8557	9.7041	6.8876	1.3078
437	3.108	0.8344		2.5184	48.1028	1.6258	0.8197	0.9184	0.5093	2	19.7031	9.4422	3.8767	18.5401	9.1902	4.7618	8.147	24.1678	12.119	2.4184
438	3.7254	0.881		3.1009	77.75	2.077	0.7559	0.9927	0.4674	2	11.4183	3.6203	3.2754	7.7449	4.8449	1.3556	10.3105	11.8722	5.4975	1.1074
439	3.3562	0.8504		2.694	60.9579	1.7304	0.8266	0.8998	0.4985	2	20.745	8.8548	5.1205	17.7626	9.6523	4.043	8.9665	19.489	11.9886	2.3136
440	3.5348	0.8694		2.8739	69.312	1.8751	0.8061	0.9342	0.4585	2	13.8124	5.7318	2.6154	12.5004	5.7042	3.1163	9.6541	22.5616	7.3662	1.4307
441	3.1536	0.8613		2.6084	50.4807	1.7366	0.8756	0.94	0.5078	2	22.8186	10.7913	5.5859	21.2504	9.7877	5.821	8.5335	25.5099	13.1398	2.674
442	1.9061	0.8747		1.4862	0.6901	0.9439	0.844	0.9178	0.5314	2	6.3225	2.6304	4.1948	4.9496	8.9524	-2.1273	5.2381	-33.6465	6.6983	1.207
443	3.6611	0.8202		2.8225	75.1137	1.7523	0.7849	0.8611	0.415	2	16.7395	5.5115	3.8057	13.2796	8.3963	2.0267	9.4336	12.1073	9.5529	1.7745
444	3.5095	0.8859		2.981	68.364	2.0631	0.8667	0.9811	0.5135	2	17.1848	5.3011	3.1553	10.3244	7.6687	1.3636	9.7672	7.9349	8.3296	1.7594
445	2.6209	0.817		2.0002	21.1979	1.2426	0.8287	0.8875	0.4526	2	1.0399	0.6352	0.1851	1.4034	0.5122	0.4034	6.727	38.7922	0.8369	0.1546
446	3.3671	0.8551		2.7197	61.6663	1.7552	0.8564	0.9303	0.5019	2	1.3806	0.482	0.1045	0.9603	0.717	0.1221	9.0453	8.844	0.7866	0.1526
447	2.6463	0.8851		2.1587	22.3624	1.4197	0.8795	0.9467	0.5077	2	12.154	5.0572	3.7129	9.96	7.7821	1.1059	7.3583	9.0991	8.561	1.6517
448	2.4544	0.8516		1.906	13.5327	1.2187	0.8509	0.9163	0.4465	2	8.0745	3.1032	3.2153	6.9495	6.4382	0.2283	6.5668	2.8274	6.6255	1.2296
449	3.3343	0.8669	0.754	2.7283	60.0631	1.8061	0.754	0.9677	0.4519	2	7.265	2.9265	1.4072	6.4767	3.2035	1.479	9.0808	20.3579	4.0225	0.8
450	3.7244	0.8737	0.6961	3.0924	77.7286	2.0886	0.6961	1.033	0.4626	2	12.7098	3.2869	3.6878	7.1059	5.7948	0.6064	10.2228	4.7711	6.0853	1.2433
451	2.8112	0.8599		2.2829	31.4095	1.5174	0.8846	0.9585	0.5586	2	1.5612	0.5797	0.6427	1.0378	1.0237	0.0078	7.5947	0.5017	1.0289	0.2056
452	3.8399	0.8746	0.7249	3.208	82.3498	2.1653	0.7249	0.9595	0.4358	2	19.3901	5.3082	4.5776	12.1807	8.1423	1.7599	10.5507	9.0763	8.9549	1.8378
453	3.4137	0.8039	0.6457	2.6469	63.7736	1.6449	0.6457	0.9115	0.3575	2	13.4615	3.8183	4.1412	10.6814	7.4905	1.1407	8.621	8.4738	8.1838	1.5615
454	2.912	0.8663		2.3385	37.0909	1.4985	0.8238	0.9526	0.4931	2	14.6911	4.2247	6.6922	8.5681	10.4101	-0.9083	7.9256	-6.1827	9.8039	1.8536
455	3.2983	0.8734		2.6769	58.0838	1.7344	0.7962	0.93	0.4572	2	27.8565	14.3065	3.6465	31.2916	10.609	9.456	9.0497	33.9454	16.0612	3.0782
456	3.6326	0.8281		2.921	73.6674	1.9079	0.8149	0.9404	0.4523	2	16.6045	5.9234	3.7841	13.0975	7.3375	2.605	9.4506	15.6885	8.703	1.757
457	4.449	0.8618	0.7056	3.722	95.5629	2.4948	0.7056	0.9844	0.3989	2	17.7785	1.2703	2.665	3.1847	7.8763	-1.8714	12.0446	-10.5262	7.1262	1.4761
458	2.3149	0.9089		1.8974	8.1491	1.2559	0.8753	0.941	0.5685	2	0.4096	0.1434	0.2213	0.2522	0.3872	-0.0767	6.6102	-18.7378	0.3261	0.062
459	3.7835	0.8398	0.5914	2.9853	80.2606	1.9099	0.5914	0.9273	0.3421	2	20.9621	4.8027	6.1208	14.0382	10.3071	1.2765	9.9819	6.0896	10.9755	2.1
460	3.7239	0.8572		3.0324	77.6428	1.9923	0.8037	0.9333	0.4753	2	17.331	6.9792	3.1995	14.685	6.8236	3.7362	10.0282	21.5579	8.699	1.7282
461	2.5767	0.8369		2.0473	19.1108	1.3124	0.8572	0.9256	0.5309	2	3.4446	1.3073	1.3646	2.4623	2.7348	-0.1447	6.7748	-4.2008	2.6247	0.5084
462	2.4486	0.9146		2.0216	13.2992	1.346	0.9072	0.9761	0.5888	2	11.5074	5.4008	4.3319	9.1719	8.0655	0.6515	7.0352	5.6616	8.5493	1.6357
463	2.584	0.8797		2.0473	19.5545	1.3045	0.8192	0.9589	0.5516	2	7.6335	3.1064	2.7066	5.6314	6.0132	-0.2107	7.1417	-2.7602	5.8517	1.0689
464	2.919	0.8609		2.3086	37.4961	1.5055	0.8265	0.9544	0.4994	2	6.4409	3.0011	1.6901	6.0099	3.4188	1.2939	7.8948	20.0888	4.2782	0.8158
465	4.042	0.8459	0.6385	3.2637	88.4118	2.1317	0.6385	0.944	0.3554	2	12.9968	2.7222	3.226	7.6604	5.7841	0.6668	10.742	5.1305	6.0969	1.2099
466	3.0005	0.8633		2.4328	42.1812	1.5971	0.8479	0.9318	0.4771	2	12.2769	5.7983	3.5367	12.1536	5.7846	3.0385	8.1374	24.7497	7.687	1.5087
467	2.7769	0.8731		2.2272	29.4773	1.4365	0.8572	0.9771	0.5137	2	11.6442	5.6693	3.1763	11.0366	6.4743	2.3436	7.6166	20.1268	8.106	1.5288
468	2.6824	0.9073		2.3	24.0974	1.6024	0.8837	1.0304	0.6342	2	12.5173	3.013	6.0133	4.7509	9.8164	-3.2125	7.6457	-25.6645	7.8116	1.6372
469	2.492	0.9075		2.0387	15.2337	1.3604	0.9253	0.992	0.541	2	18.4664	8.7647	6.8071	16.2013	11.8394	2.3597	7.1045	12.7783	13.5742	2.5993
470	2.6342	0.9306		2.2615	21.8372	1.5623	0.9182	0.9781	0.5644	2	12.1204	5.5085	4.0758	9.759	6.6258	1.7685	7.7011	14.5911	7.758	1.5739
471	3.8276	0.8204	0.7132	3.011	81.7529	1.8966	0.7132	0.909	0.382	2	19.2646	7.516	4.2109	19.6776	7.757	4.5532	9.8652	23.6351	10.1574	1.9528
472	3.6392	0.8197		2.8182	74.0015	1.7729	0.7853	0.9186	0.4021	2	20.5477	8.6027	5.4243	21.3962	8.7137	5.0993	9.3719	24.8169	11.5899	2.1925
473	2.5886	0.883		2.1501	19.6692	1.4682	0.9146	0.9832	0.5549	2	11.9826	4.2645	4.4645	7.6846	8.4514	-0.4255	7.1804	-3.551	8.1614	1.6688
474	2.8312	0.8485		2.27	32.5029	1.4562	0.8431	0.9304	0.5199	2	13.8535	6.6756	3.6316	12.839	7.6663	2.6895	7.5472	19.4139	9.5135	1.8356
475	3.7601	0.7952	0.6746	2.8311	79.3032	1.7087	0.6746	0.9093	0.3765	2	8.9193	1.7082	2.8641	4.5377	5.4128	-0.3294	9.3932	-3.6931	5.2199	0.9495
476	2.8395	0.8834		2.2529	32.9269	1.4473	0.8258	0.9596	0.5182	2	20.7883	10.774	5.3773	20.7912	10.7787	5.1885	7.8807	24.9588	14.3635	2.6379
477	3.1249	0.7824		2.3086	48.9614	1.3855	0.7883	0.8527	0.4194	2	14.3647	5.6997	3.345	13.589	8.969	1.9378	7.6805	13.49	10.3679	1.8703
478	4.112	0.8241	0.6688	3.238	90.0381	2.0359	0.6688	0.9134	0.3944	2	18.879	4.5096	4.8465	11.4345	8.7537	1.0573	10.6461	5.6004	9.273	1.7733
479	2.7863	0.8292		2.1458	30.1237	1.3436	0.8104	0.8633	0.4781	2	9.7776	5.1994	2.3655	10.8748	5.2896	2.6703	7.2588	27.3104	7.2772	1.347
480	3.2736	0.8198	0.6924	2.5013	56.7421	1.5392	0.6924	0.9029	0.3535	2	8.6879	2.3199	2.7926	6.5623	5.3709	0.4212	8.4314	4.8481	5.6444	1.0304
481	1.9982	0.8473		1.5119	1.3329	0.949	0.8167	0.9144	0.5163	2	6.4304	2.8433	3.587	5.5068	8.291	-1.4376	5.3192	-22.3563	6.776	1.2089
482	2.6775	0.8956		2.2572	23.8166	1.5662	0.9183	0.9886	0.6136	2	16.6009	8.5195	4.9513	13.8834	8.4837	3.3135	7.5334	19.9598	10.5995	2.2036
483	4.0306	0.7827	0.657	2.951	88.1118	1.7507	0.657	0.8513	0.322	2	12.5708	6.0632	1.439	18.8287	4.5551	4.5964	9.9114	36.5641	7.1804	1.2683
484	2.3489	0.8636		1.8503	9.2792	1.182	0.8759	0.9316	0.4848	2	7.975	3.5455	2.6683	7.3133	6.3529	0.4656	6.3723	5.8382	6.747	1.2515
485	2.3835	0.822		1.7946	10.6472	1.0766	0.8514	0.8514	0.4471	2	7.5431	2.9274	3.2112	6.5476	7.3329	-0.3511	6.1554	-4.6546	7.0064	1.2254
486	3.0013	0.8711		2.4499	42.2148	1.6113	0.8842	0.9371	0.4954	2	25.4582	13.6957	4.6797	27.6437	10.5414	8.4731	8.2133	33.2824	15.7998	3.0996
487	3.2605	0.7929		2.4285	56.1313	1.469	0.7885	0.8563	0.3995	2	13.5328	5.762	3.1308	14.4232	7.2656	2.8594	8.1219	21.1294	9.2123	1.6662
488	2.4332	0.8796		1.9402	12.7239	1.2565	0.8769	0.9422	0.5353	2	9.7799	3.736	4.1226	6.9787	8.3803	-0.7503	6.7238	-7.6719	7.7834	1.4545
489	3.4507	0.8011		2.6469	65.5173	1.6431	0.7383	0.8997	0.4356	2	17.7987	8.6002	4.1164	19.7416	7.6181	5.2814	8.6844	29.673	10.8324	2.0495
490	3.8145	0.8263		3.0196	81.2245	1.913	0.7572	0.9077	0.4172	2	27.3171	10.5978	6.1333	25.4016	11.1777	5.9344	9.9026	21.7241	14.2797	2.7586
491	1.9706	0.9503		1.6575	1.0931	1.1437	0.9163	0.9818	0.5742	2	4.1395	2.1557	1.9838	3.7545	3.4833	0.1557	5.883	3.7613	3.6194	0.7036
492	3.8569	0.8363	0.658	3.0752	83.0381	1.9753	0.658	0.9359	0.3885	2	21.1347	5.4289	6.5329	13.9726	9.8982	1.5831	10.1333	7.4905	10.6995	2.0857
493	3.3173	0.7946	0.6571	2.5398	59.1549	1.5732	0.6571	0.9207	0.3782	2	5.2138	1.5462	1.3895	4.088	3.0693	0.3853	8.2812	7.39	3.3141	0.6296
494	2.3623	0.9497		2.0344	9.8142	1.4174	0.9124	1.0133	0.5805	2	24.4489	12.1785	8.5346	20.981	14.6605	3.6688	7.048	15.006	17.2491	3.4689
495	2.8962	0.8646		2.3086	36.1873	1.4927	0.8209	0.9234	0.464	2	15.4816	6.7346	3.8866	14.5149	8.5031	2.7894	7.8664	18.0175	10.3715	1.9681
496	3.0472	0.8593		2.5013	44.548	1.6684	0.8515	0.9171	0.5024	2	22.6344	11.7271	3.8429	23.3424	9.3544	7.0275	8.2263	31.0479	13.5665	2.7515
497	1.9645	0.8593		1.5119	1.0679	0.9494	0.8523	0.9178	0.473	2	0.2442	0.0652	0.179	0.1378	0.3758	-0.1126	5.3035	-46.1097	0.2572	0.0461
498	3.2316	0.8451		2.5655	54.6795	1.6388	0.8195	0.9287	0.4895	2	21.2555	10.4227	5.3372	21.2916	9.426	5.8084	8.5799	27.3266	12.9702	2.4774
499	4.096	0.8152	0.6781	3.2423	89.5949	2.0433	0.6781	0.9072	0.3921	2	19.9447	5.5925	4.1071	14.2646	8.6916	2.1849	10.4897	10.9548	9.761	1.9014
500	2.0995	0.8741		1.6533	2.7038	1.0552	0.868	0.9348	0.5015	2	5.3671	1.3253	3.7014	2.6429	7.2986	-2.3347	5.7651	-43.5002	5.0863	0.931
501	2.2751	0.9068		1.8546	6.7126	1.2459	0.8719	0.9802	0.5757	2	0.6433	0.3035	0.2184	0.5271	0.507	0.0116	6.4811	1.7985	0.5163	0.0993
502	2.8468	0.8414		2.3428	33.3048	1.5657	0.8975	0.9604	0.5217	2	28.1937	12.9996	7.2029	24.9189	14.5539	5.4072	7.5249	19.1788	18.0071	3.7467
503	3.1602	0.8298		2.4499	50.8008	1.5176	0.7859	0.9164	0.4337	2	16.384	6.5276	4.3977	15.0497	9.0937	2.5833	8.2379	15.7672	10.796	1.9889
504	3.1718	0.7941		2.4285	51.2643	1.4829	0.7678	0.8785	0.4255	2	18.2013	8.1306	4.1461	19.1084	9.5236	4.0783	7.9126	22.4066	12.2741	2.3003
505	1.9018	0.9008		1.5333	0.6775	1.0028	0.8547	0.9476	0.562	2	9.6404	4.8854	5.6741	8.6928	10.7879	-1.1775	5.3821	-12.2142	9.6135	1.7912
506	2.752	0.8329		2.1287	27.9956	1.3375	0.8519	0.919	0.4614	2	1.3224	0.4301	0.3863	0.9322	1.0185	-0.0398	7.2009	-3.0082	0.9887	0.1836
507	3.3199	0.9168		2.8054	59.3814	1.9176	0.7614	0.9871	0.5019	2	31.3402	15.7548	6.3462	31.3913	11.0086	10.2298	9.5621	32.6411	16.3435	3.2775
508	3.7232	0.8735	0.6993	3.1438	77.5785	2.1436	0.6992	1.0506	0.4343	2	14.677	2.1549	5.1527	4.9621	7.3256	-1.0264	10.2168	-6.9933	6.8469	1.4366
509	3.1353	0.7875		2.3343	49.6307	1.4075	0.7283	0.8596	0.3647	2	19.5435	9.1401	4.2504	25.0636	9.9765	5.5019	7.7572	28.1521	13.8853	2.5194
510	3.262	0.8433		2.5655	56.2606	1.6399	0.7985	0.931	0.4345	2	21.1094	9.4409	4.2324	21.7298	9.6795	5.2355	8.6419	24.8017	12.8724	2.4427
511	2.5582	0.879		2.1201	18.1992	1.4178	0.9207	0.9372	0.5731	2	0.3078	0.0793	0.1511	0.1383	0.2705	-0.0757	7.0646	-24.6069	0.2171	0.0436
512	3.4927	0.8414		2.7883	67.4621	1.7765	0.8057	0.9161	0.4762	2	24.6467	12.8118	4.6716	26.9036	9.102	8.4774	9.2325	34.3957	13.8737	2.6696
513	4.1667	0.8021	0.6031	3.2466	91.5412	2.0339	0.6031	0.9202	0.3127	2	23.2188	5.3932	4.7383	17.2453	10.3567	2.1543	10.5002	9.2783	11.4159	2.2113
514	3.4687	0.8031	0.6007	2.6683	66.2485	1.5645	0.6007	0.8889	0.3496	2	15.8922	4.4456	5.1003	12.7146	9.4226	1.1511	8.752	7.2432	10.158	1.8158
515	2.7503	0.8366		2.1458	27.9196	1.3553	0.8341	0.9224	0.4543	2	14.2026	6.5462	3.5726	14.41	8.4978	2.6858	7.2285	18.9106	10.4793	1.9648
516	2.2623	0.8485		1.7603	6.3721	1.1171	0.8313	0.8973	0.4877	2	15.0603	7.6349	5.5158	15.6538	11.7982	1.8805	6.0306	12.4865	13.4816	2.4973
517	3.4649	0.7973		2.6426	65.9912	1.6271	0.7455	0.8926	0.4135	2	13.5939	5.6603	3.2634	13.6875	6.5374	2.9568	8.6786	21.7509	8.3547	1.5664
518	2.5431	0.8092		1.8888	17.4909	1.1446	0.7485	0.8801	0.466	2	8.6218	3.6905	3.147	7.9196	7.2673	0.3039	6.4652	3.5248	7.5326	1.3336
519	2.5023	0.823		1.9702	15.6795	1.255	0.8522	0.9179	0.5085	2	13.1493	4.7545	5.0404	9.3505	11.2445	-0.963	6.4695	-7.3236	10.4775	2.0325
520	2.3246	0.882		1.8588	8.5071	1.2235	0.8665	0.9343	0.5039	2	11.5843	4.3321	4.9178	8.5974	10.0776	-0.7458	6.4413	-6.438	9.4682	1.7984
521	3.183	0.814		2.4028	51.7473	1.4722	0.7445	0.8974	0.4324	2	14.8674	7.1711	3.0987	16.5836	7.4017	3.9705	8.1398	26.7061	10.0988	1.8265
522	1.9092	0.9766		1.7004	0.7278	1.1922	0.8422	1.0445	0.5946	2	6.8292	3.8373	3.5015	6.4533	5.0068	0.8601	5.8577	12.5944	5.7282	1.1659
523	2.2579	0.8976		1.8246	6.3198	1.2212	0.8609	0.9934	0.5716	2	9.2512	5.4382	2.9927	9.514	5.87	2.0829	6.3675	22.5149	7.5755	1.4529
524	3.3157	0.8225		2.5313	59.0983	1.5729	0.7853	0.8616	0.4485	2	21.4036	10.954	4.5438	24.4246	9.2937	6.786	8.5673	31.7049	13.6077	2.4983
525	2.8145	0.8408		2.1886	31.5496	1.3723	0.8045	0.8778	0.4827	2	16.8798	6.9279	4.7481	14.352	11.1867	1.5279	7.4343	9.0516	12.3004	2.2705
526	4.8869	0.7718	0.6276	3.7048	98.6049	2.277	0.6276	0.8813	0.3651	2	34.2646	4.1478	4.5199	11.3613	15.7522	-1.603	11.8489	-4.6783	15.0481	2.8918
527	3.0495	0.89		2.5099	44.7186	1.687	0.8489	0.949	0.5342	2	20.5783	10.2576	5.0918	19.2001	8.9533	5.4743	8.5263	26.6023	12.1982	2.4135
528	2.2733	0.8141		1.6961	6.6602	1.0232	0.7749	0.902	0.4659	2	10.556	4.2556	4.9285	9.1347	11.3053	-1.0112	5.8144	-9.5794	10.3167	1.8155
529	2.6012	0.8673		2.103	20.3018	1.3918	0.8997	0.9635	0.5239	2	11.485	4.7577	3.9116	9.0819	7.7513	0.697	7.0872	6.0688	8.2519	1.6205
530	2.5632	0.7858		1.9317	18.3839	1.1764	0.8508	0.8764	0.4883	2	9.976	2.909	5.2338	5.9577	10.2696	-2.1053	6.3276	-21.1036	8.4801	1.5766
531	2.6355	0.7931		2.0259	21.8954	1.2533	0.8002	0.9099	0.4602	2	10.8617	3.5901	4.3912	7.8006	9.1685	-0.6295	6.5663	-5.7956	8.6665	1.6542
532	2.5838	0.849		2.0644	19.5401	1.3264	0.8687	0.9411	0.5519	2	17.7514	8.919	4.9066	16.1609	11.4037	2.6254	6.8914	14.7898	13.3831	2.5759
533	3.3782	0.8557		2.7197	62.2818	1.7888	0.7916	0.9433	0.4553	2	16.7114	7.917	3.015	17.389	6.5951	4.9143	9.0811	29.4069	9.3422	1.8402
534	3.1853	0.8499		2.5741	51.8728	1.6888	0.8717	0.9376	0.5229	2	23.7177	11.9603	4.7257	22.8717	10.0842	6.6869	8.5049	28.1937	14.0441	2.7887
535	2.9676	0.7766		2.1844	40.0838	1.2894	0.7746	0.8449	0.4202	2	17.0794	8.4754	4.5563	20.1701	9.8989	4.3159	7.2401	25.2696	13.246	2.359
536	1.544	0.9775		1.2935	0.0125	0.9141	0.8911	1.0292	0.5868	2	0.223	0.1199	0.1633	0.2044	0.3147	-0.0647	4.7414	-29.0314	0.244	0.047
537	2.3953	0.8474		1.8546	11.0791	1.1785	0.833	0.8951	0.494	2	19.7638	11.04	5.5674	22.3497	12.7433	4.7452	6.377	24.0096	16.7703	3.0992
538	2.3559	0.8492		1.8032	9.5197	1.1303	0.8337	0.8934	0.4654	2	9.4159	3.8455	3.8938	8.2626	8.3784	-0.0539	6.285	-0.5725	8.3304	1.4982
539	2.035	0.9361		1.679	1.7378	1.138	0.8937	1.0197	0.6219	2	2.3701	1.094	1.2761	1.759	2.4726	-0.4438	5.9844	-18.7249	2.0827	0.396
540	2.5566	0.8801		2.1158	18.0998	1.4213	0.8708	0.9761	0.5552	2	9.2724	5.5751	2.2295	10.0415	4.2688	3.205	7.0689	34.5649	6.5239	1.3117
541	2.494	0.9118		2.1115	15.2893	1.4422	0.9099	0.981	0.5656	2	14.8414	6.4336	5.1575	11.3755	9.5908	1.0094	7.1443	6.8012	10.2908	2.0774
542	2.7736	0.9684		2.4499	29.3239	1.7423	0.9031	1.0992	0.5635	2	16.8348	8.8356	3.4982	15.679	6.7863	5.0113	8.4383	29.7675	9.6624	1.995
543	3.5559	0.901	0.7853	3.0452	70.1849	2.0814	0.7853	0.9841	0.4342	2	17.0116	6.5754	4.097	15.1434	6.3356	3.8245	10.0652	22.4817	8.1732	1.6901
544	1.9882	0.9297		1.6318	1.2445	1.0908	0.9039	0.9576	0.5527	2	2.3244	0.7347	1.5897	1.3293	2.9541	-0.898	5.8069	-38.6336	2.1309	0.4003
545	3.5802	0.8461		2.8911	71.145	1.8902	0.8341	0.9346	0.4947	2	18.3307	9.3372	3.1141	18.8738	6.4449	6.1487	9.5167	33.5432	9.6978	1.9262
546	2.614	0.9055		2.1972	20.8937	1.5014	0.9231	0.9894	0.558	2	12.8914	5.9939	3.8096	10.7415	7.3118	1.9138	7.4364	14.8456	8.5863	1.7336
547	2.6399	0.8151		2.0045	22.1287	1.2219	0.8224	0.8775	0.4402	2	10.7578	4.394	3.6333	9.981	8.1408	0.8101	6.7601	7.5304	8.8042	1.5914
548	4.8133	0.8668	0.6692	4.0132	98.3819	2.6739	0.6692	0.9989	0.3635	2	32.2033	3.8238	5.2323	10.5183	12.2835	-0.6417	13.1076	-1.9927	12.0436	2.4568
549	2.7414	0.8861		2.27	27.389	1.526	0.8723	0.9435	0.5091	2	0.4166	0.0837	0.2131	0.1643	0.3274	-0.083	7.6315	-19.928	0.273	0.0546
550	3.0511	0.9128	0.8089	2.7112	44.821	1.9581	0.8089	1.0715	0.5448	2	1.4645	0.9393	0.0793	1.7243	0.3716	0.7369	8.7496	50.3175	0.7479	0.1674
551	2.7401	0.9615		2.4456	27.2982	1.7907	0.9873	1.0516	0.637	2	18.5239	7.9852	5.2217	12.5352	9.1349	2.1661	8.2766	11.6935	10.3445	2.2381
552	2.7173	0.9326		2.3642	26.0483	1.6957	0.934	1.0182	0.59	2	25.5456	13.7286	5.5387	23.2684	10.6873	7.423	7.961	29.0578	15.0649	3.2088
553	2.7947	0.8817		2.2486	30.5562	1.4922	0.8554	0.9341	0.5416	2	12.5654	6.4145	3.3546	11.8428	6.471	2.9096	7.7416	23.1556	8.4207	1.6231
554	4.8525	0.8272	0.5914	3.8762	98.5305	2.4876	0.5914	0.9318	0.3155	2	26.0459	3.7886	7.8487	12.0087	10.2467	0.5559	12.611	2.1343	10.4703	2.0653
555	3.5799	0.888		2.9382	71.0835	1.968	0.8051	0.9393	0.5046	2	16.5461	6.7386	3.2758	13.3551	6.7018	3.3571	9.9872	20.2894	8.4076	1.6567
556	3.4664	0.7839		2.6084	66.0505	1.5749	0.7641	0.8569	0.4123	2	20.7409	10.1581	3.9765	24.6371	9.1026	6.405	8.537	30.881	13.1697	2.4295
557	3.4351	0.805		2.6598	64.8291	1.6383	0.7577	0.8738	0.4049	2	21.7789	9.4146	4.9994	23.2511	10.0244	5.3556	8.6877	24.5908	13.2936	2.5069
558	2.1983	0.8987		1.7561	4.7201	1.1691	0.8907	0.958	0.5266	2	6.4976	3.2605	2.2897	6.1915	5.0388	0.607	6.2066	9.3419	5.5578	1.0469
559	2.4075	0.8519		1.8974	11.6615	1.2113	0.8088	0.8781	0.4775	2	11.473	5.4853	4.4299	11.4879	8.1602	1.5889	6.4435	13.849	9.4716	1.7806
560	2.9997	0.849		2.3899	42.0974	1.5393	0.8596	0.9265	0.4799	2	22.4532	9.576	5.144	19.9542	12.1547	3.7429	8.001	16.6698	14.5866	2.8063
561	3.2882	0.846		2.6598	57.6538	1.7317	0.8619	0.9311	0.5022	2	29.5228	12.3666	6.9563	24.6235	13.954	5.3585	8.739	18.1504	17.0484	3.3783
562	4.0086	0.8309	0.7067	3.1866	87.6055	2.0459	0.7067	0.9356	0.4128	2	15.5545	3.2613	4.9105	7.9012	7.5274	0.1543	10.4637	0.992	7.6028	1.4865
563	3.5657	0.8365		2.8696	70.613	1.8549	0.7824	0.8926	0.4579	2	18.3212	9.4018	2.9885	20.5319	6.3847	6.4782	9.3701	35.359	9.8772	1.9553
564	2.2977	0.8961		1.8631	7.4488	1.2216	0.9166	0.9446	0.5641	2	9.1333	3.6709	4.4727	6.5079	8.3074	-1.015	6.4687	-11.1132	7.4765	1.4119
565	2.6148	0.8701		2.1244	20.9516	1.4016	0.8517	0.9507	0.5295	2	12.292	4.9778	3.8697	9.4019	8.3865	0.5376	7.1476	4.3736	8.77	1.7197
566	4.6957	0.8171	0.7008	3.7177	97.5919	2.3793	0.7008	0.9131	0.3689	2	18.9486	2.7081	5.8461	7.341	8.0783	-0.272	12.0543	-1.4355	7.9639	1.5719
567	4.9751	0.7922	0.6148	3.829	98.8034	2.3619	0.6148	0.902	0.3252	2	24.2531	3.4836	4.0489	10.7129	10.1974	0.1676	12.3819	0.691	10.2685	1.9588
568	2.6389	0.7967		2.0302	22.0412	1.2538	0.8253	0.8966	0.4566	2	11.9523	4.7661	3.6392	10.4389	9.0142	0.6505	6.6046	5.4425	9.5329	1.8097
569	3.1345	0.8337		2.5356	49.5954	1.6529	0.8225	0.9166	0.4449	2	12.8585	6.0104	2.9537	13.5107	5.6689	3.4885	8.2095	27.1299	7.7794	1.5663
570	2.5638	0.8819		2.133	18.4123	1.4484	0.8886	0.9984	0.5946	2	17.3328	10.3785	3.508	17.4535	8.1457	5.5348	7.1033	31.9325	11.9669	2.4401
571	2.7064	0.8859		2.2572	25.3752	1.5445	0.8974	1.1131	0.681	2	9.4988	4.5384	3.0404	6.6646	5.7444	0.6266	7.5321	6.5966	6.1501	1.2611
572	3.026	0.8251	0.6553	2.3428	43.5289	1.4485	0.6553	0.9159	0.3687	2	12.3628	5.048	3.3085	13.6919	6.7742	2.5504	7.8438	20.6296	8.5349	1.5761
573	2.9173	0.89		2.3857	37.3501	1.5992	0.8747	0.9511	0.5398	2	12.9623	5.3278	4.3775	9.87	7.2064	1.4378	8.1572	11.0922	8.1055	1.5891
574	2.9135	0.8938		2.3899	37.1718	1.6052	0.8658	0.9394	0.5438	2	0.6993	0.4449	0.0681	0.8181	0.2397	0.3145	8.1806	44.9735	0.4356	0.0855
575	3.0537	0.8476		2.4628	44.9748	1.6235	0.835	0.9578	0.5179	2	26.4252	13.8503	5.0882	26.7423	11.3743	7.9594	8.1318	30.1205	16.2767	3.2496
576	2.6334	0.8181		2.0773	21.7935	1.3218	0.8155	0.9381	0.4613	2	12.6988	4.314	4.5067	9.3517	9.7442	-0.181	6.768	-1.4253	9.6072	1.8763
577	3.7134	0.851	0.6797	2.9896	77.1933	1.9528	0.6797	0.9757	0.4343	2	16.7577	4.8703	4.5394	11.2132	7.8285	1.4701	9.928	8.7727	8.5814	1.6879
578	2.6565	0.8202		2.0944	22.8455	1.3439	0.8515	0.9165	0.5243	2	15.8347	5.2394	6.5741	9.9932	12.9272	-1.5383	6.8451	-9.7147	11.7826	2.3133
579	2.2264	1.0038		1.9702	5.3553	1.4342	0.9326	1.1287	0.6484	2	17.6433	10.5303	5.3114	16.2415	9.0516	4.6616	7.0215	26.4214	12.3018	2.5128
580	2.8239	0.8437		2.2443	32.0646	1.4466	0.8752	0.9256	0.5382	2	19.1024	10.4462	4.4217	19.4112	9.5282	5.3186	7.4848	27.8426	13.205	2.5522
581	3.1444	0.8498		2.5698	49.8428	1.7015	0.9162	0.9169	0.518	2	19.7982	9.2709	4.7115	17.8988	8.895	4.6637	8.3951	23.5562	11.6357	2.3583
582	5.2068	0.8172	0.624	4.1417	99.3755	2.657	0.624	0.9501	0.3374	2	26.0808	3.4639	4.2258	10.2674	9.7502	0.1745	13.3671	0.6691	9.8159	1.9511
583	3.7642	0.8648	0.7207	3.0581	79.5202	2.0142	0.7207	0.9202	0.393	2	15.5878	3.7801	4.8387	9.6178	7.2835	0.9175	10.2268	5.886	7.739	1.5242
584	2.761	0.8409		2.2315	28.6048	1.459	0.8526	0.9284	0.4976	2	10.7786	6.0321	2.537	12.1221	4.9371	3.5754	7.2943	33.1713	7.3877	1.4777
585	2.8957	0.926		2.4628	36.139	1.6865	0.9156	0.9874	0.5414	2	28.423	11.3183	8.8657	20.9072	14.9364	3.2323	8.424	11.3721	16.8532	3.3741
586	3.6258	0.8331	0.6951	2.921	73.1469	1.8873	0.6951	0.978	0.4118	2	21.8113	7.0395	6.589	17.095	10.0115	2.9169	9.4897	13.3733	11.5569	2.2984
587	2.4681	0.9012		2.013	14.1803	1.3458	0.8416	0.9666	0.5183	2	9.6868	3.9021	3.5142	7.5289	6.9906	0.279	6.9875	2.8802	7.1978	1.3863
588	1.7262	0.8563		1.302	0.1503	0.7944	0.7931	0.9134	0.471	2	10.2361	5.3865	6.5257	11.4374	14.9954	-1.6757	4.6437	-16.3705	12.8853	2.2043
589	4.4165	0.8723	0.6592	3.6106	95.1508	2.3652	0.6592	0.9799	0.3843	2	32.6852	5.9118	5.8387	15.3822	13.5161	0.7172	12.1037	2.1943	13.8192	2.7004
590	2.835	0.757		1.9702	32.7069	1.0973	0.6562	0.788	0.3465	2	17.9061	8.5251	5.7358	24.6016	12.4947	4.1953	6.7417	23.4294	16.3183	2.656
591	2.8833	0.863		2.2957	35.4813	1.4799	0.8604	0.9258	0.481	2	19.6322	5.7457	8.4736	11.9444	13.9018	-0.9416	7.817	-4.7962	13.2659	2.5115
592	2.5378	0.8896		2.0601	17.3073	1.3667	0.8806	0.9409	0.5525	2	14.397	5.4007	5.5358	9.775	11.0496	-0.7042	7.0921	-4.8913	10.5341	2.03
593	3.2086	0.8323		2.5398	53.2602	1.617	0.8404	0.8976	0.506	2	22.2347	9.8226	5.5144	19.4107	11.1719	4.1692	8.3893	18.7509	13.7506	2.6504
594	3.5932	0.8828	0.746	3.0024	71.72	2.0269	0.746	1.0032	0.4626	2	19.6145	5.4406	4.4124	11.7619	9.0609	1.2494	9.9655	6.3698	9.6771	1.9682
595	2.864	0.8697		2.3128	34.2698	1.5263	0.8011	0.9191	0.4654	2	16.6517	8.9851	3.5568	19.3055	7.2263	5.6219	7.8255	33.7617	10.9098	2.1279
596	2.9344	0.8834		2.3899	38.3263	1.5799	0.8459	0.9324	0.519	2	20.3684	9.2163	5.0168	17.7577	10.5122	3.7604	8.1441	18.4619	12.8922	2.501
597	2.2654	0.9236		1.8931	6.503	1.2988	0.9161	0.981	0.5949	2	0.3689	0.1714	0.155	0.2881	0.2806	0.0044	6.5735	1.2017	0.284	0.0561
598	2.106	0.9101		1.7089	2.8186	1.1332	0.9186	0.9843	0.5444	2	8.2323	2.5831	5.0086	4.7445	9.5945	-2.6405	6.0216	-32.0749	7.2646	1.3671
599	3.5503	0.8007		2.7497	69.8595	1.7099	0.7853	0.8518	0.4354	2	20.8922	10.8319	3.2153	24.8759	7.8937	7.3947	8.9308	35.3945	12.2184	2.3393
600	2.5492	0.8235		1.9317	17.7879	1.1966	0.8122	0.8758	0.4685	2	16.2928	8.0877	5.4494	17.2631	11.2686	2.8084	6.5952	17.2371	13.6159	2.4704
601	2.4714	0.9189		2.0601	14.3185	1.3996	0.9312	0.9915	0.5604	2	17.8639	11.0969	3.8616	19.8004	8.064	6.5775	7.1341	36.8201	12.7636	2.504
602	3.4456	0.8413	0.683	2.7626	65.3204	1.7916	0.683	0.9358	0.4268	2	14.8084	4.3405	3.9999	10.1695	7.6699	1.0669	9.1069	7.2047	8.2655	1.6261
603	3.4838	0.8923		2.9168	67.083	1.9639	0.8655	0.9459	0.544	2	19.7047	8.3541	4.5194	15.3582	7.9938	4.0059	9.7661	20.3297	10.0335	2.0177
604	3.1901	0.8395		2.4842	52.1061	1.5591	0.7891	0.8929	0.4681	2	16.6472	7.3259	3.9077	15.6506	8.5434	3.3268	8.413	19.9841	10.6774	1.9787
605	2.332	0.8804		1.8674	8.7197	1.2243	0.82	0.9441	0.4906	2	7.1825	3.3695	2.6243	6.8681	5.1969	0.8199	6.4497	11.4152	5.8666	1.1136
606	2.9912	0.8376		2.3471	41.5455	1.495	0.8248	0.8914	0.4388	2	10.2134	4.5006	3.0178	10.257	5.4087	2.1274	7.8711	20.8295	6.8317	1.2976
607	2.9414	0.8711		2.3514	38.7023	1.5171	0.7958	0.928	0.471	2	18.7221	10.5802	4.3048	22.4652	7.7825	6.915	8.0499	36.935	12.3407	2.3258
608	2.3573	0.8549		1.8374	9.5598	1.1586	0.8226	0.9117	0.4742	2	7.1438	3.4367	2.452	7.2468	5.4167	0.8679	6.3313	12.149	6.1659	1.1283
609	2.7248	0.8794		2.2486	26.544	1.5038	0.8663	0.9424	0.4993	2	19.6614	8.5313	4.815	17.0863	11.0799	2.9991	7.5277	15.2537	13.0745	2.6119
610	1.758	0.8505		1.3235	0.2004	0.8217	0.7853	0.9162	0.4877	2	0.8889	0.6636	0.4232	1.3606	0.6746	0.3346	4.697	37.642	1.0818	0.1892
611	3.1521	0.776		2.2957	50.4275	1.343	0.7637	0.8606	0.3942	2	13.2472	5.4326	3.2378	13.7805	8.2369	2.1854	7.6839	16.4971	9.8639	1.724
612	2.6331	0.9532		2.3	21.7644	1.611	0.9384	0.9958	0.5871	2	0.411	0.0887	0.2428	0.1511	0.3148	-0.0961	7.8848	-23.382	0.2551	0.0521
613	3.627	0.7935		2.754	73.2092	1.6674	0.7853	0.8531	0.4326	2	15.2932	6.1256	3.3652	14.1608	7.424	2.9142	9.0412	19.0555	9.1719	1.6915
614	2.6775	0.8265		2.1073	23.8019	1.3507	0.8425	0.9148	0.5184	2	16.1084	6.9024	5.8994	13.3152	11.0603	1.1689	6.9525	7.2565	11.926	2.3169
615	2.9795	0.8316		2.3385	40.9291	1.4974	0.822	0.8953	0.4554	2	26.7398	14.1492	5.4333	31.0699	12.0832	8.6465	7.784	32.3357	17.8575	3.4352
616	3.633	0.8851		3.0966	73.7091	2.1503	0.9163	0.9827	0.5181	2	14.34	6.3934	1.7441	12.3389	4.869	3.8706	10.1026	26.9916	6.6688	1.4194
617	4.1016	0.8562		3.3493	89.8046	2.2093	0.8387	0.915	0.5121	2	12.9506	2.3257	4.1516	4.5418	6.2602	-0.88	11.033	-6.7951	5.8619	1.1738
618	2.1727	0.8794		1.7175	4.1522	1.1029	0.8847	0.9521	0.5361	2	6.5353	2.9075	3.1686	5.4235	6.4	-0.5235	6.0027	-8.0103	5.9256	1.0887
619	2.7595	0.8079		2.1073	28.5285	1.2854	0.7897	0.8571	0.4145	2	0.2568	0.1079	0.0658	0.2604	0.1709	0.0371	7.0039	14.4393	0.1998	0.0367
620	2.7215	0.8714		2.2143	26.3485	1.4805	0.8537	0.9481	0.5152	2	6.1014	2.3743	1.9271	4.6083	3.8612	0.3849	7.4502	6.3084	4.1212	0.819
621	2.099	0.8628		1.6361	2.6783	1.0331	0.8616	0.9278	0.4929	2	8.9946	2.8693	5.6099	5.8212	11.3385	-2.7195	5.6896	-30.2348	8.7064	1.5809
622	3.7834	0.7403		2.7197	80.1952	1.5839	0.7215	0.8681	0.3495	2	17.6706	7.824	2.7132	22.3851	7.977	5.0359	8.7987	28.4987	11.1564	2.0083
623	2.3236	0.8993		1.8931	8.4673	1.2716	0.828	0.9559	0.5181	2	7.9847	3.9613	2.5758	7.6457	5.3395	1.1949	6.5645	14.9649	6.2793	1.2163
624	2.7441	0.7737		2.0173	27.5404	1.1949	0.7853	0.8508	0.3914	2	25.7309	11.0324	8.2843	28.1883	18.2937	3.8726	6.6701	15.0504	21.5339	3.8576
625	3.3059	0.7976		2.467	58.5714	1.5037	0.7855	0.8546	0.4506	2	10.8412	5.9013	2.5709	13.0973	4.6907	3.7878	8.2839	34.9389	7.2097	1.3087
626	2.9712	0.8119		2.2743	40.365	1.3932	0.7806	0.8903	0.453	2	23.1833	11.29	6.248	24.9222	12.6495	5.5596	7.5785	23.9811	16.6403	3.0591
627	3.276	0.9209		2.8054	56.8349	1.9264	0.8733	1.0307	0.4909	2	18.1933	9.6735	3.0733	19.7038	5.9352	6.7596	9.4775	37.1543	9.4442	1.9196
628	3.6686	0.8713	0.7679	3.0581	75.4723	2.0622	0.7679	0.9941	0.4407	2	13.0465	4.6949	2.1138	10.6526	5.1506	2.4249	10.0414	18.5866	6.3265	1.2993
629	1.9688	0.913		1.6147	1.0805	1.0762	0.9163	0.9163	0.5179	2	0.2243	0.0775	0.1468	0.1496	0.2629	-0.0587	5.6468	-26.1703	0.2084	0.0397
630	2.7585	0.8802		2.2486	28.3608	1.4778	0.8706	0.9441	0.5044	2	18.9184	8.043	4.911	15.9452	11.1731	2.4071	7.628	12.7236	12.8017	2.4801
631	2.3865	0.892		1.9188	10.7821	1.2475	0.8741	0.9432	0.5024	2	5.2327	1.629	2.4942	3.2424	4.8368	-0.801	6.6878	-15.3076	4.1945	0.7824
632	3.0444	0.9083		2.557	44.3266	1.7652	0.9167	0.9832	0.5769	2	15.7672	7.3676	3.5928	12.772	7.0684	3.2902	8.6868	20.8674	8.9322	1.8151
633	3.4398	0.8657		2.8268	65.0843	1.8926	0.7756	0.9667	0.4684	2	15.2613	6.2476	4.3879	13.3396	6.3289	3.2835	9.3547	21.5152	8.0637	1.6314
634	3.6148	0.8217		2.814	72.649	1.7593	0.7409	0.8949	0.4254	2	11.9823	3.3293	3.1484	7.827	6.4866	0.5702	9.3314	4.7587	6.8108	1.2841
635	2.1885	0.9258		1.8117	4.4617	1.2123	0.9091	1.0013	0.5962	2	0.1152	0.0541	0.0535	0.0907	0.0992	-0.0051	6.3653	-4.3967	0.095	0.0181
636	1.7647	1.0099		1.559	0.238	1.1343	0.9748	1.0433	0.6839	2	0.4801	0.2627	0.3323	0.3841	0.4828	-0.0675	5.5986	-14.0658	0.4233	0.0858
637	3.9221	0.8575		3.2466	84.9199	2.1623	0.7539	0.9944	0.4133	2	14.3548	6.0878	2.1737	14.7297	4.7266	4.1343	10.5664	28.8008	6.6387	1.3585
638	2.8498	0.904		2.3257	33.5257	1.5499	0.8278	0.9516	0.5101	2	18.3635	9.7511	3.4934	19.1165	8.2828	5.5261	8.0934	30.0928	11.8482	2.2689
639	2.7087	0.9476		2.4028	25.5096	1.7129	0.9655	1.0486	0.6715	2	19.9304	9.2299	5.7624	13.7461	10.2743	2.3312	8.0636	11.6967	11.6355	2.4717
640	3.662	0.9062		3.0966	75.198	2.1088	0.7975	0.9607	0.4684	2	24.1739	9.7194	4.0189	20.7489	8.8118	5.5917	10.4254	23.1311	11.4633	2.3188
641	3.4279	0.7961	0.6966	2.6127	64.5547	1.6036	0.6966	0.9033	0.3502	2	11.1504	2.7907	3.5053	7.9683	6.6696	0.4548	8.5728	4.0788	6.9534	1.3007
642	2.733	0.8626		2.2058	26.9658	1.4551	0.8604	0.9295	0.4886	2	16.4267	8.6085	3.3521	17.6197	8.0894	4.6563	7.4061	28.3459	11.2891	2.218
643	3.2898	0.8249		2.5998	57.7098	1.6608	0.8471	0.9122	0.4832	2	19.2345	3.5812	6.5051	7.4108	13.2925	-2.8423	8.5259	-14.7771	11.5815	2.256
644	2.1919	0.9164		1.8032	4.5134	1.192	0.8875	0.9554	0.5873	2	6.7864	3.4995	2.6977	5.9586	5.436	0.307	6.3102	4.5238	5.6933	1.0755
645	2.8181	0.8694		2.24	31.7367	1.434	0.8333	0.9192	0.4897	2	0.8746	0.2399	0.2149	0.4898	0.6723	-0.0894	7.6974	-10.2184	0.6099	0.1136
646	2.4654	0.9148		2.043	14.0699	1.3925	0.9154	0.983	0.5513	2	8.2938	5.315	1.4643	9.6412	3.541	3.3629	7.0854	40.5472	5.9561	1.1705
647	3.9901	0.8288	0.7303	3.1994	87.0324	2.0601	0.7303	0.914	0.4385	2	19.7082	10.5903	2.5977	24.1507	5.6227	8.1247	10.3897	41.225	9.5666	1.8969
648	2.6979	0.8738		2.2272	24.7646	1.4693	0.8901	0.9582	0.5618	2	18.5637	9.7114	4.9721	17.2863	9.7544	4.2314	7.4059	22.7939	12.6344	2.5066
649	2.5065	0.9013		2.073	15.889	1.394	0.8536	0.9866	0.5317	2	12.7157	6.177	3.5026	11.6179	7.5827	2.1455	7.0971	16.8728	9.1217	1.7917
650	3.6442	0.8296	0.705	2.8525	74.1897	1.7999	0.705	0.9067	0.3777	2	10.5763	2.4283	3.2426	6.4284	5.7293	0.2641	9.4977	2.4971	5.876	1.1136
651	4.3387	0.7773	0.6066	3.2337	94.2338	1.9136	0.6066	0.8659	0.2836	2	15.4836	2.797	3.6338	9.8616	7.7834	0.5894	10.5944	3.8066	8.0913	1.4615
652	2.4104	0.894		1.9616	11.7836	1.2995	0.877	0.9428	0.5696	2	0.6066	0.2498	0.2478	0.4385	0.4888	-0.0287	6.7696	-4.7247	0.4668	0.0896
653	2.7432	0.8503		2.1886	27.4495	1.4236	0.8635	0.934	0.4935	2	13.1542	5.269	4.8062	10.6768	8.4774	1.0854	7.3279	8.2514	9.2401	1.7951
654	2.5456	0.8882		2.1458	17.604	1.468	0.9165	0.9847	0.5913	2	11.0379	5.3862	3.1382	9.1096	6.4467	1.5745	7.1031	14.2645	7.519	1.554
655	2.423	0.9399		2.073	12.3552	1.4363	0.8992	0.9976	0.6059	2	17.8653	8.8084	5.9699	14.5382	10.907	2.2001	7.1543	12.3149	12.4384	2.4971
656	2.8676	0.8289		2.3043	34.5399	1.5059	0.8524	0.9238	0.4795	2	4.6496	2.4355	0.801	5.0794	2.1571	1.4013	7.4675	30.1381	3.0876	0.6226
657	2.9596	0.8921		2.4756	39.7207	1.676	0.8826	0.9794	0.5755	2	19.3785	10.1888	4.4079	17.7036	8.3506	5.3829	8.2949	27.7777	11.5624	2.3362
658	2.3608	0.9369		2.0002	9.7338	1.3776	0.9226	0.989	0.5592	2	0.2767	0.1204	0.1146	0.2152	0.191	0.0136	6.949	4.9006	0.2009	0.0398
659	2.4024	0.8468		1.8417	11.4852	1.16	0.8546	0.9204	0.5166	2	5.402	2.8299	1.8465	5.4781	3.9976	0.7648	6.3907	14.1577	4.6569	0.8453
660	3.202	0.859		2.6041	52.9347	1.7167	0.7925	0.9427	0.492	2	21.1895	9.9685	4.1193	20.2613	9.1622	5.4607	8.6413	25.7708	12.3432	2.4521
661	1.7274	0.9081		1.3791	0.1628	0.8891	0.894	0.9492	0.5198	2	5.9074	3.247	3.954	6.2471	7.2037	-0.4972	4.9279	-8.4166	6.6442	1.1988
662	2.324	0.9765		2.0259	8.4805	1.4679	0.9445	1.0367	0.6172	2	11.7144	4.4123	5.1417	7.1489	8.5835	-0.8854	7.1298	-7.5582	7.9804	1.643
663	2.934	0.8651		2.4242	38.2937	1.6229	0.8839	0.956	0.5513	2	17.3086	7.3616	4.914	13.3525	9.2827	2.2438	7.974	12.9635	10.6652	2.1706
664	4.4679	0.8344	0.7059	3.5978	95.8301	2.3038	0.7059	0.9243	0.367	2	19.8075	3.6257	3.841	9.8798	8.3548	0.5597	11.7113	2.8257	8.5978	1.6913
665	2.7927	0.8733		2.3171	30.417	1.5775	0.9327	0.996	0.5999	2	21.8454	7.4596	8.2089	12.4351	14.7157	-1.3681	7.6621	-6.2626	13.8481	2.8511
666	2.5058	0.8546		2.0601	15.8331	1.371	0.8826	0.9818	0.536	2	16.2461	8.8993	4.7272	16.6019	8.7987	4.1828	6.7272	25.7465	11.8498	2.415
667	3.395	0.8242	0.6702	2.7026	63.0161	1.726	0.6702	0.9342	0.3654	2	14.8596	4.0972	3.3518	11.2142	7.9097	1.2073	8.7909	8.1247	8.6093	1.6903
668	3.637	0.8647	0.7556	3.0196	73.897	2.0353	0.7556	0.9723	0.4214	2	16.529	4.7992	4.1897	11.3881	7.2682	1.7362	9.8798	10.504	8.1212	1.673
669	3.7811	0.8956		3.238	80.0425	2.2567	0.8482	1.0396	0.4878	2	27.1253	12.6974	5.238	26.0323	8.1563	8.7191	10.6381	32.1438	12.0199	2.5498
670	3.7688	0.8286		2.9382	79.7158	1.847	0.7714	0.9017	0.4028	2	17.2223	7.3439	3.9703	18.2307	6.84	4.5885	9.8107	26.6428	9.3245	1.7555
671	3.6602	0.8239	0.7009	2.9168	75.0295	1.8682	0.7009	0.9268	0.3828	2	15.623	6.2799	3.4706	16.4055	6.29	3.8722	9.4743	24.7853	8.3626	1.649
672	3.4653	0.8245		2.724	66.011	1.7255	0.7953	0.9064	0.4668	2	19.3707	9.4609	4.0059	20.2657	7.8734	5.7852	8.976	29.8657	11.2261	2.1581
673	3.1078	0.9128		2.6384	48.0678	1.803	0.9325	1.0003	0.5913	2	26.8012	12.9758	6.0967	21.945	11.4095	6.2295	8.9121	23.2434	14.8648	3.0073
674	4.425	0.8886	0.6786	3.7691	95.2719	2.5775	0.6786	0.9766	0.3845	2	27.4934	6.0829	5.2025	15.8197	9.7633	2.3288	12.3528	8.4704	10.6667	2.2257
675	2.2792	0.8071		1.6875	6.8044	1.0133	0.7861	0.8517	0.4425	2	6.2377	2.3283	3.3449	5.2613	6.85	-0.703	5.7793	-11.2702	6.1558	1.0793
676	3.4036	0.7544		2.4242	63.3846	1.3892	0.7604	0.8246	0.3772	2	11.2912	5.4044	1.9499	14.3262	5.8174	3.2099	8.0662	28.4283	8.1278	1.3998
677	3.1672	0.809		2.4713	51.1037	1.5375	0.8201	0.8991	0.4358	2	21.3509	8.1052	5.3904	18.5971	12.0232	2.8651	8.0494	13.4191	13.8868	2.6525
678	1.9742	0.8845		1.5462	1.1309	0.9904	0.8531	0.9229	0.5021	2	2.1696	1.2401	0.9294	2.4699	1.9034	0.2844	5.4859	13.1084	2.1906	0.3955
679	3.019	0.8794		2.4585	43.2415	1.6172	0.8716	0.9572	0.5109	2	7.3813	2.71	1.8928	5.3039	4.2226	0.5525	8.3401	7.4851	4.5642	0.885
680	2.71	0.8257		2.1244	25.5843	1.3296	0.8514	0.9169	0.5198	2	8.2583	3.8332	2.4113	7.3743	5.4643	0.9928	7.0297	12.0218	6.2111	1.1748
681	3.4711	0.7812	0.6099	2.5912	66.4071	1.5415	0.6099	0.9021	0.3472	2	13.0281	3.1205	2.091	8.9876	8.2959	0.2402	8.5192	1.8437	8.4516	1.5293
682	2.6978	0.8167		2.0901	24.7497	1.3047	0.8543	0.9215	0.498	2	9.6788	3.7145	3.6181	7.4588	7.3935	0.0326	6.9219	0.3364	7.4184	1.3983
683	2.975	0.8433		2.3728	40.6302	1.5043	0.8262	0.9499	0.4976	2	18.8895	9.4014	4.8832	18.894	9.4247	4.7118	7.8815	24.944	12.557	2.3967
684	3.2047	0.8774		2.5827	53.0431	1.6755	0.8462	0.9325	0.5054	2	20.8812	10.7543	4.4496	21.2793	8.6546	6.3804	8.8338	30.5557	12.4627	2.3638
685	2.8601	0.8497		2.2743	34.1271	1.4712	0.7962	0.928	0.4462	2	20.0422	8.0503	5.6144	18.0402	11.7	2.8293	7.6343	14.1167	13.623	2.6253
686	2.4898	0.8918		2.0644	15.0808	1.3905	0.922	0.9873	0.535	2	0.2254	0.0577	0.117	0.1079	0.1959	-0.0471	6.9753	-20.8829	0.1621	0.0323
687	3.5667	0.8065		2.784	70.6335	1.7605	0.7756	0.884	0.4544	2	22.8633	10.9835	4.9504	24.1708	9.0958	6.8503	9.0375	29.962	12.9868	2.5298
688	2.444	0.8564		1.8931	13.1209	1.1894	0.8056	0.9167	0.5014	2	3.4897	1.5309	1.2318	3.0531	2.8471	0.1033	6.5752	2.9601	2.934	0.5307
689	3.7672	0.809		2.951	79.6071	1.8793	0.7221	0.9179	0.3785	2	25.9411	7.8652	6.7788	20.7822	12.0439	3.3071	9.5745	12.7485	13.8036	2.7094
690	2.8361	0.8701		2.3214	32.7854	1.5227	0.8261	0.9447	0.4999	2	18.8966	10.097	4.4976	20.1999	8.6029	5.7968	7.7527	30.6764	12.4099	2.4374
691	2.4156	0.8977		1.9402	12.0283	1.2865	0.897	0.9948	0.5799	2	12.1081	6.3744	4.0252	10.993	8.1136	1.6696	6.8126	13.7891	9.4117	1.7773
692	2.3736	0.8792		1.8674	10.2839	1.2005	0.8623	0.9296	0.504	2	9.2905	2.6287	5.0991	5.2161	9.5638	-2.191	6.556	-23.5832	7.7389	1.4171
693	3.6936	0.7833		2.7883	76.3621	1.6758	0.7801	0.8767	0.408	2	18.8626	6.8124	3.4678	16.6949	9.5051	2.9338	9.0894	15.5535	11.2559	2.0752
694	2.4219	0.9107		1.9916	12.2462	1.335	0.8937	0.9622	0.5835	2	6.0934	2.2128	2.9227	3.7923	5.1634	-0.8	6.9294	-13.129	4.5643	0.8794
695	3.1929	0.7646		2.3428	52.3398	1.3973	0.7479	0.8506	0.4217	2	15.822	8.9788	3.0482	21.2899	7.0143	6.0206	7.6697	38.0521	11.3233	2.0629
696	3.0555	0.8136		2.3814	45.0945	1.5085	0.8042	0.8691	0.481	2	10.0449	3.2889	3.5413	6.8377	6.5753	0.1263	7.8098	1.2574	6.6589	1.2862
697	5.3888	0.8125	0.5915	4.2188	99.5501	2.6482	0.5916	0.9106	0.3252	2	29.4866	3.6669	4.5836	11.277	11.1145	0.0528	13.7543	0.1792	11.1346	2.1438
698	2.1785	0.9454		1.8331	4.294	1.254	0.9091	1.0242	0.625	2	9.4577	4.3791	4.4139	7.0067	8.0742	-0.6672	6.4702	-7.0546	7.542	1.4617
699	2.803	0.8137		2.1929	31.0055	1.3845	0.8508	0.8512	0.4838	2	3.0732	1.5019	0.8525	3.1045	1.7444	0.658	7.165	21.4109	2.2197	0.4289
700	3.6731	0.7834		2.7968	75.5991	1.7011	0.7518	0.8762	0.3727	2	20.5075	8.0916	3.1519	21.7136	9.346	4.6088	9.0406	22.4737	12.0554	2.2684
701	3.5649	0.8632	0.7237	2.9253	70.5926	1.923	0.7237	0.9802	0.4048	2	11.1049	2.6148	2.5782	6.4593	5.5924	0.3509	9.6673	3.1599	5.7748	1.1487
702	2.8664	0.8219		2.2186	34.4763	1.3941	0.8221	0.892	0.4401	2	16.8495	7.289	4.815	16.5604	10.022	2.8779	7.4013	17.08	12.0863	2.2766
703	2.0922	0.8517		1.6276	2.5636	1.023	0.8225	0.9206	0.4707	2	0.1888	0.0661	0.1111	0.1405	0.2221	-0.0384	5.5983	-20.3496	0.1846	0.0337
704	2.5529	0.8261		2.013	17.9438	1.2818	0.8197	0.8963	0.5049	2	17.4411	10.2241	4.2237	20.248	9.2901	5.5331	6.6255	31.7245	13.6067	2.6324
705	3.6705	0.8305		2.951	75.5357	1.8992	0.8051	0.9173	0.445	2	19.5242	9.9453	4.0267	22.3492	6.587	7.0141	9.5771	35.9252	10.2802	2.0386
706	3.5715	0.8559		2.9039	70.7765	1.927	0.7893	0.953	0.469	2	12.42	3.9409	3.3187	8.4033	5.8154	1.2137	9.6033	9.7721	6.4453	1.2933
707	2.6441	0.8089		2.0687	22.2893	1.2845	0.8404	0.9085	0.4715	2	7.7232	3.6624	2.2352	7.7684	4.9945	1.3077	6.7192	16.9321	6.0126	1.1494
708	2.6958	0.8023		2.0644	24.6309	1.2786	0.8505	0.8554	0.4869	2	3.1367	1.2886	1.2396	2.6467	2.3343	0.1521	6.795	4.849	2.4532	0.4616
709	3.4391	0.84		2.6898	64.9861	1.7031	0.7745	0.8941	0.45	2	19.3713	7.8902	3.856	17.5342	9.1619	3.7674	9.0753	19.4484	11.3741	2.1345
710	2.9316	0.8353		2.3171	38.1958	1.4992	0.8558	0.9249	0.5308	2	8.7748	4.2939	1.8532	8.0889	4.627	1.8377	7.6925	20.9429	5.853	1.1407
711	2.0738	0.9239		1.7218	2.2835	1.1726	0.9137	0.983	0.5466	2	3.537	1.922	1.4296	3.516	2.5798	0.5118	6.0192	14.4699	3.0164	0.5876
712	2.4133	0.7869		1.7475	11.9195	1.0257	0.7292	0.8614	0.4255	2	1.0097	0.5176	0.3667	1.2164	0.82	0.1687	5.9657	16.7079	0.9844	0.1693
713	2.353	1.009		2.1201	9.4529	1.5673	0.9919	1.0587	0.6761	2	11.135	5.0967	4.2022	7.5386	6.7752	0.5161	7.459	4.6349	7.1046	1.4928
714	4.6572	0.8646	0.7056	3.8419	97.346	2.5543	0.7056	0.9991	0.412	2	12.7303	2.5576	2.7649	6.2081	4.7484	0.6014	12.6496	4.7242	4.9839	1.0064
715	2.6029	0.8948		2.1501	20.4027	1.4694	0.9212	0.9765	0.5499	2	16.1325	5.8148	5.9069	10.5735	11.2212	-0.3562	7.3167	-2.208	10.979	2.2049
716	3.2187	0.8697		2.6469	53.7318	1.7567	0.8717	0.9976	0.5471	2	25.7925	9.9506	6.3508	18.188	13.097	2.7853	8.7943	10.7989	14.6824	2.9329
717	2.489	0.9498		2.133	15.0252	1.495	0.9361	1.0043	0.5676	2	19.9904	10.5271	5.6058	18.5463	10.2036	4.7354	7.4269	23.6884	13.3715	2.6916
718	2.6953	0.9073		2.2229	24.5715	1.4819	0.8731	0.9342	0.5615	2	15.6814	10.6528	2.777	18.9727	5.4637	7.585	7.6826	48.3694	10.582	2.0412
719	3.4206	0.8154		2.6855	64.105	1.6854	0.7577	0.8935	0.4149	2	17.5453	7.3939	3.1699	17.822	7.9901	4.079	8.7619	23.2484	10.4102	2.0025
720	3.0187	0.8831		2.4842	43.2077	1.6456	0.8762	0.9423	0.4964	2	9.7945	6.097	1.6979	12.2832	3.2172	4.5001	8.3748	45.9452	5.9519	1.1695
721	2.7826	0.9035		2.3985	29.9079	1.6936	0.9071	0.9729	0.5921	2	19.2542	8.9615	5.1972	15.134	9.3444	3.4283	7.8983	17.8055	11.3688	2.4378
722	4.3239	0.8421	0.6374	3.4222	94.0175	2.1826	0.6374	0.938	0.3342	2	25.0385	3.242	6.9219	9.7002	11.792	-0.6991	11.439	-2.7921	11.4719	2.1889
723	4.1634	0.8347	0.6997	3.3579	91.4468	2.1976	0.6997	0.9492	0.3917	2	21.0458	4.1793	4.8637	10.6703	9.3398	0.5211	10.9181	2.476	9.5767	1.9276
724	3.8276	0.8505		3.0924	81.775	2.0028	0.7755	0.9564	0.4208	2	25.6321	12.1379	4.4695	28.8435	8.53	8.5484	10.2275	33.3504	12.7981	2.5062
725	4.099	0.8923	0.6554	3.4179	89.6415	2.3182	0.6554	1.017	0.419	2	18.1109	3.5152	4.6893	8.3891	7.6853	0.2949	11.4906	1.6283	7.8125	1.5761
726	3.0688	0.8652		2.5099	45.9009	1.6652	0.8543	0.9653	0.5269	2	20.5599	8.7239	5.5561	16.5565	10.3984	3.2448	8.3413	15.7822	12.3468	2.4648
727	2.9754	0.8972		2.5142	40.6634	1.703	0.9093	0.9965	0.596	2	25.6014	10.7347	8.0796	18.0104	13.4296	2.7303	8.3869	10.6647	15.0331	3.0525
728	3.7906	0.8426	0.741	3.0624	80.5666	1.9949	0.741	0.9506	0.4042	2	20.572	8.5646	3.4468	21.19	7.5485	5.5136	10.0346	26.8015	10.3123	2.0501
729	3.8396	0.7979	0.6282	2.9082	82.3055	1.7841	0.6282	0.917	0.361	2	14.0505	1.6798	4.661	4.6526	8.6929	-1.4587	9.6251	-10.3818	7.8754	1.4598
730	3.4948	0.8634	0.7495	2.8439	67.5421	1.8492	0.7495	0.9516	0.4647	2	26.6847	8.2497	6.7455	17.7536	13.3148	2.0626	9.4799	7.7295	14.4304	2.8149
731	2.4366	0.9363		2.0601	12.847	1.414	0.9215	0.9877	0.6188	2	10.4935	5.4096	3.4062	8.7428	6.3927	1.4541	7.1668	13.8571	7.4211	1.4642
732	4.3483	0.8022	0.6056	3.3493	94.4987	2.0636	0.6056	0.8972	0.308	2	16.2612	2.7883	4.9761	9.0516	7.6744	0.4242	10.9586	2.6087	7.88	1.4839
733	2.167	0.9954		1.8974	4.0363	1.3703	0.9802	1.0499	0.6991	2	0.2576	0.137	0.1091	0.1959	0.1798	0.0113	6.7763	4.3711	0.188	0.038
734	4.1075	0.841	0.7034	3.3236	89.9447	2.1695	0.7034	0.9463	0.4064	2	29.2698	6.845	8.1337	16.8417	12.7191	1.6755	10.853	5.7243	13.4915	2.6969
735	2.5691	0.8467		2.0516	18.7255	1.3256	0.8628	0.9343	0.519	2	9.7457	5.0612	2.7821	9.7526	5.8076	2.0473	6.8334	21.0072	7.3519	1.4262
736	2.5655	0.9636		2.3	18.5261	1.6781	1.0031	1.0803	0.7132	2	18.5945	8.9696	5.7017	12.5771	9.9742	1.8563	7.7663	9.9831	11.0807	2.3943
737	3.4556	0.8875		2.9039	65.6751	1.968	0.8558	0.9734	0.5218	2	24.851	11.3204	5.0515	21.6965	9.356	6.4388	9.6349	25.9096	12.6275	2.5793
738	3.0769	0.7579		2.24	46.3835	1.3075	0.6921	0.8477	0.3847	2	10.1306	5.41	2.2299	14.0646	5.1154	3.4423	7.3261	33.9792	7.7481	1.3828
739	3.6502	0.8617		2.9596	74.4831	1.9393	0.8203	0.9286	0.4397	2	20.6065	9.7419	3.2605	22.1564	7.2451	6.5563	9.8818	31.8167	10.6257	2.0853
740	3.3478	0.8469		2.694	60.6336	1.7457	0.7842	0.9435	0.4624	2	19.4444	8.0447	4.6999	17.3975	8.883	3.9372	8.9072	20.2485	11.1385	2.183
741	1.9489	0.8558		1.4905	1.0174	0.9365	0.841	0.934	0.4818	2	10.2593	4.148	6.1113	8.6095	13.4414	-2.328	5.2398	-22.6916	10.9549	1.958
742	3.7911	0.8654	0.726	3.0667	80.6323	2.002	0.726	0.9248	0.3918	2	22.7278	4.527	6.831	11.555	11.3033	0.0986	10.3075	0.4339	11.3525	2.205
743	2.7952	0.8409		2.1844	30.5716	1.3949	0.8411	0.9189	0.4868	2	22.3798	12.0093	5.2035	24.6712	11.4202	6.4503	7.384	28.822	16.044	3.0309
744	3.7631	0.7697	0.6308	2.8225	79.4768	1.7138	0.6308	0.8956	0.3189	2	19.1336	4.1067	5.3029	12.8758	10.7733	0.6706	9.1001	3.5048	11.1644	2.1026
745	2.7804	0.9345		2.3728	29.7078	1.6355	0.927	0.9896	0.5805	2	21.3234	10.7951	4.7481	18.5975	9.9792	5.0026	8.1624	23.4606	13.0378	2.6124
746	3.2866	0.8519		2.6769	57.5792	1.753	0.8328	0.9296	0.4769	2	25.2815	12.3004	5.7373	25.7899	10.1728	7.4485	8.7957	29.4623	14.4218	2.8743
747	3.9718	0.8316		3.1866	86.4159	2.0489	0.7311	0.8909	0.434	2	3.1293	0.8518	0.8312	1.9627	1.4103	0.2398	10.376	7.6631	1.5273	0.3016
748	3.3709	0.7084		2.2914	61.8391	1.2613	0.65	0.8061	0.2951	2	16.1477	6.6587	4.3049	22.5667	9.8204	3.761	7.5021	23.2912	12.8024	2.1524
749	3.1914	0.8258	0.7135	2.5099	52.2319	1.5974	0.7135	0.9124	0.4259	2	16.7546	7.9368	3.7177	18.6355	7.5272	4.731	8.2798	28.237	10.4887	2.0236
750	3.0129	0.8933		2.5013	42.9209	1.679	0.8833	0.9563	0.5371	2	13.697	4.1968	4.9492	7.8142	8.3196	-0.2715	8.4558	-1.9822	8.1578	1.6198
751	2.66	0.8321		2.1201	23.0216	1.3768	0.8545	0.9187	0.5204	2	26.2238	14.5296	6.0641	27.9222	13.6543	7.4245	6.9539	28.3121	19.0469	3.7711
752	3.5959	0.8624	0.6739	2.9339	71.8023	1.9294	0.6739	0.9669	0.4246	2	14.0755	3.8263	3.3583	9.0114	6.8109	0.9343	9.7428	6.6378	7.2953	1.4447
753	3.2207	0.7964		2.4413	53.8772	1.4918	0.7867	0.8533	0.4556	2	18.0069	8.1547	4.6891	17.8995	9.5079	3.8231	8.0575	21.2313	12.0706	2.2348
754	4.9754	0.8178	0.6663	3.9447	98.8282	2.4999	0.6663	0.912	0.338	2	27.7166	4.1191	3.9022	12.1883	10.9151	0.4303	12.7827	1.5525	11.0871	2.1683
755	2.2103	0.9157		1.8289	4.992	1.2357	0.8909	1.0012	0.5505	2	12.7429	5.2113	6.0434	9.4657	10.9927	-0.8406	6.3586	-6.5966	10.3123	2.004
756	4.8877	0.8447		3.9875	98.6297	2.6113	0.8123	0.936	0.4872	2	18.3973	6.3535	3.2383	13.0412	5.67	3.5912	12.9707	19.5203	7.0453	1.4184
757	3.2666	0.9194		2.8611	56.3716	2.0504	0.9486	1.0161	0.5961	2	21.3779	10.3636	3.462	17.3845	7.5737	5.8486	9.4351	27.3582	10.4262	2.2658
758	1.8797	0.9599		1.5719	0.6146	1.1016	0.925	0.9987	0.6364	2	10.3622	5.4536	5.7676	8.5697	10.5506	-1.2606	5.6681	-12.1654	9.4065	1.8282
759	2.46	0.9305		2.0687	13.8355	1.4286	0.9088	0.9744	0.5692	2	23.3257	10.7829	8.1093	18.9429	14.5952	2.4749	7.1913	10.6102	16.3277	3.2436
760	3.6567	0.8047	0.672	2.8354	74.8611	1.784	0.672	0.9219	0.3539	2	12.0061	3.5106	2.3025	9.9193	5.9403	1.4082	9.244	11.729	6.7299	1.2988
761	5.1913	0.8053	0.5482	4.0603	99.3257	2.5516	0.5482	0.9346	0.3151	2	34.3019	4.3362	3.8508	13.7625	13.3986	0.1147	13.1344	0.3344	13.4433	2.6116
762	3.1043	0.8504		2.497	47.8409	1.6003	0.8001	0.9313	0.4852	2	12.2881	6.3315	2.2577	13.0485	5.3417	3.7395	8.2932	30.4319	7.6786	1.4817
763	2.1515	0.8696		1.6832	3.7277	1.0742	0.8596	0.9279	0.5312	2	2.4767	1.2187	1.1202	2.2942	2.3169	-0.012	5.8774	-0.4857	2.3056	0.4214
764	2.5293	0.8692		2.013	16.8283	1.3173	0.8415	0.9415	0.5219	2	13.9589	7.094	4.0811	13.5919	8.6313	2.5891	6.9072	18.548	10.5966	2.0209
765	3.4986	0.8498		2.8011	67.8022	1.7913	0.785	0.9211	0.4734	2	21.6368	8.4089	3.9859	17.7633	10.0367	3.6577	9.3404	16.905	12.0788	2.3165
766	3.858	0.8199	0.6678	3.0924	83.0826	1.9833	0.6678	0.9204	0.3835	2	18.7761	4.4298	4.5189	11.5507	8.9678	0.9906	9.9378	5.2759	9.4671	1.8894
767	2.6104	0.7498		1.9145	20.7202	1.1372	0.7752	0.8652	0.4135	2	11.9384	6.7321	3.1007	16.28	7.194	3.7572	6.1493	31.4716	10.4981	1.9414
768	3.1996	0.8493		2.5784	52.7722	1.6796	0.7868	0.9861	0.4897	2	23.8637	12.8358	5.2065	26.2098	9.2682	8.2969	8.5372	34.7679	14.208	2.7953
769	2.7511	0.7853		2.0387	27.9652	1.2236	0.7966	0.8679	0.4063	2	6.5769	1.7545	2.5439	4.3179	5.9008	-0.6432	6.7871	-9.7797	5.375	0.969
770	2.6802	0.8487		2.1587	23.9495	1.4096	0.8764	0.9438	0.5502	2	13.3473	4.2703	5.8764	7.7619	10.561	-1.54	7.1462	-11.5379	9.4689	1.8677
771	2.2377	0.8602		1.7389	5.6804	1.0942	0.8206	0.931	0.4785	2	10.8439	3.5328	5.5098	7.3829	11.8749	-2.1495	6.047	-19.8222	9.9103	1.7933
772	2.7155	0.8411		2.1501	25.8985	1.3586	0.834	0.9171	0.5111	2	14.697	7.738	3.7449	15.1389	8.2117	3.5407	7.1755	24.0913	10.8178	2.0482
773	3.526	0.7854		2.6084	68.928	1.5623	0.7226	0.8588	0.3617	2	15.0206	4.8694	3.6259	13.4616	8.4551	1.811	8.7003	12.0568	9.6144	1.7264
774	3.4963	0.8568	0.6386	2.8996	67.6021	1.9148	0.6386	0.996	0.4216	2	15.2885	3.85	4.0995	9.132	7.6605	0.6204	9.4107	4.058	7.9844	1.6246
775	3.724	0.8452	0.7309	2.9896	77.6857	1.9441	0.7309	0.9375	0.4249	2	19.3013	7.9417	3.859	18.6891	7.4776	4.7642	9.8884	24.6833	9.9281	1.9519
776	2.8085	0.8035		2.1501	31.2384	1.331	0.8533	0.92	0.498	2	1.0044	0.2352	0.5475	0.4722	0.9235	-0.2248	7.0894	-22.3815	0.7546	0.1417
777	3.336	0.8341		2.6341	60.12	1.6845	0.807	0.9088	0.4698	2	25.6595	9.5849	6.5215	20.4026	13.2337	3.3679	8.7422	13.1254	15.2327	2.9351
778	2.3501	0.8813		1.876	9.3193	1.2243	0.8292	0.9708	0.4959	2	11.6492	6.7792	3.1517	13.6699	6.6863	3.4633	6.5064	29.7299	9.515	1.7904
779	3.6164	0.8174		2.8011	72.7318	1.732	0.7972	0.8992	0.4526	2	16.2153	8.7629	2.0163	19.3628	5.8247	6.1269	9.2863	37.7847	9.3622	1.7462
780	2.9552	0.8373		2.4114	39.375	1.5744	0.7956	0.9348	0.4993	2	17.6176	8.7552	4.3441	17.5363	8.2431	4.6398	7.7735	26.3362	11.19	2.2664
781	2.6573	0.8509		2.0944	22.8895	1.3494	0.8555	0.905	0.4933	2	0.2757	0.144	0.0849	0.2918	0.1539	0.0681	7.1032	24.6863	0.2043	0.0388
782	2.509	0.8743		2.0987	16.0428	1.4202	0.906	0.9894	0.5604	2	16.3886	7.8437	5.2154	13.9963	9.9382	2.2742	6.8917	13.8767	11.5396	2.378
783	2.4391	0.8986		1.9831	12.9291	1.3055	0.877	0.9376	0.5496	2	14.0732	7.4075	4.4873	13.477	8.8181	2.5607	6.8856	18.1956	10.7799	2.0439
784	2.759	0.8522		2.2015	28.4522	1.4194	0.8511	0.9187	0.4677	2	14.4944	7.437	3.4716	15.9024	7.4157	3.9689	7.3868	27.3823	10.2116	1.9622
785	4.7841	0.7885	0.6703	3.6235	98.2087	2.198	0.6703	0.8686	0.3629	2	19.0207	7.6947	3.2511	21.2063	6.1717	5.4553	11.8506	28.6809	8.6536	1.605
786	2.4297	0.9187		2.0387	12.5599	1.3788	0.9019	0.9661	0.5682	2	14.1891	7.7135	4.1589	13.5763	7.9885	3.1748	7.0123	22.3749	10.2909	2.0235
787	2.8204	0.8275		2.2186	31.8927	1.4176	0.8741	0.9419	0.5377	2	13.8971	4.8303	4.9604	8.9835	10.304	-0.71	7.3321	-5.109	9.8033	1.8954
788	3.9297	0.8187	0.6505	3.0795	85.1456	1.9368	0.6505	0.8938	0.3396	2	13.5524	4.3138	3.184	12.7024	5.7842	2.3494	10.1072	17.3357	6.9973	1.3409
789	2.2514	0.9034		1.8246	6.0584	1.1946	0.9171	0.9361	0.5283	2	14.0968	6.053	6.32	11.4584	12.0718	-0.324	6.3894	-2.2984	11.8004	2.2063
790	3.479	0.9362		3.0709	66.8839	2.1892	0.9169	0.9818	0.6376	2	11.9986	5.1276	2.1816	8.0414	4.4283	2.3038	10.2329	19.2006	5.4808	1.1726
791	2.5918	0.955		2.2914	19.7696	1.6743	0.9799	1.0671	0.6374	2	12.2439	5.1475	3.6693	8.0761	6.8439	0.7854	7.7761	6.4146	7.3128	1.5746
792	2.2144	0.9905		1.9616	5.1087	1.4271	0.985	1.0506	0.6309	2	6.3841	3.3969	2.3197	5.3841	3.7517	1.0299	6.8909	16.1323	4.4735	0.9265
793	3.2777	0.8694		2.6555	56.9277	1.7405	0.8429	0.9135	0.4884	2	0.8456	0.1955	0.2367	0.4003	0.5192	-0.0581	8.9525	-6.8661	0.4858	0.0945
794	2.3323	0.9808		2.0387	8.733	1.4761	0.9845	1.0545	0.6388	2	9.0803	4.3694	3.1486	6.8399	5.6261	0.7754	7.1865	8.5394	6.1515	1.2635
795	3.1256	0.9251		2.7669	49.0317	2.0031	0.9372	1.0142	0.5758	2	16.403	8.2411	2.9724	14.3115	5.7188	4.948	9.0837	30.1652	8.1888	1.8058
796	2.7198	0.8813		2.2443	26.2284	1.5143	0.9007	0.9552	0.5136	2	14.7549	8.0837	3.4595	15.7378	6.6665	4.6594	7.5301	31.5787	9.7437	1.9595
797	2.6981	0.9236		2.3343	24.8092	1.6349	0.9335	1.0054	0.6103	2	13.0406	6.3707	4.2044	10.4387	6.5094	2.398	7.8286	18.3887	7.9764	1.6658
798	2.7094	0.9509		2.4071	25.5245	1.7239	0.9546	1.0277	0.6562	2	19.4774	9.4481	6.0777	14.399	9.3931	3.2847	8.0943	16.8642	11.2985	2.4063
799	2.5439	0.8878		2.1458	17.5474	1.4735	0.901	0.9888	0.5855	2	6.9463	3.5034	2.2461	5.9832	3.8774	1.233	7.0953	17.7505	4.7141	0.979
800	2.6381	0.8978		2.1801	21.9829	1.4494	0.8552	0.9218	0.5035	2	15.116	8.8257	3.3243	17.5281	6.6499	5.4774	7.4405	36.2358	10.4291	2.0316
801	2.8011	0.9218		2.3557	30.8659	1.6239	0.9238	0.9971	0.6046	2	17.2925	9.502	3.1844	15.715	7.6429	4.8808	8.1118	28.225	10.6487	2.1318
802	2.208	0.9278		1.8289	4.9013	1.2532	0.8657	1	0.5221	2	0.5608	0.343	0.1158	0.657	0.2979	0.1875	6.436	33.4344	0.4475	0.0871
803	2.9833	0.938		2.6084	41.1121	1.8784	0.9164	0.9843	0.5727	2	24.0203	10.038	5.8037	17.5289	10.7087	3.9056	8.7913	16.2596	12.7876	2.7323
804	3.4046	0.8515		2.7283	63.4818	1.7542	0.8007	0.9052	0.4378	2	5.1798	2.074	1.4028	4.737	2.3594	1.041	9.1077	20.0973	2.9528	0.5687
805	2.9019	0.9111		2.4285	36.5739	1.6291	0.8283	0.9488	0.4924	2	6.5845	3.1384	2.0687	6.3741	3.0317	1.6457	8.3065	24.9935	4.0418	0.7927
806	3.5483	0.9011		2.9596	69.7376	1.9861	0.8624	0.9434	0.5104	2	20.7604	5.765	6.1812	11.294	10.1619	0.5779	10.0448	2.7837	10.4528	2.0668
807	2.7642	0.8745		2.2443	28.7575	1.4647	0.8571	0.9235	0.5007	2	6.0155	1.8245	2.527	3.6438	4.3474	-0.3523	7.5941	-5.8565	4.107	0.7921
808	2.4488	0.9265		2.0601	13.3267	1.3934	0.9253	0.9914	0.6093	2	14.9436	7.9438	4.8005	13.0378	8.9267	2.5048	7.1273	16.7617	10.7246	2.0967
809	2.5575	0.8832		2.1415	18.1424	1.4491	0.9126	0.9881	0.6041	2	21.3345	11.6253	5.8733	19.2452	11.4896	4.6848	7.096	21.9588	14.7226	3.0066
810	2.3467	0.9371		1.9788	9.1992	1.3693	0.9327	0.9871	0.5773	2	1.1426	0.4306	0.4539	0.7459	0.899	-0.0883	6.9088	-7.7324	0.8344	0.1654
811	2.5828	0.9666		2.2315	19.4972	1.5468	0.9253	0.9909	0.6282	2	10.6826	4.636	3.503	7.3795	6.5824	0.5008	7.8433	4.688	6.9063	1.362
812	5.0987	0.8615	0.6665	4.2274	99.2758	2.8449	0.6665	0.9871	0.3681	2	28.1836	5.2049	4.9013	14.1418	9.2772	1.7904	13.7989	6.3526	9.9067	2.0425
813	3.1316	0.857		2.587	49.4543	1.7209	0.8617	0.9315	0.4967	2	14.7826	5.6927	3.6493	11.4606	7.4252	2.0045	8.4314	13.5599	8.59	1.7533
814	2.8175	0.8727		2.3257	31.7211	1.5562	0.8508	0.9824	0.5295	2	20.0324	8.8843	5.8116	16.7792	10.8578	3.1353	7.7247	15.6511	12.8726	2.5933
815	2.1816	0.9288		1.7989	4.3714	1.2075	0.9361	0.9997	0.6061	2	7.2388	4.2856	2.4657	7.0712	4.9103	1.3096	6.3661	18.0914	5.9949	1.1371
816	2.9147	0.8784		2.4413	37.188	1.6825	0.9194	0.9902	0.5801	2	18.8495	11.8586	3.2308	20.4408	6.3416	8.1795	8.0435	43.3937	11.2033	2.3434
817	3.2203	0.9262		2.7968	53.8408	1.9656	0.9085	1.0214	0.6023	2	29.6971	15.5629	4.8527	25.8387	10.368	9.3181	9.3707	31.3771	15.1084	3.1691
818	3.4697	0.8783		2.8654	66.2683	1.9103	0.7998	0.9492	0.4957	2	25.8854	15.128	3.1286	30.5214	7.6044	11.3589	9.5744	43.8815	13.5504	2.7036
819	4.2157	0.8289	0.6466	3.3536	92.3698	2.1207	0.6466	0.9344	0.3425	2	20.2434	2.6015	4.8999	7.5962	9.921	-0.7962	10.9785	-3.9331	9.5456	1.8439
820	3.4144	0.9149		2.9896	63.832	2.1048	0.9228	0.9966	0.5363	2	23.1838	9.8052	4.9304	18.2815	8.5295	5.2304	9.8136	22.5606	11.0147	2.3624
821	2.1225	0.9453		1.7817	3.1381	1.2116	0.9334	1.0013	0.5795	2	10.4776	5.0946	4.5651	8.7921	8.5154	0.1603	6.3032	1.5299	8.6477	1.6623
822	2.2903	0.8898		1.8503	7.2249	1.2136	0.8653	0.9571	0.5561	2	11.5866	5.9066	4.3163	10.6216	8.6388	1.1026	6.4024	9.5162	9.5473	1.8097
823	4.2003	0.8963		3.6063	92.0615	2.4786	0.842	1.0012	0.4822	2	22.4006	10.0695	2.8427	20.8818	6.1769	7.0909	11.8268	31.655	9.0376	1.8941
824	2.519	0.8501		1.9702	16.421	1.2184	0.851	0.9047	0.4544	2	15.9564	7.2839	5.4471	16.0314	11.3503	2.1269	6.7274	13.3294	13.0962	2.3719
825	3.4929	0.8532		2.8225	67.5021	1.828	0.7878	0.9792	0.4538	2	19.1652	5.0337	6.9292	11.0916	10.2839	0.3666	9.3625	1.9128	10.4842	2.047
826	4.3875	0.8956	0.6789	3.7091	94.9089	2.5232	0.6789	0.9973	0.4355	2	33.3054	5.3867	8.3701	12.3703	13.3728	-0.4366	12.3445	-1.3109	13.1997	2.698
827	2.9051	0.8318		2.2486	36.7029	1.3879	0.746	0.8933	0.3979	2	7.3241	2.0196	2.7752	5.0755	5.3583	-0.1125	7.5917	-1.536	5.2771	0.9648
828	2.3777	0.9266		1.9831	10.4722	1.3415	0.8826	1.0019	0.543	2	11.4632	6.8233	2.6788	12.5666	5.8105	3.6684	6.9215	32.0015	8.5451	1.6562
829	3.8646	0.7913	0.6524	2.9767	83.35	1.8499	0.6524	0.9465	0.3752	2	18.4449	4.3086	4.7899	11.4841	9.5855	0.7123	9.6075	3.8618	9.9708	1.9198
830	2.9069	0.8768		2.3685	36.7514	1.5413	0.8701	0.9488	0.5009	2	17.1499	7.7	4.4855	15.3724	9.0832	3.1502	8.0076	18.3686	11.1269	2.1417
831	2.7224	0.8775		2.2486	26.3786	1.5084	0.8792	0.9485	0.5096	2	0.8555	0.2156	0.2251	0.4231	0.6406	-0.1108	7.5052	-12.9515	0.5672	0.114
832	3.1969	0.8314		2.5313	52.6279	1.6334	0.8511	0.9188	0.5156	2	20.519	10.9485	3.3815	21.236	8.5619	6.5343	8.35	31.8451	12.5621	2.4574
833	3.4353	0.8444		2.7754	64.8683	1.7852	0.8513	0.9184	0.4785	2	19.7819	6.4668	4.1981	13.5149	10.1901	1.5909	9.1129	8.0422	11.0811	2.1708
834	2.9013	0.8344		2.3214	36.5255	1.4982	0.8561	0.9224	0.4988	2	18.837	6.5513	6.599	13.1344	12.2936	0.4194	7.6056	2.2265	12.5731	2.4767
835	3.4216	0.9098		2.9682	64.2027	2.0671	0.894	0.981	0.5327	2	15.7421	6.5686	2.7632	12.3301	5.9786	3.3836	9.7794	21.494	7.6155	1.6097
836	4.0185	0.8826	0.7315	3.3965	87.8355	2.2995	0.7315	0.9892	0.4282	2	21.9835	6.7173	4.9036	15.6881	8.158	3.2242	11.1426	14.6665	9.5601	1.9729
837	2.3072	0.9254		1.9188	7.7523	1.2936	0.9217	0.9875	0.5897	2	7.4574	4.1504	2.2927	7.0378	4.698	1.3798	6.708	18.5024	5.7648	1.1117
838	2.2555	0.8744		1.786	6.2282	1.1365	0.8133	0.9239	0.4756	2	7.4389	2.5679	3.7858	5.3993	7.37	-0.9373	6.1958	-12.6	6.5454	1.2006
839	2.4641	0.958		2.1201	14.0147	1.5094	0.9391	1.014	0.5857	2	19.0443	9.7959	5.4193	16.7256	10.012	3.9321	7.4162	20.6471	12.6171	2.5679
840	2.9834	0.9115		2.5356	41.1287	1.7634	0.9149	0.9789	0.5394	2	21.8277	10.3885	4.783	19.2609	9.3455	5.348	8.5429	24.501	12.3782	2.5551
841	5.0209	0.8716	0.6616	4.1931	99.027	2.8304	0.6616	1.0038	0.411	2	23.066	3.9855	3.122	9.6981	7.8863	0.7446	13.7475	3.2281	8.1494	1.6778
842	2.9741	0.867		2.4199	40.5307	1.5781	0.8688	0.9326	0.5382	2	0.428	0.1149	0.1819	0.2136	0.301	-0.0471	8.1003	-11.0023	0.2712	0.0528
843	2.8888	0.8957		2.4028	35.7216	1.6189	0.8793	0.9666	0.5166	2	22.3511	9.6836	5.8033	18.7464	11.4913	3.7477	8.1289	16.7674	13.8063	2.7496
844	2.9901	0.8892		2.4842	41.4787	1.7017	0.8984	0.975	0.532	2	17.9898	8.3062	4.0907	15.6131	8.2784	3.9021	8.3528	21.6906	10.5717	2.1537
845	3.1941	0.9482		2.7583	52.4838	1.9417	0.9555	0.9881	0.6328	2	31.5224	15.6859	6.8318	24.79	12.0985	8.0306	9.5146	25.4759	16.2344	3.3131
846	2.7813	0.908		2.3257	29.7847	1.5519	0.8694	0.9709	0.511	2	19.923	9.6022	5.1561	18.7904	9.915	4.5355	7.9335	22.7651	12.8378	2.5112
847	3.3879	0.8509		2.7754	62.7064	1.8428	0.7936	0.9412	0.4436	2	23.1216	9.0945	5.0765	20.4993	10.0254	4.6467	9.057	20.0968	12.547	2.5529
848	3.1458	0.829	0.7166	2.4371	49.9489	1.5179	0.7166	0.9063	0.3857	2	21.357	8.6664	6.1467	22.4705	11.2089	4.3434	8.193	20.3371	14.0701	2.6067
849	2.3432	0.8581		1.8289	9.0392	1.1667	0.8191	0.887	0.4661	2	7.6063	3.5064	2.5757	7.5226	5.8524	0.7785	6.3166	10.2349	6.5195	1.2042
850	3.2178	0.8614		2.6255	53.6773	1.7274	0.8508	0.9173	0.5497	2	26.6964	13.305	4.9741	24.2041	11.3712	7.0543	8.7077	26.4242	15.4547	3.0658
851	3.4722	0.8538		2.814	66.4666	1.8325	0.8377	0.946	0.5319	2	11.7508	2.8266	2.7457	5.3139	6.8618	-0.8234	9.3139	-7.0072	6.4124	1.2616
852	4.5904	0.8871	0.7742	3.9318	96.7573	2.6965	0.7742	0.9834	0.4251	2	20.3899	6.0098	4.0647	14.1375	6.3308	3.3186	12.7926	16.2757	7.5616	1.5939
853	2.7047	0.9227		2.2615	25.2111	1.5261	0.8748	0.9647	0.5597	2	21.8179	10.4169	6.4711	18.6109	11.7982	3.8132	7.8404	17.4774	14.2965	2.7828
854	2.3605	0.7462		1.6233	9.707	0.9009	0.72	0.8179	0.356	2	13.0751	6.0451	4.6818	16.9809	12.901	1.4524	5.5335	11.1081	14.5134	2.3629
855	1.8982	0.9007		1.5119	0.6649	0.99	0.8783	0.9429	0.555	2	5.0484	3.2369	2.2156	5.8322	4.1642	0.9258	5.3709	18.3385	5.0994	0.94
856	2.536	0.8879		2.1372	17.2368	1.4828	0.8428	1.0752	0.5575	2	8.6106	3.2605	3.8847	5.8485	5.7819	0.0371	7.074	0.4313	5.807	1.2172
857	1.9264	0.8212		1.422	0.904	0.8417	0.7494	0.8777	0.4769	2	0.6919	0.3008	0.4381	0.6307	1.0723	-0.2106	4.9702	-30.4379	0.822	0.1392
858	2.1445	0.8787		1.6961	3.6122	1.1014	0.8746	0.9423	0.5369	2	0.408	0.1879	0.1843	0.35	0.39	-0.0215	5.92	-5.2647	0.3704	0.0689
859	4.515	0.8126	0.6402	3.5378	96.2198	2.2425	0.6402	0.9534	0.3587	2	20.4415	3.487	4.0827	9.7224	9	0.2591	11.5268	1.2675	9.1155	1.7734
860	7.9157	0.8984		6.9514	100	4.8918	0.8888	1.0042	0.5764	2	63.835	5.668	6.5962	9.8335	13.479	-2.1013	22.3426	-3.2918	13.0494	2.8571
861	2.0388	0.9043		1.6361	1.8011	1.0758	0.8628	0.9424	0.5562	2	2.3099	1.4557	0.8542	2.6174	1.644	0.5414	5.7918	23.4382	2.1471	0.3988
862	3.3084	0.8694		2.6812	58.7217	1.7657	0.8007	0.9341	0.4931	2	20.4997	9.9704	4.215	20.2207	8.2738	5.8907	9.0366	28.7355	11.61	2.2685
863	3.0319	0.8641		2.4371	43.783	1.5666	0.8017	0.9289	0.4569	2	5.8371	1.6034	2.4674	3.5092	3.8154	-0.1399	8.2303	-2.3967	3.726	0.7092
864	2.3701	0.9359		1.9916	10.1361	1.3614	0.9171	0.9827	0.5638	2	12.2921	4.3287	5.6474	7.6772	9.9849	-1.3012	6.9687	-10.5857	9.029	1.7639
865	3.4024	0.7606		2.5142	63.3264	1.4969	0.7663	0.8537	0.3836	2	13.2774	5.7905	2.5519	15.0966	6.7248	3.2111	8.1302	24.1847	8.8699	1.6331
866	5.2787	0.8491	0.6101	4.3816	99.5002	2.9445	0.6101	0.9854	0.3874	2	24.237	2.7918	2.9329	7.2073	8.3865	-0.4568	14.0817	-1.8847	8.2313	1.7212
867	3.8206	0.8114	0.7066	2.9767	81.5325	1.8601	0.7066	0.8955	0.3711	2	21.0944	7.706	4.1488	20.7657	8.9918	4.3692	9.7396	20.7126	11.3405	2.1658
868	2.4687	0.8949		2.013	14.2218	1.3373	0.89	0.9648	0.5273	2	12.6038	3.7944	5.3079	7.1963	10.8751	-1.9398	6.9408	-15.3906	9.4248	1.8159
869	2.989	0.8544		2.4114	41.412	1.5766	0.8528	0.9173	0.4788	2	24.3289	12.6329	5.5049	26.3841	10.6543	7.5315	8.0228	30.957	15.4312	3.0325
870	3.9685	0.8963	0.7379	3.3579	86.302	2.3014	0.7379	0.9895	0.4585	2	19.326	4.0572	4.392	8.8489	8.2851	0.2585	11.1745	1.3376	8.3975	1.7295
871	2.0517	1.0133		1.8331	1.9152	1.3319	1.0101	1.0802	0.7217	2	13.7185	8.3683	5.3502	11.5956	8.7674	2.041	6.5316	14.8777	10.2999	2.1003
872	2.8639	0.8554		2.3043	34.254	1.5066	0.8388	0.9463	0.4833	2	14.2269	5.197	5.1444	10.7521	8.8251	0.9314	7.6956	6.5468	9.4431	1.8487
873	3.2217	0.887		2.6855	53.9681	1.8128	0.8485	0.987	0.541	2	18.6883	9.4194	3.8011	17.4124	7.288	5.4769	8.9774	29.3066	10.3091	2.0817
874	2.2312	0.87		1.7475	5.4852	1.114	0.8593	0.9262	0.4982	2	0.7111	0.1921	0.4066	0.3857	0.8427	-0.2277	6.0981	-32.0208	0.6383	0.1166
875	3.3029	0.8465		2.6598	58.3649	1.7142	0.7952	0.9364	0.4631	2	17.2251	7.2979	3.7437	15.7605	7.9347	3.6237	8.7839	21.0373	10.0485	1.961
876	2.4874	0.9208		2.0644	14.9141	1.4	0.9166	0.9821	0.5746	2	12.6422	4.1081	5.7954	7.1492	10.3402	-1.8336	7.1952	-14.5038	9.0301	1.757
877	2.4281	0.874		1.9188	12.5053	1.2313	0.8744	0.9435	0.5484	2	12.5392	5.3316	5.4089	9.7226	10.5538	-0.4558	6.6667	-3.635	10.1837	1.8809
878	2.6408	0.838		2.0473	22.1579	1.2679	0.7919	0.8911	0.4441	2	12.355	6.5108	3.3118	14.6599	7.0946	3.3599	6.9526	27.1947	9.7445	1.777
879	3.3119	0.8252		2.6127	58.9476	1.6776	0.7936	0.9259	0.4612	2	14.6351	5.5437	2.5215	12.0194	7.4743	2.0963	8.5856	14.3238	8.7238	1.7046
880	1.8559	0.9255		1.5034	0.5141	0.9945	0.8299	0.9802	0.5381	2	7.9415	3.5658	4.9272	6.6264	9.5872	-1.5933	5.3961	-20.063	7.9854	1.4717
881	2.404	0.8738		1.9188	11.5936	1.2494	0.8554	0.9212	0.5377	2	13.062	7.6921	3.5962	14.3048	7.545	3.6349	6.599	27.8281	10.4546	1.9794
882	2.2358	0.9753		1.9531	5.6413	1.3874	0.9868	1.0526	0.6106	2	0.0257	0.0215	0.0017	0.0352	0.0055	0.0181	6.8501	70.4625	0.0186	0.0038
883	3.6805	0.8929		3.0452	75.8106	2.0234	0.8105	0.9509	0.4583	2	21.2102	9.2908	3.7101	20.2705	7.6159	5.8001	10.3245	27.3458	10.4825	2.0544
884	3.5339	0.8614		2.9125	69.2716	1.9493	0.8566	0.9275	0.5036	2	17.8927	8.6344	2.6608	17.1447	6.404	5.4092	9.5635	30.2313	9.179	1.8709
885	4.0763	0.8634	0.7206	3.4264	89.2227	2.3041	0.7206	0.9819	0.4142	2	18.6492	3.3157	3.8733	8.0057	8.1133	-0.0446	11.057	-0.239	8.0939	1.6866
886	2.6171	0.9664		2.3385	21.0964	1.6957	0.9817	1.0492	0.638	2	0.0749	0.0435	0.0057	0.0683	0.0296	0.0246	7.9456	32.8661	0.0442	0.0094
887	3.5931	0.7934		2.7155	71.6994	1.6597	0.7349	0.8781	0.4151	2	20.5691	10.6809	3.9349	25.7335	7.9449	7.3833	8.9555	35.8951	12.3933	2.2968
888	2.3031	0.9717		1.9916	7.5939	1.4106	0.9671	1.0236	0.6696	2	12.194	7.2088	3.468	10.7652	6.728	2.7034	7.0308	22.1699	8.6445	1.7344
889	3.1395	0.8292		2.5099	49.7544	1.6132	0.7935	0.9199	0.4229	2	14.5083	5.8782	3.8389	13.8988	7.2508	2.8116	8.1786	19.3793	8.9935	1.7739
890	1.9942	0.8941		1.6061	1.3077	1.0346	0.8541	0.9198	0.5029	2	0.3385	0.1569	0.1817	0.312	0.3417	-0.0149	5.6013	-4.4136	0.3272	0.0604
891	2.3159	0.8868		1.846	8.2153	1.1917	0.9167	0.9167	0.5616	2	8.7023	4.6132	3.1767	8.2151	6.4889	0.9693	6.4523	11.1384	7.3024	1.3487
892	3.2804	0.9287		2.8182	57.1879	1.9477	0.8501	0.9885	0.5194	2	22.1421	10.8727	3.7921	20.9318	7.8904	6.7741	9.5708	30.5938	11.3683	2.3135
893	3.6208	0.8502		2.921	72.9599	1.8729	0.8529	0.9188	0.498	2	7.8265	4.0234	1.3499	8.0795	2.766	2.646	9.6707	33.8082	4.1788	0.8093
894	3.0223	0.8936		2.5827	43.3767	1.782	0.925	0.9895	0.5418	2	18.6818	9.0971	3.3972	16.789	7.7284	4.9095	8.4844	26.2796	10.4836	2.2019
895	3.3327	0.8474		2.6812	60.0251	1.7468	0.7946	0.9493	0.4781	2	12.1998	5.9902	1.7523	12.5302	4.8941	3.6505	8.8718	29.9226	6.9841	1.3751
896	2.4549	0.8442		1.8888	13.5877	1.201	0.7938	0.9059	0.4441	2	9.0129	4.0815	3.3899	9.1896	6.5156	1.1877	6.5108	13.1778	7.5045	1.3843
897	2.3906	0.9232		1.9873	10.9305	1.3618	0.8978	0.9869	0.605	2	8.6549	4.0203	3.0996	6.6452	6.1235	0.3157	6.9334	3.6476	6.3555	1.2483
898	2.6374	0.9655		2.4156	21.9537	1.7923	1.0226	1.0965	0.6938	2	0.8326	0.5903	0.1302	0.8508	0.2206	0.4372	7.9996	52.5102	0.4645	0.1041
899	2.7813	0.8605		2.2829	29.7694	1.514	0.8825	0.944	0.5289	2	18.4894	6.0796	6.9971	11.4938	12.5982	-0.5842	7.5191	-3.1596	12.2123	2.459
900	3.5056	0.8736		2.951	68.143	2.0291	0.7703	1.0051	0.4423	2	18.5526	3.7654	5.6674	8.5122	9.3194	-0.357	9.6212	-1.9243	9.1433	1.9283
901	3.0552	0.8887		2.5013	45.0603	1.6499	0.8206	0.9382	0.504	2	2.8623	0.7579	0.6818	1.5037	1.8366	-0.1678	8.5302	-5.8624	1.7348	0.3355
902	4.0277	0.8753	0.6875	3.375	88.0197	2.2929	0.6875	0.9758	0.3915	2	13.33	2.3991	3.1788	6.1279	5.7489	0.1484	11.076	1.1133	5.8136	1.2035
903	2.445	0.9192		2.0344	13.162	1.3668	0.8714	0.9908	0.5814	2	13.9162	7.0636	4.5084	12.15	8.7242	1.9916	7.0609	14.3114	10.1816	1.9709
904	2.7392	0.9108		2.3128	27.2528	1.5994	0.9087	0.9794	0.5364	2	0.613	0.0884	0.1581	0.1648	0.4935	-0.1763	7.8374	-28.7602	0.3833	0.0782
905	3.7302	0.847		3.0024	77.9218	1.9487	0.7342	0.9387	0.465	2	22.0261	8.7922	4.2739	18.9077	8.9195	4.6445	9.9257	21.0863	11.303	2.2191
906	2.5409	0.7785		1.8417	17.3779	1.0788	0.7395	0.8536	0.4218	2	17.9389	8.8245	6.1586	20.9197	13.874	2.9721	6.2142	16.5679	16.6286	2.8868
907	2.132	0.8997		1.7175	3.3173	1.1459	0.8763	0.9407	0.5659	2	8.7507	4.2396	4.0126	7.4922	7.7779	-0.1617	6.0264	-1.8479	7.6365	1.4521
908	5.9113	0.8267	0.4889	4.7927	99.7749	3.1259	0.4889	0.9942	0.2295	2	39.7014	2.9491	4.5494	12.8494	12.689	0.0368	15.3523	0.0927	12.7008	2.586
909	4.972	0.8598	0.6799	4.1546	98.7785	2.714	0.7488	0.9718	0.4688	2	30.5459	4.6912	3.8408	10.0058	11.5156	-0.7078	13.4305	-2.3172	11.2549	2.2744
910	3.3841	0.8721		2.8225	62.5132	1.9146	0.8261	0.976	0.4627	2	20.1289	7.8762	4.1959	17.0221	8.4392	3.9713	9.2722	19.7293	10.5134	2.1709
911	2.8984	0.8478		2.2829	36.2838	1.4456	0.827	0.9013	0.453	2	9.9074	4.6397	2.6525	10.2414	5.3074	2.2353	7.7193	22.5619	6.8535	1.2835
912	2.5806	0.9924		2.3043	19.3969	1.6705	0.9906	1.0767	0.7096	2	15.4011	7.1186	5.3932	10.0325	8.6192	1.0028	8.0456	6.5112	9.2195	1.9142
913	4.334	0.8006	0.6498	3.2723	94.1377	1.9686	0.6498	0.8665	0.3251	2	16.2596	3.8315	4.2602	11.7855	7.5619	1.3731	10.9006	8.4449	8.2595	1.4916
914	2.2457	0.9159		1.8717	5.8758	1.2486	0.8838	0.9594	0.5431	2	5.2379	2.5453	2.0943	4.6863	3.8171	0.4721	6.4618	9.0132	4.195	0.8106
915	3.0832	0.8764		2.5484	46.6773	1.6902	0.8182	0.9726	0.5327	2	23.4736	12.1831	4.5177	22.8705	9.754	6.9871	8.4892	29.7658	13.8881	2.7651
916	3.8075	0.7744	0.6342	2.8611	81.0707	1.7219	0.6342	0.9044	0.3124	2	20.4799	6.9609	3.294	22.2814	9.5912	3.9645	9.2632	19.358	11.8938	2.2109
917	2.9974	0.8893		2.4842	41.8965	1.683	0.8559	0.9532	0.5135	2	10.9523	4.5707	3.737	8.9004	5.4569	1.7683	8.3744	16.1455	6.5076	1.3078
918	2.396	0.9234		1.9873	11.1197	1.3626	0.9176	0.9831	0.6157	2	7.6921	3.2818	3.0177	5.33	5.9046	-0.3538	6.9507	-4.5995	5.6452	1.1067
919	3.0863	0.8304		2.3385	46.9023	1.4396	0.7927	0.9004	0.4901	2	10.2931	3.4922	3.6702	7.1255	7.1624	-0.0181	8.0514	-0.1757	7.15	1.2784
920	3.3227	0.899		2.7454	59.5515	1.8286	0.7886	0.9298	0.4755	2	18.8676	5.412	4.5786	11.3809	9.9446	0.683	9.3841	3.62	10.3181	2.0106
921	2.5237	0.897		2.1587	16.5894	1.5293	0.8403	1.096	0.5997	2	18.4417	10.3693	5.0182	17.2921	8.6834	5.1622	7.1118	27.992	12.0589	2.5931
922	3.131	0.8423		2.4927	49.4014	1.5869	0.8267	0.9141	0.4791	2	6.747	2.1794	1.6313	4.5492	4.1231	0.2041	8.2851	3.025	4.2517	0.8144
923	2.9982	0.8299		2.3385	41.9634	1.4725	0.8272	0.8904	0.4389	2	13.0493	5.6351	3.3789	12.8402	7.1729	2.4872	7.8172	19.06	8.862	1.6693
924	3.129	0.8315		2.4456	49.2428	1.5406	0.7883	0.8744	0.4145	2	18.5325	6.6992	4.7547	16.1636	10.5078	2.3441	8.1733	12.6486	12.0294	2.2674
925	4.3146	0.8443	0.6202	3.4436	93.9215	2.2101	0.6202	0.9309	0.3275	2	18.5823	3.9426	4.3879	12.038	7.7764	1.3957	11.4442	7.5109	8.4079	1.6237
926	3.6382	0.7737		2.6726	73.9597	1.5828	0.7372	0.855	0.3715	2	24.2616	8.5106	6.4491	22.9073	13.0037	3.6794	8.8431	15.1655	15.3283	2.7436
927	4.2114	0.8407	0.6927	3.3965	92.2511	2.1712	0.6927	0.9477	0.3647	2	17.8377	4.1137	4.3387	11.2793	7.5969	1.343	11.1226	7.529	8.2156	1.6037
928	3.8569	0.8567	0.7028	3.1523	83.0158	2.0714	0.7028	0.9477	0.4067	2	11.7424	2.833	4.2513	6.9657	5.3521	0.6563	10.3809	5.5891	5.6688	1.1312
929	2.3378	0.8195		1.7518	8.8793	1.0687	0.7599	0.8792	0.435	2	7.1533	1.8443	3.7995	4.2397	8.3782	-1.8003	6.0189	-25.1674	6.6935	1.1885
930	2.7936	0.9429		2.4071	30.5098	1.6964	0.933	0.9879	0.6176	2	16.0271	6.7585	4.7786	10.9438	8.5914	1.4528	8.2754	9.0646	9.4477	1.9367
931	4.5889	0.8446	0.6156	3.7562	96.7083	2.4799	0.6156	0.94	0.338	2	29.7612	5.0969	5.9395	15.0777	11.5153	1.2042	12.1759	4.0462	12.001	2.4443
932	2.5018	0.9014		2.0858	15.6516	1.4039	0.8844	0.9781	0.5237	2	19.3393	11.925	4.3195	22.7728	8.4233	7.5141	7.0851	38.854	13.7754	2.7296
933	2.378	0.9303		1.9745	10.4856	1.3336	0.9337	1.0018	0.5674	2	12.2949	5.254	4.9495	9.2597	9.1889	0.0402	6.9502	0.3267	9.2193	1.769
934	3.4717	0.872	0.7102	2.8654	66.4468	1.9074	0.7102	0.9727	0.4519	2	13.4366	3.1162	4.754	6.8958	7.0906	-0.088	9.5103	-0.6551	7.0445	1.4128
935	3.3044	0.8446		2.5955	58.4399	1.6384	0.8247	0.8969	0.4445	2	19.0309	8.8007	3.8607	19.8013	8.568	4.9926	8.7675	26.2342	11.6155	2.1706
936	3.3564	0.8487		2.694	60.9961	1.7379	0.7747	0.9583	0.4659	2	20.2746	7.8544	5.9063	16.8594	9.7642	3.3055	8.9491	16.3037	11.6661	2.2655
937	3.1073	0.9067	0.7324	2.6426	48.0329	1.796	0.7324	1.0131	0.4861	2	15.8146	4.8161	5.8071	9.9072	8.3969	0.7342	8.8506	4.6425	8.8055	1.7868
938	3.1695	0.8465		2.5655	51.1572	1.6702	0.8653	0.9781	0.4994	2	20.5187	8.9176	5.1819	17.8554	9.9086	3.9689	8.4284	19.3428	12.2852	2.4345
939	2.6628	0.8225		2.103	23.1097	1.3585	0.8448	0.9346	0.5039	2	13.8597	4.7517	5.7705	9.4289	10.6586	-0.6197	6.8808	-4.4712	10.2022	2.0143
940	2.1797	0.9322		1.816	4.3327	1.2248	0.8983	1.0203	0.6231	2	3.3672	1.4185	1.7487	2.2767	3.2385	-0.5992	6.3838	-17.7952	2.7492	0.5275
941	3.4928	0.8196		2.6983	67.4821	1.6786	0.7349	0.9432	0.4153	2	12.4194	4.0169	3.1154	9.6725	6.651	1.2548	8.9938	10.1035	7.3987	1.3809
942	3.927	0.7954		2.9425	85.0778	1.7701	0.7294	0.8559	0.3675	2	22.7091	10.0287	3.6889	27.286	9.0412	6.7057	9.8135	29.5287	12.8293	2.3141
943	4.4354	0.8459	0.7247	3.6577	95.3688	2.4321	0.7247	0.9405	0.3743	2	21.7115	7.7865	3.409	20.8042	6.7669	5.2538	11.7864	24.1982	8.9271	1.8421
944	2.9327	0.8791		2.4413	38.2447	1.651	0.8688	0.9512	0.5493	2	10.9827	4.8337	2.95	8.7997	5.5815	1.7677	8.0994	16.0953	6.6522	1.356
945	2.7431	0.8447		2.1715	27.4344	1.4003	0.831	0.9049	0.4608	2	8.4546	3.4795	2.555	7.5515	5.2956	1.0395	7.2792	12.2951	6.0377	1.1615
946	2.9196	0.8527		2.3899	37.5773	1.5834	0.8571	0.9369	0.5263	2	0.2171	0.0739	0.0793	0.1405	0.1354	0.0027	7.8208	1.2354	0.1371	0.0278
947	2.5704	0.9061		2.1158	18.7825	1.406	0.8751	0.9446	0.5715	2	6.594	2.6329	2.5474	4.6069	4.7468	-0.0799	7.317	-1.2123	4.6899	0.9012
948	2.3267	0.8588		1.7903	8.5469	1.1461	0.8213	0.946	0.4832	2	13.4746	5.3976	5.3095	11.1699	12.1854	-0.4907	6.2773	-3.6417	11.7569	2.1466
949	2.8766	0.8815		2.3728	34.9859	1.5645	0.8471	0.9565	0.4776	2	14.4419	7.7592	3.1605	16.2477	6.1479	4.8233	7.9659	33.398	9.231	1.813
950	2.8399	0.8395		2.2615	32.9426	1.4405	0.864	0.9291	0.5357	2	18.3841	10.5267	3.9769	19.6513	8.6842	5.8748	7.4903	31.9559	12.7623	2.4544
951	3.126	0.8526		2.4927	49.0844	1.6172	0.8199	0.9323	0.4618	2	14.5011	5.3656	3.6879	11.6188	7.9068	1.7142	8.3733	11.8212	8.9668	1.7318
952	3.4829	0.8517		2.8011	67.0233	1.8085	0.7682	0.9183	0.4636	2	0.3296	0.0796	0.0873	0.1717	0.1859	-0.0066	9.3189	-1.9876	0.1823	0.0354
953	3.4006	0.8798		2.8654	63.2875	1.9551	0.8878	0.9821	0.5257	2	27.4959	12.3302	4.8571	23.455	10.6101	6.7526	9.3985	24.5586	14.0637	2.9256
954	2.6993	0.8797		2.2186	24.9579	1.4758	0.9173	0.9868	0.5966	2	7.3137	2.9856	2.3	5.0041	4.9231	0.0483	7.4603	0.6611	4.9558	0.9803
955	2.6722	0.9731		2.3557	23.5953	1.6929	0.9432	1.0144	0.6416	2	9.0099	4.1361	2.7173	6.4463	4.6362	1.1614	8.169	12.8903	5.3222	1.1029
956	2.9917	0.9017		2.497	41.5622	1.7062	0.8516	0.9698	0.5063	2	21.6647	9.3583	5.5655	18.483	10.2564	4.1653	8.4751	19.2262	12.6976	2.5563
957	3.3129	0.8491		2.6769	58.9664	1.767	0.8207	0.9382	0.5058	2	27.1072	13.1769	5.1461	26.0518	11.0454	7.5902	8.8374	28.0007	15.3408	3.0673
958	2.5926	0.8221		1.9959	19.8127	1.254	0.7885	0.8552	0.4402	2	13.022	4.3191	5.6243	9.8108	10.6949	-0.3892	6.6962	-2.9888	10.3844	1.9447
959	2.4599	0.8868		1.9788	13.8079	1.3124	0.8597	0.9312	0.501	2	15.1342	7.1922	4.6983	14.3546	9.788	2.288	6.8531	15.1181	11.5317	2.2084
960	2.2385	0.8915		1.8032	5.6934	1.1749	0.8684	0.9406	0.5116	2	10.5445	4.759	4.1171	9.3018	8.7221	0.2966	6.2694	2.8128	8.9748	1.6819
961	2.4141	0.8679		1.906	11.9603	1.231	0.831	0.9383	0.5114	2	3.8061	2.2315	1.0416	4.3633	2.1883	1.1124	6.582	29.2268	3.0919	0.5783
962	3.1021	0.8561		2.5056	47.6667	1.6218	0.8781	0.9464	0.5335	2	26.6243	10.5839	7.0072	19.8378	14.7395	2.7201	8.3428	10.2166	16.4165	3.1913
963	3.4987	0.7782		2.5998	67.8222	1.5417	0.7517	0.8422	0.4026	2	19.9793	10.2341	3.914	25.4199	8.5549	6.7899	8.5538	33.9847	12.9593	2.3357
964	2.741	0.8846		2.2572	27.3587	1.508	0.8796	0.954	0.5125	2	0.1787	0.0685	0.069	0.1336	0.1107	0.0118	7.6171	6.5809	0.1185	0.0235
965	2.7177	0.843		2.1458	26.0633	1.3882	0.8509	0.9168	0.4641	2	0.1329	0.0271	0.0763	0.0583	0.1146	-0.0261	7.1978	-19.6539	0.0957	0.0185
966	3.6439	0.8141		2.8097	74.1688	1.7501	0.7178	0.8611	0.3797	2	19.4253	9.1685	2.8499	24.147	7.4848	6.3266	9.3192	32.5689	11.0995	2.0844
967	2.1842	0.9656		1.8803	4.4101	1.3105	0.896	1.0467	0.6491	2	13.3785	6.1534	6.3971	9.4803	10.9233	-0.9366	6.626	-7.0008	10.2087	2.0191
968	3.7045	0.8212	0.6652	2.9125	76.9157	1.8577	0.6652	0.9242	0.4078	2	16.3796	3.2721	5.3433	8.0238	9.0405	-0.4146	9.5569	-2.5312	8.8171	1.7139
969	1.9175	0.8284		1.4263	0.8285	0.8522	0.7885	0.9199	0.4879	2	5.768	3.0216	3.2655	6.1931	7.5396	-0.657	4.9903	-11.3904	6.7684	1.1558
970	2.7447	0.8757		2.24	27.5858	1.4855	0.8788	0.9472	0.5193	2	9.2731	4.0238	2.569	7.7486	5.433	1.2025	7.5512	12.9676	6.2424	1.228
971	3.5384	0.8059	0.6563	2.7583	69.4943	1.7276	0.6564	0.9327	0.3467	2	13.5834	3.8936	3.0232	11.2319	7.0168	1.4612	8.9584	10.7572	7.8626	1.5163
972	2.2802	0.9183		1.8845	6.8307	1.2809	0.9085	0.9834	0.5846	2	0.121	0.0447	0.0595	0.0765	0.1095	-0.0192	6.578	-15.9091	0.0945	0.0184
973	2.9286	0.8482		2.2786	37.9839	1.4427	0.8027	0.8859	0.4892	2	21.7558	8.7063	6.3325	17.7959	13.6865	2.0104	7.8038	9.2408	15.0799	2.7878
974	2.9402	0.7519		2.043	38.6041	1.1514	0.7449	0.8083	0.3978	2	7.0234	3.3535	2.0259	8.4311	4.8697	1.4166	6.9453	20.1697	6.0999	1.0112
975	3.109	0.8068		2.3685	48.1377	1.4732	0.7867	0.8968	0.4273	2	10.8333	3.4179	3.062	7.9982	7.09	0.3881	7.8804	3.5825	7.3536	1.3747
976	2.3431	0.9262		1.9574	9.0258	1.3409	0.8889	0.9848	0.5536	2	5.2615	2.4013	2.0156	4.3373	3.6331	0.3899	6.818	7.4104	3.9239	0.7717
977	3.8829	0.881	0.6635	3.3065	83.6403	2.2581	0.6635	1.0004	0.4332	2	15.7523	3.7974	3.4932	8.7655	6.5512	0.9593	10.7472	6.0899	6.9759	1.4657
978	3.8919	0.837		3.0966	83.9311	1.9625	0.739	0.931	0.4215	2	19.1743	7.7884	3.9668	18.4786	7.3884	4.6743	10.2341	24.3779	9.7703	1.8736
979	2.7855	0.9162		2.3428	30.0928	1.6268	0.9183	0.9865	0.6069	2	10.3986	5.2129	2.8168	8.5888	5.0845	2.1269	8.0175	20.4537	6.3921	1.297
980	3.7578	0.913		3.2166	79.1298	2.2051	0.8019	0.993	0.5223	2	20.2585	8.0125	4.3565	15.3398	7.2775	4.2112	10.7781	20.7873	9.1871	1.8796
981	2.3936	0.8495		1.8417	11.0115	1.1712	0.8386	0.9092	0.5099	2	0.4105	0.1114	0.2246	0.2185	0.4523	-0.1192	6.3879	-29.0378	0.3505	0.0643
982	3.2465	0.8522		2.5998	55.4863	1.6832	0.8332	0.9098	0.4708	2	20.2123	6.768	5.0638	14.3765	11.0889	1.5477	8.6919	7.6572	12.0083	2.3254
983	2.1116	0.9498		1.7946	2.8952	1.2344	0.9045	1.0398	0.5831	2	3.9638	1.7822	1.9525	3.0564	3.3496	-0.1709	6.3009	-4.3115	3.2111	0.6291
984	2.7523	0.8746		2.2486	28.026	1.4843	0.9175	0.9176	0.5193	2	17.0949	9.8817	3.638	19.0298	7.4748	6.0003	7.5625	35.0999	11.5171	2.2605
985	3.7239	0.8671	0.6831	3.0452	77.6642	2.0164	0.6831	0.9766	0.4078	2	11.3284	2.2387	2.7504	5.4893	5.6508	-0.0659	10.144	-0.5815	5.6181	1.1168
986	2.4303	0.9227		2.0687	12.5872	1.4108	0.8911	1.0017	0.5639	2	0.0875	0.0166	0.0352	0.0294	0.0838	-0.0307	7.0445	-35.044	0.062	0.0124
987	2.5656	0.9631		2.2229	18.5831	1.5531	0.9296	0.9991	0.619	2	0.2848	0.1777	0.0347	0.2871	0.1147	0.1068	7.7631	37.5	0.1834	0.0367
988	3.6472	0.8453	0.6619	2.9596	74.3363	1.962	0.6619	0.9895	0.3664	2	19.8478	4.6857	5.666	12.7877	9.5027	1.2037	9.6859	6.0647	10.1161	2.0491
989	2.7042	0.8865		2.2572	25.1962	1.5179	0.8836	0.9481	0.5595	2	12.0802	6.6841	2.7639	11.9461	5.6304	3.5337	7.5311	29.252	7.9585	1.604
990	3.4994	0.8928		2.921	67.8623	1.9617	0.7705	0.9815	0.497	2	22.9793	11.0706	4.2971	22.2748	8.1306	7.0296	9.8149	30.591	11.714	2.3413
991	2.7971	0.927		2.4542	30.7419	1.7577	0.9456	1.0148	0.6406	2	8.4094	3.4218	2.9547	5.3416	4.4649	0.5616	8.1461	6.6782	4.7843	1.0323
992	2.4631	0.8985		2.0173	13.9733	1.3521	0.8774	0.9461	0.5289	2	4.5556	1.5477	1.9578	2.9265	3.6535	-0.3845	6.953	-8.4402	3.3693	0.6552
993	3.15	0.9455		2.7583	50.3387	1.9499	0.9249	0.9951	0.576	2	22.0431	11.4172	3.9681	19.82	7.7344	6.9618	9.3565	31.5827	11.3047	2.3559
994	4.0177	0.9173		3.5292	87.8125	2.4828	0.8677	0.995	0.5497	2	23.4503	10.3613	4.286	18.8477	6.7712	6.6389	11.578	28.3105	9.4451	2.0254
995	3.6924	0.8646	0.7383	3.0624	76.2984	2.0239	0.7383	0.9462	0.415	2	19.0915	4.0579	6.2583	9.7776	9.344	0.1799	10.0292	0.9423	9.433	1.9036
996	2.0666	0.9315		1.7004	2.1437	1.1686	0.8558	0.9874	0.5575	2	3.0986	1.5605	1.3521	2.7989	2.5173	0.157	6.0478	5.0668	2.6515	0.5124
997	3.738	0.8606		3.1181	78.2013	2.0945	0.7909	0.9554	0.4923	2	26.7657	10.6978	5.4853	21.7322	10.0285	5.7612	10.1061	21.5246	12.779	2.6485
998	1.9304	1.0352		1.7346	0.9166	1.2703	1.0045	1.1018	0.7582	2	8.3538	5.057	3.9932	6.6693	6.4385	0.175	6.2782	2.0949	6.5762	1.3306
999	2.7721	0.9343		2.4628	29.2012	1.7641	0.9415	1.0555	0.6004	2	21.5654	9.8557	6.2619	16.416	10.0625	3.8145	8.137	17.6881	12.2246	2.6503
1000	2.4736	0.8586		1.9231	14.4429	1.2247	0.8211	0.9302	0.4781	2	10.8184	4.4068	3.9807	9.2178	8.5879	0.3012	6.6722	2.7841	8.8335	1.6214
1001	2.1947	0.9237		1.8074	4.5779	1.24	0.9253	0.9914	0.5504	2	7.1447	3.734	2.5346	6.7847	4.9453	1.0123	6.3687	14.1685	5.7619	1.1218
1002	2.3686	0.8587		1.8417	10.0689	1.1622	0.8223	0.9237	0.4829	2	10.4928	5.0979	3.6412	10.5565	7.9424	1.2624	6.3901	12.0311	9.0284	1.642
1003	3.397	0.8746		2.7925	63.1324	1.8626	0.852	0.9229	0.484	2	25.2812	13.3986	3.8888	27.6803	8.6195	9.2264	9.3341	36.4951	13.5731	2.7085
1004	2.0956	0.9507		1.7817	2.64	1.2326	0.8726	1.0301	0.5731	2	6.5986	3.6822	2.4257	6.4255	4.4222	1.148	6.2589	17.3976	5.3534	1.0543
1005	3.3099	0.8206		2.5741	58.8722	1.6314	0.7984	0.9041	0.4761	2	21.9295	10.7274	4.219	22.5323	9.6966	6.111	8.533	27.8666	13.4421	2.57
1006	3.3085	0.8361	0.728	2.6298	58.7593	1.7164	0.728	0.9779	0.4335	2	19.1065	5.2885	6.7827	12.1982	10.771	0.6187	8.6908	3.2382	11.1317	2.1985
1007	2.7502	0.8741		2.2272	27.9044	1.4759	0.8732	0.9336	0.516	2	13.412	7.2992	2.6829	14.1455	6.3681	4.0132	7.5525	29.9225	9.0873	1.7758
1008	3.1097	0.893		2.5998	48.1901	1.7754	0.8551	0.9656	0.5147	2	25.0867	10.3325	6.2445	20.0734	11.7031	4.3085	8.7238	17.1744	14.1302	2.8757
1009	3.1394	0.845		2.4756	49.7367	1.5753	0.8086	0.9084	0.4447	2	10.0147	3.9509	2.5489	8.8843	5.3636	1.5657	8.3343	15.634	6.3573	1.2016
1010	3.2362	0.8916		2.7069	54.9174	1.8173	0.8286	0.9623	0.5176	2	12.0036	4.7298	3.5606	9.1376	5.5966	1.8329	9.0647	15.2696	6.6052	1.3242
1011	2.2674	0.9529		1.9402	6.5815	1.3674	0.9818	0.9818	0.644	2	11.9166	4.4509	5.5775	6.9109	10.3208	-2.1961	6.7879	-18.4289	8.7148	1.7556
1012	3.4569	0.8644	0.7383	2.8268	65.7343	1.8781	0.7383	0.9756	0.4564	2	23.082	6.8689	7.9764	15.0502	11.4039	1.6642	9.3875	7.2099	12.2901	2.4588
1013	2.0152	0.8759		1.6019	1.4593	1.0337	0.8575	0.9138	0.537	2	9.9476	3.9625	5.985	7.3789	12.0495	-2.5081	5.5453	-25.2131	9.6233	1.7939
1014	3.36	0.8616		2.7283	61.1682	1.7684	0.7954	0.9404	0.4783	2	31.9673	13.4784	6.8772	28.1815	14.3305	6.6246	9.0952	20.7231	18.077	3.5147
1015	2.8625	0.8815		2.4242	34.2222	1.682	0.926	0.9842	0.5417	2	25.269	12.155	5.6801	22.4367	11.5008	5.9245	7.9276	23.4457	15.0232	3.1875
1016	2.9511	0.9011		2.5099	39.1121	1.7306	0.8271	1.0055	0.5636	2	17.2112	7.1704	5.002	12.7222	8.6041	2.321	8.3544	13.4854	9.9452	2.0601
1017	2.2626	0.8869		1.8246	6.3982	1.204	0.8677	0.9332	0.5655	2	8.78	4.3569	3.2931	7.7046	6.9268	0.4399	6.304	5.0103	7.2924	1.3928
1018	2.0978	0.9916		1.846	2.6528	1.3262	0.9766	1.0451	0.6408	2	8.8127	3.6194	4.493	5.6485	7.5772	-1.2359	6.5348	-14.0241	6.6451	1.3486
1019	2.8643	0.9159		2.4413	34.3651	1.686	0.9186	0.9896	0.5334	2	17.038	7.7269	3.4036	14.4853	8.0784	3.4176	8.242	20.0587	10.1056	2.0672
1020	2.9015	0.8855		2.4542	36.5577	1.6704	0.8804	0.9757	0.5208	2	25.4966	11.6165	7.835	22.3045	12.0736	5.3284	8.0716	20.8985	15.2638	3.1588
1021	2.779	0.7902		2.1287	29.5849	1.2994	0.7881	0.8849	0.4379	2	17.4636	6.291	6.5251	14.3669	12.9681	0.6125	6.899	3.5073	13.4397	2.5313
1022	2.4728	0.901		2.0259	14.3876	1.3557	0.8661	0.9533	0.5176	2	10.5452	5.7843	2.6406	11.1759	5.6807	2.8441	6.9992	26.9706	7.7784	1.5066
1023	2.6989	0.9115		2.2272	24.8835	1.4893	0.8802	0.9521	0.5734	2	16.6514	7.5284	5.0095	13.1305	9.9606	1.8175	7.7284	10.915	11.1807	2.1546
1024	4.5938	0.799	0.6283	3.5678	96.8307	2.2107	0.6283	0.9069	0.3283	2	32.9872	6.5741	7.2958	20.0276	14.031	1.9684	11.5318	5.9672	14.9216	2.8605
1025	2.0413	0.9191		1.6661	1.8265	1.1107	0.8556	0.9876	0.5844	2	5.2683	2.457	2.8113	4.2044	5.342	-0.6648	5.8941	-12.6189	4.7432	0.8938
1026	2.9836	0.9171		2.5527	41.1787	1.797	0.9163	0.9818	0.571	2	15.6696	5.8391	3.9614	10.226	8.0186	1.2604	8.5959	8.0436	8.7199	1.8229
1027	3.3407	0.8677		2.7283	60.291	1.803	0.7591	0.9454	0.4699	2	17.9319	6.8308	4.2305	14.5376	8.327	2.9182	9.1069	16.2738	9.9456	1.969
1028	2.6489	0.8458		2.1458	22.5379	1.3859	0.8742	0.9416	0.4939	2	5.5173	2.1038	2.0665	4.2597	3.8267	0.2139	7.0386	3.8769	3.981	0.7839
1029	2.098	0.8956		1.6832	2.6655	1.1	0.8728	0.9824	0.5223	2	3.0909	1.4695	1.4113	2.8134	2.8066	0.0035	5.9033	0.114	2.8099	0.5236
1030	2.4175	0.8637		1.8931	12.0964	1.2101	0.8268	0.9349	0.5092	2	6.2646	2.0845	2.8079	4.0936	5.964	-0.9524	6.5594	-15.2029	5.1769	0.9551
1031	2.1325	0.9178		1.7603	3.3301	1.1965	0.8685	0.971	0.5764	2	11.5697	5.0149	5.6783	8.7009	10.57	-1.0773	6.1487	-9.3114	9.6696	1.8816
1032	2.7815	0.902		2.3128	29.8001	1.5823	0.8543	0.9311	0.5561	2	17.6927	9.3318	3.7746	16.7799	8.1474	4.8008	7.8824	27.1344	11.1816	2.2446
1033	2.6991	0.8301		2.1115	24.9282	1.3368	0.8677	0.8947	0.5187	2	13.5906	4.8485	5.0393	9.3481	10.6854	-0.6936	7.0383	-5.1035	10.1665	1.9309
1034	3.9307	0.8525	0.7547	3.1823	85.1907	2.0778	0.7547	0.9473	0.4139	2	30.6981	11.7982	6.1106	28.5049	11.3588	7.0968	10.5277	23.118	14.7743	2.9159
1035	2.084	0.9413		1.7346	2.4235	1.1945	0.9245	1.0282	0.5827	2	4.6036	1.8713	2.3121	3.2115	4.4662	-0.7311	6.1626	-15.881	3.854	0.747
1036	2.9903	0.914		2.5484	41.4954	1.7783	0.9189	0.9854	0.5339	2	18.4466	6.51	5.321	12.194	9.5922	1.3891	8.5865	7.5304	10.3732	2.1483
1037	3.0858	0.7579		2.2315	46.8504	1.3102	0.7731	0.853	0.4231	2	15.5178	6.1502	3.5017	14.5347	10.5598	1.6819	7.3478	10.8385	11.8438	2.1119
1038	3.9468	0.866	0.7011	3.2466	85.6206	2.1389	0.7011	0.9409	0.3933	2	16.3249	3.2513	4.2744	8.2657	7.4898	0.3052	10.7376	1.8695	7.6324	1.5203
1039	2.4423	0.8562		1.9231	12.9839	1.2098	0.851	0.9165	0.488	2	11.0042	5.1179	4.1389	10.4881	8.1548	1.1386	6.5695	10.347	9.0959	1.675
1040	4.228	0.871	0.7478	3.5549	92.5124	2.4056	0.7478	0.9899	0.4618	2	26.7023	5.7847	6.0532	12.5251	10.7614	0.8146	11.569	3.0507	11.1001	2.3081
1041	2.6685	0.8283		2.103	23.3597	1.3583	0.8374	0.9138	0.5061	2	16.4425	7.4476	5.7819	14.7152	10.5546	2.1058	6.9437	12.8071	12.1052	2.368
1042	2.3039	0.8851		1.846	7.6203	1.1938	0.8687	0.9543	0.5433	2	7.9392	3.532	3.2765	6.5005	6.7755	-0.1494	6.4063	-1.8818	6.6504	1.2393
1043	4.0438	0.8395	0.6717	3.2123	88.4349	2.0729	0.6717	0.9217	0.3776	2	19.4905	6.5474	3.5957	17.3385	7.6346	3.6644	10.6655	18.801	9.4025	1.8274
1044	3.0835	0.8355		2.4499	46.6946	1.5618	0.8018	0.9349	0.4807	2	20.6193	7.5551	5.6329	15.718	12.0839	1.7468	8.0935	8.4717	13.2023	2.5476
1045	3.4539	0.9201		3.0024	65.6159	2.1234	0.9349	1.0022	0.5936	2	31.8327	12.4308	6.7745	20.9411	12.6825	4.9023	9.984	15.4002	14.9914	3.1884
1046	2.739	0.8709		2.2272	27.2377	1.4647	0.8738	0.9445	0.5018	2	20.6151	10.2454	5.1478	20.4154	10.7696	4.8407	7.4944	23.4813	14.0746	2.7507
1047	4.1498	0.8537	0.5893	3.3622	91.0698	2.1557	0.5893	0.9557	0.4007	2	21.7602	5.3725	4.2937	13.4082	9.3378	1.6309	11.1298	7.4949	10.0943	1.9551
1048	2.7381	0.9096		2.3128	27.1773	1.5905	0.9197	0.9855	0.5457	2	19.7022	5.6496	7.6148	10.3526	13.45	-1.6903	7.8248	-8.5792	12.3874	2.5179
1049	2.1809	0.8943		1.7603	4.3585	1.1449	0.8387	0.9726	0.556	2	6.5147	3.7508	2.2393	6.7467	4.6926	1.142	6.1275	17.5296	5.6902	1.0632
1050	3.2256	0.8406		2.5655	54.3142	1.6388	0.8442	0.9091	0.4841	2	0.2568	0.0877	0.0806	0.1812	0.1464	0.0168	8.5179	6.5576	0.1567	0.0301
1051	2.4174	0.9655		2.0473	12.0828	1.4465	0.9334	1.0465	0.6758	2	18.2363	5.7589	9.3291	8.5212	16.1897	-5.1826	7.3324	-28.4191	12.6072	2.4871
1052	2.5708	0.8358		2.0344	18.8538	1.3098	0.8424	0.9619	0.5321	2	25.2305	11.112	9.5814	20.8825	18.1554	1.4511	6.7506	5.7514	19.2629	3.7375
1053	2.3128	0.8645		1.7903	8.1093	1.1304	0.8023	0.936	0.5228	2	8.9938	3.1874	4.5904	6.0968	9.5556	-1.8083	6.2812	-20.1061	7.9563	1.4319
1054	3.4912	0.8522		2.7968	67.3623	1.7983	0.7467	0.9522	0.456	2	18.5746	7.8305	3.8929	17.1715	8.0046	4.1803	9.3468	22.5055	10.329	1.9873
1055	2.8922	0.926		2.467	36.0426	1.7089	0.9107	0.9954	0.5551	2	20.0044	9.6996	4.4742	17.4739	8.9312	4.742	8.4141	23.7048	11.706	2.3775
1056	3.4598	0.7907		2.5998	65.8726	1.5882	0.6713	0.9168	0.3847	2	21.9553	8.2806	6.1929	21.5269	11.3618	3.9101	8.5939	17.8094	13.824	2.5548
1057	3.639	0.8692		3.0581	73.9806	2.0871	0.8205	1.0064	0.4644	2	27.6756	10.6733	5.283	22.984	10.4775	5.8078	9.9374	20.9853	13.2603	2.785
1058	3.6939	0.8915		3.1566	76.4046	2.1419	0.861	0.9729	0.4852	2	21.752	10.7358	3.333	22.1245	6.6497	7.5091	10.3455	34.5214	10.1555	2.1026
1059	2.0932	0.9212		1.7389	2.6018	1.1722	0.932	0.9573	0.5408	2	0.3682	0.1392	0.2056	0.2574	0.3628	-0.057	6.0581	-15.4726	0.3141	0.0608
1060	2.0144	0.8426		1.5205	1.434	0.9447	0.7862	0.9173	0.5056	2	4.2584	1.915	2.3434	3.7878	5.3359	-0.7827	5.3323	-18.3801	4.5077	0.7986
1061	3.3615	0.777		2.5655	61.3213	1.5474	0.7248	0.9047	0.4016	2	13.6076	4.4863	4.587	11.172	7.9603	1.2897	8.2058	9.4778	8.7938	1.6583
1062	3.3192	0.8676		2.7412	59.3059	1.8344	0.8334	0.9541	0.5155	2	26.2863	11.6448	5.5341	22.5895	11.1014	5.9221	9.0472	22.5292	14.3296	2.9055
1063	2.1309	0.9064		1.7218	3.2917	1.1525	0.8634	0.9915	0.5844	2	11.5657	5.3321	5.532	9.1248	10.9713	-1.079	6.0678	-9.3293	10.0353	1.9061
1064	2.3219	0.9244		1.9531	8.4009	1.3111	0.9192	0.985	0.6017	2	12.8639	5.8037	5.9284	9.6459	9.9524	-0.1844	6.7431	-1.4335	9.8115	1.9077
1065	2.909	0.8208		2.2914	36.8645	1.4412	0.7863	0.9182	0.4559	2	14.2033	5.9916	3.9657	13.143	8.334	2.1923	7.5014	15.4351	9.8552	1.8934
1066	3.7372	0.8344	0.6879	2.9553	78.1798	1.8817	0.6879	0.9375	0.3963	2	10.9635	2.4133	3.379	6.0898	5.7562	0.1322	9.7963	1.2058	5.8264	1.1191
1067	2.2962	0.8635		1.7903	7.3961	1.1384	0.8521	0.9176	0.5224	2	8.7503	4.1918	3.4165	8.0247	7.3997	0.3265	6.2286	3.7313	7.6865	1.4049
1068	3.0042	0.8521		2.467	42.3322	1.6363	0.8614	0.9333	0.4797	2	27.2374	13.0958	5.3995	27.3028	12.2264	7.2314	8.0415	26.5495	16.6457	3.3871
1069	3.2378	0.8436	0.7281	2.5613	55.0456	1.6207	0.7281	0.9305	0.4351	2	14.72	6.778	2.8601	15.5766	6.6987	3.8631	8.5813	26.2439	9.0825	1.7154
1070	2.9581	0.7956		2.24	39.6219	1.3638	0.7979	0.8728	0.4649	2	10.8719	6.515	2.1817	14.0125	4.8469	4.2615	7.3937	39.1974	7.9718	1.4704
1071	2.3835	0.9391		2.0344	10.6338	1.3898	0.9262	0.9832	0.5766	2	8.5414	3.7991	3.3068	6.589	5.8318	0.4366	7.0319	5.1116	6.1458	1.2147
1072	2.3331	1.0028		2.073	8.7596	1.5308	0.9877	1.0748	0.6752	2	12.8133	6.0874	4.7245	9.0162	7.861	0.7799	7.3506	6.0866	8.3703	1.7432
1073	3.4958	0.8508	0.7078	2.8097	67.5821	1.8037	0.7078	0.9397	0.4398	2	8.5183	2.0408	2.4914	4.6402	4.7492	-0.0479	9.3438	-0.5629	4.7227	0.9117
1074	2.4861	0.8871		2.0516	14.8725	1.3661	0.8779	0.9478	0.5194	2	11.2704	3.8952	4.8589	7.499	8.7106	-0.6293	6.9285	-5.5837	8.2501	1.6267
1075	2.1908	0.8852		1.7561	4.4875	1.1272	0.8729	0.9595	0.5451	2	4.2488	1.8366	2.2057	3.3694	4.1441	-0.4223	6.0921	-9.9393	3.7693	0.6974
1076	3.558	0.8607		2.9168	70.2663	1.9075	0.8248	0.9419	0.4739	2	18.3974	6.855	3.2921	14.4664	8.0509	3.04	9.6201	16.5241	9.6448	1.9124
1077	3.4793	0.9029		2.9682	66.9038	2.0301	0.8142	1.0492	0.4953	2	20.3081	8.9694	4.2386	18.1073	7.3882	5.3097	9.8697	26.1457	10.0035	2.0576
1078	4.3081	0.8876	0.7457	3.6235	93.8255	2.4592	0.7457	1.0044	0.4295	2	24.7498	9.8203	2.7739	22.8643	7.3555	6.6611	12.0127	26.9138	10.0642	2.0603
1079	2.4251	0.9588		2.1201	12.3961	1.5007	0.9202	1.0429	0.6509	2	14.2946	8.1674	4.333	12.5477	7.2104	3.4741	7.3049	24.3036	9.5253	1.9569
1080	4.4769	0.8184	0.6113	3.5549	96.0005	2.2549	0.6113	0.9288	0.3067	2	21.5028	4.6252	4.595	15.0802	8.6631	1.9681	11.5106	9.1528	9.536	1.8681
1081	2.5941	0.8933		2.1587	19.9133	1.4745	0.9153	0.9945	0.5456	2	19.6492	6.642	7.0408	12.174	14.0021	-0.9974	7.2802	-5.076	13.326	2.699
1082	2.5538	0.8807		2.1287	17.9863	1.443	0.8742	0.9861	0.5929	2	7.1964	2.8901	2.2244	4.8742	5.0661	-0.1138	7.0659	-1.5813	4.9871	1.0185
1083	2.9093	0.8382		2.3257	36.9453	1.4873	0.7999	0.9326	0.4666	2	15.0276	5.0502	4.4452	10.8224	9.7759	0.4883	7.6606	3.2494	10.1039	1.9617
1084	2.7158	0.9132		2.3086	25.9284	1.5729	0.8948	0.9761	0.5993	2	4.0171	1.5402	1.7078	2.5699	2.5441	0.0155	7.7914	0.3851	2.5539	0.5156
1085	3.0716	0.7783		2.3	46.1075	1.3884	0.7776	0.871	0.4526	2	12.273	5.4644	3.6274	12.073	7.2756	2.1714	7.5108	17.6925	8.8397	1.634
1086	2.4904	0.8287		1.9274	15.1224	1.2103	0.8524	0.9214	0.4706	2	11.3558	6.4725	2.806	13.7551	6.6017	3.3661	6.4841	29.6421	9.3826	1.7513
1087	3.0695	0.8775		2.4713	45.9525	1.6095	0.8357	0.933	0.5123	2	17.2055	6.0877	4.9049	11.8834	10.1331	0.8966	8.4619	5.2111	10.69	2.0333
1088	3.843	0.7997	0.6551	2.9296	82.5049	1.81	0.6551	0.89	0.3601	2	17.5301	5.116	4.029	14.206	8.5623	2.0325	9.655	11.5943	9.6851	1.8156
1089	3.27	0.9032		2.7497	56.5382	1.864	0.9121	0.9432	0.5309	2	26.5821	14.2506	4.4688	26.8402	9.2504	9.3391	9.2791	35.133	14.2608	2.8647
1090	2.0647	0.9093		1.6704	2.1056	1.1248	0.8778	0.9729	0.5301	2	7.2663	3.4379	3.3154	6.4855	6.4376	0.0254	5.8978	0.3493	6.4601	1.232
1091	3.2979	0.8754		2.7497	58.0651	1.8524	0.8987	0.9886	0.5256	2	36.5149	17.3035	6.8795	32.9192	14.4801	9.6922	9.0696	26.5431	19.7122	4.0261
1092	4.0363	0.8583	0.7007	3.2337	88.2041	2.0955	0.7007	0.9346	0.3844	2	14.3434	6.598	2.8882	17.1634	4.5267	4.8579	10.884	33.8685	6.8449	1.3178
1093	2.8563	0.7996		2.2143	33.8261	1.4091	0.826	0.9073	0.4703	2	17.5011	8.0327	4.5662	17.0811	10.085	3.2901	7.1754	18.7994	12.4201	2.439
1094	3.2024	0.8823		2.6555	52.9528	1.8044	0.8966	0.9714	0.5837	2	12.646	5.3533	3.0524	9.1709	5.9741	1.8661	8.8766	14.7564	7.0084	1.4246
1095	3.652	0.9113	0.7903	3.1052	74.693	2.1338	0.7903	0.9878	0.474	2	27.8702	11.3682	4.5224	23.9821	9.9422	6.6553	10.4556	23.8796	13.0613	2.6656
1096	2.5656	0.8745		2.0344	18.5688	1.314	0.8486	0.9283	0.5133	2	0.2698	0.0941	0.1016	0.1833	0.2194	-0.0186	7.0483	-6.8829	0.2053	0.0383
1097	3.0066	0.8724		2.4371	42.5506	1.5955	0.8029	0.918	0.4618	2	16.4206	7.3071	3.8669	15.8237	8.0383	3.5951	8.2404	21.8938	10.2918	1.9927
1098	2.7401	0.9288		2.36	27.2831	1.655	0.9229	0.9885	0.5635	2	23.9408	14.9308	3.843	26.4981	8.2545	10.2796	7.9956	42.9376	14.4657	2.9942
1099	3.1256	0.8758		2.6255	49.0493	1.7908	0.8659	0.9681	0.5064	2	12.3738	4.8029	3.1587	9.4853	5.8944	1.8183	8.6	14.6948	6.9096	1.4388
1100	2.7613	0.8945		2.2871	28.62	1.5213	0.8603	0.9713	0.4878	2	21.2457	11.058	5.0003	22.6675	9.8582	6.2488	7.7596	29.4121	13.9655	2.738
1101	2.9377	0.8765		2.4156	38.4733	1.6269	0.8857	0.9772	0.5746	2	20.5809	7.5605	6.6852	13.1578	12.3728	0.451	8.0888	2.1914	12.6504	2.5444
1102	3.2087	0.8388		2.5655	53.2783	1.6541	0.858	0.9252	0.5058	2	16.7631	8.1682	3.6717	16.1487	7.4848	4.3823	8.4556	26.1425	10.1343	1.9825
1103	2.4178	0.936		2.0344	12.11	1.4009	0.9123	1.0489	0.6322	2	9.2385	4.2243	3.2566	6.6823	6.523	0.1007	7.1097	1.09	6.5947	1.2994
1104	4.2018	0.8783	0.6636	3.5378	92.0852	2.4019	0.6636	1.0536	0.3628	2	15.6927	3.3446	3.8066	9.2185	6.0558	1.1475	11.5937	7.3123	6.5335	1.3536
1105	3.0075	0.8199		2.33	42.6347	1.4628	0.8513	0.9018	0.4534	2	23.0976	9.0736	5.9967	20.0125	13.8929	2.7746	7.7464	12.0125	15.79	2.9817
1106	2.1286	0.9882		1.8674	3.2276	1.3658	0.9809	1.0674	0.6872	2	16.6046	7.2373	8.1105	10.5323	13.8025	-2.2472	6.6085	-13.5336	12.1574	2.5126
1107	4.6566	0.8412	0.7138	3.8205	97.3214	2.5303	0.7138	1.0046	0.4104	2	35.9589	8.1637	7.3996	19.8928	13.1116	2.7829	12.3058	7.7391	14.2113	2.9221
1108	3.3221	0.8757		2.7497	59.4948	1.8491	0.8363	0.9538	0.5361	2	17.7085	8.9018	3.281	16.6062	6.7073	5.3063	9.1394	29.9647	9.5768	1.9376
1109	2.089	0.9283		1.7346	2.4999	1.1797	0.9132	0.9842	0.56	2	6.0187	2.4203	3.0847	4.3221	5.8066	-0.8313	6.0925	-13.812	5.1019	0.9879
1110	3.2793	0.786		2.4242	57.0577	1.4325	0.7853	0.8521	0.4006	2	24.1239	10.4397	5.3373	26.0575	13.2612	5.1267	8.0978	21.2515	16.8404	2.9791
1111	2.8267	0.9112		2.4285	32.221	1.7075	0.885	1.1938	0.6886	2	16.0445	8.5957	4.216	12.4834	7.3102	3.5622	8.0917	22.202	9.3965	1.9828
1112	3.7545	0.837	0.7261	2.9596	78.9999	1.8707	0.7261	0.9276	0.4224	2	21.5896	9.9326	3.795	23.5172	8.0484	6.5333	9.8724	30.2613	11.5409	2.1869
1113	2.7544	0.8907		2.2786	28.1629	1.5244	0.9198	0.9432	0.5261	2	10.7628	4.953	3.7639	9.4153	5.8194	1.8917	7.7076	17.5763	7.0604	1.3964
1114	3.7932	0.8229	0.561	3.0067	80.6542	1.9282	0.561	0.9436	0.3152	2	9.1735	1.8635	2.1203	5.9115	4.5322	0.4348	9.8058	4.7397	4.7575	0.9355
1115	3.7433	0.9028	0.7826	3.1866	78.5245	2.1832	0.7826	1.0469	0.4776	2	31.3133	13.9468	5.9563	29.2046	10.1816	9.0845	10.6167	29.0116	14.3428	2.9494
1116	2.6633	0.8772		2.2229	23.1391	1.5177	0.8822	0.97	0.5874	2	16.8757	8.1078	4.8507	13.8023	9.4246	2.5715	7.3393	15.2379	11.1193	2.2994
1117	3.4529	0.8612		2.8439	65.5962	1.8864	0.7864	0.9226	0.481	2	21.6425	9.4736	4.2858	19.6956	8.6585	5.3088	9.3423	24.5295	11.4729	2.3166
1118	2.5002	0.841		1.9659	15.5679	1.2486	0.8547	0.9245	0.4859	2	9.284	3.1324	3.8577	6.4462	8.0656	-0.7869	6.6056	-8.4759	7.4355	1.4055
1119	3.6493	0.8838		3.0196	74.4411	2.0226	0.8513	0.9628	0.4902	2	23.6174	8.7402	4.4471	17.8302	9.7084	3.9812	10.1322	16.8571	11.6768	2.3309
1120	2.968	0.8812		2.4628	40.1334	1.6302	0.8522	0.9235	0.5312	2	19.2284	8.8283	5.2362	16.6187	9.4635	3.8011	8.2164	19.7682	11.7951	2.3402
1121	4.4179	0.7666	0.606	3.268	95.1992	1.9504	0.606	0.8576	0.3013	2	22.8779	3.7902	5.8042	12.5782	11.575	0.3023	10.6399	1.3214	11.7299	2.1502
1122	3.363	0.8508		2.7797	61.4553	1.8349	0.8704	0.9378	0.5221	2	21.7668	9.9197	4.4838	19.0012	9.0236	5.2089	8.9889	23.9305	11.8627	2.4215
1123	2.2277	0.904		1.8074	5.4202	1.1969	0.92	0.986	0.5393	2	8.3295	3.1291	4.2259	5.8018	7.9079	-1.1358	6.3271	-13.6359	6.9592	1.3165
1124	2.6547	0.8182		2.0858	22.7869	1.3415	0.8737	0.9207	0.5219	2	12.8389	6.9935	3.1011	13.4011	7.1315	3.2718	6.8235	25.4835	9.5706	1.8816
1125	2.7592	0.8239		2.1287	28.4827	1.32	0.8173	0.9002	0.4408	2	14.8277	5.1916	5.5398	11.7781	10.9601	0.3606	7.1418	2.4319	11.2331	2.0762
1126	2.7791	0.9286		2.3471	29.6156	1.5868	0.8878	0.9676	0.5407	2	0.5192	0.0946	0.2874	0.1749	0.4059	-0.1249	8.1074	-24.0562	0.3272	0.064
1127	2.4716	0.851		1.9145	14.3323	1.2158	0.8171	0.8927	0.4661	2	6.2817	2.552	2.4683	5.4752	4.9748	0.2332	6.6081	3.7124	5.1667	0.9506
1128	2.9402	0.9249		2.4885	38.6205	1.7059	0.8929	0.9839	0.5612	2	14.2974	6.4879	3.5589	11.5607	6.8223	2.6592	8.5432	18.5992	8.3811	1.6735
1129	4.6641	0.8129		3.7006	97.4197	2.3558	0.7296	0.9295	0.4766	2	16.4618	3.1134	3.7082	6.5332	7.1029	-0.2715	11.9114	-1.6493	6.9878	1.382
1130	2.4685	0.9695		2.1501	14.2079	1.5448	0.9385	1.0474	0.6183	2	13.5562	5.2214	5.3772	8.4446	8.9964	-0.3412	7.5185	-2.5169	8.7754	1.803
1131	3.0199	0.802		2.27	43.3091	1.377	0.7266	0.8635	0.3765	2	18.773	10.3558	3.7039	27.5045	8.4128	7.1883	7.6085	38.2906	13.6333	2.4674
1132	2.319	0.8414		1.7732	8.3081	1.089	0.8552	0.921	0.5103	2	11.8743	4.3202	6.0774	8.4667	13.0533	-2.3404	6.1297	-19.7098	10.9039	1.9372
1133	2.4965	0.8521		1.9788	15.4286	1.2711	0.8692	0.9321	0.4915	2	12.7132	7.4924	2.74	15.2453	6.6963	4.2014	6.6828	33.0475	10.0017	1.9024
1134	3.0066	0.8381		2.3642	42.5674	1.5062	0.7955	0.919	0.4516	2	15.356	6.8284	3.5329	15.1204	8.0864	3.1766	7.9164	20.6864	10.1952	1.9398
1135	2.9842	0.8183		2.3171	41.212	1.4665	0.7257	0.9205	0.3963	2	20.371	11.2334	4.1838	28.3427	8.5384	7.8493	7.6713	38.5317	13.8909	2.6555
1136	2.778	0.7915		2.1115	29.5234	1.2819	0.79	0.8564	0.442	2	11.5289	4.7126	3.7642	10.6618	8.1155	1.1255	6.9079	9.7624	8.9936	1.6689
1137	2.8252	0.8184		2.1886	32.1584	1.3713	0.8538	0.9212	0.5028	2	18.273	9.3858	4.5797	18.6678	10.233	4.2408	7.264	23.208	13.3253	2.5156
1138	3.1871	0.8146		2.4756	51.9445	1.5563	0.8048	0.8911	0.4785	2	25.9766	11.2782	6.3199	23.5701	13.6377	4.7526	8.1567	18.2957	16.6913	3.1847
1139	3.3534	0.8599		2.7883	60.8816	1.8667	0.7981	0.9824	0.504	2	20.525	11.4772	3.5318	22.7712	6.6399	8.1306	9.0594	39.6132	10.9953	2.2656
1140	2.2756	1.125		2.2358	6.7388	1.829	1.1239	1.2001	0.9025	2	3.7397	1.7264	1.5097	1.913	2.1728	-0.2345	8.0427	-6.2706	2.0447	0.465
1141	2.3835	0.9001		1.9445	10.6607	1.276	0.9203	0.9571	0.5269	2	20.3971	10.3696	6.6791	19.6817	13.3847	3.3177	6.74	16.2655	15.9852	3.0263
1142	2.8033	0.772		2.0773	31.021	1.2524	0.7989	0.8696	0.4577	2	13.5172	5.7523	4.6401	12.5685	9.7703	1.2807	6.7991	9.4746	10.793	1.9881
1143	4.0523	0.7993	0.6939	3.1609	88.6662	1.9855	0.6939	0.8913	0.3554	2	17.1818	5.7866	3.7228	16.2802	6.9905	3.3019	10.1758	19.2174	8.6536	1.6885
1144	2.5242	1.0531		2.3685	16.6175	1.5951	0.9118	0.9791	0.6	2	11.7898	5.6054	3.792	9.342	6.2148	1.8764	8.3512	15.9155	7.3913	1.4117
1145	2.9489	0.8358		2.3514	39.0465	1.5082	0.796	0.9285	0.4746	2	22.444	10.8701	4.4111	22.902	11.1976	5.5553	7.743	24.7518	14.8813	2.8986
1146	3.7587	0.8282	0.7209	2.9639	79.2165	1.8614	0.7209	0.9238	0.4171	2	23.6756	12.3159	4.0356	29.5258	7.8651	9.0351	9.7792	38.1621	12.7192	2.421
1147	4.1585	0.817	0.595	3.238	91.2817	2.0403	0.595	0.9257	0.3102	2	11.8102	2.6162	3.2296	8.4341	5.3142	0.9678	10.6741	8.1946	5.7885	1.1064
1148	3.4861	0.8607		2.8225	67.1628	1.8363	0.7856	0.9331	0.4778	2	15.7715	7.2315	2.8263	15.1358	6.2864	4.228	9.4266	26.8078	8.5887	1.6731
1149	2.1439	0.8881		1.7132	3.5993	1.1261	0.8702	0.9357	0.5526	2	5.3726	2.8344	2.1704	5.1295	4.4252	0.3892	5.9811	7.2442	4.771	0.8983
1150	2.5704	0.9417		2.1715	18.8253	1.4829	0.8851	0.9603	0.5921	2	22.1366	11.294	6.7945	19.074	12.1722	4.0866	7.6047	18.4608	14.9279	2.9109
1151	2.5351	0.9025		2.0901	17.2086	1.4043	0.8526	0.948	0.5503	2	0.2639	0.0747	0.1396	0.1358	0.2215	-0.0471	7.1879	-17.859	0.1879	0.0367
1152	3.2066	0.8307		2.5356	53.2059	1.6276	0.7908	0.926	0.4664	2	21.8171	8.897	5.0017	19.0756	11.1268	3.7074	8.3684	16.9931	13.4045	2.6071
1153	2.5645	0.8216		2.0045	18.4834	1.2687	0.8184	0.9292	0.5091	2	15.7358	9.0696	3.8602	17.8162	8.775	4.6026	6.6191	29.2492	12.4031	2.3773
1154	2.7048	0.8908		2.2615	25.226	1.5165	0.8671	0.9969	0.5828	2	12.5838	4.945	4.0177	8.4853	8.1809	0.1774	7.5697	1.4097	8.2979	1.6624
1155	3.4912	0.8154		2.6898	67.3423	1.6605	0.7333	0.9257	0.4197	2	21.5949	8.8759	5.3856	21.1508	10.2502	4.5745	8.943	21.1832	13.0051	2.4147
1156	2.8188	0.8454		2.2615	31.7991	1.4726	0.8503	0.92	0.5271	2	16.9399	6.9082	5.3845	13.1057	10.6103	1.3154	7.4862	7.7651	11.5034	2.2628
1157	2.8733	0.8173		2.2058	34.7946	1.37	0.8113	0.9084	0.4364	2	12.7731	6.5823	2.9898	15.0829	6.6314	3.6883	7.3773	28.8755	9.3234	1.7314
1158	2.3865	0.9183		1.9788	10.7686	1.3234	0.8934	0.9654	0.5434	2	12.5469	4.5088	5.9146	8.2972	10.3056	-1.0913	6.8851	-8.6978	9.4808	1.8223
1159	3.5022	0.9205		3.0281	67.9625	2.1183	0.9162	0.9875	0.5314	2	17.393	7.677	2.5807	14.4481	6.1224	4.4239	10.1279	25.4349	8.2108	1.7173
1160	3.979	0.942		3.4907	86.6439	2.4899	0.9202	1.071	0.5759	2	21.9821	9.5764	2.7604	16.6297	6.4815	5.844	11.7756	26.5853	8.8285	1.8667
1161	4.5493	0.864	0.7309	3.8119	96.4394	2.5924	0.7309	0.9874	0.3965	2	20.4265	3.8411	2.2141	9.6873	7.5531	0.8463	12.3488	4.1431	7.8794	1.6541
1162	3.742	0.8356		2.9682	78.4167	1.8814	0.7829	0.9032	0.4499	2	3.5691	1.3398	0.9057	2.978	1.5574	0.6391	9.8237	17.9065	1.897	0.3633
1163	3.4398	0.8752		2.8611	65.0647	1.939	0.8244	0.9735	0.5096	2	22.3134	9.2685	5.1301	18.1875	9.1263	4.6177	9.4575	20.6947	11.5077	2.3593
1164	3.2368	0.8843		2.6898	54.9723	1.7919	0.8787	0.9485	0.5668	2	19.752	9.0577	3.9781	15.9805	8.7296	4.1098	8.9921	20.807	11.0229	2.1966
1165	3.6831	0.8275		2.9382	75.8953	1.8774	0.7587	0.9236	0.4143	2	17.303	6.5386	3.5795	15.7823	7.3574	3.4904	9.5751	20.1722	9.2165	1.8071
1166	3.4106	0.8394		2.6769	63.6373	1.6969	0.8095	0.9352	0.46	2	11.0777	4.7885	2.3958	10.4107	5.0846	2.4498	8.9942	22.1147	6.5282	1.2316
1167	3.9245	0.9374	0.8103	3.495	84.965	2.5217	0.8103	1.0269	0.4832	2	24.1371	3.774	5.734	7.8103	9.9891	-1.0529	11.5578	-4.3622	9.5718	2.0884
1168	3.1489	0.8672		2.557	50.25	1.6654	0.8605	0.9276	0.4753	2	6.0819	2.6441	1.3616	5.5634	2.8887	1.2712	8.5789	20.9014	3.6519	0.7089
1169	2.3159	0.8996		1.8931	8.202	1.2399	0.9064	0.9598	0.5643	2	5.7636	1.8491	3.1979	3.2769	5.7942	-1.4204	6.5449	-24.6443	4.6484	0.8806
1170	3.165	0.89		2.5955	50.9611	1.7136	0.8197	0.96	0.4757	2	17.539	7.0206	5.1987	14.7582	8.4972	2.9784	8.8498	16.9816	10.2352	1.9819
1171	2.5986	0.8347		2.0302	20.1434	1.2975	0.809	0.9242	0.4449	2	7.3153	3.8724	1.9909	8.7032	4.0385	2.0755	6.8144	28.372	5.638	1.0735
1172	3.8674	0.8502	0.7021	3.1181	83.3947	2.0008	0.7021	0.939	0.4247	2	10.6048	1.6375	2.9513	3.8559	5.6896	-0.7787	10.3295	-7.3429	5.3003	1.0267
1173	2.213	0.9023		1.7946	5.0568	1.1964	0.8947	0.9763	0.5392	2	12.3099	3.4356	7.3917	6.3712	13.5036	-3.8461	6.2729	-31.244	10.2891	1.9624
1174	3.2144	0.8995		2.7283	53.5502	1.861	0.8444	0.9838	0.5316	2	20.5419	7.9012	5.1059	14.8634	9.5081	2.8468	9.084	13.8585	11.0381	2.2613
1175	3.1593	0.9059	0.758	2.6426	50.7296	1.7787	0.758	0.9813	0.4386	2	8.8969	2.6192	2.4532	5.9713	4.6847	0.5644	8.9912	6.3438	5.0019	0.9895
1176	3.0442	0.8378		2.4199	44.3096	1.5722	0.8281	0.9158	0.4813	2	20.422	9.6686	4.3133	20.0882	9.8578	4.924	8.0125	24.1113	12.9894	2.5488
1177	3.2539	0.8582	0.7279	2.6212	55.8729	1.7211	0.7279	0.9462	0.4071	2	12.6978	5.6178	3.1952	13.8006	5.3882	3.4245	8.7724	26.9692	7.3777	1.4475
1178	5.2323	0.7914	0.5806	4.0346	99.4254	2.4886	0.5806	0.8984	0.2944	2	24.7581	2.5486	3.0375	8.6568	10.1221	-0.4314	13.0092	-1.7425	9.9486	1.9031
1179	2.235	0.9383		1.876	5.5893	1.2859	0.8949	0.9907	0.5625	2	13.2128	7.5093	4.268	13.3491	7.8845	3.074	6.5885	23.2653	10.2751	2.0054
1180	3.7257	0.7637	0.6017	2.7883	77.7715	1.669	0.6017	0.8732	0.335	2	16.1052	3.5966	3.5722	10.7375	9.3766	0.4559	8.9388	2.8308	9.6496	1.8017
1181	3.8331	0.865		3.1095	82.0621	2.0438	0.7868	0.918	0.4533	2	19.9703	8.796	4.8422	19.4054	7.0257	5.6114	10.4167	28.0987	9.7712	1.9171
1182	3.3443	0.9168		2.9596	60.4622	2.1106	0.9227	1.0307	0.6201	2	29.291	14.9333	4.7114	24.0822	9.633	8.9599	9.6324	30.5893	13.878	3.0409
1183	3.8975	0.8691	0.6697	3.2508	84.088	2.2062	0.6697	0.9981	0.3848	2	27.3215	4.9846	8.773	12.9529	12.2637	0.2652	10.6422	0.9707	12.384	2.5673
1184	2.9823	0.9155		2.5441	41.0455	1.7798	0.922	1.0005	0.5536	2	27.6904	11.9548	8.2146	21.5927	12.8334	4.8496	8.5776	17.5137	15.5582	3.2282
1185	2.063	0.9506		1.7475	2.0929	1.2301	0.9037	1.0598	0.5906	2	10.3078	3.6035	5.9589	6.1011	10.4839	-2.5886	6.1608	-25.113	8.3796	1.6731
1186	2.3677	0.8908		1.906	10.0019	1.2452	0.8933	0.9527	0.5228	2	11.5411	3.7931	5.5758	7.2557	10.7255	-1.8139	6.6261	-15.7169	9.2685	1.7418
1187	4.5475	0.8097	0.6788	3.5935	96.415	2.2722	0.6788	0.914	0.4011	2	17.2514	4.1903	2.33	10.4467	6.9806	1.3903	11.5673	8.0591	7.5924	1.4914
1188	3.5817	0.9011		2.981	71.268	2.0023	0.7997	0.9538	0.4941	2	15.8657	7.5945	2.285	15.3709	5.4842	4.8849	10.1393	30.7891	7.9237	1.5648
1189	2.6008	0.9404		2.1929	20.2441	1.5129	0.9334	0.9829	0.5538	2	10.6925	3.6508	4.8322	6.5922	7.3423	-0.4154	7.6835	-3.885	7.0676	1.3916
1190	3.0989	0.8653		2.4456	47.4578	1.5468	0.8167	0.9053	0.4959	2	20.6048	10.154	4.7347	20.4742	9.9452	5.2218	8.4241	25.3426	13.3209	2.4459
1191	3.3568	0.8716		2.7497	61.0152	1.7922	0.8191	0.9419	0.4962	2	18.3133	9.8903	2.7875	19.9307	6.4994	6.6651	9.1917	36.3949	10.2183	1.9924
1192	3.6642	0.8307	0.6744	2.8611	75.3035	1.8034	0.6744	0.933	0.3591	2	11.2913	3.8879	2.8352	10.8281	5.1259	2.0474	9.5626	18.1325	6.2611	1.1808
1193	3.1565	0.9019		2.6298	50.6229	1.7778	0.911	0.9767	0.5466	2	30.6639	12.6547	6.7541	23.1505	14.6281	4.6586	8.944	15.1925	17.2482	3.4284
1194	2.2776	0.926		1.8974	6.752	1.2951	0.8747	0.9859	0.5841	2	10.0554	5.0937	3.6339	8.7209	6.9787	1.0176	6.6261	10.1199	7.7642	1.5175
1195	2.4617	0.8692		1.9359	13.932	1.2581	0.8521	0.9177	0.4899	2	12.1546	7.0377	3.131	14.3666	6.6606	3.7749	6.722	31.0574	9.6611	1.8082
1196	3.58	0.8622		2.9382	71.104	1.9531	0.8307	0.9447	0.5154	2	21.4867	11.2726	3.5036	21.8719	7.1043	7.6111	9.6975	35.4224	11.0013	2.2157
1197	3.1876	0.8486		2.5784	51.9804	1.6851	0.8529	0.92	0.5101	2	0.8694	0.1811	0.3943	0.355	0.5858	-0.1178	8.4984	-13.5496	0.5159	0.1023
1198	3.2137	0.8019		2.4413	53.5139	1.4941	0.8133	0.8952	0.4596	2	12.0295	5.5649	2.5439	12.109	6.2489	2.6931	8.0958	22.3875	8.0513	1.4859
1199	2.9175	0.8134		2.1929	37.3663	1.3522	0.799	0.8756	0.4618	2	14.3514	6.4685	3.6427	14.0057	8.8534	2.3796	7.4549	16.581	10.6134	1.9251
1200	4.2713	0.8982	0.7062	3.6577	93.251	2.5069	0.7062	0.9814	0.4424	2	25.8971	7.5554	4.239	17.0787	8.8844	3.6251	12.0527	13.9981	10.3303	2.1487
1201	3.1119	0.7635		2.3043	48.3301	1.4005	0.726	0.878	0.3969	2	17.2896	8.9348	4.0299	22.5129	8.3246	5.631	7.4643	32.5687	12.3453	2.3163
1202	3.5713	0.8051	0.6882	2.7454	70.7561	1.7203	0.6882	0.8926	0.3909	2	19.4705	6.0013	6.0968	15.354	10.1318	2.0411	9.0324	10.483	11.3181	2.1556
1203	4.6974	0.7728	0.5819	3.495	97.6412	2.0837	0.5819	0.8694	0.3044	2	25.3811	4.0042	5.0363	13.1552	12.0142	0.3473	11.4045	1.3683	12.1808	2.2255
1204	2.8336	0.8338		2.24	32.6284	1.4247	0.8467	0.9072	0.5023	2	10.7974	4.9613	3.0937	9.8775	6.3268	1.7835	7.423	16.5179	7.5787	1.4546
1205	3.9759	0.8431	0.6248	3.1695	86.5298	2.045	0.6248	0.9602	0.3998	2	16.8565	2.9801	4.7539	7.4531	8.4345	-0.3924	10.5306	-2.3279	8.2428	1.6007
1206	3.2262	0.8132		2.4927	54.369	1.5458	0.7662	0.9097	0.4534	2	18.6407	10.1812	2.714	22.456	7.7439	6.6702	8.2418	35.783	12.0589	2.2617
1207	3.6366	0.8536	0.7039	2.9939	73.8134	2.0051	0.7039	0.958	0.3866	2	18.6118	4.849	4.6602	12.5426	8.5035	1.5615	9.7525	8.3898	9.2822	1.9084
1208	2.3157	0.9756		2.013	8.1888	1.4185	0.9256	1.0494	0.6884	2	10.3011	4.8196	3.8335	7.0015	7.5073	-0.3482	7.0978	-3.3802	7.262	1.4513
1209	2.646	0.8774		2.2229	22.3331	1.4969	0.9001	0.9713	0.5468	2	16.1644	7.5941	5.2819	13.8871	9.0209	2.6611	7.2933	16.4627	10.7986	2.2163
1210	4.1168	0.8111	0.5996	3.2209	90.2251	2.0197	0.5996	0.9029	0.3724	2	16.4066	5.2694	3.9704	14.1491	6.7609	2.7515	10.4897	16.7707	8.1233	1.5641
1211	3.7743	0.8761		3.1566	79.89	2.1475	0.7992	0.9899	0.463	2	22.2556	9.5819	4.1468	20.695	7.5237	6.0984	10.3878	27.4016	10.3635	2.1425
1212	2.7888	0.9057		2.3171	30.2625	1.5795	0.8871	0.9501	0.5744	2	18.7202	8.0986	4.8025	14.0983	10.5683	2.0278	7.9352	10.8321	11.852	2.3591
1213	4.3887	0.7599	0.5581	3.1994	94.9572	1.8601	0.5581	0.8418	0.3078	2	13.7821	2.3397	3.6623	7.6016	7.3713	0.0709	10.477	0.5144	7.4093	1.3155
1214	2.4481	0.8501		1.9188	13.2718	1.1985	0.8288	0.9016	0.4963	2	13.4736	5.7507	5.2647	11.587	10.9991	0.2918	6.5383	2.1657	11.2421	2.0607
1215	2.9611	0.8605		2.4028	39.7867	1.572	0.8607	0.9386	0.5471	2	14.0349	7.7023	3.0586	14.0786	6.179	4.3218	8.0047	30.7932	8.9281	1.7533
1216	2.9575	0.8471		2.2871	39.556	1.4193	0.8198	0.8868	0.4806	2	18.4705	8.0982	5.0361	16.8516	11.0495	2.7882	7.8702	15.0954	13.0138	2.3469
1217	2.8451	0.8805		2.3557	33.1945	1.5667	0.8949	0.9614	0.5828	2	15.5144	6.9781	4.2025	11.9735	8.6758	1.9219	7.8696	12.3878	9.9026	1.9714
1218	4.1467	0.8334	0.6774	3.3622	91.0227	2.171	0.6774	1.0053	0.4204	2	16.191	3.1541	4.0771	7.5032	7.4471	0.0236	10.8572	0.1456	7.4579	1.4913
1219	3.5933	0.8657		2.9425	71.7406	1.9402	0.817	0.9219	0.4873	2	26.6728	14.8385	3.1144	30.4531	8.1453	10.8697	9.7724	40.752	13.7474	2.7294
1220	3.1816	0.8319		2.5441	51.604	1.6539	0.8264	0.9291	0.5123	2	20.8087	9.3499	4.6702	18.2508	10.0379	4.2075	8.3146	20.2199	12.5816	2.5027
1221	3.5745	0.7711		2.6512	70.9197	1.5977	0.6895	0.8438	0.3736	2	16.1778	7.0874	3.2872	18.9682	7.4263	4.3126	8.6595	26.6575	10.1257	1.8682
1222	3.2989	0.8286		2.5356	58.1587	1.573	0.734	0.8957	0.3854	2	15.5317	7.6902	2.7992	19.9528	6.603	5.1453	8.5877	33.1277	9.8739	1.8086
1223	2.6797	0.7891		2.0259	23.9052	1.2422	0.7977	0.8686	0.4623	2	14.8607	7.1139	3.9169	15.3875	9.9329	2.5218	6.6431	16.9696	11.9632	2.237
1224	3.4205	0.8767		2.784	64.0855	1.8297	0.8572	0.9636	0.4991	2	20.2052	7.6038	4.806	15.2353	9.4702	2.8773	9.4214	14.2404	11.0429	2.1446
1225	4.054	0.868		3.3536	88.7356	2.2195	0.7775	0.9616	0.4347	2	24.1454	9.5571	3.7553	21.9859	8.1738	6.004	11.0548	24.866	10.8788	2.1842
1226	3.1746	0.8296		2.5184	51.3894	1.6239	0.8157	0.9078	0.4796	2	11.5173	4.6592	3.5362	9.7149	5.9933	1.7849	8.2735	15.4976	7.0924	1.3921
1227	3.3581	0.8605		2.7283	61.0726	1.7734	0.8532	0.919	0.5057	2	3.0771	1.479	0.3336	2.9246	1.2607	0.8414	9.0786	27.3439	1.7351	0.3389
1228	2.5323	0.8535		1.9831	17.0254	1.2703	0.8355	0.9098	0.5016	2	10.6623	7.1972	1.8171	14.3482	4.5081	4.9359	6.7898	46.293	8.3935	1.5703
1229	3.6585	0.7996		2.8182	74.9032	1.7607	0.7086	0.9622	0.3568	2	12.1674	6.5073	1.9915	18.2395	4.0316	5.069	9.1902	41.6605	6.9105	1.324
1230	2.4671	0.8647		2.0045	14.1251	1.3273	0.8497	0.9496	0.4817	2	0.2232	0.0478	0.1205	0.0993	0.2073	-0.052	6.7015	-23.3065	0.1682	0.0333
1231	2.8295	0.9491		2.4285	32.3619	1.6847	0.9527	1.007	0.6266	2	19.3101	8.905	5.9031	14.2124	9.8337	2.7435	8.437	14.2076	11.462	2.2887
1232	3.9873	0.8266		3.1395	86.8951	1.9804	0.7855	0.8644	0.4571	2	20.9052	8.982	3.2915	19.6506	7.8271	5.4044	10.3549	25.8519	10.556	2.0189
1233	2.9268	0.8005		2.2529	37.8537	1.4053	0.8197	0.89	0.4713	2	0.5197	0.1538	0.233	0.3263	0.3918	-0.0309	7.3607	-5.9419	0.3698	0.0706
1234	2.1957	0.8476		1.6832	4.6296	1.0642	0.8354	0.9029	0.4617	2	12.331	3.655	7.2247	7.9165	14.3988	-2.9928	5.8465	-24.2705	11.5871	2.1091
1235	3.4355	0.8292		2.7155	64.8879	1.7112	0.8	0.8896	0.4379	2	13.3544	6.4477	2.3041	14.725	5.4242	4.0726	8.9499	30.4963	7.8041	1.4921
1236	2.4886	0.9649		2.1372	14.9974	1.5112	0.9832	1.0413	0.6176	2	9.6867	4.9382	2.4445	7.9956	5.3139	1.6563	7.5439	17.0987	6.4099	1.284
1237	3.1107	0.8635		2.5356	48.2426	1.6806	0.8491	0.9112	0.4861	2	12.6243	5.669	2.7691	11.6629	5.8226	2.8388	8.4381	22.4868	7.5118	1.4961
1238	3.8171	0.8458		3.0367	81.3784	1.9316	0.7779	0.9117	0.4248	2	16.8035	6.6535	4.1926	15.6629	6.7362	3.792	10.1431	22.5667	8.6993	1.6566
1239	2.6261	0.84		2.1201	21.401	1.3877	0.8641	0.937	0.5026	2	9.0369	4.9908	2.0184	9.9308	4.5711	2.6936	6.9298	29.8067	6.5121	1.3041
1240	2.661	0.8614		2.1115	23.0509	1.3739	0.8255	0.9242	0.5175	2	0.221	0.065	0.0949	0.1256	0.1822	-0.0293	7.2011	-13.2534	0.1609	0.0307
1241	2.9831	0.8794		2.4542	41.0954	1.6474	0.8786	0.9847	0.5087	2	18.0395	8.3724	3.997	16.4585	8.4896	4.0538	8.2419	22.4718	10.9503	2.1888
1242	3.8335	0.8516		3.1138	82.0842	2.0478	0.78	0.9382	0.4711	2	11.1213	5.2438	2.0982	11.132	3.7276	3.4879	10.2558	31.3623	5.4309	1.0844
1243	3.177	0.9025		2.7412	51.443	1.915	0.8859	0.966	0.5766	2	0.2327	0.0778	0.0487	0.135	0.1157	0.0111	9.0081	4.783	0.1215	0.0258
1244	3.2358	0.8489		2.5912	54.8441	1.66	0.7872	0.9328	0.457	2	16.6359	7.6403	4.2968	16.718	7.4778	4.2228	8.6299	25.3837	10.0216	1.9277
1245	3.5069	0.8485		2.7925	68.2635	1.8015	0.7363	0.939	0.3875	2	15.6482	3.5582	3.9612	9.1833	8.5501	0.2453	9.3486	1.5676	8.6862	1.6739
1246	2.6471	0.9152		2.2957	22.4355	1.6161	0.9271	1.0494	0.6116	2	16.4584	8.6788	4.4524	14.1913	7.7442	3.9428	7.6109	23.9562	10.184	2.1625
1247	3.0893	0.8739		2.5613	47.1104	1.698	0.8059	0.9835	0.5133	2	18.1191	8.7939	4.3376	17.1308	7.8714	4.7532	8.482	26.2331	10.6708	2.1362
1248	4.4693	0.8473	0.53	3.6834	95.8788	2.4419	0.53	1.0004	0.2974	2	27.3942	5.134	3.996	17.2629	10.38	2.047	11.8973	7.4724	11.2184	2.3026
1249	2.436	0.9212		2.0387	12.8333	1.3805	0.8757	0.994	0.5888	2	8.0294	2.2734	4.5342	3.8607	7.2713	-2.0083	7.0501	-25.0118	5.8163	1.1389
1250	4.1568	0.8704	0.7102	3.4136	91.2581	2.2763	0.7102	0.9337	0.3948	2	20.8398	4.5414	4.6118	11.5034	8.6625	1.1215	11.3663	5.3815	9.1551	1.8335
1251	2.6692	0.9078		2.3	23.4185	1.6216	0.9296	1.0294	0.6288	2	24.7679	10.2136	8.3643	16.2431	14.6604	0.9951	7.6125	4.0177	15.2737	3.2536
1252	2.5935	0.8369		1.9616	19.8989	1.2175	0.8192	0.8702	0.4527	2	1.2035	0.5234	0.2531	1.1561	0.8893	0.1207	6.8184	10.0291	0.9885	0.1765
1253	2.3203	0.8643		1.8246	8.3877	1.1511	0.8342	0.9255	0.5172	2	3.8145	1.7092	1.7146	3.305	3.321	-0.0083	6.3	-0.2172	3.3138	0.6055
1254	4.1229	0.9079	0.6754	3.5506	90.4124	2.4734	0.6754	1.0279	0.4589	2	20.525	4.8562	3.3397	10.5816	7.7779	1.2867	11.7599	6.2689	8.2983	1.7453
1255	2.0452	1.0172		1.846	1.8772	1.3502	1.0203	1.0829	0.7359	2	11.4705	5.2671	6.2034	7.1573	10.0987	-2.1646	6.5355	-18.871	8.4954	1.7551
1256	3.3763	0.8939		2.8482	62.2047	1.9429	0.8653	0.961	0.4751	2	8.0922	3.9095	1.4166	8.2293	2.8496	2.5558	9.4812	31.5835	4.165	0.8535
1257	3.9101	0.8692	0.757	3.1952	84.4921	2.1112	0.757	0.955	0.413	2	21.2114	8.1406	4.6242	19.7114	7.6968	4.9619	10.677	23.3926	10.0471	1.9866
1258	3.0077	0.9211		2.587	42.6515	1.8086	0.919	0.9854	0.545	2	15.0798	7.1939	3.1262	13.2004	6.2409	3.7927	8.7037	25.1509	8.3378	1.7326
1259	2.7761	0.8977		2.3857	29.4466	1.6462	0.9162	0.9844	0.5347	2	21.3868	8.8708	5.582	16.5913	11.2605	2.8502	7.8288	13.3269	12.9916	2.7318
1260	3.0827	0.8899		2.5827	46.6081	1.7445	0.8695	0.9907	0.5827	2	25.7446	12.5815	5.7688	21.592	11.3298	5.9797	8.6183	23.227	14.7576	2.9872
1261	2.8094	0.8605		2.2914	31.2851	1.5175	0.8692	0.9386	0.5504	2	22.407	10.8676	6.2737	19.7446	11.9325	4.2998	7.5944	19.1895	14.7657	2.9505
1262	2.2456	0.9022		1.8117	5.8628	1.1867	0.8838	0.9809	0.5337	2	9.8687	4.5452	4.0928	8.517	8.1519	0.1948	6.3645	1.9739	8.3161	1.5506
1263	2.8022	0.8604		2.2786	30.9279	1.5206	0.8759	0.9473	0.5519	2	18.1928	8.4703	4.7305	15.3481	10.0368	2.9312	7.5747	16.1119	11.9642	2.4018
1264	3.8458	0.8414	0.669	3.0196	82.6158	1.9115	0.669	0.9217	0.3996	2	24.2444	5.6721	7.3715	14.194	12.2839	0.7633	10.1664	3.1484	12.6834	2.3848
1265	3.8696	0.8563		3.1994	83.417	2.1411	0.7948	0.9897	0.5047	2	17.994	4.315	4.7748	8.5503	8.3591	0.0965	10.4102	0.5361	8.4041	1.7285
1266	3.656	0.8322		2.9467	74.7981	1.9112	0.7853	0.9167	0.4253	2	18.4165	8.0501	3.459	18.9296	6.9762	5.0833	9.5589	27.6019	9.6361	1.9266
1267	2.6785	0.8461		2.073	23.8461	1.3136	0.8406	0.9199	0.5113	2	14.3033	4.7762	5.3238	9.3412	11.8754	-1.2957	7.1198	-9.0587	10.8886	2.0089
1268	4.2833	0.8226	0.6094	3.3922	93.4184	2.1467	0.6094	0.9327	0.3483	2	11.7168	2.8113	2.657	8.0707	4.9519	1.0864	11.0698	9.2722	5.4581	1.0584
1269	5.6826	0.8739	0.7149	4.8141	99.6999	3.126	0.7149	1.0689	0.4861	2	31.4969	4.2551	5.058	8.7541	10.3192	-0.7607	15.6005	-2.4152	10.0758	2.019
1270	4.0065	0.8183		3.1138	87.4678	1.9292	0.7219	0.8944	0.4167	2	20.4033	6.6214	4.1957	15.8892	9.112	2.8242	10.2996	13.8419	10.576	1.981
1271	3.0336	0.9336		2.6041	43.8509	1.7962	0.9271	0.996	0.5735	2	32.1054	13.2863	8.459	23.1661	15.3913	4.459	8.8978	13.8886	17.8741	3.6082
1272	3.3291	0.9214		2.8953	59.9872	2.0352	0.942	1.009	0.6169	2	26.699	13.3585	4.8605	21.6556	9.406	7.5563	9.636	28.3018	13.1186	2.7708
1273	3.749	0.8889	0.7574	3.1352	78.762	2.0946	0.7574	0.9921	0.4784	2	19.4382	7.8093	3.6357	16.3231	7.1955	4.3668	10.47	22.465	9.2801	1.8566
1274	2.4346	0.8812		1.9231	12.7786	1.2444	0.8715	0.938	0.539	2	0.3457	0.1966	0.0862	0.3648	0.2113	0.0828	6.7399	23.9427	0.2778	0.0513
1275	4.099	0.8683	0.7585	3.4222	89.6881	2.311	0.7585	0.957	0.45	2	19.3431	7.5156	3.8898	16.7	6.3555	4.6554	11.1811	24.0675	8.37	1.73
1276	3.3687	0.882	0.7422	2.7883	61.8007	1.8379	0.7422	0.9819	0.4547	2	18.1342	5.8209	5.3303	12.8029	8.9018	1.7737	9.3341	9.781	9.8668	1.9428
1277	3.8503	0.8224		3.0196	82.7268	1.9153	0.7008	0.95	0.4034	2	14.4702	4.4649	3.488	11.0681	6.6177	1.7953	9.9484	12.4069	7.5551	1.4545
1278	2.6384	0.874		2.2058	21.9975	1.4932	0.9072	0.975	0.5379	2	0.2378	0.1086	0.08	0.2019	0.1353	0.0358	7.2447	15.0757	0.1593	0.0328
1279	2.1031	0.9522		1.7817	2.7676	1.2326	0.9523	0.9828	0.591	2	12.5203	7.2021	4.6535	12.1865	8.2892	2.3033	6.2915	18.3965	10.1576	1.99
1280	3.8147	0.8278		3.0196	81.2465	1.9121	0.73	0.9358	0.3968	2	20.9757	9.0863	3.1983	22.8968	7.8462	5.9727	9.9209	28.4744	10.97	2.1143
1281	3.9125	0.9319		3.4778	84.6046	2.5042	0.8769	1.0481	0.5282	2	33.3712	11.3761	6.3232	21.5393	11.1307	5.4974	11.454	16.4735	13.3261	2.9135
1282	3.466	0.8847		2.8911	66.0308	1.9453	0.8794	0.9702	0.5685	2	22.1047	9.012	4.8166	15.8526	9.5097	3.6058	9.6329	16.3124	11.3631	2.2947
1283	3.2241	0.7805		2.3857	54.2231	1.4214	0.6834	0.851	0.3727	2	8.2509	1.6126	3.2176	4.3271	6.3298	-0.7464	7.9061	-9.0463	5.8048	1.0436
1284	3.5269	0.7924		2.6298	68.9684	1.5871	0.6909	0.8752	0.3444	2	22.1612	9.5518	4.1653	27.7316	10.1472	6.0568	8.7802	27.3306	13.9633	2.524
1285	2.9882	0.8395		2.36	41.3786	1.5126	0.8172	0.8867	0.4476	2	11.8754	6.1129	2.8755	13.6557	5.4111	3.6906	7.8808	31.0777	7.851	1.5069
1286	2.7886	0.8727		2.2529	30.2471	1.4745	0.8119	0.9192	0.5033	2	18.0283	10.4035	3.3627	20.6722	7.8507	6.4526	7.6457	35.7915	12.2267	2.358
1287	3.7834	0.8869		3.2209	80.217	2.2151	0.8313	0.9922	0.4752	2	20.2808	3.1958	5.692	6.7257	9.8195	-1.4701	10.5419	-7.2487	9.1557	1.9238
1288	3.8544	0.8711	0.6571	3.1823	82.8602	2.1171	0.6571	0.9874	0.4085	2	13.6164	3.4259	2.6008	8.387	5.9641	0.9897	10.548	7.2684	6.4316	1.2909
1289	3.1586	0.806		2.4585	50.694	1.529	0.7966	0.9002	0.4183	2	13.1714	7.3648	2.0997	17.6057	5.2277	5.1779	7.9977	39.3117	8.6144	1.6469
1290	2.4297	0.9634		2.1158	12.5736	1.4947	0.9526	1.024	0.6425	2	23.8298	13.761	6.3221	21.4175	11.8151	6.1696	7.354	25.8903	15.9429	3.2404
1291	3.6311	0.8829	0.7262	3.0196	73.5423	2.0074	0.7262	0.9897	0.469	2	10.8226	3.1383	2.7714	6.692	4.9949	0.7958	10.0721	7.3531	5.3914	1.0745
1292	3.3218	0.8595		2.7155	59.457	1.7908	0.8239	0.9469	0.5182	2	14.8965	7.4471	3.2293	14.3701	5.8537	4.4135	8.97	29.6278	8.3183	1.6607
1293	3.9127	0.8741	0.7316	3.268	84.6271	2.2065	0.7316	0.9957	0.3925	2	26.6206	7.0662	6.2528	18.0027	10.7799	2.835	10.7442	10.6496	12.0646	2.4777
1294	2.6027	0.8321		2.0259	20.3882	1.2829	0.834	0.9171	0.4629	2	10.7506	5.4034	2.6229	11.672	6.521	2.3846	6.8038	22.1811	8.3799	1.5801
1295	3.2254	0.8964		2.7069	54.296	1.8244	0.8856	0.9654	0.5611	2	25.6332	12.4759	5.2953	22.2344	10.4151	6.6319	9.0827	25.8723	14.0502	2.8222
1296	2.6935	0.8368		2.1201	24.5122	1.3404	0.8154	0.93	0.5074	2	7.7833	2.3551	2.9408	4.642	6.5161	-0.9508	7.0808	-12.2159	5.8067	1.0992
1297	2.8241	0.8153		2.2058	32.0802	1.3834	0.8463	0.8515	0.4835	2	13.5093	7.2532	3.1271	15.0014	6.9517	3.892	7.2331	28.8098	9.7653	1.8677
1298	2.971	0.9202		2.5698	40.3485	1.7831	0.9117	1.0066	0.6178	2	23.3394	12.5406	4.7974	20.2987	9.2674	6.8152	8.589	29.2004	13.0892	2.7174
1299	3.062	0.809		2.3728	45.5916	1.4899	0.725	0.8881	0.4262	2	8.7764	3.1647	3.1275	7.4252	5.2755	0.9162	7.7825	10.4394	5.8906	1.1277
1300	3.1825	0.8961		2.6983	51.7294	1.8734	0.93	0.9901	0.6176	2	26.4166	10.7964	5.8597	17.4812	12.4387	3.1142	8.9595	11.7888	14.1009	2.9484
1301	3.3915	0.8337	0.7313	2.7283	62.8999	1.776	0.7313	0.9609	0.4161	2	23.7205	5.1105	8.9605	12.282	13.6853	-0.5839	8.8825	-2.4616	13.3561	2.6705
1302	4.4375	0.8532	0.5992	3.5892	95.4415	2.3413	0.5992	0.9401	0.3368	2	19.3522	2.9812	3.5447	8.8518	8.1669	0.2307	11.8947	1.1921	8.2656	1.627
1303	2.4924	0.8678		2.013	15.2754	1.3162	0.87	0.9756	0.5295	2	13.8807	5.9289	4.8952	11.1968	10.1078	0.5766	6.7953	4.154	10.546	2.0427
1304	3.6923	0.7918		2.8054	76.2771	1.6983	0.7415	0.8511	0.3845	2	23.0166	10.748	4.3449	27.9552	9.3379	7.1578	9.1849	31.0984	13.5527	2.5059
1305	3.4261	0.8726	0.7092	2.7669	64.4764	1.783	0.7092	0.9429	0.4082	2	14.3191	6.2883	3.5727	15.4052	5.8414	3.9039	9.3916	27.2636	8.0309	1.5247
1306	3.7102	0.8774		3.1395	77.1291	2.1645	0.8158	1.0123	0.5081	2	18.9707	7.1207	4.167	14.0154	7.1541	3.486	10.2266	18.3757	8.7645	1.855
1307	3.1866	0.8511		2.5741	51.9266	1.6899	0.7853	0.9423	0.4798	2	18.7894	7.6034	5.735	15.8457	9.2444	3.1676	8.5208	16.8584	11.1186	2.2051
1308	2.2245	0.9613		1.9145	5.3163	1.3458	0.9637	1.0402	0.5934	2	25.774	13.6292	9.2163	22.9677	16.1409	4.0511	6.7182	15.7178	19.1514	3.8364
1309	3.8421	0.8642		3.1523	82.4606	2.0973	0.773	0.9588	0.4695	2	17.9854	8.8971	2.6471	18.9487	5.5832	6.2756	10.4313	34.8927	8.5755	1.7242
1310	2.0893	0.9212		1.7261	2.5126	1.1664	0.9163	0.9817	0.5347	2	10.1227	5.1886	4.2518	9.7041	7.8106	1.0125	6.0464	10.0023	8.6786	1.6742
1311	3.6333	0.8276		2.8611	73.7299	1.8306	0.7853	0.9182	0.3869	2	24.0772	11.5707	2.9433	29.906	8.6627	8.219	9.4465	34.136	13.1526	2.5488
1312	2.9085	0.8238		2.3128	36.8321	1.4664	0.8791	0.9131	0.4887	2	20.9717	5.5167	8.2511	11.2877	15.8075	-2.209	7.527	-10.5332	14.3015	2.7862
1313	3.126	0.8658		2.5356	49.0668	1.6649	0.8494	0.9331	0.4777	2	17.4977	9.6392	3.0043	20.1776	6.6192	6.4771	8.5026	37.0169	10.5098	2.0579
1314	3.2957	0.8704		2.7412	57.9341	1.8183	0.8254	0.9665	0.4583	2	21.8525	9.886	4.5532	21.5714	8.7987	5.8537	9.0123	26.7873	12.0181	2.4247
1315	3.2187	0.8485		2.5912	53.7136	1.6829	0.8079	0.9429	0.4817	2	24.186	13.2619	4.5858	27.5318	9.0942	8.8813	8.5799	36.7208	14.3716	2.8189
1316	2.6059	0.8108		2.0473	20.5469	1.3132	0.8683	0.9201	0.4863	2	15.7293	6.9299	5.6122	14.2494	10.6416	1.7546	6.6375	11.155	11.9778	2.3698
1317	3.4031	0.8047		2.6512	63.3458	1.6666	0.7461	0.9051	0.3907	2	17.0865	9.0526	2.9194	23.1706	6.2965	6.5926	8.6027	38.5837	10.2523	1.9862
1318	4.1166	0.8098	0.6716	3.1352	90.2017	1.9318	0.6716	0.938	0.4005	2	12.9991	4.6602	2.0916	11.6358	5.4457	2.4792	10.4733	19.0721	6.729	1.2412
1319	3.9262	0.7968		3.0196	85.0553	1.8597	0.7418	0.8788	0.3789	2	23.9032	8.8438	4.8333	23.3378	10.1702	4.9898	9.8282	20.875	12.8533	2.4321
1320	4.0505	0.7775		3.0153	88.6199	1.7958	0.7863	0.8613	0.3837	2	10.0645	5.1225	1.6926	13.3518	3.4996	3.7799	9.8932	37.5568	5.6045	1.0173
1321	3.5789	0.8467		2.8825	71.0016	1.8851	0.7849	0.9332	0.4521	2	27.1556	12.093	6.1592	26.7472	10.5114	7.3406	9.5196	27.0316	14.4054	2.8526
1322	4.0281	0.841	0.6609	3.2337	88.0427	2.104	0.6609	0.9324	0.3546	2	19.2752	2.8617	4.1837	8.0705	9.3823	-0.4651	10.6421	-2.4129	9.1612	1.8112
1323	4.3885	0.8147	0.6001	3.4136	94.9331	2.111	0.6001	0.9359	0.3356	2	14.9985	2.4014	2.5263	7.1553	7.0955	0.0201	11.2316	0.1339	7.1049	1.3354
1324	7.0665	0.8649		5.8806	99.975	3.7906	0.7839	1.1672	0.5114	2	26.733	1.3184	2.6229	2.5779	7.7502	-2.6453	19.1997	-9.8953	7.0524	1.3924
1325	3.3274	0.8767		2.754	59.8924	1.8493	0.8239	0.9429	0.525	2	20.2649	11.2523	3.5612	21.4312	6.8059	7.6789	9.1644	37.8926	10.9581	2.2113
1326	2.7971	0.8906		2.2871	30.7574	1.5298	0.8815	0.9374	0.5696	2	13.2105	6.4359	3.1297	11.2987	7.0553	2.4171	7.8259	18.2968	8.6354	1.688
1327	4.0694	0.8581	0.637	3.3022	89.1298	2.122	0.637	0.9507	0.353	2	20.4554	4.9097	3.7931	13.9074	8.7878	1.8074	10.9702	8.8358	9.6397	1.8646
1328	2.6925	0.7789		1.9317	24.4825	1.1092	0.7435	0.8262	0.4028	2	0.5913	0.3096	0.2061	0.7687	0.3988	0.149	6.5887	25.1987	0.5331	0.0897
1329	4.0389	0.8582	0.7415	3.3108	88.2502	2.1893	0.7414	0.9507	0.4049	2	17.6136	7.9087	2.7771	19.5323	5.4388	5.7065	10.8893	32.3983	8.0453	1.6175
1330	4.4357	0.8408	0.6889	3.6277	95.393	2.4012	0.6889	0.9637	0.3639	2	21.2066	4.0424	4.2287	11.1101	8.4247	0.9771	11.7168	4.6075	8.8317	1.8099
1331	2.7165	0.764		1.9788	26.0033	1.1843	0.7833	0.8484	0.3984	2	15.7773	5.8127	6.2664	14.5892	12.6789	0.7611	6.52	4.824	13.322	2.4198
1332	2.7732	0.7497		1.9402	29.2625	1.0814	0.7407	0.8079	0.3672	2	7.4732	2.9269	2.1379	7.9712	6.3657	0.5895	6.5319	7.8882	6.9107	1.1441
1333	3.7012	0.9198	0.7184	3.1994	76.7025	2.2716	0.7184	1.2163	0.4653	2	23.1247	6.6126	5.7924	14.2127	9.1412	2.3596	10.6951	10.2038	10.1799	2.1622
1334	2.8181	0.9132		2.3385	31.7523	1.5778	0.9032	0.9674	0.5738	2	15.0498	6.4192	4.6541	11.1875	8.5965	1.4867	8.0848	9.8785	9.5385	1.8615
1335	2.5589	0.8407		2.0473	18.2276	1.3257	0.8378	0.9636	0.5295	2	9.7174	3.1092	4.3505	5.8725	8.2988	-1.2846	6.758	-13.2196	7.33	1.4379
1336	1.9103	0.9097		1.5333	0.753	1.0059	0.8559	0.9875	0.5682	2	0.0576	0.0286	0.0348	0.0503	0.0663	-0.0091	5.4591	-15.717	0.0573	0.0106
1337	2.4212	0.8961		1.9702	12.2189	1.3095	0.8646	0.9311	0.5389	2	5.4862	3.1567	1.6056	5.8577	3.023	1.5276	6.8158	27.8444	4.1895	0.8049
1338	3.5252	0.8847		2.9168	68.8675	1.9511	0.8232	0.9674	0.4748	2	14.1599	4.9626	2.9553	10.4522	6.2298	2.0048	9.7981	14.1583	7.2574	1.4452
1339	4.2975	0.8126	0.6566	3.3922	93.6338	2.1689	0.6566	0.9164	0.3388	2	22.1953	5.4308	5.3039	16.0307	9.1602	2.3276	10.9708	10.4869	10.2334	2.0231
1340	2.6139	0.81		1.9831	20.8792	1.2196	0.8184	0.8873	0.4396	2	12.9745	5.8657	4.4071	13.3428	9.1144	1.8589	6.6518	14.3273	10.6383	1.9505
1341	4.4594	0.8226	0.5844	3.4821	95.7086	2.1819	0.5844	0.8879	0.309	2	16.7222	3.1279	3.356	10.1214	7.2584	0.8848	11.5245	5.2912	7.6641	1.451
1342	3.2442	0.8296		2.5227	55.3576	1.6075	0.7937	0.932	0.4291	2	21.2096	9.5049	4.4174	22.1517	9.9326	5.243	8.455	24.7199	13.1942	2.5085
1343	3.0991	0.8989		2.6298	47.4752	1.7876	0.9129	0.98	0.5951	2	22.697	10.5374	5.6427	17.7083	10.1967	4.4698	8.7518	19.6934	12.6969	2.5934
1344	2.491	0.8534		1.9788	15.1781	1.2781	0.8193	0.947	0.5027	2	8.9878	3.6834	2.8724	7.3274	6.8404	0.2448	6.6785	2.7237	7.0322	1.3458
1345	1.9794	0.9941		1.7261	1.1814	1.2314	0.9651	1.0402	0.6346	2	4.3519	2.493	1.8588	3.9288	3.1145	0.5167	6.1815	11.873	3.5341	0.704
1346	2.8804	0.8779		2.3428	35.2893	1.5512	0.8709	0.9482	0.4875	2	18.6062	8.5117	5.1167	17.46	9.4903	3.8852	7.9444	20.8812	11.9947	2.3421
1347	3.6846	0.8928	0.7426	3.041	75.9377	2.0225	0.7426	1.0026	0.4203	2	16.0201	5.4616	3.8319	12.9946	6.5902	2.6917	10.3352	16.802	7.9209	1.5501
1348	4.5371	0.8215	0.7031	3.6534	96.293	2.3431	0.7031	0.9125	0.4091	2	16.7353	4.5437	2.575	11.1072	6.3038	1.965	11.709	11.7416	7.1424	1.4293
1349	2.3513	0.9312		1.9873	9.3593	1.3681	0.875	0.983	0.5335	2	0.4653	0.1089	0.3028	0.204	0.427	-0.119	6.8784	-25.5749	0.3401	0.0677
1350	2.8921	0.9017		2.497	36.0265	1.7344	0.886	1.004	0.551	2	22.4766	7.1245	7.6383	12.9294	12.9734	-0.0243	8.1931	-0.1079	12.9593	2.7434
1351	2.863	0.9445		2.5013	34.2381	1.798	0.9854	1.0277	0.6207	2	12.7643	3.9858	5.0189	6.4209	7.4567	-0.6429	8.4952	-5.0367	7.0992	1.5025
1352	3.1129	0.882		2.587	48.3826	1.748	0.8605	0.929	0.5007	2	0.1267	0.0487	0.0171	0.0972	0.0626	0.0173	8.6255	13.6622	0.0725	0.0147
1353	3.6986	0.7959	0.5984	2.8439	76.6386	1.7712	0.5984	0.8911	0.3696	2	15.9871	3.6599	5.0104	9.9034	8.7951	0.4096	9.2485	2.5621	9.0261	1.7286
1354	3.9012	0.8532	0.6876	3.2166	84.1553	2.1364	0.6876	0.9456	0.3901	2	17.929	3.9878	5.4535	10.2222	7.9832	0.8735	10.4563	4.872	8.3922	1.7147
1355	2.6716	0.9153		2.3128	23.5659	1.6445	0.9516	1.0238	0.6445	2	15.7063	7.4467	4.5769	11.5534	8.2598	2.1229	7.6819	13.5162	9.5508	2.0446
1356	3.6419	0.8434		2.9639	74.0851	1.9525	0.7433	0.9427	0.4144	2	17.1684	8.3224	3.6649	20.0814	5.7513	5.9389	9.6495	34.592	8.793	1.7792
1357	2.0879	0.9027		1.6832	2.4871	1.116	0.8966	0.9422	0.53	2	2.2603	0.6079	1.5087	1.147	2.8195	-0.8863	5.921	-39.2116	2.0254	0.3817
1358	2.9771	0.8958		2.4799	40.7796	1.6595	0.8819	0.9894	0.581	2	21.0663	10.8099	3.9121	18.6053	9.5099	5.2845	8.378	25.0851	12.6944	2.5145
1359	2.5915	0.8538		2.1458	19.7266	1.4554	0.8947	0.9636	0.521	2	14.8442	8.5222	3.6661	16.3583	6.7657	4.9975	6.9512	33.6663	10.1994	2.1355
1360	3.6491	0.8592	0.7476	2.9339	74.4202	1.9124	0.7476	0.945	0.3997	2	23.7083	8.7525	5.8041	21.8972	9.8871	4.8005	9.8496	20.2482	12.3971	2.407
1361	3.7903	0.8647	0.7206	3.0452	80.5229	1.9788	0.7206	0.9403	0.4019	2	24.1512	10.5754	4.1881	26.3123	8.6091	7.1153	10.2967	29.4615	12.205	2.3455
1362	3.29	0.8667		2.7283	57.7285	1.8231	0.8651	0.9326	0.5094	2	16.2698	5.675	4.0627	11.1409	8.0649	1.5669	8.9584	9.6307	8.9242	1.8162
1363	3.8028	0.8928	0.7334	3.1609	80.939	2.1264	0.7334	0.9915	0.4201	2	23.8994	12.245	3.0721	29.1481	6.83	9.3757	10.6666	39.2299	11.2394	2.2406
1364	3.1244	0.8036		2.4328	48.9086	1.5391	0.8595	0.9198	0.4628	2	15.206	5.3818	4.5709	11.6291	9.1274	1.1577	7.8879	7.6134	9.8798	1.9278
1365	4.0999	0.835	0.6156	3.2251	89.7347	2.0594	0.6156	0.9138	0.374	2	19.3034	3.5186	5.4936	9.4069	9.3657	0.0154	10.755	0.0797	9.3733	1.7948
1366	2.2247	0.8881		1.7646	5.3293	1.1481	0.871	0.9386	0.5184	2	8.0613	3.3198	3.9676	6.404	7.5299	-0.5836	6.2071	-7.2395	7.0214	1.2987
1367	3.6402	0.822		2.8268	74.0224	1.7887	0.791	0.9209	0.4315	2	23.8117	10.5252	4.1564	24.3919	9.79	6.3007	9.4	26.4605	13.3123	2.5332
1368	2.6024	0.8884		2.2358	20.345	1.5691	0.9165	1.0467	0.5751	2	16.2098	6.5005	5.5444	11.3031	9.768	0.8828	7.263	5.4461	10.3306	2.2318
1369	2.5874	0.9385		2.2829	19.6548	1.6462	0.9432	1.045	0.602	2	20.1169	9.9355	4.889	16.5054	9.7499	4.0665	7.6286	20.2143	12.2202	2.637
1370	3.8297	0.7794		2.8782	81.8854	1.7231	0.6977	0.8724	0.3716	2	13.8527	3.4329	4.3793	9.2374	7.71	0.5676	9.3773	4.0974	8.0394	1.4773
1371	2.3153	0.8369		1.7518	8.1623	1.0707	0.806	0.8863	0.4931	2	11.6131	5.0849	5.2057	10.3122	11.3017	-0.4879	6.0877	-4.2013	10.8463	1.9076
1372	2.4031	1.021		2.1929	11.5394	1.6498	0.9886	1.1172	0.7398	2	17.6447	8.6863	5.8898	11.7406	9.8451	1.4024	7.7081	7.948	10.6951	2.2891
1373	3.5499	0.7995		2.7454	69.8188	1.6995	0.8008	0.8869	0.4207	2	21.5438	9.7216	3.9843	23.1067	9.245	5.832	8.9167	27.0704	12.6766	2.4161
1374	3.7131	0.7949	0.6894	2.8482	77.1719	1.7574	0.6894	0.8701	0.3908	2	20.1416	6.9746	5.0605	17.848	9.6349	3.2095	9.2726	15.9347	11.461	2.1722
1375	4.7024	0.9017	0.663	4.0304	97.7644	2.774	0.663	1.0253	0.3905	2	29.596	3.955	4.3887	10.1267	10.758	-0.2465	13.3203	-0.8329	10.6691	2.2219
1376	3.3194	0.8468	0.7	2.6769	59.3247	1.7495	0.7	0.9427	0.4138	2	11.4797	3.8184	2.9455	9.2275	5.7359	1.4449	8.8307	12.5866	6.5617	1.3
1377	3.9542	0.8562	0.6686	3.2551	86.0063	2.1365	0.6686	0.9528	0.3782	2	15.5081	2.2826	3.698	6.0359	7.5217	-0.5619	10.6366	-3.6233	7.2586	1.458
1378	4.1658	0.8382		3.2937	91.4939	2.1128	0.7483	0.9429	0.4083	2	10.6029	3.5303	2.2578	8.6458	4.1494	1.836	10.9703	17.316	5.0184	0.9665
1379	3.0456	0.851		2.3942	44.4458	1.5411	0.7978	0.929	0.484	2	19.4604	8.4315	5.3827	17.4187	10.4339	3.381	8.1428	17.3737	12.6276	2.3899
1380	3.6512	0.8124		2.8739	74.525	1.824	0.8508	0.8918	0.4468	2	28.8952	12.1615	6.0189	27.2168	12.1507	6.7321	9.3189	23.2983	15.8417	3.1007
1381	3.0817	0.8567		2.4199	46.5217	1.5379	0.8203	0.9311	0.4933	2	20.264	9.6932	5.149	19.649	10.1199	4.7009	8.2944	23.1983	13.1764	2.4431
1382	2.7456	0.89		2.2657	27.6162	1.5222	0.8997	0.9682	0.5303	2	16.7711	7.7769	5.3551	14.664	9.0678	2.9679	7.6766	17.6965	11.0177	2.1847
1383	2.3392	0.9041		1.8974	8.8926	1.2709	0.8878	0.9682	0.5345	2	1.8145	0.7339	0.7661	1.373	1.4675	-0.0505	6.6445	-2.782	1.4277	0.2731
1384	3.0783	0.8431		2.5227	46.4526	1.6709	0.8632	0.9319	0.5419	2	18.7511	8.4242	5.148	15.5448	9.1472	3.4671	8.1531	18.4901	11.2222	2.2999
1385	3.5066	0.8123	0.6724	2.6983	68.2033	1.6796	0.6724	0.8851	0.3419	2	11.5001	3.7128	2.9836	10.8596	5.8214	1.7225	8.9484	14.9781	6.8469	1.2852
1386	2.6441	0.8519		2.1672	22.3039	1.422	0.8727	0.9426	0.5072	2	21.6789	11.6326	4.9866	22.9355	10.9817	6.0628	7.0761	27.9664	15.2454	3.0637
1387	4.1234	0.8419	0.6526	3.3022	90.4592	2.1296	0.6526	0.9489	0.3737	2	20.9106	4.5001	4.7069	12.0428	9.3458	1.0078	10.9058	4.8196	9.819	1.9174
1388	2.8066	0.8213		2.133	31.1141	1.3151	0.7952	0.8659	0.4754	2	14.5248	5.6675	5.5906	11.9213	10.5487	0.6525	7.2414	4.4923	11.0446	2.0058
1389	2.8984	0.8735		2.3514	36.2999	1.5314	0.8714	0.9293	0.5024	2	10.8551	2.7376	4.9923	5.449	7.8889	-1.2258	7.9535	-11.2924	7.0884	1.3648
1390	3.558	0.7954	0.6586	2.7283	70.2459	1.6616	0.6586	0.8547	0.353	2	8.3188	3.0967	1.2952	8.7737	3.9906	1.6882	8.891	20.2938	5.0065	0.9356
1391	2.9124	0.785		2.1972	37.1071	1.3585	0.7742	0.8527	0.4533	2	11.4503	6.3012	2.3601	13.8997	5.6884	3.7224	7.1822	32.5092	8.4286	1.5943
1392	2.8444	0.8279		2.2186	33.163	1.376	0.8045	0.8849	0.4838	2	8.6307	5.0108	1.5418	10.3572	4.0571	3.048	7.3986	35.3158	6.2723	1.1665
1393	2.1611	0.8979		1.7346	3.9205	1.1382	0.876	0.9445	0.5767	2	5.8794	2.5405	2.903	4.4056	5.9456	-0.8881	6.096	-15.1053	5.1655	0.9645
1394	2.1421	0.9161		1.7646	3.5608	1.1938	0.8712	0.9825	0.578	2	6.3946	3.6844	2.2864	6.3748	4.4009	1.1409	6.1652	17.8416	5.3565	1.0372
1395	2.6253	0.8332		2.0302	21.3429	1.2732	0.8183	0.9253	0.4666	2	5.2443	1.6546	2.1741	3.5457	4.4506	-0.4223	6.8723	-8.0526	4.119	0.7631
1396	3.991	0.7962	0.6546	3.0924	87.101	1.9303	0.6546	0.9162	0.3905	2	16.9636	3.1789	4.4882	8.1398	8.9527	-0.3175	9.983	-1.8717	8.7881	1.6992
1397	2.4555	0.947		2.1158	13.6427	1.4962	0.9192	1.0141	0.5798	2	14.5015	7.609	3.9847	13.1227	7.5217	3.2477	7.3055	22.3956	9.6922	1.985
1398	2.8491	0.7942		2.1458	33.4468	1.3196	0.7285	0.8801	0.3735	2	18.6227	9.9545	3.8899	26.6552	9.1613	6.5332	7.1084	35.0819	14.1124	2.6198
1399	2.2841	0.8827		1.8374	6.9882	1.1998	0.8494	0.9228	0.5312	2	1.0835	0.3397	0.5227	0.6394	1.1125	-0.2513	6.3341	-23.1934	0.9031	0.1711
1400	3.9092	0.8664	0.6884	3.2551	84.4247	2.2062	0.6884	0.9823	0.3944	2	19.3883	5.2204	3.821	13.236	7.8196	2.1363	10.6405	11.0185	8.7881	1.8221
1401	3.1048	0.8944		2.6084	47.8758	1.7564	0.8713	0.9843	0.5663	2	23.9242	11.7461	5.9561	20.7434	10.232	5.9521	8.7237	24.879	13.6212	2.7424
1402	2.2295	0.9571		1.9102	5.4462	1.3386	0.9385	1.0228	0.5894	2	6.2534	3.0263	2.5005	5.1349	4.307	0.4879	6.704	7.8022	4.6716	0.9328
1403	2.927	0.799		2.24	37.8699	1.3932	0.7666	0.9153	0.4612	2	21.2012	10.2187	5.495	22.1565	11.7837	4.784	7.3471	22.5648	15.2176	2.8857
1404	2.939	0.8365		2.3385	38.5387	1.5114	0.8193	0.9002	0.5057	2	0.1337	0.0233	0.0781	0.046	0.1098	-0.0322	7.7238	-24.0987	0.0885	0.0173
1405	3.3073	0.8633		2.6512	58.6465	1.73	0.8587	0.927	0.4993	2	34.2168	16.7281	7.0994	33.5003	14.2104	9.6323	8.9701	28.1508	19.7785	3.8145
1406	3.0863	0.8406		2.4542	46.937	1.5789	0.8338	0.8958	0.5057	2	3.6554	1.8178	0.7751	3.5948	1.7123	0.9519	8.1508	26.0409	2.3152	0.4485
1407	2.7363	0.8545		2.1972	27.1168	1.4296	0.8631	0.9097	0.4734	2	15.4258	7.9759	3.618	16.8487	7.7911	4.2877	7.3455	27.7956	10.7903	2.1
1408	3.5555	0.8649		2.8739	70.1034	1.8657	0.8513	0.9173	0.4827	2	16.1679	5.747	3.7278	11.9061	7.5347	2.11	9.6613	13.0506	8.6659	1.6735
1409	3.7609	0.8065		2.951	79.3249	1.847	0.7036	0.9445	0.4283	2	12.5283	3.013	3.3085	7.0353	6.7069	0.1407	9.5285	1.1231	6.7831	1.3148
1410	3.2679	0.8091		2.5613	56.4641	1.6146	0.7554	0.9099	0.4019	2	18.5971	8.3651	4.5241	20.8127	8.4372	4.974	8.3062	26.7461	11.5181	2.2389
1411	3.147	0.8414		2.5484	50.0374	1.6673	0.8662	0.9404	0.4882	2	15.2984	6.7302	4.0276	13.7852	7.2667	3.1825	8.3187	20.8028	9.1756	1.839
1412	3.2302	0.8613		2.6255	54.6246	1.7225	0.8042	0.9696	0.49	2	13.6732	7.6122	2.1099	15.5348	4.9177	5.2024	8.7404	38.0482	7.938	1.5644
1413	2.8701	0.9257		2.5441	34.6354	1.8433	0.9897	1.0444	0.6189	2	22.5427	10.1216	5.4998	16.3543	10.1443	3.8434	8.347	17.0494	12.2295	2.7007
1414	2.6428	0.8671		2.1073	22.2455	1.3556	0.8689	0.9321	0.4866	2	3.988	1.5615	1.4501	3.2091	2.7922	0.2028	7.1992	5.0853	2.9419	0.554
1415	4.089	0.8433	0.7111	3.2723	89.4086	2.1051	0.7111	0.98	0.3926	2	11.4088	2.7946	2.4379	7.119	5.03	0.82	10.8331	7.1874	5.4196	1.0531
1416	2.9598	0.9157		2.5356	39.7372	1.7555	0.9255	1.0101	0.6089	2	12.6743	5.0805	3.3723	8.3432	6.6233	1.0473	8.5149	8.2632	7.2198	1.4885
1417	2.717	0.9595		2.4156	26.0183	1.7684	0.9792	1.0371	0.6075	2	13.1388	6.7055	3.1554	11.0382	5.5413	3.3393	8.1906	25.4156	7.4298	1.6041
1418	4.4584	0.8491		3.6235	95.6843	2.3496	0.7199	0.9268	0.3769	2	25.8347	9.5491	4.9529	25.3388	8.2552	6.438	11.8933	24.92	10.9954	2.1722
1419	2.542	0.8837		2.0559	17.4344	1.3591	0.8629	0.9321	0.5378	2	12.5554	4.4217	5.3799	8.2224	9.9027	-0.9036	7.0569	-7.1969	9.238	1.7792
1420	3.2009	0.8579		2.6041	52.8444	1.7057	0.8257	0.9647	0.4908	2	24.5566	11.4779	5.8616	23.3842	10.7659	6.1936	8.6267	25.2217	14.3968	2.8466
1421	3.7389	0.9224	0.773	3.3236	78.2228	2.3755	0.773	1.0439	0.4991	2	17.7564	4.8671	3.2214	9.7523	6.8689	1.439	10.8349	8.1041	7.4748	1.6388
1422	3.3228	0.8814		2.6898	59.5704	1.7737	0.8518	0.927	0.5238	2	0.5217	0.1508	0.1599	0.2879	0.2967	-0.0046	9.2004	-0.8886	0.2941	0.0567
1423	3.335	0.8109		2.5741	60.101	1.5969	0.7372	0.8751	0.4286	2	18.6692	8.9002	3.7588	20.7645	8.3619	5.3161	8.4959	28.4752	11.6909	2.1974
1424	2.9687	0.8927		2.4842	40.1996	1.6704	0.886	0.9593	0.5621	2	7.4196	3.0534	2.2177	5.4324	3.9393	0.8392	8.3254	11.3106	4.4418	0.8912
1425	2.576	0.8619		2.0816	19.0679	1.3547	0.8395	0.9582	0.537	2	15.6965	8.0204	5.1895	14.9354	9.3874	2.9793	6.9748	18.9807	11.5867	2.2505
1426	2.5211	1.0539		2.3257	16.4771	1.8042	0.968	1.2319	0.8409	2	21.2084	9.3032	7.0838	11.0632	12.3584	-1.0892	8.3477	-5.1357	11.755	2.5406
1427	3.3135	0.8997		2.8268	59.0041	1.9602	0.8714	0.9834	0.5474	2	17.0062	8.158	3.9103	14.9026	6.2629	4.7296	9.3655	27.811	8.6757	1.8158
1428	2.6468	0.8773		2.2186	22.4209	1.4826	0.9185	0.9838	0.534	2	18.9707	10.0619	4.7663	18.841	9.392	5.0461	7.2946	26.5994	12.7956	2.6006
1429	2.836	0.9391		2.5655	32.7697	1.8647	0.9772	1.0303	0.6877	2	16.4997	7.1557	4.4446	10.4052	7.9387	1.6962	8.3671	10.2802	8.8484	1.972
1430	3.0995	0.8804		2.5741	47.51	1.7156	0.8593	0.9274	0.5257	2	11.5326	6.4377	2.0288	12.2466	4.2817	4.1869	8.5728	36.3049	6.7222	1.3453
1431	3.9988	0.9073		3.4136	87.3531	2.341	0.8066	0.9941	0.4988	2	24.8939	11.0321	3.4655	22.1168	7.5245	7.2788	11.3977	29.2393	10.6339	2.1841
1432	3.2528	0.8807		2.6769	55.7992	1.8082	0.8747	0.9776	0.5337	2	17.2312	5.3742	4.359	10.069	9.3033	0.4087	9.0002	2.3719	9.5295	1.9145
1433	4.5754	0.8411	0.6554	3.7134	96.635	2.4419	0.6554	0.9557	0.3557	2	25.9555	3.618	6.3097	10.1726	10.707	-0.1901	12.0898	-0.7324	10.6292	2.1469
1434	3.7419	0.8409		2.981	78.3951	1.901	0.7621	0.9148	0.4399	2	26.2157	9.4951	5.249	21.5822	11.4446	4.46	9.8851	17.0127	13.7905	2.652
1435	3.3467	0.8504		2.6898	60.5955	1.7499	0.7824	0.9368	0.4767	2	12.207	4.8463	3.2056	10.1655	5.7813	2.0902	8.9411	17.123	6.9758	1.3653
1436	2.8233	0.8259		2.2101	32.0021	1.3992	0.8584	0.896	0.5157	2	16.1975	7.9211	4.1995	15.3587	9.3686	3.0894	7.3251	19.0733	11.5763	2.2112
1437	2.3523	0.889		1.8845	9.3994	1.236	0.8718	0.9381	0.5159	2	16.6707	6.9391	6.917	13.4507	13.5147	-0.033	6.5697	-0.1982	13.4876	2.5375
1438	3.1028	0.8613		2.5184	47.7189	1.6359	0.8219	0.9417	0.4932	2	12.8876	5.9693	2.303	12.103	6.0545	2.9832	8.3956	23.1478	7.878	1.535
1439	3.0873	0.8224		2.4071	47.0063	1.5057	0.7831	0.896	0.4595	2	9.6323	5.2598	1.6931	11.4465	4.1795	3.3393	7.976	34.6677	6.3972	1.2077
1440	2.3132	0.9337		1.9317	8.1358	1.3087	0.9495	1.0197	0.6323	2	10.6443	5.5258	4.0552	8.7398	7.5672	0.7414	6.7851	6.9652	8.1335	1.5688
1441	3.1002	0.7742		2.3471	47.5622	1.4187	0.7435	0.9018	0.4272	2	12.1551	5.5617	2.6472	13.02	6.65	2.7211	7.54	22.3865	8.5678	1.6121
1442	3.3907	0.8346		2.7069	62.8612	1.7611	0.8085	0.9805	0.4411	2	17.4444	8.2478	3.3839	18.7002	6.9669	5.1751	8.8899	29.6663	9.9054	1.9623
1443	6.5359	0.8043	0.5726	5.1611	99.9249	3.2576	0.5726	0.9077	0.3387	2	29.5887	3.6239	3.8021	10.6991	8.8955	0.6109	16.5156	2.0646	9.083	1.7916
1444	4.3145	0.8205	0.6157	3.375	93.8975	2.1204	0.6157	0.9312	0.3272	2	22.2985	4.2412	5.5665	12.9641	10.0698	0.9469	11.1217	4.2465	10.5162	2.005
1445	3.6142	0.8436	0.7432	2.9682	72.6075	1.951	0.7432	0.9676	0.463	2	16.7551	4.6428	3.3254	10.0267	8.14	0.8736	9.5784	5.2139	8.588	1.7493
1446	3.4708	0.8482		2.7925	66.3476	1.8208	0.79	0.9324	0.4905	2	27.2076	9.0923	6.9057	18.5369	13.6172	2.4131	9.2484	8.8692	14.9427	2.9419
1447	3.733	0.7986	0.6637	2.8311	78.0937	1.7253	0.6637	0.9	0.3764	2	19.4583	3.4336	7.063	9.1228	11.8795	-1.0376	9.3656	-5.3324	11.2782	2.0776
1448	1.7936	0.8627		1.3791	0.2756	0.8535	0.8485	0.9188	0.5072	2	0.125	0.0474	0.0902	0.0934	0.2242	-0.0663	4.8611	-53.056	0.1465	0.0257
1449	2.4888	0.8662		2.013	15.0113	1.3095	0.8367	0.9344	0.5041	2	20.0577	8.3666	7.3	16.5986	14.5149	1.0503	6.7725	5.2364	15.3171	2.9616
1450	4.1762	0.8887	0.663	3.525	91.7538	2.343	0.6629	0.9917	0.3525	2	15.6562	2.9819	4.3609	8.4603	6.3673	0.7377	11.6595	4.7119	6.6821	1.3428
1451	3.6766	0.9		3.148	75.726	2.1802	0.8419	0.9798	0.5183	2	29.0823	12.2034	5.5159	23.5459	10.156	6.9397	10.3956	23.8623	13.3393	2.7976
1452	3.6297	0.8493		2.8996	73.4381	1.8518	0.7604	0.9407	0.4516	2	16.0238	4.5647	5.1001	10.1068	8.1839	0.8685	9.6842	5.4201	8.6531	1.6546
1453	2.2515	0.8698		1.8032	6.0846	1.1486	0.8007	0.9081	0.4658	2	0.3565	0.1168	0.1998	0.2507	0.3511	-0.0468	6.1523	-13.1192	0.3104	0.058
1454	3.8533	0.8795	0.7572	3.208	82.8157	2.1563	0.7572	0.9525	0.4399	2	19.0044	8.0893	2.5644	18.3876	6.3596	5.2915	10.6461	27.8436	8.8134	1.7851
1455	3.4188	0.8517		2.7925	64.0075	1.8253	0.786	0.9204	0.4327	2	25.9615	11.0625	5.2467	25.5648	10.6986	6.433	9.1482	24.779	14.2231	2.8379
1456	3.9926	0.8417		3.2423	87.1468	2.1213	0.7894	0.92	0.4595	2	27.4773	13.2993	4.7143	28.9453	8.5314	9.3794	10.5583	34.1351	12.953	2.6024
1457	3.9091	0.8574	0.5981	3.2037	84.4022	2.1083	0.5981	0.9857	0.3308	2	18.76	3.2831	6.4296	9.9253	8.7068	0.403	10.5301	2.1482	8.8982	1.7816
1458	2.469	0.9456		2.1115	14.2356	1.4801	0.964	0.9773	0.5831	2	5.9083	2.0198	2.485	3.4637	4.3354	-0.5083	7.3347	-8.6032	3.9918	0.8055
1459	3.3283	0.7903		2.5184	59.9303	1.5313	0.7793	0.857	0.4289	2	22.501	11.3617	4.3526	26.4912	10.1042	7.0281	8.2641	31.2346	14.6941	2.7227
1460	3.0577	0.8857	0.7577	2.5527	45.3	1.7294	0.7577	0.9999	0.4929	2	19.8061	9.9426	4.3814	20.1733	7.9767	6.0112	8.5083	30.3502	11.4526	2.3279
1461	2.9793	0.7806	0.6871	2.2615	40.8793	1.4042	0.6871	0.9016	0.3584	2	19.4648	10.3488	4.6578	28.8744	8.7168	7.2246	7.3066	37.1162	13.8618	2.664
1462	3.6155	0.8014		2.7669	72.6697	1.6764	0.7615	0.874	0.4366	2	9.4849	3.6585	2.3305	8.3795	4.6995	1.6067	9.103	16.9396	5.6579	1.042
1463	3.6034	0.7758		2.6641	72.1115	1.5906	0.7615	0.8716	0.4245	2	14.7869	7.6324	2.5629	17.981	6.1355	5.028	8.7822	34.0031	9.2964	1.6837
1464	3.5353	0.8353		2.8397	69.3525	1.8422	0.8229	0.9342	0.4432	2	24.8857	10.6299	4.6733	23.9823	10.1902	6.1132	9.2773	24.5651	13.5087	2.6824
1465	3.3	0.8528	0.7353	2.6212	58.2336	1.659	0.7353	0.9277	0.408	2	19.7253	10.3407	3.2116	25.3443	7.5015	7.2801	8.8413	36.9074	11.8899	2.231
1466	3.2156	0.8971		2.7155	53.6228	1.8429	0.8514	0.9871	0.5166	2	17.117	7.593	3.6604	14.6989	7.181	3.8835	9.0621	22.688	9.2881	1.8889
1467	2.2854	0.9048		1.8631	7.0277	1.2402	0.9062	0.9764	0.5912	2	15.2826	7.8482	5.7297	13.2753	11.454	1.0767	6.4965	7.0453	12.3227	2.3524
1468	3.0698	0.8573		2.4242	45.987	1.5459	0.8219	0.9034	0.4897	2	9.208	3.3195	2.8164	6.778	5.5754	0.589	8.2675	6.3966	5.9564	1.1138
1469	2.0364	0.8562		1.559	1.7631	0.9742	0.8326	0.9319	0.519	2	9.1085	3.7808	5.3277	7.2846	11.7044	-2.294	5.4774	-25.1853	9.3497	1.6629
1470	2.9929	0.8801		2.4628	41.6791	1.6556	0.8586	0.9252	0.4945	2	16.2762	9.49	2.9317	19.1905	5.8446	6.5998	8.2756	40.5488	9.831	1.9668
1471	3.1285	0.8286		2.4328	49.2076	1.5277	0.7475	0.9264	0.4128	2	15.0878	7.8608	3.2034	19.0435	6.4822	5.1851	8.1434	34.3662	9.8762	1.8528
1472	3.9095	0.8497	0.6817	3.1737	84.4471	2.0921	0.6817	1.0145	0.382	2	37.7362	8.2538	8.6234	21.6068	17.2397	1.6682	10.4363	4.4207	18.0375	3.6159
1473	2.4881	0.8799		1.9702	14.9557	1.2777	0.8805	0.95	0.519	2	0.6083	0.1516	0.3832	0.2922	0.602	-0.1608	6.8777	-26.4343	0.4761	0.0885
1474	2.4442	0.8869		1.9531	13.1346	1.2688	0.8397	0.9745	0.5583	2	5.8118	2.4771	2.2307	4.4364	4.694	-0.1438	6.8105	-2.4743	4.5805	0.8534
1475	3.2919	0.8008	0.7045	2.527	57.8219	1.5556	0.7045	0.9165	0.366	2	14.4718	5.2401	3.7041	14.3179	7.76	2.4001	8.2815	16.5847	9.303	1.7475
1476	3.1059	0.8045		2.3685	47.9631	1.4413	0.7425	0.8944	0.4295	2	13.4905	6.251	3.4397	14.5544	7.1549	3.178	7.8502	23.5573	9.36	1.7185
1477	3.6918	0.8403	0.7329	2.9639	76.2346	1.9034	0.7329	0.9374	0.4006	2	17.4148	4.4499	5.4864	11.1076	8.6275	0.9935	9.7457	5.7049	9.1493	1.7869
1478	2.901	0.8332		2.3214	36.461	1.4988	0.852	0.9572	0.4885	2	24.5423	11.1444	5.8299	22.8156	13.2604	4.6672	7.5937	19.017	16.3746	3.2319
1479	3.4417	0.8015		2.6426	65.2023	1.6512	0.7641	0.8949	0.4413	2	20.85	10.6643	4.9021	24.1636	8.4191	6.9487	8.666	33.3271	12.6272	2.406
1480	3.4134	0.8633		2.7326	63.7346	1.7723	0.8061	0.9507	0.4381	2	10.6824	3.9829	2.2653	9.0903	5.0217	1.7827	9.257	16.6882	6.0274	1.154
1481	3.5106	0.8981		2.9296	68.4646	2.0022	0.8709	0.9816	0.5157	2	11.8683	3.9075	2.3968	7.5767	5.3555	1.1455	9.9054	9.6518	5.9276	1.1982
1482	2.1236	0.909		1.7389	3.1764	1.1415	0.8887	0.9638	0.5365	2	8.1855	3.2484	4.4584	6.0552	8.1602	-1.1293	6.0643	-13.7963	7.1708	1.3498
1483	2.9501	0.8734		2.3685	39.0793	1.529	0.8608	0.8954	0.5161	2	9.4492	4.5635	2.686	8.8429	4.8233	2.0744	8.0949	21.9532	6.18	1.1673
1484	2.6983	0.8743		2.2358	24.8389	1.4923	0.8845	0.9404	0.5805	2	17.2993	8.8826	5.2039	15.3004	9.2316	3.5232	7.4116	20.3661	11.5924	2.3341
1485	3.0887	0.8526		2.497	47.0757	1.6183	0.8708	0.9318	0.5281	2	8.7572	4.0942	2.1704	7.7529	4.2772	1.8355	8.2735	20.9599	5.4114	1.0585
1486	3.8942	0.8646		3.2508	83.9759	2.2005	0.8003	0.9809	0.4366	2	15.7105	7.2412	3.3351	16.5869	4.8014	5.1451	10.5771	32.7494	7.1395	1.4853
1487	3.5067	0.8749		2.9467	68.2234	2.0216	0.8222	0.9824	0.4781	2	23.3805	10.9617	3.5081	22.9265	8.0461	7.1147	9.6385	30.4301	11.5653	2.4257
1488	2.0152	0.9048		1.6361	1.4467	1.0896	0.8964	0.9658	0.5644	2	4.2927	1.9994	2.2933	3.5427	4.3665	-0.4649	5.7284	-10.83	3.9397	0.7494
1489	4.3214	0.8392	0.6468	3.4393	93.9935	2.2	0.6468	0.9403	0.3548	2	10.0424	2.3313	1.5104	6.571	4.179	0.8487	11.3933	8.4512	4.5647	0.8814
1490	2.1344	0.934		1.7989	3.3941	1.2421	0.8847	1.0031	0.6093	2	5.8727	2.9325	2.5573	4.8126	4.6466	0.1012	6.2626	1.7232	4.728	0.9377
1491	4.0595	0.8852	0.7329	3.4907	88.8746	2.4051	0.7329	0.9797	0.4369	2	14.2193	3.2227	3.0899	7.3757	5.5874	0.7814	11.2893	5.4953	5.9121	1.2595
1492	2.3293	0.9487		2.013	8.6399	1.4181	0.9193	1.0506	0.5886	2	12.7081	5.9025	4.5756	10.0283	8.2044	1.0735	6.9426	8.4474	8.9614	1.8305
1493	3.5118	0.8603		2.8568	68.5249	1.8875	0.7389	0.9566	0.4198	2	15.0027	6.1022	3.3887	14.5361	6.0641	3.5565	9.4915	23.7057	7.9485	1.5806
1494	3.3791	0.921		2.8911	62.3203	2.0204	0.8757	0.9951	0.521	2	19.0304	8.2191	4.804	15.7747	7.2104	4.4623	9.777	23.4483	9.4191	1.9464
1495	4.5945	0.8811	0.7201	3.8376	96.8552	2.5791	0.72	0.9841	0.3987	2	30.238	4.5704	5.4414	11.4631	11.7722	-0.1233	12.7181	-0.4078	11.7242	2.3776
1496	2.4524	0.903		2.0045	13.464	1.3176	0.8661	0.9339	0.5432	2	0.3029	0.061	0.1958	0.1124	0.3123	-0.1086	6.957	-35.8534	0.2299	0.0435
1497	4.2047	0.8775	0.726	3.4521	92.1326	2.2623	0.726	0.9188	0.4149	2	20.1093	8.7704	3.4434	21.1384	6.1379	6.2237	11.5909	30.9494	8.8889	1.7349
1498	4.3269	0.8998	0.724	3.7434	94.0416	2.6049	0.724	1.0076	0.3977	2	21.504	5.5431	5.029	13.9374	7.2314	2.6671	12.2318	12.4028	8.2552	1.758
1499	2.4901	0.8803		2.0344	15.0946	1.3445	0.8816	0.9479	0.4974	2	0.2378	0.0532	0.1259	0.107	0.2179	-0.0552	6.8863	-23.2086	0.1769	0.0345
1500	3.7313	0.857	0.6743	3.0966	78.0292	2.0762	0.6743	0.9709	0.4307	2	17.8936	5.2845	4.7615	12.2683	7.6628	1.9838	10.046	11.0866	8.6184	1.7812
1501	4.3965	0.8739	0.7202	3.632	95.054	2.4033	0.7202	0.9221	0.4235	2	19.4866	3.0101	4.284	7.108	8.3221	-0.5141	12.0706	-2.6382	8.1083	1.6144
1502	2.5368	0.922		2.133	17.265	1.4708	0.8916	0.9844	0.5914	2	13.445	4.8505	5.7998	8.2015	9.7738	-0.9299	7.348	-6.9163	9.1413	1.8297
1503	3.603	0.9043		3.0709	72.0909	2.1211	0.8032	0.9856	0.5099	2	15.5214	5.1489	3.6953	10.0979	6.4376	1.8664	10.2353	12.0247	7.3176	1.5165
1504	4.1242	0.8317	0.6544	3.2979	90.4827	2.1233	0.6544	0.9506	0.4014	2	10.6735	2.5837	2.5227	6.4371	4.698	0.6981	10.7759	6.5405	5.0268	0.9905
1505	3.7127	0.8803	0.7428	3.1181	77.1505	2.1265	0.7428	0.9837	0.4682	2	12.8248	5.4827	2.5294	11.7094	4.4275	3.4096	10.268	26.586	6.0309	1.249
1506	2.7735	0.9075		2.3942	29.3085	1.6624	0.9147	0.9852	0.5712	2	27.0007	13.7126	5.7959	24.0084	12.1774	6.7574	7.9076	25.0268	16.242	3.4145
1507	3.6869	0.8959	0.7343	3.1395	76.1073	2.1418	0.7343	1.0115	0.421	2	26.2305	7.6055	6.4695	18.0646	10.8233	3.0487	10.3772	11.6227	12.2469	2.5277
1508	3.5446	0.8692	0.7186	2.9382	69.6565	1.9695	0.7186	1.0195	0.3936	2	18.1289	3.8962	6.4551	9.8991	9.0317	0.3414	9.6787	1.8832	9.2048	1.8731
1509	2.6549	0.8803		2.2358	22.8015	1.5438	0.9215	0.9568	0.6001	2	12.7235	4.3719	4.7332	7.2851	8.85	-0.9391	7.3426	-7.3808	8.2417	1.7328
1510	2.2589	0.9702		1.9531	6.3328	1.406	0.9314	1.0114	0.6581	2	10.4409	5.81	3.2748	8.8291	6.1914	1.7357	6.8848	16.624	7.426	1.5165
1511	2.2858	0.926		1.9017	7.054	1.2925	0.904	0.9761	0.5893	2	1.4654	0.6384	0.671	1.0834	1.176	-0.0546	6.6495	-3.7253	1.1338	0.2204
1512	4.1243	0.9129	0.6888	3.5935	90.5061	2.4959	0.6888	1.0244	0.4412	2	33.634	5.3491	10.2272	12.124	13.7661	-0.7245	11.8284	-2.1541	13.4757	2.8435
1513	2.1957	0.9746		1.8888	4.6167	1.3564	0.9556	1.0654	0.6372	2	10.0036	6.0563	2.8556	9.5052	5.4881	2.5596	6.7226	25.5868	7.3751	1.4881
1514	3.2963	0.877		2.7583	57.9902	1.8463	0.8162	0.9763	0.4658	2	14.2692	6.8603	2.2699	14.7289	5.3669	4.3606	9.0823	30.5595	7.7285	1.5711
1515	4.7773	0.8634	0.6181	3.9661	98.1593	2.6638	0.6181	0.9854	0.3594	2	27.1799	4.2481	5.8507	11.819	9.9514	0.6712	12.9582	2.4695	10.2034	2.0975
1516	3.4811	0.8557	0.7385	2.8011	67.0033	1.8276	0.7385	0.9491	0.4706	2	15.4639	4.916	3.8905	10.4459	7.7732	1.2578	9.3584	8.1338	8.4613	1.6524
1517	3.7333	0.8294		3.0024	78.1152	1.9438	0.7896	0.9328	0.4944	2	17.7158	6.6115	3.6458	13.3734	7.6615	2.8239	9.7279	15.94	9.114	1.8211
1518	3.3957	0.7907	0.6318	2.5313	63.0354	1.4773	0.6318	0.8842	0.338	2	23.8789	3.7645	9.3946	11.1375	17.6558	-2.2032	8.4354	-9.2266	16.1639	2.8308
1519	3.14	0.8483		2.5013	49.7897	1.5989	0.7637	0.9095	0.4173	2	4.8802	1.8749	1.4589	4.4924	2.5437	0.8133	8.3681	16.6653	3.0522	0.5832
1520	4.1809	0.8861	0.6673	3.5335	91.8247	2.3412	0.6673	0.9719	0.3464	2	18.5726	2.3632	4.3609	6.8232	8.1255	-0.4511	11.6392	-2.4288	7.9329	1.5957
1521	2.5751	0.8595		2.0944	19.0251	1.3606	0.8791	0.9433	0.5448	2	5.7282	3.0331	1.6877	5.5669	3.3038	1.2331	6.9529	21.5268	4.2101	0.8239
1522	3.7586	0.878		3.1138	79.1948	2.0662	0.7939	0.9618	0.4839	2	15.2694	6.4158	3.5902	13.2596	5.5954	3.7084	10.3671	24.2865	7.3901	1.4729
1523	4.1924	0.8614	0.6599	3.4607	91.9904	2.287	0.6599	0.9882	0.3681	2	24.8495	5.3249	7.0102	14.4657	10.175	1.5794	11.3459	6.3559	10.8655	2.1902
1524	2.5255	0.882		2.043	16.7158	1.3497	0.858	0.93	0.5387	2	10.6721	4.5682	3.9445	8.4798	7.5269	0.5133	6.998	4.8097	7.907	1.525
1525	2.4829	0.977		2.1886	14.706	1.5738	0.9702	1.035	0.5968	2	19.3581	9.2433	6.2898	15.4872	10.3529	3.0643	7.621	15.8295	12.3002	2.5401
1526	2.0931	0.9533		1.7689	2.5891	1.2326	0.9104	1.0141	0.5754	2	10.7075	4.3823	5.5451	7.6167	9.6244	-1.1551	6.269	-10.7878	8.6869	1.708
1527	3.2656	0.8676		2.7197	56.3346	1.8288	0.8802	0.9379	0.522	2	22.1735	8.1209	6.2061	15.5579	10.7531	2.508	8.9009	11.3108	12.1246	2.4912
1528	2.8497	0.9146		2.4285	33.4942	1.7049	0.9488	1.0144	0.5783	2	21.8791	11.5556	4.9475	19.9837	9.1627	6.2573	8.1878	28.5994	12.8331	2.6722
1529	4.6983	0.8242	0.6107	3.7006	97.6658	2.3427	0.6107	0.9292	0.3167	2	21.1767	4.0705	3.1901	12.8535	8.4434	1.3966	12.165	6.595	9.0394	1.7408
1530	2.9092	0.8487		2.3685	36.913	1.5439	0.8531	0.923	0.4877	2	21.9054	9.7238	6.0136	19.9375	11.533	4.099	7.7569	18.7123	14.1884	2.824
1531	4.2995	0.8483	0.6118	3.465	93.6577	2.2591	0.6118	0.9614	0.3295	2	23.1673	4.742	5.427	14.3908	9.5488	1.5955	11.4585	6.8869	10.2551	2.0218
1532	3.2272	0.8427		2.5698	54.4237	1.6307	0.7906	0.9107	0.4805	2	26.2241	11.4846	5.9916	23.9026	12.8142	5.3277	8.5438	20.316	16.0815	3.0694
1533	3.706	0.8518	0.689	2.9553	76.9797	1.9129	0.689	0.9501	0.3917	2	20.9983	4.7215	4.0249	12.0524	10.7003	0.5297	9.9175	2.5226	10.9772	2.1173
1534	3.5809	0.7836	0.6593	2.694	71.2065	1.6428	0.6593	0.8795	0.3853	2	13.3082	4.0822	3.1061	10.5962	7.3363	1.2559	8.8156	9.437	8.1009	1.5096
1535	3.6727	0.8036		2.8482	75.578	1.7581	0.7202	0.9169	0.3619	2	21.5195	9.8843	4.183	27.3145	8.3331	6.8688	9.2718	31.919	12.2402	2.321
1536	3.2795	0.8186		2.527	57.0763	1.5664	0.7319	0.8777	0.3852	2	19.87	9.6361	4.3408	25.0133	8.6642	6.2983	8.4342	31.6975	12.6851	2.3559
1537	3.619	0.8867		3.0324	72.8562	2.0188	0.7723	0.9802	0.4748	2	15.8854	6.9388	2.7686	14.6151	5.7944	4.1878	10.0816	26.3626	7.8687	1.5757
1538	2.2158	0.8635		1.7089	5.1735	1.0854	0.8721	0.9402	0.5008	2	4.0805	1.7125	1.9019	3.4195	4.0503	-0.3159	6.0106	-7.7417	3.7594	0.6789
1539	2.6547	0.8836		2.2315	22.7722	1.5414	0.8721	0.9617	0.5667	2	18.2271	8.1807	5.7689	14.4364	10.3065	2.3403	7.369	12.8397	11.825	2.4735
1540	2.2185	0.9198		1.8417	5.2514	1.2494	0.9174	0.9829	0.5401	2	5.1762	2.891	1.6338	5.3526	3.2219	1.1508	6.4107	22.2325	4.1429	0.8074
1541	2.2623	0.8309		1.7047	6.3852	1.0528	0.7919	0.8771	0.4839	2	4.7697	2.3292	1.9092	4.8129	4.2899	0.2531	5.9054	5.3064	4.5305	0.8077
1542	2.947	0.8619		2.3985	38.9316	1.5846	0.859	0.9757	0.5607	2	15.3588	5.7707	4.3569	10.2918	9.3647	0.5198	7.98	3.3844	9.6925	1.9247
1543	3.8739	0.8602	0.7298	3.1566	83.4839	2.0685	0.7298	0.9606	0.4317	2	25.8852	8.1253	6.4889	18.8231	10.8503	3.4416	10.4682	13.2956	12.514	2.4727
1544	3.8414	0.7878	0.645	2.9082	82.4384	1.7757	0.645	0.8994	0.3563	2	13.2018	2.1083	4.6092	5.9173	7.8154	-0.6763	9.5078	-5.1228	7.4347	1.3885
1545	2.6482	0.8709		2.133	22.4647	1.3726	0.8403	0.9497	0.5035	2	12.5447	4.6824	4.7863	9.2994	9.0462	0.1275	7.2458	1.0164	9.1394	1.7313
1546	3.3454	0.8842		2.7968	60.5003	1.8939	0.753	1.005	0.49	2	16.4956	4.3439	4.5978	8.8642	8.656	0.102	9.293	0.6183	8.7099	1.7751
1547	3.4683	0.8092		2.6683	66.2089	1.6472	0.7677	0.903	0.4516	2	20.6454	6.5207	4.5804	14.4386	11.8136	1.1855	8.8173	5.7422	12.5336	2.3415
1548	3.088	0.8735		2.5313	47.041	1.6843	0.8827	0.9465	0.5574	2	21.7687	11.5229	4.9121	20.6712	9.0921	6.4547	8.4744	29.6513	12.9245	2.5688
1549	3.1939	0.884		2.6726	52.4658	1.8156	0.8713	1.0044	0.5624	2	21.9414	9.6625	4.3177	17.1813	9.7977	4.1524	8.8702	18.925	12.0849	2.4736
1550	4.012	0.8678	0.7352	3.2765	87.6285	2.1415	0.7352	0.9383	0.4419	2	22.5935	9.8094	4.1423	22.1972	7.5219	6.4853	10.9377	28.7043	10.5503	2.0657
1551	2.3088	0.9173		1.9231	7.7919	1.2911	0.8695	0.9736	0.5687	2	7.1114	3.2324	2.8338	5.6838	5.3694	0.1788	6.6532	2.5143	5.508	1.0689
1552	3.2548	0.8376		2.5527	55.9836	1.6266	0.7857	0.9177	0.4421	2	31.339	13.7412	7.3952	31.0806	14.8571	7.1727	8.5649	22.8875	19.2666	3.659
1553	2.0338	0.9134		1.6661	1.7124	1.1135	0.876	0.9469	0.5604	2	0.3401	0.1471	0.193	0.2625	0.349	-0.0485	5.8358	-14.2488	0.3054	0.0583
1554	3.6115	0.9123	0.8375	3.1609	72.4834	2.2265	0.8375	1.0437	0.5697	2	25.2733	12.5144	4.1087	21.9682	7.7009	8.1275	10.3509	32.1584	11.3511	2.4417
1555	2.8722	0.865		2.3214	34.7309	1.5263	0.8762	0.9496	0.504	2	11.8935	3.7219	4.717	7.3845	7.9931	-0.3068	7.8057	-2.5796	7.7924	1.5237
1556	3.1372	0.8414		2.5398	49.6661	1.6639	0.8323	0.9414	0.4806	2	19.2686	6.9215	5.3742	14.402	10.4341	1.9069	8.2929	9.8964	11.5804	2.3235
1557	2.9619	0.8687		2.4285	39.8362	1.6109	0.9162	0.9167	0.5611	2	15.0829	6.7595	3.3868	12.0471	7.9282	2.3111	8.0835	15.3227	9.363	1.8659
1558	3.8196	0.8467	0.7078	3.0924	81.5105	1.9954	0.7078	0.9482	0.4035	2	16.2455	3.1928	4.1454	7.913	8.1996	-0.1157	10.16	-0.7122	8.1415	1.599
1559	3.1908	0.8645		2.6384	52.16	1.7717	0.8733	0.9392	0.5538	2	22.0617	8.5291	4.7031	15.4	11.1119	2.3749	8.666	10.7648	12.4523	2.5458
1560	3.7483	0.8256		2.9425	78.7404	1.8434	0.7387	0.9261	0.4444	2	11.5654	4.038	3.0449	9.0872	5.3804	1.6471	9.7217	14.2416	6.274	1.1896
1561	3.278	0.8374	0.6731	2.6341	56.9834	1.7059	0.6731	0.9791	0.3705	2	14.5153	3.3191	5.2808	8.959	8.3843	0.2129	8.6239	1.4667	8.5089	1.6831
1562	3.2001	0.8816		2.6812	52.8263	1.822	0.8364	0.9577	0.5497	2	21.1586	9.5541	5.129	17.3804	9.1207	4.5404	8.8633	21.4589	11.6128	2.3872
1563	4.337	0.8118	0.6363	3.375	94.2098	2.0853	0.6363	0.9165	0.3131	2	19.8741	3.3597	4.037	10.7309	9.3187	0.4421	11.0602	2.2245	9.5306	1.7969
1564	2.9601	0.8303		2.3857	39.7537	1.5487	0.8654	0.9374	0.517	2	18.7135	7.9591	5.3144	15.395	10.4241	2.5699	7.721	13.7329	12.0834	2.4237
1565	4.1278	0.8369	0.658	3.2979	90.6234	2.1027	0.658	0.9598	0.4267	2	15.6035	2.979	3.0839	6.9819	7.5325	-0.2349	10.8525	-1.5054	7.4207	1.4378
1566	3.3093	0.8778		2.7754	58.8158	1.8826	0.7983	0.9498	0.4846	2	23.9483	9.8747	5.3347	20.3754	10.0673	4.9957	9.1261	20.8604	12.7209	2.6242
1567	2.742	0.8773		2.2486	27.4192	1.5141	0.8339	0.9832	0.5033	2	5.6564	2.735	1.4452	5.4345	2.8901	1.2805	7.5576	22.6381	3.7358	0.7484
1568	3.8326	0.847	0.6748	3.0881	81.9958	2.0238	0.6748	0.9432	0.4055	2	17.854	4.2238	4.6978	10.417	8.4223	0.8088	10.1986	4.5301	8.822	1.7506
1569	4.2151	0.8285		3.3536	92.3461	2.1367	0.7357	0.9487	0.3865	2	15.1562	6.1132	2.8654	15.8166	5.1669	4.1162	10.9716	27.1585	7.0933	1.3814
1570	2.9534	0.8571		2.3942	39.2928	1.5632	0.8723	0.9488	0.5406	2	11.1476	5.1793	2.7778	9.5803	5.8365	2.024	7.9528	18.1564	7.1313	1.4017
1571	2.4489	0.9038		1.9959	13.3404	1.3133	0.8778	0.9481	0.5668	2	14.9051	6.8514	4.9783	12.0872	10.7885	0.7361	6.9531	4.9386	11.3493	2.1437
1572	1.8527	0.8905		1.4648	0.489	0.9373	0.8621	0.9284	0.5105	2	2.9306	1.7722	1.3454	3.4717	2.7139	0.3868	5.183	13.1987	3.1266	0.5654
1573	4.0712	0.8597	0.6381	3.375	89.1762	2.2375	0.6381	1.0319	0.3597	2	27.9089	4.5204	7.3563	12.5674	12.455	0.0404	10.9956	0.1448	12.4733	2.5382
1574	5.0628	0.8054	0.6355	3.9875	99.2011	2.4935	0.6355	0.919	0.3501	2	18.3215	2.8443	3.2781	8.1249	7.2209	0.3165	12.8097	1.7275	7.3477	1.4303
1575	5.0759	0.8242	0.6822	4.0475	99.2509	2.5991	0.6822	0.9384	0.3531	2	24.7846	3.0343	2.747	8.5932	9.6842	-0.3852	13.1426	-1.5542	9.5358	1.8858
1576	2.5335	0.9018		2.0944	17.1099	1.4178	0.8699	0.9872	0.5808	2	4.7923	2.4553	1.5045	4.2276	2.7921	0.8337	7.1778	17.3967	3.3801	0.6677
1577	3.5736	0.896		3.0324	70.8992	2.109	0.8461	0.9966	0.5257	2	18.534	8.9709	2.7246	17.0656	6.04	5.7959	10.059	31.2717	8.7881	1.8425
1578	4.0034	0.8533	0.7134	3.2937	87.4448	2.1632	0.7134	0.9574	0.4579	2	16.8006	7.941	3.247	17.3419	5.1953	5.562	10.7324	33.106	7.7665	1.5654
1579	4.1077	0.8188	0.6908	3.2251	89.968	2.0403	0.6908	0.9042	0.3946	2	19.9805	4.2127	4.734	10.6758	9.5814	0.4319	10.5663	2.1616	9.7929	1.891
1580	2.7713	0.8982		2.3685	29.1706	1.6221	0.8833	0.9922	0.5278	2	25.8868	14.5483	5.3318	27.5629	10.3616	9.0792	7.8202	35.0727	15.9588	3.3102
1581	3.1995	0.8735		2.6341	52.7542	1.7577	0.8679	0.949	0.5319	2	6.6095	2.9968	1.8764	5.6342	2.9472	1.4292	8.7801	21.6234	3.7603	0.7528
1582	3.1003	0.858	0.7303	2.557	47.5796	1.6986	0.7303	0.9819	0.4737	2	19.1984	9.3782	3.4869	19.7964	8.0174	5.5801	8.3563	29.0654	11.3025	2.2975
1583	4.2458	0.8701	0.659	3.495	92.774	2.3138	0.659	0.9518	0.406	2	22.8368	3.5168	5.1225	8.6612	10.1273	-0.5953	11.6063	-2.6068	9.8698	1.9676
1584	4.5402	0.8688	0.645	3.7648	96.3174	2.5041	0.645	0.9797	0.3785	2	52.4782	10.9959	15.4666	29.0546	19.5155	3.6101	12.3922	6.8792	20.9569	4.2348
1585	2.7588	0.8281		2.1287	28.4218	1.3196	0.7897	0.8561	0.4233	2	10.4364	3.4764	4.3779	8.2129	7.7654	0.1894	7.1769	1.8148	7.9088	1.4542
1586	2.3975	0.8373		1.8032	11.2279	1.1255	0.7977	0.9202	0.5056	2	11.0454	4.7069	4.6445	9.3096	10.2256	-0.4631	6.3064	-4.1927	9.8138	1.7515
1587	2.7848	0.8152		2.1715	30.0466	1.3876	0.8089	0.9235	0.5009	2	28.261	14.3563	6.615	28.6631	15.6807	6.5024	7.1318	23.0084	20.3668	3.9627
1588	2.8763	0.8672		2.3214	34.954	1.5264	0.8727	0.9407	0.515	2	16.0487	6.6617	4.1091	12.9355	9.2815	1.8818	7.8364	11.7256	10.5141	2.048
1589	4.1451	0.8381	0.6949	3.2937	90.9757	2.0865	0.6949	0.951	0.3991	2	26.5817	4.3956	7.6997	11.013	13.1487	-0.8524	10.914	-3.2067	12.7399	2.4356
1590	3.3938	0.8795	0.7014	2.7925	62.958	1.8562	0.7014	0.9494	0.4024	2	19.5916	6.9731	5.1986	17.3271	8.68	3.48	9.3777	17.7627	10.5547	2.0892
1591	3.431	0.812		2.6726	64.6918	1.6617	0.7777	0.894	0.424	2	19.505	9.3089	3.2896	21.9551	8.238	5.816	8.7521	29.818	11.738	2.2286
1592	3.7899	0.8117	0.5582	2.8953	80.4791	1.7806	0.5582	0.8906	0.3129	2	17.3789	1.8214	4.7286	5.8208	10.6	-1.4955	9.6648	-8.6053	9.7601	1.7982
1593	2.319	0.9247		1.9317	8.2948	1.2961	0.9187	0.9843	0.5965	2	14.0187	6.0246	6.5241	10.1	11.4269	-0.7915	6.7368	-5.646	10.8161	2.0809
1594	3.8703	0.8526	0.72	3.1223	83.4393	2.0212	0.72	0.9184	0.4419	2	14.1433	3.5285	4.8942	7.9847	6.7214	0.5583	10.3664	3.9475	6.9975	1.3643
1595	3.2115	0.8656		2.6384	53.387	1.7506	0.8525	0.9677	0.549	2	25.8824	8.2383	6.6021	15.0046	14.6843	0.1759	8.7327	0.6796	14.7849	2.9638
1596	3.193	0.8609		2.5955	52.3758	1.7158	0.864	0.9672	0.5327	2	25.3643	13.1156	4.7704	24.6221	10.3526	7.601	8.6361	29.9673	14.7828	2.937
1597	3.9545	0.8536	0.681	3.1952	86.0745	2.075	0.681	0.9799	0.3551	2	25.9378	5.4707	4.8986	15.4078	11.8997	1.2456	10.6044	4.8023	12.5001	2.4459
1598	2.8526	0.8251		2.2229	33.6205	1.4113	0.8184	0.9019	0.4507	2	8.5509	2.0165	3.3383	4.4745	6.8022	-1.049	7.3943	-12.2677	6.0589	1.1564
1599	3.637	0.8794	0.7131	2.9981	73.8552	2.0155	0.7131	0.9836	0.391	2	16.679	4.3019	4.1868	11.0031	7.6188	1.3232	10.0478	7.9333	8.2754	1.66
1600	2.5154	0.8524		1.9916	16.3228	1.2597	0.8367	0.9024	0.4453	2	0.2647	0.0723	0.1318	0.1623	0.2363	-0.033	6.736	-12.4481	0.2101	0.0393
1601	3.4949	0.8097		2.6855	67.5621	1.6476	0.7529	0.8802	0.4321	2	25.7401	13.2008	4.5083	30.5489	10.3167	8.7428	8.8901	33.9657	15.6228	2.8954
1602	4.4168	0.8331	0.6475	3.5292	95.175	2.2928	0.6475	0.9437	0.3348	2	22.0176	2.9533	3.9966	8.8216	9.7365	-0.3063	11.5594	-1.3912	9.6029	1.9047
1603	4.0848	0.8789	0.7712	3.3965	89.2924	2.2518	0.7712	0.9631	0.413	2	23.4649	6.7469	4.1769	16.3382	9.0914	2.9926	11.278	12.7535	10.4205	2.0806
1604	2.785	0.8238		2.2058	30.0774	1.4289	0.8188	0.9377	0.4946	2	1.0146	0.5162	0.2501	1.0437	0.5335	0.2524	7.2078	24.8768	0.7101	0.1408
1605	4.5997	0.8319	0.6488	3.632	96.8797	2.2996	0.6488	0.932	0.332	2	22.6803	3.4172	5.4847	10.2921	9.7904	0.1666	12.0216	0.7346	9.8627	1.8866
1606	2.6689	0.9329		2.2657	23.3891	1.5713	0.9249	0.9941	0.5998	2	22.3305	12.6393	5.7094	21.0716	9.9754	6.6557	7.8216	29.8054	14.2115	2.855
1607	3.1544	0.8074		2.4585	50.534	1.5387	0.822	0.9062	0.4491	2	12.9189	6.4255	3.1007	14.3091	5.9593	3.7495	8.0015	29.0234	8.396	1.6146
1608	3.1347	0.8407		2.467	49.6131	1.5732	0.8223	0.8969	0.4548	2	24.1997	12.202	5.5161	26.8294	10.728	7.3229	8.2788	30.2603	15.3825	2.9231
1609	4.0733	0.82	0.6612	3.2251	89.1994	2.0504	0.6612	0.9678	0.3695	2	22.3724	4.1829	5.6563	11.3196	10.8213	0.1841	10.4933	0.8229	10.9112	2.1321
1610	3.5837	0.8437	0.7497	2.8654	71.3295	1.8616	0.7497	0.9427	0.4465	2	19.7337	10.2496	3.6562	22.9572	6.7019	7.2574	9.4983	36.7767	10.6004	2.0776
1611	3.7832	0.8062	0.733	2.9596	80.1733	1.8666	0.733	0.897	0.3759	2	23.3682	10.1101	3.5667	26.8923	8.8943	6.7663	9.582	28.9552	12.5191	2.4388
1612	3.5519	0.8195		2.8011	69.9814	1.767	0.7985	0.9053	0.4355	2	0.7953	0.2935	0.2488	0.6741	0.3768	0.1294	9.1448	16.2706	0.4501	0.087
1613	1.9122	0.937		1.5719	0.7656	1.0591	0.8975	0.9878	0.6161	2	0.1618	0.0875	0.0856	0.1421	0.1675	-0.0157	5.6285	-9.7033	0.1528	0.0288
1614	2.2518	0.908		1.8331	6.0976	1.2079	0.8989	0.9525	0.5356	2	10.3016	2.7538	6.3179	5.1413	11.2267	-3.2594	6.4235	-31.6397	8.5285	1.6037
1615	4.0522	0.8484	0.6226	3.2808	88.643	2.1456	0.6226	0.9712	0.3329	2	13.8913	2.5951	2.7018	7.7951	6.2316	0.5205	10.8001	3.7469	6.4743	1.2862
1616	2.8334	0.8375		2.2358	32.597	1.4244	0.8406	0.9221	0.5252	2	20.207	10.5142	4.7015	20.0201	10.7796	4.8529	7.4548	24.0159	14.1863	2.7106
1617	2.0329	0.8945		1.619	1.6998	1.0553	0.8653	0.9673	0.555	2	0.2747	0.1068	0.1679	0.1924	0.3356	-0.0795	5.713	-28.937	0.2603	0.0481
1618	3.0477	0.8707	0.7572	2.5313	44.6162	1.72	0.7572	0.9984	0.4777	2	22.7262	9.2239	6.4412	19.3088	10.8687	4.0319	8.3363	17.7412	13.2129	2.7262
1619	2.955	0.8199		2.3171	39.3585	1.4487	0.8203	0.8846	0.4859	2	15.9924	5.5317	5.4314	11.3849	10.8648	0.2527	7.6118	1.5801	11.0391	2.101
1620	2.0448	1.2214		2.0516	1.8645	1.6987	0.9813	1.5057	1.0582	2	0.9537	0.4379	0.5158	0.4139	0.8052	-0.414	7.8464	-43.4099	0.5614	0.1215
1621	3.2588	0.8635		2.6384	56.0574	1.7316	0.8074	0.9421	0.4384	2	26.0673	11.3149	5.1985	25.8103	11.4079	6.3138	8.8409	24.2212	15.0539	2.9485
1622	3.4973	0.7674	0.6136	2.5655	67.7021	1.495	0.6136	0.8533	0.3496	2	17.3338	5.9611	4.5573	17.052	9.9287	2.4902	8.4317	14.3662	11.5945	2.0558
1623	3.3723	0.8114		2.5998	61.9352	1.6135	0.7755	0.8962	0.3941	2	25.4863	12.5192	4.9199	31.7655	10.6338	8.3283	8.5962	32.6776	15.7957	2.9648
1624	2.2953	0.9354		1.9359	7.3829	1.3277	0.9167	0.9822	0.616	2	0.317	0.152	0.1265	0.2467	0.2318	0.0092	6.745	2.9047	0.2388	0.047
1625	3.319	0.8443	0.7248	2.6683	59.287	1.7415	0.7248	0.9346	0.4427	2	9.6487	3.3136	2.2371	7.4852	4.8776	1.1543	8.8036	11.9633	5.5405	1.096
1626	3.1376	0.8491		2.5698	49.6837	1.7008	0.8508	0.9688	0.4505	2	11.2491	5.7329	2.2036	12.7248	4.4121	3.7451	8.37	33.2924	6.614	1.344
1627	3.9394	0.7026	0.5991	2.694	85.4621	1.493	0.5991	0.8608	0.3108	2	15.6683	5.6076	3.5572	18.0399	8.5104	2.9622	8.6957	18.9057	10.4945	1.8018
1628	2.9741	0.8969		2.5099	40.5141	1.686	0.903	0.9921	0.5969	2	12.5532	3.9303	4.4305	6.5845	7.9173	-0.7955	8.3801	-6.337	7.4456	1.498
1629	3.3078	0.9046		2.8354	58.7029	1.9968	0.9196	0.9877	0.6072	2	20.7946	8.0935	5.2996	13.3289	9.1402	2.5434	9.4008	12.2311	10.414	2.212
1630	2.9364	0.9041		2.5099	38.3917	1.7338	0.9274	1.0022	0.6033	2	16.0189	6.4261	5.0144	10.6509	8.4854	1.3065	8.34	8.156	9.2392	1.9207
1631	3.1163	0.9396		2.7369	48.5227	1.9645	0.9329	1.0056	0.5891	2	13.5187	4.042	3.871	6.8608	6.8903	-0.0174	9.1989	-0.1288	6.8815	1.4696
1632	2.8214	0.8824		2.2743	31.9239	1.4806	0.8563	0.9201	0.5313	2	14.361	5.7054	4.9373	10.7379	9.1181	0.8607	7.8214	5.9933	9.6994	1.8361
1633	3.5358	0.8698		2.8654	69.393	1.862	0.7926	0.9357	0.4412	2	23.7951	10.7579	4.3191	24.3824	9.176	6.7093	9.6615	28.1961	12.7793	2.4629
1634	3.3406	0.8957		2.8354	60.272	1.9298	0.8511	0.9826	0.5326	2	14.6395	5.4969	3.8435	10.321	6.5433	2.012	9.4003	13.7436	7.586	1.5573
1635	2.1171	0.8261		1.5804	3.0102	0.9507	0.7984	0.8921	0.4457	2	3.6239	1.5645	1.8309	3.51	4.0779	-0.2531	5.4947	-6.9842	3.8118	0.6595
1636	3.2121	0.8807		2.6983	53.4233	1.8212	0.8714	0.9445	0.5297	2	17.5709	7.4211	4.067	14.0094	7.8592	3.2579	8.8876	18.5415	9.648	1.977
1637	3.6628	0.7943		2.8182	75.2402	1.7365	0.7385	0.8786	0.3935	2	16.5156	6.0135	3.9033	15.2819	7.82	2.9363	9.1399	17.7789	9.5109	1.807
1638	3.7367	0.8306	0.6858	2.951	78.1583	1.8609	0.6858	0.9471	0.3825	2	18.1308	3.4092	6.4341	8.9136	9.9573	-0.3992	9.7506	-2.2018	9.743	1.8595
1639	2.8573	0.8908		2.4456	33.9052	1.7165	0.8816	1.0125	0.53	2	19.8739	9.0554	5.1616	17.0849	9.118	4.2227	7.996	21.2475	11.5782	2.4855
1640	3.5901	0.8436		2.9339	71.5143	1.9457	0.7933	0.9896	0.4836	2	24.4501	9.8832	4.3041	20.4386	9.9628	5.0656	9.5143	20.7181	12.5662	2.5698
1641	3.8288	0.8134	0.6972	2.9939	81.8633	1.8975	0.6971	0.9205	0.3953	2	16.8768	5.8433	3.324	14.7838	7.3448	2.9403	9.7839	17.4221	8.8942	1.725
1642	3.2825	0.8958		2.7326	57.3182	1.8193	0.8546	0.9239	0.4968	2	22.7476	9.2571	4.9648	18.6338	10.2003	4.1897	9.2381	18.4182	12.5035	2.4624
1643	3.1281	0.8621		2.5313	49.1724	1.6635	0.8445	0.9363	0.4833	2	17.7235	6.5684	4.9762	13.5906	9.4521	2.0002	8.4718	11.2856	10.6543	2.0921
1644	3.3711	0.823	0.7405	2.6898	61.8968	1.7422	0.7405	0.9482	0.41	2	16.835	7.4406	3.5356	18.1498	7.0515	4.5498	8.7158	27.0258	9.6631	1.9315
1645	3.3206	0.9078		2.8439	59.4192	1.981	0.9094	0.9817	0.5933	2	31.6962	14.1165	5.5697	23.7931	12.6682	6.6004	9.4699	20.8239	16.0001	3.347
1646	1.9463	0.8735		1.5205	0.9796	0.9754	0.8509	0.9163	0.5052	2	6.5262	3.4985	3.0277	6.9249	6.4399	0.245	5.3411	3.7541	6.6908	1.2219
1647	3.8661	0.8281	0.6979	3.1266	83.3723	2.0177	0.6979	0.942	0.41	2	18.4476	5.291	5.293	12.9053	8.1834	1.9359	10.0583	10.494	9.1429	1.8341
1648	2.5817	0.8279		2.0858	19.4542	1.345	0.8808	0.9044	0.5278	2	15.7029	9.8662	3.5715	18.6922	7.1428	6.096	6.7147	38.8209	11.675	2.3386
1649	3.0131	0.8323		2.3514	42.9546	1.4742	0.8122	0.8842	0.4352	2	14.7752	6.1313	4.1113	14.0877	8.3193	2.5106	7.8789	16.992	10.0225	1.8753
1650	1.9732	0.8926		1.5804	1.1057	1.0222	0.889	0.9544	0.5128	2	2.9041	1.5047	1.3994	2.9342	2.7469	0.0961	5.5334	3.3084	2.841	0.5248
1651	3.5642	0.8256		2.8182	70.5518	1.7721	0.7239	0.9206	0.3884	2	22.583	10.9274	3.9353	28.1313	8.424	7.6552	9.2448	33.8981	12.7436	2.4428
1652	2.3449	0.8521		1.8032	9.0925	1.1386	0.8545	0.9203	0.4705	2	8.2241	2.6214	3.8733	5.5711	8.3864	-1.3247	6.2769	-16.1075	7.223	1.3102
1653	2.6727	0.8316		2.1287	23.6543	1.3769	0.8385	0.9475	0.5347	2	13.3789	6.3982	3.9627	11.9657	8.2889	1.9661	6.9828	14.6955	9.7167	1.916
1654	2.1636	0.9169		1.7689	3.9591	1.1826	0.8993	0.9755	0.6021	2	5.5519	2.3062	2.7689	3.8301	5.5915	-1.0606	6.2322	-19.1034	4.6947	0.8908
1655	3.6495	0.8636		3.0367	74.4621	2.0524	0.8242	0.9272	0.4565	2	23.935	9.7594	4.5924	21.3769	8.8827	5.7041	9.9009	23.8316	11.662	2.4175
1656	3.6547	0.8254	0.688	2.9125	74.777	1.8792	0.688	0.9488	0.3868	2	17.7769	3.0445	6.9013	7.871	9.8719	-0.7739	9.4771	-4.3534	9.4598	1.8758
1657	2.9479	0.8192		2.3043	39.03	1.4549	0.786	0.9215	0.4777	2	18.6553	8.982	4.4359	18.8027	9.899	4.2533	7.5869	22.7994	12.8224	2.4589
1658	2.3107	0.934		1.9531	7.9373	1.3278	0.9064	1.0116	0.6144	2	10.621	4.8482	4.4749	7.8905	8.0922	-0.124	6.7805	-1.1675	7.9989	1.5664
1659	3.1051	0.8886		2.5912	47.8933	1.7274	0.8841	0.9745	0.5759	2	20.1159	5.7342	6.9623	9.9564	12.4898	-1.4591	8.6681	-7.2535	11.6452	2.3207
1660	2.3916	0.869		1.8803	10.9575	1.2218	0.8501	0.9344	0.5363	2	20.2645	11.7513	6.0656	21.9137	12.4179	5.0922	6.5289	25.1287	16.5858	3.1038
1661	4.2511	0.7941	0.593	3.2808	92.9408	2.0411	0.593	0.8968	0.3312	2	30.0733	5.3799	8.4648	16.2424	14.4416	0.5965	10.6049	1.9835	14.7339	2.8358
1662	3.0197	0.909		2.5398	43.2922	1.7241	0.8906	0.9511	0.5322	2	14.4244	7.9646	3.0229	14.9665	5.4197	5.0804	8.6237	35.2209	8.3663	1.6726
1663	3.5148	0.8278		2.7369	68.6256	1.7281	0.7985	0.8857	0.429	2	26.036	9.9369	5.7527	23.1637	12.3925	4.6207	9.1404	17.7473	15.0663	2.8485
1664	3.9835	0.8334	0.6413	3.2166	86.7124	2.1052	0.6413	0.9521	0.3737	2	15.3217	3.016	3.3727	8.0716	7.1069	0.3605	10.4295	2.3529	7.278	1.4691
1665	2.9929	0.9063		2.4499	41.6958	1.6304	0.7987	0.9534	0.4599	2	18.9838	8.6929	3.9104	18.9015	8.7919	4.6495	8.5213	24.4919	11.6436	2.2278
1666	2.5931	0.9011		2.1758	19.8558	1.5183	0.9251	0.9991	0.5736	2	24.4436	10.8162	7.8874	18.8559	14.4252	2.5416	7.341	10.3978	16.0993	3.3297
1667	2.3013	0.9234		1.9102	7.5147	1.2876	0.9117	0.9825	0.5957	2	6.838	2.5363	3.5799	4.2576	6.2172	-1.1674	6.6763	-17.0722	5.3107	1.0242
1668	2.707	0.874		2.2143	25.405	1.4616	0.8978	0.9543	0.5676	2	15.5996	6.5873	5.1359	11.6046	10.0815	0.8646	7.4325	5.5424	10.673	2.0988
1669	4.1805	0.8656	0.7179	3.3965	91.8011	2.2241	0.7179	0.9371	0.3998	2	25.0838	10.6128	3.44	26.5464	7.9324	7.4415	11.3684	29.6666	11.2782	2.2064
1670	3.7176	0.8766		3.0838	77.5142	2.0706	0.8237	0.942	0.5052	2	25.312	8.8597	5.3357	17.5368	10.5099	3.5501	10.2374	14.0254	12.2245	2.4725
1671	3.3052	0.903	0.8086	2.8311	58.4775	1.9883	0.8086	1.0033	0.5289	2	21.2571	8.3169	5.8502	15.7243	8.8669	3.627	9.376	17.0625	10.6911	2.2672
1672	1.8514	0.8975		1.4648	0.4764	0.9438	0.8741	0.9533	0.5217	2	2.4414	0.9479	1.6672	1.8171	3.5381	-0.8978	5.2201	-36.774	2.5868	0.4677
1673	2.7537	0.8538		2.1886	28.1172	1.4001	0.8424	0.8994	0.4753	2	17.2239	9.2896	3.9825	19.5446	8.5797	5.2117	7.3863	30.2585	12.3019	2.3319
1674	3.4797	0.8848		2.8953	66.9436	1.9383	0.8137	0.9571	0.5051	2	28.4459	14.9564	3.6724	29.6096	9.4122	10.2021	9.6727	35.8649	14.6757	2.9408
1675	2.5775	0.82		1.9274	19.2252	1.157	0.7887	0.8593	0.4536	2	6.8227	3.6802	1.6816	8.1126	4.4676	1.6535	6.6398	24.2353	5.8969	1.0275
1676	3.5601	0.7929	0.6584	2.7155	70.3478	1.6577	0.6584	0.9157	0.3347	2	14.6995	3.6049	4.4814	10.7694	8.386	0.7978	8.8685	5.4274	8.8674	1.6575
1677	2.689	0.8219		2.0858	24.3491	1.3094	0.8172	0.9114	0.4957	2	17.4901	8.375	5.4463	16.8966	11.2009	2.8232	6.9428	16.1417	13.3573	2.5192
1678	2.2101	0.9515		1.8845	4.9661	1.3215	0.9171	0.9826	0.588	2	6.4352	2.5618	2.9969	4.3568	5.2803	-0.543	6.6063	-8.438	4.8696	0.9741
1679	2.544	0.8839		2.1287	17.5757	1.4592	0.9176	0.9825	0.6133	2	0.351	0.1585	0.1254	0.2584	0.2275	0.019	7.064	5.3989	0.2405	0.0497
1680	3.182	0.9234		2.7026	51.6398	1.8691	0.8207	1.007	0.5067	2	17.0655	7.3363	3.3163	14.479	7.1409	3.7181	9.2312	21.7872	9.1303	1.8487
1681	3.3994	0.8544		2.7283	63.2487	1.7543	0.7806	0.92	0.4256	2	20.1569	9.0325	4.0408	21.2231	8.3721	5.4693	9.125	27.1336	11.49	2.209
1682	2.8899	0.9362		2.5013	35.8178	1.7399	0.8986	1.0014	0.5513	2	0.2701	0.0776	0.0981	0.1408	0.1619	-0.0117	8.4998	-4.3132	0.1552	0.0318
1683	3.066	0.8945		2.5827	45.7633	1.7715	0.8657	0.9773	0.5594	2	25.3792	11.3637	7.3247	20.3126	11.5635	4.8946	8.6157	19.2859	14.3264	2.9457
1684	4.2929	0.7881	0.555	3.2594	93.5619	1.9953	0.555	0.8827	0.2931	2	16.9898	3.72	3.3165	12.6906	7.7957	1.4349	10.6281	8.4457	8.5149	1.5986
1685	2.1552	0.8306		1.6233	3.7919	0.9916	0.8212	0.8908	0.4864	2	5.9245	1.7864	3.7161	3.6723	8.1922	-2.1987	5.6237	-37.112	5.9747	1.0535
1686	3.6959	0.8113		2.8911	76.4684	1.8056	0.7861	0.8912	0.3957	2	19.1005	7.2753	3.6123	18.3865	8.387	3.9567	9.4202	20.7152	10.5785	2.0276
1687	3.2501	0.9053		2.7412	55.6887	1.883	0.8737	0.9564	0.5023	2	21.1539	8.8646	4.8695	17.6479	8.9009	4.3937	9.2437	20.7702	11.2341	2.2885
1688	3.1529	0.9288		2.7197	50.4452	1.8947	0.9218	1.0104	0.5477	2	22.9386	10.9699	4.3792	20.0297	8.8854	6.1035	9.1995	26.608	12.1067	2.4935
1689	2.9686	0.9068		2.5356	40.183	1.7299	0.8889	0.9895	0.5707	2	17.4244	7.1371	5.0333	12.5051	8.8747	2.072	8.4567	11.8914	10.0725	2.0604
1690	2.8301	0.8632		2.2101	32.3932	1.3943	0.8531	0.8872	0.4979	2	10.5583	3.6608	3.8524	7.3526	7.6944	-0.1702	7.6751	-1.612	7.5725	1.3757
1691	2.7266	0.8478		2.1672	26.6794	1.4079	0.8645	0.9274	0.4815	2	18.6029	7.3359	6.3169	15.2346	12.1619	1.4796	7.2625	7.9536	13.2132	2.5615
1692	2.8981	0.8909		2.3985	36.2677	1.5788	0.8426	0.9392	0.4985	2	17.9574	6.7768	5.6826	13.5947	10.3491	1.6179	8.111	9.0097	11.3741	2.214
1693	3.1707	0.7873		2.4071	51.2286	1.4622	0.7516	0.9215	0.3893	2	8.2322	3.5855	1.6773	9.2089	4.3313	1.8991	7.8423	23.0692	5.63	1.0497
1694	2.5635	0.8479		2.0601	18.3981	1.3366	0.8362	0.9046	0.5169	2	6.2704	2.4198	2.5755	4.6813	4.6977	-0.0085	6.8287	-0.1355	4.6913	0.9182
1695	2.5577	0.9419		2.1629	18.185	1.4982	0.9194	0.993	0.6149	2	20.5175	11.853	5.3856	19.2754	9.8094	5.821	7.5682	28.3709	13.6948	2.711
1696	2.3667	0.8734		1.8803	9.9616	1.2081	0.8746	0.9411	0.4974	2	17.1691	9.5566	4.9127	19.2136	10.7118	4.2287	6.4942	24.6297	14.2117	2.6438
1697	3.0497	0.8629		2.4328	44.7357	1.5789	0.7989	0.9152	0.4822	2	18.6178	10.0617	3.7528	20.8672	7.8017	6.2999	8.2675	33.838	11.7916	2.2519
1698	3.1035	0.8708		2.4499	47.7886	1.5509	0.8153	0.905	0.4977	2	20.43	8.9042	5.3775	17.891	10.9437	3.4576	8.4901	16.9241	13.173	2.4063
1699	2.0271	0.7914		1.4391	1.6111	0.8366	0.7793	0.8648	0.4437	2	4.3415	2.282	2.0595	5.1437	5.2411	-0.0432	5.0401	-0.9953	5.1895	0.8614
1700	3.5921	0.8814		2.9939	71.6171	2.0147	0.7585	0.9891	0.4944	2	20.3686	8.9825	4.0094	18.1679	7.4893	5.2797	9.9469	25.9208	10.11	2.0477
1701	2.5663	0.8405		1.9616	18.6543	1.211	0.7904	0.9149	0.4763	2	11.6027	6.1294	3.3887	12.8699	7.4495	2.5815	6.7759	22.2491	9.5811	1.7123
1702	2.4008	0.8521		1.8631	11.4174	1.1858	0.8021	0.9132	0.508	2	4.4708	1.7882	1.797	3.5199	3.9579	-0.2225	6.4271	-4.9767	3.7703	0.6956
1703	3.5013	0.8021		2.6641	67.9224	1.6388	0.7853	0.8546	0.3998	2	12.9721	5.2865	3.6784	13.2215	6.2032	2.8062	8.823	21.6326	7.9156	1.4703
1704	2.9587	0.8124		2.2786	39.6383	1.409	0.7094	0.899	0.4136	2	14.9991	7.4697	3.1312	18.0588	7.5648	4.3406	7.5517	28.9391	10.6452	1.9862
1705	3.9324	0.8208	0.6873	3.0709	85.3264	1.9147	0.6873	0.8896	0.3647	2	17.6779	5.3331	5.0796	14.6246	7.9643	2.4288	10.1399	13.7392	9.2327	1.7434
1706	3.1901	0.8171		2.5013	52.124	1.5907	0.7793	0.8943	0.4506	2	15.1946	6.3925	3.5566	14.1876	7.7205	2.9139	8.1888	19.1772	9.5521	1.8555
1707	3.1567	0.7764		2.3685	50.6407	1.4196	0.7384	0.8639	0.3929	2	23.529	12.0628	4.7878	30.6996	11.1685	7.6743	7.6993	32.6163	16.5744	3.056
1708	2.3709	0.8952		1.9274	10.1898	1.2652	0.8754	0.9669	0.5113	2	16.0924	8.8026	5.031	17.2145	9.6705	3.8576	6.6679	23.9716	12.7193	2.4134
1709	3.5537	0.8385		2.784	70.0221	1.752	0.72	0.9165	0.3751	2	17.9701	6.3284	4.9337	16.8694	8.4551	3.1566	9.3617	17.5658	10.2569	1.9195
1710	2.1576	0.9269		1.7775	3.8434	1.1997	0.8744	0.9917	0.6165	2	8.8362	5.0909	3.208	8.2576	6.4225	1.1314	6.2827	12.8041	7.3653	1.4064
1711	3.1146	0.8204		2.4156	48.4526	1.5282	0.8556	0.921	0.4724	2	15.1829	4.5621	4.9502	9.658	10.059	-0.1894	8.0271	-1.2475	9.9352	1.8915
1712	2.2464	0.912		1.8246	5.9019	1.2067	0.9	0.9924	0.5389	2	7.7855	3.1916	3.7236	5.9228	6.8793	-0.5154	6.4359	-6.62	6.4519	1.2097
1713	3.8972	0.8082		2.9767	84.0656	1.841	0.6909	0.9056	0.358	2	8.594	3.803	1.3986	10.6219	3.2306	2.6463	9.8947	30.7924	4.6681	0.8685
1714	3.5734	0.8237	0.6866	2.8054	70.8788	1.7866	0.6866	0.9123	0.4082	2	17.4182	8.261	3.1663	20.2354	6.6439	5.5486	9.2475	31.8552	9.7494	1.8836
1715	2.4601	0.9095		2.0302	13.8493	1.3777	0.8808	0.9508	0.5345	2	3.8152	1.5025	1.3159	2.8108	2.743	0.0362	7.0295	0.9501	2.7693	0.5427
1716	3.5257	0.8951		2.9553	68.8877	1.9987	0.817	0.9613	0.4702	2	21.8586	9.6625	4.4992	20.5503	7.979	5.9108	9.9139	27.0411	10.9364	2.2048
1717	3.2129	0.9171		2.7669	53.4595	1.9267	0.9083	0.9798	0.587	2	26.9902	13.8397	5.2488	23.5784	9.8158	8.0781	9.2569	29.9298	14.0085	2.9157
1718	3.8553	0.9095		3.3108	82.9046	2.3078	0.9262	0.9959	0.5992	2	16.8701	5.0575	3.7106	8.4405	6.9134	0.915	11.0161	5.4238	7.31	1.5314
1719	4.1747	0.8671	0.7026	3.4821	91.7301	2.3498	0.7026	0.9654	0.3797	2	14.2076	2.9013	2.3417	7.6419	5.7387	0.7226	11.3724	5.086	6.0463	1.2493
1720	4.6673	0.8595	0.6286	3.8333	97.4935	2.5295	0.6286	0.997	0.3874	2	19.4837	4.5161	3.633	11.6584	6.9872	1.8095	12.6021	9.2873	7.7026	1.5461
1721	3.6454	0.8367	0.7297	2.9467	74.2107	1.9318	0.7297	0.9427	0.4075	2	21.5024	6.8758	5.9694	16.8727	9.5954	2.9656	9.5822	13.7919	11.1308	2.244
1722	3.3672	0.8975		2.9168	61.6855	2.0169	0.8566	0.9943	0.535	2	16.9803	8.9774	3.6023	16.7787	5.4007	6.0878	9.4941	35.8521	8.419	1.7885
1723	3.3878	0.8974		2.8568	62.6871	1.9451	0.8562	0.995	0.4964	2	15.3192	7.0839	3.2437	14.2714	5.6845	4.2623	9.5512	27.8233	7.8758	1.6039
1724	5.0188	0.9075	0.6854	4.4073	99.0021	3.0146	0.7428	1.1028	0.4697	2	37.6506	5.4607	5.3515	11.6264	12.6487	-0.4801	14.3085	-1.2751	12.4894	2.6313
1725	2.6235	0.9212		2.3	21.2849	1.6548	0.9706	1.0626	0.6314	2	2.8774	1.5495	0.6579	2.4539	1.2976	0.7302	7.5924	25.3771	1.7388	0.379
1726	1.977	0.9311		1.6447	1.1562	1.1082	0.9064	0.9721	0.5663	2	3.0914	1.4546	1.6368	2.5684	3.0207	-0.2561	5.783	-8.2843	2.7896	0.5346
1727	2.9538	0.8397		2.3471	39.3092	1.5042	0.8271	0.9303	0.5051	2	20.1196	11.1164	4.7384	22.0067	9.012	6.5641	7.7921	32.6254	13.3756	2.5821
1728	2.6809	0.8674		2.2058	24.0087	1.4754	0.9162	0.9587	0.5614	2	6.6086	2.4476	2.4198	4.3599	4.5524	-0.1081	7.3058	-1.6357	4.4792	0.9046
1729	2.2102	0.9517		1.8717	4.979	1.3114	0.9179	0.9821	0.5887	2	5.5369	2.4323	2.3638	4.132	4.2959	-0.0965	6.6081	-1.7421	4.2221	0.8379
1730	3.0228	0.9283		2.587	43.3936	1.7951	0.9054	0.9848	0.5483	2	23.6762	9.4548	5.3699	17.2452	11.4062	3.2013	8.8155	13.5212	13.1893	2.6857
1731	3.4254	0.8432		2.754	64.4177	1.7886	0.8288	0.952	0.4586	2	16.2937	8.2155	2.8913	17.9143	6.074	5.4299	9.0739	33.3252	9.1098	1.7957
1732	2.5933	0.8975		2.2358	19.8845	1.5923	0.9341	1.0219	0.5933	2	9.3347	4.1136	2.7052	6.9334	5.2261	1.0129	7.3121	10.8509	5.8624	1.2766
1733	2.8511	0.8556		2.3	33.5415	1.5201	0.8728	0.9412	0.4815	2	13.9391	4.9911	4.9306	10.366	8.6156	0.8428	7.6639	6.0463	9.1699	1.8188
1734	3.6156	0.8189		2.8054	72.6904	1.7422	0.7608	0.901	0.4548	2	17.3829	6.4394	4.9951	14.1583	8.5008	2.5731	9.3023	14.8025	9.9776	1.8687
1735	3.2493	0.8863		2.694	55.615	1.8077	0.8797	0.9342	0.5006	2	25.1604	12.0128	5.1006	23.9986	10.0581	6.9781	9.0476	27.7345	13.9185	2.7809
1736	2.5866	0.8971		2.0901	19.6405	1.3952	0.8555	0.921	0.5072	2	0.1539	0.0391	0.0739	0.0771	0.1293	-0.0265	7.2898	-17.1995	0.1103	0.0211
1737	3.191	0.8446		2.557	52.1779	1.6669	0.8686	0.9262	0.5165	2	25.1175	13.6204	3.8193	26.3686	9.9945	8.4579	8.4673	33.6733	15.0684	2.9664
1738	3.0625	0.8715		2.5356	45.6087	1.7085	0.8725	0.9794	0.5763	2	20.8177	8.4002	5.3359	14.5759	10.9679	2.0793	8.385	9.9881	12.1848	2.4827
1739	3.2799	0.8766	0.7887	2.7412	57.1693	1.8456	0.7887	0.9935	0.4614	2	23.9571	6.9928	7.6005	15.157	12.2555	1.3386	9.0323	5.5875	12.9807	2.6524
1740	3.7498	0.8602		3.1181	78.8052	2.0784	0.8562	0.9726	0.5435	2	29.3474	12.897	5.0963	23.731	10.7177	7.0723	10.1338	24.0986	14.1202	2.896
1741	3.5416	0.83	0.6546	2.7369	69.5551	1.7023	0.6546	0.9163	0.3449	2	18.2559	5.4741	5.1351	15.8731	9.4159	2.2269	9.2349	12.1982	10.7243	1.9768
1742	4.364	0.8257	0.6056	3.435	94.6916	2.1895	0.6056	0.9291	0.3585	2	19.6686	4.4632	3.8289	12.4485	8.3048	1.4857	11.3205	7.5537	8.9831	1.7374
1743	3.2904	0.8409		2.6555	57.7472	1.714	0.8226	0.9403	0.4545	2	32.2059	16.0357	6.9092	35.2822	12.8387	10.2005	8.6923	31.6728	18.7899	3.7051
1744	3.8409	0.8159	0.6289	3.0067	82.3941	1.8987	0.6289	0.9287	0.3752	2	18.1972	3.287	5.6471	8.7613	9.7866	-0.3846	9.8454	-2.1135	9.584	1.8483
1745	2.4553	0.8235		1.846	13.629	1.1403	0.7903	0.8573	0.4382	2	22.3238	8.6436	10.3254	19.7237	19.4863	0.104	6.3522	0.4659	19.5771	3.5143
1746	2.7272	1.0245		2.587	26.7246	2.0393	0.9801	1.3579	0.8024	2	22.8907	13.2671	4.2071	16.535	7.78	7.0247	8.7776	30.688	11.2248	2.6079
1747	4.312	0.8269	0.5922	3.3708	93.8735	2.1304	0.5922	0.934	0.2942	2	17.318	2.4181	3.963	8.2189	8.1145	0.0307	11.202	0.1774	8.129	1.546
1748	2.2884	0.8411		1.7432	7.1328	1.0806	0.8032	0.9218	0.5123	2	10.4711	3.7202	5.3753	7.2615	11.8801	-2.3662	6.0472	-22.5974	9.6901	1.7316
1749	2.1594	0.8379		1.649	3.8948	1.0193	0.8336	0.885	0.4881	2	5.4924	2.6274	2.4776	5.3829	5.3935	-0.0052	5.6847	-0.094	5.3884	0.9662
1750	2.4984	0.8523		2.0473	15.4704	1.3552	0.8699	0.9417	0.5131	2	3.6856	1.9657	0.9321	3.8309	2.0423	0.9178	6.6897	24.9023	2.7196	0.5509
1751	2.0194	0.9364		1.6832	1.5099	1.1526	0.9362	1.0078	0.6193	2	10.2237	6.2825	3.9413	10.1444	7.3902	1.7057	5.9405	16.6838	8.8701	1.721
1752	4.3271	0.8719	0.6539	3.5464	94.0656	2.339	0.6539	0.9726	0.3654	2	18.0702	2.158	4.3455	5.9062	8.0626	-0.7879	11.8526	-4.3602	7.7256	1.5246
1753	2.5223	0.8807		2.0387	16.5192	1.3534	0.832	0.9603	0.5515	2	15.7104	5.8807	6.2878	10.6632	12.2577	-0.8794	6.9788	-5.5976	11.6081	2.2512
1754	2.5598	0.881		2.0773	18.2418	1.3593	0.8663	0.9438	0.5261	2	15.192	6.3364	5.8563	12.0435	10.6285	0.7445	7.0848	4.9006	11.1763	2.1443
1755	3.313	0.876		2.754	58.9852	1.8656	0.8146	0.9621	0.5072	2	29.0378	17.3538	4.5049	34.2169	8.6012	12.9916	9.1177	44.7403	15.5649	3.1848
1756	2.9435	0.8326		2.3385	38.8333	1.4885	0.7913	0.9036	0.4514	2	19.8099	12.2662	2.623	27.1726	7.2736	8.9828	7.6991	45.345	13.3086	2.573
1757	3.0616	0.8541		2.4156	45.5401	1.551	0.799	0.9257	0.4757	2	23.9926	10.0978	5.2983	21.2293	12.9213	3.9517	8.2151	16.4705	15.4691	2.9205
1758	2.7697	0.8877		2.2486	29.094	1.4758	0.8547	0.9222	0.5084	2	27.1055	14.5701	7.4883	28.6576	12.9582	7.9819	7.7238	29.4475	18.3666	3.5093
1759	3.037	0.8386		2.3557	43.9866	1.4654	0.8154	0.8918	0.4432	2	14.2277	7.4626	2.9194	16.8365	6.6185	4.529	8.0012	31.8323	9.7091	1.7782
1760	3.3985	0.8236		2.7026	63.2099	1.7442	0.8028	0.9111	0.4559	2	25.0274	8.57	6.5197	18.7975	12.7747	2.7459	8.793	10.9716	14.3489	2.8463
1761	2.8104	0.8518		2.2615	31.3473	1.4823	0.8741	0.9407	0.5394	2	3.1236	1.541	0.7361	2.8569	1.6784	0.6357	7.5208	20.3515	2.1073	0.4153
1762	2.2654	0.887		1.8074	6.4899	1.1919	0.8323	0.9499	0.5382	2	6.3267	3.2715	2.2815	6.0782	4.6741	0.7557	6.3125	11.9446	5.3081	1.0022
1763	2.2718	0.9553		1.9359	6.6471	1.367	0.9533	1.0152	0.6387	2	8.1818	3.3146	3.792	5.1899	6.6822	-0.9531	6.8182	-11.649	5.9852	1.2
1764	2.5888	0.8899		2.1544	19.6835	1.4754	0.917	0.9847	0.5581	2	10.3833	4.0614	3.033	7.277	6.8922	0.2148	7.2375	2.0687	7.0376	1.4347
1765	2.3774	0.9186		1.9745	10.4318	1.3261	0.8892	0.9745	0.5422	2	14.6571	6.7296	5.8821	12.4123	10.112	1.2471	6.8608	8.5085	11.0528	2.1364
1766	3.4867	0.8595	0.7952	2.8868	67.2226	1.929	0.7952	0.9792	0.4735	2	10.1775	2.8299	2.5028	5.9765	5.0484	0.4395	9.4145	4.3183	5.276	1.081
1767	2.8434	0.8465		2.2486	33.1315	1.4269	0.824	0.8934	0.5115	2	17.1853	7.2951	5.5479	14.2622	10.8044	1.7687	7.5616	10.2919	12.0438	2.2727
1768	2.7299	0.8691		2.2272	26.8301	1.4913	0.9196	0.9826	0.5332	2	17.0797	8.4651	4.1608	15.8766	8.991	3.6713	7.4534	21.4951	11.4529	2.2915
1769	2.9118	0.8314		2.2486	37.0585	1.3781	0.7592	0.8791	0.4237	2	16.4098	8.2589	4.2536	19.4909	8.5403	4.6401	7.605	28.2764	11.9076	2.1578
1770	4.6565	0.7979		3.5892	97.2968	2.1714	0.7203	0.928	0.3994	2	19.1593	6.3872	1.8046	15.9905	7.2078	3.5081	11.6726	18.3102	8.8235	1.6414
1771	3.1658	0.8366		2.4842	51.0324	1.5598	0.8159	0.8901	0.4426	2	26.3864	11.5296	6.3871	26.0479	13.2991	5.643	8.3206	21.386	16.9165	3.1712
1772	4.1519	0.8287	0.7019	3.2551	91.1404	2.0341	0.7019	0.9423	0.4038	2	21.93	9.7374	4.4686	24.1166	7.4784	6.7179	10.8088	30.6334	10.7812	2.0289
1773	3.8603	0.875	0.6849	3.1823	83.194	2.1167	0.6849	0.9968	0.4064	2	20.5824	5.5655	4.5084	13.6948	8.78	1.9973	10.6117	9.7039	9.7238	1.9396
1774	3.3219	0.8095		2.557	59.4759	1.6004	0.7856	0.9164	0.4191	2	23.4342	10.9067	4.7818	26.0259	10.6044	6.4627	8.4483	27.5781	14.6427	2.7738
1775	2.2354	0.8861		1.7989	5.6023	1.1698	0.8864	0.9389	0.4957	2	0.3941	0.1286	0.2198	0.2594	0.3939	-0.0667	6.2225	-16.9221	0.3369	0.0633
1776	3.236	0.8182		2.527	54.8807	1.5744	0.8152	0.8856	0.4694	2	16.4647	5.4751	4.5982	11.663	9.9459	0.8061	8.3174	4.8959	10.4578	1.9795
1777	3.2742	0.8648		2.7069	56.7792	1.8066	0.8352	0.9683	0.4711	2	25.4358	10.5258	6.4833	22.3446	11.1639	5.2669	8.8953	20.7066	14.0794	2.8595
1778	3.2275	0.7976		2.4499	54.4602	1.4908	0.7883	0.8586	0.4469	2	12.1514	7.2566	1.4704	16.2377	4.6889	5.1611	8.087	42.4733	8.1509	1.5026
1779	3.0626	0.808		2.3642	45.6259	1.4783	0.8405	0.9049	0.4967	2	12.565	4.5786	3.4076	9.2172	8.1365	0.5368	7.7744	4.2722	8.4996	1.6162
1780	3.1728	0.8277		2.5184	51.3	1.5989	0.8598	0.9273	0.4809	2	23.3072	8.2023	7.1142	17.0577	13.5096	1.7061	8.2497	7.3201	14.577	2.8252
1781	4.0626	0.8551	0.605	3.2937	88.9442	2.1547	0.605	0.9727	0.3152	2	11.4717	1.7971	2.7328	5.7009	5.2593	0.1392	10.9134	1.2134	5.324	1.0512
1782	2.5222	0.8741		2.0302	16.5052	1.3506	0.8649	0.9492	0.5622	2	10.04	3.4616	4.1505	6.1566	8.3445	-1.2302	6.9259	-12.253	7.4337	1.4496
1783	2.6816	0.8717		2.2186	24.053	1.4977	0.9231	0.9663	0.5752	2	21.812	9.0171	8.1603	15.6758	13.8696	1.0389	7.3441	4.763	14.5637	2.97
1784	3.2295	0.8354		2.557	54.5698	1.6186	0.8303	0.9306	0.5069	2	22.8665	10.2402	5.1932	20.2032	11.3572	4.4837	8.4763	19.6082	14.1273	2.6977
1785	3.9601	0.8166	0.6614	3.1095	86.211	1.978	0.6614	0.9083	0.3859	2	21.4887	6.6167	5.251	17.1469	9.3413	3.0121	10.1599	14.0171	10.8639	2.1151
1786	3.5215	0.8443		2.8354	68.7465	1.852	0.7793	0.941	0.4275	2	19.1669	8.4031	4.122	19.6575	7.5558	5.1732	9.341	26.9903	10.3493	2.0519
1787	2.307	0.8672		1.8117	7.7391	1.1491	0.8533	0.9189	0.5101	2	0.426	0.1488	0.2438	0.2917	0.4338	-0.0725	6.2849	-17.0164	0.3707	0.0678
1788	2.2912	0.9437		1.9274	7.2776	1.3306	0.9167	0.9822	0.6277	2	1.1683	0.7676	0.2537	1.2228	0.5701	0.4097	6.793	35.068	0.878	0.172
1789	3.2879	0.8007	0.6536	2.4585	57.6352	1.4689	0.6536	0.8783	0.3414	2	7.9115	3.1864	2.5502	9.3332	4.1906	1.7557	8.2708	22.1917	5.386	0.9566
1790	3.0649	0.7773		2.2914	45.729	1.3771	0.7781	0.8456	0.4318	2	22.7754	10.464	5.1468	24.2309	13.024	4.8396	7.4842	21.2492	16.5387	3.0431
1791	2.7338	0.822		2.0987	27.0111	1.3129	0.8086	0.8803	0.4323	2	8.172	2.9777	2.1383	6.8878	5.8983	0.4278	7.0597	5.2349	6.2244	1.1576
1792	2.5127	0.8779		2.0387	16.1547	1.332	0.8794	0.9473	0.5196	2	13.2959	4.5305	5.6343	8.7184	10.7902	-1.0766	6.9296	-8.0972	9.9819	1.9187
1793	3.3716	0.8511		2.694	61.916	1.7633	0.8203	0.9319	0.4381	2	12.4354	4.5647	2.773	10.4185	5.9396	1.9624	9.0152	15.7808	7.0523	1.3794
1794	2.9301	0.8394		2.27	38.0817	1.4304	0.7579	0.911	0.4453	2	21.3936	9.8759	5.6403	22.1783	11.6914	4.6698	7.7266	21.828	14.9564	2.7688
1795	2.8644	0.83		2.2229	34.381	1.4076	0.828	0.9274	0.4776	2	20.1999	7.2387	6.3	15.1548	13.9373	0.5815	7.469	2.8787	14.3506	2.7045
1796	4.4188	0.8192	0.5772	3.4307	95.2234	2.1334	0.5772	0.8942	0.3044	2	14.6326	1.7991	4.647	5.9094	7.0167	-0.3371	11.3716	-2.3038	6.8588	1.2868
1797	2.9281	0.8298		2.33	37.935	1.5034	0.8061	0.9325	0.4977	2	18.0247	8.5407	4.6828	17.1607	9.4303	3.8474	7.6336	21.3452	11.9893	2.3612
1798	2.7661	0.8912		2.2871	28.9562	1.5214	0.8529	0.9426	0.493	2	18.7196	9.0616	4.6808	18.3789	9.3918	4.4311	7.7447	23.6709	12.3042	2.4171
1799	2.8571	0.8527		2.2914	33.8894	1.4946	0.8325	0.9141	0.4688	2	18.1958	7.0358	4.8338	15.008	10.8795	1.9354	7.6542	10.6365	12.1744	2.3772
1800	2.8248	0.8301		2.2186	32.1271	1.4005	0.7986	0.9254	0.4956	2	9.1026	3.4168	2.846	6.895	6.2832	0.3032	7.3665	3.3309	6.4995	1.2357
1801	4.133	0.8707		3.4264	90.7172	2.2759	0.7483	1.0159	0.4464	2	15.0861	2.8602	3.9443	6.4072	6.6829	-0.1231	11.3054	-0.816	6.6286	1.3344
1802	2.4295	0.8683		1.9274	12.5463	1.2307	0.8718	0.9389	0.5516	2	8.0937	2.536	4.1377	4.5978	8.1832	-1.9776	6.6273	-24.4338	6.5765	1.2213
1803	3.6539	0.8857	0.7665	3.1181	74.735	2.1498	0.7665	0.9739	0.447	2	18.1911	8.2226	3.0399	18.3962	5.8541	5.6059	10.1668	30.8167	8.4618	1.7893
1804	3.1846	0.8205		2.4927	51.8369	1.5911	0.7877	0.9192	0.4652	2	9.6517	4.6982	1.9202	10.0987	4.3996	2.6514	8.2091	27.4708	6.0661	1.1757
1805	2.4549	0.9052		2.0259	13.5602	1.3745	0.9232	0.9406	0.5274	2	7.1818	2.2174	3.3192	4.2044	5.8608	-0.8736	6.9811	-12.1641	5.225	1.0287
1806	2.0218	0.8475		1.5333	1.5352	0.9547	0.8458	0.9123	0.4898	2	0.2449	0.0855	0.1594	0.1745	0.3429	-0.0825	5.3833	-33.6791	0.2565	0.0455
1807	4.2849	0.7898	0.6163	3.238	93.4662	1.9622	0.6163	0.9519	0.3201	2	12.2251	4.3257	2.0251	13.5115	4.8106	2.7856	10.6319	22.7859	6.2303	1.1499
1808	3.0196	0.8679		2.4328	43.2753	1.5816	0.845	0.93	0.4814	2	14.4674	6.4979	3.8828	13.4979	7.2439	3.0107	8.2331	20.8102	9.1473	1.7572
1809	3.1554	0.9287		2.7711	50.5518	1.976	0.9464	1.0339	0.5882	2	15.3864	5.818	4.1483	9.8918	6.8945	1.7629	9.2065	11.4575	7.7866	1.6713
1810	2.4341	0.9182		1.9959	12.7649	1.3378	0.8383	1.0369	0.6182	2	12.96	5.538	4.7249	8.9577	10.315	-0.8392	7.0217	-6.4753	9.6875	1.8457
1811	2.8465	0.8816		2.3514	33.2733	1.5583	0.8647	0.9512	0.5689	2	15.6037	5.8997	5.4239	10.3703	9.8082	0.3198	7.8835	2.0495	10.0133	1.9793
1812	3.683	0.8701		3.0709	75.8742	2.0417	0.8529	0.9654	0.4964	2	22.9734	9.6392	4.4635	19.4167	8.6293	5.3553	10.0677	23.3109	11.2521	2.2819
1813	2.7634	0.9817		2.5827	28.6964	1.9263	0.9146	1.148	0.5944	2	14.6397	7.1881	3.6415	12.094	5.5947	3.8629	8.5228	26.3865	7.5999	1.7177
1814	2.4436	0.9367		2.0687	13.0524	1.4124	0.9292	0.9955	0.621	2	19.7478	6.6446	10.205	10.6998	16.5575	-3.6376	7.1905	-18.4203	13.9817	2.7464
1815	2.758	0.8705		2.2186	28.3303	1.4487	0.8781	0.9352	0.5156	2	6.6318	2.9057	2.0045	5.6355	3.9935	0.8466	7.543	12.7658	4.5778	0.8792
1816	4.4874	0.8449	0.5905	3.5721	96.0736	2.3093	0.5905	0.9226	0.3435	2	22.1447	4.1313	3.8778	12.0284	9.1632	0.9841	11.9113	4.444	9.5894	1.8591
1817	2.9793	0.8667		2.4885	40.8959	1.7151	0.8696	0.9887	0.5198	2	18.847	6.6026	5.4157	12.7017	10.244	1.2776	8.1123	6.7788	10.9889	2.3233
1818	3.0401	0.8856		2.4927	44.1225	1.6202	0.7939	0.9451	0.4303	2	14.263	6.1627	3.2793	14.3211	6.8077	3.2332	8.4585	22.6684	8.8032	1.6862
1819	3.4855	0.8338		2.8225	67.1229	1.8322	0.7836	0.9362	0.4727	2	21.7355	7.7161	5.8301	16.3228	10.3126	2.8411	9.1302	13.0712	11.8631	2.3806
1820	3.5723	0.8589	0.7388	2.921	70.8174	1.9369	0.7388	0.9492	0.4418	2	19.3109	8.55	3.7774	19.3533	7.1973	5.3704	9.6389	27.8102	9.97	2.0034
1821	3.8221	0.8901	0.7424	3.238	81.6427	2.1889	0.7424	1.0062	0.4118	2	26.7675	6.8494	6.3116	16.6345	11.2079	2.2345	10.6876	8.3478	12.2287	2.5045
1822	2.3619	0.9145		1.9402	9.774	1.3009	0.8742	0.9876	0.5479	2	9.2663	3.5113	4.198	6.4089	7.6427	-0.6759	6.7858	-7.2942	7.123	1.3655
1823	3.7437	0.8545	0.6612	3.0452	78.5461	1.9828	0.6612	0.9743	0.3943	2	11.7127	2.3069	4.0972	5.8509	5.9212	-0.0277	10.05	-0.2365	5.9072	1.1654
1824	2.7057	0.8443		2.1544	25.3155	1.3726	0.8532	0.9187	0.5213	2	10.894	4.8229	3.6746	9.2523	7.1316	1.1055	7.177	10.1478	7.9368	1.5179
1825	2.3682	0.9669		2.043	10.0421	1.4373	0.9228	1.0532	0.6093	2	15.5784	9.243	4.265	15.1696	7.6512	4.5811	7.1934	29.4067	10.8387	2.1657
1826	3.4243	0.8501		2.7925	64.3786	1.8243	0.8129	0.9333	0.4516	2	15.9795	7.6251	3.1516	16.8837	6.086	4.8765	9.145	30.5172	8.7593	1.7473
1827	2.5966	0.9065		2.1886	20.0714	1.5123	0.9259	0.9767	0.5536	2	0.5826	0.0958	0.3511	0.173	0.5078	-0.1853	7.3944	-31.8057	0.3852	0.0788
1828	2.2915	0.8945		1.8588	7.2907	1.2237	0.8653	0.9526	0.555	2	0.3237	0.1368	0.1553	0.2465	0.2795	-0.0183	6.4394	-5.6565	0.2645	0.0503
1829	3.0175	0.856		2.4071	43.1233	1.5453	0.8099	0.9054	0.4295	2	18.3138	8.3939	3.9459	19.5419	8.8908	4.575	8.1149	24.9812	11.8513	2.2568
1830	2.2263	0.8472		1.7132	5.3423	1.069	0.8555	0.9213	0.479	2	10.959	2.831	7.0251	5.9099	13.7766	-3.7683	5.9252	-34.3854	10.2516	1.8496
1831	3.6648	0.8211	0.6565	2.8268	75.3457	1.7627	0.6565	0.9174	0.342	2	22.594	4.9663	5.3522	14.5211	12.4077	0.7228	9.4533	3.1991	12.8178	2.3901
1832	3.3671	0.898		2.9296	61.6471	2.0413	0.8921	1.1403	0.6925	2	19.1842	9.447	2.5867	13.6416	7.2192	4.4476	9.4995	23.1837	9.398	2.0195
1833	2.9928	0.8943		2.5099	41.6457	1.7107	0.8984	0.9748	0.5342	2	19.4166	7.1485	7.3606	13.3809	10.4279	1.5776	8.408	8.125	11.3501	2.3093
1834	3.4396	0.8269		2.7197	65.045	1.7411	0.7803	0.9184	0.4606	2	21.4841	8.2271	5.6949	17.8634	10.3529	3.459	8.9357	16.1003	12.3394	2.4043
1835	2.509	0.8704		2.0216	16.0288	1.3137	0.8547	0.9356	0.5052	2	16.0951	6.7143	6.8466	13.2904	11.6024	0.8528	6.8608	5.2985	12.2517	2.346
1836	6.6793	0.8979	0.7064	5.8506	99.9499	4.0535	0.7064	1.245	0.5317	2	50.7003	4.7899	5.9175	9.0082	13.0361	-2.1418	18.8421	-4.2244	12.5078	2.6908
1837	3.0294	0.9173		2.557	43.7152	1.7469	0.8935	0.9641	0.535	2	17.1432	7.8136	4.0519	14.605	7.6986	3.6949	8.7301	21.5532	9.8135	1.9637
1838	3.4743	0.8811		2.8868	66.5659	1.9301	0.8439	0.9897	0.5275	2	15.3154	6.0669	3.0812	11.5022	6.5938	2.589	9.6167	16.9046	7.935	1.5926
1839	2.7438	0.8284		2.1115	27.5101	1.3182	0.8274	0.8967	0.445	2	13.243	6.2161	3.9297	13.9673	8.0476	2.6345	7.1407	19.8935	10.0463	1.8546
1840	2.2073	0.8558		1.7089	4.8754	1.0842	0.814	0.9416	0.4829	2	11.5773	6.2505	4.0755	12.9438	8.8594	1.9723	5.9347	17.0359	10.6782	1.9508
1841	2.9735	0.8946		2.5013	40.4644	1.7015	0.9165	0.9824	0.604	2	28.5785	12.5406	7.7889	20.7615	14.6141	3.7132	8.3571	12.993	16.7961	3.4197
1842	3.0294	0.8562		2.4156	43.6813	1.5491	0.7495	0.9346	0.4168	2	24.5766	11.3033	5.9724	27.1188	11.7221	6.4175	8.1489	26.1122	15.8651	3.0159
1843	3.6205	0.8081		2.784	72.9392	1.7017	0.7025	0.9129	0.4041	2	14.15	6.1987	2.7942	15.3394	6.1279	3.7224	9.1915	26.3067	8.3152	1.5395
1844	3.3036	0.8199		2.5955	58.4024	1.6238	0.7854	0.9167	0.4111	2	9.938	3.0835	2.2534	7.4999	5.6524	0.7596	8.5091	7.6434	6.1202	1.1679
1845	3.05	0.8531		2.4114	44.7698	1.5541	0.7928	0.9264	0.4967	2	22.5108	11.0295	4.6654	22.2069	10.8574	5.637	8.1743	25.0413	14.4848	2.7539
1846	3.0173	0.8727		2.4456	43.1064	1.6071	0.8516	0.9305	0.4833	2	19.9873	9.9406	3.9399	20.5661	8.9405	5.6192	8.2726	28.1139	12.4369	2.4161
1847	3.8183	0.8274	0.6925	3.0238	81.4444	1.9182	0.6925	0.9206	0.362	2	24.2529	5.5998	7.3819	15.4679	11.9867	1.2603	9.9255	5.1965	12.6436	2.4435
1848	3.8363	0.7856	0.629	2.8953	82.1284	1.7648	0.6289	0.8728	0.3442	2	17.4953	4.0134	5.2666	11.6591	9.4905	0.7465	9.4675	4.2669	9.9135	1.8479
1849	3.1143	0.8148		2.4628	48.4176	1.5882	0.8177	0.9177	0.4576	2	14.7902	7.9995	2.7703	17.4809	6.0064	5.2509	7.9718	35.5026	9.3126	1.8553
1850	2.696	0.8816		2.2272	24.6458	1.4964	0.8687	0.9995	0.5927	2	22.4113	10.8184	7.0001	18.2533	12.8284	3.2152	7.4666	14.3463	14.9768	3.0015
1851	2.8564	0.8436		2.3343	33.8419	1.5519	0.8632	0.944	0.4899	2	20.4705	8.4876	7.0765	17.3267	11.2824	2.9608	7.5702	14.4637	13.1906	2.7041
1852	3.926	0.8352		3.2037	85.0327	2.0982	0.7422	0.9632	0.3937	2	8.7812	2.0022	3.1317	5.0856	3.9771	0.4364	10.301	4.9697	4.1851	0.8525
1853	2.975	0.8252		2.3214	40.6468	1.452	0.8351	0.9065	0.4934	2	24.6462	12.3293	6.7161	24.9908	12.848	5.9907	7.7129	24.3068	16.974	3.1955
1854	2.953	0.8525		2.3942	39.2435	1.5694	0.8518	0.9201	0.5374	2	25.6543	12.7517	6.3049	23.7307	12.5025	6.0335	7.9086	23.5185	16.3466	3.2438
1855	2.4814	0.8364		1.8888	14.6645	1.1716	0.8318	0.8937	0.4563	2	6.2968	3.3634	1.6631	7.3717	4.101	1.4923	6.5202	23.6993	5.3745	0.9657
1856	4.2041	0.8004	0.691	3.2937	92.1089	2.0646	0.691	0.893	0.3642	2	17.9628	2.2371	4.5152	6.1433	9.2482	-1.1307	10.5716	-6.2947	8.7004	1.6992
1857	2.585	0.8015		1.9659	19.5975	1.2205	0.8328	0.915	0.4666	2	19.059	6.8321	7.0968	14.6413	16.2189	-0.7362	6.5089	-3.8627	15.6157	2.9281
1858	3.0978	0.8089		2.4413	47.3883	1.5439	0.8023	0.9265	0.4958	2	13.5775	6.3097	2.3609	12.7262	6.9342	2.8717	7.8717	21.1504	8.7943	1.7248
1859	3.4705	0.8512	0.7027	2.784	66.308	1.808	0.7027	0.9663	0.4182	2	23.5769	5.1976	8.8112	12.4297	13.224	-0.3321	9.2805	-1.4086	13.0403	2.5405
1860	3.5558	0.8298		2.8311	70.1441	1.8025	0.7873	0.9189	0.4166	2	14.2855	6.6076	2.4741	15.8622	5.5397	4.3	9.2696	30.1005	7.9254	1.5411
1861	4.2635	0.9197	0.7393	3.6791	93.1078	2.5256	0.7393	0.9894	0.4489	2	27.3199	4.6046	5.3496	10.2582	10.9378	-0.3051	12.3183	-1.1168	10.8172	2.2178
1862	2.9732	0.8443		2.3642	40.4479	1.5005	0.8047	0.9334	0.5069	2	19.1429	9.0319	4.894	17.8174	10.1767	3.8732	7.8865	20.2331	12.7577	2.4273
1863	3.1601	0.867		2.5441	50.7474	1.6399	0.8464	0.9464	0.4547	2	25.1649	12.7278	4.429	27.9904	10.4936	7.9562	8.607	31.6163	15.3454	2.9238
1864	3.6327	0.8278	0.6746	2.8354	73.6882	1.8042	0.6746	0.9559	0.3681	2	12.5755	2.8801	4.1433	7.8238	6.7515	0.3947	9.4476	3.1386	6.9701	1.3311
1865	3.0068	0.8514		2.3899	42.6011	1.5323	0.8334	0.8918	0.4653	2	13.0307	5.3525	3.8112	11.5043	7.1961	2.0044	8.0429	15.3821	8.504	1.6201
1866	3.9629	0.8338	0.6832	3.1438	86.2792	2.013	0.6832	0.9414	0.388	2	27.7144	4.9528	7.1308	12.7653	14.0071	-0.4818	10.3801	-1.7384	13.7677	2.67
1867	3.9026	0.8384	0.6022	3.0667	84.2001	1.9621	0.6022	0.939	0.333	2	14.6576	2.5458	4.5875	7.646	7.4347	0.0704	10.2789	0.48	7.4704	1.426
1868	2.7466	0.8991		2.2829	27.6616	1.5502	0.8832	1.0017	0.5614	2	12.7222	3.4613	5.0415	6.1653	9.3659	-1.7969	7.7584	-14.1241	8.2068	1.6398
1869	2.5248	0.9079		2.103	16.6737	1.4357	0.8732	0.9577	0.5741	2	10.0753	5.5661	2.4371	9.6956	5.2333	2.5618	7.2012	25.4265	7.0177	1.3991
1870	3.467	0.7814		2.5955	66.1297	1.5631	0.6912	0.8683	0.3877	2	9.1473	2.2486	3.164	5.8	5.8692	-0.0268	8.5108	-0.2935	5.852	1.0748
1871	2.2509	0.8676		1.7689	6.0323	1.1178	0.8561	0.922	0.4762	2	9.5507	3.1071	5.1913	6.5253	10.0426	-1.6749	6.1351	-17.5369	8.5442	1.5567
1872	3.0294	0.8155		2.3086	43.7322	1.3979	0.7654	0.8703	0.4036	2	12.4674	5.4231	2.9677	13.4374	7.0847	2.5639	7.7617	20.5648	8.9187	1.6063
1873	2.9513	0.934		2.5955	39.1285	1.8474	0.9445	1.0241	0.6326	2	27.7462	13.9747	6.2443	22.09	11.3363	6.8031	8.6595	24.519	15.0191	3.2041
1874	4.2143	0.7736	0.6548	3.1138	92.3223	1.8379	0.6548	0.8544	0.3184	2	12.8799	2.8444	3.8168	8.9329	6.6044	0.7414	10.2417	5.7563	7.0079	1.2576
1875	2.3495	0.9378		1.9873	9.3059	1.3697	0.9217	1.011	0.5881	2	12.2911	5.5753	4.4126	9.4805	8.5918	0.5226	6.9221	4.2519	8.9736	1.7756
1876	3.1713	0.7429	0.6545	2.27	51.2465	1.2891	0.6545	0.8508	0.3165	2	11.0202	3.5685	3.2704	11.2745	7.6613	1.1436	7.4018	10.3773	8.5488	1.4889
1877	3.1875	0.836		2.5356	51.9625	1.642	0.7853	0.9176	0.4576	2	11.3726	4.9819	2.4954	10.8868	5.3956	2.5128	8.3714	22.0952	6.9261	1.3585
1878	3.798	0.851	0.6453	3.1009	80.7637	2.0368	0.6453	0.9635	0.3492	2	13.2353	1.9972	5.093	5.7195	6.6594	-0.3282	10.1536	-2.4797	6.4981	1.3035
1879	2.8547	0.9365		2.4927	33.7628	1.7946	0.9496	1.0424	0.6098	2	26.2757	12.7625	6.5893	20.9287	11.4057	5.8072	8.3988	22.101	14.6415	3.1285
1880	2.9685	0.8325		2.3385	40.1665	1.4737	0.8438	0.9024	0.4959	2	6.2146	3.4038	1.3919	6.8636	2.8747	1.9782	7.7641	31.8315	4.217	0.8004
1881	3.1495	0.7951		2.4199	50.3032	1.5022	0.8209	0.902	0.4658	2	16.0469	4.4686	4.9542	9.5941	11.1708	-0.7344	7.8674	-4.5766	10.6823	2.0397
1882	2.7584	0.8123		2.1073	28.3456	1.3062	0.8175	0.8962	0.4425	2	0.9525	0.1542	0.6417	0.3484	0.9243	-0.2548	7.0393	-26.7507	0.7292	0.1353
1883	2.8317	0.7919		2.1929	32.5343	1.3529	0.7327	0.9194	0.4422	2	10.2037	3.7174	3.858	8.4066	7.1226	0.5678	7.045	5.5646	7.5421	1.4484
1884	3.8859	0.7976	0.6813	3.011	83.7297	1.8698	0.6813	0.8966	0.3852	2	10.5457	1.7881	3.6315	4.6422	5.8991	-0.4841	9.7374	-4.5905	5.64	1.083
1885	2.7444	0.8597		2.2058	27.5707	1.4332	0.8682	0.939	0.4741	2	1.1738	0.595	0.2576	1.2552	0.6034	0.309	7.4123	26.3248	0.819	0.1584
1886	6.1583	0.8264	0.5303	4.9469	99.8749	3.1733	0.5912	0.9531	0.3545	2	27.8862	3.2172	3.1878	9.0742	8.7518	0.1143	15.9875	0.4099	8.7878	1.7443
1887	3.6606	0.8036		2.8568	75.0927	1.7964	0.6854	0.935	0.3448	2	20.3228	6.8912	4.8896	19.9858	9.2527	3.7008	9.2421	18.2101	11.3131	2.1989
1888	2.9012	0.8213		2.2957	36.5094	1.4443	0.8508	0.851	0.4465	2	0.9278	0.1162	0.4733	0.2602	0.8134	-0.247	7.4857	-26.6221	0.6424	0.1239
1889	3.9532	0.8517	0.6855	3.1952	85.9155	2.0754	0.6855	1.0124	0.3703	2	18.8558	7.3175	4.7635	19.7599	6.7669	4.8115	10.5776	25.5173	9.0854	1.7826
1890	3.0412	0.7719		2.27	44.1735	1.3592	0.78	0.9017	0.4243	2	12.9062	5.0795	4.2268	11.9701	8.3726	1.5266	7.375	11.8284	9.4954	1.75
1891	3.6002	0.8381		2.8525	72.0084	1.8156	0.7641	0.9169	0.4476	2	23.9459	13.3422	4.2021	29.8075	7.7515	9.8725	9.4796	41.2284	13.189	2.526
1892	3.5291	0.8601	0.6764	2.8525	69.0694	1.8563	0.6764	0.9593	0.3651	2	12.0237	4.488	2.9492	12.2928	5.0533	2.643	9.5357	21.9816	6.4772	1.2609
1893	3.6061	0.8321		2.8311	72.2766	1.7999	0.7631	0.9039	0.4403	2	4.9594	1.5573	1.6171	3.5374	2.5022	0.4557	9.4263	9.1886	2.7554	0.5261
1894	2.4105	0.8658		1.8888	11.7972	1.2136	0.795	0.9275	0.5113	2	13.9182	6.9544	5.0106	13.6025	9.9158	1.8848	6.5562	13.542	11.4685	2.1229
1895	5.2092	0.7851	0.6003	3.9832	99.4004	2.4428	0.6003	0.8935	0.2961	2	23.8199	3.1878	5.4317	10.7669	9.6109	0.3423	12.8477	1.437	9.7511	1.854
1896	2.5375	0.8894		2.073	17.2932	1.3942	0.857	0.9915	0.579	2	17.8388	9.7189	4.8244	16.7852	9.9608	3.9514	7.0898	22.1506	12.795	2.5161
1897	2.3044	0.9255		1.9231	7.6335	1.2981	0.9168	0.9786	0.5963	2	8.8748	5.3887	2.5361	9.0365	4.9679	2.4262	6.6999	27.3381	6.8368	1.3246
1898	4.5889	0.8834	0.7182	3.9104	96.7328	2.6693	0.7182	0.9999	0.3776	2	13.7342	1.9324	3.0595	5.1174	5.1498	-0.0123	12.7352	-0.0892	5.1452	1.0784
1899	3.83	0.8645	0.6559	3.1566	81.9074	2.1122	0.6559	1.0018	0.4108	2	9.5124	1.7492	2.2328	4.2581	4.5627	-0.1251	10.402	-1.3151	4.5036	0.9145
1900	2.302	0.9288		1.9102	7.5411	1.2927	0.8508	0.9817	0.6102	2	7.1567	2.833	3.2687	4.6425	6.3355	-1.0332	6.7167	-14.4368	5.5362	1.0655
1901	3.1759	0.8801		2.5955	51.4251	1.7253	0.8356	0.9394	0.514	2	18.1072	8.2984	3.9718	16.1435	8.098	4.1357	8.7808	22.8401	10.4951	2.0621
1902	2.627	0.8976		2.1801	21.4881	1.4601	0.907	0.9551	0.5187	2	12.025	7.6487	2.2334	14.7448	4.6487	5.2372	7.4078	43.5526	8.2357	1.6233
1903	3.7581	0.9058	0.7648	3.2123	79.1514	2.189	0.7648	0.9816	0.4929	2	12.7198	5.5444	2.2035	11.2485	4.2306	3.4591	10.6939	27.1946	5.8108	1.1894
1904	3.6868	0.9529		3.3194	76.0861	2.3872	0.8688	1.066	0.4987	2	18.6999	7.9842	3.8893	16.0084	5.6745	5.154	11.0365	27.5616	7.8334	1.6944
1905	2.348	0.967		2.043	9.2259	1.4579	0.929	1.0318	0.5827	2	7.6768	3.0141	3.4855	5.1726	5.3275	-0.0903	7.1332	-1.176	5.2657	1.0762
1906	3.9117	0.8241		3.0966	84.5146	1.9786	0.779	0.8906	0.4227	2	16.9828	5.9169	2.8844	13.9971	7.1126	2.9102	10.1278	17.1362	8.5832	1.6768
1907	2.6108	0.9454		2.2743	20.7347	1.6314	0.9765	1.0451	0.6266	2	17.2474	7.7941	6.1857	12.4383	9.4084	1.8986	7.7538	11.008	10.5721	2.2244
1908	2.1024	0.9815		1.8289	2.7421	1.2984	0.9497	1.0759	0.626	2	6.4246	2.9944	2.954	4.7838	5.1006	-0.1983	6.4826	-3.0866	4.9481	0.9911
1909	3.0094	0.9079		2.5227	42.803	1.7172	0.8692	0.9818	0.5269	2	13.6182	4.6059	4.2054	8.742	7.5714	0.6167	8.5837	4.5285	7.9305	1.5865
1910	2.5703	0.8249		2.0773	18.7683	1.3482	0.8521	0.97	0.5513	2	3.2942	0.5045	2.3683	0.915	3.5012	-1.4259	6.6612	-43.2852	2.4434	0.4945
1911	2.052	0.9349		1.7175	1.9406	1.1561	0.9239	0.9799	0.6177	2	6.4125	3.1221	3.2904	5.0541	6.1118	-0.6534	6.0271	-10.1895	5.5467	1.0639
1912	3.8406	0.8929	0.757	3.238	82.3719	2.2063	0.757	0.9751	0.4969	2	25.8084	8.5686	4.9192	17.2445	10.0853	3.5573	10.7729	13.7835	11.6976	2.3957
1913	2.8786	0.9232		2.5313	35.1615	1.8148	0.957	1.0322	0.607	2	11.6856	5.429	2.79	8.9445	5.1798	2.285	8.3489	19.554	6.4391	1.3997
1914	3.6297	0.9451	0.7189	3.208	73.4589	2.2738	0.7188	1.0367	0.4718	2	19.4627	4.76	4.9466	10.0884	8.159	0.9103	10.7773	4.6772	8.5595	1.8059
1915	3.4495	0.9108		2.9724	65.4582	2.0855	0.8883	0.9598	0.5589	2	17.1228	7.5665	3.4666	13.5384	6.26	4.0679	9.8709	23.7572	8.2104	1.7347
1916	3.6001	0.8503	0.7199	2.9168	71.9465	1.9	0.7199	0.9596	0.4207	2	13.5198	2.5007	3.9915	5.9447	7.4487	-0.6327	9.6171	-4.6798	7.1157	1.4058
1917	3.0804	0.9057		2.6384	46.4871	1.8203	0.9068	0.9796	0.5877	2	17.5198	5.9587	5.401	10.1387	9.3793	0.4463	8.7648	2.5474	9.6247	1.9989
1918	2.6377	0.8352		2.0601	21.9683	1.2845	0.8297	0.8983	0.4554	2	12.1591	3.5023	5.3708	7.6903	10.4413	-1.2529	6.9208	-10.3042	9.466	1.7569
1919	2.8139	0.8814		2.36	31.5185	1.5922	0.8843	0.9581	0.5664	2	0.4131	0.2087	0.1153	0.3685	0.1992	0.0959	7.7917	23.2099	0.2595	0.053
1920	2.7056	0.9043		2.2829	25.3006	1.5528	0.9182	0.9876	0.6017	2	11.0194	4.385	3.4014	7.2882	6.9755	0.1881	7.6863	1.707	7.0965	1.4336
1921	3.2193	0.8535		2.5955	53.8044	1.6779	0.7964	0.9269	0.487	2	11.6588	6.1714	1.8198	12.6718	4.6079	3.9273	8.6319	33.6853	6.9484	1.3507
1922	2.7906	0.915		2.36	30.3243	1.6343	0.9224	0.9886	0.5959	2	14.5149	5.7522	4.2416	9.6535	8.4383	0.7241	8.0216	4.9887	8.8814	1.8095
1923	4.5619	0.8493		3.7048	96.5616	2.4297	0.7532	0.9847	0.4129	2	17.3548	5.4525	1.9945	13.2051	5.9016	3.0157	12.1725	17.3767	7.1428	1.4257
1924	3.8906	0.8542	0.7309	3.2209	83.8864	2.1225	0.7309	0.958	0.4313	2	14.2231	2.9368	4.8145	6.8094	6.6736	0.0586	10.441	0.4118	6.7011	1.3622
1925	2.6688	0.8406		2.1458	23.3744	1.3982	0.8386	0.9376	0.5255	2	9.4577	4.2482	3.1424	8.0844	5.9695	1.1113	7.0475	11.7502	6.7642	1.342
1926	4.851	0.8269	0.6264	3.9019	98.5057	2.5007	0.6264	0.9196	0.3358	2	24.0958	3.3288	4.9073	9.9144	9.5924	0.1081	12.6012	0.4486	9.6356	1.9122
1927	4.2396	0.8537	0.7422	3.4864	92.655	2.3137	0.7422	0.9648	0.4192	2	19.5835	3.017	5.2514	7.1972	8.7447	-0.6487	11.3701	-3.3125	8.4641	1.7224
1928	3.1457	0.8466		2.5484	49.9135	1.6729	0.8498	0.9194	0.4622	2	21.6441	10.8942	4.2979	23.5689	8.879	6.7901	8.3667	31.3716	12.9381	2.5869
1929	2.7741	0.9165		2.33	29.3545	1.5756	0.8945	0.9832	0.5146	2	8.1165	3.5726	1.918	6.9425	4.2827	1.3687	7.9875	16.8632	5.1514	1.0162
1930	4.106	0.8854	0.7243	3.4693	89.8513	2.3774	0.7243	0.9857	0.4489	2	20.751	7.4474	3.4214	16.5885	6.8986	4.3502	11.4216	20.9638	8.7284	1.8168
1931	4.1075	0.8786	0.751	3.4736	89.9213	2.3674	0.751	0.9895	0.4682	2	27.6568	11.2382	4.7554	24.0007	8.6452	7.1901	11.337	25.9976	11.6824	2.4395
1932	2.8598	0.9229		2.4413	34.1112	1.7076	0.897	0.9851	0.5516	2	1.7347	0.8097	0.2767	1.4679	0.8001	0.3683	8.2914	21.2313	1.0159	0.2092
1933	2.0173	0.9848		1.7603	1.4846	1.2653	0.9275	1.0584	0.6904	2	9.4597	5.6968	3.763	8.2515	6.5451	1.1781	6.2413	12.4539	7.4763	1.5157
1934	3.0073	0.9059		2.5356	42.6179	1.7272	0.9124	0.9784	0.5481	2	19.645	8.3431	6.09	15.2212	9.5857	3.089	8.5587	15.7241	11.3739	2.2953
1935	3.4758	0.8273		2.724	66.7248	1.7134	0.7804	0.9213	0.4544	2	21.4805	9.7703	4.8537	21.501	9.3011	5.5438	9.0337	25.8085	12.5368	2.3778
1936	2.1627	0.9863		1.9274	3.9334	1.387	0.9407	1.0388	0.6617	2	4.8161	2.0286	2.4479	3.0657	3.8432	-0.5145	6.7011	-10.6829	3.4723	0.7187
1937	2.666	0.9161		2.3043	23.2714	1.6316	0.9357	1.0027	0.6132	2	17.5188	8.831	4.4703	14.4009	8.5314	3.5993	7.6725	20.5454	10.7372	2.2833
1938	3.398	0.8842		2.7925	63.1711	1.8626	0.8829	0.9359	0.502	2	27.2982	11.1907	5.6978	22.291	11.8392	5.2471	9.4389	19.2214	14.656	2.8921
1939	2.1772	0.9106		1.786	4.2424	1.1818	0.8536	0.9735	0.5644	2	0.2691	0.1303	0.1224	0.2309	0.2248	0.0034	6.2284	1.2616	0.2277	0.0432
1940	2.9999	0.918		2.5655	42.131	1.7908	0.8793	0.9982	0.5277	2	20.8887	8.0513	6.028	15.2571	10.1632	2.6881	8.6513	12.8687	11.6645	2.4145
1941	4.3295	0.8415		3.4479	94.0896	2.181	0.6964	0.9148	0.3719	2	21.4292	3.5547	5.5386	9.5578	9.8804	-0.12	11.4458	-0.56	9.8254	1.8722
1942	2.7228	0.9034		2.2914	26.4086	1.5878	0.9162	0.9831	0.52	2	20.1424	7.3855	6.8404	14.2031	11.9463	1.1735	7.7275	5.826	12.6857	2.6066
1943	2.5773	0.8467		2.0644	19.1966	1.3314	0.8175	0.9489	0.5111	2	14.6888	6.6652	4.4847	13.0404	9.7819	1.6655	6.8556	11.3386	11.0326	2.1426
1944	3.3651	0.8916		2.8097	61.5896	1.8893	0.8544	0.9837	0.5524	2	24.8304	13.1516	3.6269	23.8072	8.7358	8.3258	9.4253	33.5307	13.1426	2.6344
1945	3.3041	0.8398		2.6555	58.4212	1.7036	0.8352	0.9242	0.4655	2	17.8654	7.4976	5.0125	16.1075	8.3739	3.5997	8.717	20.149	10.4869	2.0495
1946	3.0992	0.8594		2.5184	47.4926	1.6476	0.8508	0.9166	0.5306	2	22.9022	11.3651	5.3781	21.4206	10.3287	5.885	8.3679	25.6962	13.9003	2.7369
1947	3.0725	0.8703		2.5313	46.1765	1.6942	0.8597	0.9572	0.5426	2	19.6369	7.9129	4.9715	14.5829	10.1812	2.3885	8.4009	12.1633	11.5907	2.3375
1948	2.9785	0.792		2.2358	40.846	1.3682	0.791	0.8586	0.4422	2	19.1906	7.3651	5.5495	16.6573	12.7694	1.7191	7.4106	8.958	14.0262	2.5896
1949	2.8305	0.8637		2.3	32.4246	1.5161	0.8361	1.0125	0.5327	2	15.2452	7.8567	3.3289	14.7483	7.5131	3.8543	7.6805	25.2821	10.0555	1.9849
1950	1.9588	0.9334		1.6061	1.0553	1.0904	0.8547	0.9861	0.5566	2	6.1597	2.6454	3.5143	4.7528	6.5833	-1.0188	5.7438	-16.5398	5.649	1.0724
1951	3.5926	0.9462		3.2209	71.6583	2.3287	0.8318	1.049	0.5448	2	3.3499	0.6538	1.289	1.2002	1.5113	-0.1695	10.6794	-5.0599	1.4385	0.3137
1952	2.7648	0.9296		2.3557	28.8492	1.615	0.9145	0.9827	0.556	2	26.6742	14.6043	6.0141	26.2683	11.3976	8.2676	8.0741	30.9947	16.5165	3.3037
1953	3.1533	0.8325		2.5356	50.463	1.6287	0.7377	0.9534	0.3937	2	17.7173	8.5469	3.7003	21.7073	7.4254	5.6233	8.247	31.739	10.8782	2.1483
1954	2.78	0.8535		2.1929	29.6617	1.3807	0.8622	0.9299	0.4792	2	12.2701	3.3212	4.6205	6.9304	9.9268	-1.4359	7.4546	-11.7024	8.8869	1.646
1955	3.6629	0.9189	0.7853	3.208	75.2613	2.2717	0.7853	1.0299	0.4618	2	24.9278	7.4139	6.1026	16.0552	9.6764	2.9456	10.5737	11.8165	10.9732	2.3575
1956	2.026	0.9089		1.6361	1.5858	1.0875	0.8546	0.9863	0.5716	2	3.7143	2.1636	1.5507	3.7851	3.0058	0.4455	5.7849	11.9942	3.4154	0.6421
1957	3.9153	0.8422	0.7256	3.1695	84.7396	2.0726	0.7256	0.9295	0.3979	2	18.5292	7.3419	3.5412	18.4506	6.6802	4.6837	10.3597	25.2774	8.9401	1.7886
1958	2.7353	0.881		2.33	27.0715	1.6019	0.8817	0.9516	0.5312	2	0.3272	0.0985	0.1095	0.1855	0.2135	-0.0149	7.5702	-4.5446	0.2043	0.0432
1959	2.8066	0.8173		2.1201	31.1297	1.3078	0.7857	0.886	0.464	2	0.5933	0.1443	0.313	0.3111	0.532	-0.1025	7.2063	-17.2763	0.4537	0.0823
1960	3.4986	0.8504	0.7511	2.8782	67.7822	1.8967	0.7511	0.9495	0.4659	2	20.2962	9.8896	3.8293	21.2272	7.2732	6.5011	9.3465	32.0311	10.7008	2.1715
1961	2.4953	0.9008		2.0687	15.3729	1.3953	0.8964	0.9667	0.5529	2	21.5578	11.0613	6.6189	20.0049	12.4603	4.1716	7.0619	19.3508	15.4503	3.0527
1962	2.7299	0.8825		2.2615	26.8452	1.5275	0.8748	0.9436	0.5125	2	0.3739	0.1437	0.1165	0.2803	0.2269	0.0274	7.569	7.3228	0.2448	0.0494
1963	3.9762	0.7963	0.7022	3.0281	86.5526	1.8598	0.7022	0.881	0.3998	2	23.2896	9.7277	4.3785	24.3335	9.2886	6.0144	9.947	25.8244	12.5226	2.3414
1964	3.2364	0.9634		2.8996	54.954	2.076	0.9146	1.056	0.644	2	24.5622	10.4879	5.1541	16.2851	9.8285	4.1582	9.7956	16.9293	11.8315	2.5075
1965	4.0813	0.7938	0.7006	3.1266	89.2691	1.9246	0.7006	0.8915	0.3791	2	20.9383	8.2638	4.4627	21.7977	8.2012	5.1546	10.1776	24.618	10.8793	2.0573
1966	3.154	0.8874		2.587	50.5163	1.7073	0.8506	0.9669	0.4871	2	19.0998	10.8475	2.725	22.2705	6.7627	7.5535	8.7934	39.5475	11.1871	2.1721
1967	3.7819	0.8295		3.0324	80.0861	1.9674	0.7472	0.9502	0.4088	2	17.9705	6.8547	4.3617	16.768	7.1318	3.9392	9.8553	21.9204	9.1341	1.8234
1968	2.9163	0.8484		2.3642	37.2853	1.5726	0.8472	0.9545	0.5249	2	24.6088	10.6255	6.8514	20.2448	13.3458	3.621	7.7731	14.7142	15.6485	3.1659
1969	2.2387	0.9101		1.8331	5.7064	1.2147	0.9112	0.9809	0.5436	2	5.5314	2.4584	2.5674	4.5227	4.5787	-0.0304	6.4009	-0.5503	4.5537	0.8642
1970	2.7809	0.7839		2.043	29.7386	1.1974	0.7592	0.8795	0.406	2	7.4247	4.2523	1.5039	10.4733	4.0085	2.6248	6.8482	35.3523	6.2007	1.0842
1971	2.8706	0.8551		2.3728	34.6831	1.5931	0.9268	0.9471	0.5417	2	17.7247	7.9802	4.8099	14.7325	9.2678	2.9601	7.7114	16.7004	11.1259	2.2985
1972	2.5278	0.8663		2.0259	16.7861	1.3317	0.8526	0.9188	0.5218	2	20.2408	10.3832	5.9689	19.8972	12.1715	4.0316	6.8794	19.9182	15.1992	2.9422
1973	3.974	0.805	0.6696	3.0495	86.507	1.8887	0.6696	0.9265	0.3769	2	12.4357	2.6897	3.56	7.1368	6.4467	0.2601	10.0506	2.0916	6.5843	1.2373
1974	2.2844	0.8667		1.7903	7.0014	1.1459	0.8046	0.9202	0.521	2	8.4052	4.2286	3.4021	8.1165	6.6839	0.7464	6.2198	8.8802	7.335	1.3514
1975	3.2408	0.828		2.5313	55.2474	1.612	0.7807	0.9031	0.407	2	17.2504	7.5229	3.9137	18.4818	8.0727	4.2369	8.4301	24.5612	10.7012	2.0463
1976	3.5067	0.8122	0.6882	2.7711	68.2434	1.7752	0.6882	0.9464	0.3736	2	13.7978	5.9087	2.6748	15.8146	5.6288	3.8056	8.9476	27.5812	7.7725	1.5421
1977	3.045	0.8812		2.5527	44.3777	1.7561	0.8682	0.9701	0.5476	2	27.9687	14.7112	5.5075	26.8638	10.97	8.7038	8.4295	31.1198	15.9266	3.318
1978	2.2469	0.9593		1.9531	5.928	1.3597	0.9212	1.0431	0.5903	2	13.1787	6.6876	4.8151	11.3292	8.4368	1.7074	6.7714	12.9558	9.6924	1.9462
1979	3.4136	0.887		2.8054	63.7541	1.8588	0.789	0.9449	0.4427	2	18.9135	10.132	2.6116	22.888	6.2012	7.3869	9.5128	39.0562	10.1751	1.9882
1980	3.2235	0.8933		2.7112	54.0955	1.8277	0.8511	0.9632	0.5587	2	24.8859	12.5759	5.6734	22.5074	9.7013	7.1554	9.0465	28.7528	13.616	2.7509
1981	3.3928	0.8275		2.6255	62.9192	1.6501	0.7181	0.912	0.4014	2	16.7108	7.131	3.7209	17.7658	7.6719	4.0516	8.8196	24.2454	10.1271	1.8947
1982	2.9889	0.8883		2.4842	41.3953	1.6792	0.9011	0.9661	0.5259	2	30.2586	11.3495	9.3642	21.5797	16.3959	2.7263	8.3412	9.01	18.0197	3.6276
1983	3.8068	0.9313		3.3708	81.0268	2.3946	0.9161	1.0293	0.53	2	31.7185	13.1471	6.1596	24.8075	9.9596	7.8689	11.1383	24.8086	13.2458	2.8477
1984	3.8556	0.7908		2.9125	82.9491	1.7641	0.7866	0.8526	0.4136	2	24.5372	7.8835	8.4896	19.061	12.3318	2.7832	9.5793	11.3428	13.9092	2.5615
1985	3.2001	0.858		2.6084	52.8083	1.7167	0.8348	0.9412	0.5134	2	0.8761	0.2138	0.3753	0.4165	0.5504	-0.0687	8.6257	-7.8439	0.5103	0.1016
1986	3.0563	0.9394		2.6384	45.163	1.8635	0.9224	1.0084	0.6055	2	21.9177	9.1931	4.8058	15.1837	10.1149	3.069	9.0192	14.0024	11.7616	2.4301
1987	2.4539	0.9708		2.1415	13.5052	1.5085	0.9589	1.0299	0.6534	2	0.4402	0.1051	0.2558	0.1608	0.3919	-0.151	7.4844	-34.3026	0.2918	0.0588
1988	4.3032	0.8444	0.6588	3.4564	93.7057	2.2434	0.6588	0.9467	0.3481	2	15.687	2.1453	3.8561	6.1635	7.145	-0.3416	11.4153	-2.1776	6.9925	1.3742
1989	2.3613	0.8609		1.846	9.7472	1.173	0.829	0.9004	0.4733	2	7.7014	2.9344	3.3509	6.1993	6.813	-0.2905	6.3861	-3.772	6.5656	1.206
1990	3.4994	0.9286		3.1095	67.8823	2.2285	0.9294	1.0531	0.6325	2	27.9441	11.9041	6.7894	18.8218	10.0501	5.5478	10.2093	19.8532	12.5394	2.7371
1991	2.5742	0.8776		2.1115	18.9823	1.4054	0.8933	0.9962	0.5993	2	13.3388	4.942	5.5835	8.2461	10.4168	-1.3009	7.0971	-9.7528	9.4911	1.8795
1992	4.3349	0.8158	0.6323	3.405	94.1617	2.1494	0.6323	0.9487	0.3264	2	19.5029	2.4541	5.3556	7.5186	9.352	-0.5984	11.1096	-3.0683	9.0736	1.7555
1993	3.5097	0.9102		3.0667	68.3841	2.1803	0.8686	1.0637	0.5328	2	17.9434	8.7608	3.1916	16.4417	5.5739	5.7908	10.0359	32.2726	8.2298	1.7879
1994	3.0377	0.9239		2.5698	44.0376	1.7638	0.9343	0.999	0.5584	2	22.3085	8.7243	6.677	15.6249	11.2688	2.4323	8.8167	10.903	12.648	2.5303
1995	2.8125	0.8192		2.1929	31.4406	1.3868	0.8254	0.8918	0.4881	2	12.1031	6.1697	2.986	12.6406	6.602	2.9473	7.2385	24.3516	8.7274	1.672
[truncated: 3,765 more rows]

## Sheet: N1
n	Axis	Dia	Constr	Area	Age	Volume	WallArea	RingFraction	ConcTotal	ConcWall	MinDiaCenter	MaxDia	VolCenter	FlChannel	FluorTotal	FluorCenter	FluorPole	ConcCenter	ConcOffCenter	FCPlus
count	3785	3785	803	3785	3785	3785	3785	3785	3785	3785	3785	3785	3785	3785	3785	3785	3785	3785	3785	3785
mean	3.0507	0.8511	0.662	2.428	44.271	1.5653	8.1164	10.3491	4.5315	0.8687	0.7965	0.9337	0.4687	2	7.2854	2.9867	1.8506	6.8436	3.8751	1.194
stdev	0.6759	0.0515	0.0583	0.5408	28.537	0.3605	1.676	18.6853	2.1453	0.4071	0.0924	0.0546	0.0821	0	3.9842	1.9479	0.8816	5.0168	1.7467	1.8105
---	---	---	---	---	---	---	---	---	---	---	---	---	---	---	---	---	---	---	---	---
1	4.1238	0.896	0.6829	3.5078	90.9132	2.3931	11.6077	17.1214	4.0722	0.8395	0.6829	0.9923	0.4179	2	9.7451	3.0791	1.8941	7.3671	3.375	1.6685
2	2.6666	0.9136		2.3043	25.6567	1.634	7.654	21.0497	4.8856	1.043	0.9484	0.9979	0.6075	2	7.983	4.0235	2.2076	6.6234	3.8571	1.6804
3	4.1994	0.9178	0.7209	3.692	92.7869	2.6039	12.1087	22.5503	4.0655	0.8743	0.7209	1.0273	0.4092	2	10.5861	3.6756	1.7432	8.9829	3.1487	2.3872
4	3.1726	0.8487		2.5698	52.4301	1.672	8.4587	17.5407	4.7146	0.9319	0.8465	0.9528	0.4872	2	7.8828	3.2767	1.5528	6.7258	3.8877	1.3827
5	2.3697	0.9746		2.0644	11.1115	1.4653	7.2559	13.7001	2.3109	0.4667	0.9432	1.0672	0.6362	2	3.3861	1.7326	0.9167	2.7234	1.9942	0.4639
6	3.5731	0.8133	0.6634	2.7883	72.0789	1.767	9.1298	36.5279	7.6807	1.4865	0.6634	0.9086	0.3883	2	13.5718	6.8506	2.0585	17.6417	4.8752	4.9575
7	2.3628	0.8768		1.8717	10.8441	1.2054	6.5085	-13.5006	2.7505	0.5094	0.8677	0.9344	0.4855	2	3.3154	1.068	1.4977	2.1998	3.1217	-0.4476
8	3.1261	0.9225		2.6855	50.0373	1.8719	9.0594	13.392	3.0544	0.6311	0.8924	0.9665	0.5282	2	5.7176	2.1631	1.3812	4.095	2.6453	0.7657
9	2.433	0.9333		2.0387	14.0652	1.3946	7.1339	-7.792	6.1628	1.2048	0.9234	1.001	0.6142	2	8.5947	3.4106	3.8451	5.5526	6.6429	-0.6697
10	3.0432	0.8906		2.5827	45.4982	1.7888	8.5144	-4.6274	5.0245	1.0556	0.8703	0.9869	0.561	2	8.9878	2.5334	2.9883	4.5157	5.2569	-0.4159
11	2.5384	0.8687		2.0944	19.1556	1.4206	6.9274	1.3822	5.5564	1.1394	0.8807	0.9943	0.5808	2	7.8934	3.2915	2.62	5.6673	5.4794	0.1091
12	2.7433	0.8811		2.2572	29.6279	1.5024	7.5934	-2.6354	4.2001	0.831	0.8672	0.9387	0.508	2	6.3102	2.0236	1.7868	3.9834	4.3108	-0.1663
13	2.3606	0.9267		1.9702	10.6593	1.3412	6.8722	-1.1569	4.1484	0.8096	0.9287	0.9988	0.5543	2	5.5638	2.2618	2.3727	4.0802	4.1963	-0.0644
14	2.2551	0.9245		1.8803	6.8713	1.2608	6.5498	-13.8711	4.1375	0.7965	0.8578	0.9773	0.5421	2	5.2166	1.8305	2.6994	3.3766	4.7113	-0.7236
15	2.3397	0.9207		1.9445	9.9018	1.3295	6.7676	-21.4624	1.8269	0.3589	0.9191	0.9848	0.5461	2	2.4289	0.6905	1.296	1.2644	2.2191	-0.5213
16	3.206	0.837		2.557	54.1955	1.6498	8.4302	17.6511	2.7049	0.5294	0.8199	0.8917	0.4957	2	4.4626	1.8918	1.2474	3.8166	2.2275	0.7877
17	2.2784	0.8714		1.8032	7.6129	1.1661	6.2372	-15.5929	0.1504	0.0281	0.8341	0.922	0.5245	2	0.1754	0.0639	0.0905	0.1217	0.1739	-0.0273
18	3.4228	0.8492		2.7754	64.58	1.8149	9.1318	12.8236	7.157	1.4224	0.8047	0.9388	0.4601	2	12.9893	4.5367	2.7771	9.8593	6.2393	1.6657
19	2.9216	0.8618		2.3814	38.9342	1.5915	7.91	4.6135	5.8182	1.1706	0.8651	0.9577	0.5457	2	9.2597	3.4558	2.7057	6.3328	5.5499	0.4272
20	3.1472	0.8037		2.4371	51.2559	1.5147	7.9462	11.0951	3.5232	0.6716	0.8031	0.8759	0.4347	2	5.3366	1.9537	1.6076	4.4944	3.1323	0.5921
21	3.166	0.7651		2.3385	52.2657	1.3834	7.6096	1.8907	0.627	0.114	0.743	0.8517	0.3843	2	0.8674	0.2528	0.3047	0.6578	0.6151	0.0164
22	2.0102	0.9347		1.6661	1.7839	1.1415	5.9029	9.3962	2.439	0.4716	0.9102	0.9748	0.6225	2	2.7841	1.6372	1.1469	2.63	2.2098	0.2616
23	3.4693	0.855		2.814	66.8647	1.8367	9.3192	8.8889	4.7641	0.9389	0.8249	0.9464	0.5039	2	8.7502	2.965	1.971	5.8843	4.3406	0.7778
24	2.5268	0.8399		2.0344	18.5907	1.3412	6.6674	-6.7152	2.3661	0.476	0.8644	0.9376	0.5519	2	3.1734	1.1805	1.2346	2.1389	2.525	-0.2131
25	2.9432	0.8786		2.4413	40.2888	1.643	8.1236	-15.4245	4.0367	0.8164	0.8711	0.9777	0.5791	2	6.6323	1.6752	2.6734	2.8927	4.6592	-1.023
26	2.5734	0.8735		2.0302	20.7977	1.2849	7.0616	23.702	4.6692	0.8496	0.8203	0.9073	0.4897	2	5.9995	3.1665	1.7451	6.4663	3.5625	1.422
27	4.2134	0.8131	0.5664	3.2337	93.1864	1.9723	10.7634	4.6055	5.2239	0.9572	0.5664	0.9168	0.2874	2	10.303	1.9066	2.4561	6.6345	4.9833	0.4745
28	2.7408	0.8698		2.2315	29.4875	1.4715	7.4894	-7.0963	0.0657	0.0129	0.8538	0.9214	0.4666	2	0.0966	0.026	0.0415	0.0556	0.0703	-0.0069
29	2.4272	0.8919		1.9531	13.7504	1.28	6.8013	20.3101	2.6049	0.4902	0.871	0.9451	0.5598	2	3.3343	1.8391	1.0439	3.2855	2.0758	0.6772
30	3.2031	0.8464		2.5784	53.946	1.6722	8.5173	24.4202	6.7302	1.3213	0.7855	0.9246	0.4677	2	11.2542	5.1276	2.6938	10.9624	5.0867	2.7483
31	3.3952	0.8054		2.6512	63.1849	1.6722	8.5909	29.592	3.7093	0.722	0.7857	0.8827	0.4194	2	6.2027	2.9309	1.1016	6.9878	2.6116	1.8355
32	2.542	0.7783		1.8974	19.3517	1.1526	6.2155	-9.3133	5.5037	1.0206	0.7945	0.8689	0.4791	2	6.3436	2.2917	2.2738	4.7829	6.016	-0.5908
33	4.3679	0.8457	0.6296	3.495	95.3113	2.2571	11.6049	13.2957	5.6698	1.1028	0.6296	1.0089	0.3823	2	12.7974	3.5807	2.1656	9.367	4.916	1.7015
34	3.8442	0.8099		2.981	82.6352	1.8679	9.7809	20.894	7.0988	1.3557	0.7258	0.8688	0.3965	2	13.2598	4.9968	2.2433	12.6038	5.6156	2.7705
35	3.0231	0.851		2.4628	44.379	1.6143	8.082	1.0779	5.0308	1.0049	0.8429	0.9597	0.4642	2	8.1212	2.3978	2.8925	5.1651	4.9765	0.0875
36	2.4295	0.8942		1.9788	13.8552	1.3047	6.8249	-15.462	1.0816	0.2068	0.8651	0.9373	0.5513	2	1.4112	0.4702	0.6859	0.853	1.2489	-0.2182
37	4.8916	0.8145	0.4853	3.8505	99.05	2.4565	12.5164	5.9321	5.5928	1.0977	0.4853	0.9406	0.3859	2	13.7387	2.845	2.8485	7.3731	5.2609	0.815
38	2.2307	0.9124		1.8374	6.0738	1.2283	6.3943	-32.6049	3.6733	0.7056	0.8785	0.9867	0.5379	2	4.5119	1.1487	2.6824	2.1357	4.8709	-1.4711
39	2.3746	0.9319		2.0002	11.3176	1.3579	6.952	-11.4521	4.4724	0.8736	0.9186	0.9891	0.5775	2	6.0731	2.1833	2.9032	3.7804	4.9846	-0.6955
40	3.0321	0.8589	0.6843	2.4071	44.9766	1.5353	8.1818	32.256	2.91	0.5461	0.6843	0.9407	0.3954	2	4.4677	2.2207	0.856	5.6156	1.9713	1.4411
41	3.6593	0.9084	0.6842	3.0881	75.4482	2.101	10.4429	27.8254	4.7355	0.9527	0.6842	1.0119	0.3936	2	9.9492	4.1135	2.2442	10.4516	3.4178	2.7684
42	2.8975	0.8264		2.2229	37.5179	1.3749	7.5222	34.0336	4.8988	0.8954	0.8182	0.8966	0.4419	2	6.7354	3.7203	1.5892	8.419	3.2316	2.2923
43	2.5426	0.8986		2.073	19.3735	1.3866	7.1775	-6.6058	6.3802	1.2326	0.8809	1.0006	0.5873	2	8.8468	3.4103	3.7477	5.8065	6.8016	-0.5844
44	2.5233	0.8392		1.9531	18.4173	1.2393	6.6528	3.3457	0.0804	0.015	0.8021	0.9221	0.4907	2	0.0997	0.0415	0.0359	0.0845	0.0777	0.0033
45	2.9633	0.8705		2.4328	41.2244	1.6035	8.1041	29.3872	5.2105	1.031	0.8679	0.9414	0.5254	2	8.355	4.3882	1.8046	8.3527	3.6792	2.4553
46	3.3043	0.8369		2.6555	58.878	1.7086	8.688	-20.128	0.0868	0.0171	0.8556	0.9259	0.4972	2	0.1484	0.022	0.0641	0.0442	0.1043	-0.0299
47	2.6543	0.844		2.1415	24.726	1.4248	7.0377	10.4042	0.0554	0.0112	0.8712	0.9396	0.5615	2	0.0789	0.0361	0.0261	0.0643	0.0496	0.0082
48	2.2074	0.9382		1.8546	5.3795	1.2805	6.5062	-22.79	3.2413	0.6379	0.9261	0.9801	0.5714	2	4.1505	1.3283	2.3259	2.3247	3.98	-0.9459
49	3.749	0.8369		2.9724	79.2279	1.8909	9.8575	24.1676	4.6857	0.8988	0.7672	0.9437	0.4515	2	8.8602	3.7455	1.3652	8.2962	3.5532	2.1413
50	2.7571	0.9325		2.4071	30.2143	1.703	8.0773	-4.602	4.1647	0.8781	0.9282	1.0292	0.5912	2	7.0925	2.2493	2.8132	3.8044	4.3564	-0.3264
51	2.8109	0.8808		2.3385	33.3748	1.5772	7.7782	10.9917	4.5264	0.9178	0.9	0.951	0.5797	2	7.139	3.1201	1.9417	5.3825	4.0288	0.7847
52	3.6954	0.8965	0.7935	3.1523	76.708	2.1447	10.4081	38.0805	3.2759	0.675	0.7935	0.9866	0.435	2	7.0259	3.5579	0.9648	8.1786	2.0285	2.6755
53	3.4634	0.8535		2.7326	66.562	1.7347	9.2864	37.0952	8.1676	1.5257	0.7305	0.8914	0.428	2	14.1684	7.4548	2.6044	17.4177	5.1378	5.2558
54	2.768	0.9467		2.4028	30.7088	1.6818	8.2326	21.9249	3.1958	0.6529	0.9227	0.9972	0.5469	2	5.3747	2.543	1.2935	4.65	2.4951	1.1784
55	2.2885	0.8783		1.816	8.1565	1.1749	6.3144	-19.5425	4.2974	0.7996	0.8697	0.9366	0.5436	2	5.049	1.806	2.6068	3.3221	5.1372	-0.9867
56	2.5099	0.8939		2.0687	17.5966	1.3717	7.0482	3.6018	3.1696	0.6169	0.9245	0.9845	0.5384	2	4.3478	1.8017	1.6303	3.3465	3.0556	0.1566
57	3.1146	0.8309		2.4371	49.5259	1.5642	8.13	-5.0381	4.9299	0.9485	0.8415	0.8989	0.4762	2	7.7113	2.0771	1.6131	4.3623	5.1783	-0.3885
58	2.6571	0.8579		2.0944	24.9978	1.3547	7.1616	2.4714	0.0903	0.0171	0.8505	0.9377	0.5282	2	0.1224	0.0496	0.036	0.0939	0.0881	0.003
59	2.4648	0.8866		1.9873	15.4802	1.3118	6.8655	-16.8349	0.0891	0.017	0.843	0.9555	0.5162	2	0.1169	0.0341	0.0514	0.066	0.1041	-0.0197
60	3.5135	0.8791	0.7453	2.8868	69.1555	1.9282	9.7031	37.4505	7.1174	1.4144	0.7453	0.9677	0.4136	2	13.7237	6.9811	1.7393	16.8774	4.452	5.1396
61	2.8771	0.8269		2.2272	36.606	1.3903	7.4739	25.246	6.0006	1.1162	0.7709	0.9091	0.4118	2	8.3427	3.9535	1.9523	9.6002	4.4858	2.1062
62	2.8349	0.7991		2.1415	34.2423	1.2936	7.1168	-5.0115	0.7421	0.1349	0.7854	0.9026	0.4419	2	0.96	0.2962	0.3393	0.6704	0.7793	-0.0481
63	2.6327	0.8488		2.0816	23.5767	1.241	7.0202	8.0095	0.1526	0.027	0.8361	0.9376	0.4665	2	0.1894	0.0806	0.0605	0.1729	0.1404	0.0152
64	3.8153	0.8451	0.7041	3.0752	81.4234	1.9935	10.1289	36.4081	5.5323	1.0888	0.7041	0.9515	0.386	2	11.0286	5.3734	1.4609	13.9191	3.5182	4.0153
65	3.8545	0.8166	0.6713	2.9896	83.1431	1.8667	9.8889	38.1908	8.1236	1.5335	0.6713	0.9254	0.3937	2	15.1644	7.7683	2.2475	19.7312	5.0213	5.7914
66	1.8116	0.8846		1.4177	0.4391	0.917	5.0342	-19.1414	6.5284	1.1892	0.8406	0.9644	0.506	2	5.9865	2.7897	3.6502	5.5135	7.7782	-1.1459
67	2.792	0.8959		2.2957	32.4886	1.5423	7.8578	11.6447	4.8698	0.9558	0.8572	0.9634	0.5228	2	7.5107	3.1242	1.8707	5.9755	4.3026	0.8746
68	3.6952	0.8209	0.6545	2.8354	76.6107	1.7472	9.5292	21.1834	5.9081	1.0833	0.6545	0.9171	0.3545	2	10.3227	3.8377	2.4431	10.8244	4.6566	2.1867
69	2.6427	0.8957		2.1758	24.184	1.4332	7.4364	11.028	5.2906	1.0196	0.8762	0.9432	0.5205	2	7.5825	3.2865	2.5763	6.3137	4.7073	0.8362
70	2.6864	0.8223		2.0944	26.7311	1.3242	6.9397	16.4433	0.7155	0.1365	0.8442	0.9086	0.5109	2	0.9475	0.4613	0.3337	0.9028	0.5978	0.1558
71	2.1616	0.8698		1.6918	4.3935	1.0811	5.9069	-10.7527	0.349	0.0639	0.851	0.9165	0.5374	2	0.3773	0.1671	0.1915	0.311	0.3865	-0.0406
72	3.1251	0.8537		2.5184	50.0104	1.6381	8.3818	-10.3305	3.493	0.6827	0.8232	0.94	0.4811	2	5.7219	1.263	1.8806	2.6251	3.8538	-0.5911
73	2.7396	0.8367		2.1458	29.4174	1.3698	7.2016	-9.0936	0.0983	0.0187	0.8047	0.9756	0.4806	2	0.1346	0.0393	0.0562	0.0818	0.1072	-0.0122
74	2.6053	0.8736		2.1287	22.3028	1.4291	7.1501	-10.9191	5.4215	1.0836	0.8494	0.9782	0.5126	2	7.7479	2.2366	3.2101	4.3631	6.0136	-0.846
75	3.3785	0.8808	0.6462	2.8482	62.2134	1.8136	9.3486	20.9729	6.1875	1.2004	0.6462	1.0385	0.348	2	11.2216	4.055	2.3682	11.6531	4.8896	2.3535
76	2.6859	0.795		2.043	26.7081	1.2537	6.708	2.4013	1.9588	0.3661	0.8296	0.8667	0.4837	2	2.4558	0.9837	0.7458	2.0338	1.9119	0.059
77	2.5962	0.8702		2.1115	21.925	1.4086	7.0976	-0.2132	6.8625	1.3619	0.9024	0.9702	0.5206	2	9.6665	3.5597	3.1642	6.8373	6.8769	-0.0206
78	3.573	0.8708	0.7215	2.9639	72.0475	1.9905	9.7748	57.0871	5.0365	1.0256	0.7215	0.9807	0.4468	2	10.0252	6.6887	0.9676	14.9714	2.1613	5.7231
79	3.2313	0.7725		2.3728	55.4779	1.3945	7.8416	14.6568	4.3725	0.7776	0.7699	0.8655	0.4226	2	6.0975	2.4708	1.3154	5.8462	3.7316	0.8937
80	2.3041	0.8663		1.7989	8.682	1.1401	6.2711	2.0034	3.1356	0.5701	0.8648	0.9313	0.5254	2	3.5749	1.686	1.5359	3.2091	3.0728	0.0716
81	2.9756	0.9007		2.5056	41.8855	1.6943	8.4194	31.2365	7.5697	1.5233	0.8962	0.962	0.5669	2	12.8254	6.9571	2.5383	12.2721	5.2052	4.0062
82	2.9175	0.8757		2.3514	38.6598	1.5565	8.0258	4.7181	7.1625	1.3891	0.8662	0.9396	0.528	2	11.1485	4.1292	3.1698	7.8206	6.8244	0.526
83	2.7525	0.8143		2.1629	29.8857	1.3809	7.0413	4.5882	5.0301	0.9865	0.8329	0.9304	0.4653	2	6.9461	2.5519	2.2879	5.4842	4.7992	0.3187
84	3.9358	0.8282	0.6111	3.0752	86.1596	1.9275	10.2398	18.1084	8.4968	1.5994	0.6111	0.9026	0.3331	2	16.3775	5.2834	3.4557	15.8619	6.9583	2.9657
85	2.908	0.7985		2.2443	38.2119	1.3766	7.2954	7.4149	6.3954	1.2068	0.8142	0.8912	0.4338	2	8.8039	3.2212	2.4865	7.426	5.9211	0.6528
86	2.5976	0.813		2.0559	21.9916	1.3285	6.6343	6.4055	4.5865	0.9184	0.8508	0.917	0.4771	2	6.0932	2.4382	1.9375	5.111	4.2928	0.3903
87	2.3795	0.8658		1.8631	11.5652	1.1814	6.4723	6.357	4.0705	0.743	0.8484	0.9214	0.4737	2	4.8089	2.1114	1.7351	4.457	3.8117	0.3057
88	2.3091	0.8524		1.7946	8.844	1.1226	6.1832	-25.8357	0.2873	0.0522	0.811	0.8788	0.4987	2	0.3225	0.0969	0.1911	0.1944	0.3615	-0.0833
89	2.3101	0.9707		2.0088	8.9048	1.4183	7.0448	-7.2233	7.0465	1.4186	0.9643	1.0329	0.6714	2	9.994	4.3504	4.4686	6.4801	7.5554	-0.7219
90	2.1682	0.8731		1.6961	4.5705	1.082	5.9469	-15.3139	3.2885	0.5983	0.8793	0.947	0.546	2	3.5582	1.5258	1.7799	2.7944	3.7922	-0.5449
91	2.3781	0.9002		1.9574	11.5239	1.2899	6.7257	14.9339	3.2482	0.623	0.8584	0.9574	0.5039	2	4.1898	2.0179	1.377	4.0049	2.763	0.6257
92	2.8279	0.8053		2.1587	33.9284	1.3266	7.1539	38.7401	6.4412	1.1944	0.7843	0.881	0.4475	2	8.5449	5.0759	1.8164	11.3438	3.9459	3.3103
93	4.2062	0.7692	0.6646	3.1309	93.0046	1.8624	10.1643	29.4713	6.7179	1.2309	0.6646	0.8413	0.3227	2	12.5115	5.2161	1.6342	16.1653	4.7381	3.6873
94	3.7446	0.7666	0.6179	2.7454	78.8981	1.6095	9.0188	37.2309	6.2303	1.1119	0.6179	0.8808	0.3299	2	10.0277	5.0237	1.634	15.2265	3.9108	3.7334
95	3.4423	0.8615		2.814	65.4775	1.8851	9.316	23.4632	6.0451	1.2232	0.8466	0.9729	0.5123	2	11.3957	5.0443	2.2824	9.8454	4.6267	2.6738
96	2.4876	0.8472		1.8974	16.5666	1.1768	6.621	1.4348	2.302	0.4092	0.8173	0.8873	0.4469	2	2.709	1.0528	1.0836	2.356	2.269	0.0389
97	1.9973	0.8783		1.5676	1.6488	1.0187	5.511	-7.0412	7.078	1.3084	0.8282	0.9484	0.5408	2	7.2104	3.5897	3.6207	6.6377	7.5765	-0.5077
98	2.4871	0.8419		1.9745	16.5025	1.2692	6.5779	-12.6056	2.7508	0.5308	0.8508	0.9349	0.4779	2	3.4913	1.0403	1.7098	2.1767	3.0976	-0.4401
99	3.5656	0.8574	0.7284	2.9168	71.7965	1.9078	9.6042	47.3413	5.8012	1.1524	0.7284	0.9792	0.4143	2	11.0675	6.505	1.2433	15.7021	3.0547	5.2395
100	2.973	0.8121		2.2829	41.7327	1.4077	7.5851	26.5596	7.4246	1.3779	0.7639	0.9007	0.4536	2	10.4516	5.249	2.5488	11.573	5.4527	2.7759
101	2.9578	0.7514		2.133	41.047	1.2368	6.9823	0.8539	8.2401	1.4596	0.7613	0.8431	0.4283	2	10.1914	3.5858	2.7376	8.3731	8.1699	0.087
102	2.969	0.8651		2.4071	41.5546	1.5652	8.0689	13.1091	2.1176	0.4108	0.8696	0.9643	0.5243	2	3.3145	1.3993	0.8771	2.6687	1.84	0.4345
103	2.3109	0.8964		1.876	8.9251	1.2293	6.5081	13.4243	3.4237	0.6467	0.8836	0.9499	0.56	2	4.2088	2.2248	1.4507	3.973	2.9641	0.565
104	3.2065	0.8891		2.6983	54.2511	1.8446	8.9559	32.9057	5.7465	1.1836	0.7865	0.9844	0.518	2	10.6	5.4853	1.7183	10.5889	3.8556	3.488
105	2.3556	0.8891		1.8888	10.3927	1.2353	6.5795	11.9973	0.2383	0.0447	0.8732	0.9495	0.5161	2	0.2944	0.1436	0.0849	0.2781	0.2097	0.0353
106	3.853	0.772		2.8482	83.1092	1.6919	9.3451	24.3716	5.3615	0.9707	0.7113	0.8738	0.3877	2	9.0712	3.7828	2.2947	9.7575	4.0549	2.2108
107	3.3558	0.853		2.6341	61.0736	1.6585	8.9926	43.861	9.5516	1.7616	0.8309	0.909	0.4917	2	15.8414	9.5847	2.0544	19.4935	5.3622	6.9482
108	2.3841	0.9525		2.0473	11.7512	1.4146	7.1341	-7.4014	1.4336	0.2843	0.9285	1.027	0.5924	2	2.028	0.762	0.8563	1.2864	1.5397	-0.1501
109	2.7239	0.8611		2.2101	28.5784	1.4642	7.3687	-3.7238	3.1766	0.6312	0.8816	0.9529	0.5217	2	4.6512	1.5459	1.4741	2.963	3.295	-0.1732
110	2.2864	0.9107		1.8803	8.0557	1.2562	6.5411	-9.7583	3.5535	0.6824	0.8929	0.9454	0.5863	2	4.4639	1.8511	1.9938	3.1573	3.9002	-0.4356
111	3.4098	0.8605		2.7454	63.8065	1.7857	9.2175	42.0071	7.3376	1.4215	0.7597	0.9618	0.4075	2	13.1028	7.2382	1.7377	17.7618	4.2553	5.5041
112	3.2104	0.9025		2.7454	54.529	1.8768	9.1021	-12.8516	1.8035	0.3719	0.8644	0.9678	0.545	2	3.3848	0.6743	1.23	1.2371	2.0352	-0.435
113	1.9599	0.8968		1.5719	1.206	1.0326	5.5216	-23.9938	2.8104	0.5256	0.8714	0.9637	0.5126	2	2.902	1.0899	1.812	2.1263	3.4846	-0.6963
114	3.6183	0.8626		3.011	74.072	2.0106	9.8052	38.767	7.7294	1.585	0.8052	0.988	0.5017	2	15.5408	8.3991	1.8221	16.7424	4.7331	6.0247
115	4.4536	0.8272	0.6978	3.5549	96.3484	2.2856	11.5741	44.3802	5.7249	1.1305	0.6978	0.9451	0.3713	2	13.0849	6.9895	1.2113	18.823	3.1843	5.8071
116	2.9188	0.8803		2.4499	38.7346	1.6777	8.0722	30.6293	5.5181	1.1469	0.8844	0.9729	0.5548	2	9.2578	4.9593	2.2184	8.9396	3.8281	2.8356
117	2.4481	0.8314		1.8588	14.676	1.1346	6.3945	-4.7848	3.8148	0.6769	0.81	0.8796	0.4833	2	4.3283	1.725	1.7876	3.5689	3.9973	-0.2071
118	3.6828	0.8598	0.7145	3.0367	76.0606	2.004	9.9474	22.155	5.247	1.0571	0.7145	0.9518	0.3982	2	10.515	3.9559	2.1178	9.9356	4.0846	2.3296
119	3.4695	0.8424		2.7797	66.9557	1.8018	9.1818	49.2482	3.3369	0.6548	0.7955	0.9313	0.4725	2	6.0124	3.7612	0.7507	7.96	1.6935	2.961
120	3.5016	0.8635		2.921	68.6331	1.9835	9.4994	15.2421	4.1052	0.8572	0.9162	0.9599	0.5181	2	8.1426	3.0438	2.0458	5.8747	3.4794	1.2411
121	2.1253	0.8436		1.6233	3.5314	0.9951	5.6326	-13.0093	3.4506	0.6096	0.8001	0.9025	0.4518	2	3.4337	1.3149	1.8738	2.9107	3.8995	-0.4467
122	2.836	0.9131		2.3343	34.339	1.5526	8.1356	36.394	3.1257	0.5965	0.8523	0.9192	0.5461	2	4.853	2.8519	0.9063	5.2228	1.9882	1.7662
123	3.3967	0.8496		2.7797	63.2735	1.8377	9.0666	17.48	5.2922	1.0727	0.8332	0.9165	0.4776	2	9.7254	3.7858	1.8368	7.9264	4.367	1.7
124	3.0957	0.8109		2.2957	48.3484	1.3764	7.8866	-5.2672	7.3134	1.2764	0.7852	0.8797	0.4433	2	10.0661	2.8823	3.259	6.5024	7.6984	-0.5302
125	2.5691	0.8006		1.8845	20.5117	1.1094	6.4619	-14.008	6.505	1.1168	0.782	0.8451	0.4503	2	7.2166	2.3286	3.0219	5.1713	7.4163	-1.0109
126	3.2126	0.7918		2.4156	54.6125	1.4569	7.9912	-1.9029	4.3429	0.7918	0.734	0.8859	0.4129	2	6.3271	1.7068	2.2393	4.1338	4.4254	-0.1204
127	3.6018	0.7759	0.6601	2.6726	73.3095	1.5908	8.7794	37.299	5.7123	1.035	0.6601	0.8591	0.3762	2	9.0871	4.7369	1.8644	12.5906	3.5816	3.3894
128	3.6477	0.864	0.7295	2.9724	75.0308	1.9558	9.9014	35.0901	4.522	0.8932	0.7295	0.9456	0.4025	2	8.8441	4.2849	1.268	10.645	2.9353	3.1034
129	2.2869	0.8816		1.8289	8.096	1.1903	6.3341	-10.731	4.0123	0.754	0.8638	0.9312	0.5322	2	4.7759	1.8521	2.4156	3.4799	4.4428	-0.5125
130	3.8771	0.7984	0.6413	2.9553	83.9596	1.8118	9.7249	41.3518	6.1106	1.1384	0.6413	0.8943	0.3723	2	11.0711	5.9125	1.7928	15.8797	3.5838	4.5781
131	2.4664	0.8546		1.9145	15.6076	1.2187	6.6215	-13.4595	2.9738	0.5473	0.8021	0.9302	0.4718	2	3.6242	1.1041	1.5276	2.3403	3.3741	-0.4878
132	3.5653	0.87		2.8739	71.7651	1.8614	9.7443	33.9616	6.5161	1.2447	0.8513	0.9187	0.456	2	12.129	6.0816	2.2164	13.3359	4.3031	4.1192
133	2.7916	0.8771		2.3128	32.3931	1.5609	7.6925	31.6591	6.551	1.3293	0.8552	0.9268	0.527	2	10.2255	5.5966	2.3217	10.62	4.477	3.2373
134	2.4285	0.9258		2.0216	13.7923	1.367	7.0632	-5.5838	3.7312	0.7221	0.9071	0.9787	0.6001	2	5.1005	2.0794	1.9837	3.465	3.9396	-0.2848
135	3.3468	0.8232		2.6212	60.6666	1.6516	8.6551	-5.5222	7.0183	1.3393	0.8101	0.9137	0.4808	2	11.5914	2.9207	4.5761	6.0745	7.4058	-0.6401
136	2.7891	0.8619		2.2101	32.1785	1.4338	7.5522	-1.049	3.1961	0.6068	0.7903	0.9307	0.4768	2	4.5825	1.4917	1.433	3.1287	3.2295	-0.0481
137	3.5887	0.8147		2.8482	72.6771	1.8333	9.1851	52.2856	6.3041	1.2583	0.7226	0.9268	0.4363	2	11.5573	7.3552	1.1599	16.8583	3.0079	6.0428
138	3.1264	0.8142		2.4156	50.0643	1.5007	7.9964	-13.4713	3.3898	0.6362	0.7588	0.8813	0.4139	2	5.0871	0.9069	1.8487	2.1909	3.8465	-0.6853
139	2.656	0.8057		1.9959	24.9298	1.2321	6.7224	-12.8177	4.0614	0.7444	0.7903	0.8578	0.469	2	5.004	1.5074	2.2814	3.2144	4.582	-0.6414
140	3.006	0.7569		2.2143	43.4228	1.3184	7.1474	4.4764	3.2652	0.6023	0.7862	0.8511	0.4028	2	4.3048	1.449	1.2455	3.5976	3.1191	0.1927
141	3.4542	0.7886	0.6706	2.5912	66.1092	1.5615	8.5575	19.5068	9.1829	1.6756	0.6706	0.8881	0.3691	2	14.3391	5.5252	2.8493	14.9704	7.3917	2.7971
142	3.4112	0.8107		2.5998	63.8956	1.5936	8.6882	24.1184	4.8542	0.8904	0.7386	0.8756	0.409	2	7.7356	3.3723	1.5101	8.2443	3.6833	1.8657
143	3.0491	0.7536		2.2229	45.8645	1.315	7.2186	30.2604	5.5342	1.0082	0.7488	0.817	0.4095	2	7.2775	3.7827	1.7097	9.2376	3.8596	2.2022
144	3.236	0.8112		2.4885	55.8144	1.5244	8.247	11.7427	6.3166	1.1676	0.7974	0.8667	0.4475	2	9.629	3.6256	2.3813	8.1013	5.5747	1.1307
145	2.6015	0.8495		2.0687	22.1916	1.3411	6.9426	-14.6663	0.1296	0.025	0.8545	0.9224	0.494	2	0.1738	0.0479	0.0807	0.097	0.1486	-0.0255
146	2.5726	0.8008		1.9659	20.7096	1.2076	6.4721	-24.8234	3.3536	0.6257	0.8172	0.8884	0.5052	2	4.0498	1.1096	2.1906	2.1962	4.186	-1.0053
147	2.517	0.8762		2.0302	17.9848	1.3205	6.9286	-22.4308	3.2232	0.6143	0.8938	0.9728	0.5395	2	4.2562	1.1745	1.968	2.1768	3.9462	-0.9547
148	2.5914	0.8821		2.0559	21.6147	1.343	7.1815	0.2619	3.6167	0.6763	0.8421	0.9194	0.4988	2	4.8572	1.8121	1.8264	3.6328	3.6073	0.0127
149	2.7954	0.8402		2.2443	32.6558	1.4615	7.3785	6.6703	6.7917	1.3453	0.8366	0.9504	0.5224	2	9.9261	3.9731	3.0126	7.606	6.3385	0.6621
150	4.7367	0.7595	0.5813	3.495	98.4075	2.0512	11.3013	9.7121	6.9704	1.2651	0.5813	0.8561	0.2755	2	14.2977	3.1223	3.0274	11.3345	6.2935	1.3886
151	1.6435	0.8841		1.2678	0.1335	0.8029	4.5647	-51.6664	5.9943	1.0544	0.849	0.9203	0.5246	2	4.8128	2.283	3.6643	4.3516	9.0914	-2.4866
152	2.6447	0.8092		2.073	24.2517	1.2884	6.7237	6.7337	5.0198	0.9619	0.7942	0.9219	0.4584	2	6.4675	2.5817	2.2128	5.632	4.6819	0.4355
153	2.5735	0.7889		1.9359	20.8197	1.167	6.3778	-5.2422	3.0387	0.556	0.7928	0.8748	0.4608	2	3.5462	1.2877	1.4814	2.7946	3.198	-0.1859
154	3.3165	0.7857		2.497	59.3087	1.5168	8.1865	22.788	2.1713	0.4023	0.7693	0.8592	0.4243	2	3.2934	1.4618	0.7175	3.4452	1.6764	0.7505
155	2.7716	0.804		2.0773	31.0866	1.2556	7.0004	4.2821	5.1278	0.9197	0.8156	0.886	0.4383	2	6.4385	2.4271	2.0506	5.537	4.9081	0.2757
156	3.3748	0.8478		2.6855	62.0667	1.7361	8.9888	18.5754	6.1571	1.1892	0.7319	0.9341	0.4204	2	10.6894	4.0934	2.4749	9.736	5.0135	1.9856
157	2.8061	0.8602		2.2143	33.0868	1.4196	7.5837	-12.3548	0.0886	0.0166	0.8522	0.9197	0.4978	2	0.1257	0.034	0.0561	0.0683	0.0995	-0.0155
158	3.7328	0.7829		2.8011	78.4049	1.6882	9.1814	20.6226	6.4521	1.1864	0.7418	0.8525	0.4105	2	10.8924	4.3488	2.1717	10.5929	5.1214	2.2463
159	2.5222	0.8304		2.013	18.3091	1.3209	6.5802	5.3315	0.2215	0.0445	0.8459	0.9498	0.5482	2	0.2926	0.1306	0.0849	0.2382	0.2097	0.0156
160	2.6888	0.7923		2.0302	26.8229	1.236	6.6924	-18.4145	3.869	0.7146	0.7912	0.8579	0.4675	2	4.7821	1.2609	2.3438	2.6975	4.5813	-0.8806
161	3.764	0.857		3.1009	79.6577	2.0773	10.1343	48.5801	5.4348	1.114	0.7922	0.9838	0.4282	2	11.2898	6.6812	1.0451	15.6035	2.7946	5.4846
162	3.7526	0.959	0.6553	3.3579	79.2939	2.3868	11.3053	16.8914	1.7432	0.368	0.6553	1.0577	0.395	2	4.1607	1.275	1.0665	3.2281	1.4488	0.7028
163	3.5266	0.8299	0.6488	2.8268	69.9582	1.833	9.1948	21.5845	4.5172	0.9005	0.6488	0.9462	0.3554	2	8.28	3.046	1.896	8.5714	3.5422	1.7872
164	3.1189	0.867		2.5313	49.7679	1.6777	8.4955	31.0377	8.9553	1.7685	0.7915	0.9533	0.4418	2	15.0243	7.3919	2.2339	16.7302	6.1759	4.6632
165	3.7112	0.7977	0.6554	2.8354	77.5866	1.7473	9.3003	37.5043	3.8017	0.7142	0.6554	0.8878	0.3766	2	6.6427	3.3861	0.9897	8.9912	2.3759	2.4913
166	3.2057	0.8307		2.587	54.1678	1.6947	8.366	13.9955	5.971	1.2095	0.8474	0.9277	0.5117	2	10.119	4.0438	2.3617	7.9032	5.1354	1.4162
167	3.2698	0.8484		2.6641	57.2813	1.7516	8.715	9.4852	5.7312	1.1519	0.8196	0.9725	0.4533	2	10.0388	3.3035	2.8199	7.2884	5.1876	0.9522
168	2.3396	0.921		1.9359	9.8814	1.3208	6.7698	-22.7001	3.3026	0.6443	0.9375	0.9975	0.5549	2	4.3621	1.2585	2.3739	2.2678	4.0522	-0.9902
169	2.6945	0.8542		2.1629	27.1217	1.4088	7.2309	-0.2778	5.3247	1.0374	0.8742	0.9275	0.535	2	7.5014	2.8357	2.4985	5.3005	5.3395	-0.0208
170	2.2109	0.9292		1.846	5.4785	1.266	6.4539	-16.1475	5.4547	1.07	0.8948	0.9931	0.5538	2	6.9057	2.3938	3.7298	4.3223	6.3356	-1.1151
171	2.2264	0.9475		1.8631	5.9545	1.2928	6.6276	12.1981	3.2474	0.6334	0.9282	0.9953	0.5655	2	4.1982	2.1243	1.4776	3.7568	2.8512	0.5121
172	1.9773	0.9085		1.6147	1.4754	1.0655	5.6438	-12.3797	4.7496	0.8967	0.9	0.9428	0.5261	2	5.0607	2.1818	2.879	4.1469	5.3377	-0.6265
173	2.5711	0.9114		2.2101	20.6216	1.5196	7.3612	-18.1495	2.8662	0.5917	0.8977	1.0133	0.6061	2	4.3555	1.262	2.0475	2.0822	3.3865	-0.7905
174	3.3832	0.8149		2.6769	62.4777	1.7159	8.6612	34.2109	7.4842	1.4827	0.7854	0.9162	0.4297	2	12.8421	6.5094	1.5625	15.1472	4.9238	4.3934
175	3.7219	0.9086	0.6857	3.2037	78.1425	2.2259	10.624	16.6553	2.7119	0.5682	0.6857	1.0281	0.4573	2	6.0365	2.0391	1.0305	4.4587	2.2602	1.0054
176	2.502	0.8576		2.0088	17.2095	1.3009	6.7411	11.8047	3.0846	0.5953	0.8743	0.9452	0.5054	2	4.0128	1.8485	1.3352	3.6579	2.7205	0.4737
177	3.4872	0.8212	0.681	2.724	67.7767	1.7075	8.9968	27.1088	5.2002	0.987	0.681	0.8764	0.4012	2	8.8794	3.9277	1.541	9.791	3.7905	2.4071
178	3.9646	0.8399	0.6977	3.1866	87.2723	2.0689	10.4611	29.725	4.0374	0.7985	0.6977	0.9417	0.4107	2	8.3529	3.6483	1.0652	8.8821	2.8373	2.4829
179	3.783	0.8677	0.6865	3.1052	80.4213	2.057	10.312	14.4403	6.315	1.2597	0.6865	0.9382	0.3885	2	12.99	3.9751	3.273	10.2309	5.403	1.8758
180	2.4705	0.8636		2.0088	15.7989	1.3268	6.7024	24.7506	2.8859	0.5713	0.851	0.9168	0.4739	2	3.829	1.9769	1.2583	4.1713	2.1717	0.9477
181	2.9717	0.8501		2.3985	41.6309	1.5525	7.9364	-10.0931	4.526	0.8854	0.852	0.9196	0.5226	2	7.0266	1.8947	2.385	3.6258	4.9829	-0.7092
182	2.6788	0.8932		2.2529	26.2958	1.5383	7.5169	6.2202	6.6593	1.3628	0.8905	0.9696	0.5841	2	10.244	4.2851	2.9668	7.336	6.245	0.6372
183	3.1111	0.8274	0.645	2.4114	49.3111	1.5298	8.0871	13.4626	6.9424	1.3133	0.645	0.9382	0.3541	2	10.6205	3.557	2.9218	10.046	6.0079	1.4298
184	2.2301	0.8125		1.649	6.034	0.9869	5.6921	12.1958	6.1673	1.0693	0.7952	0.8611	0.4181	2	6.0865	3.0062	2.3821	7.1908	5.4154	0.7423
185	3.8707	0.81	0.6896	2.9767	83.755	1.842	9.8495	46.4166	7.0843	1.3249	0.6896	0.9014	0.394	2	13.0492	7.5527	1.6533	19.1674	3.7959	6.057
186	2.9746	0.8728		2.4328	41.8091	1.6096	8.1565	12.5842	4.5741	0.9026	0.8698	0.9572	0.5434	2	7.3624	3.0993	1.9427	5.7035	3.9985	0.9265
187	3.3291	0.7828		2.497	59.8273	1.5067	8.1867	30.9241	7.7354	1.4237	0.7212	0.856	0.4029	2	11.655	5.7568	2.4476	14.2901	5.3435	3.6042
188	3.102	0.8882		2.5827	48.8289	1.7246	8.656	11.7668	4.4365	0.8839	0.8637	0.9417	0.5373	2	7.6512	3.0036	1.7508	5.5899	3.9144	0.9003
189	2.5744	0.8854		2.0687	20.8858	1.3522	7.1606	-7.6257	4.1255	0.7791	0.872	0.9442	0.5651	2	5.5785	2.0835	2.2221	3.6872	4.4401	-0.4254
190	3.2278	0.8386		2.5398	55.1982	1.6076	8.5039	14.3457	7.7083	1.4572	0.8212	0.8938	0.4856	2	12.3919	4.984	3.1391	10.2632	6.6025	1.7777
191	3.5966	0.8569		2.9168	72.9929	1.9025	9.6827	10.4008	7.1863	1.412	0.803	0.9614	0.4742	2	13.672	4.4756	2.8756	9.4374	6.439	1.422
192	2.6807	0.8666		2.2143	26.4789	1.4835	7.2979	6.7997	4.2033	0.8544	0.8728	0.9498	0.5454	2	6.2356	2.5605	2.422	4.695	3.9175	0.424
193	2.4309	0.8808		1.9531	13.8972	1.2707	6.7262	-7.0924	0.1984	0.0375	0.8363	0.9412	0.5255	2	0.2521	0.0938	0.1098	0.1784	0.2124	-0.0179
194	2.4952	0.8431		1.9616	16.8234	1.2527	6.6088	0.1422	7.7848	1.4756	0.8818	0.9396	0.4939	2	9.752	3.8532	3.6588	7.8018	7.7737	0.0139
195	2.3694	0.8359		1.7903	11.0909	1.1005	6.2225	-21.6717	7.0118	1.2401	0.8372	0.9106	0.463	2	7.7165	2.2781	3.9905	4.9199	8.5313	-1.6723
196	2.3579	0.8676		1.8503	10.4952	1.1857	6.4266	-4.8848	2.6641	0.4915	0.8677	0.9344	0.475	2	3.1588	1.173	1.404	2.4694	2.7942	-0.1543
197	4.2387	0.809	0.6458	3.2979	93.4412	2.0901	10.7729	23.2953	2.0089	0.3897	0.6459	0.9452	0.3806	2	4.1987	1.5645	0.5678	4.111	1.5409	0.9781
198	2.384	0.9207		1.9873	11.7305	1.3332	6.8961	-21.6463	5.4974	1.0628	0.8791	0.979	0.5415	2	7.3292	2.0347	4.239	3.7576	6.6874	-1.5865
199	2.1793	0.869		1.6875	4.866	1.0627	5.9499	-5.8043	3.4272	0.6121	0.8439	0.9429	0.5441	2	3.6421	1.7617	1.6692	3.2377	3.6262	-0.2114
200	2.6751	0.8966		2.1629	26.0444	1.4456	7.5353	-8.3454	5.8952	1.131	0.8814	0.9432	0.5641	2	8.5221	2.8915	3.385	5.1263	6.3872	-0.7112
201	3.3987	0.7895		2.5955	63.3918	1.6018	8.4297	27.2418	8.4045	1.597	0.7413	0.9118	0.3704	2	13.4624	5.9322	2.6317	16.0173	6.1151	3.6674
202	1.8574	0.8918		1.4562	0.6879	0.9281	5.204	-15.7036	4.4489	0.7934	0.8707	0.9354	0.5191	2	4.129	2.0237	2.4501	3.8984	5.1475	-0.6484
203	3.8574	0.7866	0.6571	2.9125	83.3128	1.7668	9.532	26.3626	4.564	0.846	0.6571	0.8562	0.3786	2	8.0637	3.3982	1.4428	8.9753	3.3607	2.1258
204	2.7702	0.8622		2.2101	30.874	1.4133	7.5037	-13.9746	5.1296	0.9661	0.8677	0.9174	0.5068	2	7.2496	1.9497	2.6219	3.8473	5.8465	-1.0131
205	4.4517	0.8433	0.5909	3.5935	96.274	2.3484	11.7945	8.8615	6.2008	1.2346	0.5909	0.9824	0.3009	2	14.5619	2.9908	2.9751	9.9397	5.6513	1.2904
206	3.1542	0.8471		2.5655	51.6917	1.6813	8.3946	27.8047	3.9407	0.7893	0.8073	0.9219	0.4549	2	6.6255	3.1363	1.6406	6.895	2.8451	1.8422
207	3.0682	0.8471		2.467	46.9691	1.6027	8.1654	-0.9704	4.8398	0.95	0.8167	0.9449	0.5173	2	7.7568	2.4529	2.5838	4.7412	4.8867	-0.0753
208	3.0174	0.8406		2.3814	44.0164	1.5092	7.9684	5.5107	6.018	1.1398	0.8231	0.8973	0.4405	2	9.0824	3.0056	2.9129	6.8225	5.6865	0.5005
209	3.8703	0.8042		2.9682	83.7209	1.8223	9.7787	46.2263	5.8392	1.0882	0.731	0.8788	0.3996	2	10.6407	6.1736	1.1311	15.4483	3.1399	4.9188
210	2.7254	0.8019		2.0773	28.6248	1.2934	6.8663	-2.2312	5.312	1.0006	0.792	0.8594	0.4368	2	6.8706	2.2186	2.5992	5.0796	5.4307	-0.1533
211	3.4889	0.8771		2.8782	67.8987	1.9079	9.6134	22.2497	6.2136	1.2332	0.7688	0.9965	0.5133	2	11.855	5.1177	1.7773	9.9695	4.8311	2.6377
212	4.8363	0.7802	0.5332	3.6277	98.8986	2.1702	11.854	8.97	4.5909	0.8405	0.5332	0.8708	0.2716	2	9.9632	2.0288	1.843	7.4695	4.1792	0.8937
213	3.7252	0.8511	0.693	3.0067	78.2409	1.96	9.9611	39.1257	7.8352	1.5417	0.693	0.9682	0.4144	2	15.3569	7.9848	1.9868	19.27	4.7696	6.0085
214	2.6928	0.8054		1.9959	27.0067	1.195	6.8139	-36.9471	1.2033	0.211	0.7855	0.8512	0.4562	2	1.438	0.2206	0.9573	0.4834	1.648	-0.5313
215	2.9742	0.8075		2.27	41.7836	1.3906	7.5454	32.5595	6.8858	1.269	0.7581	0.8778	0.461	2	9.5754	5.2586	1.8365	11.4068	4.6439	3.1177
216	2.1486	0.7418		1.4605	4.1383	0.8078	5.0074	-8.345	6.3862	1.0302	0.7126	0.8054	0.3814	2	5.1588	2.2083	2.6102	5.7903	6.919	-0.4305
217	2.594	0.8365		2.0387	21.792	1.3022	6.8168	-13.6982	2.7391	0.5233	0.8342	0.9069	0.4711	2	3.5669	0.9786	1.2527	2.0771	3.1143	-0.4886
218	2.9757	0.819		2.3	41.911	1.4264	7.6567	33.1446	3.8887	0.7245	0.7905	0.9235	0.4728	2	5.5469	3.0677	1.2953	6.488	2.5998	1.8385
219	3.9997	0.8011	0.5873	3.0495	88.0774	1.8286	10.0661	20.5584	7.5328	1.3684	0.5873	0.8834	0.3503	2	13.7744	4.9279	2.5305	14.0691	5.9841	2.8318
220	2.2274	0.874		1.7603	5.9943	1.1309	6.1155	-8.7816	1.6453	0.3043	0.8805	0.9438	0.5003	2	1.8607	0.732	0.8899	1.4632	1.7899	-0.1634
221	3.5805	0.7877		2.694	72.3305	1.6398	8.8603	32.9066	7.6875	1.4228	0.7286	0.8717	0.3817	2	12.606	6.1172	2.084	16.0247	5.158	4.1482
222	2.1803	0.8525		1.6704	4.9054	1.0345	5.8395	-2.0014	2.867	0.5079	0.8695	0.9365	0.5202	2	2.9659	1.4618	1.2747	2.8103	2.9244	-0.0594
223	3.2151	0.7571		2.33	54.696	1.3605	7.6467	9.2632	4.3785	0.779	0.7433	0.8379	0.4097	2	5.9569	2.1797	1.3811	5.3197	3.973	0.5518
224	3.4479	0.8141		2.6855	65.8381	1.6946	8.8181	30.7064	6.5498	1.2587	0.7511	0.8995	0.4421	2	11.0993	5.4144	2.1904	12.2484	4.5385	3.4082
225	3.2759	0.885		2.6898	57.622	1.7748	9.1081	46.9899	5.8767	1.1451	0.7894	0.9586	0.4556	2	10.4299	6.3202	1.4571	13.8731	3.1152	4.901
226	3.7772	0.8388		2.9767	80.1885	1.9	9.9529	43.1982	5.4494	1.0403	0.722	0.9224	0.3732	2	10.3539	5.6278	1.2567	15.0813	3.0954	4.4727
227	2.9204	0.8383		2.3557	38.8343	1.5328	7.6911	16.8274	5.1882	1.034	0.844	0.9229	0.5149	2	7.9525	3.5599	1.6223	6.9144	4.3152	1.3382
228	2.9782	0.9197		2.5484	41.9875	1.795	8.6047	-9.2692	3.8207	0.797	0.9266	0.997	0.5833	2	6.8582	1.7995	1.9225	3.0851	4.175	-0.6357
229	2.7411	0.8785		2.2615	29.5109	1.5112	7.5652	-9.9781	0.0906	0.0181	0.879	0.9443	0.5129	2	0.1369	0.0374	0.0559	0.073	0.0996	-0.0137
230	3.467	0.839		2.8225	66.7133	1.8675	9.138	14.1853	6.0349	1.2333	0.8815	0.9609	0.5485	2	11.2701	4.4393	1.9633	8.0932	5.1788	1.5987
231	3.4481	0.852		2.8097	65.8682	1.8401	9.2288	33.5473	5.4187	1.0804	0.794	0.9411	0.4594	2	9.971	4.9994	1.3555	10.8815	3.6009	3.345
232	2.2666	0.9174		1.8845	7.1915	1.2835	6.5323	4.0464	3.4658	0.681	0.897	0.9695	0.5793	2	4.4484	2.1065	1.7944	3.6363	3.3257	0.18
233	3.0427	0.8331		2.4328	45.446	1.5471	7.9634	22.5391	2.0106	0.3906	0.8137	0.9048	0.4394	2	3.1106	1.3855	0.7717	3.1528	1.5575	0.7011
234	4.6095	0.7942	0.6477	3.5464	97.9182	2.2055	11.5008	6.8924	4.3023	0.825	0.6477	0.9037	0.3879	2	9.4887	2.2079	1.425	5.6916	4.0058	0.654
235	3.6578	0.8673		3.0367	75.3839	2.0356	9.9664	35.4268	4.8896	0.9987	0.7779	0.9798	0.4045	2	9.9532	4.8033	1.4899	11.8744	3.1572	3.5261
236	2.8051	0.8219		2.133	33.0149	1.3067	7.2433	4.9808	3.4678	0.6256	0.8128	0.8808	0.4613	2	4.5314	1.7457	1.4593	3.7844	3.2951	0.2257
237	3.1474	0.824		2.4156	51.3103	1.5059	8.1479	24.183	9.7539	1.8027	0.7943	0.8894	0.4357	2	14.6884	6.7741	3.445	15.5476	7.395	3.5521
238	2.8979	0.7859		2.1972	37.5921	1.3426	7.1548	3.1645	2.6667	0.5004	0.7872	0.8547	0.4277	2	3.5803	1.2177	1.0521	2.8472	2.5823	0.1133
239	3.6824	0.8122	0.7296	2.8739	76.0283	1.7977	9.3964	41.6329	5.4941	1.0511	0.7297	0.9025	0.3836	2	9.8768	5.342	1.22	13.9275	3.2069	4.112
240	3.3982	0.809	0.6753	2.6469	63.3327	1.6696	8.6362	29.2881	1.4614	0.2825	0.6753	0.924	0.3732	2	2.4399	1.1003	0.4606	2.9479	1.0334	0.7146
241	2.2789	0.9028		1.8417	7.6933	1.2277	6.4636	2.266	2.0838	0.3958	0.8699	0.9382	0.5643	2	2.5583	1.2072	1.0375	2.1393	2.0366	0.058
242	3.0313	0.8227		2.3899	44.9505	1.5105	7.8347	41.8513	7.0735	1.3637	0.7747	0.9176	0.4209	2	10.6845	6.2027	1.5515	14.7384	4.1132	4.4716
243	3.3706	0.8569	0.7209	2.7925	61.8032	1.8765	9.0737	35.1079	10.4074	2.1523	0.7209	0.9827	0.4235	2	19.5295	9.7169	3.0988	22.9416	6.7537	6.8564
244	2.0505	0.8567		1.5847	2.2478	0.9852	5.5185	4.9705	0.148	0.0264	0.8526	0.9182	0.5043	2	0.1458	0.0781	0.0676	0.155	0.1406	0.0072
245	3.23	0.8424		2.5827	55.394	1.6421	8.5487	12.0215	5.5951	1.0747	0.8167	0.9164	0.481	2	9.1877	3.4724	2.3311	7.2186	4.9226	1.1045
246	4.1004	0.7831	0.6022	3.0581	90.3772	1.8371	10.088	19.6216	5.995	1.0917	0.6021	0.858	0.3217	2	11.0134	3.7114	2.4802	11.5351	4.8187	2.161
247	2.494	0.8151		1.9017	16.7592	1.169	6.3863	-21.2043	0.3182	0.0583	0.8211	0.8737	0.438	2	0.372	0.0901	0.1677	0.2057	0.3857	-0.0789
248	3.0868	0.8119		2.3857	47.7632	1.4793	7.8731	45.9533	9.6871	1.8201	0.7441	0.9315	0.4143	2	14.3302	8.7543	2.1766	21.13	5.2356	6.5852
249	2.6279	0.8485		2.0644	23.3075	1.3066	7.0048	3.1261	2.1126	0.3941	0.8547	0.8963	0.4765	2	2.7603	1.0614	0.7972	2.2275	2.0464	0.0863
250	2.4068	0.8402		1.8417	12.7681	1.1518	6.3531	-4.7313	1.2199	0.2212	0.8016	0.8694	0.4879	2	1.4051	0.5569	0.526	1.1414	1.2776	-0.0665
251	2.3766	0.8415		1.8203	11.462	1.1243	6.2829	1.5123	2.8748	0.5144	0.8107	0.887	0.4483	2	3.2321	1.3183	1.2615	2.9404	2.8314	0.0489
252	3.5963	0.8544		2.9253	72.8981	1.9115	9.6526	16.4619	6.9838	1.383	0.7364	0.9349	0.4538	2	13.3496	4.8449	3.231	10.6769	5.834	2.1976
253	3.0675	0.8034		2.36	46.8371	1.4668	7.7425	16.7798	4.1682	0.7897	0.7864	0.9142	0.4729	2	6.1139	2.6663	1.4535	5.6382	3.4687	1.0259
254	4.1051	0.7732	0.6673	3.0924	90.6271	1.8512	9.9721	30.2033	3.0743	0.5707	0.6673	0.8854	0.3736	2	5.6911	2.5206	0.6769	6.7464	2.1457	1.7189
255	2.5047	0.8773		2.0344	17.3384	1.3285	6.903	15.2514	1.2304	0.2368	0.8767	0.9316	0.4942	2	1.6346	0.7646	0.4507	1.5472	1.0428	0.2493
256	3.0925	0.8534		2.5741	48.2152	1.7156	8.2908	11.996	5.3201	1.1009	0.8943	0.9413	0.5689	2	9.1272	3.7587	2.112	6.6066	4.682	1.0949
257	2.8889	0.8423		2.2786	37.1229	1.4467	7.6446	25.9557	4.7299	0.8951	0.8323	0.9036	0.4628	2	6.8428	3.3971	1.3118	7.3398	3.5023	1.7761
258	3.1064	0.8127		2.3985	49.0966	1.4809	7.9312	1.686	5.7633	1.0761	0.8018	0.8861	0.4494	2	8.5348	2.69	3.437	5.9862	5.6659	0.1439
259	3.6766	0.7903		2.8097	75.8347	1.7221	9.1287	34.3186	6.2455	1.1782	0.6988	0.9072	0.3687	2	10.7554	5.2036	1.3968	14.1134	4.1022	3.6911
260	2.5607	0.8158		1.9017	20.1386	1.1405	6.5629	-0.8582	9.267	1.6104	0.7913	0.8579	0.4559	2	10.569	4.1706	3.8121	9.148	9.347	-0.0907
261	3.1387	0.7906		2.3385	50.8486	1.4013	7.7952	20.5111	7.743	1.3919	0.6931	0.8486	0.35	2	10.8502	4.3796	2.775	12.5137	6.1548	2.2255
262	2.7127	0.8265		2.1201	28.0912	1.332	7.0438	-8.9927	6.0101	1.1365	0.844	0.9005	0.507	2	8.0054	2.6014	3.1877	5.1309	6.5507	-0.7199
263	6.1023	0.8658	0.655	5.0283	99.8857	3.2167	16.5974	-1.1874	7.0139	1.3593	0.655	1.0748	0.4507	2	22.5616	2.9307	2.8032	6.5027	7.0972	-0.2679
264	3.4694	0.7978	0.6866	2.6298	66.8951	1.6143	8.6954	35.2132	5.9159	1.0983	0.6867	0.8906	0.3794	2	9.5501	4.817	0.9679	12.6963	3.8326	3.3629
265	3.0445	0.7773		2.2015	45.5767	1.2904	7.4344	27.0553	7.1442	1.24	0.7208	0.8532	0.3868	2	9.2189	4.51	2.2705	11.6593	5.2114	2.4942
266	3.9925	0.8226	0.6834	3.178	87.937	2.0468	10.3182	17.6151	4.5545	0.9035	0.6834	0.9579	0.4297	2	9.3221	3.2546	1.7551	7.5733	3.7521	1.6421
267	2.2436	0.8455		1.7218	6.6316	1.0668	5.9594	-2.085	4.6083	0.8249	0.8039	0.8965	0.4436	2	4.9161	1.9845	2.2649	4.4733	4.7045	-0.1025
268	2.6459	0.7746		1.9231	24.3419	1.1177	6.4387	-6.1422	4.7355	0.822	0.7872	0.8455	0.4073	2	5.2929	1.7222	1.8233	4.2282	5.0265	-0.3251
269	3.2432	0.769		2.3728	56.0391	1.4185	7.8353	9.6723	7.7507	1.4032	0.7636	0.8433	0.3904	2	10.9943	3.7966	3.1677	9.7248	7.0009	1.0634
270	3.5438	0.8577		2.9039	70.7654	1.9058	9.5486	37.5315	6.7575	1.3487	0.7885	0.9762	0.4379	2	12.8785	6.6819	1.0869	15.2597	4.2213	4.8335
271	3.1663	0.7633		2.3257	52.3205	1.362	7.5923	18.0623	3.808	0.6831	0.7734	0.8545	0.3855	2	5.1865	2.1397	0.6051	5.5502	3.1202	0.9368
272	3.8424	0.7565	0.5623	2.7968	82.5338	1.6556	9.1322	13.3538	4.1581	0.7538	0.5623	0.913	0.2941	2	6.8842	1.9789	1.2808	6.7289	3.6029	0.9193
273	2.3456	0.8156		1.7346	10.0244	1.0496	6.0101	-10.6226	5.3716	0.9381	0.814	0.895	0.4183	2	5.638	1.8869	2.7136	4.5104	5.942	-0.5989
274	2.3896	0.7655		1.679	12.0618	0.9665	5.7469	2.1144	5.466	0.9193	0.7225	0.816	0.3988	2	5.2829	2.2454	2.1814	5.6303	5.3501	0.1117
275	3.3749	0.7473	0.6462	2.3942	62.0961	1.3695	7.9231	44.5285	6.6226	1.1447	0.6462	0.8343	0.304	2	9.0697	5.1554	1.2256	16.9581	3.6735	4.0386
276	3.3994	0.8037		2.5784	63.4214	1.5706	8.5833	3.1084	4.3732	0.8002	0.7814	0.8518	0.3962	2	6.8685	1.8923	1.8569	4.7762	4.2374	0.2135
277	2.0799	0.9192		1.7304	2.5967	1.1731	6.0064	31.3529	0.3573	0.0698	0.9061	0.9721	0.5386	2	0.4191	0.2635	0.1103	0.4892	0.2452	0.1314
278	2.8233	0.9116		2.4199	33.7597	1.6917	8.0853	-1.429	1.5103	0.316	0.9167	1.0397	0.6359	2	2.555	0.9377	0.7502	1.4745	1.5319	-0.0365
279	3.8259	0.7939	0.6643	2.8696	81.8934	1.7005	9.5421	34.9773	7.482	1.3334	0.6643	0.8566	0.3171	2	12.7231	5.9929	1.9361	18.8983	4.8649	4.4502
280	2.9981	0.8805		2.4628	43.0369	1.6349	8.293	-0.2466	4.0524	0.7989	0.8715	0.9433	0.5027	2	6.6253	2.026	2.1841	4.03	4.0625	-0.0163
281	2.9622	0.8506		2.3814	41.1991	1.5461	7.9154	-10.96	5.3213	1.0394	0.8613	0.9495	0.5439	2	8.2272	2.3097	3.4058	4.2467	5.9046	-0.9017
282	2.5351	0.9209		2.133	19.0033	1.4545	7.3347	22.5797	2.0836	0.4132	0.8787	0.9473	0.574	2	3.0306	1.6102	0.871	2.8055	1.6132	0.6843
283	2.7799	0.8496		2.2058	31.6553	1.3941	7.4201	-1.8477	3.8216	0.718	0.8508	0.9163	0.4691	2	5.3277	1.7276	2.0523	3.6824	3.8923	-0.0984
284	3.6893	0.9074		3.1866	76.3839	2.2128	10.5168	-1.3243	4.0063	0.843	0.8983	1.0262	0.5362	2	8.8652	2.0591	2.3725	3.8404	4.0594	-0.1174
285	2.1871	0.8244		1.6575	5.083	1.0006	5.6646	-4.0893	1.83	0.3233	0.7853	0.8508	0.4624	2	1.8311	0.806	0.9021	1.7429	1.9048	-0.0749
286	2.6796	0.8301		2.1244	26.3873	1.3634	6.9877	75.7682	0.3342	0.0652	0.8159	0.8857	0.5	2	0.4556	0.3857	0.028	0.7714	0.0809	0.3452
287	2.7801	0.9145		2.3514	31.679	1.5918	7.9868	3.8765	4.7499	0.9467	0.8909	0.9951	0.5499	2	7.5609	2.8036	2.6746	5.0987	4.5657	0.2931
288	2.9431	0.8826		2.4756	40.2636	1.6844	8.1608	-3.9408	0.0833	0.0172	0.8552	0.9879	0.5545	2	0.1403	0.0425	0.0516	0.0766	0.0866	-0.0055
289	3.389	0.8391		2.6426	62.8309	1.6783	8.9342	26.1671	4.4683	0.8394	0.8464	0.9095	0.4523	2	7.4991	3.4545	0.852	7.6376	3.2991	1.9623
290	2.933	0.8202		2.3	39.5848	1.4724	7.5577	-3.9743	5.3488	1.0421	0.8596	0.9212	0.5072	2	7.8756	2.5079	3.1896	4.9444	5.5614	-0.313
291	3.0608	0.8816		2.557	46.4947	1.7253	8.4767	22.8296	5.4078	1.1007	0.8471	0.9845	0.5244	2	9.33	4.3183	2.4673	8.2353	4.1733	2.13
292	2.6419	0.8523		2.1587	24.1164	1.4138	7.074	-6.7843	2.645	0.5286	0.8933	0.9454	0.5131	2	3.7395	1.1954	1.6543	2.33	2.8245	-0.2537
293	3.0354	0.9028		2.5227	45.1068	1.6935	8.6087	17.8517	2.7223	0.5355	0.8543	0.9853	0.5002	2	4.6102	1.9417	1.3557	3.8816	2.2364	0.823
294	2.9078	0.8133		2.2829	38.1871	1.4309	7.4291	7.7721	3.2812	0.632	0.8511	0.8872	0.4505	2	4.695	1.7281	1.4121	3.8363	3.0262	0.3649
295	2.2344	0.9346		1.876	6.213	1.2778	6.5606	-5.7359	5.9174	1.1525	0.9273	0.9944	0.5842	2	7.5612	3.2218	3.1681	5.5146	6.257	-0.4337
296	3.2933	0.9024		2.8311	58.4486	1.9621	9.337	7.7189	4.2706	0.8974	0.8608	0.994	0.5103	2	8.3794	2.6578	2.1364	5.2084	3.9409	0.6468
297	3.23	0.8563		2.6084	55.366	1.6871	8.6887	4.7106	3.7107	0.7205	0.84	0.9331	0.5153	2	6.2603	2.117	1.9889	4.1082	3.5359	0.2949
298	3.1527	0.8338		2.4628	51.5554	1.5461	8.2581	0.1596	4.9488	0.9265	0.7908	0.8577	0.4382	2	7.6514	2.1772	2.3947	4.9689	4.941	0.0122
299	2.627	0.8274		2.0987	23.2627	1.3614	6.8287	-7.0503	6.499	1.2957	0.8579	0.926	0.4873	2	8.8478	2.7669	3.1766	5.6775	6.9574	-0.6238
300	3.1549	0.8163		2.4114	51.719	1.4803	8.0909	3.6925	2.4387	0.4462	0.8114	0.8902	0.4522	2	3.61	1.1955	0.8582	2.6435	2.3486	0.1333
301	1.8312	0.9452		1.529	0.5348	1.0502	5.4375	-29.5163	1.2756	0.2464	0.9041	1.0029	0.5623	2	1.3396	0.5336	0.8907	0.9489	1.6519	-0.3954
302	2.7745	0.89		2.2657	31.2523	1.4893	7.7577	16.0553	5.0939	0.9779	0.8567	0.9677	0.4992	2	7.5863	3.3526	1.9968	6.7161	4.2762	1.218
303	3.1906	0.8249		2.5099	53.4481	1.6031	8.2685	15.1437	6.7364	1.3061	0.8402	0.9072	0.4945	2	10.7992	4.4619	2.9812	9.0238	5.7164	1.6354
304	2.8491	0.7857		2.1073	34.9692	1.2718	7.0325	29.7405	9.7044	1.755	0.715	0.8605	0.3737	2	12.3421	6.2188	2.9307	16.6401	6.8185	3.6706
305	2.4996	0.7888		1.8417	17.0807	1.0906	6.1941	17.7182	4.3543	0.7667	0.777	0.8301	0.4026	2	4.7488	2.2839	1.5953	5.6725	3.5826	0.8414
306	3.1038	0.8088		2.3685	48.9092	1.4474	7.8864	41.4152	5.7208	1.0499	0.7629	0.8919	0.4304	2	8.2803	4.8718	1.4126	11.3189	3.3515	3.4293
307	2.9136	0.8519		2.3771	38.4854	1.5888	7.7976	16.3205	4.3571	0.8878	0.8643	0.9764	0.5245	2	6.9226	3.0421	2.0415	5.8002	3.6461	1.1298
308	2.6644	0.7924		2.0259	25.4519	1.254	6.6323	-5.9155	6.7619	1.2785	0.8522	0.8549	0.486	2	8.4794	2.9791	2.8272	6.1296	7.1616	-0.5016
309	3.1325	0.836		2.527	50.3883	1.6454	8.2272	18.7503	4.6367	0.9273	0.8608	0.935	0.4811	2	7.6292	3.2429	1.4745	6.7408	3.7672	1.4305
310	2.682	0.7528		1.9317	26.5935	1.1306	6.3427	4.5581	4.3001	0.7665	0.7662	0.8798	0.4411	2	4.8617	2.0318	1.5627	4.6064	4.1041	0.2216
311	2.9037	0.8357		2.33	37.9637	1.5034	7.6233	4.5171	4.4177	0.8712	0.8467	0.9328	0.4751	2	6.6415	2.3039	1.9177	4.8496	4.2181	0.3
312	2.5603	0.7778		1.906	20.0729	1.1496	6.2563	-9.0078	4.5745	0.8406	0.7613	0.857	0.4461	2	5.2588	1.751	2.4773	3.925	4.9867	-0.4737
313	3.3591	0.8443		2.6084	61.2192	1.6199	8.9092	13.9501	2.1338	0.388	0.8228	0.889	0.4634	2	3.4566	1.3332	0.8346	2.8767	1.8361	0.4822
314	2.5108	0.7248		1.7689	17.6828	0.999	5.7174	-11.0302	9.2539	1.6169	0.7306	0.8237	0.376	2	9.2446	2.8438	4.5921	7.5627	10.2743	-1.0197
315	2.271	0.8496		1.7561	7.372	1.1092	6.0616	-4.3673	6.034	1.1041	0.8343	0.9303	0.5204	2	6.6929	2.9851	2.7968	5.736	6.2978	-0.2923
316	3.2712	0.8228		2.587	57.4232	1.652	8.4554	1.0563	3.9782	0.7773	0.8513	0.9171	0.4709	2	6.572	1.9227	1.8334	4.0835	3.9361	0.0694
317	2.386	0.8766		1.8931	11.9582	1.2108	6.571	-8.6736	4.9609	0.9141	0.8508	0.9162	0.4949	2	6.0067	2.147	2.6186	4.3385	5.3913	-0.521
318	3.4762	0.7936		2.557	67.1377	1.5176	8.6663	31.2994	9.231	1.6165	0.6998	0.8748	0.3792	2	14.0089	6.7895	3.0299	17.9048	6.3418	4.3847
319	3.9943	0.7962	0.6019	3.0795	87.9721	1.9186	9.9915	23.2355	7.3074	1.4032	0.6019	0.9236	0.3548	2	14.0199	5.2477	2.7888	14.7913	5.6094	3.2576
320	3.2877	0.7929		2.497	58.2772	1.534	8.1891	24.3649	6.6535	1.2464	0.7407	0.9427	0.3838	2	10.2065	4.4185	2.1486	11.5111	5.0326	2.4868
321	2.356	0.8361		1.8032	10.4132	1.1165	6.1886	5.3329	3.967	0.7157	0.8311	0.9024	0.4467	2	4.4291	1.9137	1.7371	4.2843	3.7555	0.2362
322	3.193	0.8395		2.5827	53.531	1.6774	8.4208	-5.1197	0.0986	0.0196	0.8185	0.9224	0.4979	2	0.1654	0.0432	0.0396	0.0867	0.1037	-0.0085
323	3.6963	0.8019	0.6949	2.8439	76.7729	1.7764	9.3121	34.59	5.3724	1.0248	0.6949	0.9056	0.4118	2	9.5435	4.7482	1.1739	11.5304	3.514	3.3011
324	2.8832	0.773		2.0858	36.8519	1.2191	7.002	-4.7083	6.2649	1.0908	0.7453	0.8404	0.3945	2	7.6375	2.2283	2.9876	5.6483	6.5598	-0.3596
325	3.5372	0.794	0.6814	2.6384	70.6098	1.5776	8.8237	17.8129	4.9947	0.893	0.6814	0.8772	0.3391	2	7.8797	2.7955	1.6464	8.2447	4.1051	1.4036
326	2.8331	0.8088		2.1801	34.1698	1.34	7.1991	16.4731	6.3101	1.1745	0.7652	0.8766	0.4471	2	8.4556	3.7492	2.6711	8.3863	5.2706	1.3929
327	3.907	0.8316	0.6296	3.1352	85.0554	2.0302	10.2072	28.0498	5.8946	1.1724	0.6296	0.9374	0.3316	2	11.9673	4.7633	1.4472	14.3635	4.2413	3.3568
328	3.8139	0.8489	0.6709	3.0153	81.3899	1.9197	10.1717	9.7943	1.8567	0.3504	0.6709	0.9295	0.3386	2	3.5643	0.9163	0.6396	2.706	1.6749	0.3491
329	2.6988	0.827		2.0344	27.3289	1.2308	7.0115	11.5636	5.434	0.9539	0.7864	0.8612	0.4556	2	6.6882	2.9631	1.9655	6.5032	4.8058	0.7734
330	2.4037	0.8318		1.8117	12.664	1.1222	6.281	-0.7323	4.6506	0.8309	0.8079	0.8767	0.4898	2	5.2189	2.2564	2.0814	4.6065	4.6846	-0.0382
331	3.0885	0.7927		2.3214	47.8694	1.4002	7.6911	23.8416	5.179	0.9429	0.7201	0.8641	0.3928	2	7.2516	3.2781	1.9389	8.3458	3.9442	1.7289
332	3.3798	0.8505		2.6769	62.3014	1.7268	9.031	34.4357	5.9344	1.1347	0.7904	0.9281	0.4215	2	10.2475	5.1689	1.7846	12.2622	3.8909	3.5288
333	2.1416	0.8195		1.5976	3.9422	0.971	5.5133	-19.6368	4.5198	0.796	0.7863	0.8519	0.4652	2	4.3887	1.6538	2.4898	3.5549	5.4073	-0.8618
334	3.9242	0.7432	0.6546	2.814	85.5719	1.6239	9.162	34.9521	6.0347	1.0696	0.6546	0.851	0.2972	2	9.7997	4.592	1.6818	15.449	3.9254	3.4252
335	2.6318	0.8308		2.0387	23.5093	1.2677	6.8688	28.7105	4.667	0.8613	0.7861	0.9163	0.4176	2	5.9163	3.0879	1.6513	7.3944	3.327	1.6986
336	2.9353	0.8013		2.1886	39.7354	1.3198	7.3892	41.103	9.129	1.6306	0.7224	0.8541	0.4047	2	12.0485	7.1282	2.0307	17.6144	5.3768	4.9523
337	2.2987	0.8118		1.7004	8.5403	1.0192	5.8626	13.7867	3.3057	0.5747	0.7652	0.8764	0.4621	2	3.3692	1.7814	1.2559	3.8551	2.8499	0.4645
338	5.133	0.7446	0.6014	3.7477	99.5052	2.2044	12.0067	14.9567	6.298	1.1563	0.6014	0.8673	0.292	2	13.8834	3.6404	2.2074	12.4679	5.3561	2.0765
339	2.1255	0.8834		1.679	3.551	1.0703	5.8989	0.7192	6.0192	1.0921	0.871	0.918	0.512	2	6.4423	3.1058	2.8757	6.0665	5.976	0.0463
340	2.3386	0.7858		1.6832	9.861	0.9871	5.7734	-4.9527	4.768	0.8152	0.7291	0.8727	0.3823	2	4.7065	1.6799	2.107	4.3942	5.004	-0.2331
341	1.7517	0.8638		1.3577	0.3053	0.8609	4.7534	26.2066	0.2845	0.0515	0.8576	0.9236	0.5077	2	0.2449	0.1708	0.1093	0.3363	0.2099	0.0642
342	2.6872	0.8809		2.1672	26.754	1.4075	7.4368	-2.739	2.0103	0.3805	0.8267	0.9417	0.5293	2	2.8295	1.0156	0.9895	1.9189	2.0653	-0.0775
343	2.1778	0.8439		1.6618	4.7871	1.0255	5.7737	-1.4672	1.51	0.2682	0.8173	0.9015	0.4957	2	1.5485	0.7367	0.722	1.4863	1.5322	-0.0227
344	2.9324	0.9371		2.5784	39.5347	1.8539	8.6327	0.9493	3.3019	0.7091	0.9477	1.024	0.6343	2	6.1213	2.1325	1.5661	3.3621	3.2705	0.0581
345	3.153	0.8182		2.4756	51.5826	1.5724	8.1043	20.5433	5.3098	1.0302	0.8314	0.9306	0.4637	2	8.3492	3.6713	2.0002	7.9181	4.2189	1.7152
346	2.8593	0.8119		2.1929	35.6266	1.3669	7.2932	41.7196	7.4648	1.3991	0.7254	0.9275	0.3918	2	10.2036	5.9614	1.763	15.2157	4.3506	4.2569
347	2.1426	0.8481		1.6404	4.001	1.032	5.7091	-13.3324	0.3635	0.0657	0.8276	0.9001	0.4989	2	0.3751	0.1555	0.1912	0.3117	0.412	-0.05
348	2.0406	0.9825		1.7732	2.0736	1.2579	6.2985	0.846	0.1425	0.0284	0.9649	1.028	0.6646	2	0.1792	0.0954	0.0838	0.1435	0.1412	0.0015
349	2.7901	0.8671		2.2186	32.2262	1.4602	7.6	-2.1309	5.7945	1.1133	0.8848	0.9547	0.5637	2	8.4611	3.1555	2.4609	5.5981	5.918	-0.1803
350	2.74	0.8031		2.073	29.4408	1.2766	6.9129	1.2059	4.5758	0.845	0.7944	0.8686	0.4339	2	5.8415	2.0321	1.9106	4.683	4.5207	0.0704
351	2.8366	0.8365		2.2529	34.3632	1.4389	7.4547	2.2863	0.1044	0.0202	0.8512	0.9165	0.4847	2	0.1502	0.0529	0.0507	0.1091	0.102	0.0034
352	3.8481	0.7913	0.6589	2.9168	82.872	1.7837	9.5662	18.9447	6.4824	1.2087	0.6589	0.8682	0.3834	2	11.5626	4.2048	2.0883	10.968	5.2543	2.1905
353	4.2316	0.7963	0.5892	3.2894	93.3319	2.0499	10.5861	20.222	7.8653	1.523	0.5892	0.929	0.3281	2	16.123	5.3194	3.2154	16.211	6.2749	3.2604
354	3.5618	0.8559	0.7163	2.8268	71.4832	1.7985	9.5776	48.2001	6.6666	1.2519	0.7163	0.9401	0.3831	2	11.9898	7.1021	1.6519	18.5378	3.4533	5.7791
355	2.8374	0.8367		2.2486	34.4358	1.431	7.4584	5.3884	2.5173	0.483	0.8324	0.8995	0.51	2	3.6022	1.4086	1.0586	2.7622	2.3816	0.1941
356	2.3857	0.8852		1.9102	11.9167	1.2292	6.6344	-25.9897	2.4538	0.4546	0.8763	0.9434	0.5192	2	3.0162	0.8211	1.6078	1.5817	3.0917	-0.7839
357	2.7558	0.8467		2.1758	30.1673	1.3879	7.3305	-7.0144	5.2212	0.9885	0.8364	0.9285	0.4727	2	7.2465	2.133	2.4328	4.5123	5.5877	-0.5083
358	2.6143	0.8981		2.1672	22.8378	1.4822	7.3763	1.2697	5.558	1.1168	0.8672	1.0582	0.5128	2	8.2381	2.9186	3.0491	5.6912	5.4873	0.1046
359	3.0526	0.8413		2.3857	46.1268	1.5073	8.0681	-8.6077	3.8283	0.7152	0.8144	0.9408	0.4644	2	5.7704	1.4339	2.6447	3.088	4.1577	-0.4967
360	3.9689	0.8253	0.7252	3.1138	87.377	1.9836	10.291	42.613	7.6842	1.4811	0.7252	0.9243	0.4171	2	15.2423	8.3344	1.636	19.9827	4.4097	6.4952
361	2.6772	0.8599		2.1929	26.2501	1.4509	7.2327	1.6947	0.1181	0.0237	0.8707	0.9309	0.5406	2	0.1713	0.0657	0.0633	0.1214	0.1161	0.0029
362	4.1606	0.8475		3.3536	91.811	2.1864	11.078	12.3608	3.4253	0.676	0.7051	1.0431	0.4761	2	7.489	2.3549	1.1088	4.9462	3.0019	0.9257
363	2.5969	0.8291		2.0901	21.9694	1.3709	6.7637	-14.4269	0.0878	0.0178	0.8489	0.918	0.4785	2	0.1204	0.0307	0.0578	0.0642	0.1005	-0.0174
364	2.2457	0.8411		1.7175	6.6715	1.0597	5.9342	-1.5449	4.999	0.8927	0.8194	0.876	0.4447	2	5.2974	2.1756	2.5233	4.8922	5.0763	-0.0818
365	3.1222	0.8439		2.4799	49.8487	1.6054	8.2775	-7.9116	4.9476	0.9596	0.8238	0.9258	0.4763	2	7.9428	1.9143	2.14	4.0194	5.339	-0.6284
366	3.5302	0.905		2.9553	70.2681	2.0047	10.0368	45.856	5.1544	1.0295	0.7886	0.9879	0.4511	2	10.333	5.9973	1.5394	13.2945	2.7908	4.7383
367	3.3087	0.8854		2.7669	59.0501	1.8888	9.2029	36.2775	6.5571	1.3458	0.8674	0.9778	0.5374	2	12.3851	6.7385	1.8053	12.5387	4.1782	4.493
368	3.2911	0.7916		2.5142	58.3629	1.5421	8.1849	26.7759	5.4854	1.0335	0.792	0.8651	0.4175	2	8.4591	3.942	1.6387	9.4414	4.0166	2.265
369	2.7555	0.808		2.073	30.1204	1.2598	6.9944	1.595	7.1715	1.2917	0.7948	0.8598	0.4354	2	9.0347	3.217	3.2559	7.388	7.0571	0.1441
370	3.7862	0.8783	0.7385	3.1181	80.5545	2.0709	10.4476	18.6972	2.8502	0.565	0.7385	0.9644	0.4082	2	5.9025	2.0497	0.9105	5.0207	2.3173	1.1036
371	3.0494	0.8115		2.3086	45.9432	1.4243	7.7741	-2.7642	0.5214	0.0955	0.8039	0.8709	0.4583	2	0.7427	0.2251	0.2515	0.4911	0.5359	-0.0205
372	2.5983	0.8161		1.9916	22.0583	1.2426	6.6617	-2.7426	1.1702	0.2183	0.8207	0.8693	0.438	2	1.4541	0.4867	0.7048	1.1113	1.2023	-0.0399
373	2.9461	0.8296		2.3128	40.4654	1.4775	7.6779	-17.9765	7.4728	1.438	0.8364	0.9231	0.5126	2	11.0411	2.5342	5.1534	4.9439	8.8159	-1.9848
374	3.278	0.8036		2.4799	57.878	1.5036	8.2759	30.0696	6.2586	1.1371	0.7233	0.8664	0.3836	2	9.4105	4.5088	1.7022	11.7525	4.3767	2.8297
375	3.2288	0.8347		2.5356	55.2821	1.6026	8.4669	21.6723	7.9895	1.5122	0.7985	0.9473	0.471	2	12.8039	5.7226	3.08	12.149	6.2579	2.7749
376	2.0968	0.799		1.5162	2.8687	0.8901	5.2632	-8.7459	5.3695	0.9081	0.7449	0.8521	0.4117	2	4.7794	1.9859	2.3889	4.8239	5.8393	-0.418
377	2.8929	0.8131		2.1972	37.2709	1.3456	7.3901	3.7264	4.0066	0.7295	0.7798	0.8688	0.4265	2	5.3913	1.8461	1.4415	4.3282	3.8573	0.2009
378	2.1053	0.9226		1.7304	3.0439	1.1607	6.1019	-21.7365	4.0088	0.7625	0.9088	0.9906	0.5507	2	4.653	1.6763	2.6049	3.0438	4.8803	-1.0114
379	2.545	0.8432		2.0302	19.4825	1.3232	6.7415	-2.3448	3.7356	0.7332	0.8733	0.9315	0.5323	2	4.9429	1.9192	1.9921	3.6055	3.8232	-0.1159
380	2.3334	0.8805		1.8546	9.5959	1.2132	6.4543	6.8602	3.3198	0.624	0.8564	0.918	0.4944	2	4.0276	1.8049	1.5203	3.6508	3.092	0.2763
381	2.7362	0.8102		2.0858	29.2539	1.2892	6.9643	20.5061	5.2598	0.9737	0.8101	0.8797	0.4347	2	6.7809	3.208	1.7015	7.3803	4.1813	1.3905
382	3.8998	0.8101	0.6803	2.981	84.8149	1.8495	9.9251	36.8903	6.734	1.2548	0.6803	0.8764	0.3564	2	12.4545	6.1093	1.6917	17.1398	4.2498	4.5945
383	3.11	0.8638		2.5484	49.2306	1.7018	8.4399	44.7701	3.9853	0.8036	0.8141	0.9995	0.4519	2	6.7822	4.0311	1.04	8.9201	2.2011	3.0364
384	2.9395	0.8198		2.3086	40.0119	1.4648	7.5708	21.2685	7.9396	1.5362	0.8034	0.9258	0.4926	2	11.6299	5.5528	2.5479	11.2724	6.251	2.4735
385	2.9458	0.7936		2.2358	40.4401	1.3663	7.3447	8.6638	0.4256	0.0792	0.7943	0.8646	0.4449	2	0.5815	0.2233	0.2363	0.502	0.3887	0.0504
386	1.9571	0.8743		1.5162	1.1291	0.9693	5.3755	-31.4504	4.2336	0.7634	0.833	0.9341	0.4763	2	4.1036	1.3601	2.7435	2.8555	5.5651	-1.2906
387	2.3226	0.8469		1.7689	9.3516	1.0888	6.1793	-4.4328	2.4428	0.4304	0.828	0.8973	0.4984	2	2.6597	1.1536	1.2037	2.3145	2.5511	-0.1179
388	3.2715	0.8161		2.5056	57.48	1.5449	8.3874	13.7634	3.5747	0.6584	0.8026	0.8766	0.4302	2	5.5226	2.0861	1.6265	4.8498	3.0827	0.7601
389	2.8978	0.7741		2.1715	37.5674	1.2994	7.0469	13.4325	5.3884	0.9936	0.7854	0.8529	0.385	2	7.0017	2.7362	2.1166	7.1076	4.6644	0.9405
390	2.2035	0.8798		1.7475	5.3202	1.1425	6.0909	-1.0665	3.8465	0.7215	0.8531	0.914	0.5003	2	4.3946	1.8979	1.948	3.7938	3.8875	-0.0469
391	2.568	0.8766		2.1201	20.4238	1.4115	7.072	-0.7507	0.0964	0.0192	0.9165	0.9847	0.5692	2	0.136	0.0542	0.051	0.0953	0.0971	-0.001
392	3.527	0.7235		2.497	70.0201	1.411	8.0169	39.2991	4.344	0.7646	0.7199	0.7944	0.321	2	6.1294	3.2554	0.7067	10.1401	2.6369	2.4088
393	3.0216	0.8241		2.3257	44.2753	1.4386	7.823	9.6825	6.2897	1.1566	0.851	0.8528	0.4473	2	9.0483	3.4169	2.7814	7.6394	5.6806	0.8761
394	3.059	0.7976		2.27	46.3895	1.3618	7.665	11.9948	5.7945	1.0295	0.7548	0.8601	0.4227	2	7.8909	3.1021	2.0226	7.3386	5.0994	0.9465
395	1.822	0.8726		1.4048	0.4774	0.8963	4.995	-7.2615	2.277	0.4086	0.8536	0.9192	0.4844	2	2.0409	1.0348	1.1568	2.1364	2.4424	-0.1482
396	2.5131	0.8149		1.9102	17.8122	1.1618	6.4335	12.819	4.674	0.8441	0.7938	0.8558	0.4433	2	5.4302	2.5025	1.7698	5.645	4.0748	0.6961
397	2.1298	0.7637		1.4905	3.6487	0.8559	5.1101	-5.6665	4.8805	0.8174	0.7091	0.8321	0.3932	2	4.1772	1.7908	2.1735	4.5549	5.157	-0.2367
398	2.4786	0.888		2.0473	16.1822	1.3662	6.9147	-8.5152	0.1301	0.0257	0.8727	0.943	0.5187	2	0.1778	0.0581	0.0855	0.1121	0.1412	-0.0151
399	2.7125	0.87		2.2186	28.0448	1.4653	7.4136	31.7987	4.7244	0.9338	0.8509	0.9796	0.5381	2	6.9226	3.935	1.7311	7.3131	3.222	2.2013
400	3.4794	0.8372		2.784	67.2896	1.7832	9.151	37.3227	5.8435	1.1387	0.7716	0.9132	0.46	2	10.4202	5.5738	1.6195	12.1177	3.6626	3.8891
401	3.8447	0.8555	0.7493	3.1181	82.7028	2.0496	10.3331	42.4095	5.3521	1.0616	0.7493	0.9466	0.4638	2	10.9697	6.0818	1.297	13.1126	3.0823	4.6522
402	2.9266	0.8764		2.4371	39.2591	1.657	8.0574	24.5363	5.9375	1.2211	0.9208	0.9866	0.5897	2	9.8385	5.0561	1.9693	8.5746	4.4807	2.414
403	2.8852	0.9111		2.4285	36.9504	1.6393	8.2586	26.1871	5.9839	1.1878	0.8529	1.0289	0.4786	2	9.8094	4.6826	2.5996	9.7842	4.4168	2.5688
404	3.2247	0.8676		2.5398	55.1423	1.609	8.789	-3.8978	5.1168	0.9367	0.822	0.8945	0.4912	2	8.2329	2.2907	2.4297	4.6631	5.3163	-0.3209
405	3.4859	0.8318	0.7248	2.7454	67.7462	1.737	9.1096	35.3719	7.1874	1.3705	0.7248	0.9237	0.4288	2	12.4845	6.4078	2.4165	14.9444	4.6452	4.416
406	2.764	0.8361		2.1501	30.5202	1.3438	7.26	-17.0453	0.1297	0.024	0.8012	0.8835	0.4414	2	0.1743	0.0373	0.0801	0.0846	0.1519	-0.0297
407	2.4977	0.8591		1.9831	16.952	1.2744	6.7413	-1.0106	4.724	0.893	0.8274	0.9284	0.4818	2	6.0203	2.2384	2.4402	4.6455	4.7717	-0.0608
408	2.7144	0.9154		2.3128	28.1607	1.5826	7.8059	15.0976	8.193	1.6611	0.8947	0.9886	0.5745	2	12.9663	5.9539	4.2492	10.3632	6.9559	1.9576
409	2.7544	0.8471		2.1801	29.9795	1.3969	7.3302	0.2163	0.5248	0.1	0.8243	0.919	0.4606	2	0.7331	0.2428	0.3417	0.5271	0.5237	0.0016
410	3.4914	0.8277	0.673	2.7369	68.082	1.705	9.0786	52.7237	7.1879	1.3499	0.673	0.919	0.405	2	12.2554	7.8376	1.6613	19.3539	3.3982	6.4615
411	2.8084	0.869		2.2443	33.1827	1.4513	7.6668	25.4692	4.5007	0.852	0.8054	0.9242	0.4808	2	6.5318	3.2765	1.6537	6.8142	3.3543	1.6636
412	3.3065	0.8397		2.5784	58.9641	1.6285	8.7227	26.6353	5.5181	1.0302	0.7639	0.8883	0.4499	2	8.9862	4.215	1.5383	9.3681	4.0483	2.3935
413	2.5174	0.8063		1.9531	18.0064	1.2118	6.3764	19.0287	2.831	0.538	0.8508	0.9162	0.449	2	3.4306	1.6819	0.8637	3.7462	2.2923	0.6528
414	2.985	0.8518		2.3942	42.4729	1.5716	7.9881	-6.8237	11.6868	2.2993	0.8518	0.9203	0.4728	2	18.367	4.6496	8.0274	9.8338	12.4846	-1.2533
415	3.1681	0.8064		2.4499	52.3479	1.5145	8.0257	2.066	3.7681	0.7111	0.8056	0.8832	0.4411	2	5.7068	1.7456	1.9506	3.9574	3.6902	0.1179
416	3.7773	0.8051		2.9467	80.2217	1.8535	9.5535	-3.7751	7.1701	1.3911	0.7905	0.9215	0.4374	2	13.2898	2.7531	3.1258	6.2938	7.4406	-0.5017
417	3.0673	0.8178		2.4028	46.7844	1.5181	7.8801	44.6586	7.6053	1.4652	0.7649	0.9063	0.4435	2	11.5456	7.0227	1.5706	15.8354	4.209	5.1561
418	2.9223	0.8412		2.3471	38.9592	1.5334	7.7232	0.5303	4.9905	0.9908	0.8523	0.9191	0.5336	2	7.6525	2.6894	2.3385	5.0403	4.9642	0.0406
419	2.9167	0.8249		2.3043	38.6349	1.4833	7.5585	25.7406	6.0967	1.1964	0.8099	0.9195	0.4745	2	9.0433	4.4762	2.2192	9.4332	4.5275	2.3278
420	3.2104	0.8166		2.5013	54.5012	1.5662	8.2356	1.7848	5.1299	0.9756	0.793	0.9019	0.4736	2	8.0344	2.5293	2.1913	5.3412	5.0384	0.1434
421	3.0201	0.7892		2.2443	44.2235	1.3336	7.4876	4.3094	5.9005	1.0509	0.7816	0.864	0.3967	2	7.8689	2.579	2.689	6.5009	5.6461	0.3391
422	2.952	0.8295		2.3171	40.6927	1.4587	7.6928	11.9288	3.3712	0.6392	0.8346	0.9079	0.5011	2	4.9175	2.0743	1.488	4.1397	2.969	0.5866
423	3.8853	0.8772	0.7241	3.238	84.3353	2.1854	10.7066	17.3048	5.5778	1.1385	0.7241	1.1246	0.4217	2	12.1897	4.0544	2.7605	9.6153	4.6125	2.1094
424	1.9841	0.8803		1.5462	1.5524	0.9846	5.4868	4.3355	0.1093	0.0196	0.8443	0.9488	0.4939	2	0.1076	0.0563	0.0513	0.114	0.1045	0.0047
425	2.8962	0.861		2.3257	37.4438	1.4979	7.8338	-5.6556	0.1431	0.0274	0.8559	0.9251	0.4642	2	0.2143	0.058	0.0906	0.1251	0.1512	-0.0121
426	3.4686	0.8527		2.814	66.8344	1.8324	9.2922	27.3456	3.0438	0.6002	0.7967	0.909	0.4772	2	5.5775	2.5806	1.3681	5.4075	2.2115	1.5252
427	4.2525	0.8177	0.6082	3.2723	93.6964	2.0406	10.9236	7.5984	6.6848	1.2488	0.6082	0.9463	0.3489	2	13.641	3.1917	2.5679	9.1474	6.1768	1.0365
428	3.2412	0.829		2.6127	55.9829	1.703	8.4415	13.3402	5.0188	1.0125	0.801	0.9322	0.4401	2	8.5471	3.0543	2.1714	6.9402	4.3494	1.1402
429	3.1871	0.8148		2.4756	53.255	1.5603	8.1584	2.8116	5.6622	1.0829	0.7978	0.8866	0.4712	2	8.8348	2.8414	2.8001	6.0301	5.503	0.2484
430	3.0272	0.7826		2.2786	44.6385	1.3876	7.4428	-0.9161	2.4465	0.4561	0.8246	0.8887	0.4316	2	3.3947	1.0345	1.0237	2.3968	2.4688	-0.0311
431	3.2752	0.8036		2.467	57.5652	1.4975	8.2688	8.7094	7.4159	1.343	0.769	0.8881	0.3993	2	11.1053	3.6709	2.6209	9.1921	6.7701	0.9672
432	2.5379	0.8114		1.9788	19.1121	1.2585	6.4691	-9.9764	6.8242	1.3276	0.8661	0.8886	0.5152	2	8.5883	3.0097	3.2477	5.8421	7.5052	-0.8568
433	3.4179	0.7931	0.6313	2.5313	64.2522	1.5095	8.5158	15.0282	1.4812	0.2625	0.6313	0.8639	0.3161	2	2.2358	0.7338	0.3662	2.3214	1.2586	0.336
434	2.7192	0.8995		2.2829	28.3926	1.5651	7.6841	-3.8701	4.0118	0.8171	0.9174	0.9713	0.5378	2	6.2789	1.9981	2.2605	3.7153	4.1672	-0.243
435	3.3262	0.841		2.6641	59.5966	1.7388	8.7882	51.1359	7.2351	1.4315	0.7666	0.9516	0.4415	2	12.5804	7.994	1.2814	18.106	3.5353	6.4331
436	3.2291	0.7572		2.3257	55.338	1.3338	7.6819	30.8503	9.3081	1.6161	0.72	0.7857	0.3943	2	12.4151	6.3677	2.5333	16.1506	6.4363	3.8301
437	2.7684	0.8436		2.1801	30.8032	1.3675	7.3373	9.2742	6.6627	1.2418	0.8424	0.8924	0.4659	2	9.1113	3.6616	2.6392	7.8585	6.0448	0.845
438	2.9015	0.7856		2.1972	37.8149	1.3342	7.1611	23.9895	8.1198	1.5128	0.7819	0.8584	0.4177	2	10.8335	5.1768	2.3859	12.3946	6.1721	2.5989
439	3.7158	0.8271	0.695	2.9339	77.7825	1.8699	9.6558	39.359	7.1282	1.3804	0.695	0.9307	0.3973	2	13.3291	6.9638	1.2685	17.5261	4.3227	5.2462
440	2.4957	0.8071		1.8888	16.8448	1.1604	6.3277	-2.4438	3.6709	0.6732	0.8139	0.8933	0.4457	2	4.2597	1.5721	1.9746	3.5271	3.7608	-0.1041
441	2.6004	0.8418		2.0473	22.1249	1.3129	6.8773	-7.3169	2.8263	0.5395	0.8169	0.9183	0.4613	2	3.7106	1.1278	1.7055	2.4445	3.033	-0.2715
442	2.9027	0.8259		2.2358	37.8893	1.378	7.5316	-3.9734	6.2188	1.1378	0.7934	0.8908	0.4457	2	8.5695	2.5415	3.2924	5.702	6.4659	-0.3405
443	2.8786	0.7938		2.2143	36.6797	1.374	7.1784	3.5935	2.6673	0.5105	0.7925	0.8607	0.4421	2	3.6649	1.2686	1.4098	2.8695	2.5716	0.1317
444	2.9527	0.7817		2.2015	40.7432	1.3258	7.2508	13.608	5.2374	0.9576	0.7672	0.8701	0.4523	2	6.9437	2.9912	2.0234	6.614	4.5247	0.9449
445	2.0193	0.8641		1.5505	1.8804	0.9841	5.4818	-47.6788	3.8064	0.6833	0.8341	0.9355	0.5222	2	3.7459	1.1494	2.5966	2.2011	5.6215	-1.786
446	2.326	0.8267		1.7475	9.4126	1.0836	6.041	-4.7456	7.4558	1.3374	0.7925	0.8937	0.4394	2	8.0791	3.0479	3.5473	6.9371	7.8098	-0.3834
447	3.3673	0.7218		2.3814	61.5693	1.3388	7.6361	13.752	4.9084	0.8606	0.735	0.8155	0.3825	2	6.5714	2.5232	1.7102	6.5958	4.2334	0.9037
448	3.0309	0.8106		2.2871	44.8464	1.3897	7.718	-22.3496	0.3326	0.0599	0.7946	0.8651	0.4121	2	0.4622	0.0644	0.2957	0.1563	0.4069	-0.1033
449	2.4522	0.8193		1.8331	14.8238	1.0995	6.3115	6.2494	6.2624	1.0909	0.7856	0.851	0.4668	2	6.8855	3.1706	2.6031	6.7927	5.8708	0.4303
450	2.4333	0.8999		1.9702	14.0863	1.3023	6.8794	-16.7654	0.1011	0.0191	0.9045	0.9556	0.5672	2	0.1317	0.0449	0.0602	0.0791	0.1181	-0.0221
451	3.5012	0.7397	0.6203	2.4713	68.5717	1.407	8.1365	36.1947	10.8183	1.8707	0.6203	0.7906	0.2983	2	15.2213	7.5683	2.446	25.3716	6.9024	5.5093
452	3.1473	0.7996		2.4371	51.2831	1.52	7.906	6.5267	5.8636	1.1273	0.7898	0.9168	0.4143	2	8.9126	2.8523	2.6923	6.8847	5.4808	0.5817
453	3.9505	0.8037	0.6121	3.0624	86.7496	1.8907	9.9743	9.3313	4.1575	0.7881	0.6121	0.9032	0.3192	2	7.8606	1.9369	2.1987	6.0673	3.7696	0.7335
454	2.566	0.8345		2.0302	20.3141	1.3039	6.7275	46.7341	0.2501	0.0485	0.8661	0.9315	0.5257	2	0.3261	0.2224	0.0738	0.4231	0.1332	0.1524
455	1.9324	0.9594		1.6404	0.9563	1.1629	5.8246	-4.9509	4.0522	0.809	0.9253	0.9921	0.5779	2	4.7123	2.2245	2.4878	3.8491	4.2528	-0.2333
456	2.9888	0.9441		2.6127	42.6265	1.8595	8.8646	43.932	4.1671	0.8741	0.9166	0.9834	0.5463	2	7.7488	4.6806	1.0458	8.5677	2.3365	3.4042
457	3.5295	0.7865	0.6455	2.6983	70.1751	1.652	8.7212	14.8947	4.9289	0.9336	0.6455	0.9053	0.3264	2	8.1425	2.5821	2.4087	7.9102	4.1948	1.2128
458	2.7314	0.8867		2.2871	28.9973	1.583	7.6087	-11.1595	4.2761	0.8897	0.7887	1.1282	0.6136	2	6.7691	2.1613	2.4895	3.5223	4.7533	-0.7554
459	2.6424	0.7932		2.0259	24.1615	1.2471	6.5846	-12.9741	0.096	0.0182	0.8033	0.9097	0.4434	2	0.1197	0.0325	0.0452	0.0734	0.1084	-0.0155
460	2.8144	0.8685		2.3171	33.519	1.5493	7.6794	11.6027	3.3979	0.6855	0.8947	0.949	0.5721	2	5.2643	2.3292	1.4355	4.0711	3.0035	0.6108
461	4.2035	0.7934	0.664	3.1952	92.8957	1.9391	10.4769	47.9547	6.2127	1.1499	0.664	0.9517	0.3143	2	12.047	6.7935	1.447	21.6116	3.2333	5.7771
462	3.0535	0.866		2.5184	46.2055	1.687	8.3077	-7.629	3.2144	0.6527	0.8592	0.9633	0.5518	2	5.4227	1.4953	2.0968	2.7099	3.4597	-0.4137
463	3.1312	0.8421		2.5484	50.3072	1.6781	8.2841	28.6631	5.1439	1.042	0.8092	0.9296	0.457	2	8.632	4.1512	1.8727	9.0839	3.6696	2.4742
464	3.7575	0.8788		3.1223	79.4592	2.0644	10.3732	46.0027	5.7429	1.1429	0.7855	0.9273	0.4877	2	11.8556	6.9662	0.9442	14.284	3.101	5.4539
465	2.4892	0.8924		2.0687	16.7163	1.3886	6.979	-6.4204	0.3967	0.0789	0.8648	0.9426	0.5113	2	0.5509	0.1805	0.2585	0.353	0.4222	-0.0354
466	2.4773	0.8069		1.9402	16.0969	1.2353	6.2803	-3.754	5.7425	1.1295	0.823	0.8918	0.4598	2	7.0937	2.4733	2.9616	5.379	5.958	-0.2663
467	2.3304	0.8206		1.7304	9.5348	1.059	6.0079	-0.8701	2.8986	0.5109	0.8023	0.8693	0.4367	2	3.0696	1.2502	1.2639	2.8626	2.9238	-0.0267
468	3.4404	0.892		2.8268	65.2976	1.8997	9.6407	23.6529	3.3372	0.6576	0.8755	0.9408	0.5357	2	6.3396	2.8644	1.2581	5.3472	2.5478	1.4995
469	2.4777	0.9074		2.043	16.1396	1.3778	7.0634	-18.4386	0.0851	0.0166	0.8536	0.9193	0.5084	2	0.1172	0.0296	0.06	0.0582	0.1007	-0.0216
470	3.062	0.7924		2.2743	46.5736	1.3614	7.6224	-6.5186	3.767	0.6728	0.7758	0.8518	0.4355	2	5.1284	1.4129	1.4798	3.2447	4.0125	-0.3343
471	3.5879	0.7953	0.67	2.7326	72.551	1.6793	8.9645	34.9663	6.7133	1.2576	0.67	0.8723	0.3782	2	11.2737	5.5932	1.6726	14.7882	4.3658	3.942
472	2.7354	0.8342		2.1287	29.1605	1.3519	7.1687	15.2037	3.429	0.6467	0.8196	0.8961	0.4559	2	4.6357	2.0304	1.5175	4.4537	2.9077	0.7048
473	3.6564	0.8282	0.7375	2.9039	75.3197	1.8742	9.513	27.2637	6.3044	1.2421	0.7375	0.936	0.4133	2	11.8157	5.1165	2.1739	12.3806	4.5857	3.2214
474	2.4402	0.8379		1.8674	14.3387	1.152	6.4232	-25.1951	0.2625	0.0471	0.8104	0.9001	0.4776	2	0.3024	0.0808	0.1843	0.1691	0.3286	-0.0762
475	3.4943	0.8988	0.6603	2.951	68.2348	1.9807	9.8668	3.5369	4.1367	0.8304	0.6603	0.9734	0.4099	2	8.1936	1.9253	2.4937	4.6975	3.9904	0.2898
476	3.3775	0.8786		2.784	62.184	1.8589	9.3228	41.8374	6.6115	1.3183	0.8204	0.9496	0.464	2	12.2902	6.9263	1.463	14.9264	3.8455	5.1419
477	3.4472	0.8441	0.7303	2.7754	65.7178	1.8087	9.1415	34.6715	5.9963	1.1864	0.7303	0.9683	0.4296	2	10.8455	5.4432	1.5996	12.6696	3.9172	3.7603
478	3.7206	0.8273		2.9939	78.0115	1.9447	9.6698	36.4478	7.0313	1.4141	0.7358	0.9345	0.4356	2	13.6738	6.9305	1.9875	15.9084	4.4685	4.9838
479	5.1695	0.8103	0.5987	4.0432	99.5432	2.5347	13.159	10.9144	5.1224	0.9867	0.5987	0.897	0.3379	2	12.9838	2.9592	2.4151	8.7569	4.5634	1.4171
480	4.5619	0.8443		3.6749	97.393	2.3708	12.0999	13.8172	6.1634	1.2076	0.7836	0.9324	0.4212	2	14.6122	4.2563	1.7319	10.1053	5.3119	2.019
481	4.5998	0.7837	0.6544	3.525	97.8806	2.171	11.3256	24.9523	6.7541	1.2947	0.6544	0.9164	0.3378	2	14.6632	5.3709	2.8572	15.9003	5.0688	3.6588
482	3.0689	0.8315		2.4199	47.0747	1.5413	8.0164	3.5045	2.6308	0.5058	0.8234	0.907	0.4892	2	4.0548	1.3841	1.2583	2.8291	2.5386	0.1421
483	3.7792	0.7989	0.6571	2.921	80.2882	1.8205	9.4856	10.3766	4.5303	0.8695	0.6571	0.9223	0.3338	2	8.2474	2.211	1.1041	6.6242	4.0601	0.8558
484	2.8151	0.8879		2.2914	33.5431	1.5043	7.8521	15.191	6.2415	1.1957	0.8225	0.9434	0.513	2	9.3891	4.1417	2.3758	8.0736	5.2933	1.4263
485	2.4636	0.8305		1.8631	15.3953	1.1553	6.4278	-2.7255	8.1047	1.4567	0.7804	0.886	0.4394	2	9.3634	3.4031	3.4043	7.7451	8.3258	-0.2552
486	3.9644	0.8185	0.602	3.0966	87.2374	1.9547	10.1939	15.7484	7.0519	1.3522	0.602	0.928	0.3471	2	13.7843	4.2329	3.2093	12.1956	5.9413	2.1708
487	3.4783	0.8642		2.8482	67.2288	1.8744	9.4435	21.5606	6.7263	1.3351	0.7778	0.9416	0.4585	2	12.6077	5.1375	3.0515	11.2047	5.2762	2.7183
488	2.1251	0.8405		1.6104	3.5119	0.983	5.6114	6.9265	2.3984	0.4201	0.8147	0.8994	0.4424	2	2.3576	1.1508	1.0434	2.6012	2.2322	0.1633
489	3.73	0.8039		2.8654	78.3393	1.7746	9.4204	34.7722	5.4214	1.0213	0.724	0.9356	0.3958	2	9.6209	4.745	1.41	11.9884	3.5362	3.3454
490	3.958	0.782	0.6447	2.9853	86.9933	1.7873	9.724	11.499	3.7587	0.6909	0.6447	0.8801	0.3195	2	6.718	1.8352	1.1343	5.7447	3.3264	0.7725
491	2.6648	0.7976		2.043	25.4974	1.2636	6.677	8.7941	3.9164	0.7412	0.7942	0.8633	0.4557	2	4.9488	2.0629	1.6313	4.5269	3.5718	0.4352
492	3.4852	0.7822		2.6683	67.6548	1.6106	8.5643	25.0953	7.6391	1.4366	0.7332	0.898	0.4133	2	12.3035	5.4525	2.4832	13.193	5.7221	3.0876
493	3.7358	0.7827	0.5902	2.8097	78.6349	1.6897	9.1855	31.6622	5.1316	0.944	0.5902	0.8776	0.3418	2	8.6709	3.9441	1.7093	11.5389	3.5068	2.7454
494	3.2493	0.8025		2.4585	56.4614	1.5162	8.1919	17.704	6.2259	1.1523	0.7589	0.8602	0.3992	2	9.4397	3.7167	1.7421	9.3099	5.1237	1.6712
495	2.8798	0.8174		2.2058	36.7289	1.3619	7.3953	4.9651	4.3005	0.792	0.8117	0.8848	0.4385	2	5.8569	2.0829	1.9553	4.7502	4.0871	0.2908
496	3.2572	0.7607		2.3685	56.6871	1.3985	7.7837	18.1487	6.7661	1.2157	0.721	0.8519	0.3733	2	9.4624	3.7846	1.9121	10.1388	5.5382	1.7173
497	2.9194	0.9258		2.5613	38.7595	1.8352	8.4907	12.5393	3.2757	0.708	0.9396	1.0198	0.6314	2	6.0115	2.5626	1.3828	4.0588	2.8649	0.7538
498	3.2602	0.8717		2.724	56.7719	1.8547	8.9276	-9.5414	3.5872	0.7452	0.9001	0.9706	0.5344	2	6.6531	1.4652	2.2601	2.7417	3.9295	-0.6348
499	2.3165	0.9217		1.9017	9.1687	1.2704	6.7078	-5.8208	2.3382	0.4428	0.9191	0.9807	0.595	2	2.9704	1.2991	1.2368	2.1836	2.4742	-0.1729
500	3.883	0.9422		3.4607	84.1986	2.5018	11.4939	6.3828	4.1951	0.9131	0.8891	1.1853	0.5846	2	10.4954	2.9658	1.9917	5.0732	3.9274	0.6699
501	2.5489	0.9367		2.2358	19.7446	1.5981	7.5005	11.3334	2.865	0.6104	0.9415	1.0118	0.6428	2	4.5785	2.1517	1.2075	3.3475	2.5403	0.5189
502	3.9458	0.8826	0.7281	3.3151	86.6106	2.2439	10.9403	17.0529	4.8812	1.0012	0.7281	1.0078	0.4316	2	10.953	3.6152	2.2512	8.3766	4.0488	1.8678
503	2.5837	0.9009		2.2572	21.2608	1.5803	7.3124	-14.324	2.5	0.5403	0.9542	1.0207	0.6588	2	3.9507	1.317	1.6742	1.9991	2.8581	-0.5659
504	4.1985	0.8176	0.6369	3.3579	92.7506	2.156	10.7846	18.3487	3.5122	0.7021	0.6369	0.9507	0.3468	2	7.5722	2.384	1.6042	6.8738	2.8677	1.3894
505	3.3319	0.8405		2.6683	59.9716	1.718	8.7984	49.8402	5.1348	1.0026	0.7482	0.9381	0.4482	2	8.8216	5.5512	1.2145	12.3849	2.5756	4.3967
506	3.3444	0.9199		2.8953	60.4636	1.9973	9.6654	47.8694	6.4881	1.3407	0.815	1.0006	0.5571	2	12.9586	8.0876	1.4365	14.5165	3.3823	6.2032
507	2.135	0.9408		1.7989	3.7856	1.2531	6.3099	9.3558	3.8281	0.7602	0.9375	1.016	0.6216	2	4.797	2.6058	1.8983	4.1918	3.4699	0.4488
508	3.1285	0.8699		2.5484	50.2262	1.6807	8.55	13.646	4.6157	0.9073	0.8705	0.9355	0.4821	2	7.7576	2.9801	1.9114	6.1816	3.9859	1.0586
509	2.4683	0.9003		2.0944	15.6926	1.4496	6.9817	-1.3834	4.0481	0.8405	0.9287	0.9978	0.5585	2	5.8681	2.2111	2.0474	3.9587	4.1041	-0.0812
510	4.8009	0.8286	0.6547	3.8847	98.8229	2.493	12.4972	11.6005	5.1345	1.0243	0.6547	0.9373	0.3901	2	12.8003	3.2554	2.0432	8.3455	4.5389	1.4849
511	3.0502	0.8703		2.5313	45.9956	1.7081	8.3394	-7.6113	3.8613	0.7909	0.8689	0.9523	0.5574	2	6.5955	1.8143	2.1515	3.2548	4.1553	-0.502
512	2.402	0.9135		2.013	12.6016	1.3695	6.8938	5.6874	4.8017	0.9539	0.8713	0.988	0.5737	2	6.5759	2.9723	2.4948	5.1805	4.5286	0.374
513	2.5081	0.9436		2.1115	17.446	1.4535	7.4346	-20.8956	3.145	0.6149	0.9328	0.9817	0.5809	2	4.5713	1.2536	2.6884	2.158	3.8023	-0.9552
514	2.6951	0.8874		2.2657	27.2137	1.5423	7.5137	-4.7469	3.9638	0.8136	0.8778	1.0093	0.6045	2	6.1134	2.2198	2.047	3.6721	4.152	-0.2902
515	4.1343	0.8415	0.6593	3.3493	91.1999	2.1578	10.93	19.5388	3.3	0.6515	0.6593	0.9569	0.3736	2	7.1207	2.3833	1.2077	6.3787	2.6552	1.3913
516	2.8019	0.8419		2.2486	32.8472	1.4622	7.4111	38.1048	2.342	0.4621	0.8551	0.9343	0.5068	2	3.4245	2.0395	0.6048	4.0245	1.4496	1.3049
517	2.1121	0.9251		1.7304	3.1997	1.1593	6.1382	-45.5753	2.779	0.5249	0.8764	1.0017	0.5612	2	3.2217	0.8021	2.2896	1.4291	4.0454	-1.4683
518	3.4207	0.8266	0.6879	2.6384	64.4607	1.6195	8.8828	40.0057	8.6693	1.5806	0.6879	0.9049	0.3847	2	14.04	7.6177	2.199	19.8009	5.2011	5.6168
519	3.7876	0.9393		3.3279	80.6545	2.3484	11.177	18.7808	4.3873	0.9218	0.8857	0.9948	0.5294	2	10.3031	3.8212	1.8454	7.2187	3.5633	1.935
520	2.2818	0.8803		1.8331	7.8543	1.1942	6.3102	-15.5675	0.1166	0.0221	0.8465	0.9386	0.5233	2	0.1392	0.0488	0.0678	0.0933	0.1347	-0.0217
521	3.7489	0.8112	0.6574	2.8868	79.1619	1.7741	9.5536	20.3042	6.7146	1.2469	0.6574	0.8921	0.3688	2	11.9123	4.392	3.0488	11.9103	5.3512	2.4187
522	2.9343	0.9224		2.4585	39.6601	1.6767	8.5034	22.5	6.9745	1.3752	0.8821	0.9373	0.5719	2	11.6942	5.7224	2.4647	10.0064	5.4054	2.6312
523	3.4589	0.9001		2.9339	66.4109	2.0172	9.7804	14.1679	4.6239	0.9537	0.8781	1.0008	0.5776	2	9.3274	3.6137	1.9767	6.2569	3.9689	1.3215
524	2.6389	0.8569		2.0987	24.0263	1.3342	7.1037	-0.7381	4.6303	0.8696	0.8282	0.9124	0.4754	2	6.1777	2.1719	2.6087	4.5684	4.6643	-0.0456
525	2.525	0.8774		2.043	18.504	1.3586	6.9603	-5.7723	4.0601	0.7925	0.8945	0.9743	0.5667	2	5.516	2.1151	2.0606	3.7326	4.2945	-0.3184
526	3.0611	0.9078		2.6169	46.521	1.8356	8.7295	27.4823	5.0796	1.0681	0.9346	1.0088	0.6139	2	9.3242	4.8238	1.8478	7.858	3.6837	2.5625
527	2.9099	0.8788		2.36	38.2865	1.5443	8.0339	2.0554	4.4233	0.8503	0.8892	0.9496	0.5192	2	6.8309	2.3899	2.5663	4.603	4.3325	0.1404
528	2.2091	0.8721		1.7389	5.4191	1.1285	6.0523	-0.775	2.1656	0.4038	0.7924	0.9245	0.4717	2	2.4439	1.0104	1.1118	2.1422	2.1824	-0.0189
529	3.0336	0.8379		2.4371	45.0547	1.5728	7.9852	-6.9869	5.6693	1.1167	0.8708	0.9342	0.4976	2	8.9167	2.3952	3.1124	4.8134	6.0653	-0.623
530	2.92	0.8373		2.3385	38.8094	1.5205	7.6812	22.1033	6.3027	1.2476	0.8151	0.893	0.4841	2	9.5832	4.4948	2.9634	9.2855	4.9096	2.1182
531	3.1553	0.8403		2.5441	51.7463	1.6597	8.3295	11.0471	6.4533	1.2859	0.856	0.9247	0.4663	2	10.7105	3.8599	2.5585	8.278	5.7405	1.1832
532	2.8265	0.9051		2.3985	33.8561	1.6492	8.037	15.9775	7.7502	1.5904	0.8823	1.0188	0.5768	2	12.7817	5.7981	3.5445	10.0525	6.5118	2.0422
533	3.6333	0.7679	0.6441	2.7197	74.5506	1.6469	8.7651	30.4066	4.3306	0.8137	0.6441	0.8813	0.3317	2	7.132	3.1682	1.0829	9.552	3.0137	2.1686
534	2.9275	0.8248		2.24	39.3342	1.3864	7.5857	-0.9272	5.4032	0.9875	0.7904	0.8582	0.4586	2	7.491	2.4312	2.6451	5.3017	5.4532	-0.0695
535	2.7708	0.8958		2.2871	30.9684	1.5245	7.7982	12.7026	6.2974	1.2311	0.8933	0.963	0.5294	2	9.6004	4.1298	2.9786	7.8013	5.4975	1.2195
536	2.4751	0.883		1.9831	15.9478	1.2997	6.8661	13.2681	5.5281	1.0464	0.8701	0.9414	0.5084	2	7.1849	3.3911	2.1068	6.6698	4.7948	0.9533
537	2.4564	0.8901		1.9831	14.9717	1.3173	6.8687	-10.1227	3.0987	0.5943	0.8708	0.9601	0.5186	2	4.0819	1.3565	1.77	2.6156	3.4123	-0.4132
538	3.6405	0.8265	0.6683	2.8953	74.7745	1.8797	9.4525	31.8384	6.1698	1.2269	0.6682	0.9294	0.3657	2	11.5973	5.2303	1.9478	14.3019	4.2053	3.6924
539	3.4225	0.829		2.7197	64.5501	1.7241	8.9132	38.621	7.134	1.38	0.7853	0.9181	0.4117	2	12.2998	6.5529	1.6633	15.9183	4.3789	4.7503
540	2.7096	0.8992		2.2871	27.9754	1.5492	7.6546	-7.8065	2.321	0.4697	0.8996	0.9711	0.5781	2	3.5957	1.1658	1.1958	2.0165	2.5022	-0.2807
541	3.5379	0.8021	0.6361	2.6512	70.6409	1.6028	8.9152	33.3971	6.8199	1.2261	0.6361	0.9059	0.348	2	10.9309	5.2311	1.5796	15.0329	4.5421	3.6506
542	2.8076	0.8368		2.2272	33.1347	1.4456	7.3813	-0.2688	6.5948	1.2916	0.8569	0.9444	0.5422	2	9.5335	3.5597	3.1199	6.5652	6.6125	-0.0256
543	2.4739	0.7584		1.7817	15.9052	1.0442	5.8946	2.1223	4.4844	0.7944	0.6953	0.8497	0.379	2	4.6826	1.7631	1.7945	4.6515	4.3893	0.0994
544	2.2812	0.878		1.8117	7.7939	1.1737	6.2921	-0.2327	5.6347	1.0511	0.8419	0.942	0.5389	2	6.6134	3.0283	2.8073	5.619	5.6475	-0.0154
545	2.3526	0.9157		1.9402	10.2698	1.3119	6.7678	15.1777	6.5665	1.2729	0.9084	0.9695	0.527	2	8.6146	4.2429	2.8592	8.0511	5.57	1.3075
546	3.867	0.844	0.7048	3.0838	83.5848	1.9698	10.2537	20.6525	5.8617	1.1261	0.7048	0.9209	0.4114	2	11.5463	4.2979	2.4167	10.4479	4.651	2.3846
547	2.2383	0.8757		1.7732	6.4122	1.1338	6.1579	17.1016	0.29	0.0534	0.8755	0.9429	0.4953	2	0.3288	0.1753	0.1216	0.354	0.2404	0.0562
548	2.5788	0.893		2.1629	21.0621	1.4639	7.2348	13.875	4.9474	1.0011	0.9076	0.9651	0.5856	2	7.2425	3.5	2.4117	5.9769	4.2609	1.0049
549	4.3155	0.8146	0.6738	3.4093	94.869	2.1735	11.0445	16.2058	5.443	1.0711	0.6738	0.9395	0.346	2	11.8303	3.4954	2.0106	10.1012	4.5608	1.9172
550	2.0151	0.9185		1.6276	1.8032	1.0922	5.8145	-4.8463	0.1293	0.0243	0.9104	0.9875	0.5915	2	0.1412	0.0733	0.0679	0.124	0.1355	-0.0068
551	2.644	0.8294		2.1158	24.2291	1.3547	6.8893	4.0068	5.2984	1.0419	0.8663	0.9266	0.4837	2	7.1778	2.7477	2.49	5.6807	5.0861	0.2876
552	2.7828	0.8963		2.3	31.8216	1.562	7.8355	3.8265	2.8459	0.5673	0.8477	0.9816	0.5407	2	4.4453	1.65	1.389	3.0515	2.737	0.1701
553	3.2778	0.8781		2.7112	57.8211	1.7753	9.0426	32.2573	5.0342	0.9883	0.8377	1.1146	0.4982	2	8.9372	4.5819	0.9708	9.1973	3.4104	2.8829
554	2.9035	0.8021		2.2443	37.9389	1.3929	7.3166	7.365	4.29	0.8167	0.7819	0.9051	0.4271	2	5.9756	2.1375	1.983	5.0045	3.974	0.4401
555	2.4586	0.9272		2.0773	15.0775	1.4378	7.1613	-20.2516	0.0995	0.02	0.8691	0.9937	0.5466	2	0.1431	0.0365	0.074	0.0667	0.1197	-0.029
556	3.7236	0.8209	0.6794	2.9168	78.1753	1.8545	9.6031	29.6385	6.2822	1.2132	0.6794	0.9102	0.4066	2	11.6504	5.2502	1.9486	12.9132	4.4202	3.453
557	3.8083	0.8594	0.6701	3.1009	81.2559	2.0571	10.2824	11.0891	8.1205	1.6246	0.6701	0.9881	0.421	2	16.7047	4.8922	3.5401	11.6199	7.22	1.8524
558	2.5433	0.8147		1.9745	19.4389	1.2577	6.5095	15.6133	3.3111	0.6397	0.8701	0.9194	0.5258	2	4.1644	2.1195	1.34	4.0307	2.7942	0.6502
559	2.443	0.8749		1.9488	14.4229	1.2499	6.7145	10.1971	0.2395	0.0446	0.8391	0.9213	0.5378	2	0.2994	0.1462	0.0992	0.2719	0.2151	0.0305
560	2.6764	0.8011		2.043	26.2043	1.2774	6.7358	-0.9702	3.5083	0.6653	0.8283	0.9264	0.4962	2	4.4815	1.7143	1.493	3.4547	3.5424	-0.0435
561	2.9199	0.8402		2.3557	38.7845	1.536	7.7075	27.7266	9.0669	1.8069	0.8361	0.9234	0.4972	2	13.9267	7.1194	2.4741	14.3197	6.5531	3.8614
562	3.1898	0.7937		2.4156	53.3929	1.4881	7.9535	16.5368	5.7964	1.0845	0.7603	0.9013	0.4309	2	8.6256	3.5111	2.1937	8.1482	4.8379	1.4264
563	2.2344	0.8478		1.7304	6.2329	1.0787	5.9513	-15.2888	4.4082	0.799	0.8242	0.8831	0.4587	2	4.7551	1.6044	2.5118	3.4974	5.0822	-0.727
564	3.429	0.8528		2.784	64.8785	1.8158	9.1865	30.6158	6.2993	1.2451	0.7316	0.9827	0.4131	2	11.4382	5.3075	1.822	12.8476	4.3708	3.5019
565	3.073	0.8163		2.3814	47.2068	1.4899	7.8805	-3.0664	5.0256	0.9501	0.8043	0.91	0.475	2	7.4876	2.2308	2.7265	4.6962	5.1796	-0.2296
566	2.9605	0.8606		2.4071	41.1737	1.5725	8.0044	34.4763	6.0315	1.1849	0.8388	0.9641	0.5125	2	9.4845	5.2953	1.9504	10.3323	3.9519	3.2699
567	3.8586	0.8045	0.7103	2.951	83.3808	1.8251	9.7526	36.6604	8.871	1.6601	0.7103	0.8806	0.4015	2	16.1905	8.1917	1.9765	20.401	5.6188	5.9355
568	2.3203	0.8647		1.8203	9.2703	1.1458	6.3028	14.9751	2.5608	0.4655	0.8483	0.9439	0.533	2	2.9342	1.5998	0.988	3.0018	2.1773	0.4394
569	3.0032	0.8346		2.3428	43.2683	1.4726	7.8743	-5.3865	4.5763	0.8558	0.8047	0.8765	0.4387	2	6.7391	1.7529	2.4944	3.9954	4.8227	-0.363
570	2.8655	0.8643		2.3171	35.9197	1.5237	7.7807	18.1256	4.299	0.8419	0.8623	0.9586	0.5013	2	6.5504	2.9519	1.6577	5.8883	3.5199	1.1873
571	3.2512	0.7669		2.3771	56.4896	1.3982	7.8331	-4.186	4.203	0.7502	0.7519	0.8515	0.3845	2	5.8767	1.4376	1.5668	3.739	4.3789	-0.246
572	3.0011	0.8216		2.3128	43.1654	1.4483	7.7464	1.2275	6.7952	1.2705	0.8075	0.9131	0.4543	2	9.8415	3.1698	3.2061	6.9778	6.7119	0.1208
573	2.3778	0.887		1.9145	11.5032	1.2414	6.6262	-0.7303	5.2858	0.9903	0.8458	0.9632	0.5063	2	6.5618	2.6478	2.7795	5.2297	5.3244	-0.0479
574	4.007	0.8327	0.6879	3.1438	88.3233	1.9891	10.4827	20.0612	5.7135	1.0841	0.6879	0.9294	0.3879	2	11.3647	4.0514	2.5326	10.4453	4.5674	2.2799
575	4.1209	0.7714	0.602	2.9981	90.8416	1.744	9.9863	15.9311	5.0825	0.8876	0.602	0.8428	0.311	2	8.8638	2.7411	1.6245	8.8129	4.2728	1.4121
576	3.3923	0.8189		2.6726	62.9783	1.7051	8.7269	35.6113	6.7856	1.3258	0.8297	0.8991	0.4498	2	11.5702	6.0856	1.3937	13.5297	4.3692	4.1203
577	3.65	0.7627	0.6775	2.7155	75.1591	1.6204	8.7454	26.4392	7.5167	1.3927	0.6775	0.8771	0.3411	2	12.18	5.1064	2.3554	14.9701	5.5295	3.2203
578	3.0437	0.8116		2.2914	45.5244	1.405	7.7605	-3.7995	1.4905	0.2699	0.82	0.8494	0.4647	2	2.0942	0.6394	0.6252	1.3759	1.5471	-0.0796
579	2.4227	0.8449		1.8631	13.4571	1.1634	6.4311	4.0341	3.2494	0.5878	0.7867	0.9035	0.497	2	3.7803	1.7024	1.5415	3.4253	3.1183	0.1525
580	3.668	0.7861		2.7968	75.7058	1.7088	9.0589	41.9465	3.0948	0.5838	0.72	0.8529	0.3546	2	5.2884	2.8554	0.6023	8.0528	1.7966	2.2183
581	2.8991	0.8018		2.1629	37.6911	1.2955	7.3031	29.2158	8.4354	1.4964	0.7521	0.8797	0.3926	2	10.928	5.5371	2.6906	14.1021	5.9708	3.1927
582	2.2419	0.8741		1.7646	6.5717	1.1243	6.1565	-11.6307	3.9032	0.7128	0.8449	0.9536	0.4927	2	4.3884	1.6362	2.0528	3.3211	4.3571	-0.5104
583	2.6525	0.8074		2.0601	24.5903	1.3088	6.7278	7.8611	5.9668	1.1608	0.8242	0.8846	0.4898	2	7.8093	3.3064	2.2957	6.7512	5.4977	0.6139
584	4.4727	0.7616	0.6224	3.3065	96.6088	1.9437	10.7018	42.2754	7.6224	1.3844	0.6224	0.8705	0.3059	2	14.8157	7.6095	1.415	24.8743	4.4001	6.2634
585	2.5967	0.8151		1.9959	21.9472	1.2599	6.6495	37.5266	4.1743	0.7909	0.8351	0.9067	0.4571	2	5.2592	3.1656	1.2194	6.926	2.6079	1.9736
586	1.9932	0.8698		1.5547	1.6103	0.9757	5.4467	-0.4123	3.0351	0.5437	0.8373	0.948	0.484	2	2.9613	1.4627	1.4986	3.0223	3.0475	-0.0122
587	3.0987	0.8913		2.6084	48.6151	1.7578	8.677	6.3649	3.274	0.6632	0.8726	0.941	0.5468	2	5.755	2.0425	1.6138	3.7356	3.0657	0.3663
588	2.4855	0.944		2.1158	16.417	1.4711	7.3714	-4.839	3.7072	0.7398	0.9386	1.0033	0.5818	2	5.4536	1.9974	2.2669	3.4331	3.8867	-0.2639
589	2.456	0.937		2.0944	14.9294	1.4685	7.2297	-24.006	0.0543	0.011	0.9208	0.9866	0.5587	2	0.0797	0.0185	0.0407	0.0331	0.0673	-0.0191
590	1.9419	0.9543		1.6447	1.0523	1.1523	5.8221	0.729	2.0358	0.4029	0.9261	0.9929	0.5814	2	2.3458	1.1921	1.1537	2.0504	2.021	0.0171
591	2.9265	0.9072		2.4371	39.2341	1.6583	8.3407	8.9171	3.4793	0.6918	0.9187	0.9661	0.5719	2	5.7698	2.327	1.6026	4.0688	3.1692	0.5145
592	2.614	0.9439		2.2529	22.7931	1.592	7.7511	1.5483	5.6961	1.1699	0.9313	1.023	0.5864	2	9.0682	3.4286	3.0193	5.8474	5.6079	0.1404
593	3.593	0.8448		2.8996	72.7718	1.8835	9.5358	46.1101	6.7165	1.3266	0.7855	0.9788	0.4551	2	12.6506	7.4804	1.1677	16.4372	3.6195	5.8332
594	2.5399	0.8679		2.0858	19.1992	1.4019	6.9251	-6.2966	4.2833	0.8671	0.8737	0.9927	0.5836	2	6.0048	2.2791	2.2291	3.9052	4.553	-0.3781
595	5.2454	0.8223	0.6226	4.2017	99.6192	2.695	13.5503	8.025	4.7495	0.9446	0.6226	0.9201	0.3347	2	12.8	2.4894	2.3256	7.4372	4.3684	1.0272
596	3.9396	0.8512	0.6144	3.2209	86.4369	2.1218	10.5344	11.407	4.5159	0.9096	0.6144	0.9839	0.3506	2	9.5818	2.4956	1.7845	7.1184	4.0008	1.093
597	1.9593	0.8962		1.5633	1.1868	1.03	5.5162	-15.7905	3.0619	0.5717	0.8522	0.9165	0.4926	2	3.1538	1.2486	1.9052	2.5346	3.5456	-0.498
598	2.5329	0.872		2.0944	18.8512	1.4239	6.9386	-1.1877	2.7111	0.5564	0.9244	0.9705	0.5839	2	3.8603	1.556	1.5255	2.6648	2.7433	-0.0459
599	3.8733	0.8637		3.2508	83.8913	2.1759	10.5096	19.473	5.3751	1.1129	0.762	0.9626	0.4592	2	11.6957	4.265	2.6322	9.2888	4.3285	2.2775
600	3.0163	0.9352		2.6384	43.8872	1.8665	8.8617	5.7593	4.3499	0.9162	0.8989	1.0354	0.5254	2	8.119	2.6213	2.7022	4.9893	4.0993	0.4676
601	4.2788	0.8705	0.6578	3.5421	94.2083	2.3457	11.7018	11.6765	6.4663	1.2962	0.6578	0.9867	0.4039	2	15.1681	4.0778	3.149	10.0965	5.7113	1.7711
602	3.4667	0.8845		2.8182	66.6528	1.8552	9.6327	51.529	5.0325	0.9692	0.7617	0.963	0.4542	2	9.3363	5.9189	1.1209	13.0308	2.4393	4.8109
603	3.677	0.8264	0.6847	2.9382	75.8669	1.8749	9.5466	38.1211	3.2667	0.6416	0.6847	0.9383	0.3662	2	6.1247	3.0751	0.7849	8.397	2.0213	2.3348
604	3.4491	0.8254		2.724	65.9585	1.7443	8.9439	17.9893	5.7001	1.1117	0.7842	0.8891	0.4651	2	9.9426	3.963	1.9098	8.52	4.6747	1.7886
605	1.9561	0.9745		1.6832	1.1099	1.1963	5.9886	2.7916	3.0812	0.6155	0.9817	0.9817	0.5944	2	3.686	1.8832	1.8027	3.1682	2.9952	0.1029
606	3.0327	0.8455		2.4499	45.0026	1.5958	8.0557	-6.9639	4.5073	0.8929	0.8504	0.9268	0.4882	2	7.1928	1.8527	2.4641	3.7952	4.8213	-0.5009
607	2.3038	0.9454		1.9402	8.6617	1.3335	6.8421	-9.864	4.8291	0.9412	0.9201	1.0321	0.643	2	6.4396	2.7762	2.9089	4.3176	5.3054	-0.6352
608	2.6268	0.8978		2.1886	23.2403	1.4699	7.409	6.6967	0.0626	0.0124	0.8872	0.9737	0.5105	2	0.092	0.036	0.0333	0.0705	0.0584	0.0062
609	2.5161	0.8543		1.9873	17.8769	1.2647	6.7531	-4.3178	0.0683	0.0128	0.8604	0.9061	0.4775	2	0.0864	0.0303	0.0389	0.0635	0.0713	-0.0037
610	3.0839	0.8953		2.5227	47.5775	1.6566	8.6737	7.9202	3.759	0.7179	0.8223	0.9393	0.5088	2	6.2271	2.2542	1.5855	4.4307	3.4613	0.4932
611	3.0652	0.8816		2.5655	46.679	1.7513	8.4893	-9.5908	5.5072	1.1361	0.8836	0.9938	0.5762	2	9.6447	2.5525	3.6702	4.4301	6.0356	-0.925
612	4.3273	0.8196		3.4093	95.0163	2.1611	11.142	27.503	6.8323	1.3252	0.7677	0.9757	0.3909	2	14.7653	5.9972	2.1951	15.3418	4.9533	4.0609
613	2.9481	0.8427		2.3514	40.5159	1.5139	7.8048	31.1685	6.7433	1.308	0.781	0.9472	0.4762	2	10.2087	5.3921	2.3626	11.3235	4.6416	3.1819
614	3.4695	0.8356	0.6762	2.7626	66.9254	1.7742	9.1079	29.9959	6.3675	1.2404	0.6762	0.933	0.4099	2	11.2972	5.216	2.3461	12.7239	4.4575	3.3887
615	4.3364	0.8792	0.6328	3.6963	95.0531	2.3975	11.9772	1.5863	3.4788	0.6964	0.6328	0.9634	0.3914	2	8.3404	1.4724	1.9249	3.7616	3.4236	0.1323
616	3.0154	0.8609		2.4242	43.8355	1.5601	8.1554	3.0324	5.3289	1.0194	0.8286	0.9008	0.4644	2	8.3136	2.6517	2.8353	5.7102	5.1674	0.2521
617	3.4233	0.7925	0.6576	2.6212	64.6098	1.6001	8.5235	37.5218	12.3152	2.3119	0.6576	0.9015	0.3339	2	19.7056	9.9634	2.872	29.8352	7.6942	7.3939
618	4.0046	0.8766		3.3279	88.2881	2.2126	11.0283	32.907	5.7499	1.1536	0.7794	0.9498	0.4665	2	12.7222	5.9863	2.4013	12.8311	3.8577	4.1865
619	2.3362	0.8584		1.8246	9.7386	1.1631	6.3002	-5.9583	4.9797	0.9193	0.8514	0.9169	0.4928	2	5.7919	2.2553	2.5988	4.5761	5.2764	-0.3451
620	3.0056	0.851		2.3899	43.3713	1.5347	8.0358	15.9815	4.6504	0.8882	0.8243	0.8976	0.4582	2	7.137	2.9307	1.7979	6.3968	3.9071	1.1406
621	3.0702	0.854		2.4114	47.1011	1.5327	8.2371	5.4588	3.7422	0.6963	0.8196	0.8934	0.5072	2	5.7357	2.1077	1.6546	4.1553	3.5379	0.3131
622	3.7075	0.8139	0.6121	2.8868	77.3257	1.8171	9.4799	12.6726	6.0015	1.1504	0.6121	0.9265	0.3716	2	10.9054	3.3297	2.9005	8.9595	5.2409	1.382
623	1.685	0.9027		1.3235	0.2289	0.8703	4.7785	-8.4071	3.5071	0.6387	0.8513	0.9168	0.5015	2	3.0522	1.65	1.9017	3.2901	3.8017	-0.2566
624	3.4885	0.7387		2.4199	67.8072	1.3353	8.0952	0.9128	3.2721	0.5397	0.7181	0.7885	0.3573	2	4.3692	1.1984	1.1804	3.3539	3.2423	0.0399
625	2.8089	0.8422		2.2657	33.2067	1.4647	7.4318	-7.1613	2.2747	0.4483	0.8251	0.8931	0.5023	2	3.3318	0.9858	1.192	1.9626	2.4377	-0.2386
626	2.9737	0.8646		2.4242	41.7581	1.5845	8.0769	27.4432	3.3684	0.6608	0.8397	0.9674	0.5263	2	5.3372	2.751	1.0748	5.227	2.444	1.4647
627	2.5839	0.9124		2.1115	21.305	1.382	7.4063	-19.1142	1.7073	0.3186	0.8682	0.9384	0.5325	2	2.3595	0.632	1.1538	1.1868	2.0337	-0.451
628	3.1817	0.8901		2.6212	52.8969	1.7552	8.8966	10.6419	3.5848	0.7072	0.8041	0.9548	0.5074	2	6.2921	2.2949	1.9358	4.5232	3.2034	0.6696
629	3.3982	0.8749	0.7748	2.8482	63.3622	1.939	9.3403	31.1689	7.7281	1.6043	0.7748	0.9968	0.4536	2	14.9848	7.0837	2.6368	15.6154	5.3195	4.6706
630	4.1418	0.9082	0.7697	3.6363	91.4512	2.5538	11.8178	26.1762	4.5452	0.9822	0.7697	1.0329	0.5015	2	11.6075	4.7213	1.7171	9.4135	3.3554	3.0384
631	3.1534	0.9224		2.6855	51.6099	1.8425	9.1377	11.9655	3.8913	0.7846	0.8926	0.9881	0.5222	2	7.1698	2.6468	1.7754	5.0684	3.4257	0.8579
632	2.7861	0.8592		2.2829	31.988	1.5296	7.5204	-10.6839	0.0985	0.02	0.8567	0.9635	0.5565	2	0.1506	0.0445	0.0608	0.08	0.109	-0.0161
633	2.7892	0.9236		2.4199	32.2023	1.7341	8.0931	-11.1944	0.0777	0.0167	0.9445	1.0248	0.6396	2	0.1348	0.0402	0.0581	0.0629	0.0865	-0.0151
634	2.6647	0.8463		2.1629	25.4747	1.4316	7.085	-4.8518	3.5158	0.7104	0.8793	0.9461	0.5356	2	5.0332	1.7302	1.7461	3.2304	3.6864	-0.2442
635	3.2604	0.8839		2.7069	56.8001	1.8187	9.0535	16.8698	3.7492	0.7532	0.8222	0.9408	0.4765	2	6.8187	2.6353	1.2954	5.531	3.1166	1.1503
636	3.1435	0.864	0.7435	2.6041	51.0657	1.7427	8.5324	21.0479	5.3173	1.086	0.7435	0.9788	0.4371	2	9.2665	3.7853	2.028	8.6605	4.1981	1.9504
637	2.2885	0.9371		1.9274	8.1767	1.3272	6.7372	-12.295	4.0698	0.8017	0.9204	0.9864	0.6088	2	5.4014	2.118	2.6661	3.4792	4.5701	-0.6641
638	3.1455	0.8259	0.695	2.4842	51.1744	1.5832	8.1616	26.1497	5.2439	1.0172	0.695	0.9455	0.3845	2	8.3022	3.6602	1.6185	9.5182	3.8726	2.171
639	2.6589	0.8715		2.1287	25.0432	1.4002	7.2801	-2.1485	2.9946	0.576	0.8561	0.9228	0.5185	2	4.1931	1.496	1.5374	2.8853	3.059	-0.0901
640	2.7781	0.8864		2.3514	31.5603	1.5949	7.7367	-4.66	1.986	0.4094	0.8841	0.9832	0.5355	2	3.1674	0.9654	1.1973	1.8028	2.0784	-0.1476
641	2.6528	0.9033		2.1972	24.613	1.5016	7.528	-14.3556	4.5583	0.9092	0.9059	0.9719	0.5824	2	6.8447	2.0534	3.2228	3.5256	5.2127	-0.9826
642	2.8996	0.8797		2.4456	37.7159	1.6624	8.0138	-3.4149	5.2071	1.0802	0.9162	0.9822	0.5179	2	8.6562	2.4935	3.572	4.8143	5.385	-0.2956
643	2.5217	0.8699		2.0216	18.2658	1.3293	6.8914	15.6944	8.2234	1.5862	0.8383	0.9302	0.5134	2	10.9313	5.2748	3.2987	10.2744	6.9327	1.7156
644	2.3111	0.8607		1.8032	8.9454	1.1349	6.2488	-15.6024	5.8632	1.0649	0.8209	0.9512	0.5183	2	6.6541	2.4751	3.3249	4.7752	6.7781	-1.0382
645	3.1785	0.8067		2.467	52.6771	1.5621	8.0552	38.1743	8.2591	1.6016	0.7853	0.8888	0.4298	2	12.9016	7.1196	2.4161	16.5659	5.1062	4.9251
646	3.0857	0.9133		2.5741	47.7367	1.7149	8.8533	2.3032	5.9244	1.1476	0.8533	0.9247	0.5347	2	10.1597	3.3287	3.0273	6.2256	5.7879	0.234
647	2.4254	0.8841		1.9616	13.6665	1.279	6.7362	-13.7898	5.7934	1.1	0.8592	0.974	0.5582	2	7.4098	2.6584	3.5113	4.7621	6.5925	-1.0218
648	2.9684	0.8668		2.4242	41.4783	1.5874	8.0833	12.1855	6.0311	1.1844	0.8168	0.9512	0.522	2	9.5737	3.9312	2.638	7.5308	5.296	1.1666
649	3.5992	0.8485		2.9082	73.1511	1.8848	9.5943	7.7373	5.917	1.1624	0.792	0.924	0.4771	2	11.1524	3.4675	2.5161	7.2679	5.4593	0.8629
650	3.8564	0.8257	0.685	3.0367	83.211	1.9238	10.0039	10.6352	6.0953	1.1722	0.685	0.9146	0.398	2	11.7262	3.4148	2.7923	8.5805	5.447	1.2471
651	2.621	0.861		2.0944	23.0389	1.3673	7.0897	-1.8408	3.8777	0.7478	0.8741	0.9707	0.5165	2	5.302	1.9419	1.914	3.76	3.949	-0.0976
652	3.6779	0.8473		2.9168	75.8992	1.852	9.7905	47.2796	4.4441	0.8407	0.7399	0.93	0.3895	2	8.2304	4.8038	0.7839	12.3342	2.343	3.8913
653	2.8909	0.9059		2.497	37.2215	1.7568	8.2272	-8.8839	4.3198	0.9224	0.9249	1.0026	0.586	2	7.589	2.082	2.478	3.5529	4.7034	-0.6742
654	2.7126	0.8414		2.1587	28.068	1.3837	7.1701	-13.6687	4.1495	0.8008	0.8602	0.925	0.5543	2	5.7416	1.8296	2.3072	3.3009	4.7168	-0.7848
655	2.2497	0.9101		1.846	6.7514	1.2161	6.4324	-1.074	5.4328	1.0271	0.9277	0.994	0.5469	2	6.6068	2.9321	2.8119	5.3615	5.4912	-0.071
656	3.9381	0.8859	0.6508	3.2594	86.3675	2.1695	10.9605	17.1827	5.2862	1.0463	0.6508	0.9899	0.3586	2	11.4685	3.5405	2.7164	9.8733	4.3779	1.9706
657	2.0939	0.9237		1.7218	2.791	1.1609	6.0761	-27.7131	0.074	0.0141	0.9091	0.9839	0.558	2	0.0859	0.0289	0.0498	0.0518	0.0945	-0.0238
658	2.2325	0.8555		1.7175	6.1334	1.0799	5.9999	6.0224	1.3491	0.2428	0.8015	0.9264	0.4633	2	1.4569	0.6751	0.5888	1.4572	1.2678	0.0877
659	3.597	0.7721		2.6555	73.0246	1.5755	8.7252	24.2669	8.1237	1.4669	0.7087	0.8333	0.3812	2	12.7989	5.451	1.6607	14.3005	6.1522	3.1059
660	4.0309	0.8495	0.7035	3.2723	89.0636	2.1521	10.7577	29.9977	6.7231	1.345	0.7035	0.9526	0.4019	2	14.4688	6.2317	1.7706	15.5065	4.7063	4.3403
661	2.4995	0.8697		2.0173	17.0592	1.3126	6.8289	-3.1264	3.86	0.7419	0.8777	0.9412	0.5142	2	5.0666	1.8883	1.9536	3.6724	3.9805	-0.1584
662	2.7701	0.9255		2.3685	30.8268	1.6305	8.054	7.8106	0.1017	0.0206	0.8976	1.002	0.5558	2	0.1658	0.0651	0.0491	0.1171	0.0938	0.0129
663	2.3606	0.8488		1.8203	10.6387	1.1393	6.2949	25.6502	2.5887	0.4685	0.8173	0.9341	0.4702	2	2.9493	1.6616	0.8861	3.5335	1.9247	0.7565
664	2.4963	0.919		2.1073	16.9091	1.4324	7.2068	14.482	5.4883	1.0908	0.868	0.9954	0.5303	2	7.8615	3.6274	2.529	6.8403	4.6934	1.1385
665	3.4166	0.8186		2.6855	64.163	1.7001	8.7869	13.4474	7.0042	1.3552	0.7868	0.9165	0.4336	2	11.9079	4.2298	2.5233	9.7558	6.0624	1.6013
666	2.9683	0.8609		2.4156	41.4529	1.5703	8.0277	23.3528	3.1499	0.6162	0.8429	0.9563	0.517	2	4.9463	2.4035	1.2104	4.6485	2.4144	1.1551
667	3.3357	0.8045	0.6601	2.5613	60.1161	1.6041	8.4304	28.147	2.5935	0.4935	0.6601	0.9278	0.3856	2	4.1603	1.8896	0.6213	4.9003	1.8636	1.171
668	2.777	0.8287		2.2015	31.4892	1.4054	7.2298	-17.9952	3.7572	0.7304	0.8607	0.9245	0.4873	2	5.2803	1.2099	2.2455	2.4831	4.4332	-0.9502
669	3.904	0.8419	0.6769	3.0838	84.9866	1.9757	10.3259	29.108	3.3701	0.6448	0.6769	0.9373	0.3605	2	6.6583	2.7993	1.0118	7.7652	2.389	1.9381
670	3.0428	0.8585		2.4713	45.4721	1.611	8.2066	32.5018	8.664	1.7008	0.8703	0.9397	0.4791	2	13.9577	7.3384	2.9359	15.3163	5.848	4.5365
671	3.1836	0.844	0.7228	2.5698	52.9795	1.6896	8.4411	34.4929	5.2128	1.0434	0.7228	0.9334	0.4469	2	8.8076	4.5639	1.6745	10.2132	3.4148	3.038
672	3.2338	0.8915		2.7112	55.6461	1.8419	9.0566	-19.5473	3.7157	0.7557	0.876	1.1896	0.7049	2	6.8439	1.7931	2.3352	2.544	4.4419	-1.3378
673	3.2544	0.8261	0.6711	2.5227	56.6024	1.5842	8.4461	18.7992	1.78	0.3339	0.6711	0.9452	0.3842	2	2.8198	1.0853	0.8597	2.8252	1.4454	0.5301
674	4.4246	0.8101	0.6781	3.4222	96.0142	2.1393	11.2601	14.5976	4.9816	0.9465	0.6782	0.9027	0.3415	2	10.6572	3.0087	1.7942	8.8097	4.2545	1.5557
675	2.8829	0.7852		2.1972	36.8273	1.3493	7.1119	9.5814	5.4764	1.039	0.7878	0.8566	0.4277	2	7.3893	2.826	2.293	6.6068	4.9516	0.708
676	3.1486	0.7484		2.2871	51.3648	1.3332	7.4024	33.3407	8.1998	1.4768	0.7261	0.8449	0.3505	2	10.932	5.5607	1.9749	15.8639	5.4658	3.6448
677	1.9867	0.8295		1.4819	1.5717	0.8867	5.1771	-0.6984	4.3921	0.7523	0.8271	0.8762	0.4377	2	3.8945	1.9085	1.986	4.3608	4.4229	-0.0272
678	2.3986	0.8694		1.8931	12.3937	1.2292	6.5509	-14.6808	6.8693	1.2889	0.8681	0.941	0.5279	2	8.4437	2.9193	4.0606	5.5298	7.878	-1.2396
679	2.7554	0.8031		2.0644	30.0969	1.255	6.9521	-12.294	5.5461	1.0012	0.7883	0.8678	0.4263	2	6.9603	1.7993	2.8561	4.2207	6.2281	-0.8557
680	2.9215	0.9313		2.5784	38.9092	1.8566	8.5476	41.841	4.6419	1.0082	0.9024	1.0189	0.6167	2	8.6181	5.2707	1.5847	8.5473	2.6997	3.6059
681	2.4008	0.9629		2.0816	12.5392	1.4875	7.2624	11.1613	0.4434	0.0908	0.9542	1.025	0.6528	2	0.6596	0.3308	0.2484	0.5067	0.3939	0.0736
682	3.9064	0.8813	0.7353	3.2937	85.021	2.2559	10.8155	40.8017	4.3141	0.8998	0.7353	1.0036	0.4255	2	9.7322	5.0575	1.1536	11.8867	2.5539	3.9709
683	3.5452	0.9051	0.7787	2.9981	70.8277	2.0413	10.08	42.927	7.3718	1.4929	0.7787	0.9858	0.4323	2	15.0481	8.2785	1.7793	19.1504	4.2073	6.4597
684	2.5618	0.9045		2.0987	20.2482	1.3943	7.2795	3.8036	2.7794	0.5324	0.8647	0.9656	0.5671	2	3.8753	1.6637	1.5724	2.9335	2.6737	0.1474
685	4.1345	0.8349	0.6905	3.2979	91.2358	2.1165	10.8449	22.4261	6.4045	1.2499	0.6905	0.9592	0.4001	2	13.5552	5.0278	2.0165	12.5655	4.9684	3.0399
686	3.4283	0.8877		2.9125	64.8188	1.965	9.5608	32.8988	6.9715	1.4328	0.8628	0.9733	0.5061	2	13.699	6.8744	2.3158	13.5827	4.678	4.5068
687	3.2025	0.8995		2.7197	53.8629	1.8694	9.0494	42.8679	3.4656	0.7159	0.8572	0.9719	0.5495	2	6.4785	3.8653	0.8442	7.0336	1.9799	2.7772
688	3.8168	0.9251	0.6916	3.3793	81.4905	2.3282	11.0928	7.7742	5.1696	1.085	0.6916	1.0655	0.4857	2	12.0359	3.2516	2.456	6.6942	4.7677	0.9357
689	4.5757	0.8683	0.6545	3.8462	97.5428	2.5975	12.4819	18.029	4.367	0.9088	0.6545	0.9769	0.3821	2	11.3434	3.4128	1.893	8.9322	3.5798	2.0451
690	2.849	0.8143		2.2572	34.9449	1.4604	7.2886	28.2318	0.3025	0.0606	0.8017	0.9219	0.451	2	0.4417	0.2226	0.0688	0.4936	0.217	0.1247
691	4.6296	0.8366	0.6951	3.722	97.9933	2.4169	12.1677	15.0414	5.2056	1.034	0.6951	0.9455	0.4186	2	12.5813	3.7435	2.0147	8.9438	4.4226	1.8924
692	2.7217	0.8884		2.2743	28.5319	1.5515	7.5962	-3.8403	3.7713	0.7703	0.9023	0.9581	0.5193	2	5.8511	1.8088	2.3	3.4834	3.9161	-0.2247
693	4.2179	0.8862	0.757	3.5378	93.2955	2.3805	11.7431	29.6984	5.8496	1.1858	0.757	0.9807	0.4085	2	13.925	5.8153	2.7495	14.2365	4.1124	4.1355
694	2.1941	0.901		1.7775	5.1423	1.1921	6.2107	-39.4708	4.1149	0.7898	0.8574	0.9805	0.5239	2	4.9054	1.0708	3.3385	2.0438	5.7393	-1.9362
695	3.3619	0.7985		2.557	61.4233	1.5554	8.4335	32.1137	4.1748	0.77	0.7719	0.8816	0.4483	2	6.4935	3.356	1.0822	7.4854	2.8342	2.0853
696	2.4398	0.9688		2.133	14.2966	1.5069	7.4261	-2.4667	4.5923	0.9319	0.9444	1.0436	0.6711	2	6.9201	2.9873	2.9004	4.4513	4.7057	-0.1707
697	3.9198	0.8518		3.178	85.3651	2.0907	10.4899	8.9943	4.7797	0.9526	0.8225	0.9316	0.4677	2	9.993	2.933	1.7869	6.2716	4.3498	0.8988
698	4.2154	0.8218	0.568	3.3622	93.2591	2.1489	10.8833	14.674	6.3124	1.2464	0.568	0.9526	0.3394	2	13.5648	3.8188	2.5014	11.25	5.3861	1.9905
699	3.1233	0.8233		2.4885	49.9026	1.6101	8.078	25.3881	8.6686	1.7278	0.7663	0.9301	0.4278	2	13.9573	6.3102	2.4734	14.7511	6.4677	3.5435
700	2.9187	0.8955		2.3985	38.7096	1.613	8.2111	6.3126	4.0738	0.8003	0.837	0.9524	0.517	2	6.571	2.3882	1.7171	4.6189	3.8167	0.4148
701	2.5255	0.87		2.013	18.5257	1.3127	6.9025	9.2842	0.3927	0.0747	0.8251	0.9373	0.4969	2	0.5155	0.2249	0.1167	0.4526	0.3563	0.0479
702	2.6387	0.8863		2.1672	23.9813	1.4441	7.3471	-0.1679	7.3542	1.4455	0.8931	0.9714	0.5441	2	10.6202	3.9899	3.6823	7.3337	7.3665	-0.0178
703	3.4122	0.8169		2.6127	63.955	1.6179	8.757	27.6011	4.468	0.8255	0.7603	0.8692	0.3868	2	7.2287	3.2463	1.4806	8.3933	3.2349	1.9952
704	2.8538	0.8461		2.2657	35.334	1.4721	7.5852	7.1141	3.3286	0.646	0.8543	0.9168	0.4759	2	4.9001	1.8199	1.1266	3.8244	3.0918	0.3486
705	3.5342	0.8578		2.8354	70.4544	1.8395	9.5244	27.5295	7.4571	1.4402	0.7644	0.9379	0.4139	2	13.7173	6.0131	2.6497	14.5282	5.4043	3.7763
706	3.7728	0.8099		2.8996	80.0556	1.7784	9.6	53.8826	4.8596	0.9002	0.7199	0.856	0.3528	2	8.6423	5.4473	0.6881	15.4411	2.2411	4.6567
707	3.4391	0.8708	0.7407	2.8525	65.1777	1.9249	9.4083	53.0006	8.6947	1.7789	0.7407	0.9826	0.4815	2	16.7364	10.838	2.0157	22.509	4.0864	8.8704
708	3.4572	0.8652		2.8311	66.3807	1.8811	9.3973	27.6901	5.5642	1.1138	0.7787	0.946	0.4675	2	10.4669	4.7794	2.0623	10.2228	4.0236	2.8983
709	2.9536	0.8712		2.4242	40.8191	1.6072	8.0834	28.5829	4.1101	0.8172	0.822	0.9399	0.5222	2	6.6057	3.4208	1.4947	6.5509	2.9352	1.8881
710	2.4967	0.8474		1.9831	16.9306	1.2703	6.6468	-3.5811	0.6258	0.1196	0.8237	0.9318	0.4708	2	0.795	0.2767	0.3321	0.5878	0.6482	-0.0285
711	2.4963	0.8435		1.906	16.8877	1.1842	6.6154	3.0647	3.0723	0.55	0.8072	0.909	0.4601	2	3.6382	1.4816	1.4242	3.2205	2.9781	0.1115
712	3.095	0.8626		2.527	48.2684	1.6498	8.3873	1.2949	4.3745	0.8605	0.8728	0.9353	0.5379	2	7.217	2.416	2.7149	4.4915	4.3177	0.0935
713	2.5208	0.8786		2.1244	18.2442	1.4772	6.9583	-7.6037	3.8942	0.8267	0.9262	1.025	0.6177	2	5.7525	2.1508	2.178	3.4821	4.1902	-0.4374
714	3.137	0.8283	0.6484	2.4371	50.6318	1.5338	8.1636	15.9076	3.8969	0.7322	0.6484	0.9525	0.3642	2	5.977	2.1441	1.5746	5.8879	3.277	0.9508
715	3.7448	0.7768	0.6335	2.8439	78.964	1.7242	9.139	21.6192	5.6989	1.0752	0.6335	0.8805	0.348	2	9.826	3.6788	2.0371	10.5706	4.4668	2.1243
716	2.6351	0.8496		2.1501	23.7339	1.4137	7.0336	15.6294	2.1072	0.4235	0.9023	0.9711	0.5178	2	2.979	1.3862	0.9657	2.6771	1.7779	0.4656
717	3.2956	0.8163	0.6684	2.5142	58.5058	1.5426	8.452	23.365	6.0583	1.1057	0.6684	0.8935	0.3603	2	9.3456	3.8563	1.2763	10.7034	4.6428	2.1836
718	2.8744	0.8279		2.2914	36.5323	1.4767	7.4759	52.4912	4.5587	0.9005	0.7602	0.9138	0.4401	2	6.7318	4.4867	0.7685	10.1956	2.1658	3.5336
719	2.3574	0.8929		1.9145	10.4542	1.2623	6.6132	-8.2084	7.0907	1.3534	0.8678	0.9345	0.4992	2	8.9506	3.0959	4.3097	6.2013	7.6728	-0.7347
720	4.276	0.8027		3.3493	94.0984	2.1048	10.7829	41.5655	6.5535	1.2792	0.7256	0.9265	0.421	2	13.7939	7.3455	1.6876	17.4496	3.8295	5.7335
721	3.4468	0.8692	0.6924	2.8482	65.6577	1.9166	9.4122	21.6175	2.5051	0.5101	0.6924	0.9809	0.4324	2	4.8012	1.8868	1.0204	4.3641	1.9635	1.0379
722	3.0183	0.8897		2.5013	44.094	1.6668	8.4361	7.3112	4.9096	0.97	0.8675	0.9491	0.4953	2	8.1833	2.8521	2.0642	5.7586	4.5506	0.5983
723	2.9932	0.8686		2.4456	42.8572	1.6319	8.1683	6.2407	4.5679	0.9126	0.8543	0.963	0.4968	2	7.4543	2.593	2.1057	5.2192	4.2829	0.4652
724	4.135	0.8353	0.6935	3.3579	91.2717	2.198	10.8505	50.0379	6.0585	1.2273	0.6935	0.9725	0.4184	2	13.3165	7.9297	1.5685	18.9537	3.0269	6.6633
725	3.0959	0.8597		2.5056	48.375	1.6325	8.3618	-1.7462	6.4897	1.267	0.8683	0.9393	0.5208	2	10.5944	3.2537	3.587	6.2478	6.6031	-0.185
726	3.667	0.8492	0.759	2.981	75.6735	1.9512	9.7834	51.219	4.0867	0.8151	0.759	0.9588	0.4221	2	7.974	4.9257	0.9262	11.6698	1.9935	4.0842
727	1.4768	0.8789		1.1222	0.0191	0.7168	4.0776	-50.1209	1.1543	0.2029	0.6613	0.9649	0.4966	2	0.8274	0.4459	0.6795	0.8979	1.733	-0.4147
728	2.7276	0.8363		2.1544	28.7411	1.3821	7.1667	16.2865	0.099	0.0191	0.8244	0.8896	0.4505	2	0.1368	0.0596	0.0399	0.1323	0.0829	0.0223
729	2.9822	0.8446		2.3728	42.2172	1.5333	7.9126	32.0279	5.5054	1.0668	0.7905	0.9843	0.4173	2	8.4414	4.2653	1.8922	10.2204	3.7421	2.7036
730	4.3242	0.784		3.2166	94.9427	1.9084	10.6512	37.1429	6.8889	1.2343	0.6704	0.8582	0.3328	2	13.1468	6.324	1.8373	19.0044	4.3302	4.8831
731	2.6218	0.8909		2.1544	23.0613	1.4407	7.3378	-2.0743	0.0747	0.0147	0.8771	0.9437	0.5278	2	0.1076	0.038	0.0366	0.072	0.0762	-0.0022
732	2.4218	0.9287		2.043	13.3943	1.4025	7.0656	10.3796	4.1731	0.8284	0.9227	0.9819	0.595	2	5.8528	2.833	2.0666	4.761	3.74	0.6075
733	3.025	0.8906		2.4885	44.5087	1.6521	8.4639	-4.7422	4.0117	0.7831	0.8949	0.9669	0.5246	2	6.6277	1.8901	1.8523	3.6028	4.2019	-0.3143
734	2.3078	0.9351		1.9745	8.8035	1.3493	6.7796	-3.695	1.601	0.3186	0.9171	0.9821	0.5922	2	2.1602	0.9033	0.982	1.5253	1.6601	-0.0798
735	3.7694	0.7805	0.6394	2.784	79.9228	1.661	9.2422	38.575	4.677	0.8405	0.6394	0.895	0.3218	2	7.7685	3.9213	0.8673	12.1837	2.8729	2.9967
736	4.1309	0.8329	0.6626	3.2166	91.0565	2.014	10.8086	14.3985	7.3114	1.3624	0.6626	0.9297	0.3584	2	14.7251	4.3633	2.1269	12.1741	6.2585	2.1202
737	3.9263	0.8108	0.6131	3.0196	85.71	1.8621	10.0015	28.6202	7.05	1.3126	0.6131	0.8919	0.3046	2	13.1278	5.2898	1.8631	17.3684	5.0322	3.7572
738	3.0039	0.8974		2.5056	43.294	1.7005	8.4686	3.3296	2.0364	0.4089	0.8503	0.9782	0.5219	2	3.4629	1.1427	1.1467	2.1894	1.9686	0.1153
739	2.5886	0.8761		2.1115	21.4819	1.4321	7.1246	-6.6948	3.6672	0.7371	0.8733	0.9808	0.5436	2	5.2518	1.7753	2.0971	3.2659	3.9127	-0.3516
740	2.6891	0.8846		2.2443	26.8459	1.5118	7.4729	13.5943	6.0136	1.2166	0.8623	0.9817	0.5663	2	9.0913	4.1784	2.8241	7.3783	5.1959	1.2359
741	2.9546	0.9563		2.6341	40.8697	1.8978	8.8764	17.9043	3.7771	0.8075	0.9339	1.0303	0.6373	2	7.1681	3.2596	1.8004	5.1146	3.1008	1.2834
742	2.4742	0.886		1.9959	15.9265	1.3113	6.8871	-5.0077	4.43	0.8435	0.8886	0.9547	0.5216	2	5.8091	2.1356	2.2642	4.094	4.6518	-0.2909
743	2.4727	0.885		1.9916	15.8414	1.309	6.8746	-12.1626	5.207	0.9915	0.8849	0.9526	0.5033	2	6.816	2.1105	3.1232	4.1933	5.8403	-0.829
744	3.2967	0.8786		2.6898	58.563	1.7492	9.1001	37.1592	7.314	1.4059	0.7964	0.9468	0.4461	2	12.7936	6.8042	2.4863	15.2535	4.5962	4.754
745	3.2017	0.8556		2.5912	53.8352	1.6991	8.6057	32.2102	5.0166	0.9905	0.8508	0.9164	0.5069	2	8.5237	4.4694	1.6786	8.8172	3.4008	2.7455
746	3.3043	0.8231		2.6084	58.8493	1.6718	8.5441	28.8066	5.0904	0.996	0.731	0.9434	0.4389	2	8.5102	4.042	1.4921	9.2101	3.624	2.4515
747	5.2386	0.8317	0.6549	4.1931	99.5812	2.6893	13.6874	19.1692	4.7308	0.9295	0.6549	0.9648	0.3457	2	12.7225	3.7609	1.594	10.878	3.824	2.4388
748	3.6991	0.8507	0.641	2.9853	76.9677	1.9536	9.8863	21.431	3.2966	0.6514	0.641	0.964	0.3886	2	6.4402	2.3868	1.7295	6.1418	2.5901	1.3802
749	3.1102	0.8371		2.5056	49.2574	1.6472	8.1788	4.1192	4.3551	0.8771	0.854	0.9385	0.4689	2	7.1738	2.2534	2.1591	4.8061	4.1758	0.2955
750	3.0313	0.8164		2.3857	44.9245	1.5042	7.7749	13.732	3.2693	0.6325	0.8042	0.915	0.4386	2	4.9177	1.9122	1.2667	4.3602	2.8203	0.6753
751	5.0167	0.8792		4.2359	99.3154	2.8966	13.8569	39.1305	6.9669	1.4563	0.7783	0.9375	0.4476	2	20.1804	9.7949	1.6677	21.8823	4.2407	7.8967
752	2.2768	0.8544		1.7603	7.5125	1.1145	6.1114	-8.146	3.9521	0.7207	0.8571	0.8891	0.5147	2	4.4046	1.8408	1.9256	3.5768	4.274	-0.3588
753	3.5709	0.8433		2.8739	71.9847	1.8855	9.4605	26.4275	4.4492	0.8867	0.8572	0.9462	0.5414	2	8.389	3.9891	1.1441	7.3686	3.2735	2.217
754	3.0818	0.837		2.4371	47.551	1.5606	8.1035	4.8163	2.923	0.5629	0.7857	0.9053	0.4691	2	4.5616	1.5247	1.5681	3.2506	2.7822	0.2197
755	2.6959	0.8787		2.24	27.2367	1.493	7.4425	-5.4891	0.2027	0.0407	0.8978	0.9679	0.5616	2	0.3026	0.1035	0.1154	0.1842	0.2138	-0.0166
756	4.013	0.8377	0.6807	3.178	88.4992	2.0129	10.561	30.6332	5.3143	1.0129	0.6807	0.8987	0.376	2	10.6972	4.6632	1.8135	12.4007	3.6864	3.2769
757	2.119	0.917		1.7261	3.3752	1.1446	6.1047	-12.5202	1.838	0.3446	0.8906	0.9592	0.5401	2	2.1038	0.8536	1.1093	1.5805	2.0682	-0.2634
758	1.8698	0.9241		1.5205	0.7645	1.0341	5.4284	-43.4393	2.1358	0.4069	0.8994	1.0004	0.5957	2	2.2086	0.8655	1.499	1.4529	3.0637	-0.9594
759	2.9688	0.9164		2.5613	41.5037	1.7765	8.5471	38.607	11.4898	2.3881	0.8749	1.0283	0.5714	2	20.4116	11.9108	3.6953	20.8456	7.054	7.8803
760	3.6975	0.8881		3.1309	76.8703	2.1627	10.3168	33.4647	4.1887	0.8781	0.8326	0.977	0.5198	2	9.0588	4.4801	1.4793	8.6192	2.7869	3.0315
761	2.672	0.8664		2.1972	25.9303	1.4819	7.2734	0.1881	6.1019	1.2432	0.9227	0.9915	0.5919	2	9.0424	3.6218	3.0093	6.1191	6.0903	0.017
762	2.9821	0.894		2.5313	42.1917	1.6965	8.376	9.9947	4.215	0.8537	0.9065	0.9761	0.53	2	7.1508	2.7255	1.6709	5.1421	3.7938	0.7147
763	2.8633	0.8747		2.3471	35.7731	1.5724	7.8682	-0.0249	4.5375	0.9068	0.9162	0.9176	0.5182	2	7.1348	2.3503	2.5336	4.5351	4.5386	-0.0018
764	3.7626	0.8469	0.65	3.0196	79.5915	1.9449	10.011	16.4785	6.2997	1.2239	0.65	0.9325	0.3476	2	12.2523	3.8478	2.4259	11.0706	5.2616	2.019
765	2.9578	0.9091		2.5056	41.0723	1.7266	8.4474	4.7381	2.8494	0.5824	0.9322	0.9995	0.5928	2	4.9197	1.8423	1.2338	3.1076	2.7144	0.2331
766	3.414	0.8774		2.7883	64.1035	1.818	9.4103	28.6797	5.5541	1.073	0.7708	0.9906	0.4349	2	10.0974	4.6188	2.0655	10.6192	3.9611	2.8959
767	3.7818	0.8415	0.6775	2.981	80.388	1.9097	9.9982	14.9978	7.1289	1.3616	0.6775	0.9381	0.3396	2	13.614	4.0998	3.1154	12.0717	6.0596	2.0418
768	3.8852	0.8506	0.6637	3.1052	84.3011	1.9974	10.382	25.2442	4.7978	0.9231	0.6636	0.9531	0.387	2	9.5832	3.8074	1.726	9.8371	3.5867	2.4192
769	2.2053	0.9075		1.7989	5.3598	1.2061	6.2875	4.9303	1.8431	0.3536	0.8772	0.9709	0.5313	2	2.223	1.0405	0.9357	1.9585	1.7522	0.1096
770	2.7219	0.8601		2.1801	28.5551	1.433	7.3548	-8.6484	5.9823	1.1656	0.8634	0.9357	0.5014	2	8.5727	2.5173	3.5789	5.0209	6.4997	-0.7414
771	2.5219	0.827		1.9188	18.2874	1.2004	6.5519	-29.7347	0.4522	0.0828	0.804	0.9138	0.4974	2	0.5428	0.1305	0.2733	0.2623	0.5866	-0.1614
772	2.5278	0.865		2.073	18.6558	1.4055	6.869	6.666	0.0682	0.014	0.8829	0.9456	0.5754	2	0.0959	0.043	0.0311	0.0748	0.0637	0.0064
773	3.2722	0.8454	0.7303	2.5827	57.5084	1.6469	8.6912	37.1471	3.37	0.6386	0.7303	0.9306	0.3754	2	5.5501	2.8568	0.9117	7.6109	2.1181	2.0617
774	3.0743	0.8871		2.497	47.2333	1.6497	8.5679	4.9225	4.8986	0.9432	0.8553	0.939	0.5258	2	8.0813	2.8468	2.7156	5.414	4.6574	0.3978
775	2.5486	0.8662		2.0987	19.6572	1.4074	6.9351	-3.7003	4.2647	0.8655	0.8993	0.9594	0.5697	2	6.0022	2.2975	2.2582	4.0327	4.4225	-0.2221
776	3.3528	0.801		2.6212	60.9863	1.6392	8.4375	37.1334	5.8393	1.1344	0.7433	0.9277	0.4334	2	9.5717	5.1452	1.6422	11.8721	3.6709	3.5543
777	2.9496	0.864		2.4114	40.5916	1.5933	8.0058	5.5538	2.9258	0.5823	0.8533	0.9197	0.5391	2	4.6617	1.7486	1.4206	3.2435	2.7633	0.2589
778	3.2162	0.8434		2.5741	54.8074	1.6611	8.5213	26.8053	6.1685	1.2025	0.8568	0.9229	0.5092	2	10.2465	5.0454	2.2152	9.9093	4.5149	2.7466
779	2.1985	0.8604		1.6875	5.2213	1.0776	5.9427	4.6267	5.3552	0.9711	0.8728	0.94	0.4922	2	5.7708	2.7808	2.0863	5.6497	5.1073	0.267
780	3.1816	0.8545		2.5955	52.8694	1.7267	8.5414	7.6983	6.9324	1.4014	0.8358	0.9462	0.5163	2	11.9702	4.2251	2.9263	8.1837	6.3989	0.9215
781	2.6382	0.8536		2.0987	23.9363	1.3414	7.0748	-15.0312	5.2542	0.9962	0.7908	0.9328	0.4725	2	7.048	1.7967	3.1081	3.8023	6.0442	-1.0594
782	4.5832	0.8036	0.5584	3.5806	97.7304	2.2475	11.5713	20.1445	4.8581	0.9436	0.5584	0.9017	0.2884	2	10.9186	3.3182	2.2138	11.5071	3.8794	2.1995
783	1.9901	0.8591		1.5376	1.591	0.9553	5.3708	6.8908	2.0766	0.3694	0.8412	0.9443	0.4869	2	1.9838	1.0781	0.9056	2.2144	1.9336	0.1367
784	4.8529	0.74	0.5277	3.4907	99.0121	2.0131	11.2824	13.0685	6.8967	1.2306	0.5277	0.8619	0.2458	2	13.8838	3.2882	2.3963	13.3757	5.9954	1.8144
785	2.7811	0.8412		2.2315	31.7028	1.4366	7.3498	23.6755	3.7998	0.7427	0.8292	0.9298	0.4642	2	5.4588	2.6386	1.5147	5.6845	2.9002	1.2924
786	2.7256	0.8557		2.2058	28.6481	1.4636	7.3268	3.0359	5.3203	1.0628	0.8705	0.9166	0.5058	2	7.7868	2.8455	2.5038	5.6262	5.1587	0.2364
787	3.3575	0.8328		2.6426	61.1318	1.6647	8.7842	26.3957	6.2245	1.1796	0.7971	0.9125	0.478	2	10.3619	4.9249	2.1678	10.3039	4.5816	2.7351
788	2.6818	0.8449		2.073	26.5706	1.3012	7.1188	4.1109	6.0422	1.1044	0.8039	0.8972	0.4832	2	7.8621	3.1228	2.5203	6.4625	5.7937	0.3232
789	2.0754	0.8886		1.6618	2.5385	1.0903	5.7936	-12.3561	4.8672	0.916	0.8555	0.9609	0.5042	2	5.3067	2.1016	2.8495	4.1684	5.4688	-0.6557
790	2.7643	0.8398		2.1629	30.5673	1.3666	7.2932	20.5296	7.061	1.3231	0.7901	0.8922	0.4427	2	9.6495	4.4653	2.4116	10.0857	5.6112	1.981
791	2.336	0.7317		1.5719	9.7182	0.8626	5.3701	-9.5075	3.0386	0.4881	0.7041	0.7751	0.3427	2	2.6211	0.891	1.2796	2.6	3.3273	-0.2492
792	3.8973	0.804		2.9981	84.7463	1.8719	9.8433	27.567	5.848	1.1121	0.7313	0.9249	0.3796	2	10.9468	4.6256	1.485	12.1858	4.2359	3.0177
793	2.6634	0.808		1.9959	25.4065	1.2198	6.7608	-10.7727	5.6291	1.0156	0.831	0.8953	0.481	2	6.8664	2.2597	2.5879	4.6978	6.2356	-0.7397
794	2.6355	0.8479		2.0644	23.7788	1.304	7.0203	-6.4859	3.2243	0.5989	0.8509	0.9174	0.474	2	4.2045	1.3548	1.6242	2.858	3.4334	-0.2727
795	2.8857	0.848		2.3557	36.9997	1.5526	7.6876	4.0051	3.7502	0.7574	0.843	0.9471	0.4808	2	5.8226	1.9641	2.1201	4.085	3.6	0.2332
796	2.1143	0.8509		1.6147	3.2972	1.0006	5.6517	-12.1874	6.8702	1.2163	0.836	0.9014	0.4671	2	6.8743	2.7621	3.6982	5.914	7.7078	-0.8378
797	3.4974	0.8176		2.7669	68.3573	1.7576	8.9836	41.5116	6.0208	1.1779	0.7478	0.9184	0.4573	2	10.5821	6.0032	1.7097	13.1272	3.5214	4.3928
798	2.8071	0.8697		2.24	33.1108	1.437	7.6699	20.8067	6.6203	1.2403	0.8282	0.897	0.4999	2	9.5133	4.6006	2.1915	9.2021	5.243	1.9794
799	2.7296	0.8303		2.1287	28.9507	1.3528	7.1197	-1.1939	4.9491	0.9404	0.8416	0.908	0.4661	2	6.6951	2.2545	2.4214	4.8367	5.0082	-0.0799
800	4.2603	0.8156		3.3194	93.8059	2.0758	10.9156	20.0527	6.3473	1.2071	0.7113	0.9414	0.4143	2	13.1758	4.7444	2.1738	11.4519	5.0745	2.6421
801	2.4618	0.8623		1.906	15.3317	1.2245	6.6692	-5.311	3.7165	0.6824	0.8725	0.9413	0.4967	2	4.5509	1.7024	1.6261	3.4274	3.9139	-0.2417
802	3.4565	0.779		2.5955	66.3505	1.5694	8.4587	10.9896	6.3078	1.1703	0.7452	0.8645	0.4235	2	9.8994	3.4658	2.519	8.1834	5.6146	1.0879
803	3.6429	0.8415	0.6765	2.9553	74.9667	1.9562	9.6304	22.0498	5.8363	1.1855	0.6766	0.9489	0.3842	2	11.4169	4.2652	2.1245	11.1021	4.5493	2.5174
804	2.9296	0.7797		2.1886	39.4344	1.3272	7.176	12.1453	4.6677	0.8633	0.7775	0.8428	0.4453	2	6.195	2.5783	1.7786	5.7906	4.1007	0.7524
805	3.6905	0.7955	0.6626	2.8354	76.4163	1.7401	9.2231	16.336	4.9729	0.9382	0.6626	0.8888	0.3417	2	8.6533	2.835	2.0458	8.298	4.1605	1.4136
806	2.8571	0.7239		1.9702	35.5046	1.0982	6.4977	6.8347	8.4614	1.4301	0.6965	0.7889	0.3301	2	9.2923	3.2373	2.9615	9.8071	7.8831	0.6351
807	3.4355	0.7106	0.6165	2.36	64.9981	1.2907	7.6694	19.7993	7.0037	1.1787	0.6165	0.8169	0.2801	2	9.0397	3.3633	2.2134	12.006	5.617	1.7898
808	2.9316	0.7516		2.0516	39.5096	1.1681	6.9219	4.5612	6.1149	1.0319	0.727	0.8684	0.3806	2	7.1428	2.5469	2.7026	6.692	5.8359	0.3258
809	2.1824	0.8537		1.679	4.9646	1.0421	5.8531	-10.9477	5.1532	0.9175	0.8587	0.923	0.5128	2	5.3701	2.3438	2.6921	4.5707	5.7172	-0.5879
810	2.2707	0.9725		1.9788	7.3318	1.4107	6.9375	-23.1318	0.0715	0.0145	0.9433	1.0621	0.6714	2	0.1009	0.0358	0.0505	0.0533	0.0881	-0.0233
811	3.3805	0.7719	0.5848	2.4799	62.3308	1.4653	8.1981	32.3942	6.8287	1.2205	0.5848	0.8521	0.3042	2	10.0061	4.6456	1.6328	15.2738	4.6167	3.2414
812	2.7776	0.7523		2.0216	31.5129	1.1786	6.5649	1.6102	3.3475	0.601	0.7741	0.8693	0.4035	2	3.9454	1.3925	1.3661	3.4509	3.2935	0.0635
813	3.269	0.8994		2.8097	57.168	1.9602	9.2371	6.8452	4.1191	0.8741	0.9114	0.9993	0.569	2	8.0743	2.7362	2.0612	4.8085	3.8372	0.5527
814	2.8251	0.7882		2.0987	33.8079	1.2631	6.9958	12.9333	3.8596	0.6968	0.7411	0.8852	0.4417	2	4.875	2.1147	1.4142	4.7879	3.3605	0.6305
815	2.3688	0.8106		1.7561	11.0703	1.0497	6.0326	-2.6549	1.5595	0.2714	0.8027	0.871	0.4198	2	1.637	0.6286	0.7243	1.4973	1.6009	-0.0435
816	2.9506	0.7716		2.1715	40.6421	1.2913	7.1525	-1.8312	5.65	1.02	0.7459	0.8495	0.416	2	7.2959	2.2599	2.4972	5.4324	5.7536	-0.1336
817	2.6023	0.8663		2.1073	22.2583	1.4041	7.0826	4.2746	4.1003	0.8129	0.8503	1.0039	0.5219	2	5.7572	2.2946	1.9	4.3966	3.9251	0.2461
818	3.3252	0.7698		2.4499	59.5389	1.4628	8.0413	23.017	3.9921	0.7262	0.728	0.8502	0.3999	2	5.8396	2.573	1.4184	6.4342	3.0732	1.3441
819	3.901	0.8424	0.7278	3.178	84.8836	2.0972	10.3233	17.4303	3.9398	0.8004	0.7278	0.9382	0.3898	2	8.2626	2.7081	1.8875	6.9483	3.2531	1.4402
820	2.502	0.8374		1.9402	17.231	1.2144	6.5819	-18.1339	2.1542	0.3975	0.8333	0.8983	0.4503	2	2.6161	0.6716	1.4397	1.4915	2.5449	-0.4744
821	3.0052	0.8864		2.4799	43.3455	1.6632	8.3686	13.5563	5.5547	1.1039	0.9162	0.9166	0.5179	2	9.2385	3.7392	2.8548	7.2201	4.8017	1.2524
822	2.5878	0.9994		2.2871	21.4598	1.6679	8.1254	5.1415	3.3666	0.6911	0.971	1.0589	0.6175	2	5.6151	2.2607	1.9115	3.6611	3.1935	0.2887
823	3.4389	0.887		2.8868	65.1178	1.9739	9.5824	44.2289	6.9192	1.4253	0.8143	1.0249	0.4997	2	13.6578	7.9688	1.7076	15.9487	3.8589	6.0407
824	2.2627	0.909		1.846	7.0713	1.2474	6.4614	-13.8364	2.113	0.4079	0.8785	0.9444	0.5774	2	2.6358	1.0241	1.1835	1.7738	2.4054	-0.3647
825	3.8376	0.8101	0.6494	3.0452	82.2976	1.9506	9.767	28.9716	3.8686	0.7726	0.6494	0.9329	0.3989	2	7.546	3.2822	1.3817	8.2288	2.7478	2.1862
826	3.6694	0.8321	0.7199	2.921	75.7702	1.8839	9.5922	41.9959	8.2197	1.6143	0.7199	0.9503	0.3987	2	15.4851	8.4038	2.2958	21.0797	4.7677	6.5031
827	3.2995	0.9009	0.7425	2.7369	58.7061	1.8325	9.3389	28.5492	1.827	0.3585	0.7425	1.0083	0.4094	2	3.3479	1.4902	0.868	3.6403	1.3054	0.9558
828	3.5648	0.8334		2.8354	71.6711	1.8083	9.3338	2.8802	3.6115	0.6997	0.8304	0.9037	0.4531	2	6.5307	1.7773	1.935	3.9226	3.5075	0.1881
829	2.5952	0.8394		1.9831	21.9029	1.2469	6.8441	-9.8881	5.0902	0.9274	0.7866	0.9164	0.4561	2	6.347	1.9234	2.3599	4.2173	5.5933	-0.6276
830	2.3625	0.9498		2.0259	10.8236	1.4094	7.0495	-5.625	2.7233	0.5445	0.9535	1.0214	0.5973	2	3.8382	1.5023	1.6219	2.515	2.8764	-0.2159
831	4.1875	0.8468	0.6946	3.3879	92.497	2.2133	11.1399	34.5386	8.1357	1.6164	0.6946	0.9354	0.3923	2	18.0068	8.3089	3.0413	21.1776	5.3258	6.2193
832	3.3265	0.8986		2.8354	59.6254	1.9558	9.3905	-0.7403	4.0972	0.8533	0.8625	0.9705	0.5578	2	8.0133	2.2431	2.1147	4.0211	4.1275	-0.0593
833	3.796	0.8651		3.1737	80.9549	2.0988	10.3167	50.4952	1.2171	0.2476	0.8099	0.9556	0.4628	2	2.5545	1.5688	0.2933	3.3897	0.6025	1.2899
834	2.7865	0.8798		2.3343	32.0356	1.609	7.7016	9.7161	6.8028	1.4212	0.8926	0.9905	0.5762	2	10.9457	4.6024	3.3329	7.9876	6.1419	1.0635
835	3.1502	0.8602		2.5313	51.4737	1.6421	8.5131	9.7745	6.1406	1.1845	0.8521	0.9178	0.4956	2	10.0834	3.7315	2.7898	7.529	5.5403	0.9856
836	4.1037	0.8186	0.7199	3.3022	90.5557	2.1334	10.5537	31.9005	3.8036	0.7689	0.7199	0.9206	0.3886	2	8.1146	3.5952	0.9666	9.2516	2.5902	2.5886
837	3.0158	0.8726		2.527	43.8613	1.7026	8.2669	14.307	2.3601	0.4861	0.8649	1.1129	0.5333	2	4.0183	1.6535	0.837	3.1005	2.0224	0.5749
838	3.341	0.8457		2.694	60.3477	1.7467	8.877	43.7599	4.7203	0.9288	0.7963	0.9154	0.4784	2	8.245	4.878	0.9107	10.1965	2.6546	3.608
839	4.3761	0.9186	0.7318	3.8205	95.422	2.6405	12.6289	0.0152	1.9048	0.3983	0.7318	1.0064	0.4597	2	5.0296	0.8763	1.7392	1.9062	1.9045	0.0008
840	2.2472	0.9025		1.8374	6.7114	1.2094	6.3714	-8.0576	0.1349	0.0256	0.8931	0.9552	0.5217	2	0.1632	0.0629	0.0804	0.1206	0.1458	-0.0132
841	2.547	0.8694		2.0987	19.5698	1.4169	6.9564	5.1431	3.0944	0.6303	0.9147	0.9886	0.6074	2	4.3845	2.0083	1.3536	3.3065	2.9353	0.2255
842	2.4257	0.8989		1.9702	13.7084	1.3015	6.8498	-28.1389	3.2152	0.6109	0.9005	0.975	0.5828	2	4.1846	1.2236	2.1847	2.0996	4.1199	-1.1775
843	3.9997	0.8257	0.656	3.1994	88.1125	2.0562	10.3746	18.9202	5.1363	1.018	0.656	0.9206	0.3814	2	10.5612	3.5863	1.7755	9.4042	4.1645	1.9982
844	3.5805	0.8866		3.0153	72.299	2.058	9.9728	35.8467	3.6893	0.7613	0.8345	0.9581	0.5099	2	7.5926	3.9286	0.9758	7.7043	2.3668	2.7217
845	2.7073	0.8522		2.1715	27.8135	1.4013	7.2481	-19.751	0.0917	0.0177	0.8564	0.9212	0.4943	2	0.1285	0.0289	0.0695	0.0585	0.1098	-0.0254
846	2.7767	0.8904		2.2829	31.4655	1.5006	7.7675	-2.8447	4.6735	0.9029	0.8717	0.9773	0.517	2	7.013	2.2852	2.6518	4.4205	4.8064	-0.1995
847	3.4304	0.8328	0.7254	2.7497	64.9084	1.7591	8.9751	20.9123	5.2081	1.0208	0.7254	0.9299	0.3895	2	9.1616	3.5201	2.0108	9.0379	4.1189	1.9159
848	3.8324	0.8251	0.6274	3.0196	82.1627	1.9327	9.9344	14.5688	4.5115	0.8777	0.6274	0.9441	0.3759	2	8.7193	2.7192	1.653	7.2334	3.8543	1.2703
849	3.2108	0.8237		2.5142	54.5846	1.5875	8.3084	14.0584	6.2144	1.1874	0.8169	0.8879	0.4931	2	9.8653	4.0204	2.4496	8.1535	5.3407	1.3869
850	2.1018	0.9038		1.7047	2.9855	1.1236	5.9676	-8.0468	2.8912	0.5444	0.8477	0.9393	0.5174	2	3.2485	1.3548	1.6874	2.6185	3.1237	-0.2614
851	1.8503	0.8958		1.4562	0.6496	0.9383	5.2073	-16.3025	2.6293	0.4738	0.851	0.9164	0.5008	2	2.4671	1.1293	1.5158	2.255	3.058	-0.4022
852	3.7257	0.8022		2.8568	78.2736	1.7618	9.389	36.5788	4.4812	0.8409	0.7199	0.8884	0.3993	2	7.895	4.0227	1.2594	10.075	2.842	2.8879
853	2.1043	0.859		1.6318	3.0049	1.0285	5.6789	13.9857	2.1016	0.3806	0.8509	0.9163	0.4643	2	2.1615	1.1417	0.8383	2.4589	1.8077	0.3023
854	4.2049	0.8227		3.3236	92.9683	2.1008	10.868	27.2189	5.6099	1.0844	0.7333	0.8997	0.3912	2	11.7852	4.8052	1.353	12.2818	4.0829	3.2078
855	2.3042	0.8306		1.7389	8.7022	1.0614	6.0127	1.2063	3.5231	0.6219	0.8514	0.8832	0.4844	2	3.7394	1.731	1.5522	3.5737	3.4806	0.0451
856	2.83	0.8906		2.36	34.0008	1.5816	7.9177	44.3516	5.3719	1.0731	0.8045	0.9931	0.5172	2	8.4962	5.3141	1.6782	10.2757	2.9893	3.7682
857	3.0848	0.8357	0.6648	2.3728	47.6305	1.4558	8.0989	24.6274	5.8992	1.0604	0.6648	0.8532	0.391	2	8.588	3.8534	2.1459	9.8559	4.4463	2.115
858	2.1626	0.8655		1.6661	4.4525	1.0552	5.8804	-1.0248	2.8039	0.5031	0.8263	0.9292	0.5302	2	2.9587	1.4716	1.3293	2.7754	2.8326	-0.0303
859	3.4612	0.8454	0.7312	2.7797	66.4714	1.8051	9.1922	36.8562	5.6738	1.1142	0.7312	0.9397	0.4436	2	10.2417	5.3639	1.3936	12.0919	3.5826	3.7747
860	3.7347	0.8135		2.8953	78.5034	1.817	9.5449	47.4924	5.1817	0.9864	0.7278	0.9243	0.4143	2	9.4152	5.5987	1.1115	13.5143	2.7208	4.4715
861	3.9155	0.8117		3.0709	85.2618	1.9446	9.9852	38.2842	8.2416	1.605	0.7703	0.9014	0.4131	2	16.0267	8.2369	1.6903	19.9391	5.0865	6.1357
862	2.8824	0.8349		2.2529	36.8027	1.4204	7.5605	40.0252	6.5915	1.2384	0.8084	0.9232	0.4516	2	9.3626	5.5329	1.6599	12.2505	3.9532	3.7474
863	2.3677	0.8601		1.876	11.0086	1.1917	6.3975	-12.0793	2.2362	0.4166	0.8279	0.9208	0.4693	2	2.6649	0.8543	1.3313	1.8205	2.5063	-0.3219
864	2.1564	0.8226		1.6019	4.2757	0.9718	5.5728	-10.6138	1.814	0.3163	0.8049	0.8682	0.4697	2	1.7628	0.7553	0.9109	1.6081	2.0064	-0.1871
865	3.719	0.8482		3.0024	77.9133	1.9602	9.9094	36.2193	5.5446	1.0968	0.8189	0.9378	0.4876	2	10.8685	5.661	1.6933	11.6088	3.5363	3.9365
866	2.9228	0.7879		2.2015	38.9841	1.355	7.2342	13.5686	8.5443	1.6004	0.7929	0.8584	0.4612	2	11.5775	4.9765	3.5521	10.7916	7.3851	1.5709
867	4.4949	0.7751	0.6368	3.3579	96.9444	2.0173	10.9449	16.6039	5.1715	0.9532	0.6368	0.8844	0.3361	2	10.4325	3.1819	2.3092	9.4662	4.3129	1.7322
868	1.9679	0.8161		1.4434	1.3599	0.8618	5.0456	-7.1953	4.4268	0.7561	0.793	0.8598	0.4303	2	3.815	1.7676	2.0474	4.1075	4.7455	-0.2745
869	2.496	0.8174		1.8546	16.8663	1.1129	6.4093	0.8407	3.6359	0.6313	0.7784	0.8586	0.4193	2	4.0464	1.5458	1.617	3.6865	3.6054	0.034
870	3.2047	0.8319		2.5227	54.0568	1.5945	8.3757	18.474	3.6134	0.6879	0.7614	0.933	0.4587	2	5.7616	2.4157	1.4959	5.2665	2.9459	1.0644
871	2.5546	0.7718		1.8203	19.9415	1.06	6.1941	-20.1621	4.1901	0.7171	0.733	0.8326	0.4334	2	4.4415	1.2865	2.3495	2.9685	5.0349	-0.8955
872	2.279	0.7876		1.6533	7.7134	0.9699	5.6386	-24.0413	3.2452	0.5582	0.7903	0.8562	0.4375	2	3.1475	1.0043	1.8123	2.2956	4.0253	-0.7567
873	2.5471	0.8288		1.9402	19.5917	1.1945	6.632	-14.2044	1.7652	0.3179	0.7812	0.8985	0.4824	2	2.1085	0.673	1.0003	1.3951	2.0159	-0.2995
874	2.5165	0.836		1.9402	17.92	1.1982	6.6096	-17.9595	1.3546	0.2456	0.8255	0.913	0.4634	2	1.6231	0.4489	0.7934	0.9688	1.5979	-0.2915
875	3.0356	0.7901		2.3171	45.1329	1.4079	7.5353	33.287	5.7177	1.0683	0.7291	0.911	0.3612	2	8.05	4.0576	1.8652	11.2328	3.8146	2.6796
876	4.4017	0.8628	0.6668	3.6106	95.7918	2.3659	11.9311	13.3265	5.5457	1.0997	0.6668	0.9818	0.3805	2	13.1205	3.5776	2.2301	9.4014	4.8067	1.7485
877	3.8732	0.8432		3.0966	83.8572	1.9971	10.2602	-0.1152	3.9208	0.7632	0.8509	0.9164	0.5013	2	7.8302	1.9585	2.3913	3.9072	3.9252	-0.009
878	2.2196	0.958		1.9017	5.7163	1.3375	6.6801	-7.8911	2.2569	0.4519	0.9516	1.0226	0.5863	2	3.0186	1.1895	1.3682	2.0287	2.435	-0.2382
879	2.4292	0.916		1.9959	13.8133	1.3423	6.9907	-1.1868	3.8963	0.7481	0.9168	0.976	0.5984	2	5.23	2.297	2.0684	3.8387	3.9424	-0.0621
880	2.7345	0.9346		2.36	29.1138	1.6677	8.0285	5.6753	3.2246	0.6698	0.9312	1.0077	0.564	2	5.3777	2.0207	1.7262	3.5827	3.0417	0.3052
881	1.9328	0.9204		1.5676	0.9755	1.0659	5.589	-5.842	0.3978	0.0759	0.8843	0.9625	0.5378	2	0.424	0.2016	0.2224	0.3749	0.421	-0.0248
882	2.8371	0.9093		2.33	34.4116	1.5398	8.1048	23.4251	4.1256	0.7838	0.9	0.9671	0.5661	2	6.3526	3.2764	1.5676	5.7881	3.1592	1.4881
883	3.8211	0.8723	0.6875	3.178	81.6918	2.1228	10.4714	18.3045	6.2964	1.2764	0.6875	0.9837	0.3567	2	13.3661	4.2812	2.7215	12.0036	5.1439	2.4466
884	3.4921	0.8658		2.8611	68.1125	1.8672	9.4982	45.5116	4.2013	0.8259	0.7565	0.96	0.4538	2	7.8446	4.609	0.7133	10.157	2.2892	3.5702
885	2.7162	0.9228		2.3428	28.207	1.6599	7.874	-6.3423	4.6497	0.9802	0.9243	1.0021	0.5832	2	7.718	2.3941	2.1021	4.1052	4.9446	-0.4895
886	2.2905	0.997		2.0473	8.2171	1.4943	7.1742	-18.3167	3.9955	0.8322	0.9864	1.0521	0.7061	2	5.9705	2.2446	3.2191	3.1787	4.7274	-1.0936
887	2.0789	0.9066		1.679	2.5773	1.1174	5.9211	15.706	0.2459	0.0464	0.8716	0.9776	0.5406	2	0.2748	0.1552	0.102	0.2872	0.2073	0.0432
888	2.9688	0.9016		2.497	41.5292	1.6882	8.409	0.0028	5.3381	1.0717	0.8914	1.0053	0.5782	2	9.0118	3.0869	3.0626	5.3383	5.3379	0.0003
[truncated: 2,897 more rows]

## Sheet: Z2
n	Axis	Dia	Constr	Area	Age	Volume	MinDiaCenter	MaxDia	VolCenter	FlChannel	FluorTotal	FluorCenter	FluorPole	ConcCenter	ConcOffCenter	FCPlus	WallArea	RingFraction	ConcTotal	ConcWall
[truncated: 6,334 more rows]

[truncated: 13 more sheets: N2, Z3, N3, Z4, Z5, Z6, Z7, Z8, N4, Z9, N5, Z10, N6]
