# Supplementary material for: Early midcell localization of Escherichia coli PBP4 supports the function of peptidoglycan amidases
Source: PLoS Genet. 2022 May 23;18(5):e1010222. doi: 10.1371/journal.pgen.1010222 (PMC9166362; doi:10.1371/journal.pgen.1010222)
Supplement: S11 Data — (XLSX) [file pgen.1010222.s028.xlsx]

## Sheet: information
n	Number of cells
count	Number of cells
mean	average value
stdev	standard deviation of the average value
Axis	Length of the cell (µm)
Dia	Diameter of the cell (µm)
Constr	Number of constrictions and diameter at the constriction site
Area	2D surface of the cell (µm^2)
Volume	Volume of the cell (µm^3) (sum of disks)
WallArea	Calculated 3D surface (µm^2)
RingFraction	The fractio of fluorescent material in Volcenter compared to the rest of the cell
ConcTotal	Concentration of fluorescent material in the cell (au/µm^3)
FlChannel	Fluorescence Channel
FluorTotal	Total amount of fluorescent material per cell (au)
see also:
Vischer, N.O.E., Verheul, J., Postma, M., Saparoea, B. van den B. van, Galli, E., Natale, P., et al. (2015) Cell age dependent concentration of Escherichia coli divisome proteins analyzed with ImageJ and ObjectJ. Frontiers in microbiology 6: 586.

## Sheet: BW25113 aPBP4 Pre
Medium is TY 37oC
n	Axis	Dia	Volume	Area	FlChannel	FluorTotal	ConcTotal	WallArea	ConcWall	Constr
count	1286	1286	1286	1286	1286	1286	1286	1286	1286	458
mean	4.5725	1.2903	5.2901	5.5169	2	32.0535	6.0724	18.4577	1.7183	0.9829
stdev	1.0758	0.0724	1.3121	1.309	0	13.2994	2.4796	4.0983	0.5488	0.1251
---	---	---	---	---	---	---	---	---	---	---
1	3.8064	1.3414	4.671	4.7199	2	22.6956	4.8588	16.0412	1.4148
2	6.2086	1.2623	7.1774	7.4953	2	16.9427	2.3606	24.6216	0.6881	0.9231
3	3.4818	1.3883	4.4796	4.4201	2	10.7054	2.3898	15.1856	0.705
4	5.4224	1.2718	6.2412	6.5488	2	29.501	4.7268	21.6641	1.3617	0.9567
5	5.8055	1.3233	7.4005	7.3069	2	33.2383	4.4914	24.1358	1.3771	0.9182
6	3.5028	1.3974	4.4835	4.4758	2	18.0926	4.0354	15.3777	1.1765
7	4.4137	1.2413	4.6482	5.1482	2	22.8953	4.9256	17.2125	1.3302
8	3.0509	1.2192	2.9271	3.4007	2	18.9462	6.4727	11.686	1.6213
9	3.1799	1.2634	3.3025	3.6749	2	14.8327	4.4914	12.6211	1.1752
10	4.7624	1.2079	4.9439	5.4395	2	22.8329	4.6184	18.0723	1.2634	0.9645
11	3.6233	1.4467	4.9162	4.7927	2	21.1962	4.3115	16.4679	1.2871
12	3.6285	1.3607	4.4691	4.54	2	23.848	5.3362	15.5113	1.5375
13	4.167	1.3499	5.2389	5.2339	2	22.2727	4.2514	17.6712	1.2604
14	3.0425	1.3297	3.5653	3.6663	2	9.5345	2.6742	12.7101	0.7502
15	3.6798	1.184	3.5235	4.056	2	16.6965	4.7386	13.6877	1.2198
16	4.1046	1.3252	4.9401	5.0626	2	25.5903	5.1801	17.0885	1.4975
17	5.6957	1.2533	6.4533	6.8015	2	54.0313	8.3727	22.4266	2.4093	0.9417
18	4.239	1.2167	4.2821	4.8398	2	20.6921	4.8322	16.2028	1.2771
19	4.3512	1.237	4.6843	5.054	2	44.2073	9.4373	16.9091	2.6144
20	3.864	1.357	4.879	4.8484	2	32.8425	6.7314	16.4731	1.9937
21	3.7454	1.269	4.0897	4.4073	2	39.3912	9.6318	14.9315	2.6381
22	7.213	1.2315	8.0571	8.5575	2	42.1766	5.2347	27.9067	1.5113	0.9659
23	4.5127	1.2945	5.2478	5.4823	2	32.913	6.2718	18.353	1.7933
24	5.6991	1.2708	6.6895	6.8957	2	54.6584	8.1708	22.7523	2.4023	0.982
25	3.4273	1.2798	3.9398	4.0346	2	16.8196	4.2692	13.7794	1.2206
26	3.3756	1.3567	4.2296	4.1845	2	22.5321	5.3272	14.387	1.5661
27	6.002	1.2285	6.5649	7.0499	2	51.9159	7.9081	23.1655	2.2411
28	5.8734	1.2421	6.5734	6.9642	2	46.1823	7.0256	22.9189	2.015	1.0482
29	6.4019	1.1713	6.4159	7.2041	2	58.0648	9.0501	23.5573	2.4648	0.8776
30	4.0207	1.3612	4.9638	5.0754	2	27.6653	5.5734	17.194	1.609
31	5.2809	1.2935	6.2775	6.4717	2	32.5884	5.1913	21.4593	1.5186
32	4.2109	1.2353	4.477	4.8741	2	25.9078	5.7869	16.3412	1.5854	1.0739
33	5.2028	1.2435	5.5806	6.1376	2	39.3747	7.0556	20.3243	1.9373	1.0566
34	5.2879	1.1961	5.5004	6.0177	2	51.7676	9.4116	19.8695	2.6054	0.9497
35	4.3633	1.3579	5.6776	5.5294	2	57.852	10.1895	18.6144	3.1079	1.2327
36	3.8513	1.2568	4.092	4.5015	2	23.2305	5.6771	15.2068	1.5276
37	4.8877	1.1636	4.7893	5.3966	2	30.0516	6.2747	17.8669	1.682
38	3.7189	1.4173	4.9344	4.8398	2	25.728	5.214	16.5591	1.5537
39	4.2189	1.1552	3.9752	4.5871	2	30.9062	7.7748	15.3105	2.0186
40	5.0737	1.332	6.2724	6.3775	2	42.9626	6.8495	21.2315	2.0235
41	5.142	1.285	6.0396	6.2533	2	32.2703	5.3431	20.7584	1.5546	1.0738
42	4.4537	1.2385	4.7388	5.1868	2	33.1499	6.9954	17.3289	1.913
43	4.7676	1.262	5.2732	5.675	2	49.1214	9.3153	18.9024	2.5987	1.0516
44	3.819	1.3813	4.9454	4.8655	2	28.0893	5.6799	16.5718	1.695
45	4.6924	1.3108	5.6953	5.7821	2	42.7949	7.5141	19.3235	2.2147	1.0392
46	5.9512	1.2061	6.2839	6.8657	2	49.6003	7.8932	22.55	2.1996
47	4.7331	1.3629	6.1545	6.052	2	39.9062	6.4841	20.2651	1.9692
48	3.365	1.2503	3.5625	3.8719	2	22.1986	6.2312	13.2179	1.6794
49	5.2208	1.2689	5.9394	6.279	2	29.8788	5.0306	20.8113	1.4357	0.8241
50	4.2612	1.2485	4.5573	4.9855	2	21.6319	4.7466	16.7132	1.2943	1.0624
51	2.8471	1.3197	3.1253	3.3836	2	13.5595	4.3386	11.8041	1.1487
52	3.6512	1.1662	3.4442	3.9661	2	13.749	3.9919	13.3768	1.0278
53	3.8384	1.3559	4.7152	4.8099	2	17.5821	3.7288	16.35	1.0754
54	4.608	1.368	5.9685	5.902	2	29.784	4.9902	19.8034	1.504
55	5.5878	1.2436	6.2362	6.6173	2	24.6663	3.9553	21.8316	1.1298	0.9947
56	3.9503	1.2279	4.1908	4.5272	2	16.1623	3.8566	15.2392	1.0606
57	3.5863	1.3002	4.0612	4.3002	2	20.3858	5.0196	14.6492	1.3916
58	4.0027	1.3283	4.8816	4.9384	2	22.3975	4.5881	16.7039	1.3409
59	5.387	1.142	5.1003	5.8721	2	28.6473	5.6168	19.3268	1.4823	0.951
60	4.3078	1.2489	4.6805	5.0454	2	27.6924	5.9165	16.9024	1.6384
61	4.5604	1.2206	4.9755	5.2467	2	23.443	4.7117	17.4874	1.3406
62	4.1639	1.223	4.4592	4.7713	2	27.9416	6.2661	15.9979	1.7466
63	3.9573	1.4162	5.3523	5.1739	2	21.2814	3.9761	17.6065	1.2087
64	6.1906	1.2702	7.2186	7.5168	2	44.625	6.1819	24.7022	1.8065
65	5.8489	1.1699	5.9372	6.5488	2	13.8313	2.3296	21.4962	0.6434	0.8639
66	3.471	1.2958	3.9563	4.1374	2	14.5159	3.6691	14.1302	1.0273
67	4.8543	1.2814	5.5981	5.8678	2	39.7404	7.0989	19.5411	2.0337
68	3.4737	1.2086	3.4895	3.8847	2	34.6255	9.9228	13.1889	2.6254
69	4.9455	1.1283	4.4787	5.3067	2	41.3377	9.2298	17.5299	2.3581	0.9001
70	4.2956	1.177	4.1845	4.7585	2	32.8313	7.8459	15.883	2.0671
71	8.3067	1.1522	8.204	9.2857	2	58.1531	7.0884	30.0668	1.9341	0.7335
72	2.7668	1.4135	3.3276	3.4821	2	22.3915	6.729	12.2864	1.8225
73	4.6783	1.2231	5.1542	5.4009	2	31.4158	6.0952	17.976	1.7477
74	3.3214	1.3304	3.8675	4.0389	2	28.6425	7.4059	13.8819	2.0633
75	3.5837	1.4069	4.7885	4.6171	2	26.1382	5.4585	15.8396	1.6502
76	5.0443	1.2672	5.7176	6.0477	2	38.4078	6.7175	20.0819	1.9126	1.0418
77	4.0578	1.1918	4.0998	4.5315	2	41.9722	10.2376	15.1937	2.7625	1.093
78	3.3645	1.3145	3.8509	4.0518	2	24.8287	6.4475	13.8939	1.787
79	5.2059	1.2445	5.8782	6.1462	2	36.9002	6.2775	20.3529	1.813	0.9674
80	4.7675	1.3691	6.2284	6.1248	2	44.0013	7.0646	20.5052	2.1459
81	5.1385	1.3131	6.1821	6.3775	2	35.8616	5.8009	21.1979	1.6918
82	4.957	1.2564	5.6696	5.8892	2	42.0288	7.413	19.5657	2.1481
83	4.6828	1.23	5.1181	5.4352	2	36.3469	7.1016	18.0951	2.0087
84	4.3666	1.2577	4.767	5.1525	2	46.081	9.6667	17.2536	2.6708	1.0775
85	5.7954	1.1582	5.6782	6.4246	2	35.4324	6.2401	21.0877	1.6802	0.8669
86	4.6494	1.3857	6.1611	6.0305	2	46.8451	7.6034	20.24	2.3145
87	3.7035	1.1338	3.4647	3.9233	2	32.1715	9.2855	13.192	2.4387
88	3.5269	1.2256	3.6821	4.0004	2	16.9741	4.6099	13.5803	1.2499
89	4.9426	1.3093	5.9707	6.1033	2	55.7394	9.3355	20.3299	2.7417	1.1488
90	3.6963	1.3682	4.6315	4.6557	2	26.8359	5.7942	15.8883	1.689
91	5.5224	1.159	5.4219	6.1119	2	41.5443	7.6623	20.1066	2.0662	0.85
92	3.4575	1.2342	3.7194	3.9404	2	22.6622	6.093	13.4061	1.6904
93	3.0128	1.2379	2.9812	3.4007	2	33.0721	11.0936	11.7169	2.8226
94	6.7058	1.0955	5.9344	7.0885	2	33.0895	5.5759	23.0781	1.4338	0.8365
95	4.4112	1.3477	5.4095	5.5551	2	43.1342	7.9738	18.6764	2.3096
96	3.8635	1.3078	4.6926	4.6857	2	38.6023	8.2262	15.8736	2.4319
97	3.5826	1.3873	4.4577	4.5572	2	33.4415	7.502	15.6143	2.1417
98	3.3016	1.3526	3.9565	4.0732	2	27.4825	6.9462	14.0298	1.9589
99	5.9144	1.2167	6.3956	6.8786	2	48.6804	7.6115	22.6077	2.1533	0.7468
100	3.4336	1.3938	4.3306	4.3687	2	23.6127	5.4525	15.0343	1.5706
101	4.7706	1.2682	5.3859	5.705	2	25.8846	4.806	19.0073	1.3618
102	6.3089	1.1687	6.2648	7.0799	2	25.123	4.0102	23.1629	1.0846	0.9467
103	3.9128	1.2809	4.4841	4.66	2	17.1828	3.8319	15.7459	1.0913
104	3.4633	1.2274	3.5645	3.9276	2	8.7011	2.441	13.3544	0.6516
105	3.8436	1.3866	5.0362	4.9169	2	18.3207	3.6378	16.7432	1.0942
106	5.8561	1.2413	6.4697	6.9385	2	36.5341	5.647	22.8369	1.5998	0.8897
107	6.2179	1.2377	6.9699	7.3668	2	31.8034	4.563	24.1764	1.3155	1.0096
108	3.9974	1.4209	5.4132	5.2467	2	23.8214	4.4006	17.8443	1.335
109	4.3543	1.3035	5.0585	5.311	2	21.3759	4.2257	17.8304	1.1988
110	4.0859	1.314	4.8512	4.9983	2	18.8102	3.8774	16.8667	1.1152
111	3.5331	1.3192	4.1317	4.2873	2	26.3349	6.3739	14.6424	1.7985
112	4.7764	1.2999	5.8594	5.8464	2	18.9272	3.2302	19.5061	0.9703
113	5.5786	1.234	6.1236	6.5574	2	24.178	3.9483	21.6272	1.1179	0.9287
114	4.744	1.3161	5.7986	5.8721	2	32.949	5.6822	19.6154	1.6798
115	3.5625	1.4054	4.5342	4.5829	2	31.7828	7.0096	15.7292	2.0206
116	4.1844	1.1916	4.2135	4.6814	2	25.2801	5.9998	15.6642	1.6139	1.1006
117	5.3431	1.4079	7.4888	7.097	2	32.1854	4.2978	23.6324	1.3619
118	6.4337	1.281	7.5786	7.8894	2	50.3829	6.648	25.8914	1.9459	0.8508
119	3.0586	1.3453	3.5678	3.7263	2	10.4947	2.9415	12.9264	0.8119
120	3.7873	1.3161	4.4523	4.6128	2	37.0654	8.325	15.6594	2.367
121	3.3523	1.2682	3.6393	3.9061	2	27.1729	7.4665	13.3558	2.0345
122	3.6086	1.309	4.3123	4.3559	2	17.7075	4.1063	14.8394	1.1933
123	4.7661	1.2838	5.4581	5.765	2	23.7488	4.3511	19.2224	1.2355	1.1013
124	5.3488	1.3432	6.7005	6.7972	2	47.0785	7.0261	22.5704	2.0859	1.1476
125	4.2379	1.3074	5.101	5.1739	2	33.3938	6.5465	17.4067	1.9184
126	3.9157	1.2633	4.2649	4.6043	2	45.3521	10.6338	15.5407	2.9183	1.0961
127	3.7861	1.3246	4.4607	4.6385	2	32.5432	7.2955	15.7553	2.0655
128	3.1303	1.4442	4.0713	4.0732	2	28.7538	7.0626	14.2025	2.0246
129	4.7042	1.2874	5.5874	5.7007	2	34.291	6.1372	19.0268	1.8022
130	5.6286	1.3044	6.8255	6.9771	2	58.1775	8.5236	23.0662	2.5222	1.0122
131	3.5636	1.3501	4.4831	4.4201	2	19.9151	4.4423	15.1151	1.3176
132	7.0418	1.2429	8.0498	8.4205	2	50.2455	6.2418	27.4951	1.8274	0.8511
133	3.9391	1.2245	4.0148	4.5015	2	36.3635	9.0574	15.1526	2.3998
134	4.3406	1.3138	5.1944	5.3324	2	40.8747	7.869	17.916	2.2815	1.1489
135	5.4436	1.3513	6.941	6.9642	2	44.3631	6.3915	23.11	1.9196
136	4.7481	1.359	6.0627	6.0562	2	21.6532	3.5715	20.2713	1.0682
137	3.9569	1.3934	5.2285	5.0968	2	37.4423	7.1612	17.3211	2.1617
138	5.5038	1.2552	6.1544	6.5702	2	43.8386	7.1231	21.703	2.0199
139	5.7594	1.1784	5.8516	6.4888	2	58.3999	9.9802	21.3214	2.739	0.909
140	3.6963	1.2453	3.963	4.2702	2	35.2452	8.8936	14.4607	2.4373
141	3.2789	1.3529	4.0406	4.0432	2	21.8054	5.3966	13.9361	1.5647
142	3.3657	1.3784	4.2083	4.2317	2	40.5591	9.6379	14.5752	2.7827
143	3.5978	1.3264	4.2509	4.3944	2	26.5207	6.2388	14.9915	1.769
144	4.685	1.3517	5.9363	5.9406	2	46.0189	7.7521	19.8947	2.3131
145	4.3661	1.4183	6.185	5.7607	2	46.6527	7.5429	19.4539	2.3981
146	3.1726	1.407	4.0276	4.0389	2	24.9789	6.2019	14.0233	1.7812
147	6.1882	1.3148	7.6663	7.7652	2	42.6723	5.5662	25.5604	1.6695	0.9982
148	4.7757	1.3357	5.888	5.9963	2	34.6552	5.8857	20.0407	1.7292	0.9989
149	3.8174	1.3979	5.078	4.9169	2	31.7064	6.2439	16.7644	1.8913
150	3.5124	1.3183	4.2625	4.2574	2	17.8505	4.1878	14.5465	1.2271
151	4.9767	1.3234	6.2741	6.2104	2	47.2459	7.5303	20.6914	2.2834	1.058
152	4.2802	1.3294	5.0919	5.311	2	22.5251	4.4237	17.8765	1.26
153	4.5117	1.3481	5.5889	5.6922	2	23.2802	4.1654	19.1078	1.2184
154	5.5834	1.2923	6.6727	6.8572	2	29.8148	4.4682	22.6684	1.3153	1.0623
155	5.7494	1.2511	6.6026	6.8572	2	30.9159	4.6824	22.5976	1.3681	0.9282
156	3.3642	1.3699	4.0999	4.206	2	16.3833	3.996	14.4787	1.1315
157	3.9597	1.2296	4.1642	4.5443	2	15.3469	3.6854	15.2956	1.0034
158	6.3619	1.2064	6.8175	7.3626	2	38.836	5.6965	24.1113	1.6107	0.8495
159	4.8403	1.3276	5.9405	6.0477	2	34.841	5.865	20.1875	1.7259	1.1514
160	5.5089	1.2573	6.1411	6.5873	2	29.9584	4.8783	21.7605	1.3767	1.0605
161	4.1804	1.2844	4.7541	5.0155	2	23.4374	4.9299	16.8688	1.3894
162	5.4654	1.0427	4.2407	5.4652	2	17.743	4.184	17.9023	0.9911	0.9179
163	4.2225	1.2826	4.6266	5.0626	2	26.9074	5.8158	17.0135	1.5815	1.0879
164	4.8593	1.2818	5.7458	5.8763	2	26.577	4.6255	19.5688	1.3581	1.1664
165	4.1787	1.1631	3.9198	4.57	2	20.8487	5.3188	15.2692	1.3654
166	5.2746	1.3307	6.5464	6.6387	2	36.6302	5.5955	22.05	1.6612	1.1308
167	7.4942	1.3774	10.3271	9.9153	2	59.609	5.7721	32.4287	1.8382
168	4.4441	1.3639	5.7715	5.6622	2	38.6095	6.6897	19.0425	2.0275
169	4.2744	1.4117	5.656	5.6065	2	36.3668	6.4298	18.9569	1.9184
170	4.1545	1.4075	5.572	5.4223	2	17.7347	3.1828	18.3704	0.9654
171	6.0801	1.2584	7.0009	7.3112	2	40.5234	5.7883	24.0363	1.6859	0.9455
172	5.0579	1.2852	5.7978	6.1462	2	31.8809	5.4988	20.4224	1.5611	1.0958
173	3.5598	1.2861	3.9049	4.2231	2	33.9202	8.6866	14.3823	2.3585
174	3.5388	1.3354	4.1317	4.343	2	16.1435	3.9072	14.8462	1.0874
175	3.2807	1.2638	3.5705	3.8033	2	19.3987	5.433	13.0254	1.4893
176	5.948	1.2542	6.6751	7.1227	2	39.5042	5.9181	23.4373	1.6855	0.8762
177	6.9796	1.2283	7.6625	8.2492	2	52.4732	6.8481	26.9326	1.9483	1.0187
178	3.6485	1.3323	4.4125	4.4801	2	31.1127	7.051	15.2713	2.0373
179	4.7084	1.2851	5.3836	5.6965	2	29.2859	5.4398	19.0094	1.5406
180	3.6109	1.3235	4.1953	4.403	2	34.1874	8.149	15.0132	2.2772
181	5.4549	1.2581	6.0902	6.5231	2	34.2265	5.6199	21.5599	1.5875	0.9946
182	4.5904	1.326	5.5387	5.7093	2	40.6296	7.3356	19.1217	2.1248	1.157
183	5.5605	1.2589	6.3229	6.6601	2	67.2939	10.6429	21.9919	3.0599	0.8985
184	6.5289	1.2242	7.2625	7.6709	2	41.9159	5.7716	25.1094	1.6693	0.9163
185	3.3111	1.3746	4.0891	4.146	2	32.9341	8.0541	14.2989	2.3033
186	4.8709	1.2814	5.7384	5.8892	2	37.0371	6.4543	19.6084	1.8888	1.0186
187	3.8714	1.3371	4.8128	4.7927	2	22.9915	4.7772	16.2621	1.4138
188	5.5224	1.2668	6.386	6.6516	2	46.8572	7.3375	21.9786	2.1319	1.0006
189	6.5828	1.2218	7.2492	7.7223	2	48.6243	6.7075	25.2668	1.9244	0.9173
190	5.7573	1.3315	7.2046	7.2855	2	44.9947	6.2453	24.0832	1.8683	0.9644
191	4.366	1.2557	4.9579	5.1439	2	51.3739	10.362	17.2232	2.9828
192	4.564	1.3422	5.8097	5.7393	2	43.0604	7.4118	19.2452	2.2375
193	4.5132	1.3128	5.5469	5.5551	2	36.1588	6.5187	18.6138	1.9426
194	3.7047	1.3646	4.6463	4.6557	2	30.463	6.5564	15.8816	1.9181
195	6.0366	1.2566	6.8289	7.2469	2	58.5909	8.5798	23.8314	2.4586	0.9425
196	5.0815	1.1266	4.7275	5.4523	2	37.7626	7.9879	17.9846	2.0997	0.9434
197	5.2263	1.2967	6.1741	6.416	2	29.2072	4.7306	21.2902	1.3719	0.9295
198	3.6626	1.3777	4.7215	4.6385	2	16.8051	3.5593	15.8521	1.0601
199	5.0406	1.1829	5.1015	5.6622	2	26.826	5.2585	18.7316	1.4321	0.9107
200	5.3189	1.3498	6.9406	6.7886	2	29.9428	4.3142	22.5556	1.3275	1.1942
201	5.1819	1.2777	6.1145	6.2704	2	37.0005	6.0513	20.7996	1.7789	1.1783
202	5.1225	1.2849	5.8468	6.2276	2	21.3653	3.6542	20.6776	1.0333	1.0597
203	3.6889	1.2564	4.0499	4.2959	2	19.3367	4.7746	14.5601	1.3281
204	5.0378	1.3025	6.0758	6.1976	2	21.2158	3.4919	20.614	1.0292
205	5.3005	1.2954	6.3241	6.506	2	22.0805	3.4915	21.5702	1.0237
206	4.3101	1.3131	5.1261	5.2896	2	21.7296	4.239	17.7801	1.2221
207	4.8863	1.2099	5.1646	5.5979	2	28.6223	5.542	18.5735	1.541
208	5.5335	1.3148	6.9771	6.9043	2	33.1557	4.7521	22.8558	1.4506	1.1558
209	5.892	1.257	6.7154	7.067	2	34.7258	5.1711	23.2671	1.4925	1.0759
210	4.0359	1.3169	4.7972	4.9426	2	18.4242	3.8406	16.6969	1.1035
211	4.065	1.2767	4.4967	4.8398	2	18.4174	4.0958	16.3037	1.1296
212	6.2027	1.2917	7.4787	7.6538	2	50.422	6.7421	25.1699	2.0033	0.9201
213	3.5276	1.3448	4.2936	4.3559	2	24.7956	5.775	14.9036	1.6637
214	4.8047	1.3956	6.4859	6.2875	2	41.9593	6.4693	21.066	1.9918
215	5.8349	1.2261	6.3496	6.8315	2	42.2161	6.6486	22.4751	1.8783	0.8369
216	6.9248	1.1993	7.4642	7.9965	2	55.625	7.4522	26.0913	2.1319	0.854
217	2.9437	1.3454	3.4302	3.5721	2	17.3175	5.0485	12.4424	1.3918
218	5.7831	1.2847	6.8586	7.0756	2	48.3681	7.0522	23.3414	2.0722	1.0856
219	5.6784	1.2159	6.01	6.5873	2	49.6231	8.2568	21.6916	2.2877	1.0933
220	3.432	1.4675	4.7369	4.5743	2	13.1832	2.7831	15.8226	0.8332
221	4.1357	1.2492	4.5569	4.8313	2	27.8854	6.1194	16.23	1.7181
222	4.7982	1.2028	5.0509	5.4609	2	30.1852	5.9762	18.1313	1.6648	0.9426
223	7.1744	1.2368	8.0857	8.5447	2	57.839	7.1532	27.8751	2.0749	1.0237
224	3.4637	1.3212	4.0658	4.2017	2	12.7318	3.1314	14.3768	0.8856
225	4.3113	1.393	5.7784	5.5894	2	51.3999	8.8952	18.8679	2.7242
226	4.3698	1.3274	5.3651	5.4223	2	40.6319	7.5734	18.2227	2.2297
227	6.1529	1.3323	7.8561	7.8166	2	56.6439	7.2102	25.7531	2.1995	1.097
228	6.2162	1.309	7.6561	7.7695	2	56.1219	7.3304	25.5638	2.1954	0.8306
229	4.0495	1.3833	5.4138	5.1911	2	40.2412	7.4331	17.5983	2.2867
230	3.6955	1.3741	4.7829	4.6728	2	30.7552	6.4302	15.953	1.9279
231	5.9742	1.2175	6.5527	6.9557	2	55.1761	8.4204	22.8513	2.4146	1.1135
232	3.8445	1.2906	4.5037	4.6043	2	35.204	7.8167	15.5877	2.2584
233	3.8538	1.3299	4.6934	4.7456	2	27.4347	5.8454	16.1013	1.7039
234	4.7018	1.3795	6.1207	6.0777	2	47.384	7.7416	20.3765	2.3254
235	4.5897	1.3518	5.8834	5.8121	2	38.8125	6.597	19.4911	1.9913
236	4.3779	1.3212	5.2727	5.4095	2	43.5996	8.2689	18.1712	2.3994	1.1542
237	3.9237	1.3597	4.8561	4.9384	2	31.1443	6.4134	16.7607	1.8582
238	5.2894	1.2749	6.0744	6.3946	2	50.7388	8.3529	21.185	2.395
239	3.3337	1.3384	4.1027	4.0775	2	20.7586	5.0597	14.0175	1.4809
240	5.3386	1.285	6.3723	6.506	2	50.3984	7.909	21.5524	2.3384	0.9646
241	4.1277	1.2245	4.2219	4.7328	2	30.6817	7.2673	15.8793	1.9322
242	6.3718	1.3759	8.6608	8.3605	2	65.9545	7.6153	27.5416	2.3947	1.0237
243	3.8653	1.4431	5.3692	5.1311	2	22.5105	4.1925	17.5238	1.2846
244	4.8659	1.266	5.6986	5.8164	2	35.5842	6.2444	19.3533	1.8387
245	4.5731	1.3972	6.3085	5.9706	2	32.1707	5.0996	20.0732	1.6027
246	6.7526	1.2628	7.9372	8.1849	2	67.3777	8.4888	26.7887	2.5152	0.9306
247	5.2885	1.3968	7.1208	6.9685	2	52.4961	7.3722	23.2075	2.262	0.9757
248	4.4616	1.2951	5.1266	5.4181	2	16.9241	3.3012	18.1521	0.9323
249	4.4993	1.3262	5.3365	5.5894	2	27.3752	5.1298	18.7453	1.4604	1.1276
250	5.3142	1.3132	6.5958	6.6087	2	28.1807	4.2725	21.9246	1.2853
251	4.9802	1.1577	4.7969	5.478	2	17.9424	3.7404	18.1134	0.9906	0.9964
252	6.1413	1.2967	7.5827	7.6024	2	19.6746	2.5947	25.0171	0.7864	0.9501
253	4.4465	1.3155	5.4777	5.478	2	25.3888	4.6349	18.3764	1.3816
254	3.9161	1.2315	4.1035	4.4972	2	19.5953	4.7753	15.1509	1.2933
255	5.7577	1.2861	6.8382	7.0499	2	38.5311	5.6347	23.263	1.6563	0.9505
256	3.5126	1.4266	4.7326	4.5743	2	25.2268	5.3304	15.7426	1.6025
257	4.3691	1.239	4.7891	5.084	2	20.006	4.1774	17.0067	1.1764	1.1271
258	4.1669	1.2964	4.8964	5.0412	2	18.1824	3.7134	16.9702	1.0714
259	4.4882	1.3114	5.2811	5.5166	2	25.5527	4.8385	18.4902	1.382
260	7.0259	1.2024	7.4959	8.1378	2	47.2572	6.3044	26.5403	1.7806	0.8058
261	4.122	1.3235	4.9317	5.0797	2	16.8766	3.4221	17.1393	0.9847
262	5.444	1.375	7.2303	7.0799	2	40.9298	5.6609	23.5166	1.7405
263	2.8391	1.1682	2.598	3.0238	2	6.246	2.4042	10.4198	0.5994
264	3.4654	1.2572	3.8507	4.0175	2	16.6457	4.3228	13.6869	1.2162
265	3.6551	1.3462	4.4098	4.5315	2	11.0793	2.5124	15.4577	0.7167
266	6.0735	1.2351	6.8793	7.1741	2	36.52	5.3087	23.5667	1.5496	1.0471
267	4.2723	1.2505	4.5728	5.0069	2	26.5227	5.8001	16.7838	1.5803
268	3.9968	1.3909	5.213	5.1439	2	35.0442	6.7225	17.4645	2.0066
269	5.7286	1.1722	5.6725	6.4203	2	45.0788	7.9469	21.0963	2.1368	0.8515
270	4.2048	1.2829	4.6805	5.0412	2	36.4837	7.7948	16.9469	2.1528
271	6.7029	1.2619	7.7663	8.1164	2	71.4094	9.1948	26.5719	2.6874
272	4.9134	1.2797	5.7639	5.9363	2	49.2699	8.548	19.7535	2.4942
273	4.1743	1.3352	4.9938	5.1911	2	41.81	8.3724	17.51	2.3878
274	3.8371	1.3	4.5382	4.6257	2	24.6989	5.4424	15.6715	1.576
275	5.6199	1.2678	6.4456	6.7801	2	59.3565	9.2088	22.3839	2.6517	0.9051
276	4.0128	1.217	4.0891	4.5657	2	25.3389	6.1967	15.3422	1.6516
277	6.5585	1.2708	7.7053	7.9879	2	68.6018	8.9032	26.1835	2.62	1.0605
278	6.0785	1.3308	7.7881	7.7095	2	59.1984	7.6011	25.4141	2.3294	1.0288
279	5.3622	1.1593	5.1817	5.9277	2	37.0271	7.1457	19.5286	1.896	0.8919
280	5.85	1.3609	7.486	7.5639	2	47.1035	6.2922	25.0113	1.8833	0.9357
281	3.6415	1.3676	4.566	4.5786	2	18.519	4.0558	15.6449	1.1837
282	6.3942	1.33	8.2204	8.1249	2	74.1284	9.0176	26.7178	2.7745	0.9175
283	7.7187	1.3394	10.1632	9.9538	2	50.3209	4.9513	32.4803	1.5493	0.9304
284	6.2061	1.3197	7.7059	7.8166	2	51.1616	6.6393	25.7306	1.9884	0.9225
285	4.4537	1.3439	5.556	5.5979	2	22.1248	3.9821	18.8042	1.1766
286	4.6051	1.2862	5.3362	5.568	2	44.3166	8.3049	18.6075	2.3817
287	4.4021	1.3643	5.7047	5.6065	2	44.35	7.7743	18.8682	2.3505
288	4.1646	1.3592	5.2716	5.2639	2	25.3407	4.807	17.7824	1.425
289	4.1536	1.3322	5.0649	5.1525	2	42.9916	8.4881	17.3837	2.4731	1.161
290	3.5312	1.3229	4.1475	4.2959	2	18.4765	4.4549	14.6758	1.259
291	4.2734	1.4051	5.6287	5.5808	2	21.349	3.7929	18.8637	1.1318
292	4.8191	1.3837	6.289	6.2575	2	27.0929	4.308	20.9495	1.2932
293	3.6927	1.2793	4.3309	4.373	2	18.2411	4.2118	14.8416	1.2291
294	3.2185	1.2965	3.4817	3.8119	2	7.2818	2.0914	13.1087	0.5555
295	5.6029	1.2857	6.6699	6.8486	2	38.1659	5.7221	22.63	1.6865	0.9866
296	7.1949	1.3426	9.4601	9.2728	2	54.2973	5.7396	30.3466	1.7892	1.09
297	3.8986	1.3933	5.0335	5.0155	2	27.3505	5.4337	17.0653	1.6027
298	4.7756	1.3572	6.1753	6.0862	2	16.6529	2.6967	20.3623	0.8178	1.1522
299	6.0963	1.3111	7.5552	7.6238	2	26.2698	3.477	25.1099	1.0462	1.1187
300	4.5465	1.3201	5.5297	5.6279	2	27.2328	4.9248	18.8557	1.4443
301	4.3458	1.1582	4.2766	4.7456	2	18.6558	4.3623	15.8132	1.1798
302	4.9712	1.2157	5.2662	5.7264	2	27.1679	5.1589	18.9865	1.4309	0.8228
303	6.5596	1.2485	7.622	7.8551	2	36.1747	4.7461	25.7285	1.406	0.8992
304	4.8762	1.3245	6.0797	6.0819	2	32.7253	5.3827	20.2896	1.6129
305	6.0754	1.2146	6.5856	7.0628	2	28.4186	4.3153	23.1829	1.2258
306	3.8955	1.2966	4.3803	4.6899	2	18.4675	4.216	15.8673	1.1639
307	3.9018	1.252	4.2284	4.5486	2	17.8747	4.2273	15.3466	1.1647
308	4.4181	1.241	4.8161	5.1525	2	29.7979	6.1871	17.2255	1.7299	1.1139
309	3.884	1.3852	5.0119	4.9683	2	26.34	5.2555	16.9021	1.5584
310	3.3327	1.3358	4.0572	4.0689	2	30.6412	7.5523	13.9858	2.1909
311	6.1268	1.2226	6.7812	7.1698	2	46.6278	6.876	23.5324	1.9814	0.847
312	4.4892	1.2827	5.0975	5.4052	2	23.3767	4.5859	18.0902	1.2922	1.0642
313	5.3752	1.2611	6.1383	6.4374	2	30.8024	5.0181	21.2961	1.4464	0.8431
314	4.533	1.3203	5.4054	5.6108	2	35.2641	6.5239	18.8021	1.8755
315	3.4234	1.3414	4.067	4.206	2	23.0392	5.6649	14.4266	1.597
316	2.7957	1.2507	2.8268	3.1609	2	11.3365	4.0104	10.9848	1.032
317	6.3023	1.2381	6.9619	7.4739	2	58.2809	8.3714	24.5134	2.3775	0.6667
318	4.5208	1.2499	4.9569	5.3153	2	19.4099	3.9157	17.7517	1.0934
319	5.5727	1.3318	7.0503	7.0413	2	27.9454	3.9637	23.3168	1.1985	0.9933
320	2.9295	1.4511	3.8474	3.7991	2	10.1754	2.6447	13.3547	0.7619
321	7.0644	1.2674	8.3372	8.6089	2	88.3226	10.5938	28.1289	3.1399	1.0474
322	3.0518	1.2955	3.2613	3.5935	2	11.629	3.5658	12.4207	0.9363
323	4.3699	1.3941	5.7109	5.675	2	28.0725	4.9156	19.1391	1.4668
324	6.4304	1.3211	8.2202	8.1207	2	42.5927	5.1815	26.6885	1.5959	0.9828
325	3.8188	1.2419	4.1684	4.4115	2	32.3099	7.7512	14.899	2.1686
326	5.0891	1.1769	5.2229	5.6922	2	36.8494	7.0554	18.8163	1.9584	0.8521
327	7.0067	1.2582	8.1555	8.4762	2	47.2918	5.7988	27.6959	1.7075	0.9671
328	4.8732	1.3264	5.9824	6.0862	2	32.1179	5.3687	20.3064	1.5817
329	4.749	1.4216	6.6138	6.3175	2	29.6044	4.4762	21.2095	1.3958
330	5.6086	1.1269	5.1065	6.0477	2	38.4914	7.5377	19.8554	1.9386	0.9206
331	4.68	1.1907	4.5413	5.2682	2	47.8746	10.542	17.5062	2.7347
332	6.0162	1.2715	7.0353	7.3026	2	38.1103	5.417	24.0319	1.5858	0.8608
333	4.7995	1.4147	6.6144	6.3603	2	62.7226	9.4827	21.3309	2.9405
334	4.6764	1.3744	6.1806	6.022	2	54.1337	8.7586	20.192	2.6809
335	3.1762	1.2749	3.4386	3.7006	2	31.7128	9.2226	12.7214	2.4929
336	3.4167	1.4021	4.4042	4.3687	2	5.9306	1.3466	15.05	0.3941
337	3.4243	1.2277	3.5422	3.8804	2	6.8914	1.9455	13.2069	0.5218
338	3.4094	1.3073	3.9341	4.0903	2	22.1191	5.6224	14.0022	1.5797
339	4.7677	1.3608	5.998	6.0905	2	17.2499	2.8759	20.3822	0.8463
340	5.4566	1.2203	5.912	6.3389	2	29.4566	4.9825	20.9181	1.4082	1.1052
341	7.202	1.3192	9.0568	9.1272	2	24.8206	2.7405	29.8472	0.8316	0.8325
342	3.9177	1.3609	4.7833	4.9341	2	13.7933	2.8836	16.7494	0.8235
343	3.0325	1.3648	3.6562	3.7391	2	18.2646	4.9955	13.0026	1.4047
344	3.6767	1.3244	4.5306	4.4929	2	26.5151	5.8524	15.2975	1.7333
345	3.2311	1.308	3.7385	3.859	2	15.4369	4.1292	13.2769	1.1627
346	4.1613	1.315	4.8609	5.1011	2	24.4786	5.0358	17.1915	1.4239
347	4.3974	1.3425	5.5009	5.5166	2	21.7154	3.9476	18.5458	1.1709
348	3.8045	1.3237	4.6091	4.66	2	20.9046	4.5355	15.821	1.3213
349	4.7203	1.3671	6.0266	6.052	2	22.0508	3.6589	20.2727	1.0877	1.153
350	3.992	1.3891	5.217	5.1311	2	24.776	4.7491	17.4206	1.4222
351	4.4733	1.3021	5.3283	5.4609	2	26.34	4.9434	18.2989	1.4394
352	3.2357	1.3604	3.8828	4.0047	2	22.5558	5.8092	13.8287	1.6311
353	3.6791	1.2521	3.9584	4.2702	2	30.6916	7.7535	14.4722	2.1207
354	4.6209	1.336	5.7286	5.7907	2	28.9298	5.0501	19.3954	1.4916	1.1772
355	3.1719	1.2721	3.34	3.6877	2	23.4853	7.0315	12.6763	1.8527
356	3.8145	1.2239	4.0307	4.3473	2	25.0789	6.222	14.6674	1.7098
357	2.7919	1.3836	3.3169	3.4521	2	19.4327	5.8587	12.1359	1.6013
358	5.3658	1.2742	6.2364	6.4888	2	36.2622	5.8146	21.4799	1.6882	1.0126
359	6.1198	1.2909	7.3532	7.5425	2	57.8545	7.8679	24.8189	2.3311	0.8569
360	5.6578	1.3222	6.9057	7.1056	2	41.7478	6.0454	23.5015	1.7764	0.8012
361	4.2304	1.3288	5.0462	5.2425	2	22.8166	4.5215	17.66	1.292
362	1.3247	1.0329	0.1428	1.1393	2	8.7946	61.5868	4.2985	2.046	0.1568
363	5.0136	1.3144	6.1935	6.219	2	37.6878	6.0851	20.7022	1.8205	1.1802
364	3.3754	1.276	3.7684	3.9575	2	20.5546	5.4545	13.5307	1.5191
365	6.0251	1.2507	6.8186	7.1998	2	50.3453	7.3835	23.6733	2.1267	0.9193
366	5.4598	1.2204	5.9181	6.3432	2	41.5473	7.0204	20.9318	1.9849	1.0995
367	3.8286	1.3126	4.4846	4.6557	2	41.4388	9.2402	15.7878	2.6247
368	3.7674	1.2431	4.0429	4.3516	2	29.3666	7.2637	14.7127	1.996
369	3.0875	1.1587	2.6058	3.2894	2	21.4242	8.2217	11.239	1.9062
370	3.8012	1.405	5.0152	4.9169	2	46.7083	9.3133	16.7779	2.7839
371	5.6088	1.2909	6.6045	6.8829	2	49.7314	7.5299	22.7463	2.1864	0.8976
372	4.8295	1.3461	5.9352	6.1119	2	35.613	6.0003	20.4227	1.7438	1.1379
373	4.5251	1.2593	5.1882	5.3581	2	25.548	4.9243	17.9021	1.4271
374	5.804	1.2609	6.5796	6.9771	2	70.1225	10.6576	22.991	3.05	0.8708
375	4.6125	1.3856	6.1343	5.9791	2	40.9777	6.6801	20.0784	2.0409
376	3.3527	1.3032	3.7783	4.0047	2	34.4833	9.1267	13.7259	2.5123
377	6.2154	1.1593	6.1239	6.9171	2	66.6958	10.8911	22.6369	2.9463	0.824
378	4.6038	1.1888	4.5627	5.1696	2	38.9733	8.5417	17.1936	2.2667	1.0259
379	4.9864	1.2462	5.5698	5.8806	2	39.5713	7.1046	19.5216	2.0271	1.0476
380	4.6281	1.3094	5.6691	5.6922	2	38.1698	6.733	19.0385	2.0049
381	3.2794	1.4005	4.2102	4.1717	2	30.5742	7.2619	14.4281	2.1191
382	5.9407	1.2172	6.5242	6.9128	2	57.2995	8.7826	22.7162	2.5224	0.7904
383	3.2077	1.292	3.5348	3.7862	2	24.0643	6.8078	13.0202	1.8482
384	3.9123	1.1963	3.7427	4.373	2	30.8227	8.2354	14.703	2.0964
385	7.5012	1.2975	9.278	9.3713	2	52.7471	5.6852	30.5758	1.7251	1.0928
386	2.9057	1.1965	2.921	3.1695	2	27.1007	9.2779	10.9223	2.4812
387	5.4661	1.2335	6.0571	6.416	2	36.6353	6.0483	21.1823	1.7295	1.0415
388	4.7964	1.3252	5.9171	5.9791	2	35.4739	5.9951	19.968	1.7765
389	4.1595	1.3683	5.2304	5.2896	2	32.7059	6.253	17.8798	1.8292
390	6.8387	1.2048	7.216	7.9279	2	21.5934	2.9924	25.885	0.8342	0.9164
391	5.3466	1.3232	6.596	6.6987	2	64.7253	9.8128	22.2249	2.9123	1.1444
392	4.0683	1.3611	5.0487	5.1397	2	28.3511	5.6155	17.3956	1.6298
393	6.3244	1.2689	7.4437	7.6795	2	52.6126	7.0681	25.2113	2.0869
394	4.3901	1.3024	5.1786	5.3538	2	42.6308	8.2321	17.9632	2.3732	1.1673
395	3.924	1.3917	5.0681	5.0454	2	32.3108	6.3753	17.1565	1.8833
396	5.2951	1.3376	6.9465	6.6987	2	54.0504	7.781	22.2508	2.4291
397	2.8019	1.2021	2.6429	3.0581	2	26.4878	10.0222	10.5816	2.5032
398	3.3193	1.3143	3.7992	3.9918	2	34.567	9.0985	13.7051	2.5222
399	3.7217	1.2179	3.7696	4.2145	2	22.0928	5.8608	14.2404	1.5514
400	4.8847	1.1986	5.0278	5.5466	2	48.2994	9.6065	18.3935	2.6259
401	7.4902	1.201	8.0982	8.686	2	57.3351	7.08	28.2604	2.0288	0.8201
402	4.1691	1.233	4.471	4.8141	2	41.3542	9.2494	16.1491	2.5608
403	3.7472	1.2256	3.8202	4.2702	2	20.3993	5.3399	14.428	1.4139
404	6.2695	1.3276	7.9523	7.9451	2	51.7556	6.5083	26.1483	1.9793	1.0483
405	5.4526	1.1961	5.6666	6.2147	2	20.5638	3.6289	20.4885	1.0037	0.9197
406	4.7406	1.3491	6.1927	6.0048	2	20.2273	3.2663	20.0918	1.0067
407	3.9353	1.3512	4.9	4.9255	2	22.8434	4.6619	16.7048	1.3675
408	5.0506	1.3159	6.035	6.2747	2	41.6003	6.8932	20.8799	1.9924
409	4.5745	1.246	5.1181	5.3667	2	23.2324	4.5393	17.9064	1.2974
410	4.2866	1.2973	4.9756	5.1996	2	21.8466	4.3907	17.4697	1.2505
411	4.7668	1.3243	5.8759	5.9363	2	14.3006	2.4338	19.8319	0.7211
412	7.3306	1.248	8.3918	8.8145	2	45.8613	5.465	28.7416	1.5956	0.8464
413	4.3883	1.3154	5.2775	5.4009	2	37.282	7.0643	18.134	2.0559
414	4.4991	1.3066	5.389	5.5123	2	32.0249	5.9426	18.4685	1.734
415	5.9002	1.2759	7.079	7.1784	2	23.6243	3.3372	23.649	0.999
416	3.8291	1.4221	5.1414	5.0112	2	17.628	3.4286	17.1065	1.0305
417	3.703	1.2521	3.8726	4.3002	2	18.2831	4.7211	14.5663	1.2552
418	6.527	1.2761	7.9423	7.9793	2	48.0069	6.0445	26.1656	1.8347	1.0499
419	7.4528	1.163	7.4888	8.3776	2	37.9785	5.0714	27.2311	1.3947	0.7213
420	3.0699	1.3616	3.8163	3.7819	2	10.1227	2.6525	13.1311	0.7709
421	7.1477	1.2735	8.609	8.7546	2	50.1956	5.8306	28.5967	1.7553
422	5.2726	1.2604	5.9809	6.3047	2	37.0191	6.1896	20.8777	1.7731	1.0786
423	6.764	1.2213	7.4439	7.9408	2	67.8351	9.1128	25.9522	2.6138	0.8658
424	4.2298	1.266	4.6548	5.0112	2	30.6126	6.5766	16.8236	1.8196	1.0475
425	4.0518	1.2631	4.4542	4.7756	2	34.7492	7.8014	16.0787	2.1612
426	3.609	1.2263	3.6947	4.1032	2	27.9877	7.5751	13.9044	2.0129
427	3.0955	1.3801	3.8575	3.8633	2	9.0024	2.3337	13.4211	0.6708
428	4.8083	1.3578	6.1506	6.1333	2	35.9028	5.8373	20.5114	1.7504
429	3.8303	1.4016	4.8343	4.9469	2	28.7786	5.953	16.8657	1.7063
430	3.7969	1.2188	3.9006	4.3087	2	22.025	5.6466	14.5378	1.515
431	4.869	1.2661	5.745	5.8207	2	34.3491	5.979	19.3669	1.7736
432	3.8123	1.3364	4.6264	4.7114	2	40.8847	8.8373	16.0052	2.5545
433	4.2623	1.4	5.5797	5.5466	2	39.0189	6.993	18.7463	2.0814
434	6.592	1.2475	7.4879	7.8894	2	53.3288	7.122	25.8343	2.0643	0.7464
435	4.0018	1.3337	4.7869	4.9555	2	34.1614	7.1364	16.7674	2.0374
436	5.5862	1.2432	6.2841	6.613	2	39.5251	6.2897	21.8174	1.8116	0.8509
437	5.5533	1.2573	6.3248	6.643	2	41.2993	6.5297	21.9354	1.8828
438	6.1378	1.263	7.0526	7.4097	2	46.5208	6.5963	24.3537	1.9102	0.9272
439	3.4863	1.1632	3.1977	3.7648	2	26.0992	8.1619	12.7396	2.0487
440	4.4375	1.3518	5.5931	5.6065	2	44.0031	7.8674	18.8454	2.335
441	3.0544	1.2685	3.2406	3.5292	2	23.3872	7.2169	12.1723	1.9213
442	3.3604	1.3873	4.1428	4.2488	2	33.4052	8.0634	14.6455	2.2809
443	4.9616	1.2774	5.6916	5.9877	2	34.2366	6.0153	19.911	1.7195	0.9324
444	2.9649	1.2712	3.2959	3.4222	2	5.4385	1.6501	11.8405	0.4593
445	6.4141	1.2379	7.2057	7.611	2	51.8911	7.2014	24.9437	2.0803	0.7562
446	6.8107	1.3202	8.5836	8.6175	2	30.3601	3.537	28.2477	1.0748
447	4.3163	1.3418	5.4373	5.4052	2	25.5911	4.7066	18.1947	1.4065
448	4.6214	1.3169	5.6466	5.7136	2	42.3175	7.4943	19.1189	2.2134
449	5.5636	1.2992	6.6732	6.8657	2	44.1142	6.6107	22.7071	1.9427
450	4.2213	1.4182	5.6931	5.5551	2	43.3461	7.6138	18.808	2.3047
451	4.8659	1.2601	5.4277	5.7907	2	27.5833	5.0819	19.2625	1.432	1.0005
452	4.1518	1.3376	5.0779	5.1696	2	40.7618	8.0273	17.4472	2.3363	1.179
453	7.2508	1.2782	8.6584	8.9173	2	75.5941	8.7307	29.1161	2.5963	0.8548
454	4.2914	1.3185	5.1861	5.2853	2	43.2336	8.3364	17.7762	2.4321	1.1312
455	3.3139	1.2904	3.7478	3.919	2	20.7877	5.5466	13.4345	1.5473
456	6.5625	1.3177	8.3494	8.2749	2	77.6079	9.295	27.1669	2.8567	0.9092
457	3.4455	1.1618	3.2486	3.7134	2	31.4454	9.6797	12.5761	2.5004
458	3.1895	1.3747	3.8652	3.979	2	23.592	6.1037	13.7742	1.7128
459	4.3724	1.3197	5.4232	5.3966	2	59.9063	11.0463	18.1282	3.3046
460	3.3679	1.4831	4.8532	4.5229	2	51.3478	10.5802	15.6921	3.2722
461	3.7173	1.2883	4.0575	4.433	2	10.1711	2.5067	15.0456	0.676
462	3.131	1.403	3.93	3.9704	2	10.2865	2.6174	13.8004	0.7454
463	4.7217	1.2708	5.3672	5.6536	2	21.0301	3.9183	18.85	1.1157
464	5.4138	1.2301	6.0137	6.3346	2	28.9586	4.8154	20.9208	1.3842	0.9817
465	4.6402	1.3223	5.5424	5.7607	2	22.2654	4.0173	19.2767	1.155
466	4.0707	1.3209	4.7629	5.0026	2	16.3117	3.4247	16.8924	0.9656
467	4.4972	1.3476	5.6168	5.6708	2	34.3019	6.107	19.0395	1.8016
468	4.8989	1.2388	5.2663	5.7393	2	25.5891	4.859	19.0652	1.3422	1.0405
469	5.8873	1.3352	7.6003	7.4782	2	28.3207	3.7263	24.6953	1.1468	0.9953
470	7.3045	1.2985	9.0466	9.1229	2	47.9273	5.2978	29.797	1.6085	0.7431
471	5.4305	1.3048	6.5475	6.7201	2	23.7971	3.6345	22.2595	1.0691	0.9555
472	4.4971	1.2921	5.2474	5.4523	2	21.1632	4.0331	18.2545	1.1593
473	4.8578	1.2565	5.5214	5.765	2	18.3235	3.3186	19.1757	0.9556
474	3.5718	1.3307	4.3537	4.373	2	19.5086	4.4809	14.932	1.3065
475	5.6261	1.2503	6.3603	6.6987	2	32.4458	5.1013	22.0984	1.4682	0.8995
476	3.8243	1.3275	4.7155	4.6985	2	20.6261	4.3741	15.9488	1.2933
477	4.3668	1.4135	5.8541	5.7436	2	36.5189	6.2382	19.3909	1.8833
478	3.4686	1.1889	3.3756	3.8205	2	13.7116	4.062	12.9553	1.0584
479	5.2338	1.2772	6.0688	6.3346	2	27.5306	4.5364	21.0006	1.3109	0.9835
480	3.5351	1.2924	4.0107	4.2102	2	21.7825	5.4311	14.3529	1.5176
481	5.3087	1.2365	5.7022	6.2361	2	29.9321	5.2492	20.6221	1.4515	0.8501
482	3.2453	1.3796	4.0462	4.0689	2	26.4529	6.5377	14.0661	1.8806
483	6.3577	1.145	6.192	6.9985	2	40.4137	6.5268	22.8704	1.7671	0.8738
484	6.156	1.2826	7.3343	7.5425	2	37.0979	5.0581	24.8044	1.4956	0.8552
485	3.0679	1.2516	3.1394	3.5035	2	16.0757	5.1206	12.0628	1.3327
486	4.2474	1.3087	5.0218	5.1911	2	29.1823	5.8111	17.4629	1.6711
487	4.7326	1.292	5.576	5.7564	2	25.7717	4.6219	19.2097	1.3416	1.1093
488	3.4886	1.2997	3.7852	4.1717	2	33.0732	8.7375	14.2446	2.3218
489	5.4084	1.2516	6.1152	6.4331	2	37.9431	6.2047	21.2665	1.7842	1.0578
490	3.9037	1.364	4.7947	4.9255	2	26.4735	5.5214	16.7283	1.5826
491	3.4726	1.301	3.9907	4.1546	2	30.3025	7.5933	14.1931	2.135
492	5.4541	1.3528	7.1859	6.9857	2	61.3068	8.5315	23.18	2.6448
493	4.7231	1.1572	4.6097	5.1782	2	28.8787	6.2648	17.1707	1.6819	0.8682
494	4.3142	1.3586	5.4599	5.4652	2	44.0535	8.0686	18.4137	2.3924
495	5.2149	1.4182	7.2737	6.9642	2	44.3582	6.0984	23.2347	1.9091
496	3.6948	1.254	3.9497	4.2959	2	26.0997	6.608	14.5562	1.793
497	6.2198	1.2508	7.041	7.4439	2	46.9049	6.6617	24.4407	1.9191	0.9711
498	4.0407	1.3003	4.6045	4.8912	2	28.3424	6.1554	16.5063	1.7171
499	4.8138	1.2664	5.4215	5.7521	2	43.2383	7.9753	19.1523	2.2576
500	4.7302	1.3638	6.1462	6.052	2	47.6203	7.7479	20.2667	2.3497
501	4.0074	1.3891	5.2819	5.1525	2	35.94	6.8044	17.4879	2.0551
502	3.4061	1.3299	4.1228	4.1503	2	26.9183	6.5291	14.2308	1.8916
503	4.9434	1.3139	6.1403	6.1248	2	44.9739	7.3244	20.4054	2.204	1.1446
504	4.4042	1.1169	3.9247	4.6514	2	11.0518	2.816	15.4538	0.7152	0.949
505	5.3273	1.2702	6.1607	6.4203	2	44.6124	7.2414	21.2576	2.0987	1.1464
506	3.8669	1.322	4.656	4.7371	2	36.597	7.8602	16.0602	2.2787
507	3.3073	1.3845	4.1507	4.1674	2	12.1714	2.9324	14.3845	0.8461
508	4.8856	1.2376	5.2226	5.7179	2	34.122	6.5335	18.996	1.7963	1.0253
509	6.0538	1.2667	7.0753	7.324	2	55.3345	7.8208	24.0908	2.2969	1.1169
510	6.9558	1.2762	8.1225	8.5276	2	63.7378	7.8471	27.8883	2.2855	1.0602
511	5.7673	1.3067	7.0245	7.1698	2	55.698	7.9291	23.676	2.3525	1.1007
512	3.8414	1.3127	4.4613	4.6728	2	55.3498	12.4067	15.8418	3.4939
513	3.6003	1.3635	4.4777	4.5101	2	39.1359	8.7402	15.4222	2.5376
514	3.401	1.3339	4.012	4.1546	2	31.9315	7.959	14.2514	2.2406
515	3.8482	1.271	4.1867	4.5443	2	37.7502	9.0167	15.3654	2.4568
516	3.4733	1.3983	4.5455	4.4372	2	30.6232	6.737	15.2583	2.007
517	3.8295	1.2119	3.9105	4.3259	2	22.3854	5.7244	14.5803	1.5353
518	3.1706	1.3566	3.8261	3.9061	2	45.4042	11.867	13.5122	3.3602
519	5.3636	1.2313	5.8222	6.279	2	17.9673	3.086	20.7481	0.866	1.0366
520	4.8063	1.317	5.906	5.9577	2	17.5082	2.9645	19.8862	0.8804	1.076
521	3.5685	1.3322	4.3058	4.373	2	19.4271	4.5118	14.9346	1.3008
522	3.43	1.4198	4.4736	4.4372	2	14.8778	3.3257	15.2989	0.9725
523	4.3111	1.3345	5.1508	5.3709	2	22.7297	4.4128	18.0739	1.2576
524	4.2166	1.3386	5.1038	5.2596	2	25.6137	5.0186	17.7314	1.4445
525	3.7076	1.3523	4.5328	4.6214	2	17.512	3.8634	15.7516	1.1118
526	3.4699	1.4015	4.462	4.4415	2	21.0674	4.7215	15.2777	1.379
527	5.1724	1.3575	6.7036	6.6259	2	32.8698	4.9033	22.0582	1.4901
528	7.0581	1.222	7.7694	8.3048	2	26.3869	3.3963	27.0972	0.9738	0.8717
529	4.052	1.3749	5.3332	5.1654	2	16.8494	3.1593	17.5019	0.9627
530	4.2764	1.3215	5.1462	5.2767	2	15.0582	2.9261	17.7546	0.8481
531	4.8869	1.347	6.1146	6.1933	2	22.7066	3.7135	20.6799	1.098
532	4.3696	1.3139	5.2972	5.3709	2	33.2072	6.2688	18.0373	1.841	1.1737
533	3.859	1.4353	5.1827	5.0968	2	18.4424	3.5585	17.401	1.0598
534	5.2229	1.3362	6.6682	6.5959	2	36.0645	5.4084	21.9254	1.6449	1.178
535	3.7532	1.226	3.963	4.2788	2	24.1148	6.085	14.4554	1.6682
536	3.8486	1.289	4.5061	4.6043	2	22.7627	5.0515	15.585	1.4606
537	3.4762	1.4297	4.5316	4.5315	2	22.4179	4.947	15.6141	1.4357
538	4.0927	1.251	4.4278	4.7842	2	33.2275	7.5043	16.085	2.0657
539	5.157	1.2716	6.0771	6.2104	2	42.8747	7.0551	20.6006	2.0812	1.1785
540	3.9729	1.3236	4.7656	4.8827	2	29.4515	6.18	16.5206	1.7827
541	4.7382	1.3026	5.7197	5.8078	2	30.0461	5.2531	19.3897	1.5496	1.1667
542	3.4911	1.406	4.634	4.4844	2	32.8714	7.0935	15.4208	2.1316
543	4.7511	1.318	5.9335	5.8892	2	35.0574	5.9084	19.6725	1.7821
544	4.1278	1.3684	5.2024	5.2467	2	27.6061	5.3064	17.7456	1.5557
545	4.8764	1.3214	5.8714	6.0691	2	44.964	7.6581	20.2438	2.2211	1.0735
546	5.2751	1.3697	6.8359	6.8229	2	60.3399	8.8269	22.6996	2.6582	1.0335
547	5.4986	1.2798	6.4848	6.6858	2	30.8816	4.7622	22.1084	1.3968	1.0167
548	4.8527	1.3207	5.9033	6.0348	2	43.6704	7.3976	20.1349	2.1689
549	6.217	1.15	6.1097	6.8657	2	16.1164	2.6378	22.4609	0.7175	1.0086
550	4.97	1.2016	5.0717	5.6622	2	37.5229	7.3985	18.7617	2	0.9214
551	3.228	1.3466	3.8065	3.9575	2	28.538	7.4972	13.6554	2.0899
552	5.1277	1.2572	5.8075	6.1076	2	45.2164	7.7859	20.2533	2.2325	1.1126
553	3.4985	1.4084	4.5682	4.5015	2	23.1496	5.0676	15.4791	1.4955
554	5.1689	1.2822	6.0959	6.2747	2	47.7987	7.8411	20.8208	2.2957	1.1642
555	3.8078	1.3105	4.4004	4.6214	2	31.168	7.083	15.6763	1.9882
556	2.8409	1.228	2.8149	3.1652	2	14.6956	5.2206	10.9604	1.3408
557	6.7087	1.294	8.168	8.322	2	72.8577	8.9199	27.2731	2.6714	0.8389
558	5.8454	1.2907	7.0472	7.187	2	53.7071	7.6211	23.7016	2.266	0.9788
559	4.1789	1.2543	4.6405	4.9041	2	36.1944	7.7997	16.4674	2.1979	1.109
560	5.3668	1.2686	6.2068	6.4631	2	55.5527	8.9503	21.3894	2.5972	0.9233
561	3.8739	1.379	4.9129	4.9341	2	35.7738	7.2816	16.783	2.1315
562	5.4012	1.1868	5.466	6.1076	2	5.9022	1.0798	20.1373	0.2931
563	4.4981	1.401	6.1046	5.8806	2	46.2481	7.5759	19.7979	2.336
564	5.5826	1.2934	6.662	6.8614	2	44.6332	6.6997	22.6837	1.9676	1.0488
565	5.7972	1.2105	6.1254	6.703	2	34.1247	5.571	22.0458	1.5479	0.8414
566	4.1744	1.3483	5.1926	5.2382	2	36.3069	6.992	17.6818	2.0533
567	3.5747	1.338	4.3104	4.3987	2	34.9433	8.1067	15.0259	2.3255
568	5.4508	1.2748	6.2362	6.6002	2	62.0964	9.9574	21.8308	2.8444	0.9006
569	4.0699	1.1962	3.9928	4.5614	2	30.2083	7.5657	15.295	1.975
570	3.156	1.1902	3.112	3.4521	2	23.3352	7.4985	11.8001	1.9775
571	4.3057	1.4276	6.0337	5.7093	2	37.4647	6.2092	19.3103	1.9401
572	5.8479	1.3387	7.4484	7.4439	2	68.91	9.2517	24.5939	2.8019	0.9629
573	4.8202	1.2475	5.4037	5.6793	2	46.0932	8.5299	18.8915	2.4399
574	4.3971	1.2002	4.4564	4.9683	2	19.17	4.3017	16.5797	1.1562
575	4.997	1.2355	5.5652	5.8464	2	21.4874	3.861	19.3961	1.1078
576	5.5397	1.2385	6.1111	6.5317	2	20.7584	3.3968	21.5538	0.9631	0.8172
577	6.3391	1.217	6.8731	7.3968	2	28.2908	4.1162	24.2363	1.1673	0.8823
578	8.8672	1.2117	9.6831	10.4292	2	60.9912	6.2987	33.7543	1.8069	0.9448
579	3.6359	1.161	3.4823	3.9318	2	11.709	3.3624	13.2609	0.883
580	4.8905	1.2166	5.026	5.6322	2	28.9226	5.7546	18.6921	1.5473	0.8193
581	4.2427	1.424	5.8493	5.6065	2	19.1338	3.2711	18.9806	1.0081
582	6.176	1.1304	5.8162	6.7073	2	37.5606	6.4579	21.9329	1.7125	0.8086
583	4.5853	1.2321	4.9755	5.3238	2	26.5442	5.335	17.7487	1.4956	0.9283
584	3.489	1.2893	3.8171	4.1417	2	17.049	4.4665	14.1322	1.2064
585	4.7283	1.2616	5.2753	5.6236	2	22.2264	4.2133	18.7402	1.186	1.0715
586	4.1694	1.2623	4.5915	4.9212	2	19.29	4.2012	16.5348	1.1666
587	4.9281	1.3077	5.8494	6.0777	2	21.9603	3.7543	20.2464	1.0847
588	4.8665	1.3554	6.249	6.2019	2	40.2512	6.4412	20.7223	1.9424
589	4.5315	1.1379	4.3006	4.8784	2	25.5466	5.9402	16.1989	1.5771	1.0677
590	4.3421	1.3088	5.1574	5.3153	2	27.0116	5.2374	17.8532	1.513
591	4.9609	1.2698	5.6591	5.9534	2	34.5035	6.097	19.7903	1.7435
592	3.2076	1.4177	3.9865	4.116	2	21.8627	5.4842	14.2859	1.5304
593	4.2672	1.3469	5.2015	5.3581	2	26.3532	5.0665	18.056	1.4595
594	4.264	1.3075	4.909	5.2082	2	23.476	4.7822	17.5146	1.3404
595	5.1246	1.3623	6.7587	6.5831	2	50.8715	7.5268	21.9325	2.3195
596	3.373	1.381	4.1236	4.2488	2	31.8999	7.7359	14.6338	2.1799
597	5.6204	1.1861	5.8092	6.3646	2	21.1595	3.6424	20.9435	1.0103	0.8905
598	4.9679	1.2311	5.3854	5.7907	2	32.8546	6.1007	19.2138	1.7099
599	4.8387	1.3281	5.9264	6.0477	2	42.6619	7.1986	20.1884	2.1132	1.1853
600	7.1077	1.2408	7.9998	8.489	2	52.8399	6.6052	27.7069	1.9071
601	5.3823	1.2655	6.2206	6.4674	2	39.9561	6.4232	21.3977	1.8673
602	3.4623	1.3293	4.1166	4.2231	2	27.9853	6.7982	14.4584	1.9356
603	5.474	1.2706	6.273	6.6087	2	57.5431	9.1731	21.8502	2.6335
604	3.627	1.2621	4.0328	4.2359	2	29.2807	7.2606	14.3816	2.036
605	3.6264	1.3406	4.2948	4.4758	2	30.6713	7.1415	15.2727	2.0082
606	3.8984	1.3766	5.0319	4.9598	2	32.2396	6.407	16.8591	1.9123
607	3.4512	1.3418	4.2732	4.2445	2	34.0419	7.9664	14.5484	2.3399
608	4.4229	1.3681	5.6929	5.6493	2	33.4527	5.8762	19.0098	1.7598
609	3.4729	1.3288	4.1042	4.2359	2	26.9913	6.5765	14.4981	1.8617
610	3.783	1.2226	3.8978	4.3045	2	31.5702	8.0995	14.5306	2.1727
611	4.4345	1.2897	5.179	5.3624	2	38.816	7.4949	17.9679	2.1603	1.1439
612	4.0871	1.2759	4.6622	4.8655	2	30.6383	6.5716	16.3831	1.8701
613	3.3182	1.3444	4.0184	4.0732	2	17.0344	4.2391	14.0148	1.2155
614	5.2553	1.1736	5.2612	5.8721	2	23.192	4.4081	19.3762	1.1969	0.7832
615	4.2942	1.3176	5.2109	5.2853	2	31.5428	6.0532	17.7747	1.7746
616	5.8613	1.192	5.9998	6.6816	2	52.2849	8.7144	21.9486	2.3822	0.9165
617	3.8686	1.3969	5.1381	4.9855	2	34.6344	6.7407	16.9779	2.04
618	3.8858	1.2991	4.5825	4.6857	2	16.2685	3.5501	15.8582	1.0259
619	3.2065	1.2813	3.4468	3.7562	2	47.1345	13.6749	12.9075	3.6517
620	4.1194	1.3414	4.9082	5.1397	2	18.2957	3.7276	17.3598	1.0539
621	3.4684	1.1847	3.4416	3.8076	2	17.9693	5.2212	12.9082	1.3921
622	3.2505	1.171	3.03	3.5121	2	15.805	5.2162	11.9581	1.3217
623	4.1944	1.3633	5.4044	5.3195	2	25.8595	4.7849	17.9649	1.4394
624	3.6308	1.2274	3.8576	4.1331	2	23.7431	6.1549	14.0004	1.6959
625	4.4684	1.362	5.6677	5.6879	2	23.7899	4.1975	19.1197	1.2443
626	4.909	1.28	5.8036	5.932	2	31.365	5.4044	19.7406	1.5889	1.1176
627	4.2598	1.2616	4.8412	5.0326	2	23.4945	4.853	16.8834	1.3916
628	4.1098	1.3293	4.8165	5.084	2	25.5492	5.3045	17.1631	1.4886
629	3.5905	1.3366	4.2154	4.4158	2	12.1257	2.8765	15.0773	0.8042
630	4.5266	1.2599	5.206	5.3624	2	19.4906	3.7439	17.9166	1.0879
631	3.5875	1.256	3.9774	4.1674	2	21.1139	5.3085	14.1559	1.4915
632	4.6199	1.2112	4.7645	5.281	2	37.9778	7.971	17.5799	2.1603	1.0241
633	3.1612	1.3383	3.6277	3.8462	2	13.5292	3.7294	13.2906	1.018
634	5.2279	1.2889	6.2103	6.3817	2	48.3101	7.779	21.1688	2.2821	1.1141
635	5.2461	1.2511	5.6987	6.2276	2	37.8594	6.6435	20.6197	1.8361
636	3.0754	1.2614	3.3718	3.5378	2	6.2405	1.8508	12.187	0.5121
637	5.527	1.2751	6.3476	6.6987	2	30.2417	4.7643	22.1407	1.3659	1.114
638	3.778	1.235	4.0199	4.3387	2	32.5864	8.1063	14.6589	2.223
639	5.9123	1.265	6.825	7.1356	2	45.7901	6.7092	23.4958	1.9489	1.0406
640	4.7978	1.228	5.1871	5.568	2	34.0585	6.566	18.5089	1.8401	1.0249
641	5.021	1.1634	4.8531	5.5508	2	41.5708	8.5658	18.351	2.2653	1.0097
642	3.3959	1.2818	3.7464	4.0004	2	34.6689	9.2539	13.6753	2.5351
643	4.4425	1.3357	5.4863	5.5508	2	35.6467	6.4974	18.6412	1.9123
644	4.1804	1.3128	4.9367	5.1182	2	28.4047	5.7538	17.2414	1.6475
645	6.9023	1.1707	6.9409	7.7866	2	8.4321	1.2148	25.3862	0.3322	0.8119
646	6.5988	1.3098	8.2729	8.2749	2	42.3702	5.1216	27.1529	1.5604	1.0308
647	3.8126	1.4027	5.0987	4.9255	2	33.7018	6.6099	16.8004	2.006
648	3.2525	1.3534	3.9507	4.0089	2	21.0876	5.3377	13.8293	1.5248
649	6.2166	1.1381	5.8335	6.7972	2	53.8346	9.2285	22.2272	2.422	0.775
650	4.2037	1.2974	4.9507	5.0925	2	30.1814	6.0964	17.1335	1.7615
651	2.7136	1.2114	2.6086	2.9724	2	9.055	3.4712	10.3275	0.8768
652	3.7691	1.3491	4.7457	4.6942	2	43.5498	9.1767	15.9744	2.7262
653	3.899	1.3376	4.7823	4.8313	2	31.9903	6.6893	16.3842	1.9525
654	5.7753	1.2066	6.1525	6.6559	2	26.9567	4.3814	21.8914	1.2314	0.9451
655	3.4336	1.3501	4.2227	4.2445	2	29.8252	7.0631	14.5634	2.048
656	4.7455	1.2727	5.4051	5.6922	2	57.7897	10.6917	18.9746	3.0456	0.8755
657	5.3349	1.2022	5.4893	6.1033	2	38.8728	7.0816	20.1486	1.9293	0.8781
658	3.1236	1.2379	3.1386	3.5378	2	36.4051	11.5992	12.1474	2.9969
659	4.3708	1.2798	5.0816	5.2425	2	37.2918	7.3386	17.574	2.122
660	3.8221	1.4118	5.1068	4.9683	2	34.801	6.8146	16.9522	2.0529
661	5.3594	1.1758	5.3392	6.0048	2	62.1775	11.6455	19.7969	3.1408	0.8685
662	4.9548	1.2154	5.2185	5.705	2	36.03	6.9043	18.9187	1.9045	0.9509
663	4.3758	1.3287	5.2227	5.4352	2	35.1835	6.7366	18.2654	1.9262
664	3.2375	1.2618	3.4072	3.7434	2	24.4684	7.1814	12.8336	1.9066
665	3.7708	1.4715	5.3547	5.084	2	43.4536	8.115	17.4317	2.4928
666	5.4807	1.3402	6.9679	6.96	2	57.3605	8.2321	23.0762	2.4857
667	2.7135	1.2389	2.6354	3.0324	2	36.1724	13.7256	10.5614	3.425
668	3.7973	1.1302	3.2526	4.0175	2	16.0268	4.9274	13.4826	1.1887
669	5.6305	1.2761	6.5829	6.8358	2	27.2895	4.1455	22.573	1.2089	0.981
670	3.3459	1.3977	4.2503	4.2574	2	18.8526	4.4356	14.692	1.2832
671	5.8761	1.0632	4.8347	6.0048	2	10.5661	2.1855	19.6268	0.5384	0.9345
672	4.8194	1.3948	6.568	6.3047	2	21.0834	3.21	21.1181	0.9984
673	5.818	1.3055	7.2203	7.2298	2	36.9336	5.1152	23.8622	1.5478	0.9891
674	7.2597	1.2357	8.1574	8.6432	2	36.7959	4.5107	28.1829	1.3056	0.8368
675	5.117	1.2742	5.8325	6.1719	2	36.8268	6.3141	20.4841	1.7978	0.8931
676	3.7271	1.2898	4.189	4.4501	2	21.3112	5.0874	15.1019	1.4112
677	4.4021	1.255	4.7487	5.1868	2	26.0217	5.4798	17.3566	1.4992	1.0798
678	5.0282	1.2727	5.7274	6.052	2	35.3695	6.1755	20.1048	1.7593	1.0994
679	4.4225	1.4175	6.1053	5.8378	2	32.0549	5.2503	19.6947	1.6276
680	5.3977	1.3012	6.4147	6.6601	2	40.3503	6.2903	22.065	1.8287	1.0665
681	4.0503	1.4177	5.4232	5.311	2	14.2188	2.6218	18.04	0.7882
682	3.4941	1.3382	4.1656	4.2916	2	11.5724	2.7781	14.6898	0.7878
683	3.783	1.3593	4.6426	4.7456	2	19.8573	4.2772	16.1545	1.2292
684	3.2063	1.3659	3.9062	3.979	2	17.2142	4.4069	13.758	1.2512
685	4.4144	1.2224	4.5278	5.0754	2	10.8368	2.3934	16.9522	0.6393
686	5.8194	1.2175	6.3797	6.7672	2	43.8024	6.8659	22.2593	1.9678
687	4.5076	1.3255	5.5062	5.5979	2	30.1467	5.475	18.7711	1.606
688	6.4449	1.3025	7.8815	8.0307	2	51.7694	6.5685	26.3731	1.963	0.9084
689	6.0436	1.2348	6.6997	7.1356	2	52.8731	7.8919	23.4451	2.2552	0.8246
690	5.1439	1.1935	5.2731	5.8335	2	37.2256	7.0595	19.2869	1.9301	0.9242
691	7.891	1.2642	9.2292	9.6326	2	65.7496	7.1241	31.3389	2.098	1.0087
692	2.9917	1.3541	3.5317	3.6577	2	11.8856	3.3654	12.7273	0.9339
693	6.8226	1.246	7.6669	8.1678	2	65.2989	8.517	26.7065	2.4451	0.8491
694	6.7745	1.2426	7.605	8.0864	2	56.1983	7.3897	26.445	2.1251	0.9305
695	4.0513	1.2939	4.6413	4.8827	2	39.3765	8.4839	16.4681	2.3911
696	4.1141	1.1982	4.0946	4.6214	2	26.5978	6.4958	15.4865	1.7175
697	3.9751	1.2167	4.1295	4.5186	2	20.6022	4.989	15.1937	1.356
698	3.3034	1.2611	3.5802	3.8248	2	31.5796	8.8206	13.0882	2.4128
699	2.9633	1.3902	3.6995	3.7048	2	15.9981	4.3244	12.9421	1.2361
700	4.5554	1.2647	5.1116	5.4181	2	29.1684	5.7063	18.0997	1.6115	1.1201
701	4.5878	1.2546	5.0807	5.4181	2	29.6228	5.8305	18.0824	1.6382
702	3.8408	1.33	4.5497	4.7285	2	41.7558	9.1777	16.0474	2.602
703	3.8305	1.3329	4.5607	4.7242	2	31.274	6.8573	16.0392	1.9498
704	3.331	1.3803	4.2583	4.1888	2	33.0648	7.7648	14.444	2.2892
705	6.7252	1.2684	7.9897	8.1849	2	58.9355	7.3764	26.7982	2.1992	0.9216
706	4.8089	1.2418	5.1704	5.6408	2	47.6884	9.2233	18.7607	2.5419
707	4.5745	1.3194	5.6596	5.6622	2	44.1714	7.8047	18.9621	2.3295	1.1808
708	3.8865	1.3026	4.6745	4.6985	2	36.1781	7.7395	15.9048	2.2747	1.1873
709	2.9567	1.3905	3.7093	3.6963	2	37.8147	10.1946	12.9157	2.9278
710	8.7091	1.2823	10.5511	10.8147	2	70.4494	6.677	35.0837	2.008	0.7925
711	3.353	1.4268	4.4047	4.3473	2	23.023	5.2269	15.0299	1.5318
712	4.6087	1.303	5.4103	5.6408	2	52.6157	9.7251	18.8658	2.7889	1.1281
713	4.5601	1.4376	6.3692	6.1119	2	34.8755	5.4756	20.5943	1.6935
714	4.8838	1.2825	5.6012	5.9106	2	18.3034	3.2678	19.6776	0.9302
715	4.7377	1.3099	5.8333	5.8378	2	15.981	2.7396	19.4968	0.8197
716	4.1193	1.2322	4.2582	4.7499	2	17.2923	4.0609	15.9459	1.0844
717	2.9394	1.2028	2.6908	3.2251	2	12.4694	4.6341	11.1075	1.1226
718	3.2691	1.3834	4.0722	4.1117	2	12.8977	3.1673	14.2076	0.9078
719	4.7902	1.3291	5.8469	5.9877	2	18.9107	3.2343	20.002	0.9454
720	5.7197	1.2261	6.1988	6.6901	2	31.8536	5.1387	22.0311	1.4458	0.8607
721	3.6724	1.2439	3.9796	4.2359	2	16.3892	4.1183	14.3507	1.142
722	4.6877	1.3487	5.8685	5.932	2	29.3789	5.0062	19.8623	1.4791
723	5.6487	1.3474	7.3293	7.2212	2	28.8424	3.9352	23.9101	1.2063	1.2041
724	5.7627	1.3334	7.3404	7.3026	2	41.59	5.6659	24.1405	1.7228	1.1382
725	4.6711	1.3041	5.6509	5.7264	2	26.4281	4.6768	19.1366	1.381
726	5.1682	1.2842	6.0425	6.2832	2	29.2984	4.8487	20.8512	1.4051
727	2.961	1.35	3.4879	3.6063	2	13.6719	3.9198	12.5584	1.0887
728	4.0054	1.4277	5.2823	5.281	2	29.6074	5.605	17.965	1.6481
729	4.0227	1.3505	4.8469	5.0412	2	28.0737	5.7921	17.0669	1.6449
730	4.1385	1.3848	5.3798	5.3195	2	30.0169	5.5796	18.0048	1.6672
731	4.8845	1.4347	7.0008	6.5659	2	52.328	7.4746	22.0151	2.3769
732	5.2364	1.2902	6.2856	6.3989	2	33.3893	5.312	21.225	1.5731	0.9701
733	3.4044	1.358	4.0485	4.2274	2	13.9815	3.4535	14.5239	0.9627
734	6.2825	1.3328	7.9387	7.9922	2	43.4081	5.4679	26.3057	1.6501	0.931
735	3.4937	1.3487	4.1859	4.3216	2	25.8021	6.1641	14.8031	1.743
736	3.785	1.4499	5.1759	5.0369	2	32.2588	6.2325	17.2411	1.871
737	4.1636	1.3931	5.4808	5.3838	2	24.3395	4.4409	18.2222	1.3357
738	4.0693	1.3828	5.3156	5.2168	2	27.3151	5.1387	17.6781	1.5451	1.1836
739	6.8992	1.2768	8.1266	8.459	2	50.693	6.2379	27.6739	1.8318	0.8659
740	4.6817	1.2945	5.4994	5.7007	2	41.3025	7.5104	19.0391	2.1694
741	6.0679	1.2356	6.5999	7.1698	2	43.3725	6.5717	23.5539	1.8414	0.8807
742	3.5604	1.3573	4.4606	4.4372	2	35.3032	7.9145	15.182	2.3253
743	3.6016	1.3928	4.6456	4.6	2	42.836	9.2208	15.7592	2.7182
744	2.8762	1.2461	2.9594	3.2508	2	12.7493	4.3081	11.2597	1.1323
745	3.3862	1.4391	4.6086	4.4287	2	26.0786	5.6587	15.3093	1.7034
746	6.0044	1.2335	6.6241	7.0799	2	47.28	7.1376	23.2679	2.032
747	3.9277	1.3915	4.9791	5.0497	2	30.9131	6.2086	17.1694	1.8005
748	4.9406	1.2504	5.5805	5.8421	2	32.661	5.8527	19.4076	1.6829	1.0992
749	3.6418	1.4478	5.0745	4.8227	2	35.5569	7.007	16.5642	2.1466
750	6.9426	1.2434	7.9071	8.3006	2	70.0099	8.8541	27.1192	2.5816	0.8895
751	4.8578	1.3772	6.3716	6.2832	2	39.2678	6.1629	21.0182	1.8683
752	3.4544	1.3941	4.5072	4.3987	2	27.3887	6.0767	15.1293	1.8103
753	4.1232	1.334	4.9352	5.1182	2	41.2676	8.3619	17.2792	2.3883
754	4.6541	1.2178	4.8731	5.3495	2	16.795	3.4465	17.8059	0.9432	0.7834
755	3.3566	1.4814	4.7672	4.5015	2	40.5249	8.5008	15.6213	2.5942
756	7.6651	1.3085	9.5933	9.6626	2	81.2458	8.469	31.5103	2.5784	1.0528
757	4.474	1.3392	5.7481	5.6065	2	39.9633	6.9524	18.8224	2.1232
758	3.4978	1.3088	4.1294	4.2102	2	37.6068	9.1071	14.3817	2.6149
759	4.8991	1.2485	5.2748	5.7821	2	19.6616	3.7275	19.2161	1.0232	0.9761
760	3.1459	1.247	3.3562	3.5892	2	21.0828	6.2817	12.3241	1.7107
761	4.3633	1.3625	5.625	5.5466	2	24.9455	4.4348	18.6765	1.3357
762	5.4663	1.243	5.9857	6.4631	2	57.18	9.5528	21.3462	2.6787	0.8908
763	5.7675	1.3132	7.1018	7.2041	2	61.727	8.6917	23.7949	2.5941
764	6.0119	1.2162	6.4446	6.9942	2	49.2015	7.6345	22.9703	2.142	0.9291
765	4.0492	1.302	4.8108	4.9084	2	34.4357	7.158	16.563	2.0791
766	3.0798	1.4704	4.0725	4.0646	2	13.3241	3.2717	14.227	0.9365
767	4.1348	1.4154	5.5432	5.4223	2	23.5479	4.2481	18.3853	1.2808
768	4.004	1.3591	5.0061	5.0454	2	42.905	8.5705	17.096	2.5097
769	5.3883	1.317	6.5193	6.7244	2	42.5372	6.5248	22.2947	1.908	0.9623
770	6.3418	1.3592	8.3848	8.2235	2	30.3836	3.6237	27.0803	1.122	1.1453
771	3.6321	1.3045	4.1737	4.373	2	17.6779	4.2355	14.8854	1.1876
772	5.2779	1.3097	6.505	6.5445	2	27.3754	4.2084	21.7166	1.2606
773	4.6481	1.256	5.3085	5.4994	2	20.549	3.871	18.3406	1.1204	1.1809
774	5.9595	1.2666	6.8838	7.2041	2	40.7676	5.9223	23.714	1.7191	0.8323
775	4.7324	1.2308	5.0015	5.4994	2	18.1512	3.6292	18.2983	0.992	0.9262
776	3.9486	1.2549	4.2799	4.6171	2	27.1777	6.3501	15.5669	1.7459
777	4.6986	1.2613	5.256	5.5851	2	27.7591	5.2814	18.6187	1.4909	1.079
778	3.1752	1.3574	3.7302	3.9147	2	23.9274	6.4145	13.5407	1.7671
779	5.2847	1.316	6.5229	6.5831	2	24.6686	3.7818	21.8489	1.1291	1.1637
780	4.6132	1.346	5.6839	5.8207	2	25.1336	4.4219	19.5075	1.2884
781	4.2346	1.413	5.7775	5.5551	2	28.6838	4.9647	18.798	1.5259
782	4.566	1.376	5.9724	5.8763	2	26.1039	4.3708	19.7375	1.3226
783	3.0049	1.3893	3.6633	3.7605	2	12.5674	3.4306	13.1153	0.9582
784	5.0011	1.3297	6.1578	6.2704	2	34.0431	5.5285	20.8909	1.6296	1.1045
785	5.3574	1.2622	6.1446	6.4203	2	14.0801	2.2915	21.244	0.6628	0.864
786	4.644	1.1545	4.4774	5.0754	2	29.1515	6.5108	16.8435	1.7307
787	3.9438	1.1219	3.4782	4.1546	2	20.5775	5.9161	13.9006	1.4803
788	4.0874	1.3378	4.9784	5.084	2	21.7513	4.3691	17.1784	1.2662
789	6.5925	1.1923	6.8462	7.5553	2	32.3499	4.7252	24.6941	1.31	1.0695
790	3.571	1.277	3.8671	4.2102	2	9.0749	2.3467	14.3262	0.6334
791	5.2276	1.2643	5.9173	6.2661	2	32.6731	5.5216	20.7631	1.5736	1.0636
792	2.8599	1.2863	2.9305	3.3236	2	15.289	5.2172	11.5571	1.3229
793	5.2467	1.1118	4.808	5.568	2	41.7477	8.683	18.3257	2.2781	0.9832
794	4.5095	1.3423	5.6837	5.6665	2	19.3145	3.3982	19.0165	1.0157
795	4.9798	1.3264	6.1801	6.2276	2	58.6894	9.4965	20.7505	2.8283	0.9962
796	3.3695	1.2756	3.6049	3.949	2	18.3424	5.0882	13.5031	1.3584
797	5.3016	1.1196	4.9542	5.6665	2	48.1278	9.7145	18.6467	2.581	0.9553
798	4.3657	1.2962	5.1601	5.2981	2	28.4464	5.5128	17.7772	1.6002	1.1668
799	2.868	1.3788	3.3545	3.5464	2	22.3693	6.6684	12.423	1.8006
800	4.4379	1.365	5.657	5.6579	2	24.478	4.327	19.0309	1.2862
801	2.9991	1.0534	2.2459	2.921	2	10.9995	4.8976	9.9249	1.1083
802	3.915	1.3069	4.5633	4.7499	2	33.1363	7.2615	16.0737	2.0615
803	4.3905	1.1747	4.2515	4.8613	2	29.978	7.0512	16.2023	1.8502
804	4.7284	1.318	5.6682	5.8592	2	43.9707	7.7574	19.5784	2.2459
805	4.6134	1.2814	5.3208	5.5594	2	36.4412	6.8488	18.5723	1.9621	1.113
806	5.2883	1.3695	6.9377	6.84	2	46.1725	6.6553	22.7531	2.0293	1.047
807	3.9342	1.2426	4.1647	4.5572	2	8.9485	2.1487	15.3577	0.5827
808	5.1961	1.1738	5.2638	5.8035	2	33.0626	6.2811	19.1613	1.7255	0.9527
809	5.8494	1.1882	5.8942	6.6473	2	39.7518	6.7442	21.8348	1.8206	0.8639
810	3.8741	1.2881	4.3885	4.6343	2	18.4694	4.2086	15.6775	1.1781
811	4.0225	1.3431	4.9925	5.0155	2	28.701	5.7488	16.9727	1.691
812	4.8822	1.2919	5.6869	5.9492	2	52.5016	9.232	19.815	2.6496	1.1053
813	3.873	1.2783	4.4095	4.6	2	42.9941	9.7503	15.5529	2.7644
814	4.8398	1.2309	5.1815	5.6322	2	57.6202	11.1204	18.7156	3.0787
815	3.7659	1.3357	4.6179	4.6471	2	36.0639	7.8096	15.8021	2.2822
816	4.0684	1.2475	4.3863	4.7413	2	30.7415	7.0085	15.9444	1.928
817	3.9412	1.3846	5.0854	5.0454	2	27.1191	5.3327	17.143	1.5819
818	3.8516	1.3635	4.735	4.8527	2	38.702	8.1736	16.4986	2.3458
819	4.7245	1.3028	5.5867	5.7907	2	41.0692	7.3512	19.3362	2.124
820	4.3918	1.3209	5.3525	5.4266	2	38.0433	7.1076	18.2244	2.0875
821	5.8127	1.2523	6.5739	6.9428	2	45.1458	6.8674	22.869	1.9741	0.8734
822	4.3942	1.3167	5.3789	5.4138	2	35.3274	6.5678	18.1768	1.9435
823	4.7024	1.3418	5.7492	5.9235	2	61.981	10.7808	19.823	3.1267
824	5.1488	1.3251	6.2205	6.446	2	39.6338	6.3715	21.4345	1.8491	0.9256
825	4.8581	1.2713	5.576	5.8292	2	27.4819	4.9286	19.4026	1.4164	1.032
826	4.8527	1.2779	5.6397	5.8506	2	21.1447	3.7493	19.4814	1.0854	1.0787
827	6.5337	1.3133	8.0986	8.2106	2	18.56	2.2918	26.9573	0.6885
828	4.8495	1.2609	5.5596	5.7736	2	24.1687	4.3472	19.21	1.2581
829	3.8622	1.2902	4.4345	4.6257	2	16.2216	3.658	15.6542	1.0362
830	5.2879	1.287	6.2126	6.4503	2	35.0678	5.6446	21.3808	1.6402	1.1426
831	3.8885	1.3418	4.7414	4.8313	2	18.0203	3.8006	16.3918	1.0993
832	3.4141	1.2871	3.7885	4.0389	2	16.7152	4.4121	13.8056	1.2108
833	3.5677	1.3554	4.3157	4.4415	2	21.129	4.8958	15.1921	1.3908
834	7.0484	1.3372	9.1004	9.0415	2	48.1838	5.2947	29.6103	1.6273
835	3.0899	1.1378	2.8506	3.238	2	18.1964	6.3834	11.0453	1.6474
836	5.3462	1.2848	6.3816	6.5145	2	26.4857	4.1503	21.5789	1.2274	1.0488
837	5.5657	1.2295	6.0747	6.5188	2	29.8626	4.9159	21.4985	1.3891	0.921
838	3.1425	1.3564	3.801	3.8676	2	18.0114	4.7386	13.3907	1.3451
839	4.4407	1.3574	5.5913	5.6322	2	33.3128	5.958	18.9362	1.7592
840	4.1327	1.3376	5.1062	5.1439	2	20.5373	4.022	17.3664	1.1826
841	5.8293	1.2217	6.4141	6.8015	2	18.5552	2.8929	22.3737	0.8293	0.7777
842	3.1132	1.4524	4.2398	4.0689	2	9.8583	2.3252	14.2051	0.694
843	5.6047	1.2733	6.4322	6.7886	2	33.3798	5.1895	22.4202	1.4888	0.9427
844	6.6407	1.1927	6.8456	7.6153	2	24.0496	3.5131	24.8832	0.9665	0.8498
845	3.0454	1.3996	3.7859	3.8419	2	22.6899	5.9933	13.3902	1.6945
846	4.0686	1.3095	4.7284	4.9598	2	26.0293	5.5049	16.7377	1.5551
847	4.9367	1.2622	5.6424	5.8892	2	34.9283	6.1903	19.5755	1.7843
848	3.2127	1.33	3.7282	3.8933	2	24.1801	6.4857	13.4238	1.8013
849	5.2463	1.2175	5.5592	6.0691	2	24.9979	4.4967	20.066	1.2458	0.9016
850	6.5538	1.2099	7.0305	7.6153	2	45.093	6.4139	24.911	1.8102	0.8846
851	4.7349	1.3334	5.8203	5.932	2	41.1937	7.0776	19.8347	2.0769
852	6.314	1.1994	6.629	7.2641	2	39.0619	5.8926	23.7904	1.6419	0.8421
853	3.8181	1.3419	4.5718	4.7371	2	25.6908	5.6194	16.0959	1.5961
854	3.1837	1.2535	3.3793	3.6534	2	13.7416	4.0664	12.5369	1.0961
855	5.9521	1.1973	6.1858	6.8186	2	47.8695	7.7386	22.3878	2.1382	0.6975
856	4.2151	1.3132	5.0555	5.1654	2	38.9995	7.7143	17.3901	2.2426
857	3.786	1.3633	4.751	4.7628	2	28.6096	6.0218	16.2157	1.7643
858	2.8041	1.3394	3.1968	3.3708	2	21.8342	6.83	11.799	1.8505
859	3.6645	1.4131	4.824	4.7499	2	35.9042	7.4428	16.2686	2.207
860	4.211	1.3654	5.3303	5.3495	2	28.9032	5.4224	18.0629	1.6001
861	3.4629	1.329	4.0495	4.2231	2	19.3149	4.7697	14.458	1.3359
862	4.7987	1.1917	4.8677	5.4138	2	34.345	7.0557	17.9653	1.9117	0.9936
863	4.1034	1.4207	5.6102	5.3966	2	31.7756	5.6639	18.3149	1.735
864	6.3967	1.3236	8.0925	8.0907	2	40.1765	4.9647	26.5987	1.5105	0.9769
865	5.5959	1.2688	6.5621	6.7544	2	42.9602	6.5467	22.3048	1.9261	1.0923
866	4.2915	1.3082	5.0547	5.2467	2	39.6841	7.8509	17.6369	2.2501
867	4.0352	1.4478	5.5688	5.3924	2	46.2312	8.3018	18.3538	2.5189
868	4.8474	1.1517	4.678	5.2981	2	38.797	8.2935	17.5389	2.2121
869	3.798	1.321	4.5289	4.6428	2	33.808	7.4649	15.7625	2.1448
870	4.3601	1.2196	4.6245	4.9983	2	26.2958	5.6862	16.7055	1.5741	1.0512
871	5.4573	1.2645	6.3059	6.5574	2	34.6351	5.4925	21.6784	1.5977	1.0914
872	5.2047	1.2861	6.0532	6.3389	2	20.0432	3.3112	21.0294	0.9531	1.021
873	3.3537	1.4281	4.3631	4.3516	2	10.088	2.3121	15.0458	0.6705
874	6.8208	1.2464	7.8148	8.1678	2	30.1328	3.8559	26.7071	1.1283	0.9807
875	2.5623	1.2384	2.4896	2.8439	2	5.9158	2.3762	9.9685	0.5934
876	8.0768	1.3201	10.4159	10.2879	2	38.743	3.7196	33.4951	1.1567
877	4.2182	1.3686	5.2706	5.3709	2	28.6961	5.4446	18.136	1.5823	1.1595
878	4.1979	1.3112	5.0285	5.1354	2	15.1856	3.0199	17.2924	0.8782
879	5.1808	1.2576	5.941	6.1762	2	28.3586	4.7734	20.4693	1.3854	1.0862
880	5.0591	1.344	6.2664	6.4117	2	34.7915	5.5521	21.3608	1.6288	1.1032
881	3.6535	1.2089	3.7537	4.1032	2	19.4835	5.1905	13.8758	1.4041
882	3.7006	1.3416	4.4442	4.5786	2	27.68	6.2283	15.5975	1.7746
883	3.8016	1.3954	4.9494	4.887	2	28.3702	5.732	16.6656	1.7023
884	2.9652	1.3548	3.4168	3.6235	2	11.5638	3.3844	12.621	0.9162
885	4.4048	1.1266	4.016	4.6899	2	23.3424	5.8124	15.5895	1.4973
886	3.6559	1.3153	4.3723	4.4372	2	21.7847	4.9824	15.1063	1.4421
887	6.1871	1.2141	6.6553	7.1955	2	29.7497	4.4701	23.5992	1.2606	0.7889
888	7.2734	1.2841	8.7467	8.9858	2	37.8751	4.3302	29.3415	1.2908	1.0266
889	6.1243	1.353	8.0887	7.8937	2	52.0006	6.4288	26.0329	1.9975	0.98
890	6.3884	1.3365	8.194	8.1549	2	45.3057	5.5291	26.8238	1.689
891	4.6455	1.3007	5.4432	5.6793	2	36.1172	6.6353	18.9827	1.9026
892	3.6783	1.2538	4.1359	4.2745	2	19.4628	4.7058	14.4885	1.3433
893	5.0158	1.3127	6.11	6.2147	2	52.0017	8.5109	20.6859	2.5139
894	5.3607	1.3452	6.9815	6.8229	2	50.0732	7.1723	22.6547	2.2103
895	2.8893	1.3642	3.3864	3.5421	2	32.6234	9.6337	12.3824	2.6347
896	4.5842	1.2515	5.1099	5.4009	2	24.1188	4.72	18.0234	1.3382
897	6.1063	1.301	7.3981	7.581	2	62.1677	8.4032	24.9575	2.4909	0.8161
898	5.2609	1.2327	5.6992	6.159	2	37.8544	6.6421	20.3737	1.858	0.9595
899	5.3363	1.2526	5.9202	6.3475	2	57.6975	9.7459	20.9989	2.7476	1.0033
900	4.0099	1.4044	5.4414	5.2082	2	36.5762	6.7218	17.6918	2.0674
901	5.2006	1.256	6.0492	6.1933	2	48.2446	7.9754	20.5203	2.3511
902	4.3765	1.3194	5.2046	5.4009	2	39.1715	7.5263	18.1411	2.1593	1.0516
903	4.9877	1.3901	6.8383	6.5188	2	61.5129	8.9953	21.7822	2.824
904	5.8564	1.2775	6.9326	7.1313	2	57.0343	8.227	23.5038	2.4266	0.8868
905	4.3327	1.3828	5.4809	5.5808	2	33.9946	6.2024	18.8218	1.8061	1.1821
906	3.8773	1.3075	4.5282	4.7028	2	40.708	8.9899	15.9269	2.5559
907	5.0162	1.2915	5.9433	6.1205	2	49.5091	8.3302	20.3524	2.4326	1.0644
908	4.1158	1.3488	5.1839	5.1611	2	33.7963	6.5195	17.4405	1.9378
909	5.0064	1.2368	5.5166	5.8635	2	31.3489	5.6826	19.4519	1.6116	0.8575
910	4.8928	1.4029	6.7343	6.4417	2	45.8811	6.813	21.564	2.1277
911	4.6077	1.1992	4.6346	5.2168	2	49.297	10.6367	17.3584	2.84
912	3.9795	1.2973	4.7251	4.8013	2	46.218	9.7814	16.2183	2.8497
913	5.0319	1.3042	5.8147	6.1976	2	31.5201	5.4208	20.617	1.5288
914	5.2028	1.2673	5.9318	6.249	2	27.8914	4.702	20.7145	1.3465	1.0685
915	3.8775	1.3217	4.5319	4.7499	2	18.5189	4.0863	16.1	1.1502
916	5.3423	1.1075	4.6778	5.6536	2	32.1375	6.8702	18.5884	1.7289	0.8426
917	4.2461	1.3909	5.4969	5.4909	2	24.8518	4.5211	18.5543	1.3394
918	4.7404	1.2386	5.0363	5.5423	2	20.795	4.129	18.4459	1.1274	1.0115
919	3.9068	1.2514	4.3064	4.5529	2	22.9719	5.3344	15.3591	1.4957
920	5.5943	1.2743	6.5552	6.7801	2	34.8902	5.3225	22.395	1.5579	1.0753
921	3.7427	1.1782	3.6522	4.1117	2	12.487	3.419	13.8533	0.9014
922	5.2223	1.2246	5.5541	6.0734	2	31.7909	5.7239	20.091	1.5823	1.0334
923	5.1485	1.2488	5.6738	6.0948	2	14.7065	2.592	20.1987	0.7281	0.9929
924	3.9273	1.334	4.8619	4.857	2	15.1476	3.1156	16.4584	0.9204
925	3.2646	1.3107	3.7125	3.9104	2	26.7215	7.1977	13.4432	1.9877
926	4.3989	1.2805	4.9019	5.281	2	33.7714	6.8895	17.6962	1.9084	1.0658
927	5.9185	1.2532	6.6505	7.0799	2	38.571	5.7997	23.3008	1.6554
928	4.7639	1.1813	4.6927	5.3281	2	36.2833	7.7319	17.6795	2.0523
929	4.0236	1.3426	4.9201	5.0155	2	32.8435	6.6754	16.9719	1.9352
930	4.3296	1.2995	5.1606	5.2639	2	31.5854	6.1205	17.6753	1.787
931	4.0729	1.4135	5.4723	5.3281	2	40.1788	7.3422	18.0858	2.2216
932	4.4967	1.2272	4.7661	5.1953	2	35.5289	7.4545	17.337	2.0493	1.0753
933	3.4037	1.3949	4.2889	4.3302	2	15.9483	3.7185	14.9154	1.0693
934	6.1593	1.2658	7.1548	7.4525	2	55.1903	7.7137	24.4929	2.2533	1.0058
935	3.595	1.2993	4.1128	4.3087	2	23.3997	5.6895	14.6745	1.5946
936	5.2163	1.3548	6.6509	6.673	2	61.4367	9.2374	22.2013	2.7673	1.1364
937	3.3169	1.3373	4.0132	4.0518	2	33.9917	8.47	13.9346	2.4394
938	7.8627	1.2357	8.8222	9.3884	2	60.0655	6.8084	30.5241	1.9678	0.7697
939	3.9091	1.2138	4.061	4.4287	2	31.0828	7.654	14.9064	2.0852
940	3.5742	1.2319	3.6362	4.0775	2	19.82	5.4507	13.8329	1.4328
941	4.5554	1.2679	5.1194	5.4309	2	38.1444	7.451	18.1456	2.1021
942	5.5691	1.1053	5.0534	5.8935	2	44.7788	8.8611	19.3386	2.3155	0.859
943	3.8363	1.3725	4.8544	4.8613	2	22.8679	4.7108	16.5421	1.3824
944	3.3155	1.2203	3.3288	3.7263	2	21.7164	6.5238	12.7103	1.7086
945	4.7465	1.2521	5.153	5.6065	2	30.2408	5.8686	18.6703	1.6197	1.0135
946	2.9036	1.4207	3.5667	3.692	2	20.2219	5.6696	12.9595	1.5604
947	3.741	1.2093	3.8442	4.2102	2	19.9583	5.1918	14.2128	1.4042
948	3.1324	1.4124	3.8501	3.9961	2	17.8584	4.6384	13.8991	1.2849
949	2.9988	1.2276	2.9912	3.3579	2	21.7604	7.2748	11.5652	1.8815
950	4.477	1.2388	4.8913	5.2168	2	36.6954	7.5022	17.4236	2.1061
951	4.2391	1.349	5.374	5.3281	2	48.0078	8.9333	17.9657	2.6722
952	3.9873	1.3948	5.1238	5.1439	2	32.2623	6.2966	17.4716	1.8466
953	4.331	1.3126	5.2465	5.3153	2	25.4495	4.8508	17.86	1.4249
954	4.7246	1.3295	5.9232	5.902	2	41.4729	7.0018	19.7335	2.1016
955	5.3408	1.305	6.4343	6.6045	2	52.8591	8.2152	21.8968	2.414	1.0688
956	4.7297	1.3413	5.9926	5.9577	2	45.0361	7.5153	19.9296	2.2598	1.1845
957	4.1606	1.2359	4.3883	4.8141	2	31.2603	7.1236	16.1538	1.9352
958	5.2484	1.1898	5.3498	5.9406	2	51.9135	9.7038	19.6172	2.6463	0.9695
959	5.4433	1.2375	5.9867	6.4074	2	50.5179	8.4384	21.1621	2.3872	0.8538
960	3.1769	1.4079	4.1815	4.0475	2	18.4368	4.4091	14.052	1.312
961	3.1828	1.3387	3.7646	3.8762	2	32.4883	8.6299	13.3855	2.4271
962	3.3833	1.3407	4.1943	4.1503	2	27.1909	6.4828	14.2502	1.9081
963	3.0607	1.3631	3.6262	3.7734	2	16.7729	4.6255	13.1071	1.2797
964	4.537	1.2996	5.4315	5.5337	2	22.937	4.223	18.5232	1.2383
965	3.6576	1.4051	4.7515	4.7156	2	13.8517	2.9152	16.1457	0.8579
966	4.7839	1.3179	5.7503	5.932	2	31.2657	5.4372	19.807	1.5785
967	3.9158	1.2938	4.5932	4.7071	2	24.2114	5.2711	15.9162	1.5212
968	4.0395	1.2248	4.2873	4.6257	2	18.824	4.3906	15.5435	1.2111
969	4.9527	1.2528	5.5435	5.8678	2	22.6389	4.0839	19.4922	1.1614	1.1241
970	6.422	1.1985	6.8457	7.3883	2	22.572	3.2973	24.1792	0.9335	0.8566
971	3.0733	1.4011	3.8396	3.8847	2	16.4447	4.2829	13.5277	1.2156
972	3.8518	1.3164	4.6435	4.6985	2	21.2209	4.57	15.929	1.3322
973	7.0031	1.171	7.1578	7.9065	2	33.5331	4.6848	25.7636	1.3016	0.853
974	3.9326	1.281	4.4966	4.6857	2	17.598	3.9136	15.8268	1.1119
975	5.6191	1.1739	5.6072	6.3004	2	25.6138	4.568	20.7222	1.2361	0.9357
976	4.3851	1.3445	5.3605	5.508	2	25.4946	4.756	18.5227	1.3764
977	3.7002	1.2573	3.9721	4.313	2	18.3874	4.6291	14.6155	1.2581
978	5.0775	1.2589	5.9153	6.052	2	29.4486	4.9784	20.0812	1.4665	1.0508
979	3.3537	1.3736	4.1304	4.2017	2	22.8777	5.5389	14.4719	1.5808
980	3.872	1.18	3.8697	4.2702	2	15.3603	3.9694	14.354	1.0701
981	3.9158	1.2608	4.3329	4.5957	2	23.6011	5.447	15.5095	1.5217
982	5.0989	1.3208	6.244	6.3603	2	20.1495	3.227	21.1578	0.9523	0.9297
983	5.1981	1.2062	5.5771	5.9577	2	29.838	5.3501	19.6975	1.5148	1.0479
984	3.6936	1.4164	4.9594	4.8013	2	13.1425	2.65	16.4363	0.7996
985	4.1355	1.2946	4.7578	4.994	2	20.2592	4.2581	16.8191	1.2045
986	6.9142	1.1839	7.2428	7.8851	2	41.9535	5.7924	25.7168	1.6314	0.814
987	4.9754	1.3257	6.1259	6.219	2	34.1869	5.5807	20.7224	1.6498	1.0626
988	3.864	1.3089	4.5213	4.6899	2	22.1239	4.8933	15.8888	1.3924
989	6.5046	1.2823	7.8142	7.9879	2	33.5649	4.2954	26.2032	1.2809	1.0291
990	5.9012	1.1919	6.1607	6.7287	2	31.2854	5.0782	22.0964	1.4159	0.958
991	3.7223	1.3788	4.7465	4.7242	2	14.4152	3.037	16.1232	0.8941
992	6.4467	1.2702	7.5898	7.8423	2	22.8995	3.0171	25.7249	0.8902	0.7855
993	3.9983	1.3288	4.6937	4.9341	2	30.549	6.5085	16.6913	1.8302
994	4.9231	1.1911	4.9569	5.5594	2	37.2288	7.5105	18.4218	2.0209	1.0009
995	4.151	1.2818	4.7604	4.9683	2	17.6652	3.7109	16.7163	1.0568
996	5.1135	1.1317	4.6941	5.5123	2	18.9494	4.0369	18.181	1.0423	0.9777
997	3.2211	1.2631	3.4363	3.7263	2	29.4378	8.5667	12.782	2.3031
998	3.9036	1.337	4.722	4.8356	2	37.3111	7.9015	16.3966	2.2755
999	3.5501	1.2503	3.6695	4.1032	2	27.5573	7.5098	13.9443	1.9762
1000	5.7553	1.2612	6.4728	6.9171	2	38.0279	5.875	22.8031	1.6677	0.9771
1001	5.6822	1.3218	7.0961	7.1356	2	46.6384	6.5724	23.5949	1.9766	1.0812
1002	4.781	1.2409	5.2993	5.6022	2	36.1698	6.8254	18.6381	1.9406	1.1126
1003	4.0446	1.3382	4.9172	5.0283	2	23.7932	4.8388	17.0043	1.3992
1004	4.1762	1.1198	3.8037	4.4073	2	28.9538	7.612	14.6912	1.9708
1005	4.8235	1.2776	5.7562	5.8121	2	28.9683	5.0325	19.3597	1.4963
1006	4.021	1.2227	4.0584	4.5957	2	38.0905	9.3856	15.4458	2.4661	1.0341
1007	5.3162	1.2516	6.1212	6.3175	2	53.4262	8.7281	20.9031	2.5559
1008	3.4683	1.3963	4.4108	4.4244	2	22.6487	5.1348	15.2142	1.4887
1009	5.1453	1.2729	6.0506	6.2019	2	31.2113	5.1584	20.5762	1.5169
1010	4.9324	1.3241	6.0236	6.1547	2	29.1887	4.8457	20.5177	1.4226	1.1209
1011	5.846	1.1922	5.8751	6.6644	2	62.2294	10.5921	21.8951	2.8422
1012	5.205	1.3312	6.7253	6.5488	2	49.5022	7.3606	21.7683	2.274
1013	5.032	1.2669	5.8389	6.0305	2	39.7301	6.8044	20.0276	1.9838	0.9279
1014	4.2934	1.2857	4.9928	5.1654	2	38.7045	7.7521	17.3419	2.2318
1015	6.445	1.2372	7.2945	7.6452	2	61.011	8.364	25.0501	2.4356
1016	4.9389	1.3417	6.2511	6.2404	2	50.5533	8.0871	20.8183	2.4283
1017	4.7303	1.127	4.3451	5.0583	2	46.8849	10.7903	16.7475	2.7995
1018	4.6328	1.3607	5.9515	5.9063	2	35.1992	5.9143	19.8035	1.7774
1019	3.9907	1.2993	4.5388	4.8227	2	31.3665	6.9107	16.289	1.9256
1020	3.4929	1.1435	3.0741	3.7134	2	17.16	5.5821	12.5476	1.3676
1021	6.68	1.2456	7.67	7.9879	2	75.4628	9.8387	26.1408	2.8868	0.7944
1022	4.19	1.2611	4.6461	4.9426	2	27.8945	6.0039	16.6	1.6804	1.1175
1023	8.7979	1.2348	9.9391	10.5363	2	43.8627	4.4131	34.1287	1.2852	1.0611
1024	2.8336	1.2134	2.7202	3.1223	2	15.0811	5.5441	10.8018	1.3962
1025	4.0591	1.3155	4.8576	4.9683	2	34.9346	7.1917	16.7751	2.0825
1026	4.0045	1.1464	3.5505	4.3087	2	23.1197	6.5117	14.4224	1.603
1027	3.8048	1.3024	4.3714	4.5914	2	22.9727	5.2552	15.5681	1.4756
1028	3.463	1.2788	3.7174	4.0775	2	12.8294	3.4512	13.9122	0.9222
1029	3.9771	1.2582	4.2695	4.6642	2	16.2594	3.8083	15.7204	1.0343
1030	3.6612	1.3853	4.5849	4.66	2	17.4565	3.8074	15.9334	1.0956
1031	3.2737	1.3032	3.8088	3.9019	2	6.1432	1.6129	13.4031	0.4583
1032	4.3505	1.3398	5.3177	5.4438	2	21.9852	4.1343	18.3123	1.2006
1033	3.0686	1.2954	3.3647	3.6149	2	13.6578	4.0591	12.4878	1.0937
1034	3.5004	1.331	4.1688	4.2788	2	15.6673	3.7582	14.6365	1.0704
1035	4.2657	1.3347	5.218	5.311	2	19.8963	3.813	17.886	1.1124
1036	5.2411	1.2643	5.9468	6.2832	2	32.9463	5.5402	20.8169	1.5827
1037	5.4458	1.0382	4.3298	5.4223	2	34.6183	7.9954	17.7614	1.9491	0.7312
1038	5.5103	1.2863	6.4438	6.733	2	29.8846	4.6377	22.2677	1.3421	1.0476
1039	3.3429	1.1781	3.2533	3.6406	2	16.8891	5.1914	12.3731	1.365
1040	3.486	1.2252	3.5671	3.949	2	19.8512	5.5651	13.4181	1.4794
1041	3.9649	1.3217	4.6891	4.8655	2	30.5001	6.5045	16.4633	1.8526
1042	5.5084	1.1562	5.3774	6.0819	2	34.3426	6.3865	20.0082	1.7164	0.9224
1043	5.3739	1.2437	5.9754	6.3518	2	34.8435	5.8312	20.9975	1.6594
1044	4.3386	1.3737	5.4621	5.5551	2	23.3547	4.2758	18.7241	1.2473
1045	3.9725	1.2611	4.2689	4.6685	2	21.5763	5.0543	15.7388	1.3709
1046	4.8333	1.2437	5.3993	5.6793	2	27.1512	5.0287	18.8851	1.4377	1.1126
1047	4.6581	1.3396	5.731	5.8549	2	35.9488	6.2727	19.6037	1.8338
1048	5.6025	1.1157	5.1484	5.9834	2	28.1624	5.4701	19.6366	1.4342	0.8526
1049	4.0776	1.3159	4.9728	4.994	2	26.2912	5.287	16.8566	1.5597
1050	3.5736	1.2519	3.8739	4.1374	2	19.0028	4.9053	14.0547	1.3521
1051	3.6825	1.2726	4.1907	4.3387	2	29.7311	7.0945	14.7223	2.0195
1052	3.9067	1.3281	4.649	4.8099	2	19.7518	4.2486	16.2997	1.2118
1053	6.1105	1.2554	7.0333	7.3326	2	42.4133	6.0304	24.0985	1.76	0.993
1054	7.5285	1.2507	8.5713	9.0801	2	57.4881	6.707	29.5804	1.9435
1055	4.9913	1.2457	5.6484	5.8849	2	41.1956	7.2933	19.5342	2.1089
1056	6.7855	1.2705	8.0003	8.2749	2	29.4758	3.6843	27.0844	1.0883	0.6997
1057	4.4804	1.279	5.0927	5.3795	2	38.0346	7.4685	18.0032	2.1127
1058	2.8364	1.3297	3.1686	3.3922	2	11.2229	3.5419	11.849	0.9472
1059	3.778	1.336	4.4791	4.6642	2	25.5975	5.7149	15.8564	1.6143
1060	3.8195	1.3136	4.4577	4.6471	2	13.3724	2.9998	15.7627	0.8484
1061	3.5879	1.3806	4.6298	4.5443	2	20.5233	4.4329	15.5614	1.3189
1062	4.213	1.2614	4.5828	4.9726	2	37.678	8.2216	16.6946	2.2569
1063	4.0796	1.3115	4.852	4.9812	2	16.7425	3.4506	16.8084	0.9961
1064	5.6296	1.0758	4.7354	5.8078	2	59.061	12.4722	19.026	3.1042	0.8529
1065	3.2887	1.3086	3.8321	3.9361	2	28.3843	7.407	13.5202	2.0994
1066	3.86	1.3561	4.654	4.8398	2	31.9853	6.8726	16.4446	1.945
1067	4.1693	1.3395	5.1611	5.1996	2	29.6161	5.7383	17.5447	1.688
1068	6.1454	1.1873	6.2918	6.9942	2	51.5176	8.1881	22.9234	2.2474	0.8145
1069	6.1194	1.2733	7.2252	7.4439	2	55.3263	7.6574	24.4789	2.2602	1.1286
1070	5.0178	1.27	5.7906	6.0263	2	38.3107	6.616	20.0193	1.9137	0.9444
1071	5.7379	1.253	6.4515	6.8529	2	62.6317	9.7081	22.5876	2.7728
1072	3.6804	1.2995	4.2088	4.4201	2	19.0924	4.5363	15.0247	1.2707
1073	5.2308	1.2006	5.3414	5.9706	2	41.6965	7.8063	19.7288	2.1135	0.9175
1074	5.5056	1.2703	6.3066	6.6473	2	55.602	8.8165	21.971	2.5307	1.0461
1075	6.5892	1.2021	6.9814	7.611	2	49.6637	7.1137	24.8847	1.9958	0.8768
1076	3.5906	1.3765	4.5044	4.5358	2	24.5474	5.4496	15.5269	1.581
1077	4.029	1.3455	5.0334	5.0326	2	28.1371	5.5901	17.0309	1.6521
1078	3.196	1.3205	3.622	3.8462	2	27.5318	7.6013	13.2587	2.0765
1079	3.121	1.4001	3.8412	3.949	2	21.9888	5.7245	13.7276	1.6018
1080	3.8535	1.364	4.7759	4.857	2	29.8235	6.2446	16.513	1.8061
1081	3.211	1.4076	4.136	4.0946	2	21.7709	5.2638	14.1993	1.5332
1082	3.0783	1.3552	3.667	3.7777	2	23.692	6.4609	13.1061	1.8077
1083	3.1486	1.3849	3.7263	3.949	2	37.9837	10.1934	13.6992	2.7727
1084	3.4997	1.2774	3.788	4.1203	2	32.9505	8.6987	14.0444	2.3462
1085	4.0754	1.3436	5.0123	5.0883	2	23.7049	4.7293	17.2023	1.378
1086	4.2665	1.3646	5.4962	5.4223	2	21.0813	3.8356	18.2901	1.1526	1.1634
1087	6.3425	1.1495	6.242	7.0071	2	20.3177	3.255	22.9043	0.8871	0.5962
1088	5.623	1.1839	5.8287	6.356	2	28.6127	4.9089	20.913	1.3682	1.0163
1089	2.8605	1.3702	3.352	3.5164	2	7.2585	2.1654	12.3127	0.5895
1090	3.8657	1.3342	4.6175	4.7756	2	19.3133	4.1826	16.2031	1.192
1091	5.3737	1.2988	6.4244	6.6173	2	32.5086	5.0602	21.9261	1.4826	0.9843
1092	5.4246	1.2221	5.9282	6.3089	2	20.6184	3.478	20.827	0.99	1.0549
1093	4.0218	1.3434	5.0012	5.0155	2	20.9621	4.1914	16.9732	1.235
1094	3.0245	1.2304	3.0304	3.3965	2	14.246	4.701	11.6909	1.2186
1095	3.821	1.2815	4.2156	4.5443	2	16.6902	3.9592	15.3837	1.0849
1096	5.2212	1.2862	6.1916	6.3603	2	28.3232	4.5745	21.0968	1.3425	0.9419
1097	5.6208	1.2028	5.8938	6.4503	2	30.8181	5.2289	21.2394	1.451	0.9072
1098	3.154	1.3586	3.8209	3.889	2	16.3635	4.2826	13.4622	1.2155
1099	5.5953	1.0554	4.5686	5.6665	2	34.7417	7.6045	18.5528	1.8726	0.68
1100	3.2226	1.229	3.2346	3.6363	2	22.2364	6.8745	12.4421	1.7872
1101	3.3602	1.2403	3.5239	3.8376	2	11.0747	3.1427	13.0934	0.8458
1102	3.9013	1.3624	4.9262	4.9169	2	19.3208	3.922	16.6984	1.157
1103	3.9916	1.4044	5.1451	5.1825	2	20.2088	3.9278	17.6111	1.1475
1104	5.9362	1.257	6.6471	7.1227	2	38.2439	5.7535	23.4419	1.6314	0.9268
1105	6.4061	1.3193	8.0201	8.0778	2	43.7933	5.4604	26.5506	1.6494	0.8612
1106	5.2294	1.294	6.1213	6.4074	2	36.2439	5.9209	21.2584	1.7049	0.9262
1107	3.8529	1.3446	4.7923	4.7927	2	28.8257	6.015	16.2758	1.7711
1108	4.6059	1.3261	5.7484	5.7307	2	20.2755	3.5272	19.1893	1.0566
1109	4.7535	1.3654	6.2645	6.0905	2	26.856	4.287	20.3908	1.3171
1110	4.4927	1.3164	5.4368	5.5423	2	31.9944	5.8848	18.5798	1.722	1.1215
1111	2.9118	1.2943	3.161	3.4093	2	20.0317	6.3371	11.84	1.6919
1112	3.5681	1.4215	4.7526	4.6385	2	27.8963	5.8697	15.9347	1.7507
1113	5.8456	1.214	6.3045	6.7801	2	48.0206	7.6169	22.2937	2.154	0.9028
1114	4.779	1.3184	5.7236	5.9277	2	35.0255	6.1195	19.7945	1.7695	0.9843
1115	3.1211	1.3291	3.6348	3.7691	2	9.7551	2.6838	13.0318	0.7486
1116	3.7969	1.3388	4.6793	4.6985	2	32.3467	6.9127	15.9691	2.0256
1117	5.7842	1.2583	6.5896	6.9385	2	41.9067	6.3595	22.8655	1.8327	0.8672
1118	3.7114	1.3398	4.6535	4.5871	2	24.2155	5.2037	15.6211	1.5502
1119	3.9161	1.4157	5.2577	5.114	2	51.6645	9.8264	17.4173	2.9663
1120	5.4822	1.2174	5.8965	6.356	2	42.2191	7.16	20.9673	2.0136
1121	7.2461	1.2945	8.8844	9.0201	2	71.0838	8.001	29.4672	2.4123	0.9621
1122	4.3387	1.2647	4.8401	5.1439	2	37.1802	7.6817	17.2384	2.1568	1.0715
1123	4.8006	1.2262	5.1503	5.5637	2	44.4133	8.6234	18.4925	2.4017
1124	5.0943	1.2552	5.727	6.0562	2	51.2095	8.9418	20.0885	2.5492	1.0392
1125	6.69	1.2054	7.1803	7.7523	2	58.1099	8.093	25.3342	2.2937	0.9823
1126	5.8281	1.2624	6.8401	7.0156	2	62.0522	9.0718	23.1148	2.6845	0.948
1127	4.7315	1.2995	5.7307	5.7864	2	42.4826	7.4132	19.317	2.1992
1128	3.8005	1.2449	4.0968	4.3987	2	27.1559	6.6286	14.8638	1.827
1129	4.1446	1.3188	4.8924	5.0925	2	23.615	4.8269	17.1712	1.3753
1130	6.0999	1.2994	7.5742	7.5639	2	68.4761	9.0407	24.901	2.7499	0.8545
1131	4.8116	1.3073	5.8072	5.9235	2	38.1166	6.5637	19.7613	1.9289
1132	5.1698	1.2736	5.9135	6.2361	2	37.4396	6.3312	20.6849	1.81	0.978
1133	4.8571	1.2825	5.6031	5.8763	2	46.3113	8.2653	19.57	2.3664	1.1021
1134	7.0422	1.3856	9.9609	9.3456	2	61.5398	6.1781	30.6545	2.0075
1135	4.5113	1.268	5.1475	5.3752	2	34.9175	6.7834	17.9708	1.943	1.1379
1136	5.3457	1.2386	6.0274	6.2918	2	45.6023	7.5658	20.8005	2.1924	0.9817
1137	4.9921	1.3693	6.5415	6.4331	2	59.4913	9.0944	21.4744	2.7703	1.1156
1138	3.7491	1.297	4.41	4.5015	2	27.3806	6.2088	15.276	1.7924
1139	4.3214	1.2762	5.0163	5.1654	2	30.8328	6.1465	17.3254	1.7796	1.178
1140	3.4667	1.2523	3.8485	4.0047	2	27.1512	7.055	13.6382	1.9908
1141	4.4961	1.3185	5.3746	5.5551	2	39.6363	7.3747	18.6239	2.1282	1.1519
1142	4.4567	1.3176	5.3373	5.4994	2	34.2079	6.4092	18.4474	1.8543
1143	2.829	1.1788	2.6103	3.0367	2	24.1809	9.2636	10.4769	2.308
1144	4.2524	1.2491	4.4241	4.9769	2	35.9907	8.1351	16.6872	2.1568
1145	5.6496	1.2127	6.1445	6.5359	2	33.3064	5.4205	21.5246	1.5474	0.924
1146	4.2087	1.2406	4.5939	4.8912	2	37.8008	8.2285	16.4041	2.3044
1147	4.223	1.3303	5.1607	5.2382	2	41.536	8.0485	17.6492	2.3534	1.172
1148	3.3425	1.4057	4.2205	4.2745	2	29.9113	7.0871	14.7608	2.0264
1149	6.4624	1.2632	7.6168	7.8209	2	51.3061	6.7359	25.6457	2.0006
1150	3.4692	1.4498	4.6789	4.5786	2	19.982	4.2707	15.8012	1.2646
1151	3.9876	1.2718	4.4196	4.7242	2	19.6198	4.4393	15.932	1.2315
1152	2.9381	1.2819	3.237	3.4136	2	7.0319	2.1724	11.8319	0.5943
1153	3.6194	1.1671	3.4137	3.9318	2	15.3159	4.4866	13.2706	1.1541
1154	4.1846	1.3492	5.0818	5.2553	2	16.8555	3.3168	17.7374	0.9503
1155	5.0952	1.254	5.7007	6.052	2	23.6479	4.1482	20.073	1.1781
1156	5.6158	1.2604	6.4583	6.7372	2	35.0957	5.4342	22.2367	1.5783	1.1243
1157	5.0479	1.2529	5.6254	5.9877	2	20.1004	3.5732	19.8692	1.0116	0.9576
1158	4.6422	1.2703	5.3879	5.5508	2	22.3014	4.1392	18.5264	1.2038
1159	5.2995	1.2326	5.7565	6.2061	2	31.5081	5.4735	20.5215	1.5354	1.0555
1160	3.5598	1.259	3.8307	4.1417	2	24.0476	6.2776	14.0802	1.7079
1161	4.8864	1.1747	4.9347	5.4438	2	23.0415	4.6693	18.0324	1.2778	0.8515
1162	4.1651	1.3709	5.3809	5.3067	2	18.2014	3.3826	17.9385	1.0147
1163	4.2686	1.1718	4.1688	4.7071	2	23.0083	5.5192	15.7134	1.4642
1164	3.7862	1.3126	4.5841	4.6	2	18.0508	3.9377	15.6128	1.1562
1165	5.4084	1.1684	5.2432	6.0263	2	34.3119	6.5441	19.8524	1.7284
1166	4.6661	1.3244	5.7908	5.8035	2	29.4404	5.084	19.415	1.5164
1167	5.0504	1.2646	5.714	6.0434	2	24.5073	4.289	20.0639	1.2215
1168	2.985	1.3758	3.6123	3.7006	2	8.4385	2.336	12.9018	0.6541
1169	4.2875	1.2067	4.404	4.8613	2	24.5156	5.5667	16.2539	1.5083
1170	4.06	1.4262	5.4781	5.3538	2	35.1248	6.4119	18.1908	1.9309
1171	4.2791	1.353	5.4129	5.3966	2	36.2243	6.6922	18.1883	1.9916
1172	4.2211	1.1752	4.146	4.6642	2	25.9641	6.2624	15.5842	1.6661	0.918
1173	2.9384	1.4197	3.6518	3.7391	2	14.0916	3.8588	13.1056	1.0752
1174	5.3777	1.328	6.7031	6.7629	2	14.7228	2.1964	22.4353	0.6562
1175	3.7964	1.323	4.5821	4.6471	2	34.0412	7.4292	15.7794	2.1573
1176	6.0445	1.2813	7.2165	7.3925	2	54.6664	7.5752	24.3312	2.2468	1.0474
1177	4.7252	1.2441	5.2253	5.5466	2	31.295	5.9891	18.4684	1.6945
1178	4.3578	1.3861	5.8148	5.6279	2	19.1838	3.2991	18.9759	1.011
1179	4.7303	1.2263	4.9308	5.478	2	35.3968	7.1787	18.2235	1.9424	0.9998
1180	5.6649	1.2517	6.4591	6.7544	2	59.9122	9.2756	22.2758	2.6896	0.9046
1181	4.1493	1.2456	4.4888	4.8356	2	9.4536	2.106	16.2375	0.5822
1182	3.3236	1.4186	4.3143	4.2831	2	26.0652	6.0416	14.8124	1.7597
1183	4.0247	1.2841	4.4457	4.8141	2	28.3276	6.3719	16.2358	1.7448
1184	6.6978	1.2288	7.4207	7.9065	2	56.0094	7.5477	25.857	2.1661	0.7947
1185	3.5626	1.3048	4.1149	4.2831	2	40.5662	9.8584	14.6033	2.7779
1186	4.8376	1.2704	5.5561	5.7993	2	31.2603	5.6263	19.307	1.6191	1.0696
1187	6.4607	1.2534	7.503	7.7609	2	61.4285	8.1872	25.4409	2.4146	0.9164
1188	3.4339	1.2369	3.6594	3.919	2	35.3281	9.6541	13.3432	2.6476
1189	3.4311	1.241	3.5376	3.9276	2	35.8043	10.1211	13.3771	2.6765
1190	3.9972	1.343	4.9123	4.9812	2	31.7068	6.4546	16.8648	1.8801
1191	3.4726	1.1527	3.1865	3.7177	2	23.554	7.3918	12.5753	1.873
1192	4.3383	1.3101	5.1074	5.3153	2	32.7281	6.408	17.8556	1.8329
1193	5.0265	1.2675	5.7344	6.0263	2	36.8971	6.4343	20.0151	1.8435	1.1295
1194	5.128	1.2796	5.9097	6.2104	2	46.2715	7.8298	20.6145	2.2446	1.0167
1195	5.5471	1.1499	5.3999	6.0948	2	38.8514	7.1948	20.0387	1.9388	0.7923
1196	4.6636	1.319	5.7262	5.7778	2	38.5511	6.7324	19.3244	1.9949	1.1969
1197	3.5296	1.3715	4.4784	4.4372	2	31.8639	7.115	15.2082	2.0952
1198	6.0783	1.334	7.7643	7.7266	2	30.8176	3.9691	25.4737	1.2098	1.0888
1199	3.4343	1.2102	3.6281	3.8419	2	21.4294	5.9065	13.057	1.6412
1200	5.403	1.3139	6.6377	6.7287	2	48.7942	7.3511	22.3027	2.1878
1201	4.5485	1.1078	3.8957	4.7756	2	35.5009	9.1128	15.8306	2.2425
1202	4.3146	1.1229	3.7529	4.5743	2	38.839	10.3491	15.2207	2.5517
1203	4.007	1.2215	4.1147	4.5743	2	16.9117	4.1101	15.3764	1.0998
1204	3.4061	1.2862	3.8096	4.0261	2	14.6124	3.8357	13.7637	1.0617
1205	4.5341	1.3102	5.5027	5.5722	2	39.3344	7.1482	18.663	2.1076	1.199
1206	5.2482	1.2197	5.6554	6.0819	2	40.0914	7.089	20.1099	1.9936	1.0149
1207	3.347	1.3552	4.0512	4.1417	2	15.6807	3.8706	14.2498	1.1004
1208	7.3752	1.1544	7.4036	8.2277	2	68.3207	9.228	26.7466	2.5544	0.6399
1209	3.9901	1.246	4.303	4.6385	2	35.8821	8.3389	15.619	2.2973
1210	5.023	1.2389	5.4331	5.8935	2	49.5435	9.1188	19.5497	2.5342	1.0328
1211	3.5117	1.265	3.8153	4.0989	2	17.7079	4.6413	13.9558	1.2689
1212	4.2664	1.2204	4.2568	4.887	2	19.2173	4.5145	16.3569	1.1749
1213	6.2219	1.2195	6.7175	7.2683	2	23.7818	3.5403	23.8367	0.9977	1.1288
1214	3.9505	1.2705	4.4395	4.6728	2	19.873	4.4764	15.7683	1.2603
1215	6.8804	1.2367	7.6482	8.1806	2	25.8839	3.3843	26.7313	0.9683	0.9109
1216	2.9436	1.3148	3.254	3.4993	2	19.0703	5.8606	12.1587	1.5684
1217	4.9227	1.1941	4.9383	5.5722	2	0.6939	0.1405	18.467	0.0376	1.0208
1218	4.1279	1.2805	4.6791	4.9341	2	20.9765	4.483	16.6064	1.2632
1219	3.1201	1.4364	3.9398	4.0389	2	18.6348	4.7299	14.0797	1.3235
1220	2.7641	1.2262	2.7296	3.0667	2	9.5209	3.488	10.6478	0.8942
1221	4.2846	1.0064	3.1778	4.0946	2	13.0051	4.0925	13.5464	0.96	0.8513
1222	2.6957	1.3573	3.0889	3.2637	2	13.4936	4.3684	11.4952	1.1738
1223	4.2217	1.1842	4.0998	4.6985	2	29.5721	7.2131	15.7063	1.8828
1224	6.2056	1.3009	7.5664	7.7095	2	27.3106	3.6095	25.3611	1.0769	1.12
1225	4.1882	1.374	5.4282	5.3495	2	25.2405	4.6499	18.0789	1.3961
1226	3.958	1.1223	3.5935	4.1717	2	22.161	6.167	13.955	1.588
1227	3.8266	1.341	4.4938	4.7456	2	18.7902	4.1814	16.1212	1.1656
1228	3.9598	1.2445	4.2584	4.5957	2	27.793	6.5266	15.4821	1.7952
1229	4.1265	1.238	4.2638	4.7799	2	21.5471	5.0535	16.0498	1.3425
1230	4.7089	1.2244	5.0009	5.4438	2	22.7428	4.5477	18.1127	1.2556	1.0706
1231	5.6886	1.216	6.0839	6.6002	2	35.5115	5.837	21.732	1.6341	0.9183
1232	4.6848	1.3195	5.5188	5.8078	2	32.1582	5.827	19.4196	1.656
1233	4.8554	1.2661	5.4912	5.8035	2	24.665	4.4917	19.3132	1.2771	1.1486
1234	5.7956	1.2997	7.1322	7.1698	2	37.0766	5.1985	23.6634	1.5668	0.9715
1235	4.1127	1.2692	4.5545	4.8741	2	28.7816	6.3194	16.3985	1.7551
1236	3.9359	1.2722	4.5564	4.66	2	25.547	5.6068	15.7308	1.624
1237	3.843	1.3107	4.6364	4.6685	2	20.1111	4.3377	15.8249	1.2709
1238	4.9105	1.2923	5.7307	5.9877	2	30.1575	5.2624	19.9369	1.5126
1239	5.1412	1.2937	6.0565	6.2918	2	42.1521	6.9598	20.8946	2.0174	1.0215
1240	4.2313	1.1513	4.1322	4.5871	2	24.2922	5.8788	15.3046	1.5872	1.0477
1241	2.9625	1.2565	3.0801	3.3836	2	20.6268	6.6968	11.6943	1.7638
1242	3.3037	1.289	3.6998	3.9019	2	11.1075	3.0022	13.3782	0.8303
1243	5.7046	1.2479	6.2941	6.7844	2	30.2445	4.8052	22.3636	1.3524
1244	3.9824	1.325	4.7646	4.8998	2	27.8849	5.8525	16.5767	1.6822
1245	3.9917	1.4069	5.2266	5.1911	2	27.7032	5.3004	17.6426	1.5702
1246	5.1239	1.1662	5.0615	5.6836	2	17.2565	3.4094	18.7724	0.9192	0.8608
1247	5.036	1.3481	6.2568	6.3989	2	45.1124	7.2101	21.3278	2.1152	1.0902
1248	2.8222	1.2512	2.95	3.1952	2	18.8877	6.4026	11.0933	1.7026
1249	3.767	1.3272	4.5078	4.6214	2	25.5686	5.6721	15.7061	1.6279
1250	3.9103	1.333	4.6601	4.8313	2	32.8674	7.0529	16.376	2.007
1251	3.1262	1.3499	3.7197	3.829	2	24.2136	6.5096	13.2579	1.8264
1252	4.1681	1.3662	5.1081	5.2939	2	29.7287	5.8199	17.8894	1.6618
1253	4.2539	1.2313	4.5251	4.9127	2	27.2359	6.0189	16.4558	1.6551
1254	6.2238	1.2274	6.7751	7.3155	2	44.6609	6.5919	23.9979	1.861	0.7923
1255	5.3329	1.2231	5.5685	6.2019	2	41.3052	7.4177	20.4923	2.0156	1.0513
1256	5.0739	1.2779	5.7652	6.1333	2	32.8177	5.6924	20.3693	1.6111	1.0941
1257	3.8381	1.2204	3.9871	4.3644	2	15.4682	3.8796	14.7153	1.0512
1258	3.4415	1.3314	3.9699	4.2017	2	24.5818	6.192	14.3951	1.7077
1259	3.8406	1.3628	4.8363	4.8356	2	19.2444	3.9792	16.4436	1.1703
1260	4.0834	1.2821	4.6554	4.8827	2	39.7938	8.5479	16.4476	2.4194
1261	3.6204	1.2649	3.9051	4.2359	2	29.1188	7.4566	14.3862	2.0241
1262	3.4813	1.2795	3.8388	4.1032	2	19.8045	5.159	13.9943	1.4152
1263	3.4494	1.368	4.2784	4.3173	2	20.4072	4.7698	14.8249	1.3765
1264	3.5898	1.3214	4.1711	4.3687	2	23.6629	5.6731	14.9019	1.5879
1265	4.5841	1.2801	5.313	5.5166	2	35.6802	6.7156	18.4356	1.9354
1266	3.391	1.227	3.5002	3.8376	2	18.2483	5.2135	13.0712	1.3961
1267	4.9651	1.289	5.7778	6.0434	2	39.2503	6.7933	20.106	1.9522
1268	3.2648	1.1929	3.1763	3.5892	2	16.1175	5.0743	12.2351	1.3173
1269	3.8311	1.292	4.4137	4.5914	2	36.6646	8.307	15.5498	2.3579
1270	4.8042	1.2602	5.3158	5.7136	2	32.4754	6.1092	19.0205	1.7074	0.9838
1271	4.4077	1.3165	5.2352	5.4309	2	30.9036	5.903	18.2303	1.6952
1272	4.5625	1.2806	5.1117	5.4909	2	27.968	5.4714	18.3557	1.5237	0.9629
1273	4.0331	1.2185	4.1699	4.5957	2	15.1231	3.6267	15.4389	0.9795
1274	3.5605	1.222	3.6327	4.0304	2	23.093	6.357	13.6684	1.6895
1275	5.9507	1.174	5.9072	6.6901	2	46.185	7.8184	21.9469	2.1044	0.7955
1276	3.8961	1.2452	4.0662	4.5186	2	34.3638	8.4511	15.241	2.2547
1277	4.8319	1.2961	5.7458	5.902	2	40.1688	6.991	19.6743	2.0417	1.1895
1278	3.2828	1.139	2.8611	3.4607	2	24.5925	8.5955	11.7468	2.0935
1279	3.5092	1.2791	3.9764	4.1374	2	13.7828	3.4662	14.1011	0.9774
1280	5.7126	1.1536	5.6016	6.3047	2	52.3663	9.3485	20.704	2.5293	0.8793
1281	5.9851	1.2206	6.4804	6.9857	2	51.9988	8.024	22.9506	2.2657	0.8308
1282	3.9384	1.2839	4.4965	4.7028	2	26.9529	5.9942	15.8856	1.6967
1283	4.338	1.3489	5.5374	5.4609	2	49.1219	8.8709	18.3825	2.6722
1284	3.0088	1.306	3.4113	3.5635	2	17.0369	4.9943	12.345	1.3801
1285	3.5624	1.2438	3.7317	4.0989	2	37.0964	9.9409	13.92	2.665
1286	4.1279	1.2495	4.5488	4.8227	2	29.5633	6.4991	16.2036	1.8245	1.128

## Sheet: BW25113 aPBP4 no Pre
Medium is TY 37oC
n	Axis	Dia	Volume	Area	FlChannel	FluorTotal	ConcTotal	WallArea	ConcWall	Constr
count	2283	2283	2283	2283	2283	2283	2283	2283	2283	753
mean	4.4311	1.2047	4.4978	5.0104	2	32.3806	7.3309	16.7258	1.9338	0.8882
stdev	1.0745	0.0983	1.3083	1.2908	0	13.5426	2.6967	4.0809	0.6627	0.1423
---	---	---	---	---	---	---	---	---	---	---
1	4.082	1.2753	4.4967	4.857	2	18.1857	4.0442	16.3551	1.1119
2	3.8394	1.2692	4.1741	4.5272	2	13.7822	3.3018	15.3085	0.9003
3	3.6582	1.2537	3.9905	4.2488	2	11.1043	2.7827	14.4075	0.7707
4	4.8174	1.1726	4.6248	5.3538	2	21.2122	4.5866	17.7465	1.1953	0.8888
5	3.2422	1.2548	3.5061	3.7305	2	9.8436	2.8076	12.7815	0.7701
6	5.5841	1.1929	5.7937	6.356	2	24.7947	4.2796	20.9276	1.1848	0.9109
7	2.758	1.2972	2.9639	3.2166	2	6.7905	2.2911	11.2397	0.6042
8	4.2145	1.3311	5.0803	5.2296	2	21.523	4.2366	17.6237	1.2213
9	3.9893	1.2414	4.1833	4.6214	2	16.4556	3.9336	15.5576	1.0577
10	4.8621	1.2443	5.2872	5.7179	2	22.6323	4.2806	19.0072	1.1907
11	6.31	1.2046	6.7442	7.2898	2	18.4664	2.7381	23.8798	0.7733	0.7614
12	4.357	1.2642	4.9236	5.1654	2	11.9012	2.4172	17.305	0.6877
13	5.6071	1.2086	5.921	6.4631	2	21.5246	3.6353	21.2893	1.0111	1.0597
14	3.9047	1.2395	4.1901	4.5101	2	17.9131	4.2751	15.2044	1.1782
15	3.8933	1.3077	4.5578	4.7242	2	22.8332	5.0097	15.9944	1.4276
16	2.8752	1.2576	2.9135	3.2765	2	7.586	2.6037	11.3598	0.6678
17	4.6776	1.1268	4.2319	4.9983	2	21.9193	5.1795	16.5586	1.3237
18	5.1255	1.1547	4.9715	5.6322	2	27.2647	5.4842	18.593	1.4664	0.7913
19	3.8512	1.2143	3.9238	4.3601	2	16.8125	4.2847	14.6919	1.1443
20	3.2172	1.3326	3.7673	3.9061	2	16.0152	4.2511	13.4688	1.1891
21	4.6607	1.2418	4.988	5.4566	2	24.7014	4.9522	18.182	1.3586
22	3.6262	1.2265	3.8143	4.1246	2	20.4801	5.3693	13.9719	1.4658
23	4.7072	1.1922	4.7248	5.3067	2	31.8327	6.7374	17.6297	1.8056	0.961
24	3.6721	1.2276	3.6989	4.1845	2	20.2619	5.4778	14.1621	1.4307
25	3.5717	1.2189	3.6367	4.0346	2	24.8244	6.8261	13.6768	1.8151
26	9.2055	1.2676	10.9285	11.3244	2	80.8042	7.3939	36.6599	2.2042
27	3.266	1.3451	3.7103	4.0047	2	12.9904	3.5012	13.8007	0.9413
28	7.0046	1.207	7.6065	8.1421	2	33.4093	4.3922	26.5614	1.2578	0.7339
29	3.7729	1.1817	3.6148	4.1588	2	18.869	5.2199	14.0069	1.3471
30	3.3758	1.4104	4.2545	4.3344	2	21.3004	5.0066	14.9582	1.424
31	3.4583	1.2911	3.8817	4.1074	2	26.637	6.8622	14.0278	1.8989
32	6.7264	1.1963	7.1412	7.7395	2	43.8352	6.1384	25.279	1.7341	0.6486
33	4.4889	1.2785	5.0504	5.3881	2	40.7843	8.0755	18.029	2.2621
34	3.3421	1.3267	3.9377	4.056	2	28.9425	7.3501	13.929	2.0779
35	3.7344	1.2105	3.8721	4.206	2	29.977	7.7418	14.2012	2.1109
36	3.3963	1.2907	3.7229	4.0261	2	17.5747	4.7207	13.7714	1.2762
37	4.2767	1.2674	4.8232	5.0754	2	11.3178	2.3465	17.0277	0.6647
38	4.5918	1.2165	4.7871	5.2682	2	30.1508	6.2983	17.548	1.7182
39	5.9484	1.1352	5.6557	6.476	2	39.36	6.9594	21.2136	1.8554	0.6453
40	3.7652	1.2718	4.2448	4.4415	2	25.6441	6.0413	15.044	1.7046
41	3.435	1.2704	3.5952	4.0175	2	14.7841	4.1122	13.7093	1.0784
42	5.8093	1.1891	5.7652	6.6045	2	41.6183	7.2189	21.7018	1.9177	1.0151
43	3.3734	1.197	3.2716	3.7305	2	26.3193	8.0448	12.6859	2.0747
44	4.0693	1.1484	3.6791	4.3901	2	36.9837	10.0524	14.6811	2.5191
45	5.2386	1.0054	3.8332	5.0497	2	31.9982	8.3476	16.5455	1.934
46	3.1916	1.1362	2.7936	3.3493	2	16.815	6.0191	11.3926	1.476
47	4.7201	1.1287	4.3226	5.054	2	31.9923	7.4012	16.7364	1.9115	0.8338
48	4.3307	1.0738	3.5784	4.403	2	34.669	9.6884	14.6098	2.373
49	3.2465	1.1758	3.1081	3.5207	2	20.994	6.7546	11.9926	1.7506
50	5.3386	1.1331	4.9179	5.7736	2	37.0798	7.5398	19.0038	1.9512	0.8828
51	5.5525	1.2047	5.7868	6.3775	2	37.3227	6.4496	21.0138	1.7761	0.8298
52	4.6514	1.2529	4.9889	5.4909	2	24.4295	4.8968	18.3084	1.3343	1.0479
53	3.042	1.2423	3.0603	3.4479	2	19.0275	6.2175	11.8723	1.6027
54	3.2496	1.2942	3.6193	3.8462	2	20.8695	5.7662	13.2123	1.5796
55	3.7859	1.3021	4.2582	4.5657	2	34.5379	8.1109	15.4867	2.2302
56	3.9708	1.1884	4.0012	4.4158	2	30.0476	7.5096	14.8249	2.0268
57	3.4498	1.292	3.7646	4.0989	2	18.7117	4.9704	14.0024	1.3363
58	4.0254	1.2126	3.9948	4.5657	2	29.4635	7.3755	15.335	1.9213
59	4.5404	1.2705	5.1604	5.4223	2	31.2521	6.0561	18.1231	1.7244	1.0163
60	5.5701	1.2293	5.9743	6.5231	2	39.9996	6.6953	21.5118	1.8594	0.8354
61	3.9629	1.2397	4.3006	4.5829	2	28.391	6.6016	15.4336	1.8396
62	4.2115	1.2876	4.9027	5.0668	2	30.6567	6.253	17.0357	1.7996
63	3.6635	1.2955	4.0935	4.3858	2	29.9178	7.3086	14.9099	2.0066
64	4.2112	1.1818	4.1388	4.6771	2	27.9842	6.7614	15.6352	1.7898
65	4.5442	1.2661	5.0802	5.4095	2	35.5417	6.9961	18.0752	1.9663
66	3.3737	1.2965	3.7615	4.0132	2	14.4637	3.8452	13.7411	1.0526
67	2.9959	1.3165	3.3977	3.5721	2	10.1453	2.9859	12.3905	0.8188
68	5.2997	1.1949	5.5702	6.0263	2	39.4644	7.0849	19.8946	1.9837	0.8654
69	4.1824	1.1213	3.567	4.4201	2	28.2696	7.9253	14.7339	1.9187	0.9454
70	5.5807	1.242	6.2914	6.6002	2	55.0914	8.7566	21.7751	2.53	1.0167
71	5.4229	1.2051	5.5829	6.2233	2	19.1664	3.4331	20.53	0.9336
72	5.7141	1.1705	5.693	6.3946	2	14.7061	2.5832	21.013	0.6999	0.9205
73	5.3774	1.1206	4.8687	5.7564	2	20.5052	4.2116	18.931	1.0832	0.9265
74	3.593	1.3954	4.5507	4.5957	2	11.6149	2.5523	15.7505	0.7374
75	4.0583	1.3613	5.0592	5.1268	2	13.4798	2.6644	17.3557	0.7767
76	5.2774	1.2176	5.5426	6.1076	2	13.8855	2.5052	20.1872	0.6878
77	5.5874	1.2641	6.2747	6.7201	2	18.1032	2.8851	22.1891	0.8159	1.0427
78	4.3496	1.2757	4.8677	5.1996	2	9.4406	1.9394	17.4324	0.5416
79	6.145	1.2491	6.782	7.3412	2	32.3082	4.7638	24.1148	1.3398	0.9349
80	6.5557	1.245	7.5038	7.8294	2	23.967	3.194	25.6419	0.9347	1.0614
81	3.6583	1.2687	3.986	4.2959	2	6.1444	1.5415	14.5811	0.4214
82	3.0251	1.2611	3.2783	3.4736	2	4.9452	1.5085	11.9847	0.4126
83	4.0345	1.1621	3.773	4.3987	2	15.8595	4.2034	14.7294	1.0767
84	4.2271	1.2472	4.5709	4.9384	2	22.1691	4.8501	16.5631	1.3385
85	4.1924	1.2955	4.7304	5.0711	2	15.6582	3.3101	17.063	0.9177
86	4.4627	1.0716	3.6795	4.5358	2	10.7571	2.9235	15.0237	0.716
87	3.8879	1.3498	4.6773	4.857	2	19.088	4.081	16.487	1.1578
88	3.6741	1.1699	3.474	4.0047	2	8.7724	2.5252	13.5037	0.6496
89	5.6323	1.0943	4.8968	5.9063	2	14.5736	2.9761	19.3625	0.7527	0.6268
90	4.1156	1.2898	4.732	4.9512	2	19.8705	4.1992	16.6762	1.1915
91	6.5877	1.1897	6.7496	7.5339	2	28.4505	4.2151	24.6225	1.1555	0.7332
92	4.5358	1.1219	4.0209	4.8184	2	9.4224	2.3434	15.9861	0.5894
93	5.4957	1.055	4.4173	5.5594	2	17.9696	4.068	18.2159	0.9865	0.7288
94	6.7957	1.1416	6.5191	7.4782	2	25.334	3.8861	24.3721	1.0395	0.9196
95	3.7024	1.1356	3.271	3.9276	2	9.6584	2.9527	13.2081	0.7312
96	5.5559	1.2849	6.4226	6.7844	2	25.8592	4.0263	22.4267	1.1531
97	4.8413	1.0309	3.7334	4.7628	2	15.1311	4.0529	15.6791	0.965	0.8452
98	6.664	1.2035	7.1965	7.7095	2	28.9389	4.0212	25.1966	1.1485	0.6648
99	2.9237	1.2698	3.0303	3.3665	2	14.4412	4.7656	11.6633	1.2382
100	4.1514	1.3163	4.7998	5.0925	2	13.4585	2.804	17.1668	0.784
101	4.8098	1.2385	5.0771	5.6279	2	26.4593	5.2115	18.7148	1.4138
102	3.884	1.2228	4.0113	4.4287	2	10.7641	2.6834	14.9212	0.7214
103	6.107	1.2208	6.7593	7.1356	2	24.9364	3.6892	23.4217	1.0647	0.8678
104	5.2928	1.1653	5.2166	5.8763	2	22.7649	4.3639	19.3766	1.1749	0.8842
105	4.6674	1.2636	5.2146	5.5551	2	18.7785	3.6011	18.5284	1.0135
106	4.5116	1.242	4.8631	5.2724	2	14.3285	2.9464	17.6039	0.8139
107	4.1728	1.2447	4.4513	4.8613	2	21.5489	4.841	16.3165	1.3207
108	3.7718	1.3198	4.3099	4.6043	2	11.2793	2.6171	15.6391	0.7212
109	6.9594	1.1591	6.9439	7.778	2	27.3975	3.9455	25.3411	1.0811	0.6896
110	4.3899	1.2113	4.4455	5.0026	2	18.4787	4.1567	16.7053	1.1062
111	3.9657	1.215	3.9905	4.5015	2	26.7295	6.6983	15.1371	1.7658
112	4.7857	1.1513	4.4492	5.2253	2	39.9147	8.9712	17.3094	2.306
113	4.2736	1.2089	4.4477	4.8527	2	18.8759	4.244	16.2304	1.163
114	5.9107	1.1581	5.8089	6.5574	2	25.1911	4.3366	21.5047	1.1714	0.8449
115	3.0647	1.2278	3.0775	3.4393	2	16.7372	5.4386	11.8212	1.4159
116	3.8108	1.2162	3.7283	4.3173	2	30.0039	8.0476	14.5604	2.0607
117	5.9896	0.9744	4.1808	5.6322	2	35.5851	8.5116	18.3342	1.9409	0.5791
118	3.9672	1.0875	3.3816	4.0603	2	16.1399	4.7729	13.5532	1.1909
119	3.4195	1.2297	3.5897	3.8804	2	18.3457	5.1106	13.2103	1.3887
120	3.9238	1.2098	3.8549	4.433	2	24.3366	6.3132	14.9134	1.6319
121	5.8488	1.2132	6.1942	6.7801	2	25.2972	4.084	22.2926	1.1348	1.0679
122	5.2255	1.1312	4.6693	5.6365	2	32.5619	6.9736	18.5702	1.7534	0.7569
123	4.6449	1.0607	3.7677	4.6857	2	19.9715	5.3007	15.479	1.2902
124	3.5602	1.3201	4.2171	4.3259	2	32.0599	7.6024	14.765	2.1713
125	4.3716	1.2897	5.0285	5.281	2	38.4867	7.6537	17.7121	2.1729
126	4.8258	1.215	4.9753	5.5466	2	48.3146	9.7109	18.4203	2.6229
127	3.6584	1.127	3.2614	3.8505	2	11.9416	3.6615	12.9529	0.9219
128	3.643	1.1583	3.3539	3.9318	2	12.1284	3.6162	13.2569	0.9149
129	4.482	1.2318	4.8603	5.1953	2	16.9065	3.4785	17.3447	0.9747
130	3.0985	1.3512	3.6807	3.7948	2	16.5146	4.4868	13.1526	1.2556
131	4.6299	1.2868	5.2838	5.6022	2	27.5339	5.211	18.7163	1.4711
132	2.9735	1.2491	3.079	3.3793	2	21.2373	6.8975	11.6684	1.8201
133	3.3899	1.1103	2.8577	3.4993	2	8.2205	2.8766	11.8243	0.6952
134	3.8962	1.1943	3.8319	4.3473	2	16.8687	4.4022	14.6191	1.1539
135	3.7681	1.2322	3.8704	4.3173	2	20.5922	5.3204	14.5869	1.4117
136	3.7981	1.2603	4.0948	4.4458	2	23.0048	5.6181	15.0377	1.5298
137	3.3491	1.2773	3.6326	3.9276	2	17.8071	4.902	13.4387	1.3251
138	3.1498	1.2321	3.2416	3.5549	2	31.3228	9.6628	12.1916	2.5692
139	3.7051	1.3726	4.6276	4.6814	2	23.3094	5.037	15.9772	1.4589
140	3.2524	1.3727	3.9342	4.0603	2	25.2797	6.4256	14.0263	1.8023
141	6.523	1.2132	6.9659	7.5981	2	65.8116	9.4477	24.8626	2.647
142	6.4337	1.0937	5.7439	6.7801	2	37.179	6.4728	22.1067	1.6818	0.6019
143	5.5332	1.3045	6.7321	6.8529	2	32.6431	4.8489	22.6763	1.4395
144	4.7694	1.2757	5.3386	5.735	2	35.0291	6.5615	19.1142	1.8326
145	4.454	1.1775	4.4031	4.9469	2	32.3213	7.3406	16.4759	1.9617
146	2.5523	1.1562	2.1242	2.6641	2	15.7055	7.3936	9.2706	1.6941
147	4.4977	1.2226	4.6884	5.1782	2	18.6259	3.9728	17.2756	1.0782
148	3.5789	1.1477	3.2751	3.8248	2	32.066	9.7908	12.9038	2.485
149	6.1005	1.1288	5.7134	6.613	2	18.2207	3.1891	21.6345	0.8422	0.7631
150	4.3136	1.1534	4.0576	4.6899	2	26.3334	6.4899	15.6307	1.6847
151	4.2815	1.244	4.4662	4.994	2	25.9089	5.8011	16.7326	1.5484
152	3.5452	1.1618	3.3048	3.829	2	31.0223	9.387	12.9392	2.3975
153	4.785	1.0532	3.8584	4.8013	2	14.0653	3.6454	15.8316	0.8884	0.8237
154	3.1231	1.3499	3.647	3.8248	2	27.7164	7.5998	13.2443	2.0927
155	3.9622	1.1592	3.6872	4.3045	2	22.8703	6.2026	14.4288	1.585
156	3.5201	1.3555	4.3162	4.3773	2	22.6084	5.238	14.9904	1.5082
157	4.198	1.2665	4.6858	4.9726	2	29.9118	6.3835	16.7034	1.7908
158	4.2045	1.3218	4.9462	5.1825	2	32.8449	6.6404	17.4593	1.8812	1.1101
159	5.0596	1.1639	4.9031	5.5979	2	35.94	7.3301	18.4998	1.9427	0.9818
160	6.6841	1.167	6.7335	7.5082	2	44.5604	6.6177	24.5059	1.8184	0.7356
161	5.3472	1.3051	6.4288	6.613	2	41.5535	6.4636	21.9237	1.8954	0.9346
162	5.0193	1.3628	6.577	6.4417	2	26.6817	4.0568	21.4893	1.2416
163	3.716	1.2672	4.2043	4.3644	2	19.5449	4.6488	14.7939	1.3211
164	3.6557	1.2176	3.7572	4.1331	2	20.9979	5.5887	13.9842	1.5015
165	6.5513	1.1905	6.8257	7.4953	2	37.2395	5.4558	24.5028	1.5198	0.8224
166	5.4375	1.3389	6.8657	6.8957	2	36.4349	5.3068	22.8721	1.593
167	4.4692	1.3024	5.2951	5.4566	2	26.0507	4.9198	18.286	1.4246	1.0473
168	5.499	1.2616	6.1627	6.5959	2	29.5421	4.7937	21.7946	1.3555	0.9079
169	7.3031	1.2265	8.0073	8.6346	2	43.7935	5.4692	28.1407	1.5562	0.8791
170	3.3493	1.2726	3.663	3.9147	2	23.0065	6.2808	13.3902	1.7182
171	4.6815	1.3539	6.0844	5.9449	2	17.5306	2.8812	19.9122	0.8804
172	4.9833	1.3088	6.1173	6.1547	2	38.2503	6.2528	20.4905	1.8667
173	3.9661	1.3313	4.8446	4.8998	2	28.117	5.8038	16.5882	1.695
174	3.47	1.3672	4.2652	4.343	2	34.489	8.0861	14.9042	2.314
175	4.5389	1.2496	4.9729	5.3367	2	37.676	7.5763	17.8184	2.1144
176	5.2298	1.2609	5.9813	6.2533	2	38.4656	6.431	20.7171	1.8567	1.0089
177	3.6746	1.258	3.8646	4.2831	2	28.7554	7.4407	14.5226	1.98
178	4.7571	1.2886	5.5064	5.7736	2	30.2416	5.4921	19.2576	1.5704	1.0002
179	3.8961	1.3156	4.5015	4.7542	2	26.9326	5.983	16.1025	1.6726
180	4.5348	1.3771	5.8356	5.8378	2	42.6704	7.3121	19.6186	2.175	1.1567
181	6.638	1.2718	7.7992	8.095	2	60.1171	7.7081	26.5216	2.2667	0.8871
182	4.4785	1.331	5.4825	5.5808	2	41.5692	7.5822	18.727	2.2197
183	5.0311	1.3495	6.5522	6.3989	2	47.3543	7.2272	21.3305	2.22
184	4.4917	1.2288	4.7668	5.1953	2	20.9969	4.4048	17.3396	1.2109
185	4.2093	1.333	5.0892	5.2296	2	44.146	8.6744	17.6272	2.5044
186	5.5963	1.2856	6.7396	6.84	2	57.3337	8.507	22.6029	2.5366	0.9821
187	4.8545	1.3012	5.9205	5.9534	2	31.9358	5.3941	19.8448	1.6093	1.1476
188	4.2437	1.3193	5.0087	5.2253	2	36.9866	7.3845	17.5894	2.1028
189	3.1895	1.2685	3.4368	3.7006	2	30.3813	8.84	12.7105	2.3903
190	4.7965	1.3302	5.98	6.0006	2	47.2462	7.9007	20.0441	2.3571
191	3.6971	1.2436	3.8333	4.2659	2	28.3363	7.3921	14.4445	1.9617
192	5.2392	1.3371	6.8097	6.6216	2	34.7144	5.0978	22.0076	1.5774	1.0487
193	4.7773	1.1067	4.1633	5.024	2	46.5736	11.1867	16.609	2.8041
194	2.9888	1.2378	3.1283	3.3708	2	19.7532	6.3144	11.6225	1.6996
195	5.4806	1.2342	5.8998	6.4374	2	32.6575	5.5354	21.2507	1.5368
196	6.4197	1.2149	6.9899	7.4825	2	27.8583	3.9855	24.502	1.137	1.07
197	6.9821	1.2444	8.1291	8.3562	2	19.7458	2.429	27.2958	0.7234	0.9174
198	2.9908	1.3582	3.5164	3.6663	2	13.0751	3.7183	12.7617	1.0246
199	3.6227	1.3492	4.3043	4.4972	2	27.8536	6.4711	15.3557	1.8139
200	4.396	1.3005	5.1241	5.3538	2	26.5077	5.1731	17.9597	1.476
201	5.0259	1.3059	5.9864	6.1976	2	30.7222	5.132	20.62	1.4899
202	5.0973	1.2469	5.6727	6.022	2	21.4699	3.7848	19.9668	1.0753	1.0521
203	3.7282	1.1795	3.6024	4.0989	2	16.4522	4.567	13.8149	1.1909
204	4.5017	1.4305	6.292	6.0006	2	39.4911	6.2764	20.2307	1.952
205	3.3376	1.3676	4.0838	4.1631	2	24.2256	5.9321	14.3398	1.6894
206	3.0754	1.2614	3.1088	3.5378	2	17.7486	5.7091	12.1869	1.4564
207	3.5937	1.3168	4.1486	4.3601	2	21.0861	5.0827	14.867	1.4183
208	4.2189	1.3072	5.1152	5.1482	2	27.591	5.3939	17.3257	1.5925
209	5.6944	1.363	7.4939	7.3626	2	64.6777	8.6307	24.3826	2.6526
210	3.3554	1.3218	3.899	4.0603	2	28.3218	7.2639	13.9339	2.0326
211	3.5655	1.3464	4.4128	4.4115	2	30.4383	6.8977	15.0813	2.0183
212	7.1425	1.3677	9.7665	9.367	2	67.5237	6.9138	30.6885	2.2003	0.8847
213	5.8946	1.2684	6.8199	7.1313	2	58.8271	8.6258	23.4882	2.5045
214	5.4955	1.3502	7.0165	7.0285	2	45.7434	6.5194	23.3096	1.9624	1.1531
215	5.604	1.2422	6.1223	6.6302	2	46.9205	7.6639	21.8695	2.1455	1.0853
216	5.6194	1.2073	5.8034	6.4717	2	59.4835	10.2498	21.3142	2.7908	0.7239
217	6.7456	1.2359	7.3933	8.0093	2	49.8416	6.7415	26.1917	1.903	0.8509
218	4.7471	1.3244	5.7482	5.9106	2	30.2865	5.2689	19.7513	1.5334
219	4.5327	1.2601	4.9842	5.3709	2	36.6062	7.3444	17.9439	2.04
220	5.8348	1.2787	6.951	7.1099	2	61.0864	8.7881	23.4386	2.6062	1.016
221	7.0076	1.2177	7.6136	8.2149	2	60.1554	7.901	26.8074	2.244	0.9802
222	5.3846	1.1987	5.5128	6.1462	2	47.3323	8.5859	20.2775	2.3342
223	5.2293	1.2958	6.1772	6.416	2	52.7875	8.5455	21.2886	2.4796
224	5.1222	1.1787	5.1912	5.7393	2	5.7125	1.1004	18.9672	0.3012	0.8788
225	3.9595	1.3936	5.1437	5.1011	2	31.3717	6.0991	17.3351	1.8097
226	5.4852	1.2262	5.94	6.4032	2	54.8204	9.229	21.1297	2.5945
227	3.7826	1.33	4.5653	4.6514	2	26.8422	5.8796	15.8054	1.6983
228	3.9938	1.2881	4.4514	4.7885	2	32.8843	7.3874	16.162	2.0347	1.1139
229	6.6505	1.2453	7.5446	7.9493	2	41.8949	5.553	26.0191	1.6102	0.7471
230	3.5655	1.3608	4.3129	4.4544	2	25.0172	5.8006	15.2422	1.6413
231	4.6406	1.3096	5.4009	5.7093	2	21.8101	4.0382	19.0926	1.1423
232	4.6474	1.2928	5.5337	5.6493	2	23.2406	4.1998	18.8747	1.2313
233	2.9859	1.3878	3.6673	3.7305	2	22.3704	6.1	13.0183	1.7184
234	3.1833	1.3846	4.0034	3.9961	2	15.5989	3.8964	13.8465	1.1266
235	4.831	1.2354	5.1234	5.6408	2	27.7412	5.4146	18.7501	1.4795
236	3.4843	1.2958	4.0371	4.1546	2	24.9299	6.1752	14.184	1.7576
237	4.1357	1.2909	4.6851	4.9812	2	16.7927	3.5843	16.7724	1.0012
238	4.1456	1.2957	4.6439	5.0112	2	26.6472	5.7381	16.8749	1.5791
239	3.2108	1.2503	3.3098	3.6791	2	36.1221	10.9137	12.6123	2.864
240	4.0676	1.2308	4.3491	4.6814	2	28.745	6.6094	15.7282	1.8276
241	4.3519	1.3201	5.3051	5.3709	2	26.616	5.0171	18.0481	1.4747
242	3.9733	1.3411	4.8893	4.9426	2	22.045	4.5088	16.7402	1.3169
243	5.3081	1.1883	5.341	6.0048	2	37.5112	7.0233	19.8168	1.8929	0.8762
244	4.6712	1.2635	5.1659	5.5594	2	43.6782	8.4551	18.5416	2.3557	1.0719
245	4.9174	1.2933	5.7381	6.0006	2	45.8114	7.9837	19.9788	2.293
246	5.7352	1.3439	7.3666	7.3197	2	47.4225	6.4375	24.2132	1.9585
247	3.3146	1.3243	3.9034	4.0132	2	10.8339	2.7755	13.7903	0.7856
248	5.4798	1.2795	6.3459	6.6601	2	41.4826	6.5369	22.0272	1.8832	0.9312
249	2.8117	1.4489	3.613	3.6235	2	20.142	5.5749	12.7989	1.5737
250	7.1206	1.2241	7.8222	8.3948	2	68.7151	8.7846	27.3831	2.5094	0.8602
251	3.5625	1.3635	4.3595	4.4587	2	34.7013	7.9599	15.2608	2.2739
252	3.4753	1.2998	3.8289	4.1546	2	35.3567	9.2342	14.1909	2.4915
253	4.0947	1.2913	4.5837	4.9298	2	34.0233	7.4227	16.6116	2.0482
254	3.7282	1.2182	3.6135	4.2231	2	22.4919	6.2244	14.2676	1.5764
255	6.0253	1.228	6.6349	7.0756	2	27.3331	4.1196	23.2454	1.1758	1.0724
256	4.4399	1.3643	5.7868	5.6579	2	40.8786	7.0641	19.0298	2.1481
257	6.5773	1.2314	7.1891	7.7737	2	47.6397	6.6267	25.4441	1.8723	0.8706
258	4.4941	1.3969	6.0796	5.8592	2	36.0997	5.9378	19.7229	1.8303
259	4.9947	1.239	5.3803	5.8592	2	36.0544	6.7012	19.4423	1.8544
260	6.0402	1.1875	6.185	6.87	2	41.7337	6.7476	22.5335	1.8521	1.0294
261	5.813	1.1947	6.2069	6.6387	2	64.1242	10.3311	21.8185	2.939	0.9191
262	3.2067	1.2812	3.459	3.7562	2	25.0735	7.2488	12.9072	1.9426
263	3.8816	1.3007	4.4616	4.6857	2	52.7093	11.814	15.861	3.3232
264	6.2421	1.3016	7.5287	7.7609	2	60.4706	8.032	25.5237	2.3692	1.1239
265	5.718	1.2902	6.8629	7.0199	2	56.8376	8.2819	23.1759	2.4524	0.9178
266	3.8488	1.3516	4.7617	4.8099	2	27.9165	5.8627	16.3422	1.7082
267	4.4927	1.2924	5.1461	5.448	2	28.0218	5.4452	18.2418	1.5361	1.0838
268	3.603	1.0731	2.8362	3.6192	2	11.7708	4.1502	12.1463	0.9691
269	3.7264	1.1735	3.5435	4.0775	2	21.9521	6.195	13.7382	1.5979
270	5.5213	1.1413	5.1239	6.022	2	23.94	4.6722	19.7969	1.2093	0.8682
271	3.9886	1.2144	4.0711	4.5272	2	18.8492	4.63	15.2168	1.2387
272	3.3784	1.2701	3.6917	3.9447	2	19.1347	5.1832	13.4801	1.4195
273	3.6026	1.172	3.3914	3.9276	2	17.0101	5.0157	13.2648	1.2823
274	3.641	1.1359	3.1784	3.859	2	16.1524	5.0819	12.9934	1.2431
275	2.6684	1.1951	2.4535	2.8825	2	5.838	2.3795	10.0186	0.5827
276	4.6246	1.2046	4.6818	5.2596	2	25.6196	5.4722	17.5018	1.4638
277	4.5695	1.1283	4.096	4.8827	2	15.0621	3.6773	16.1977	0.9299
278	3.8709	1.1499	3.5848	4.1674	2	28.7399	8.0172	13.9838	2.0552
279	3.6052	1.2098	3.6336	4.0475	2	18.8813	5.1963	13.7023	1.378
280	3.6145	1.1332	3.2007	3.8205	2	20.723	6.4745	12.8683	1.6104
281	3.1408	1.2511	3.2453	3.5935	2	18.1623	5.5965	12.3445	1.4713
282	3.5627	0.9514	2.2982	3.1952	2	16.7778	7.3004	10.6481	1.5757
283	3.6427	1.2447	3.7088	4.2017	2	18.6951	5.0407	14.2445	1.3124
284	2.775	1.0058	1.8343	2.5741	2	19.1456	10.4376	8.7689	2.1834
285	4.257	1.0451	3.2588	4.2145	2	33.5973	10.3097	13.9767	2.4038
286	4.7646	1.094	4.017	4.9555	2	32.3969	8.0649	16.375	1.9784
287	5.214	1.1005	4.5141	5.478	2	44.0217	9.752	18.0262	2.4421	0.9833
288	3.2745	1.1594	2.8876	3.5078	2	17.3191	5.9977	11.9263	1.4522
289	4.1884	1.108	3.4652	4.3773	2	25.5228	7.3655	14.5793	1.7506
290	3.7431	1.0912	3.0828	3.829	2	36.4436	11.8216	12.8321	2.84
291	3.767	1.0419	2.9629	3.692	2	34.0728	11.4998	12.3306	2.7633
292	3.9814	1.1197	3.3636	4.1888	2	19.5332	5.8072	14.0048	1.3948
293	4.0636	1.1131	3.4738	4.2574	2	37.2608	10.7262	14.2102	2.6221
294	4.1068	1.0764	3.3378	4.1717	2	25.2342	7.5601	13.8869	1.8171	0.9323
295	3.1134	1.1652	2.7387	3.3365	2	19.6596	7.1784	11.3973	1.7249
296	6.0104	0.9738	4.2358	5.6493	2	44.1691	10.4276	18.3872	2.4022
297	3.2166	1.0743	2.6449	3.208	2	20.8301	7.8756	10.8564	1.9187
298	4.5401	1.0996	3.8785	4.7328	2	32.58	8.4002	15.6836	2.0773
299	3.4099	1.0288	2.4444	3.2808	2	25.4918	10.4287	11.0205	2.3131
300	3.7922	1.0149	2.8278	3.6277	2	26.7669	9.4656	12.0914	2.2137
301	3.339	1.1361	2.8889	3.5164	2	22.9796	7.9544	11.9172	1.9283
302	4.4708	1.0545	3.5553	4.4758	2	17.0583	4.798	14.8107	1.1518	0.9047
303	4.0402	1.1482	3.7471	4.3559	2	30.4541	8.1274	14.5731	2.0897	1.027
304	4.1961	1.1022	3.5478	4.3644	2	37.4113	10.5449	14.5304	2.5747
305	4.6509	1.0144	3.5109	4.4972	2	42.5274	12.113	14.8221	2.8692	0.8058
306	3.7319	1.1081	3.1363	3.8719	2	20.7432	6.6139	12.9918	1.5966
307	3.2721	1.1403	2.7958	3.4521	2	25.0847	8.9723	11.7218	2.14
308	4.6369	1.1917	4.6157	5.221	2	34.3219	7.4359	17.3598	1.9771
309	4.4286	1.1317	3.9482	4.7371	2	38.6416	9.7871	15.7453	2.4542	0.8894
310	3.1188	1.0881	2.513	3.1395	2	20.8739	8.3064	10.6612	1.9579
311	4.0693	1.0662	3.1969	4.0946	2	34.7898	10.8824	13.6299	2.5525
312	3.544	1.1356	3.0642	3.7477	2	18.2312	5.9497	12.643	1.442
313	4.6574	1.02	3.4311	4.5272	2	35.1716	10.2508	14.9239	2.3567	0.8274
314	3.5354	0.9926	2.5137	3.2979	2	14.2187	5.6565	11.0251	1.2897
315	3.6825	1.1319	3.3453	3.8933	2	30.4863	9.1132	13.0949	2.3281
316	3.1037	1.2291	3.0843	3.4907	2	34.6521	11.235	11.9849	2.8913
317	3.2886	1.0909	2.5908	3.3322	2	30.0797	11.6102	11.2708	2.6688
318	3.5349	1.1912	3.5363	3.9061	2	31.457	8.8955	13.2281	2.378
319	4.6629	1.0888	4.0036	4.8227	2	36.4276	9.0987	15.9503	2.2838	0.9318
320	3.9209	1.1394	3.4935	4.1888	2	30.8664	8.8354	14.0348	2.1993
321	3.0906	1.1755	2.7955	3.3365	2	29.6842	10.6186	11.4136	2.6008
322	2.9488	1.1352	2.3665	3.0709	2	40.0018	16.9034	10.5165	3.8037
323	5.0348	1.021	3.7719	4.9169	2	25.7896	6.8373	16.1498	1.5969	0.7235
324	3.8277	1.0018	2.7468	3.6192	2	23.3854	8.5137	12.0466	1.9412	0.8969
325	4.1578	1.0107	2.9129	3.9832	2	22.6382	7.7717	13.2024	1.7147	0.8766
326	3.4784	0.9677	2.2965	3.1652	2	42.3106	18.4239	10.5751	4.001
327	4.4973	1.0635	3.5946	4.54	2	34.3185	9.5472	15.0254	2.284
328	2.6498	1.1536	2.2548	2.7711	2	26.743	11.8605	9.6029	2.7849
329	3.5083	1.1903	3.4457	3.8719	2	27.8432	8.0806	13.1191	2.1223
330	3.845	1.1065	3.1743	3.9918	2	35.7567	11.2644	13.366	2.6752
331	2.6934	1.0979	2.0975	2.6983	2	20.7172	9.8771	9.2896	2.2301
332	4.0658	0.9915	2.7426	3.8205	2	31.265	11.3998	12.6652	2.4686	0.813
333	4.6087	0.9939	3.2419	4.3687	2	31.5868	9.7433	14.3908	2.1949	0.8461
334	4.0017	0.94	2.5189	3.5721	2	24.191	9.6038	11.8177	2.047	0.7933
335	3.9182	1.1129	3.3155	4.0946	2	39.4077	11.8859	13.6985	2.8768
336	3.1611	1.1444	2.848	3.3365	2	10.6216	3.7295	11.3649	0.9346
337	4.4358	1.1318	3.8853	4.7456	2	55.9067	14.3893	15.7724	3.5446
338	4.6244	1.0526	3.7218	4.63	2	43.4933	11.6861	15.2926	2.8441	0.9185
339	3.6572	1.0482	2.8639	3.5978	2	33.028	11.5325	12.0435	2.7424
340	6.4666	1.122	5.9527	6.9857	2	48.0817	8.0773	22.7948	2.1093	0.9199
341	2.9529	1.1891	2.6489	3.208	2	40.548	15.3075	11.0316	3.6756
342	2.8133	1.0492	2.0321	2.7155	2	13.7904	6.7863	9.273	1.4872
343	2.8547	1.1514	2.5062	3.0024	2	27.78	11.0845	10.3262	2.6902
344	4.7697	0.9768	3.3157	4.4544	2	56.0603	16.9075	14.637	3.83
345	5.3076	1.0333	4.058	5.2553	2	45.4054	11.1891	17.2299	2.6353	0.7289
346	5.2129	1.1569	5.0325	5.7436	2	50.0834	9.952	18.9463	2.6434	0.9983
347	5.7685	1.0799	4.8592	5.9791	2	37.9886	7.8179	19.5702	1.9411	0.7866
348	4.8128	1.1312	4.3957	5.1696	2	51.7793	11.7795	17.1036	3.0274	0.9946
349	5.254	1.1137	4.5699	5.5851	2	45.3435	9.9222	18.3822	2.4667	0.7629
350	3.7972	1.1044	3.2656	3.9318	2	40.4754	12.3945	13.1745	3.0723
351	3.9305	1.1899	3.7663	4.373	2	42.5554	11.299	14.6928	2.8963
352	3.8889	1.0673	3.0833	3.9061	2	36.7072	11.9052	13.0395	2.8151
353	4.877	1.1264	4.3609	5.221	2	36.677	8.4104	17.2578	2.1252	0.9213
354	3.8797	1.2232	4.0087	4.4244	2	41.8606	10.4424	14.9083	2.8079
355	3.6402	1.2665	3.9228	4.2659	2	31.6036	8.0564	14.4831	2.1821
356	2.9907	1.2735	3.0561	3.4607	2	29.8308	9.7611	11.9655	2.4931
357	3.378	1.1578	3.0936	3.6235	2	21.8784	7.0721	12.2872	1.7806
358	4.3238	1.1236	3.909	4.5871	2	43.7548	11.1933	15.262	2.8669
359	3.5068	1.1595	3.2018	3.7777	2	34.3157	10.7176	12.7742	2.6863
360	3.3305	1.1139	2.8007	3.4436	2	34.1607	12.1972	11.6548	2.931
361	5.0043	1.1269	4.6425	5.3667	2	45.0242	9.6983	17.716	2.5414
362	5.6316	1.1802	5.4918	6.3475	2	56.0871	10.2129	20.8802	2.6861	0.8859
363	4.7391	1.1166	4.1596	5.024	2	65.7854	15.8153	16.624	3.9573	0.9163
364	4.5291	1.1778	4.4102	5.0369	2	44.2479	10.0331	16.759	2.6402
365	5.2776	1.1002	4.6275	5.5466	2	46.7135	10.0948	18.2411	2.5609	0.8275
366	4.6545	1.1794	4.5376	5.1911	2	52.182	11.4999	17.246	3.0257
367	3.3891	1.1549	2.9618	3.6277	2	32.4906	10.9699	12.2961	2.6424
368	3.1219	1.1452	2.8458	3.2937	2	25.0528	8.8034	11.2315	2.2306
369	3.8834	1.1558	3.6445	4.2017	2	40.1403	11.0139	14.1006	2.8467
370	4.9059	1.1665	4.8088	5.4309	2	56.3598	11.7201	17.979	3.1348	1.0584
371	4.6821	1.2684	5.1423	5.5937	2	41.6232	8.0943	18.6576	2.2309
372	4.7048	1.3121	5.6919	5.8035	2	52.7068	9.26	19.393	2.7178
373	4.7797	1.1709	4.6886	5.3024	2	50.9218	10.8608	17.5824	2.8962	0.7655
374	3.962	1.2939	4.4352	4.767	2	22.2266	5.0114	16.1047	1.3801
375	4.2633	1.1257	3.8263	4.5272	2	45.1064	11.7885	15.0768	2.9918	0.9828
376	3.5637	1.2263	3.7672	4.0475	2	49.5057	13.1412	13.7294	3.6058
377	3.643	1.2308	3.7642	4.1588	2	39.7344	10.5559	14.0868	2.8207
378	4.3616	1.0697	3.4353	4.4201	2	19.8642	5.7824	14.6577	1.3552	0.8881
379	3.1704	1.2892	3.4298	3.7305	2	18.1041	5.2785	12.8403	1.4099
380	5.0112	1.1251	4.589	5.3667	2	28.7886	6.2734	17.7134	1.6252
381	6.5894	1.1409	6.4029	7.2384	2	32.5625	5.0856	23.6176	1.3787	0.7199
382	5.2248	1.1739	5.11	5.8378	2	32.2341	6.308	19.2691	1.6728	0.9635
383	5.4175	1.0726	4.4659	5.5637	2	24.4764	5.4807	18.2544	1.3408	0.8466
384	1.2588	0.9753	0.638	1.0236	2	1.0842	1.6994	3.8572	0.2811	0.8149
385	7.3034	1.1433	7.1611	8.0693	2	35.0735	4.8978	26.2314	1.3371	0.9357
386	3.9891	1.1502	3.5797	4.3045	2	14.665	4.0967	14.4149	1.0174
387	6.5474	1.1248	6.129	7.0927	2	34.0626	5.5576	23.1354	1.4723	0.7348
388	4.5303	1.0056	3.3202	4.3387	2	29.4788	8.8786	14.3122	2.0597	0.9153
389	5.5172	1.0413	4.2324	5.5123	2	40.3105	9.5243	18.0483	2.2335	0.6882
390	3.7682	1.1507	3.5518	4.0518	2	22.7526	6.4059	13.6216	1.6703
391	3.8079	1.203	3.8294	4.2702	2	23.5325	6.1452	14.3909	1.6352
392	5.0573	1.0588	4.0418	5.114	2	24.5732	6.0798	16.8218	1.4608	0.5823
393	2.6194	1.1158	2.1565	2.6555	2	20.3638	9.443	9.1818	2.2178
394	3.5074	1.1792	3.3283	3.8376	2	23.1702	6.9616	12.9937	1.7832
395	6.9503	1.0483	5.6346	7.0499	2	54.6261	9.6948	22.8887	2.3866	0.9117
396	4.8593	1.1692	4.7655	5.3881	2	23.1801	4.8641	17.8487	1.2987
397	6.9859	1.1102	6.371	7.4911	2	44.2268	6.9419	24.3647	1.8152	0.695
398	4.4174	1.0806	3.5972	4.5229	2	29.9813	8.3346	14.9963	1.9992	0.896
399	4.9472	1.0076	3.6192	4.767	2	33.1125	9.1491	15.6605	2.1144	0.6609
400	4.1363	1.2347	4.2718	4.7799	2	32.4687	7.6007	16.0442	2.0237
401	5.8501	1.0866	4.9973	6.1033	2	39.3519	7.8746	19.9702	1.9705	0.7428
402	3.233	1.155	2.899	3.4479	2	20.0507	6.9164	11.7312	1.7092
403	6.4344	1.0706	5.4079	6.643	2	46.5389	8.6057	21.6424	2.1504	0.73
404	3.4011	1.1207	2.9168	3.5421	2	30.8708	10.5838	11.9745	2.578
405	4.8864	1.1444	4.6461	5.311	2	44.0868	9.489	17.5679	2.5095	0.9226
406	4.2922	1.1611	3.9202	4.6942	2	34.3232	8.7555	15.6561	2.1923
407	3.4508	1.2341	3.5959	3.9318	2	28.3748	7.8909	13.3791	2.1208
408	4.1871	1.1919	4.1086	4.6857	2	45.7477	11.1346	15.6782	2.9179	1.012
409	5.8851	0.9742	4.1391	5.5294	2	38.4629	9.2926	18.0109	2.1355	0.5429
410	4.7533	1.1209	4.3227	5.0583	2	46.4329	10.7416	16.7381	2.7741
411	4.1135	1.0159	3.0268	3.9575	2	29.2677	9.6695	13.1288	2.2293
412	3.1021	1.2316	3.1737	3.495	2	21.7151	6.8422	12.0024	1.8092
413	6.4613	1.1159	5.9655	6.9428	2	59.6982	10.0072	22.651	2.6356	0.5609
414	3.3249	1.1599	2.9665	3.5678	2	26.8308	9.0446	12.1155	2.2146
415	4.1937	1.1191	3.6797	4.4244	2	23.9862	6.5185	14.7439	1.6269
416	3.9211	1.0982	3.3566	4.0475	2	30.5349	9.097	13.5287	2.257
417	4.8552	1.131	4.498	5.2168	2	23.7794	5.2867	17.2513	1.3784
418	4.6568	1.1088	4.1237	4.8998	2	42.3794	10.277	16.2221	2.6124	0.8687
419	3.2626	1.0689	2.5422	3.2423	2	18.1345	7.1334	10.9561	1.6552
420	2.8927	1.1261	2.4855	2.9853	2	29.1485	11.7274	10.2334	2.8484
421	3.9515	1.1454	3.5526	4.2445	2	30.2853	8.5248	14.219	2.1299
422	4.6573	1.0403	3.5176	4.6128	2	25.2473	7.1774	15.2214	1.6587	0.869
423	5.6158	1.0762	4.7483	5.795	2	45.6407	9.612	18.9863	2.4039
424	3.3786	1.1621	3.0432	3.6363	2	30.9299	10.1636	12.3343	2.5076
425	1.5953	0.7227	0.5319	1.0408	2	1.478	2.7787	3.6218	0.4081
426	5.5608	1.081	4.8148	5.7607	2	44.759	9.2961	18.8858	2.37	0.7941
427	3.8401	1.1579	3.6046	4.1588	2	29.6397	8.2227	13.9694	2.1218
428	5.6331	0.9146	3.3794	4.9726	2	40.6836	12.0387	16.1859	2.5135
429	3.534	0.9574	2.3534	3.1866	2	12.5776	5.3444	10.6289	1.1833
430	4.0213	1.0397	3.0334	3.949	2	40.7448	13.4321	13.1349	3.102
431	4.6687	1.0965	3.9521	4.8613	2	47.2236	11.949	16.0826	2.9363	0.8605
432	2.9057	1.1448	2.4732	3.0452	2	26.6362	10.7699	10.4506	2.5488
433	4.0551	1.0847	3.284	4.146	2	27.1273	8.2604	13.8182	1.9632
434	2.4551	0.8787	1.145	1.9916	2	16.1737	14.1255	6.7774	2.3864
435	4.5876	0.9108	2.7909	4.0004	2	45.1067	16.1621	13.1269	3.4362	0.7289
436	4.4963	1.209	4.5726	5.1225	2	33.3591	7.2954	17.0784	1.9533	1.0472
437	3.3717	1.1173	2.885	3.4993	2	13.2402	4.5893	11.8348	1.1188
438	5.7475	1.0478	4.6679	5.7864	2	53.8784	11.5423	18.9187	2.8479	0.7251
439	4.561	1.117	4.0396	4.827	2	39.6358	9.8118	16.0057	2.4764
440	5.4633	1.1331	5.2263	5.9149	2	53.1692	10.1734	19.4478	2.7339
441	3.2132	1.0663	2.4528	3.1823	2	30.3931	12.3912	10.7641	2.8236
442	3.1498	1.066	2.3689	3.1138	2	36.8752	15.5664	10.5483	3.4958
443	4.6143	0.9905	3.2808	4.3601	2	23.8003	7.2544	14.3593	1.6575
444	4.2162	0.9726	2.8897	3.8976	2	28.0812	9.7177	12.8823	2.1798
445	4.3008	0.9977	3.0835	4.0775	2	42.2156	13.6908	13.4809	3.1315
446	3.3314	1.0776	2.6101	3.3408	2	14.7049	5.6338	11.2783	1.3038
447	4.2282	1.094	3.6349	4.3687	2	41.0204	11.2852	14.5316	2.8228
448	4.8672	1.126	4.4648	5.2082	2	46.6549	10.4495	17.2167	2.7099	0.8494
449	5.289	1.0851	4.4656	5.4866	2	40.6353	9.0996	18.0305	2.2537
450	3.7524	1.0582	2.9226	3.7305	2	33.56	11.4829	12.4748	2.6902
451	6.4843	0.9556	4.4943	6.0006	2	52.2422	11.6241	19.4669	2.6836	0.583
452	5.3862	1.1003	4.7033	5.6665	2	46.105	9.8027	18.6179	2.4764	0.8698
453	3.165	1.1861	3.0173	3.4521	2	31.5096	10.443	11.7937	2.6717
454	3.6922	1.1058	3.1269	3.8205	2	43.3869	13.8754	12.8269	3.3825
455	3.2953	1.1217	2.8137	3.4264	2	40.22	14.2943	11.6129	3.4634
456	3.6041	1.1522	3.2758	3.8676	2	24.7667	7.5605	13.0453	1.8985
457	2.9155	1.0179	2.0348	2.7454	2	22.2975	10.9581	9.3236	2.3915
458	3.4658	1.1352	2.9873	3.6577	2	29.7985	9.9751	12.3598	2.4109
459	3.5988	1.1101	3.1072	3.7305	2	41.7032	13.4215	12.5506	3.3228
460	3.8832	1.1318	3.4565	4.1203	2	36.3362	10.5124	13.808	2.6315
461	3.5977	1.1753	3.418	3.9318	2	37.122	10.8607	13.2835	2.7946
462	4.5588	1.0018	3.3406	4.3516	2	30.1678	9.0307	14.3474	2.1027	0.716
463	5.125	0.9241	3.1623	4.5529	2	49.6125	15.6887	14.879	3.3344	0.6546
464	4.728	1.0963	4.0707	4.9255	2	41.5274	10.2015	16.2842	2.5502	0.9168
465	3.3384	1.174	3.1038	3.6235	2	16.4765	5.3085	12.3126	1.3382
466	4.9712	1.1486	4.5912	5.4266	2	46.9707	10.2306	17.9376	2.6186
467	3.7605	1.2311	3.9153	4.3045	2	25.6639	6.5548	14.5447	1.7645
468	5.0815	1.1798	5.0984	5.6965	2	43.3404	8.5008	18.8343	2.3011	1.0136
469	6.0532	0.9641	4.2386	5.6365	2	59.6926	14.0831	18.334	3.2558	0.6974
470	4.3644	1.07	3.5571	4.4244	2	39.8848	11.2127	14.6716	2.7185
471	3.831	0.9757	2.5424	3.5335	2	47.6927	18.7589	11.7427	4.0615
472	4.118	1.1803	4.0024	4.5614	2	46.272	11.5611	15.2695	3.0304
473	3.744	1.1857	3.5316	4.1374	2	36.6945	10.3903	13.9459	2.6312	1.0094
474	3.2996	1.1033	2.7713	3.3793	2	31.845	11.491	11.4372	2.7843
475	4.8575	1.1775	4.8201	5.4223	2	37.1895	7.7155	17.9696	2.0696	1.0164
476	4.0026	1.1653	3.7734	4.373	2	36.0435	9.552	14.6537	2.4597
477	4.448	1.038	3.3318	4.3858	2	32.8809	9.8688	14.5049	2.2669	0.6998
478	4.7276	1.1752	4.6366	5.2596	2	51.4127	11.0884	17.4546	2.9455
479	4.4236	1.1943	4.3491	4.9769	2	50.1683	11.5353	16.597	3.0227	1.01
480	4.9149	1.0791	3.998	5.054	2	37.0428	9.2653	16.6628	2.2231	0.7566
481	4.2583	0.9541	2.8015	3.8676	2	34.7574	12.4067	12.7642	2.723	0.8621
482	4.4168	1.158	4.0925	4.827	2	45.5396	11.1276	16.0685	2.8341	0.975
483	3.6817	1.1833	3.5577	4.056	2	32.4805	9.1296	13.6865	2.3732
484	3.2383	1.1716	2.9192	3.4993	2	35.3403	12.1062	11.9186	2.9651
485	3.6632	1.0971	3.0675	3.7605	2	43.1931	14.0809	12.6254	3.4211
486	5.1281	1.1033	4.5013	5.3966	2	44.4318	9.8709	17.7747	2.4997	0.921
487	4.256	0.9926	2.9537	4.0132	2	44.1325	14.9414	13.2722	3.3252
488	3.1867	1.0126	2.1523	3.0067	2	26.3377	12.237	10.1371	2.5981
489	3.6575	1.1571	3.2628	3.9447	2	53.8096	16.4918	13.2952	4.0473
490	3.0062	1.1043	2.3894	3.0581	2	10.4187	4.3604	10.4295	0.999
491	4.351	0.9068	2.6034	3.7691	2	29.867	11.4723	12.3952	2.4096
492	3.3996	0.9445	2.123	3.0196	2	15.9126	7.4953	10.0877	1.5774
493	5.0499	1.1278	4.5532	5.4223	2	30.8077	6.7662	17.8922	1.7219	0.8601
494	3.263	1.1333	2.8075	3.4222	2	14.1288	5.0325	11.6169	1.2162
495	3.903	1.1491	3.5321	4.2017	2	23.6447	6.6942	14.0902	1.6781
496	3.319	1.2249	3.3725	3.7434	2	16.2403	4.8155	12.7716	1.2716
497	4.9613	1.1387	4.5949	5.3709	2	27.5265	5.9907	17.7475	1.551
498	3.4589	1.1018	3.0563	3.5506	2	0.1734	0.0567	11.9731	0.0145
499	2.845	1.1653	2.5642	3.0238	2	17.8813	6.9734	10.4151	1.7169
500	4.6366	1.0937	4	4.8141	2	20.0475	5.0119	15.9305	1.2584	0.8672
501	3.1319	1.2126	3.0648	3.4821	2	14.404	4.6998	11.9306	1.2073
502	4.7506	0.9554	3.1067	4.343	2	20.2844	6.5292	14.2594	1.4225	0.6523
503	3.8478	1.331	4.5231	4.7413	2	18.2173	4.0276	16.0898	1.1322
504	3.5763	1.1195	3.1084	3.7348	2	18.7806	6.0419	12.5783	1.4931
505	4.5633	1.1996	4.5611	5.1654	2	25.5165	5.5944	17.1977	1.4837
506	4.8979	1.2067	4.9391	5.5979	2	27.7112	5.6106	18.568	1.4924	0.848
507	3.8224	1.2068	3.7214	4.3002	2	25.4932	6.8504	14.4912	1.7592
508	4.1284	1.0444	3.2622	4.0775	2	21.1204	6.4743	13.5451	1.5593
509	5.4056	1.0621	4.3675	5.4994	2	25.2086	5.7719	18.0376	1.3976	0.5962
510	3.6471	1.2347	3.8769	4.176	2	12.9491	3.3401	14.1471	0.9153
511	5.0759	1.0814	4.3179	5.2382	2	42.026	9.733	17.2447	2.437	0.9196
512	5.6324	1.0438	4.5229	5.6451	2	42.1829	9.3265	18.469	2.284	0.7266
513	2.5575	1.2583	2.5302	2.8782	2	6.5666	2.5953	10.1095	0.6495
514	5.1099	1.0993	4.4902	5.3581	2	39.1199	8.7123	17.6477	2.2167	0.8189
515	3.1802	1.1236	2.7972	3.3022	2	15.2887	5.4657	11.2253	1.362
516	5.2519	1.2079	5.5283	6.0305	2	37.849	6.8464	19.9291	1.8992	0.9166
517	3.7346	1.1918	3.6568	4.146	2	12.1992	3.336	13.9825	0.8725	1.0263
518	3.5261	1.1394	3.0883	3.7391	2	29.0808	9.4164	12.622	2.304
519	5.7111	1.0787	4.8523	5.9106	2	22.6783	4.6737	19.3531	1.1718
520	3.7933	1.1432	3.3241	4.056	2	18.1263	5.453	13.6236	1.3305
521	3.5241	1.1826	3.3841	3.8676	2	19.3626	5.7216	13.0934	1.4788
522	3.61	1.15	3.2461	3.8676	2	21.8249	6.7234	13.042	1.6734
523	4.3255	1.1097	3.765	4.5358	2	32.792	8.7097	15.0797	2.1746
524	3.992	1.1224	3.4785	4.2102	2	16.8509	4.8443	14.0762	1.1971
525	3.6942	1.1438	3.3316	3.9447	2	24.8525	7.4596	13.2746	1.8722
526	7.0142	1.0864	6.181	7.3668	2	46.8768	7.584	23.9393	1.9582	0.7575
527	5.4265	1.0853	4.6542	5.6365	2	29.534	6.3457	18.5016	1.5963	0.7932
528	4.776	1.1259	4.3696	5.1054	2	29.5372	6.7597	16.8938	1.7484	0.967
529	2.9897	1.2182	2.8687	3.3236	2	4.6021	1.6042	11.4421	0.4022
530	2.9755	1.2604	2.9346	3.4093	2	19.7491	6.7297	11.7816	1.6763
531	2.7725	1.0326	1.9826	2.6341	2	22.6087	11.4036	8.9941	2.5137
532	3.0535	1.0858	2.4919	3.0624	2	16.9568	6.8048	10.4155	1.628
533	3.6221	1.2822	3.9409	4.2916	2	22.4079	5.686	14.5909	1.5357
534	5.6447	1.0051	4.184	5.4566	2	44.4975	10.6352	17.8235	2.4966	0.61
535	3.5334	1.1213	2.9701	3.692	2	20.2102	6.8046	12.4464	1.6238
536	3.932	1.0824	3.1349	4.0047	2	33.2424	10.604	13.3709	2.4862
537	3.9829	1.0111	2.8408	3.8076	2	27.0394	9.5182	12.6513	2.1373	0.8731
538	2.7242	1.2878	2.8699	3.1523	2	20.2748	7.0646	11.0215	1.8396
539	5.246	1.2039	5.3952	6.0048	2	34.2869	6.3551	19.842	1.728	0.9525
540	3.4921	1.1267	3.0919	3.662	2	14.3014	4.6254	12.3604	1.157
541	3.5893	1.3429	4.1971	4.433	2	26.873	6.4028	15.1423	1.7747
542	5.8906	1.137	5.5847	6.4203	2	38.3988	6.8757	21.0416	1.8249	0.8672
543	5.5657	1.0005	4.177	5.3538	2	34.2834	8.2077	17.4943	1.9597	0.5657
544	3.8991	1.0529	3.0001	3.8676	2	22.7115	7.5702	12.8978	1.7609
545	4.5237	0.955	2.9665	4.1246	2	24.0737	8.1152	13.5727	1.7737	0.7926
546	4.1503	1.2405	4.4645	4.8184	2	19.6796	4.408	16.1751	1.2167
547	4.2088	1.1687	3.9903	4.6257	2	41.1469	10.3117	15.4529	2.6627	0.9951
548	3.3415	1.1291	2.8726	3.4993	2	30.8478	10.7386	11.8527	2.6026
549	4.3178	1.2774	5.084	5.1654	2	35.7355	7.029	17.3275	2.0624
550	4.4287	1.2124	4.5717	5.054	2	34.7699	7.6055	16.8686	2.0612
551	4.3882	1.3053	5.094	5.3624	2	26.4012	5.1828	17.9952	1.4671
552	4.067	1.1719	3.9453	4.4715	2	18.829	4.7725	14.9737	1.2575
553	3.4605	1.1675	3.1815	3.7477	2	30.738	9.6615	12.6926	2.4217
554	3.6596	1.1198	3.1831	3.829	2	19.964	6.2719	12.8748	1.5506
555	3.8079	0.9747	2.544	3.5078	2	25.8728	10.1701	11.6606	2.2188
556	5.6322	1.0009	4.1576	5.4223	2	43.5968	10.486	17.7102	2.4617	0.6108
557	3.7473	1.0391	2.7996	3.662	2	29.92	10.6872	12.2324	2.446
558	4.8988	1.2251	5.0372	5.6793	2	52.5537	10.4331	18.8539	2.7874	1.0322
559	5.4114	1.0333	4.1348	5.3624	2	45.4153	10.9837	17.5662	2.5854	0.8271
560	3.3414	1.1037	2.7727	3.4264	2	22.0696	7.9596	11.5857	1.9049
561	3.5155	1.2203	3.6728	3.9704	2	26.2345	7.1429	13.4772	1.9466
562	4.1382	1.122	3.704	4.373	2	34.4924	9.3122	14.5869	2.3646	0.999
563	3.912	1.1825	3.8636	4.3259	2	35.5614	9.2042	14.5329	2.447
564	4.9869	1.1398	4.6452	5.4052	2	40.8277	8.7892	17.8568	2.2864
565	3.2265	1.1578	2.9355	3.4479	2	23.7529	8.0916	11.7354	2.024
566	6.385	1.0017	4.717	6.1804	2	32.3784	6.8642	20.0927	1.6115	0.5986
567	4.1306	0.9835	2.8948	3.8547	2	24.4277	8.4385	12.7622	1.9141
568	3.7658	1.2186	3.6935	4.2702	2	35.9848	9.7427	14.4164	2.4961
569	3.2024	1.1522	2.9129	3.405	2	15.9093	5.4617	11.5922	1.3724
570	6.4417	1.0565	5.4572	6.5659	2	20.1551	3.6933	21.3799	0.9427	0.663
571	5.2355	1.2294	5.5512	6.1119	2	42.8386	7.717	20.22	2.1186	1.0288
572	4.1142	1.1483	3.8589	4.4415	2	32.6326	8.4565	14.8424	2.1986
573	4.4704	1.1284	3.94	4.7713	2	35.0565	8.8976	15.8481	2.212
574	3.3118	1.1698	3.1075	3.5806	2	35.5452	11.4385	12.1715	2.9204
575	3.1258	1.15	2.8549	3.3108	2	23.7813	8.33	11.2928	2.1059
576	3.3761	1.2259	3.3939	3.8162	2	28.0396	8.2618	13.002	2.1566
577	4.1938	1.0949	3.5986	4.3344	2	44.6031	12.3946	14.4253	3.092
578	3.7794	1.2292	3.7955	4.3216	2	39.5452	10.419	14.5953	2.7094
579	4.7243	1.1589	4.5277	5.1868	2	55.0142	12.1506	17.2002	3.1985	1.0042
580	4.3577	1.1536	4.0302	4.7413	2	55.7611	13.8358	15.7925	3.5309	0.9487
581	2.7401	1.1912	2.3831	2.9596	2	30.0371	12.6042	10.2545	2.9292
582	3.8257	1.1939	3.7575	4.2616	2	45.2416	12.0403	14.3493	3.1529
583	3.0746	1.2449	3.1675	3.495	2	31.6449	9.9905	12.0246	2.6317
584	5.8519	1.0656	4.9259	5.992	2	59.8731	12.1548	19.5899	3.0563	0.7976
585	3.8266	1.0654	3.1012	3.8333	2	25.5194	8.2289	12.808	1.9925
586	3.3412	1.1638	3.056	3.5978	2	33.5422	10.9759	12.2158	2.7458
587	5.9759	1.0324	4.744	5.9406	2	54.8225	11.5562	19.3814	2.8286	0.6547
588	4.0782	1.2889	4.5519	4.8998	2	33.041	7.2587	16.5132	2.0009
589	3.4494	1.2494	3.5484	3.9747	2	41.2349	11.6207	13.5392	3.0456
590	3.5528	1.1406	3.2328	3.7734	2	31.5181	9.7495	12.7315	2.4756
591	4.029	1.2505	4.3345	4.7028	2	27.2939	6.2969	15.8285	1.7244
592	6.3676	1.192	6.5264	7.2855	2	60.6768	9.2971	23.8459	2.5445	0.9863
593	5.1298	1.0049	3.7645	4.9384	2	57.2152	15.1986	16.1952	3.5328	0.7359
594	3.7586	1.2292	3.8467	4.2959	2	27.392	7.1209	14.5147	1.8872
595	3.2076	1.0763	2.5763	3.2037	2	32.6271	12.6643	10.8458	3.0083
596	5.4464	1.0363	4.1794	5.4138	2	63.6347	15.2258	17.732	3.5887
597	5.8043	1.047	4.668	5.8421	2	67.7707	14.5181	19.0925	3.5496	0.617
598	3.7806	1.1216	3.2244	3.9704	2	20.2617	6.2839	13.3215	1.521
599	3.6835	1.2368	3.8097	4.2274	2	36.1551	9.4903	14.3119	2.5262
600	5.0159	1.1089	4.4241	5.2981	2	24.4723	5.5316	17.4736	1.4005	0.8134
601	3.1564	1.2029	2.9195	3.4864	2	40.2012	13.7699	11.9285	3.3702
602	3.6092	1.0941	3.0299	3.692	2	25.3545	8.3681	12.4058	2.0438
603	3.5249	1.1047	2.9712	3.632	2	31.7171	10.6748	12.2331	2.5927
604	4.0539	0.9984	2.7876	3.8333	2	41.294	14.8135	12.7147	3.2477
605	3.6585	1.1879	3.5348	4.0432	2	26.0518	7.3701	13.6535	1.9081
606	3.5143	1.0133	2.5129	3.3408	2	12.1696	4.8429	11.1876	1.0878
607	3.1432	1.0782	2.4555	3.1395	2	27.8745	11.3519	10.6467	2.6181
608	3.2162	1.1323	2.8487	3.3665	2	30.3952	10.6698	11.4405	2.6568
609	4.4531	1.2529	4.7756	5.2425	2	47.44	9.9338	17.528	2.7065	1.0829
610	3.0874	1.0441	2.243	2.9896	2	20.751	9.2514	10.127	2.0491
611	6.9494	1.1516	6.7888	7.7181	2	57.4196	8.458	25.1411	2.2839	0.7467
612	5.7053	1.0391	4.5729	5.6965	2	57.2362	12.5164	18.6238	3.0733	0.8526
613	3.7381	1.1139	3.2651	3.8976	2	38.188	11.6958	13.0811	2.9193
614	5.4945	1.063	4.5283	5.5979	2	29.6653	6.5511	18.3483	1.6168	0.9106
615	4.3528	1.1229	3.9024	4.6171	2	31.0191	7.9487	15.3553	2.0201	0.7983
616	5.2084	1.0837	4.5877	5.3924	2	54.5781	11.8966	17.7324	3.0779	0.7915
617	5.6547	1.1351	5.3069	6.1419	2	38.7667	7.305	20.1639	1.9226	0.8668
618	3.3516	1.0656	2.6163	3.3279	2	30.3376	11.5956	11.2206	2.7037
619	3.9465	1.0289	3.0435	3.8333	2	29.9725	9.848	12.7565	2.3496
620	5.3145	0.9451	3.4681	4.8313	2	24.1913	6.9754	15.7801	1.533
621	3.2532	1.1854	2.9461	3.5549	2	30.7897	10.451	12.1156	2.5413
622	3.8759	1.0952	3.2271	3.9875	2	32.4112	10.0434	13.3359	2.4304
623	4.7617	1.033	3.7015	4.6899	2	53.8122	14.5379	15.4533	3.4822	0.7282
624	7.1418	1.0714	6.0874	7.4054	2	68.1441	11.1943	24.0388	2.8348	0.7021
625	5.5121	1.0254	4.2578	5.4266	2	37.6895	8.8519	17.7572	2.1225	0.8683
626	3.8794	1.2796	4.2136	4.6128	2	17.6164	4.1808	15.5957	1.1296
627	4.3104	1.1241	3.6988	4.5743	2	28.2417	7.6354	15.2225	1.8553
628	5.6841	1.2063	5.9425	6.5445	2	40.5865	6.8299	21.5411	1.8841	1.0308
629	4.5945	1.083	3.8379	4.7242	2	26.364	6.8694	15.6323	1.6865
630	2.9506	1.117	2.4299	3.0281	2	29.7678	12.2506	10.3544	2.8749
631	5.9369	1.0733	4.9933	6.1248	2	68.6487	13.7482	20.0182	3.4293	0.7233
632	4.4018	1.2065	4.5043	4.9983	2	59.2287	13.1494	16.684	3.55	0.9402
633	3.2277	1.233	3.1846	3.6534	2	38.1257	11.9719	12.5026	3.0494
634	4.2425	1.0978	3.4737	4.3987	2	42.2127	12.1521	14.6313	2.8851
635	3.5323	1.0351	2.5859	3.4264	2	30.6494	11.8525	11.4869	2.6682
636	3.6907	1.2231	3.8293	4.1931	2	49.0886	12.8192	14.1817	3.4614
637	5.0423	1.1231	4.5468	5.3924	2	54.2216	11.9252	17.7911	3.0477	0.7
638	5.4432	1.1334	4.9772	5.8935	2	34.9929	7.0306	19.3808	1.8055	0.8364
639	5.6109	1.1984	5.7009	6.416	2	48.0466	8.4279	21.1248	2.2744	0.9501
640	3.6538	1.1693	3.5194	3.979	2	14.0594	3.9948	13.4221	1.0475
641	2.7533	1.0301	1.9505	2.6084	2	26.3484	13.5085	8.9098	2.9572
642	3.0387	1.1945	2.8187	3.3236	2	29.8252	10.5812	11.4036	2.6154
643	5.0539	1.1804	5.0609	5.6665	2	50.4814	9.9748	18.7411	2.6936
644	3.5236	1.1587	3.1999	3.7948	2	48.3796	15.1191	12.8269	3.7717
645	3.9978	1.0877	3.3466	4.0946	2	43.6067	13.0302	13.6612	3.192
646	4.35	1.2228	4.5428	4.9983	2	49.229	10.8367	16.7108	2.9459
647	4.0096	0.9451	2.6128	3.5978	2	48.2941	18.4837	11.9049	4.0567
648	5.1046	1.0876	4.3046	5.2981	2	56.2363	13.0642	17.4421	3.2242	0.9201
649	3.1183	1.098	2.502	3.1652	2	30.9521	12.3709	10.7565	2.8775
650	5.0822	1.1329	4.6206	5.4823	2	52.4399	11.3492	18.0884	2.8991
651	4.0949	1.2671	4.4389	4.8441	2	44.0385	9.921	16.3007	2.7016
652	6.0279	1.0711	5.148	6.2104	2	75.9683	14.7569	20.284	3.7452	0.7352
653	3.1005	1.1381	2.7223	3.2508	2	39.7337	14.5956	11.0861	3.5841
654	3.6922	1.1218	3.2957	3.8719	2	35.2109	10.6839	13.0123	2.706
655	4.4781	1.1413	4.1837	4.8313	2	18.3726	4.3915	16.0561	1.1443
656	4.4518	1.0971	3.7632	4.6257	2	20.6276	5.4814	15.3435	1.3444
657	4.0312	1.1765	3.8053	4.4458	2	19.0999	5.0193	14.9002	1.2819
658	5.0912	1.0492	4.0603	5.1054	2	21.8309	5.3767	16.7811	1.3009	0.8567
659	3.4155	0.9523	2.1498	3.0581	2	8.861	4.1218	10.2187	0.8671
660	3.7086	1.2136	3.6566	4.1845	2	18.0733	4.9427	14.139	1.2783
661	5.1858	1.1152	4.7649	5.5166	2	16.7103	3.507	18.1694	0.9197	0.9077
662	3.8452	1.0205	2.7573	3.7006	2	23.2944	8.4483	12.3278	1.8896
663	3.0501	1.1673	2.7739	3.268	2	7.0922	2.5568	11.1852	0.6341
664	5.5467	1.1195	5.0415	5.9406	2	24.6035	4.8802	19.5078	1.2612	0.7315
665	3.7543	1.1162	3.2197	3.9233	2	21.3909	6.6438	13.1653	1.6248
666	3.2656	1.177	2.973	3.5464	2	19.5937	6.5905	12.0752	1.6226
667	4.9672	1.0714	4.1384	5.0754	2	24.2154	5.8514	16.7186	1.4484	0.7759
668	2.9581	1.1033	2.3095	3.0024	2	18.8761	8.1732	10.253	1.841
669	4.4406	1.056	3.5282	4.4501	2	15.1747	4.301	14.7322	1.03	0.899
670	2.7434	1.085	2.0521	2.724	2	14.202	6.9207	9.3515	1.5187
671	4.2934	1.1314	3.7208	4.5829	2	23.777	6.3903	15.2605	1.5581
672	4.1526	1.1844	4.0398	4.6171	2	21.7631	5.3872	15.4508	1.4085
673	5.7356	0.8619	3.2624	4.7842	2	22.7232	6.9652	15.5307	1.4631	0.658
674	4.7921	1.0633	3.9287	4.8527	2	18.2074	4.6345	16.0074	1.1374
675	3.9408	1.0526	3.0401	3.9104	2	21.6587	7.1243	13.0319	1.662
676	5.5535	1.0272	4.2689	5.478	2	29.4655	6.9024	17.921	1.6442	0.6402
677	5.9186	1.1201	5.4702	6.3603	2	38.3214	7.0055	20.8274	1.84
678	3.8352	1.1661	3.5384	4.1803	2	16.9635	4.7941	14.0493	1.2074
679	2.6783	1.1307	2.2254	2.754	2	16.8418	7.568	9.5139	1.7702
680	4.9273	0.9266	3.1166	4.3816	2	17.6413	5.6604	14.3439	1.2299	0.7377
681	5.0398	1.0582	4.0648	5.0925	2	33.6161	8.2701	16.7536	2.0065
682	3.9638	1.0751	3.3079	4.0132	2	23.6696	7.1555	13.3871	1.7681
683	3.6406	1.0954	3.0144	3.7305	2	20.0369	6.6471	12.5288	1.5993
684	5.839	1.1528	5.5953	6.446	2	42.1191	7.5276	21.1466	1.9918
685	3.4858	1.1162	3.0009	3.6235	2	13.1481	4.3814	12.2234	1.0756
686	4.0523	1.2642	4.3591	4.7799	2	8.5985	1.9725	16.094	0.5343
687	3.5651	1.23	3.5458	4.0603	2	21.2249	5.9859	13.7758	1.5407
688	3.2766	1.2704	3.3655	3.8162	2	20.4345	6.0718	13.077	1.5626
689	3.2556	1.1208	2.7371	3.3793	2	14.8956	5.4421	11.4634	1.2994
690	3.2122	1.167	2.8988	3.4564	2	21.958	7.5749	11.7768	1.8645
691	4.3793	0.9985	3.0734	4.1588	2	22.9221	7.4582	13.7376	1.6686	0.8287
692	3.4618	1.0026	2.4147	3.2551	2	18.4421	7.6374	10.9039	1.6913
693	3.1578	1.0644	2.4225	3.1181	2	20.4048	8.423	10.5595	1.9324
694	5.4791	1.1518	5.2831	6.0263	2	33.6509	6.3695	19.8265	1.6973	0.9192
695	3.6171	1.1391	3.2665	3.8419	2	30.0354	9.195	12.9445	2.3203
696	4.1178	1.2065	4.0667	4.6557	2	26.5918	6.5389	15.6076	1.7038
697	3.4919	1.1168	2.9106	3.632	2	28.6229	9.834	12.2511	2.3364
698	4.5128	1.1134	3.9717	4.7585	2	21.9837	5.5351	15.785	1.3927	0.8704
699	3.454	1.1904	3.4332	3.8076	2	13.5494	3.9466	12.9174	1.0489
700	3.2061	1.2221	3.2493	3.5978	2	24.4622	7.5285	12.3097	1.9872
701	3.7498	1.0513	2.8738	3.7048	2	27.9471	9.7248	12.3842	2.2567
702	3.5481	1.0589	2.6442	3.5164	2	23.4207	8.8574	11.8029	1.9843
703	6.1483	0.9907	4.3689	5.8806	2	40.161	9.1925	19.1362	2.0987	0.7041
704	4.4749	1.0662	3.6427	4.5272	2	29.5878	8.1225	14.9889	1.974
705	3.2985	1.0886	2.5306	3.3365	2	20.2939	8.0194	11.2809	1.799
706	4.8661	0.9836	3.4576	4.5786	2	30.8829	8.9319	15.0362	2.0539	0.7652
707	4.2762	1.24	4.4848	4.9726	2	38.37	8.5556	16.6585	2.3033
708	3.9467	1.0889	3.1717	4.0432	2	32.4121	10.2192	13.5016	2.4006
709	4.7247	1.031	3.6652	4.6428	2	28.8176	7.8625	15.3025	1.8832
710	3.474	1.1206	3.0405	3.6235	2	26.4009	8.6831	12.23	2.1587
711	3.1033	1.1222	2.7041	3.2123	2	22.5882	8.3533	10.9407	2.0646
712	3.2376	1.0925	2.6167	3.2808	2	16.9589	6.481	11.1117	1.5262
713	7.6824	1.1867	7.9825	8.8145	2	60.3647	7.5621	28.6411	2.1076	1.0581
714	4.2569	1.2155	4.2845	4.857	2	36.4246	8.5015	16.2546	2.2409
715	3.2042	1.1578	2.9184	3.4222	2	17.7069	6.0673	11.6548	1.5193
716	4.8981	1.1832	4.8584	5.4952	2	40.7129	8.3799	18.2073	2.2361	1.0111
717	3.3692	1.1898	3.2543	3.7048	2	28.0558	8.6211	12.5934	2.2278
718	4.7321	1.1537	4.4322	5.1739	2	30.8454	6.9594	17.1518	1.7984
719	3.2677	1.096	2.6956	3.3236	2	21.5114	7.9802	11.2514	1.9119
720	5.1221	1.1296	4.6651	5.5123	2	39.5045	8.4681	18.1776	2.1733	0.9209
721	3.5791	1.0951	2.9228	3.662	2	21.6039	7.3915	12.313	1.7546
722	4.1795	1.0198	3.1369	4.0389	2	39.9018	12.7201	13.3897	2.98	0.9195
723	6.1854	1.0783	5.4204	6.4203	2	46.7779	8.63	20.9539	2.2324	0.599
724	4.8418	0.8714	2.6911	4.056	2	32.3574	12.0239	13.2544	2.4413	0.6732
725	2.9403	1.1182	2.3784	3.0196	2	10.4468	4.3924	10.3292	1.0114
726	5.0997	1.0528	4.0891	5.1311	2	50.2349	12.2851	16.8672	2.9783	0.9166
727	4.1481	1.105	3.5449	4.3216	2	41.8429	11.8037	14.3999	2.9058
728	2.8453	1.0584	2.0271	2.7711	2	23.7033	11.6932	9.461	2.5054
729	3.494	1.0665	2.7789	3.4821	2	39.1854	14.101	11.7062	3.3474
730	6.2817	1.1135	5.5947	6.7287	2	58.5676	10.4684	21.9747	2.6652	0.7956
731	3.9412	1.1327	3.5832	4.1888	2	20.3305	5.6738	14.0244	1.4497
732	3.33	1.0811	2.6622	3.3493	2	26.4534	9.9367	11.3102	2.3389
733	4.7481	1.0084	3.5542	4.57	2	42.4885	11.9544	15.0427	2.8245
734	3.8769	1.1834	3.6506	4.2873	2	42.3847	11.6103	14.4132	2.9407
735	5.5978	1.0941	4.7562	5.8678	2	64.3568	13.5311	19.2412	3.3447
736	3.2595	1.1687	2.9355	3.5164	2	20.6173	7.0234	11.9679	1.7227
737	3.6704	1.1726	3.4458	4.0089	2	42.0224	12.1953	13.5214	3.1078
738	3.0037	1.0431	2.1803	2.8996	2	19.4062	8.9007	9.8429	1.9716
739	4.162	1.2177	4.3007	4.7499	2	40.7837	9.483	15.922	2.5615
740	3.2988	1.0163	2.3853	3.1309	2	26.5393	11.1262	10.5323	2.5198
741	3.304	1.1533	3.0063	3.525	2	29.2935	9.744	11.9706	2.4471
742	4.1282	1.0666	3.3105	4.1588	2	28.3552	8.5652	13.8323	2.0499
743	5.5567	0.8273	2.754	4.4501	2	43.4972	15.7942	14.4418	3.0119	0.5977
744	2.9233	1.119	2.2827	3.0024	2	31.5661	13.8284	10.2765	3.0717
745	4.6939	1.0495	3.7023	4.6899	2	23.3572	6.3088	15.4765	1.5092
746	4.4085	0.9601	2.8962	4.0346	2	23.868	8.2411	13.2966	1.795
747	4.5853	1.2289	4.8953	5.311	2	41.0186	8.3792	17.7032	2.317	1.0783
748	3.9831	1.0328	2.8952	3.8847	2	27.3106	9.4331	12.9234	2.1133
749	6.1068	0.955	4.1792	5.6365	2	56.4393	13.5048	18.3226	3.0803	0.6654
750	3.9864	1.0657	3.2065	4.0047	2	29.5189	9.206	13.3466	2.2117
751	3.8618	1.1798	3.7647	4.2574	2	26.1293	6.9406	14.3132	1.8255
752	3.9022	1.1093	3.2535	4.0646	2	38.5019	11.834	13.5989	2.8313
753	4.5441	1.0074	3.296	4.3601	2	35.4565	10.7574	14.382	2.4653	0.6944
754	4.5327	0.9967	3.2067	4.3045	2	35.1827	10.9716	14.1926	2.4789
755	4.1525	0.988	2.8943	3.8933	2	44.9805	15.5411	12.8893	3.4898
756	4.527	0.9866	3.133	4.2574	2	45.4912	14.52	14.031	3.2422	0.873
757	3.7858	1.1719	3.4533	4.1417	2	30.9949	8.9754	13.9374	2.2239
758	3.6907	1.215	3.7883	4.1674	2	36.5594	9.6506	14.0876	2.5951
759	4.2264	0.9981	3.0084	4.0047	2	43.7707	14.5495	13.2527	3.3028
760	4.2414	0.9673	2.7552	3.9019	2	37.5524	13.6296	12.8888	2.9136
761	5.6521	1.0291	4.3345	5.5894	2	48.3335	11.1509	18.2735	2.645	0.7411
762	2.8689	1.0357	2.0934	2.7412	2	24.9878	11.9365	9.3348	2.6768
763	3.6101	1.0856	2.9422	3.6663	2	35.8997	12.2017	12.3126	2.9157
764	2.537	1.1481	2.0326	2.6298	2	24.7713	12.187	9.1504	2.7071
765	3.6226	1.203	3.5721	4.0475	2	36.7162	10.2786	13.6913	2.6817
766	5.5558	1.2303	5.8391	6.5102	2	43.8242	7.5053	21.4728	2.0409	0.963
767	5.898	1.0487	4.7807	5.9492	2	61.8843	12.9446	19.4311	3.1848	0.8646
768	4.9126	1.0961	4.1229	5.1268	2	32.6913	7.9292	16.9164	1.9325
769	3.9936	1.0478	2.9795	3.949	2	39.3434	13.2047	13.1463	2.9927
770	8.4391	1.1863	8.9721	9.7097	2	43.6637	4.8666	31.4527	1.3882
771	4.7902	1.1461	4.4068	5.2082	2	53.1656	12.0644	17.2476	3.0825
772	4.2525	1.1551	3.8857	4.6257	2	39.0463	10.0487	15.4316	2.5303
773	3.6193	1.2126	3.6322	4.0732	2	23.5549	6.485	13.7875	1.7084
774	2.7261	1.166	2.3958	2.8868	2	8.3647	3.4914	9.9857	0.8377
775	3.7635	1.2446	3.8487	4.3516	2	23.1094	6.0045	14.7152	1.5704
776	3.7039	1.1483	3.352	3.9704	2	5.2862	1.577	13.3623	0.3956
777	3.6708	1.2131	3.677	4.1374	2	14.7219	4.0038	13.9903	1.0523
778	3.6809	1.1944	3.6241	4.0903	2	21.1693	5.8413	13.8118	1.5327
779	3.313	1.1938	3.0956	3.6492	2	37.4088	12.0845	12.4249	3.0108
780	5.0228	1.1933	5.1233	5.6879	2	44.8235	8.749	18.829	2.3806
781	5.2372	1.1474	4.9592	5.7264	2	31.7741	6.4071	18.8777	1.6832	0.9392
782	3.2261	1.2703	3.3728	3.752	2	15.1017	4.4775	12.8751	1.1729
783	5.7296	1.1769	5.7254	6.446	2	34.9198	6.0991	21.1845	1.6484	0.9943
784	4.63	1.1243	4.1364	4.9341	2	26.1157	6.3136	16.353	1.597	0.923
785	2.7683	1.1293	2.2975	2.8525	2	13.3691	5.819	9.8212	1.3612
786	5.2814	1.1977	5.3709	6.0177	2	22.3538	4.162	19.8723	1.1249	1.015
787	3.3596	1.2285	3.3474	3.8033	2	16.8232	5.0258	12.966	1.2975
788	2.614	1.1812	2.3122	2.7883	2	5.382	2.3277	9.7002	0.5548
789	5.531	1.2269	5.8173	6.4631	2	33.4243	5.7457	21.3194	1.5678	0.892
790	4.2127	1.23	4.389	4.857	2	24.3196	5.541	16.2786	1.494
791	4.0022	1.2925	4.3888	4.8141	2	20.8176	4.7433	16.2503	1.2811
792	3.9449	1.2814	4.43	4.7028	2	14.4869	3.2702	15.8813	0.9122
793	5.3242	1.1143	4.8321	5.6665	2	38.027	7.8697	18.6389	2.0402	0.8369
794	4.1464	1.2692	4.6222	4.9169	2	29.7687	6.4404	16.5331	1.8006
795	5.1046	1.1609	4.9382	5.6365	2	24.481	4.9575	18.6162	1.315	0.9671
796	4.2082	1.1804	4.1088	4.6685	2	19.2536	4.6859	15.6061	1.2337
797	5.0343	1.2405	5.3737	5.9149	2	33.8305	6.2956	19.6196	1.7243
798	3.7444	1.216	3.774	4.2359	2	18.7877	4.9782	14.3045	1.3134
799	3.8053	1.1069	3.2061	3.949	2	25.0717	7.82	13.2321	1.8948
800	3.5978	1.2476	3.8287	4.1546	2	13.771	3.5968	14.1013	0.9766
801	3.8391	1.1878	3.7783	4.2574	2	24.0442	6.3638	14.326	1.6784
802	2.7178	1.2561	2.7657	3.0752	2	20.7571	7.5052	10.7248	1.9354
803	1.3595	1.0078	0.7782	1.1521	2	1.9718	2.5338	4.3044	0.4581
804	3.4269	1.1692	3.2644	3.7134	2	24.9174	7.6331	12.5876	1.9795
805	4.8811	1.1117	4.3291	5.1611	2	42.1895	9.7456	17.0472	2.4749	0.902
806	3.4598	1.3363	3.9735	4.2402	2	32.8688	8.272	14.525	2.2629
807	5.5031	1.1071	4.9106	5.8292	2	43.7797	8.9153	19.1393	2.2874	0.9613
808	3.59	1.1851	3.4837	3.9533	2	32.598	9.3573	13.3665	2.4388
809	8.8578	1.1735	9.1507	10.0994	2	81.7246	8.931	32.6568	2.5025	0.8598
810	4.156	1.1528	3.7692	4.5058	2	27.6285	7.3301	15.0511	1.8356
811	3.5941	1.1462	3.2337	3.8376	2	16.5597	5.121	12.9419	1.2795
812	4.4777	1.2169	4.7346	5.1311	2	39.9333	8.4344	17.1181	2.3328
813	2.5473	1.2433	2.3497	2.8354	2	17.6112	7.4951	9.9498	1.77
814	3.6538	1.3175	4.3065	4.4415	2	29.5468	6.861	15.1238	1.9537
815	3.0978	1.2054	3.061	3.4222	2	24.6663	8.0582	11.7306	2.1027
816	3.423	1.2016	3.4535	3.8033	2	32.7983	9.4971	12.922	2.5382
817	5.5667	1.2106	5.9877	6.4246	2	64.3933	10.7543	21.1715	3.0415	1.0477
818	4.2538	1.2475	4.5005	4.9726	2	47.6991	10.5986	16.6711	2.8612
819	4.4814	1.2276	4.614	5.1782	2	41.7755	9.0541	17.2838	2.417
820	3.8113	1.1602	3.6641	4.1331	2	43.7363	11.9364	13.8922	3.1483
821	4.0788	1.1752	3.9822	4.4972	2	36.093	9.0636	15.0597	2.3967
822	4.8694	1.2739	5.5779	5.8549	2	44.2923	7.9407	19.4879	2.2728	1.1032
823	4.3264	1.1418	3.982	4.66	2	43.4373	10.9084	15.5186	2.799
824	3.7684	1.3199	4.3793	4.6	2	40.9056	9.3407	15.6258	2.6178
825	4.0769	1.1903	4.0278	4.5486	2	23.2801	5.7799	15.2449	1.5271
826	2.7935	1.2614	2.7718	3.1823	2	8.6202	3.11	11.0702	0.7787
827	3.9798	1.13	3.5922	4.2231	2	26.2661	7.312	14.128	1.8592
828	3.1036	1.2809	3.3548	3.6235	2	17.3168	5.1618	12.4896	1.3865
829	3.9943	1.1327	3.6504	4.2488	2	20.2383	5.5441	14.2129	1.4239
830	3.8352	0.9908	2.7322	3.5892	2	10.3778	3.7983	11.9376	0.8693
831	5.028	1.1427	4.6394	5.4652	2	24.4069	5.2608	18.0497	1.3522	0.9723
832	4.7499	1.1218	4.2515	5.0583	2	29.409	6.9173	16.7394	1.7569	0.9352
833	4.1227	1.2465	4.4105	4.8056	2	24.8137	5.6261	16.1447	1.537
834	4.2901	1.147	4.005	4.6385	2	12.56	3.1361	15.4595	0.8124
835	6.5259	1.1927	6.7733	7.4782	2	41.5965	6.1412	24.4524	1.7011
836	5.4854	1.1813	5.4488	6.1804	2	25.3938	4.6604	20.3572	1.2474	0.9989
837	3.9513	1.1442	3.6896	4.2402	2	13.7463	3.7257	14.2038	0.9678
838	3.9832	1.1008	3.4597	4.1246	2	16.9106	4.8879	13.7747	1.2277
839	4.3728	1.1867	4.4045	4.887	2	18.8733	4.285	16.3023	1.1577
840	3.738	1.2639	3.9306	4.3816	2	24.9858	6.3567	14.842	1.6835
841	5.696	1.1187	5.154	6.1033	2	33.5315	6.5059	20.0179	1.6751	0.7634
842	3.115	1.2736	3.3532	3.6192	2	22.6254	6.7474	12.4635	1.8153
843	3.7175	1.1995	3.7705	4.1503	2	32.2135	8.5436	14.0085	2.2996
844	3.0882	1.2149	2.9918	3.435	2	16.9514	5.666	11.7864	1.4382
845	4.8887	1.1809	4.7213	5.4737	2	44.0134	9.3223	18.1364	2.4268	0.8652
846	3.6804	1.1246	3.2648	3.8676	2	18.9335	5.7993	13.0031	1.4561
847	4.3261	1.1855	4.3559	4.827	2	48.5906	11.1551	16.1121	3.0158
848	4.2431	1.158	4.0369	4.6257	2	19.6737	4.8735	15.4361	1.2745
849	5.2631	1.1142	4.7174	5.5979	2	30.9537	6.5616	18.4234	1.6801
850	3.2466	1.168	2.9988	3.4993	2	21.5364	7.1817	11.9129	1.8078
851	5.169	1.1494	4.8873	5.6579	2	35.5215	7.2681	18.6656	1.903	0.8759
852	5.2677	1.0855	4.5386	5.4652	2	35.4576	7.8125	17.9638	1.9738
853	4.0293	1.1456	3.7362	4.3344	2	36.4684	9.7608	14.5018	2.5147
854	3.5043	1.2494	3.5912	4.0432	2	21.193	5.9014	13.7545	1.5408
855	6.2262	1.1086	5.5883	6.6387	2	51.8409	9.2767	21.6847	2.3907	0.6935
856	4.6763	1.0945	4.08	4.8613	2	27.3092	6.6934	16.0797	1.6984
857	4.1365	1.146	3.7196	4.4587	2	29.5496	7.9443	14.8928	1.9842
858	3.9646	1.1707	3.7718	4.3473	2	32.9835	8.7448	14.5815	2.262
859	3.3389	1.0644	2.674	3.3108	2	20.8758	7.807	11.165	1.8698
860	5.651	1.1899	5.7294	6.4203	2	47.2324	8.2439	21.1245	2.2359	0.8909
861	5.3088	1.0375	4.181	5.2767	2	42.2517	10.1056	17.3029	2.4419	0.6176
862	4.6117	1.1033	4.0113	4.827	2	42.4769	10.5893	15.9851	2.6573	0.9444
863	6.3938	1.0434	5.2088	6.4374	2	42.2448	8.1103	20.9577	2.0157	0.654
864	3.5602	1.1296	3.075	3.7477	2	18.0723	5.8772	12.6339	1.4305
865	6.6615	1.181	6.8602	7.5682	2	71.1138	10.3661	24.7166	2.8772	0.78
866	5.1543	1.1035	4.6597	5.4266	2	41.2223	8.8466	17.8694	2.3069	1.0072
867	4.5975	1.1917	4.6321	5.1739	2	33.8766	7.3134	17.2118	1.9682
868	3.4685	1.1673	3.1834	3.7562	2	23.1647	7.2767	12.7192	1.8212
869	4.1584	1.1754	3.954	4.5914	2	32.4345	8.203	15.3559	2.1122
870	2.9438	1.3635	3.5013	3.6149	2	34.3702	9.8164	12.6099	2.7257
871	6.2476	1.1707	6.4262	7.0199	2	51.1248	7.9557	22.9776	2.225	0.9162
872	2.9172	1.1943	2.6324	3.178	2	21.2646	8.078	10.9457	1.9427
873	2.9247	1.2352	2.9277	3.2851	2	26.9637	9.2099	11.3491	2.3758
874	5.1604	1.136	4.7888	5.5851	2	23.6753	4.9439	18.416	1.2856	0.7825
875	4.6485	1.1822	4.4734	5.1953	2	50.5429	11.2985	17.2638	2.9277
876	4.025	1.1519	3.7884	4.3516	2	27.8224	7.3441	14.5654	1.9102
877	6.2189	1.1578	6.0956	6.9128	2	53.5473	8.7846	22.6211	2.3671	0.7209
878	3.6267	1.2015	3.4988	4.0475	2	37.8981	10.8317	13.6887	2.7686
879	3.5766	1.2789	3.9336	4.2231	2	29.9131	7.6045	14.3699	2.0816
880	5.3612	1.0543	4.4214	5.4138	2	4.8191	1.0899	17.7573	0.2714	0.5961
881	4.5411	1.1701	4.434	5.0197	2	49.568	11.1791	16.693	2.9694
882	4.2323	1.1924	4.1225	4.7413	2	47.2531	11.4622	15.8539	2.9805
883	4.259	1.0885	3.56	4.3816	2	18.7818	5.2758	14.5638	1.2896
884	3.7113	1.2005	3.6004	4.146	2	14.5897	4.0522	13.9965	1.0424
885	4.9806	1.0938	4.3228	5.1911	2	23.192	5.365	17.1148	1.3551	0.894
886	4.3599	1.1087	3.7531	4.57	2	19.5037	5.1967	15.1858	1.2843
887	3.7742	1.2326	4.0348	4.3259	2	19.1833	4.7545	14.6145	1.3126
888	3.871	1.2263	4.0531	4.4244	2	18.631	4.5967	14.9136	1.2493
889	4.3955	1.2716	5.0182	5.2425	2	20.9095	4.1667	17.5597	1.1908
890	3.633	1.0495	2.8297	3.5763	2	12.7618	4.5099	11.9779	1.0654
891	4.0313	1.1899	3.87	4.4929	2	23.5206	6.0777	15.0694	1.5608	1.0059
892	3.7189	1.2701	4.1561	4.3773	2	29.8515	7.1826	14.8392	2.0117
893	5.8409	1.1212	5.3246	6.279	2	37.4358	7.0307	20.5734	1.8196	0.808
894	5.1145	1.15	4.9999	5.5979	2	19.6937	3.9388	18.4781	1.0658	1.0492
895	3.9424	1.2976	4.5733	4.7542	2	35.216	7.7003	16.0707	2.1913
896	5.277	1.1755	5.2397	5.9063	2	34.5292	6.5899	19.4869	1.7719	0.9126
897	3.5157	1.2231	3.526	3.979	2	19.1999	5.4452	13.5087	1.4213
898	5.9708	1.2395	6.5941	7.0713	2	49.4758	7.503	23.2511	2.1279	1.0587
899	5.0233	1.1893	5.1889	5.6708	2	59.2532	11.4192	18.7689	3.157	0.9201
900	3.4701	1.2494	3.6317	4.0004	2	37.1253	10.2226	13.6198	2.7258
901	4.3584	1.2548	4.8482	5.1311	2	38.999	8.044	17.1814	2.2698
902	4.861	1.1511	4.6435	5.311	2	54.3634	11.7074	17.5782	3.0927	0.8881
903	3.2507	1.2936	3.6141	3.8462	2	28.8893	7.9935	13.2114	2.1867
904	1.8054	0.931	1.0071	1.4948	2	0.5328	0.529	5.2803	0.1009
905	6.4621	1.1279	6.0742	7.0156	2	66.4409	10.9382	22.898	2.9016	0.7858
906	4.5061	1.2061	4.6617	5.1225	2	40.2957	8.644	17.0735	2.3601
907	6.7254	1.1071	6.0063	7.1827	2	39.9272	6.6476	23.3914	1.7069	0.9406
908	5.6558	1.1805	5.6105	6.3775	2	30.7927	5.4884	20.9749	1.4681	0.6483
909	5.0502	1.1813	5.1153	5.6665	2	28.161	5.5052	18.7427	1.5025	1.0609
910	3.0506	1.3583	3.5599	3.7477	2	28.9018	8.1187	13.0174	2.2202
911	4.853	1.1424	4.6205	5.2639	2	36.6715	7.9367	17.4167	2.1055	0.93
912	5.5556	1.2388	6.1601	6.5531	2	74.8268	12.147	21.6217	3.4607
913	4.2107	1.2191	4.4039	4.8141	2	14.7367	3.3463	16.126	0.9138
914	3.5496	1.259	3.8734	4.1289	2	32.1674	8.3047	14.0399	2.2911
915	6.1615	1.1454	5.8599	6.7758	2	54.1629	9.243	22.1713	2.4429	0.7212
916	4.1626	1.1402	3.7852	4.4672	2	23.0877	6.0995	14.9105	1.5484
917	3.3144	1.2623	3.6092	3.8419	2	20.6007	5.7078	13.1439	1.5673
918	6.7081	1.1625	6.5496	7.5082	2	73.8306	11.2725	24.4989	3.0136	0.8186
919	5.5351	1.1943	5.7019	6.3047	2	50.746	8.8998	20.7683	2.4434	0.9145
920	3.548	1.3284	4.2054	4.3344	2	30.5166	7.2565	14.8068	2.061
921	7.0081	1.1622	7.0195	7.8551	2	51.922	7.3968	25.5883	2.0291	0.6441
922	3.5099	1.2312	3.5657	3.9961	2	43.4674	12.1904	13.576	3.2018
923	5.9507	1.13	5.6508	6.4503	2	51.0505	9.0342	21.1249	2.4166	0.921
924	4.192	1.2874	4.8706	5.0412	2	20.6177	4.2331	16.9547	1.216
925	4.5641	1.1983	4.6021	5.1611	2	28.5679	6.2076	17.1821	1.6627
926	3.423	1.3551	4.1407	4.2445	2	16.9509	4.0937	14.5725	1.1632
927	5.3252	1.2896	6.21	6.5102	2	28.5107	4.5911	21.5737	1.3215	1.0535
928	5.8064	1.2611	6.6286	6.9814	2	32.0237	4.8311	23.0049	1.392	0.9148
929	4.1615	1.2273	4.3305	4.7842	2	19.6413	4.5356	16.0454	1.2241	1.0672
930	4.1803	1.2916	4.7688	5.0412	2	24.303	5.0963	16.9619	1.4328
931	4.1777	1.3245	5.0492	5.1568	2	24.0279	4.7588	17.3832	1.3822
932	5.4575	1.1517	5.2252	6.0006	2	32.5152	6.2228	19.7455	1.6467	0.903
933	3.9234	1.2744	4.2801	4.6514	2	21.776	5.0877	15.7078	1.3863
934	3.5316	1.228	3.4861	4.0132	2	0.6126	0.1757	13.6246	0.045
935	3.497	1.3354	4.173	4.2873	2	19.8651	4.7604	14.6714	1.354
936	6.0235	1.2464	6.7017	7.1741	2	33.9036	5.059	23.5856	1.4375	0.8328
937	3.3781	1.3954	4.3843	4.2959	2	36.525	8.3309	14.8087	2.4665
938	6.8534	1.2365	7.6656	8.1464	2	30.0944	3.9259	26.6235	1.1304	0.701
939	4.6711	1.2967	5.5241	5.6965	2	38.2341	6.9213	19.0296	2.0092
940	4.6718	1.3875	6.1964	6.0691	2	43.5867	7.0342	20.3646	2.1403
941	3.7188	1.4064	4.7793	4.8056	2	26.9924	5.6478	16.4306	1.6428
942	5.1231	1.3044	6.2459	6.3175	2	51.5765	8.2577	20.9941	2.4567	1.123
943	6.1998	1.2031	6.6224	7.1484	2	40.4674	6.1107	23.4331	1.7269	0.8393
944	4.3918	1.3534	5.6396	5.5508	2	40.1819	7.125	18.6734	2.1518
945	4.6513	1.2134	4.7497	5.3281	2	26.8719	5.6576	17.7315	1.5155	1.016
946	5.0235	1.2645	5.6721	6.0091	2	34.7628	6.1287	19.9562	1.742	1.1046
947	3.4548	1.2868	3.8505	4.0903	2	25.4537	6.6105	13.9664	1.8225
948	5.6146	1.1264	5.1255	6.052	2	30.7809	6.0054	19.8681	1.5493	0.7714
949	6.7692	1.1717	6.8282	7.6367	2	62.0478	9.087	24.9169	2.4902	0.9823
950	4.4392	1.3645	5.6296	5.6579	2	36.1431	6.4202	19.0302	1.8992
951	5.496	1.2192	5.8306	6.3817	2	45.4904	7.802	21.051	2.161	0.929
952	4.8507	1.2834	5.6813	5.8721	2	29.3591	5.1677	19.5582	1.5011
953	3.1381	1.3253	3.5256	3.7819	2	29.3389	8.3217	13.0654	2.2455
954	5.6749	1.1257	5.2737	6.1162	2	47.5172	9.0102	20.0689	2.3677	0.8863
955	4.2902	1.2742	4.8073	5.1182	2	38.1318	7.9321	17.1742	2.2203
956	3.8386	1.2306	4.1385	4.3987	2	13.8967	3.3579	14.8399	0.9364
957	4.8626	1.2482	5.3015	5.735	2	48.2577	9.1027	19.0674	2.5309	0.916
958	3.3121	1.3333	3.8329	4.0346	2	34.9357	9.1147	13.8737	2.5181
959	4.6659	1.1669	4.4569	5.1525	2	59.482	13.346	17.1051	3.4774
960	3.0749	1.3314	3.5718	3.7134	2	16.74	4.6867	12.8611	1.3016
961	4.0319	1.3357	4.8502	5.0026	2	37.6418	7.7609	16.9189	2.2248
962	5.3791	1.1693	5.2843	5.9963	2	51.1776	9.6848	19.7596	2.59	0.8801
963	3.9352	1.3117	4.5852	4.7927	2	33.03	7.2036	16.2169	2.0368
964	3.4071	1.238	3.462	3.889	2	31.1964	9.0111	13.251	2.3543
965	4.2164	1.2683	4.8789	5.0026	2	28.0719	5.7537	16.8008	1.6709
966	6.2923	1.1727	6.3861	7.0842	2	37.0031	5.7943	23.1828	1.5961	0.65
967	5.0076	1.2126	5.2493	5.7564	2	59.5258	11.3398	19.0756	3.1205	0.8058
968	5.9063	1.1258	5.5919	6.3775	2	50.4865	9.0285	20.89	2.4168	0.678
969	3.4915	1.3219	3.9999	4.2402	2	21.2702	5.3177	14.4992	1.467
970	3.3988	1.2625	3.5322	3.949	2	15.0634	4.2646	13.4808	1.1174
971	4.5903	1.1644	4.366	5.054	2	39.5603	9.061	16.7918	2.3559	1.0248
972	3.7058	1.2591	4.0221	4.3259	2	29.1387	7.2446	14.6591	1.9878
973	3.212	1.1545	2.9603	3.4222	2	22.0623	7.4527	11.6496	1.8938
974	6.3317	1.3118	8.0411	7.9365	2	41.6251	5.1765	26.0933	1.5952	1.1127
975	5.2323	1.1395	4.8788	5.6836	2	38.9904	7.9918	18.7309	2.0816	0.6987
976	6.8555	1.1976	7.4067	7.9022	2	75.5107	10.1949	25.7925	2.9276	0.7213
977	2.7465	1.393	3.3297	3.4093	2	26.4899	7.9556	12.0189	2.204
978	3.9827	1.3286	4.6739	4.9127	2	34.5436	7.3907	16.6237	2.078
979	5.0125	1.176	4.8848	5.5979	2	23.4999	4.8108	18.5188	1.269	0.7013
980	3.3085	1.2203	3.3425	3.7177	2	25.854	7.7349	12.6833	2.0384
981	4.1104	1.2173	4.2168	4.6857	2	33.1397	7.859	15.7194	2.1082
982	5.4673	1.2488	6.1081	6.4931	2	28.6151	4.6848	21.4501	1.334	1.1212
983	3.2589	1.3774	4.1058	4.0817	2	23.8944	5.8197	14.1024	1.6943
984	3.4485	1.2645	3.7455	4.0175	2	21.3514	5.7005	13.6993	1.5586
985	3.6416	1.1629	3.5381	3.9447	2	13.2863	3.7552	13.3043	0.9986
986	4.4938	1.2747	5.155	5.3795	2	24.669	4.7855	17.9956	1.3708	1.1142
987	7.25	1.1694	7.4364	8.1849	2	33.5618	4.5132	26.6355	1.26	0.8821
988	4.0532	1.214	4.1252	4.6043	2	15.2948	3.7077	15.4584	0.9894
989	4.7063	1.1934	4.695	5.311	2	22.5658	4.8063	17.6451	1.2789	0.8525
990	3.7136	1.373	4.6024	4.6942	2	16.0475	3.4868	16.0184	1.0018
991	4.1743	1.1785	3.9169	4.6214	2	27.3095	6.9722	15.455	1.767
992	3.4919	1.3481	4.2042	4.3173	2	20.4147	4.8558	14.7885	1.3804
993	4.6336	1.2646	5.0799	5.5166	2	21.3808	4.2089	18.4089	1.1614
994	4.9589	1.0962	4.3241	5.1782	2	17.1832	3.9738	17.078	1.0062
995	3.7802	1.2382	3.8681	4.3516	2	25.0605	6.4788	14.7045	1.7043
996	4.6924	1.181	4.7484	5.2425	2	22.9756	4.8386	17.41	1.3197
997	3.9136	1.2998	4.5459	4.7242	2	26.2289	5.7698	15.9805	1.6413
998	4.3755	1.1881	4.4429	4.8955	2	35.2181	7.9268	16.3313	2.1565	1.0471
999	4.2999	1.1565	4.2403	4.6857	2	20.5193	4.8391	15.6221	1.3135
1000	5.3695	1.2866	6.2947	6.5531	2	27.7369	4.4064	21.703	1.278	1.0427
1001	5.9656	1.1449	5.8272	6.5488	2	37.2416	6.391	21.4574	1.7356
1002	4.3179	1.2978	5.0462	5.2425	2	23.3116	4.6196	17.6053	1.3241	1.1385
1003	3.3978	1.4301	4.4352	4.4201	2	24.2032	5.4571	15.265	1.5855
1004	5.9347	1.2486	6.5488	7.0756	2	46.2416	7.0611	23.2798	1.9863	0.929
1005	3.4596	1.2407	3.6486	3.9618	2	22.9015	6.2768	13.4842	1.6984
1006	5.5901	1.2008	5.7277	6.4032	2	42.8248	7.4768	21.0883	2.0307	0.9468
1007	3.7823	0.944	2.3465	3.3793	2	26.8089	11.4251	11.2173	2.39
1008	6.6517	1.0152	5.0736	6.5317	2	46.1114	9.0885	21.2147	2.1736	0.7317
1009	3.76	1.3032	4.317	4.5358	2	15.1307	3.5049	15.3945	0.9829
1010	6.1962	1.3068	7.4956	7.7309	2	65.265	8.7071	25.4387	2.5656
1011	3.1982	1.2193	3.146	3.5806	2	19.6479	6.2454	12.2512	1.6038
1012	3.7166	1.294	4.1942	4.4501	2	31.3411	7.4725	15.1093	2.0743
1013	4.4785	1.2004	4.5541	5.0668	2	33.0224	7.2511	16.8895	1.9552	1.005
1014	4.8827	1.3623	6.2449	6.2533	2	33.413	5.3504	20.8963	1.599	1.1439
1015	5.2351	1.1587	5.0584	5.7778	2	48.3153	9.5515	19.0568	2.5353	0.7881
1016	5.6316	1.1343	5.2813	6.1119	2	43.4626	8.2295	20.0686	2.1657	0.7989
1017	5.1592	1.2478	5.6796	6.1033	2	59.1294	10.4108	20.2238	2.9238	1.0485
1018	4.6629	1.0106	3.4727	4.4929	2	33.5234	9.6534	14.8034	2.2646	0.7871
1019	6.9146	1.212	7.5243	8.065	2	56.7662	7.5444	26.3272	2.1562	0.7734
1020	4.2363	1.3267	5.0923	5.2425	2	43.9339	8.6275	17.6563	2.4883
1021	3.6083	1.2211	3.6511	4.086	2	30.24	8.2824	13.8419	2.1847
1022	6.1135	1.2793	7.2032	7.4696	2	39.8049	5.526	24.5699	1.6201	1.0844
1023	4.3055	1.3204	5.116	5.311	2	20.455	3.9982	17.8604	1.1453
1024	3.6191	1.0636	2.9251	3.6063	2	17.7944	6.0833	12.0923	1.4715
1025	3.5697	1.3317	4.2133	4.373	2	31.1758	7.3994	14.9337	2.0876
1026	4.2827	1.2699	4.7611	5.0925	2	26.8213	5.6334	17.0858	1.5698
1027	4.0576	1.2064	4.0779	4.5829	2	35.0508	8.5953	15.3786	2.2792
1028	6.628	1.2043	7.0685	7.6709	2	41.1754	5.8252	25.0768	1.642	0.834
1029	5.4661	1.2657	6.1931	6.5745	2	43.3963	7.0072	21.7344	1.9967	1.095
1030	3.4085	1.3591	4.2907	4.2359	2	28.5522	6.6544	14.5529	1.962
1031	3.2823	1.1546	3.0764	3.5035	2	35.3844	11.5019	11.9054	2.9721
1032	3.684	1.313	4.3813	4.4672	2	23.9381	5.4637	15.1966	1.5752
1033	4.2438	1.2278	4.5803	4.887	2	31.3409	6.8425	16.369	1.9146
1034	3.1766	1.4164	4.019	4.0689	2	26.4352	6.5776	14.1355	1.8701
1035	4.7564	1.2501	5.2145	5.6108	2	45.3389	8.6948	18.6803	2.4271
1036	3.0046	1.1321	2.7211	3.1266	2	17.4847	6.4256	10.6867	1.6361
1037	3.9778	1.3343	4.8842	4.9255	2	53.3214	10.9171	16.6742	3.1978
1038	3.112	1.3643	3.8247	3.8462	2	26.8397	7.0175	13.338	2.0123
1039	3.6619	1.2221	3.8181	4.1546	2	40.3802	10.576	14.0588	2.8722
1040	3.6656	1.2507	3.9199	4.2488	2	27.7341	7.0752	14.4025	1.9256
1041	6.3211	1.1067	5.7131	6.733	2	31.8493	5.5748	21.978	1.4491	0.7487
1042	5.8859	1.0778	4.8673	6.0948	2	31.2228	6.4148	19.9306	1.5666	0.7239
1043	6.0429	1.1498	5.696	6.6644	2	32.1422	5.6429	21.8282	1.4725	0.7296
1044	4.3784	1.2751	4.9752	5.2339	2	21.2304	4.2672	17.5388	1.2105
1045	4.9951	1.1415	4.6551	5.4223	2	19.2309	4.1311	17.9132	1.0736
1046	3.6611	1.2415	3.8746	4.2145	2	21.7222	5.6063	14.2794	1.5212
1047	4.6121	1.2798	5.2565	5.5508	2	23.5671	4.4834	18.5427	1.271
1048	4.7409	1.104	4.0911	4.9726	2	24.2336	5.9235	16.4437	1.4737	0.9254
1049	2.7096	1.1844	2.374	2.9082	2	15.5107	6.5336	10.0822	1.5384
1050	3.8292	1.2822	4.1762	4.5572	2	14.3975	3.4475	15.4252	0.9334
1051	3.9708	1.2667	4.248	4.6857	2	23.5915	5.5536	15.8022	1.4929
1052	4.2383	1.0141	3.0877	4.0775	2	20.8326	6.747	13.5031	1.5428
1053	4.7969	1.2926	5.4569	5.8421	2	24.157	4.4269	19.4799	1.2401
1054	4.7681	1.1771	4.6782	5.3153	2	29.6621	6.3405	17.6326	1.6822	0.9335
1055	3.6701	1.3148	4.3136	4.4544	2	25.8193	5.9856	15.1591	1.7032
1056	2.791	1.3011	3.1183	3.268	2	15.4384	4.9509	11.4079	1.3533
1057	5.0214	1.2326	5.2351	5.8635	2	32.4861	6.2054	19.4451	1.6707	0.9368
1058	2.469	1.2783	2.5117	2.8054	2	9.8042	3.9034	9.915	0.9888
1059	4.0098	1.2834	4.4314	4.7927	2	21.0877	4.7587	16.1673	1.3043	1.0664
1060	4.8785	1.1504	4.5365	5.3281	2	24.1908	5.3325	17.631	1.3721	0.8902
1061	3.7698	1.2993	4.2961	4.5358	2	27.8271	6.4773	15.3875	1.8084
1062	4.4007	1.1496	4.1117	4.7756	2	29.2962	7.1251	15.8941	1.8432	1.0089
1063	2.8882	1.2818	3.0383	3.3493	2	15.0531	4.9544	11.6299	1.2943
1064	5.247	1.2409	5.6455	6.1804	2	30.7976	5.4552	20.4545	1.5057
1065	4.2412	1.1975	4.1998	4.7713	2	29.3303	6.9837	15.9563	1.8382	1.0572
1066	3.7489	1.221	3.7773	4.2574	2	14.3888	3.8093	14.3798	1.0006
1067	4.694	1.3383	5.796	5.8978	2	33.942	5.8561	19.7359	1.7198	1.1335
1068	4.2145	1.2947	4.9465	5.0968	2	30.6952	6.2054	17.1423	1.7906
1069	5.9214	1.1866	6.0855	6.7244	2	59.9461	9.8506	22.0747	2.7156	0.9819
1070	5.3044	1.3169	6.4247	6.613	2	41.6907	6.4891	21.9446	1.8998
1071	4.0621	1.2073	4.1632	4.5914	2	27.9971	6.7249	15.4071	1.8172
1072	2.9766	1.2457	3.065	3.375	2	18.3726	5.9943	11.6492	1.5772
1073	4.0168	1.2759	4.3736	4.7756	2	28.8768	6.6025	16.1004	1.7935
1074	5.7995	1.2238	6.1889	6.7758	2	75.9645	12.2743	22.2965	3.407	0.7532
1075	5.3595	1.1731	5.1751	5.992	2	50.8822	9.8321	19.7521	2.576	0.9607
1076	3.9141	1.3418	4.7654	4.8655	2	34.5383	7.2477	16.4994	2.0933
1077	3.411	1.1727	3.1956	3.7048	2	30.2797	9.4754	12.5662	2.4096
1078	4.7917	1.3064	5.6204	5.8935	2	38.1744	6.7921	19.6654	1.9412
1079	2.7746	1.3146	3.0424	3.2765	2	26.5813	8.737	11.4587	2.3197
1080	5.1756	1.1542	5.0015	5.6879	2	45.7224	9.1417	18.7672	2.4363	0.9191
1081	4.0487	1.1756	4.0186	4.4629	2	74.1881	18.4612	14.9524	4.9616	1.0823
1082	6.7076	1.2985	8.2232	8.3477	2	55.3312	6.7287	27.3616	2.0222
1083	3.7628	1.1212	3.3254	3.949	2	41.4846	12.4751	13.2536	3.1301	0.9253
1084	3.8246	0.9977	2.6988	3.602	2	39.6592	14.6951	11.9872	3.3085
1085	3.876	1.3042	4.4467	4.6899	2	43.8096	9.8522	15.8806	2.7587
1086	3.5666	1.2732	3.9193	4.1931	2	30.6301	7.8152	14.2659	2.1471
1087	6.4262	1.0922	5.6646	6.7629	2	64.0717	11.3109	22.0507	2.9057	0.7276
1088	3.7894	1.2544	4.1269	4.4158	2	29.5397	7.1578	14.9335	1.9781
1089	4.4738	1.291	5.1253	5.4181	2	47.9437	9.3543	18.1449	2.6423
1090	5.0426	1.1786	5.0283	5.6451	2	38.3567	7.6282	18.6709	2.0544
1091	4.5283	1.2293	4.7933	5.2425	2	37.4216	7.8071	17.4886	2.1398	1.1222
1092	2.6353	1.408	3.0748	3.2851	2	22.1892	7.2165	11.6569	1.9035
1093	6.5882	1.2653	7.6076	7.9922	2	49.9208	6.562	26.1875	1.9063	1.0219
1094	3.6589	1.2864	3.9853	4.3516	2	37.0708	9.3019	14.7865	2.5071
1095	5.2604	1.0541	4.304	5.3067	2	36.165	8.4026	17.4206	2.076	0.7992
1096	4.3909	1.2687	4.8289	5.2253	2	46.2098	9.5694	17.501	2.6404	1.0117
1097	3.7607	1.1598	3.5352	4.0732	2	36.9623	10.4555	13.7032	2.6973
1098	3.9821	1.1452	3.7405	4.2788	2	41.4195	11.0733	14.3263	2.8912
1099	4.6005	1.2475	5.0077	5.4052	2	44.5747	8.9012	18.0301	2.4722	1.0989
1100	5.0019	1.1912	5.0569	5.6536	2	50.8139	10.0484	18.7179	2.7147	1.0067
1101	3.4393	1.3354	4.0184	4.2102	2	24.0785	5.9921	14.4292	1.6687
1102	3.8148	1.1551	3.5842	4.1203	2	19.4459	5.4255	13.844	1.4046
1103	5.5015	1.2247	5.7614	6.416	2	52.9183	9.185	21.1677	2.5	1.0079
1104	3.635	1.2866	4.0273	4.3216	2	34.7709	8.6338	14.6927	2.3665
1105	5.6946	1.213	6.1043	6.5916	2	53.4713	8.7596	21.7003	2.4641	0.7123
1106	4.9884	1.2043	5.2066	5.6965	2	30.7419	5.9044	18.8738	1.6288
1107	4.1071	1.2472	4.4053	4.7885	2	46.7344	10.6087	16.0919	2.9042
1108	5.8745	1.1619	5.7428	6.5359	2	26.4429	4.6045	21.4436	1.2331	0.6004
1109	6.7748	1.2117	7.368	7.8937	2	68.6658	9.3195	25.7885	2.6627	0.6481
1110	3.5498	1.2462	3.7067	4.0903	2	32.0878	8.6567	13.897	2.309
1111	3.42	1.1179	2.9672	3.5549	2	22.4816	7.5767	12.0107	1.8718
1112	4.4872	1.1301	4.0555	4.797	2	51.4362	12.6831	15.9312	3.2286
1113	3.584	1.2042	3.4747	4.0047	2	29.211	8.4068	13.5586	2.1544
1114	5.0775	0.9629	3.3712	4.6899	2	41.8295	12.4079	15.3589	2.7235	0.6824
1115	4.875	1.0308	3.8301	4.797	2	40.2488	10.5086	15.7866	2.5496
1116	5.3719	1.0878	4.6419	5.5894	2	63.5628	13.6933	18.3574	3.4625	0.7236
1117	6.6497	1.1235	6.1458	7.1998	2	75.2383	12.2422	23.4698	3.2057
1118	4.1141	1.0683	3.3312	4.1503	2	42.0108	12.6113	13.8079	3.0425
1119	2.975	1.3618	3.4349	3.6534	2	29.3387	8.5414	12.7279	2.3051
1120	3.6097	1.1666	3.3039	3.919	2	33.6146	10.1742	13.2293	2.5409	0.9367
1121	3.5823	1.3617	4.42	4.4801	2	27.265	6.1686	15.3246	1.7792
1122	3.2384	1.3768	3.9038	4.0518	2	36.8098	9.4292	14.0069	2.628
1123	4.4145	1.2997	5.1965	5.3752	2	47.4458	9.1303	18.0256	2.6321
1124	4.4255	1.2651	4.8412	5.2553	2	46.416	9.5877	17.589	2.6389	1.1047
1125	5.2655	1.2478	5.6845	6.2361	2	83.2545	14.6459	20.6409	4.0335
1126	3.5495	1.3162	4.0947	4.3002	2	35.7771	8.7374	14.6774	2.4376
1127	3.7902	1.1365	3.4312	4.0304	2	34.8943	10.1697	13.5325	2.5786
1128	3.661	1.2224	3.8077	4.1546	2	42.7874	11.2371	14.0593	3.0434
1129	4.6189	1.2001	4.5841	5.2339	2	26.8428	5.8556	17.4136	1.5415	0.8825
1130	2.5907	1.1595	2.2925	2.7155	2	18.5684	8.0996	9.4373	1.9676
1131	4.6244	1.2256	4.7625	5.3452	2	35.941	7.5467	17.8052	2.0186	1.0255
1132	3.0153	1.3008	3.3588	3.5592	2	31.5854	9.4038	12.3225	2.5632
1133	3.4097	1.1658	3.1684	3.6834	2	29.2432	9.2296	12.4881	2.3417
1134	5.756	1.038	4.5043	5.7436	2	26.4267	5.867	18.7703	1.4079	0.7969
1135	3.5445	1.284	4.0519	4.1974	2	15.7559	3.8885	14.298	1.102
1136	5.0311	1.229	5.2614	5.8592	2	25.0049	4.7525	19.4256	1.2872	0.997
1137	5.4999	1.1488	5.277	6.0348	2	25.3392	4.8018	19.8487	1.2766
1138	4.6493	1.2431	4.9425	5.448	2	14.0306	2.8388	18.1573	0.7727	1.0758
1139	3.1753	1.3442	3.6498	3.8804	2	10.7551	2.9468	13.4089	0.8021
1140	4.0511	1.0597	3.1702	4.0518	2	17.548	5.5353	13.486	1.3012	0.9205
1141	3.7191	1.2835	4.1084	4.4201	2	21.909	5.3327	14.9969	1.4609
1142	3.8057	1.2038	3.7341	4.2702	2	18.1643	4.8644	14.3922	1.2621
1143	3.6771	1.204	3.5762	4.116	2	16.5556	4.6294	13.9081	1.1904
1144	4.5237	1.2726	5.0712	5.4095	2	22.1207	4.362	18.0863	1.2231
1145	5.5713	0.9562	3.8373	5.1311	2	23.6654	6.1672	16.7363	1.414	0.5967
1146	5.1686	1.1853	5.1155	5.8249	2	34.5162	6.7474	19.2468	1.7933
1147	3.128	1.1555	2.7747	3.3279	2	14.085	5.0762	11.3552	1.2404
1148	4.8879	1.1625	4.6844	5.3924	2	24.7421	5.2818	17.8518	1.386	0.7957
1149	4.0245	1.2411	4.1816	4.6642	2	15.5715	3.7238	15.6917	0.9923
1150	5.0072	1.147	4.6808	5.4609	2	21.0529	4.4977	18.0429	1.1668
1151	6.4606	1.0246	5.0433	6.3946	2	42.2101	8.3695	20.7969	2.0296	0.6546
1152	3.755	1.0925	3.1135	3.8462	2	21.5576	6.9239	12.8878	1.6727
1153	3.2311	1.2014	3.1964	3.5721	2	14.2552	4.4598	12.195	1.1689
1154	3.6548	1.1635	3.392	3.9618	2	14.136	4.1675	13.3591	1.0582
1155	3.6205	1.1215	3.1944	3.7905	2	25.0307	7.8358	12.7562	1.9622
1156	3.6731	1.1865	3.5009	4.056	2	20.7894	5.9383	13.6916	1.5184
1157	3.7184	1.2085	3.6255	4.1803	2	27.8923	7.6934	14.1174	1.9757
1158	5.1422	1.0954	4.4933	5.3752	2	25.6116	5.7	17.6957	1.4473	0.6953
1159	6.3925	1.0551	5.2426	6.506	2	33.6489	6.4184	21.1897	1.588	0.7976
1160	4.3562	1.1496	3.9831	4.7242	2	20.1146	5.05	15.7326	1.2785
1161	4.3212	1.1904	4.3397	4.8398	2	32.2289	7.4265	16.1601	1.9944	1.049
1162	5.1061	1.1819	5.0797	5.735	2	17.8627	3.5165	18.9587	0.9422	1.0219
1163	3.0914	1.2267	3.0005	3.4693	2	17.307	5.768	11.9135	1.4527
1164	4.6136	1.2205	4.8441	5.311	2	32.1238	6.6315	17.6892	1.816
1165	6.1794	1.0495	5.0167	6.249	2	44.6992	8.9101	20.3744	2.1939	0.9516
1166	4.8594	1.128	4.3777	5.2082	2	24.2239	5.5335	17.2198	1.4067
1167	5.1617	1.1247	4.7309	5.5337	2	28.1857	5.9578	18.2374	1.5455	0.9449
1168	4.6025	1.3071	5.4998	5.6493	2	40.0073	7.2743	18.8999	2.1168
1169	2.6982	1.1457	2.3172	2.8097	2	8.782	3.7899	9.7118	0.9043
1170	5.0108	1.2902	5.8593	6.1076	2	37.0386	6.3213	20.3099	1.8237
1171	2.9845	1.3582	3.3814	3.6577	2	17.6801	5.2286	12.7349	1.3883
1172	3.5036	1.1096	3.0242	3.6235	2	19.7118	6.518	12.2135	1.6139
1173	3.6459	1.3642	4.4866	4.5743	2	31.6183	7.0473	15.6253	2.0235
1174	3.7693	1.2715	3.9203	4.4458	2	23.4146	5.9727	15.0569	1.5551
1175	6.7166	1.1747	6.8815	7.5939	2	53.7527	7.8112	24.7871	2.1686	0.8743
1176	2.7781	1.2893	2.9084	3.2251	2	12.4597	4.284	11.2528	1.1073
1177	3.9773	1.1911	3.8914	4.433	2	34.9399	8.9787	14.8831	2.3476
1178	3.3283	1.2178	3.3405	3.7348	2	21.8629	6.5448	12.733	1.717
1179	3.3977	1.2405	3.4591	3.8847	2	14.9231	4.3142	13.2418	1.127
1180	5.2996	1.2344	5.7996	6.2147	2	50.2925	8.6717	20.5514	2.4472
1181	2.9747	1.305	3.2434	3.5164	2	11.6962	3.6062	12.1951	0.9591
1182	3.7543	1.3432	4.4851	4.6557	2	14.4487	3.2215	15.8427	0.912
1183	3.3396	1.1269	2.8657	3.4907	2	28.2186	9.847	11.8224	2.3869
1184	4.5203	1.19	4.4309	5.0754	2	33.5112	7.5631	16.8997	1.9829
1185	4.2952	1.1309	3.9854	4.5829	2	28.4883	7.1482	15.2597	1.8669
1186	3.2292	1.2007	3.095	3.5678	2	13.6801	4.4201	12.1805	1.1231
1187	4.2982	1.2305	4.7071	4.9641	2	32.714	6.9499	16.6159	1.9688
1188	5.9475	1.2038	6.1136	6.8486	2	55.2152	9.0315	22.4924	2.4548	1.0007
1189	4.2728	1.3044	4.9771	5.2082	2	44.8339	9.008	17.5091	2.5606
1190	4.828	1.2632	5.484	5.7564	2	29.1423	5.3141	19.1602	1.521	1.0573
1191	6.4594	1.1852	6.6428	7.354	2	45.1144	6.7915	24.0502	1.8758	0.7509
1192	5.1662	1.269	5.8281	6.2104	2	33.331	5.719	20.5964	1.6183
1193	5.033	1.165	4.8846	5.5722	2	39.449	8.0762	18.4207	2.1416	0.9444
1194	5.8631	1.154	5.5769	6.4803	2	33.033	5.9232	21.2561	1.554	0.7349
1195	4.4707	1.1445	4.1863	4.8356	2	27.0335	6.4576	16.0745	1.6818	0.9814
1196	4.4259	1.1914	4.3609	4.9683	2	32.2233	7.3891	16.5655	1.9452
1197	4.5465	1.2142	4.6832	5.2039	2	37.7022	8.0505	17.3426	2.174	1.0143
1198	4.5256	1.2667	5.0384	5.3881	2	16.9435	3.3629	18.0088	0.9408
1199	4.8252	1.3011	5.6361	5.9149	2	51.7444	9.1809	19.7235	2.6235
1200	3.4003	1.2559	3.5522	3.9318	2	25.3034	7.1233	13.4155	1.8861
1201	6.4847	1.3184	8.1763	8.1763	2	52.2554	6.3911	26.8587	1.9456	1.1583
1202	4.6124	1.098	4.0346	4.8056	2	34.3479	8.5133	15.91	2.1589
1203	5.0404	1.2331	5.5147	5.8892	2	44.0218	7.9826	19.5266	2.2545
1204	5.5098	1.1636	5.2578	6.1205	2	59.522	11.3207	20.1408	2.9553	0.809
1205	3.7322	1.2756	4.124	4.4115	2	32.1661	7.7997	14.9562	2.1507
1206	4.0203	1.3055	4.5721	4.8827	2	17.7944	3.892	16.4884	1.0792
1207	4.2921	1.3344	5.179	5.3452	2	46.3395	8.9476	17.9931	2.5754
1208	3.3953	1.2266	3.4689	3.8419	2	22.1492	6.3851	13.0841	1.6928
1209	3.9315	1.2562	4.2068	4.6	2	48.5221	11.5342	15.5151	3.1274
1210	4.3098	0.9921	3.0084	4.0646	2	26.0068	8.6447	13.4329	1.9361	0.8233
1211	4.3832	1.1846	4.3171	4.8912	2	31.6896	7.3405	16.3124	1.9427	0.9495
1212	3.3872	1.0732	2.7782	3.3879	2	34.6032	12.4553	11.4199	3.0301
1213	3.9773	1.1345	3.6321	4.2359	2	34.4219	9.4771	14.1752	2.4283
1214	5.0263	1.1885	5.0322	5.6708	2	24.7269	4.9137	18.7677	1.3175	0.9442
1215	4.9722	1.178	4.8604	5.5594	2	58.2616	11.987	18.4009	3.1662
1216	4.9734	1.0292	3.8806	4.8912	2	35.4117	9.1253	16.0804	2.2022	0.7078
1217	6.3956	1.2418	7.05	7.611	2	55.7294	7.9049	24.9501	2.2336	1.0592
1218	4.3912	1.2497	4.7012	5.1525	2	63.6687	13.5431	17.24	3.6931	1.0622
1219	4.4472	1.2471	4.791	5.2125	2	37.1565	7.7555	17.424	2.1325
1220	4.0404	1.1505	3.8035	4.3644	2	31.7473	8.3469	14.6037	2.1739
1221	4.4629	1.2519	4.8759	5.251	2	52.0593	10.6769	17.5532	2.9658
1222	3.717	1.321	4.3314	4.5358	2	28.9737	6.6892	15.426	1.8782
1223	5.0322	1.1539	4.82	5.5209	2	46.78	9.7054	18.2417	2.5645	0.8015
1224	2.8251	1.1826	2.5062	3.041	2	22.2405	8.8742	10.4965	2.1188
1225	3.1623	1.3063	3.6199	3.7648	2	30.7767	8.5021	12.9779	2.3715
1226	4.087	1.1594	3.8818	4.4501	2	51.8899	13.3675	14.8865	3.4857
1227	4.1593	1.2469	4.5539	4.8527	2	38.1604	8.3797	16.2934	2.3421	1.1306
1228	5.5066	1.0961	4.8014	5.7778	2	52.7077	10.9776	18.9615	2.7797	0.8423
1229	3.6028	1.3213	4.2587	4.3858	2	31.2834	7.3458	14.9556	2.0918
1230	3.6327	1.1854	3.4284	4.0047	2	26.3995	7.7002	13.5283	1.9514
1231	4.2069	1.3186	5.0014	5.1739	2	45.9604	9.1895	17.4265	2.6374
1232	6.0058	1.1311	5.5412	6.5188	2	54.6452	9.8616	21.342	2.5605	0.7282
1233	4.7075	1.2658	5.1438	5.6151	2	47.0244	9.142	18.7206	2.5119	1.0666
1234	3.9147	1.3262	4.6062	4.8141	2	25.6827	5.5757	16.3098	1.5747
1235	3.66	1.2832	4.1681	4.343	2	28.2921	6.7878	14.754	1.9176
1236	3.5329	1.2617	3.7877	4.116	2	35.8481	9.4643	14.0041	2.5598
1237	5.4888	1.2668	6.2604	6.6087	2	83.1184	13.2769	21.844	3.8051
1238	4.9146	1.3256	5.935	6.1376	2	51.5994	8.6941	20.4666	2.5212
1239	4.5231	1.2588	4.9429	5.3538	2	34.7422	7.0287	17.8877	1.9422
1240	4.1759	1.2624	4.6079	4.9298	2	14.997	3.2546	16.5618	0.9055
1241	4.1016	1.2467	4.3626	4.7799	2	25.4095	5.8244	16.0643	1.5817
1242	3.2625	1.2833	3.6135	3.8333	2	12.921	3.5758	13.153	0.9824
1243	3.7062	1.1103	3.1965	3.8505	2	15.6257	4.8884	12.9277	1.2087
1244	6.0524	1.094	5.33	6.3646	2	22.6405	4.2477	20.8019	1.0884
1245	3.1532	1.1526	2.7799	3.3493	2	13.9675	5.0245	11.4179	1.2233
1246	3.4895	1.2079	3.3583	3.9019	2	12.2379	3.6441	13.2417	0.9242
1247	4.3187	1.1934	4.2084	4.8484	2	16.2494	3.8612	16.1919	1.0036	0.9025
1248	4.3632	1.2164	4.5289	4.9898	2	18.2186	4.0227	16.6734	1.0927
1249	5.7532	1.1749	5.7758	6.4631	2	31.0518	5.3762	21.2351	1.4623	1.0325
1250	4.5356	1.1441	4.2239	4.9084	2	16.3356	3.8674	16.3028	1.002
1251	3.4486	1.1635	3.0143	3.722	2	18.5775	6.1631	12.6056	1.4737
1252	6.0361	1.2318	6.5409	7.1099	2	9.895	1.5128	23.3594	0.4236	0.814
1253	5.7457	1.2216	6.1339	6.6987	2	30.2999	4.9397	22.0506	1.3741	1.0431
1254	5.0737	1.042	4.0127	5.054	2	24.0617	5.9964	16.6097	1.4487	0.8809
1255	3.6134	1.1817	3.4677	3.9704	2	14.0317	4.0464	13.4148	1.046
1256	7.7426	1.1083	7.1996	8.3177	2	36.1338	5.0189	26.959	1.3403	0.589
1257	4.1579	1.296	4.6315	5.0283	2	23.6752	5.1118	16.9293	1.3985	1.1089
1258	3.8557	1.2655	4.1717	4.5358	2	18.0633	4.33	15.3293	1.1784
1259	3.4133	1.1438	3.0226	3.6235	2	18.2855	6.0496	12.2655	1.4908
1260	5.5999	1.1556	5.3325	6.1847	2	28.4823	5.3413	20.3303	1.401	0.7817
1261	4.1888	1.1553	4.0129	4.5529	2	26.5123	6.6068	15.2031	1.7439	0.9881
1262	4.4019	1.3051	5.1744	5.3795	2	27.5367	5.3217	18.0486	1.5257
1263	2.9428	1.1941	2.7738	3.208	2	17.3003	6.237	11.0396	1.5671
1264	3.1621	0.9342	1.9604	2.7669	2	18.0911	9.2283	9.2807	1.9493
1265	3.8834	1.3725	4.8264	4.9255	2	25.3712	5.2568	16.7438	1.5153
1266	2.9588	1.3405	3.3501	3.5806	2	7.1859	2.145	12.4603	0.5767
1267	3.7759	1.034	2.7703	3.6749	2	14.1056	5.0917	12.2657	1.15
1268	3.0156	1.3181	3.506	3.602	2	18.1328	5.1719	12.4874	1.4521
1269	5.2525	1.2131	5.4738	6.0562	2	39.364	7.1913	20.0184	1.9664	0.8396
1270	8.8403	1.1853	9.2426	10.1765	2	72.9893	7.8971	32.9176	2.2173	0.8369
1271	3.9208	1.2121	3.9539	4.4372	2	20.5081	5.1868	14.9306	1.3736
1272	4.0382	1.1997	4.0694	4.5358	2	22.4905	5.5267	15.2199	1.4777
1273	4.9029	1.181	4.9783	5.4909	2	31.9026	6.4083	18.1904	1.7538
1274	3.2711	1.2604	3.5155	3.7819	2	18.1973	5.1763	12.9523	1.4049
1275	4.0123	1.2135	4.0475	4.5529	2	21.6682	5.3535	15.2961	1.4166
1276	4.6362	1.1743	4.5145	5.1482	2	19.4666	4.312	17.1033	1.1382
1277	4.6767	1.2794	5.3094	5.6322	2	32.5289	6.1267	18.7977	1.7305
1278	3.6895	1.229	3.8502	4.2102	2	11.2617	2.925	14.2452	0.7906
1279	5.7716	1.0165	4.4646	5.6451	2	25.0579	5.6126	18.4311	1.3595	0.6675
1280	4.8468	1.2736	5.3951	5.8249	2	29.6418	5.4942	19.3933	1.5285
1281	5.3071	1.2208	5.5727	6.159	2	32.567	5.844	20.354	1.6	0.8698
1282	5.8466	1.0277	4.611	5.7821	2	36.4718	7.9097	18.8771	1.9321	0.5737
1283	3.986	1.1084	3.5174	4.1546	2	16.9987	4.8327	13.8802	1.2247
1284	3.9855	1.1686	3.8317	4.3644	2	28.3543	7.3999	14.6319	1.9378
1285	2.9027	1.2052	2.7519	3.1866	2	15.0661	5.4748	10.9902	1.3709
1286	3.5084	1.2405	3.5638	4.0218	2	10.0804	2.8286	13.6722	0.7373
1287	3.975	1.3115	4.6298	4.8441	2	28.5537	6.1674	16.3779	1.7434
1288	3.8752	1.2633	4.2708	4.5529	2	27.929	6.5395	15.3792	1.816
1289	3.6576	1.1679	3.4472	3.979	2	29.1907	8.4679	13.4199	2.1752
1290	3.2116	1.2612	3.3982	3.7091	2	17.1767	5.0546	12.7249	1.3498
1291	4.3255	1.3191	5.1055	5.3324	2	37.8661	7.4167	17.9254	2.1124
1292	4.2716	1.1447	3.9095	4.6086	2	38.6193	9.8783	15.3617	2.514
1293	5.2387	1.2285	5.6076	6.1119	2	37.8825	6.7556	20.2186	1.8736
1294	6.0402	1.108	5.3722	6.4289	2	51.5405	9.5939	21.0245	2.4514	0.6665
1295	3.9114	1.2003	3.8431	4.3858	2	22.6696	5.8988	14.7499	1.5369
1296	4.0892	1.185	4.0452	4.5443	2	23.2507	5.7477	15.223	1.5273
1297	3.5089	1.2402	3.6415	4.0218	2	27.1263	7.4492	13.6718	1.9841
1298	5.5518	1.1768	5.508	6.2361	2	41.4563	7.5266	20.5249	2.0198	0.8907
1299	5.9765	1.0811	5.0966	6.2104	2	38.2087	7.4969	20.2987	1.8823	0.8089
1300	3.2026	1.259	3.2582	3.692	2	21.0379	6.4569	12.6674	1.6608
1301	3.9496	1.3125	4.7141	4.8141	2	37.6378	7.9841	16.2855	2.3111
1302	5.6809	1.0792	4.6736	5.8806	2	40.2211	8.606	19.2597	2.0884	0.8078
1303	5.0293	0.9173	3.128	4.433	2	37.9414	12.1296	14.4939	2.6177	0.6555
1304	5.6833	1.1725	5.5305	6.3689	2	37.3793	6.7588	20.9353	1.7855
1305	6.1626	1.0256	4.7252	6.0948	2	62.4584	13.2181	19.8565	3.1455	0.672
1306	4.3463	1.2318	4.6038	5.0283	2	23.3922	5.0811	16.82	1.3907
1307	3.6053	1.3797	4.516	4.5657	2	20.5407	4.5484	15.627	1.3144
1308	4.5976	1.2568	5.0317	5.4395	2	38.0617	7.5644	18.1536	2.0966
1309	3.2412	1.1985	3.1554	3.5763	2	15.6582	4.9624	12.2037	1.2831
1310	3.7715	1.194	3.678	4.1974	2	38.9206	10.582	14.1477	2.751
1311	3.0224	1.2538	3.0041	3.4521	2	19.2606	6.4114	11.9051	1.6178
1312	3.332	1.2913	3.6189	3.9447	2	18.8264	5.2022	13.5167	1.3928
1313	5.2602	1.1024	4.6925	5.538	2	46.2937	9.8655	18.2174	2.5412	0.9174
1314	5.5022	1.1525	5.2282	6.0562	2	36.5767	6.996	19.9216	1.836	0.974
1315	4.9231	1.2994	5.6489	6.0348	2	47.309	8.3749	20.0972	2.354
1316	4.9262	1.326	5.9611	6.1547	2	48.3285	8.1073	20.5211	2.3551	1.1047
1317	3.3153	1.2005	3.3137	3.6706	2	23.3749	7.054	12.5031	1.8695
1318	3.6952	1.296	4.1661	4.4287	2	17.1386	4.1138	15.0456	1.1391
1319	5.7322	1.1412	5.402	6.2618	2	25.1902	4.6631	20.55	1.2258	0.6667
1320	6.2367	1.2051	6.6106	7.2041	2	71.2185	10.7734	23.6115	3.0163	0.8528
1321	5.6697	1.112	5.1203	6.0391	2	38.6966	7.5575	19.8059	1.9538	0.8583
1322	3.3165	1.2045	3.2556	3.6834	2	23.0555	7.0818	12.55	1.8371
1323	3.5815	1.2108	3.6521	4.0218	2	22.6868	6.212	13.6231	1.6653
1324	3.586	1.4058	4.503	4.6171	2	31.8623	7.0758	15.8375	2.0118
1325	3.6173	1.3011	4.2058	4.343	2	43.1057	10.2491	14.7852	2.9155
1326	4.3791	1.1109	3.8295	4.6	2	28.7529	7.5083	15.2833	1.8813
1327	3.943	1.2721	4.4172	4.6685	2	33.5733	7.6006	15.7575	2.1306
1328	3.2079	1.2871	3.536	3.7734	2	24.8407	7.0251	12.9713	1.9151
1329	4.0588	1.0871	3.4005	4.1588	2	34.6765	10.1975	13.8622	2.5015
1330	2.9646	1.2731	3.0884	3.4264	2	33.2534	10.7672	11.8571	2.8045
1331	3.1259	1.2632	3.2888	3.6063	2	24.0112	7.3009	12.4055	1.9355
1332	3.8187	1.0909	3.13	3.9104	2	30.5744	9.7682	13.0873	2.3362
1333	4.7611	1.167	4.5028	5.2639	2	41.8242	9.2885	17.4551	2.3961	0.9045
1334	3.7821	1.2243	3.8474	4.3087	2	24.8546	6.4601	14.5469	1.7086
1335	4.3521	1.2828	5.0939	5.2296	2	46.2646	9.0824	17.5387	2.6379
1336	3.9069	1.3216	4.612	4.7885	2	40.1827	8.7126	16.2208	2.4772
1337	3.5982	1.1213	3.2392	3.7648	2	39.6698	12.2468	12.6751	3.1297
1338	3.0141	1.1076	2.4545	3.0752	2	19.4661	7.9308	10.4882	1.856
1339	5.4322	1.0806	4.5271	5.6194	2	50.141	11.0757	18.4411	2.719	0.6889
1340	5.241	1.1122	4.7448	5.5637	2	51.028	10.7545	18.3129	2.7865	0.9175
1341	4.2427	1.0716	3.3789	4.3002	2	32.7058	9.6794	14.2836	2.2897	0.9415
1342	2.8135	1.0346	2.0457	2.6812	2	25.9424	12.6814	9.1449	2.8368
1343	3.236	1.2039	3.107	3.5849	2	25.7006	8.2718	12.2395	2.0998
1344	5.5539	1.1306	5.173	6.0048	2	53.8171	10.4035	19.7265	2.7282	0.8228
1345	3.963	1.1961	3.998	4.433	2	38.7919	9.7028	14.891	2.6051
1346	3.9942	1.1706	3.958	4.3816	2	51.3148	12.9648	14.689	3.4934	1.0376
1347	7.0417	1.0779	6.0777	7.3412	2	61.828	10.1729	23.8463	2.5928	0.9169
1348	2.9655	1.4215	3.7534	3.7819	2	23.4	6.2343	13.2436	1.7669
1349	5.249	1.2295	5.6637	6.129	2	54.0648	9.5458	20.274	2.6667	0.9649
1350	4.8969	0.9501	3.3018	4.4587	2	37.8964	11.4775	14.6158	2.5928	0.8238
1351	4.0811	1.1232	3.5892	4.313	2	34.0667	9.4914	14.4004	2.3657
1352	6.2218	1.1341	5.8953	6.7801	2	27.6419	4.6888	22.1672	1.247	0.6648
1353	4.5818	1.1921	4.4659	5.1568	2	39.7762	8.9066	17.1586	2.3181	0.9289
1354	4.3117	1.234	4.5807	4.994	2	43.6028	9.5188	16.716	2.6084
1355	4.498	1.1817	4.4269	5.0155	2	47.2347	10.6699	16.698	2.8288	1.0055
1356	3.6464	1.1177	3.1899	3.8076	2	31.9846	10.0268	12.8043	2.498
1357	5.1444	0.8547	2.7219	4.2402	2	38.2858	14.0658	13.8136	2.7716	0.7028
1358	5.2223	1.0986	4.6451	5.478	2	39.063	8.4095	18.0234	2.1673	0.9022
1359	5.314	1.0769	4.3816	5.4737	2	38.3847	8.7604	17.9782	2.1351	0.8046
1360	4.0964	1.179	3.8325	4.5315	2	35.3994	9.2366	15.1731	2.333	1.0096
1361	3.4575	1.2313	3.5564	3.9318	2	33.9026	9.5328	13.3743	2.5349
1362	3.3863	1.1708	3.1027	3.6706	2	35.5075	11.4441	12.4557	2.8507
1363	4.6299	1.2396	4.9362	5.4095	2	48.0857	9.7414	18.0306	2.6669
1364	3.6206	1.3473	4.2582	4.4886	2	31.4173	7.3781	15.3253	2.05
1365	4.3662	1.1976	4.3271	4.9212	2	35.9407	8.306	16.4275	2.1878	1.0149
1366	3.7	1.2655	4.1817	4.3387	2	19.0869	4.5644	14.7101	1.2975
1367	3.6959	1.1259	3.282	3.889	2	33.1366	10.0965	13.0723	2.5349
1368	6.815	1.1768	7.0137	7.7223	2	58.8418	8.3896	25.1941	2.3355
1369	3.2318	1.3173	3.5677	3.8847	2	28.4537	7.9754	13.3742	2.1275
1370	4.7848	1.1735	4.6491	5.3195	2	36.7594	7.9068	17.6403	2.0838	0.8718
1371	3.3703	1.3332	3.9575	4.1117	2	34.1878	8.6387	14.1157	2.422
1372	3.9573	1.3424	4.8226	4.9255	2	53.1672	11.0246	16.6888	3.1858
1373	2.9828	1.2601	3.1707	3.4179	2	19.7665	6.2341	11.808	1.674
1374	5.6812	1.1276	5.3097	6.1333	2	45.1642	8.506	20.1255	2.2441	0.8054
1375	2.712	1.2971	2.8822	3.1566	2	10.5009	3.6434	11.051	0.9502
1376	3.6465	1.2888	4.1158	4.343	2	30.571	7.4277	14.7637	2.0707
1377	3.6265	1.2332	3.8312	4.146	2	22.2122	5.7977	14.0504	1.5809
1378	3.7795	1.1649	3.4494	4.1117	2	39.4531	11.4377	13.8323	2.8522
1379	3.8751	1.1523	3.6036	4.1803	2	42.6416	11.8331	14.0278	3.0398
1380	3.6023	1.2318	3.7741	4.1117	2	25.8917	6.8604	13.9404	1.8573
1381	4.2858	1.3795	5.5982	5.5037	2	18.0179	3.2185	18.5733	0.9701
1382	3.226	1.2369	3.2296	3.662	2	14.0125	4.3388	12.536	1.1178
1383	3.9183	1.3542	4.9018	4.9127	2	15.568	3.176	16.67	0.9339
1384	3.8687	1.333	4.5307	4.7756	2	21.1274	4.6632	16.2009	1.3041
1385	6.6122	1.2166	7.333	7.7266	2	36.8051	5.0191	25.2716	1.4564	0.6937
1386	3.3682	1.3082	3.824	4.0389	2	22.0973	5.7786	13.8423	1.5964
1387	4.6209	1.2245	4.8343	5.3367	2	28.0437	5.801	17.7766	1.5776	1.0622
1388	3.4444	1.3704	4.3316	4.3173	2	20.5014	4.733	14.8294	1.3825
1389	5.5096	1.2305	6.0725	6.4546	2	28.6713	4.7215	21.2983	1.3462	1.099
1390	4.6092	1.1559	4.3717	5.0412	2	12.8846	2.9473	16.738	0.7698	0.9576
1391	3.1038	1.2424	3.1019	3.525	2	17.5	5.6417	12.1147	1.4445
1392	6.7035	1.2194	7.3126	7.8551	2	32.8171	4.4877	25.6799	1.2779	0.6992
1393	4.1659	1.3276	4.9559	5.1525	2	21.2573	4.2893	17.3754	1.2234
1394	3.5173	1.231	3.5778	4.0047	2	21.7494	6.079	13.6027	1.5989
1395	4.9306	1.2864	5.7181	5.9877	2	31.4491	5.4999	19.9267	1.5782
1396	6.1943	1.2898	7.3797	7.6324	2	42.3921	5.7444	25.0993	1.689	0.9375
1397	4.2812	1.3129	5.1305	5.251	2	25.8334	5.0353	17.6587	1.4629
1398	2.9514	1.1549	2.7728	3.1223	2	6.5846	2.3747	10.7084	0.6149
1399	3.4915	1.2999	4.0283	4.176	2	22.0798	5.4812	14.2584	1.5485
1400	3.2661	1.2329	3.4085	3.7006	2	27.5058	8.0698	12.6503	2.1743
1401	4.4313	1.3529	5.549	5.6022	2	21.0543	3.7943	18.8339	1.1179
1402	3.7529	1.3438	4.4716	4.6557	2	6.5366	1.4618	15.8437	0.4126
1403	3.1864	1.1846	3.0454	3.4736	2	20.8764	6.8551	11.8586	1.7604
1404	5.0845	1.1725	4.9999	5.6665	2	34.8319	6.9665	18.7286	1.8598	0.9708
1405	4.2772	1.3167	4.9997	5.2596	2	28.0366	5.6077	17.6923	1.5847
1406	5.129	1.3799	6.6798	6.6687	2	28.9446	4.3332	22.2339	1.3018
1407	3.2459	1.2421	3.3387	3.7006	2	11.7035	3.5054	12.6657	0.924
1408	5.04	1.1462	4.7723	5.4952	2	31.6865	6.6397	18.1493	1.7459	0.9683
1409	4.64	1.3889	6.1548	6.0305	2	22.8071	3.7056	20.2461	1.1265
1410	3.3861	1.2636	3.5644	3.9361	2	13.2593	3.7199	13.4422	0.9864
1411	4.4001	1.1938	4.3762	4.9469	2	23.9758	5.4787	16.502	1.4529
1412	5.1054	1.1309	4.7033	5.4994	2	32.157	6.8371	18.1393	1.7728	0.9813
1413	4.3679	1.3371	5.4187	5.4566	2	24.0459	4.4376	18.3478	1.3106
1414	4.6979	1.1194	4.1968	4.9898	2	22.1781	5.2845	16.5204	1.3425	0.8528
1415	3.844	1.3496	4.6686	4.797	2	22.3972	4.7974	16.2983	1.3742
1416	4.3007	1.1573	3.9994	4.6899	2	22.7766	5.695	15.6369	1.4566	0.9861
1417	4.4744	1.2733	5.0977	5.3495	2	21.8821	4.2925	17.8991	1.2225
1418	3.4892	1.3009	3.9436	4.176	2	10.5876	2.6848	14.2602	0.7425
1419	3.338	1.2349	3.4328	3.7948	2	21.049	6.1317	12.9498	1.6254
1420	4.8338	1.1662	4.7436	5.3452	2	23.815	5.0204	17.7095	1.3448	1.0477
1421	5.0815	1.1303	4.6946	5.4695	2	30.4477	6.4857	18.0441	1.6874	0.818
1422	4.4177	1.3968	5.8706	5.7521	2	18.7669	3.1968	19.3863	0.968
1423	5.1806	1.2429	5.7454	6.1076	2	38.1038	6.6321	20.2292	1.8836
1424	2.9792	1.3096	3.3523	3.5335	2	21.4532	6.3995	12.2571	1.7503
1425	3.9972	1.2583	4.3834	4.6899	2	23.8335	5.4372	15.8014	1.5083
1426	5.2415	1.4369	7.5964	7.0885	2	28.4762	3.7486	23.661	1.2035
1427	4.3564	1.2074	4.5	4.9469	2	21.8363	4.8525	16.524	1.3215
1428	4.0171	1.2106	4.1013	4.5486	2	27.4979	6.7047	15.2779	1.7998
1429	6.8133	1.2287	7.4689	8.0479	2	40.7111	5.4507	26.301	1.5479	0.7469
1430	3.4291	1.3013	3.9041	4.0989	2	17.1042	4.3811	14.0186	1.2201
1431	4.9007	1.2608	5.4823	5.8378	2	33.91	6.1854	19.4117	1.7469	1.0981
1432	5.0333	1.3105	5.9695	6.2276	2	28.8345	4.8303	20.7223	1.3915
1433	3.6187	1.3019	4.0961	4.3473	2	21.8134	5.3254	14.8001	1.4739
1434	4.0683	1.2791	4.4116	4.8527	2	32.0622	7.2677	16.3483	1.9612
1435	5.6995	1.264	6.4005	6.8614	2	49.1328	7.6764	22.6332	2.1708	1.0037
1436	5.7372	1.3558	7.2938	7.384	2	47.1109	6.459	24.4367	1.9279	1.0052
1437	5.0774	1.2137	5.3034	5.8464	2	44.1908	8.3325	19.36	2.2826	0.9524
1438	3.8267	1.1472	3.4773	4.1074	2	23.9021	6.8738	13.7912	1.7331
1439	7.8187	1.3422	10.1602	10.108	2	52.7754	5.1943	32.9698	1.6007	0.7789
1440	3.5526	1.1576	3.3189	3.8248	2	26.6204	8.0209	12.9192	2.0605
1441	4.9575	1.2873	5.9194	6.0263	2	36.6552	6.1924	20.0492	1.8283
1442	8.313	1.2033	8.8937	9.6925	2	64.4043	7.2416	31.4261	2.0494	0.5453
1443	8.333	1.2118	8.8706	9.7825	2	64.7683	7.3015	31.7226	2.0417	0.7251
1444	6.6333	1.2047	7.0911	7.6795	2	37.075	5.2284	25.1043	1.4768	0.5733
1445	3.7078	1.2233	3.9749	4.2145	2	25.3203	6.37	14.2491	1.777
1446	3.5958	1.2835	4.052	4.2616	2	28.8194	7.1124	14.4989	1.9877
1447	6.2126	1.3266	7.7438	7.8637	2	58.4053	7.5422	25.8909	2.2558
1448	3.7602	1.1942	3.5053	4.1845	2	22.9172	6.5379	14.1076	1.6245
1449	4.3064	1.4552	6.1398	5.8121	2	36.4981	5.9445	19.6868	1.8539
1450	3.6148	1.3995	4.5295	4.6385	2	22.3225	4.9282	15.8928	1.4046
1451	3.802	1.3926	4.8937	4.8784	2	25.8241	5.277	16.6334	1.5525
1452	4.0464	1.3659	4.9591	5.1268	2	36.2403	7.3078	17.3643	2.0871
1453	4.2312	1.3531	5.3257	5.3324	2	31.2835	5.8741	17.9867	1.7393
1454	4.6944	1.3861	6.0981	6.0948	2	37.2021	6.1006	20.4428	1.8198
1455	6.0952	1.2065	6.5552	7.0413	2	59.5747	9.0882	23.1025	2.5787	0.9225
1456	5.3551	1.1424	4.9869	5.8378	2	21.6561	4.3426	19.2199	1.1268	0.9384
1457	6.771	1.2501	7.808	8.1292	2	55.6971	7.1333	26.5923	2.0945	0.7975
1458	5.8753	1.2272	6.4635	6.8871	2	54.8078	8.4796	22.652	2.4196	1.004
1459	3.7198	1.3376	4.4369	4.5914	2	36.5028	8.2271	15.6306	2.3353
1460	6.8639	1.2196	7.406	8.0521	2	50.5836	6.8301	26.2994	1.9234	0.7935
1461	4.738	1.3695	6.2974	6.0862	2	46.8151	7.434	20.3848	2.2966
1462	6.34	1.0289	5.079	6.2961	2	25.2712	4.9756	20.4936	1.2331	0.6478
1463	3.1927	1.3124	3.6547	3.8205	2	32.8374	8.985	13.1636	2.4946
1464	4.0694	1.2885	4.7174	4.887	2	29.8999	6.3382	16.4721	1.8152
1465	4.7619	1.2769	5.5402	5.7307	2	38.6561	6.9774	19.103	2.0236
1466	3.6987	1.3438	4.4834	4.5829	2	22.6963	5.0623	15.615	1.4535
1467	4.3646	1.2674	4.8187	5.1868	2	39.9435	8.2893	17.3776	2.2986	0.7963
1468	5.1365	1.2493	5.7784	6.0819	2	20.2112	3.4977	20.1591	1.0026	0.7571
1469	4.0386	1.3778	5.2717	5.1568	2	42.8192	8.1225	17.4803	2.4496
1470	4.5253	1.4394	6.3233	6.0691	2	37.5402	5.9368	20.4633	1.8345
1471	4.9645	1.2185	5.1871	5.7307	2	42.9346	8.2772	19.0047	2.2592	0.9075
1472	5.4657	1.3768	7.3116	7.1184	2	46.0884	6.3035	23.6412	1.9495	1.0849
1473	2.9948	1.3648	3.627	3.6877	2	14.7088	4.0554	12.8411	1.1454
1474	3.5766	1.1945	3.4497	3.9661	2	33.9994	9.8558	13.4219	2.5331
1475	3.7518	1.2093	3.7817	4.2231	2	29.2449	7.7333	14.2532	2.0518
1476	5.8915	1.1178	5.4027	6.3175	2	55.4847	10.2698	20.6894	2.6818
1477	4.0195	1.1646	3.7497	4.3901	2	40.539	10.8113	14.7065	2.7565	0.8816
1478	4.7361	1.3846	6.3845	6.1462	2	33.7204	5.2816	20.6013	1.6368	1.2182
1479	2.8585	1.239	2.9302	3.2123	2	24.9908	8.5287	11.1267	2.246
1480	6.4748	1.2815	7.6936	7.9451	2	58.561	7.6117	26.0673	2.2465	0.9664
1481	2.8147	1.3254	3.0672	3.3536	2	34.252	11.1672	11.7201	2.9225
1482	4.0562	1.264	4.5709	4.7842	2	39.1442	8.5638	16.1071	2.4302
1483	4.9353	1.2587	5.4848	5.8721	2	44.6128	8.1339	19.5158	2.286	1.004
1484	3.8913	1.1784	3.8562	4.2873	2	30.0151	7.7836	14.4051	2.0836
1485	5.3638	1.2083	5.7126	6.1676	2	51.6141	9.0351	20.3602	2.535	0.9617
1486	7.1104	1.3455	9.2691	9.1786	2	72.2885	7.7989	30.0559	2.4051	1.1017
1487	4.1221	1.2086	4.2302	4.6685	2	40.0079	9.4577	15.6514	2.5562
1488	4.541	1.4358	6.5625	6.0777	2	40.4809	6.1685	20.4833	1.9763
1489	4.9029	1.2759	5.5305	5.9063	2	52.5807	9.5074	19.6528	2.6755	0.9599
1490	6.1985	1.2638	7.0706	7.4911	2	65.0706	9.203	24.6106	2.644	0.8508
1491	5.7927	1.1961	5.926	6.6216	2	58.1333	9.8099	21.7667	2.6707	0.9562
1492	5.1485	1.093	4.4334	5.3709	2	35.9508	8.1091	17.6788	2.0336	0.6545
1493	4.0388	1.44	5.6787	5.3709	2	38.373	6.7574	18.2714	2.1002
1494	4.464	1.3107	5.2841	5.4823	2	44.4233	8.407	18.3813	2.4168
1495	6.1995	1.3076	7.6728	7.7395	2	46.355	6.0415	25.467	1.8202	0.993
1496	4.2754	1.2186	4.4396	4.8912	2	40.8147	9.1933	16.3674	2.4937
1497	3.5722	1.2822	4.1176	4.2274	2	21.6558	5.2593	14.389	1.505
1498	7.344	1.0418	6.1185	7.4182	2	42.7698	6.9902	24.0369	1.7793	0.7068
1499	5.1321	1.165	5.1339	5.6879	2	50.7715	9.8895	18.7841	2.7029
1500	7.3112	1.2219	8.0007	8.6132	2	48.5567	6.0691	28.0658	1.7301	0.6886
1501	3.6963	1.4765	5.2147	4.9898	2	37.3519	7.1628	17.1454	2.1785
1502	5.2813	1.1457	5.0173	5.7693	2	39.3749	7.8478	19.0097	2.0713	0.7903
1503	4.7409	1.1999	4.8902	5.3795	2	44.0156	9.0008	17.8708	2.463
1504	3.9237	1.2098	4.061	4.433	2	30.7322	7.5676	14.9133	2.0607
1505	3.9835	1.4065	5.3297	5.1782	2	36.187	6.7897	17.6016	2.0559
1506	2.7468	1.3	2.9196	3.208	2	27.5885	9.4494	11.2175	2.4594
1507	4.2564	1.2685	4.8753	5.054	2	53.8836	11.0524	16.9625	3.1766
1508	3.1146	1.2721	3.2643	3.6149	2	23.9861	7.348	12.4475	1.927
1509	6.1281	1.2338	6.7504	7.2341	2	65.9253	9.7661	23.7528	2.7755	0.9364
1510	4.7514	1.3241	5.8538	5.9149	2	48.2979	8.2507	19.7641	2.4437
1511	3.1699	1.1839	3.0809	3.4521	2	26.5371	8.6134	11.7902	2.2508
1512	7.1518	1.3892	9.9882	9.5212	2	59.3213	5.9391	31.2129	1.9005	0.9714
1513	5.2185	1.2128	5.5603	6.0134	2	35.2596	6.3413	19.8834	1.7733	0.8307
1514	3.8861	1.1916	3.6915	4.3259	2	34.3902	9.3161	14.5474	2.364	1.0041
1515	5.784	1.2535	6.5218	6.9128	2	74.517	11.4258	22.7766	3.2716	0.8208
1516	4.9878	1.1729	4.9823	5.5551	2	57.0031	11.4411	18.3795	3.1014	0.8501
1517	4.1001	1.1303	3.6494	4.3601	2	29.4688	8.075	14.5592	2.0241
1518	5.945	1.2272	6.5309	6.9728	2	61.7454	9.4543	22.9211	2.6938	1.0514
1519	5.1123	1.1617	4.8718	5.6493	2	34.1214	7.0039	18.6578	1.8288	0.8601
1520	3.4477	1.2252	3.5658	3.9019	2	35.9867	10.0922	13.2701	2.7119
1521	4.1388	1.4162	5.5386	5.4309	2	44.4167	8.0195	18.4138	2.4121
1522	4.7069	1.3269	5.7234	5.8678	2	41.5266	7.2556	19.6212	2.1164
1523	6.1265	1.2219	6.6319	7.1655	2	59.1402	8.9175	23.5179	2.5147	0.982
1524	5.1537	1.1799	5.0715	5.7821	2	50.2562	9.9095	19.1037	2.6307	0.7875
1525	3.8684	1.2607	4.2364	4.5358	2	28.7142	6.778	15.3211	1.8742
1526	4.6725	1.3989	6.3024	6.1162	2	53.9651	8.5626	20.534	2.6281
1527	3.1377	1.3455	3.6473	3.8333	2	42.9658	11.7802	13.2633	3.2395
1528	3.9279	1.3376	4.7558	4.8698	2	36.5394	7.6831	16.5052	2.2138
1529	5.3513	1.2718	6.1497	6.4588	2	50.2211	8.1664	21.3814	2.3488	1.0731
1530	8.603	1.279	10.407	10.6519	2	77.9713	7.4922	34.5669	2.2557	1.1639
1531	5.7326	1.173	5.6065	6.4289	2	60.8887	10.8604	21.1244	2.8824	0.8285
1532	5.0283	1.4112	6.9179	6.6687	2	65.998	9.5402	22.2929	2.9605
1533	3.9369	1.2328	4.0773	4.5272	2	40.2015	9.8598	15.2471	2.6367
1534	3.4702	1.2947	3.8301	4.1331	2	30.7295	8.0232	14.1148	2.1771
1535	5.47	1.2733	6.4628	6.6173	2	51.9779	8.0426	21.882	2.3754
1536	3.233	1.3472	3.8965	3.9661	2	11.1468	2.8607	13.6836	0.8146
1537	3.6012	1.1684	3.2748	3.9147	2	34.7803	10.6206	13.2187	2.6311
1538	6.3551	1.291	7.6936	7.8466	2	53.4208	6.9435	25.7742	2.0726	0.8149
1539	3.3497	1.2237	3.4156	3.7777	2	43.2978	12.6765	12.8775	3.3623
1540	4.3058	1.3387	5.274	5.3795	2	33.008	6.2586	18.1084	1.8228
1541	5.1117	1.0657	4.2833	5.2039	2	42.7765	9.9868	17.1142	2.4995	0.9269
1542	4.2466	1.426	5.7665	5.6194	2	28.1607	4.8835	19.0248	1.4802
1543	3.5319	1.2522	3.7861	4.086	2	52.746	13.9315	13.8938	3.7964
1544	5.0916	1.2062	5.2775	5.8292	2	43.5252	8.2473	19.2939	2.2559	1.0095
1545	4.0341	1.2867	4.5449	4.8356	2	21.5517	4.742	16.3076	1.3216
1546	3.4415	1.0723	2.7646	3.4436	2	8.5565	3.095	11.5935	0.738
1547	4.2528	1.3277	5.2566	5.2682	2	21.432	4.0772	17.7388	1.2082
1548	3.2244	1.2186	3.1485	3.6106	2	13.1025	4.1615	12.3443	1.0614
1549	3.1291	1.2435	3.2427	3.5592	2	10.8477	3.3453	12.2241	0.8874
1550	4.4143	1.1883	4.2396	4.9426	2	13.3483	3.1485	16.48	0.81
1551	4.0638	1.2103	4.0602	4.6043	2	21.0659	5.1884	15.4524	1.3633
1552	3.5428	1.1122	3.0859	3.6749	2	18.2086	5.9006	12.3788	1.471
1553	4.5448	1.1839	4.4868	5.0797	2	16.0692	3.5814	16.9032	0.9507
1554	4.0091	1.1644	3.7811	4.3773	2	8.2482	2.1814	14.6658	0.5624
1555	3.5686	1.2483	3.7942	4.1203	2	12.2135	3.219	13.9948	0.8727
1556	5.246	1.1479	4.9658	5.7393	2	25.9118	5.2181	18.9189	1.3696	0.9931
1557	4.7463	1.2745	5.3082	5.7007	2	22.3262	4.206	19.0046	1.1748	1.0616
1558	4.3851	1.265	4.8983	5.2039	2	20.4665	4.1783	17.4274	1.1744
1559	3.48	1.1714	3.2723	3.7819	2	22.4998	6.8758	12.8064	1.7569
1560	4.2438	1.1589	3.9108	4.63	2	24.9528	6.3805	15.4509	1.615	1.0092
1561	6.3236	1.2602	7.3224	7.6281	2	21.3617	2.9173	25.035	0.8533	0.8088
1562	4.8066	1.2445	5.1948	5.6493	2	24.8213	4.7781	18.7921	1.3208	1.0183
1563	4.5927	1.2225	4.8801	5.2939	2	24.0503	4.9282	17.6387	1.3635
1564	5.3648	1.239	5.7969	6.3175	2	34.3501	5.9256	20.882	1.645	0.9525
1565	4.1896	1.3616	5.2262	5.3067	2	22.0435	4.2179	17.9214	1.23
1566	5.5069	1.1668	5.4161	6.1333	2	34.2093	6.3162	20.1864	1.6947	0.8449
1567	3.6452	1.2782	3.9288	4.3087	2	21.0904	5.3682	14.6378	1.4408
1568	3.848	1.1565	3.5535	4.1631	2	12.2972	3.4606	13.9805	0.8796
1569	5.7439	1.1794	5.763	6.476	2	27.5568	4.7817	21.2828	1.2948	0.8425
1570	3.5325	1.2234	3.5265	4.0004	2	21.9215	6.2162	13.5766	1.6147
1571	4.1631	1.3156	4.9576	5.1054	2	30.0472	6.0608	17.2059	1.7463	1.1602
1572	5.7066	1.2523	6.4861	6.8101	2	46.7283	7.2044	22.4518	2.0813
1573	4.1096	1.1498	3.8787	4.4415	2	29.137	7.5121	14.8448	1.9628
1574	4.0694	1.188	3.9238	4.5315	2	22.5128	5.7375	15.1875	1.4823
1575	3.7962	1.4004	4.8554	4.8955	2	25.6055	5.2736	16.7019	1.5331
1576	4.0554	1.0465	3.0904	4.0089	2	29.2606	9.4682	13.3328	2.1946
1577	4.5314	1.267	5.0064	5.3966	2	29.7802	5.9484	18.0362	1.6511
1578	3.5471	1.2943	3.9418	4.2317	2	21.5753	5.4735	14.4236	1.4958
1579	6.6537	1.1443	6.5051	7.3326	2	50.1866	7.715	23.9187	2.0982	0.7678
1580	5.803	1.2327	6.2951	6.8272	2	39.1424	6.2179	22.4726	1.7418
1581	3.4857	1.1462	3.1071	3.7134	2	24.0921	7.7539	12.5518	1.9194
1582	4.3587	1.1733	4.1765	4.8184	2	11.5187	2.758	16.0656	0.717	1.029
1583	3.8903	1.2652	4.2726	4.5786	2	23.9533	5.6063	15.4633	1.549
1584	5.8354	1.2518	6.6239	6.9685	2	30.656	4.6281	22.9487	1.3358	1.027
1585	4.3565	1.0459	3.3772	4.3216	2	29.582	8.7593	14.3142	2.0666
1586	3.6059	1.2513	3.883	4.176	2	37.4766	9.6515	14.1748	2.6439
1587	4.057	1.2042	4.0966	4.5743	2	43.8338	10.7	15.3482	2.856
1588	3.2819	1.2041	3.2577	3.6406	2	24.9885	7.6706	12.4148	2.0128
1589	3.3174	1.2625	3.5696	3.8462	2	21.4811	6.0178	13.1577	1.6326
1590	6.0621	1.285	7.0647	7.4354	2	49.9642	7.0724	24.4721	2.0417	0.968
1591	3.3539	1.2858	3.7452	3.9575	2	23.9377	6.3916	13.5475	1.7669
1592	4.9828	1.1829	4.9775	5.5937	2	30.115	6.0502	18.5164	1.6264	0.9817
1593	3.8599	1.2176	4.0003	4.3816	2	37.0193	9.2541	14.7645	2.5073
1594	4.6631	1.2909	5.4309	5.6622	2	33.4407	6.1575	18.9119	1.7682	1.0601
1595	3.4907	1.1443	3.2723	3.7134	2	33.4195	10.2128	12.5488	2.6632
1596	4.7585	1.3096	5.5767	5.8635	2	30.2281	5.4204	19.5769	1.5441
1597	3.7367	1.3467	4.5221	4.6428	2	29.072	6.4289	15.8085	1.839
1598	3.9335	1.2466	4.2732	4.57	2	29.9645	7.0122	15.4047	1.9452
1599	7.1956	1.2579	8.314	8.7117	2	59.9525	7.211	28.4354	2.1084	0.9685
1600	3.5141	1.2309	3.6852	4.0004	2	24.8418	6.741	13.5891	1.8281
1601	3.3798	1.2078	3.3228	3.7691	2	26.2204	7.8911	12.8245	2.0446
1602	4.6169	1.1652	4.4935	5.0883	2	43.5717	9.6966	16.9006	2.5781
1603	6.3269	1.2114	6.7587	7.3497	2	70.6396	10.4517	24.0791	2.9336	0.7262
1604	6.9318	1.1334	6.4662	7.581	2	51.1216	7.906	24.6824	2.0712	0.7417
1605	4.7093	1.1336	4.2611	5.0626	2	44.2472	10.384	16.7708	2.6383	0.9955
1606	3.4502	1.2476	3.8228	3.9704	2	25.2283	6.5994	13.5226	1.8656
1607	3.3736	1.3224	3.9539	4.086	2	31.9648	8.0844	14.0156	2.2807
1608	5.2295	1.1764	5.1336	5.8549	2	50.7682	9.8894	19.3268	2.6268	0.9762
1609	3.313	1.3267	3.6669	4.0175	2	38.677	10.5476	13.8079	2.8011
1610	2.5826	1.1251	2.1226	2.6341	2	26.2611	12.3721	9.1287	2.8768
1611	3.5492	1.1813	3.3681	3.8933	2	28.9339	8.5906	13.1721	2.1966
1612	3.7138	1.0353	2.8227	3.6149	2	35.7158	12.6531	12.0792	2.9568
1613	3.9998	1.197	3.9356	4.4801	2	44.6109	11.3352	15.0406	2.966
1614	3.8063	1.2571	4.2549	4.4458	2	39.4942	9.2821	15.0324	2.6273
1615	3.1028	1.3505	3.7202	3.7991	2	29.9819	8.0592	13.1648	2.2774
1616	4.845	1.2961	5.7205	5.9192	2	36.5992	6.3979	19.7282	1.8552
1617	5.2265	1.2856	5.9858	6.3646	2	47.4156	7.9213	21.1094	2.2462
1618	3.9574	1.2667	4.3829	4.6685	2	37.4488	8.5443	15.7483	2.378
1619	3.5297	1.4403	4.7617	4.6385	2	39.2054	8.2335	15.971	2.4548
1620	6.129	1.0921	5.2285	6.4374	2	58.3733	11.1644	21.0277	2.776	0.7962
1621	3.9132	1.201	3.9184	4.3901	2	25.7958	6.5832	14.7643	1.7472
1622	4.8006	1.2513	5.2125	5.6708	2	52.3385	10.041	18.8706	2.7735	0.8437
1623	4.5423	1.2925	5.1781	5.5123	2	47.4267	9.1591	18.4436	2.5714
1624	4.9627	1.082	4.0962	5.1182	2	51.8713	12.6633	16.8687	3.075
1625	3.3551	1.2837	3.5498	3.9533	2	38.9723	10.9787	13.5305	2.8803
1626	4.1254	1.0686	3.2889	4.1631	2	42.2305	12.8403	13.8488	3.0494	0.9233
1627	2.7283	1.2014	2.6719	2.9682	2	19.2813	7.2163	10.2979	1.8724
1628	2.435	1.3357	2.6167	2.8696	2	28.571	10.9187	10.2181	2.7961
1629	5.7306	1.3011	6.8728	7.0927	2	47.7607	6.9492	23.4238	2.039	1.0618
1630	3.6316	1.2839	4.1502	4.3087	2	27.3297	6.5852	14.6476	1.8658
1631	4.8858	1.2179	5.0175	5.6322	2	41.0995	8.1912	18.6942	2.1985	1.0048
1632	4.7553	1.1334	4.2684	5.114	2	39.6685	9.2935	16.932	2.3428	0.956
1633	6.21	1.0946	5.5871	6.5402	2	48.411	8.6648	21.3545	2.267	0.8093
1634	3.6913	1.2486	3.9404	4.2745	2	35.2303	8.9408	14.4797	2.4331
1635	3.9028	1.2389	4.1136	4.5058	2	38.936	9.4652	15.1901	2.5632
1636	8.0548	1.1804	8.377	9.2086	2	76.3954	9.1197	29.8687	2.5577	0.822
1637	3.5896	1.3314	4.2574	4.3987	2	51.0729	11.9963	15.0139	3.4017
1638	3.9099	1.2261	3.9881	4.4715	2	44.9581	11.2731	15.0613	2.985
1639	3.8139	1.3383	4.4847	4.7199	2	21.4887	4.7916	16.0356	1.3401
1640	3.8118	1.3036	4.3666	4.6043	2	18.6025	4.2602	15.6105	1.1917
1641	3.8077	1.3211	4.4431	4.6557	2	40.1112	9.0278	15.8028	2.5382
1642	4.0936	1.3549	5.0454	5.1525	2	36.7052	7.275	17.4247	2.1065
1643	3.4862	1.2469	3.7058	4.0132	2	55.5254	14.9834	13.656	4.066
1644	5.2598	1.2547	5.8497	6.2618	2	53.7275	9.1847	20.7335	2.5913
1645	3.8145	1.3104	4.3291	4.63	2	24.6215	5.6874	15.7032	1.5679
1646	4.0077	1.2743	4.5839	4.7585	2	29.7153	6.4825	16.044	1.8521
1647	4.8008	1.1911	4.9119	5.4138	2	39.0837	7.9569	17.9643	2.1756	0.8184
1648	4.2196	1.1803	3.9974	4.6814	2	31.1783	7.7996	15.6462	1.9927	1.0202
1649	3.9639	1.2318	4.0986	4.5572	2	21.955	5.3567	15.3398	1.4312
1650	5.2945	1.2168	5.6472	6.1248	2	22.4056	3.9676	20.2397	1.107	0.875
1651	5.0861	1.3085	6.1192	6.2875	2	33.669	5.5022	20.9071	1.6104	1.1371
1652	5.8868	1.1768	5.8977	6.6302	2	34.8585	5.9105	21.7629	1.6017	0.8684
1653	4.0696	1.2507	4.4862	4.7542	2	18.5779	4.1411	15.9903	1.1618	1.1199
1654	2.9775	1.2858	3.1857	3.4736	2	10.1732	3.1934	12.0271	0.8459
1655	3.6777	1.3696	4.4888	4.6343	2	17.638	3.9293	15.8236	1.1147
1656	8.298	1.2029	8.9117	9.6711	2	41.8938	4.701	31.3582	1.336	0.6842
1657	3.9822	1.1845	3.9156	4.4158	2	14.9055	3.8067	14.8187	1.0059
1658	5.0084	1.2621	5.5584	5.9791	2	22.0695	3.9705	19.8578	1.1114
1659	3.1389	1.2685	3.1833	3.6363	2	15.5776	4.8935	12.5086	1.2454
1660	2.9745	1.2486	3.0946	3.3793	2	6.4326	2.0787	11.6674	0.5513
1661	3.9127	1.3116	4.5904	4.7628	2	11.3989	2.4832	16.1225	0.707
1662	7.0306	1.1399	6.697	7.7352	2	31.5363	4.709	25.1768	1.2526	0.6941
1663	5.0962	1.2012	5.1022	5.8121	2	24.7139	4.8438	19.232	1.285
1664	5.1584	1.176	5.0332	5.7693	2	22.0918	4.3892	19.057	1.1592	0.9834
1665	4.8676	1.2122	5.0928	5.5851	2	26.1409	5.1329	18.5367	1.4102	1.0483
1666	5.4121	1.0237	4.248	5.3153	2	23.5811	5.5511	17.4049	1.3549	0.8182
1667	3.2949	1.2604	3.5501	3.8119	2	20.3716	5.7383	13.0465	1.5615
1668	4.1879	1.2771	4.6998	4.9983	2	23.2927	4.9561	16.8022	1.3863
1669	5.4226	1.0499	4.3781	5.4566	2	30.6481	7.0003	17.8857	1.7136	0.758
1670	5.9918	1.1076	5.3511	6.3732	2	30.3854	5.6783	20.8489	1.4574	0.8842
1671	4.882	1.2052	4.9419	5.5722	2	30.9034	6.2533	18.485	1.6718
1672	3.5252	1.2636	3.8098	4.1117	2	22.1893	5.8243	13.9939	1.5856
1673	5.4155	1.1894	5.5339	6.1376	2	34.6326	6.2583	20.2356	1.7115	0.8327
1674	4.3451	1.164	4.1406	4.767	2	23.5009	5.6757	15.8894	1.479
1675	4.0527	1.2677	4.4807	4.7927	2	17.8134	3.9756	16.1403	1.1037
1676	3.8461	1.2381	4.0581	4.433	2	19.1941	4.7298	14.9601	1.283
1677	3.9469	1.0447	2.9765	3.889	2	16.0319	5.3862	12.9535	1.2377
1678	3.5213	1.2624	3.7295	4.1032	2	17.2595	4.6278	13.9648	1.2359
1679	3.2597	1.1392	2.7744	3.435	2	15.7034	5.6601	11.6665	1.346
1680	3.9794	1.3161	4.6125	4.8655	2	34.1069	7.3944	16.4533	2.073
1681	2.877	1.2475	2.8373	3.2551	2	19.6643	6.9306	11.2755	1.744
1682	3.244	1.1785	3.0192	3.525	2	22.6243	7.4935	12.0103	1.8837
1683	3.556	1.2991	3.9705	4.2574	2	11.4799	2.8913	14.5126	0.791
1684	5.2069	1.1584	4.9801	5.7436	2	28.9802	5.8192	18.9486	1.5294
1685	5.5685	1.1568	5.498	6.1547	2	31.7245	5.7702	20.2379	1.5676	1.0476
1686	4.8551	1.2523	5.2854	5.7436	2	39.4621	7.4662	19.1014	2.0659
1687	3.5894	1.1937	3.5873	3.979	2	26.6058	7.4167	13.4609	1.9765
1688	3.8806	1.095	3.2678	3.9918	2	15.1004	4.621	13.3489	1.1312
1689	3.2716	1.1714	2.9874	3.5378	2	9.1087	3.049	12.0394	0.7566
1690	3.4122	1.3573	4.0863	4.2359	2	24.0237	5.8791	14.5495	1.6512
1691	7.2357	1.244	8.129	8.6689	2	63.6069	7.8247	28.2773	2.2494	0.8561
1692	5.3759	1.245	5.9721	6.3603	2	42.7216	7.1535	21.0266	2.0318	1.0146
1693	4.4067	1.183	4.2232	4.9127	2	25.8815	6.1284	16.377	1.5804	0.9431
1694	3.8882	1.2405	4.0133	4.4929	2	25.4376	6.3383	15.1523	1.6788
1695	3.9174	1.2703	4.4264	4.63	2	28.9053	6.5302	15.6335	1.8489
1696	3.5206	1.1641	3.3038	3.8076	2	18.6433	5.643	12.8756	1.448
1697	4.4936	1.2066	4.624	5.1097	2	34.2952	7.4168	17.0341	2.0133
1698	4.2823	1.2403	4.5103	4.9812	2	38.7766	8.5973	16.6859	2.3239	1.026
1699	4.0705	1.154	3.7434	4.4115	2	20.5493	5.4895	14.7571	1.3925
1700	6.1261	1.2365	6.7683	7.2469	2	41.8201	6.1788	23.7977	1.7573	0.9617
1701	3.6536	1.1884	3.4752	4.0389	2	33.961	9.7724	13.6408	2.4897
1702	2.8498	1.1958	2.68	3.1009	2	20.1751	7.528	10.7059	1.8845
1703	5.0154	1.263	5.7901	5.992	2	38.4046	6.6328	19.8998	1.9299
1704	4.0181	1.2029	3.9994	4.5229	2	39.5401	9.8865	15.1847	2.6039	1.0233
1705	4.2282	1.1511	3.9457	4.5829	2	19.1148	4.8445	15.2908	1.2501
1706	4.8875	1.025	3.7884	4.7842	2	46.9468	12.3923	15.7382	2.983	0.6723
1707	5.137	1.2519	5.6348	6.0948	2	48.8008	8.6606	20.2039	2.4154
1708	4.048	1.2438	4.271	4.7028	2	33.3096	7.799	15.8172	2.1059
1709	3.557	1.1335	3.1684	3.7562	2	36.3074	11.4592	12.6668	2.8663
1710	7.9574	1.0571	6.6166	8.1721	2	59.3229	8.9658	26.4267	2.2448	0.4253
1711	3.7551	1.1408	3.2909	4.0047	2	29.1281	8.8511	13.4585	2.1643
1712	3.4583	1.2266	3.5269	3.919	2	24.403	6.9191	13.3262	1.8312
1713	5.4506	1.1507	5.1325	5.9877	2	35.6148	6.9391	19.7035	1.8075	0.9491
1714	4.5058	1.2137	4.7418	5.1525	2	50.7214	10.6967	17.1802	2.9523
1715	3.984	1.2918	4.424	4.7885	2	36.6525	8.2849	16.1684	2.2669
1716	3.1547	1.2821	3.2784	3.692	2	39.7263	12.1176	12.707	3.1263
1717	7.8318	1.2498	9.0872	9.4527	2	74.2354	8.1692	30.7496	2.4142	0.8716
1718	3.0658	1.1852	2.9123	3.3322	2	21.1481	7.2616	11.4155	1.8526
1719	2.9033	1.2013	2.7179	3.178	2	24.9195	9.1687	10.9569	2.2743
1720	3.436	1.2833	3.8328	4.056	2	27.3694	7.1408	13.8527	1.9757
1721	5.0294	1.1603	4.9722	5.5466	2	39.9125	8.0271	18.3326	2.1771	0.7843
1722	6.4848	1.2232	7.1589	7.611	2	45.835	6.4025	24.9193	1.8393	0.8085
1723	3.8403	1.3315	4.5844	4.7328	2	16.7173	3.6466	16.0637	1.0407
1724	4.5876	1.0589	3.7422	4.6171	2	42.3012	11.3038	15.2611	2.7718	0.9041
1725	3.4651	1.3472	4.0773	4.2788	2	22.1951	5.4436	14.6657	1.5134
1726	4.482	1.2156	4.6103	5.1311	2	35.8731	7.7811	17.116	2.0959
1727	5.722	1.1721	5.6308	6.4117	2	68.0521	12.0857	21.0692	3.2299	0.72
1728	3.3019	1.2914	3.635	3.9061	2	35.1991	9.6834	13.3957	2.6276
1729	2.877	1.2935	3.0175	3.3622	2	26.3142	8.7205	11.6906	2.2509
1730	5.4155	1.1606	5.3098	5.9963	2	47.712	8.9856	19.7461	2.4163	0.7759
1731	4.4002	1.3988	5.794	5.735	2	65.861	11.3671	19.3361	3.4061
1732	3.7087	1.1533	3.4647	3.9918	2	29.1709	8.4195	13.4374	2.1709
1733	3.9877	1.1201	3.4421	4.1974	2	25.395	7.3778	14.0323	1.8098
1734	4.949	1.3347	6.1754	6.2233	2	52.1874	8.4509	20.7521	2.5148
1735	5.0885	1.1537	4.8138	5.5851	2	52.3726	10.8797	18.4436	2.8396	0.8741
1736	3.2761	1.3639	3.8359	4.0689	2	39.9207	10.4071	14.037	2.844
1737	3.1546	1.1908	2.9972	3.4521	2	27.716	9.2473	11.8012	2.3486
1738	3.9802	1.2297	4.1497	4.57	2	34.2627	8.2567	15.3767	2.2282
1739	3.7687	1.1964	3.8261	4.2017	2	20.2181	5.2843	14.1648	1.4273
1740	5.2045	1.2283	5.6339	6.0691	2	51.3265	9.1103	20.0838	2.5556
1741	3.8241	1.3118	4.3698	4.6471	2	24.3976	5.5832	15.7594	1.5481
1742	4.7281	1.3408	5.9135	5.9534	2	49.0394	8.2928	19.9152	2.4624
1743	4.7116	1.2749	5.2924	5.6579	2	50.2273	9.4905	18.8706	2.6617	1.1056
1744	4.8873	1.192	4.9232	5.5209	2	37.1845	7.5529	18.3021	2.0317	0.921
1745	3.8724	1.2181	4.0201	4.3987	2	30.7263	7.6432	14.8193	2.0734
1746	4.9594	1.3218	6.005	6.1804	2	54.2079	9.0271	20.5944	2.6322
1747	3.7206	1.3604	4.7497	4.6642	2	19.8627	4.1819	15.9008	1.2492
1748	9.1342	1.2055	10.1245	10.6991	2	98.5118	9.73	34.5916	2.8479	0.5273
1749	2.9142	1.2406	2.9457	3.2851	2	18.3944	6.2445	11.3582	1.6195
1750	3.8161	1.3374	4.4734	4.7199	2	38.9638	8.7101	16.034	2.4301
1751	4.2522	1.1188	3.7217	4.4886	2	43.5425	11.6996	14.9453	2.9135
1752	3.951	1.2252	4.0275	4.5186	2	33.8011	8.3926	15.2077	2.2226	1.0702
1753	5.5193	1.2642	6.3126	6.6344	2	65.6788	10.4044	21.9202	2.9963	0.91
1754	5.0143	1.2031	5.1027	5.7222	2	41.3215	8.098	18.9524	2.1803	0.9819
1755	4.976	1.0778	4.3064	5.114	2	47.7441	11.0868	16.8492	2.8336
1756	4.28	1.0444	3.2483	4.2359	2	39.3012	12.099	14.043	2.7986	0.8347
1757	3.9563	1.1475	3.6463	4.2574	2	19.5487	5.3612	14.2626	1.3706
1758	3.9627	1.2397	4.1823	4.5829	2	17.8902	4.2776	15.4336	1.1592
1759	4.2484	1.1838	4.3023	4.7285	2	14.0827	3.2733	15.7996	0.8913
1760	4.3747	1.3336	5.3064	5.4523	2	20.6303	3.8878	18.328	1.1256
1761	5.4676	1.2566	6.1113	6.5317	2	31.4326	5.1434	21.5842	1.4563	0.7867
1762	3.589	1.3231	4.0987	4.373	2	21.9888	5.3648	14.9184	1.4739
1763	4.0462	1.4294	5.6612	5.3452	2	24.2201	4.2783	18.1702	1.333
1764	4.9308	1.1561	4.6924	5.4138	2	24.2592	5.1699	17.9091	1.3546	0.843
1765	4.7265	1.207	4.9408	5.3924	2	24.8275	5.025	17.9229	1.3852	1.0922
1766	5.3989	1.1943	5.514	6.1419	2	29.7448	5.3944	20.2571	1.4684
1767	3.0052	1.4105	3.7533	3.8119	2	18.8564	5.024	13.3167	1.416
1768	4.1531	1.3145	4.8832	5.0883	2	20.8587	4.2715	17.15	1.2163
1769	4.9496	1.2624	5.5789	5.9063	2	19.8778	3.563	19.6297	1.0126
1770	5.6318	1.28	6.5975	6.8572	2	38.11	5.7764	22.6471	1.6828
1771	3.1561	1.3111	3.5313	3.7691	2	17.6486	4.9978	12.9998	1.3576
1772	3.8848	1.2162	3.9034	4.4073	2	16.5901	4.2502	14.843	1.1177
1773	2.8656	1.3746	3.4903	3.5335	2	8.6788	2.4865	12.3747	0.7013
1774	5.2562	1.2793	6.2158	6.3732	2	29.2379	4.7038	21.1254	1.384	0.7939
1775	5.0518	1.2253	5.4408	5.8678	2	30.367	5.5813	19.4463	1.5616	0.875
1776	5.7066	1.2656	6.5308	6.8786	2	36.8833	5.6476	22.6896	1.6256
1777	5.6081	1.242	6.2099	6.6344	2	31.5839	5.0861	21.8828	1.4433	0.8254
1778	3.6721	1.2713	4.1312	4.3216	2	22.836	5.5277	14.6664	1.557
1779	5.7659	1.3178	7.0698	7.2255	2	38.9636	5.5113	23.8703	1.6323	1.1351
1780	5.5082	1.2016	5.7321	6.3089	2	41.0237	7.1568	20.7935	1.9729	0.9819
1781	8.568	1.1918	9.1859	9.9067	2	41.6687	4.5362	32.0804	1.2989	0.5191
1782	3.5582	1.4089	4.6707	4.5871	2	19.3595	4.1449	15.7492	1.2292
1783	3.5639	1.1854	3.3828	3.9233	2	19.3726	5.7268	13.2727	1.4596
1784	3.5595	1.221	3.7103	4.0261	2	17.485	4.7126	13.6533	1.2806
1785	6.262	1.3286	7.8306	7.9408	2	38.3203	4.8937	26.1366	1.4662	1.1363
1786	6.5204	1.2445	7.3518	7.7823	2	45.5394	6.1943	25.4931	1.7863	0.8415
1787	3.2656	1.2347	3.272	3.7048	2	17.0148	5.2001	12.6669	1.3432
1788	3.6543	1.3354	4.3428	4.4972	2	19.8308	4.5664	15.3306	1.2935
1789	5.0971	1.2808	6.1978	6.1762	2	29.6891	4.7903	20.5089	1.4476	1.0556
1790	3.8001	1.3096	4.4924	4.6086	2	34.54	7.6885	15.6346	2.2092
1791	5.641	1.2684	6.4861	6.8101	2	57.866	8.9215	22.4792	2.5742	0.9032
1792	4.8277	1.148	4.3829	5.2596	2	29.2728	6.6789	17.4121	1.6812	0.8523
1793	4.0066	1.3381	4.9333	4.9769	2	23.1209	4.6867	16.8425	1.3728
1794	3.5924	1.2079	3.5805	4.0261	2	12.899	3.6026	13.6319	0.9462
1795	5.6016	1.209	5.821	6.4588	2	36.3141	6.2385	21.2766	1.7068	0.8427
1796	6.1076	1.2253	6.6077	7.1613	2	35.1728	5.323	23.51	1.4961	0.7368
1797	3.3698	1.2286	3.5481	3.8162	2	23.3106	6.5699	13.0066	1.7922
1798	4.6499	1.2763	5.196	5.5851	2	31.7609	6.1126	18.6443	1.7035
1799	3.8568	1.3339	4.5587	4.7628	2	29.45	6.4602	16.1622	1.8222
1800	3.6844	1.3047	4.1926	4.4415	2	29.4374	7.0213	15.1011	1.9494
1801	3.814	1.2974	4.3391	4.5871	2	34.5693	7.9669	15.5458	2.2237
1802	5.6986	1.2377	6.3594	6.7244	2	52.9978	8.3338	22.158	2.3918	0.8098
1803	3.174	1.3829	3.8673	3.979	2	3.5664	0.9222	13.7896	0.2586
1804	3.9968	1.4618	5.5925	5.3838	2	34.3014	6.1335	18.3543	1.8688
1805	3.7618	1.4062	4.9682	4.8655	2	25.9533	5.2239	16.6188	1.5617
1806	3.5227	1.3383	4.2967	4.3302	2	29.8155	6.9392	14.8112	2.013
1807	3.6289	1.4497	4.8881	4.8099	2	14.9613	3.0608	16.5276	0.9052
1808	6.0877	1.195	6.2222	6.9685	2	54.0965	8.6941	22.855	2.3669
1809	3.5814	1.2361	3.7843	4.0989	2	39.4357	10.4209	13.907	2.8357
1810	6.8225	1.2106	7.3457	7.9451	2	52.1518	7.0996	25.9483	2.0098
1811	3.4841	1.2754	3.9168	4.0946	2	28.4155	7.2548	13.9602	2.0355
1812	5.8204	1.227	6.3452	6.8186	2	51.149	8.0611	22.4364	2.2797	0.9102
1813	3.5492	1.2478	3.7161	4.0946	2	12.293	3.308	13.9133	0.8835
1814	4.0939	1.1584	3.9435	4.4544	2	29.0891	7.3765	14.8984	1.9525	1.0518
1815	4.0664	1.2325	4.3229	4.6857	2	23.4878	5.4333	15.7444	1.4918
1816	3.9048	1.3045	4.4332	4.7285	2	30.345	6.8449	16.0022	1.8963
1817	4.5279	1.3436	5.6318	5.6965	2	32.5832	5.7856	19.113	1.7048
1818	4.7077	1.2094	4.8407	5.3795	2	38.1732	7.8859	17.8863	2.1342
1819	5.9814	1.2765	6.9554	7.2855	2	62.4464	8.9781	23.9866	2.6034
1820	5.8448	1.2214	6.4335	6.8186	2	22.1898	3.4491	22.427	0.9894	0.9524
1821	4.0932	1.3149	4.8085	5.0112	2	33.8491	7.0394	16.9087	2.0019
1822	4.1706	1.3892	5.35	5.3795	2	36.704	6.8606	18.2013	2.0166
1823	3.3321	1.3517	3.9328	4.1117	2	10.7416	2.7313	14.1492	0.7592
1824	4.8879	1.2458	5.2503	5.7564	2	43.8487	8.3517	19.1307	2.2921	0.9772
1825	3.9079	1.3404	4.7975	4.8527	2	32.3822	6.7498	16.4565	1.9677
1826	4.1627	1.2943	4.714	5.0283	2	33.8886	7.1889	16.9263	2.0021
1827	3.845	1.3584	4.758	4.827	2	38.697	8.133	16.4085	2.3584
1828	4.9632	1.2624	5.6328	5.9235	2	32.1742	5.7119	19.6835	1.6346	1.0549
1829	5.8955	1.261	6.4541	7.0927	2	58.2831	9.0304	23.3545	2.4956
1830	5.6901	1.2173	5.9264	6.6087	2	58.3535	9.8464	21.761	2.6816	0.8451
1831	4.4579	1.2132	4.4467	5.0925	2	43.9351	9.8804	16.9909	2.5858
1832	5.1214	1.245	5.5793	6.0434	2	50.7762	9.1008	20.0308	2.5349	1.0556
1833	3.9266	1.3483	4.8614	4.9041	2	43.8485	9.0197	16.6323	2.6363
1834	4.7246	1.3398	5.9333	5.9449	2	44.4989	7.4999	19.8866	2.2376
1835	4.164	1.3427	5.0678	5.2039	2	47.3395	9.3412	17.5639	2.6953
1836	3.9461	1.192	4.0761	4.3987	2	28.2591	6.9329	14.7768	1.9124
1837	5.2526	1.2267	5.6777	6.1205	2	44.223	7.7889	20.2426	2.1847	1.0644
1838	4.7699	1.2603	5.2673	5.6708	2	41.2569	7.8326	18.886	2.1845
1839	4.5758	1.2424	5.0032	5.3538	2	51.22	10.2374	17.8602	2.8678	1.1122
1840	3.3585	1.4131	4.3165	4.3173	2	18.7117	4.3349	14.9094	1.255
1841	5.9845	1.2963	7.179	7.3968	2	52.5458	7.3194	24.3706	2.1561	1.1166
1842	3.9687	1.3505	4.8194	4.9683	2	41.7577	8.6645	16.8381	2.48
1843	4.4948	1.3015	5.2857	5.4866	2	45.2143	8.5541	18.3787	2.4601
1844	5.2729	1.273	6.1316	6.3646	2	50.0399	8.161	21.0875	2.373
1845	3.6856	1.2822	4.0907	4.373	2	29.1216	7.119	14.8466	1.9615
1846	3.5411	1.3171	4.0148	4.2916	2	32.0634	7.9863	14.652	2.1883
1847	3.1478	1.4207	4.0115	4.0389	2	16.0882	4.0105	14.0494	1.1451
1848	6.0437	1.2193	6.5631	7.0499	2	56.462	8.6029	23.1503	2.4389	0.814
1849	5.2546	1.3034	6.4164	6.4845	2	57.2214	8.918	21.5172	2.6593
1850	4.7117	1.3337	5.7894	5.902	2	41.8036	7.2207	19.741	2.1176
1851	3.9163	1.2834	4.2021	4.6728	2	29.2899	6.9703	15.7905	1.8549
1852	3.4356	1.3491	4.1102	4.2445	2	25.1104	6.1093	14.5616	1.7244
1853	5.8972	1.161	5.7651	6.5574	2	30.6485	5.3162	21.5092	1.4249	0.7618
1854	4.3373	1.2112	4.5522	4.9384	2	36.9287	8.1123	16.5033	2.2377
1855	4.6696	1.2785	5.3171	5.6194	2	45.7051	8.5959	18.7558	2.4369	1.0586
1856	5.9014	1.1617	5.849	6.5659	2	34.9268	5.9714	21.5374	1.6217	0.8643
1857	4.1196	1.2787	4.6969	4.9169	2	27.7488	5.9079	16.5495	1.6767
1858	6.1859	1.127	5.8076	6.6987	2	42.8125	7.3718	21.9008	1.9548	0.7183
1859	3.5454	1.2594	3.8476	4.1246	2	26.3197	6.8405	14.027	1.8764
1860	4.7054	1.1855	4.7077	5.2767	2	36.3121	7.7133	17.5248	2.072
1861	3.9739	1.17	3.7757	4.3559	2	45.4329	12.033	14.6073	3.1103
1862	6.4525	1.2849	7.7132	7.9365	2	54.6539	7.0858	26.0463	2.0983	1.1218
1863	5.5317	1.2868	6.5025	6.7629	2	45.9865	7.0721	22.3628	2.0564	0.9651
1864	6.6866	1.2861	7.9212	8.2449	2	74.1717	9.3637	27.0172	2.7454	0.9337
1865	3.2679	1.2949	3.5792	3.8719	2	14.1296	3.9477	13.2944	1.0628
1866	4.4517	1.348	5.5267	5.6108	2	37.6322	6.8092	18.8518	1.9962	1.1409
1867	4.8057	1.1222	4.3213	5.1225	2	40.7367	9.427	16.9419	2.4045
1868	6.5901	1.2196	7.1714	7.7181	2	47.8109	6.6669	25.2499	1.8935	0.8354
1869	7.7926	1.2683	9.2768	9.5384	2	58.5348	6.3098	31.0502	1.8852	0.6939
1870	5.1604	1.2688	5.6957	6.2019	2	53.5578	9.4032	20.569	2.6038	1.054
1871	2.8329	1.3564	3.3205	3.4479	2	17.6631	5.3194	12.0722	1.4631
1872	3.9763	1.2847	4.4493	4.7542	2	53.7478	12.0801	16.0484	3.3491
1873	3.9402	1.253	4.1606	4.6	2	34.0743	8.1898	15.5097	2.197
1874	4.692	1.2654	5.2267	5.5937	2	45.1467	8.6377	18.6526	2.4204	1.036
1875	4.5204	1.4029	6.0915	5.9192	2	30.6462	5.031	19.9224	1.5383
1876	4.3607	1.2956	5.0042	5.2896	2	40.3752	8.0683	17.7493	2.2747
1877	3.3921	1.3047	3.7	4.0603	2	12.8972	3.4857	13.9036	0.9276
1878	5.0277	1.2643	5.7543	6.0134	2	20.0722	3.4882	19.9693	1.0052	1.0883
1879	3.6444	1.3021	4.3051	4.3816	2	16.0328	3.7241	14.9082	1.0754
1880	6.0065	1.0776	5.1268	6.2233	2	24.1785	4.7161	20.3338	1.1891	0.6202
1881	4.2371	1.2751	4.7436	5.054	2	10.8162	2.2802	16.9737	0.6372
1882	6.2028	1.1867	6.3843	7.0585	2	18.9997	2.976	23.1242	0.8216	0.8892
1883	4.7441	1.2335	5.0627	5.5251	2	26.2232	5.1797	18.3835	1.4265	1.0238
1884	3.7389	1.2796	4.1427	4.433	2	11.1171	2.6835	15.0305	0.7396
1885	5.5433	1.2376	6.118	6.5317	2	31.7044	5.1822	21.5524	1.471	1.0664
1886	7.986	1.2768	9.2923	9.8467	2	29.7195	3.1983	32.0334	0.9278	0.8734
1887	2.8716	1.2633	3.0476	3.2851	2	17.0994	5.6108	11.3963	1.5004
1888	3.7653	1.1635	3.5234	4.0903	2	21.9045	6.2169	13.7627	1.5916
1889	5.3569	1.12	4.877	5.7307	2	24.3412	4.991	18.8492	1.2914	0.6357
1890	3.6545	1.1284	3.1166	3.8505	2	13.0448	4.1856	12.955	1.0069
1891	6.9149	1.2797	8.0724	8.4976	2	29.7091	3.6803	27.7999	1.0687	0.7493
1892	5.0365	1.2295	5.342	5.8678	2	25.3944	4.7537	19.4532	1.3054	1.0895
1893	3.8102	1.27	4.1919	4.4929	2	17.6418	4.2085	15.2024	1.1605
1894	5.9062	1.2441	6.669	7.0156	2	21.9476	3.291	23.0837	0.9508	0.8526
1895	3.6672	1.1603	3.4649	3.9661	2	17.5321	5.0599	13.3676	1.3115
1896	3.5494	1.2563	3.7676	4.1203	2	11.0705	2.9383	14.0083	0.7903
1897	6.957	1.194	7.3639	8.0007	2	38.7989	5.2688	26.0962	1.4868	0.6863
1898	4.0496	1.3191	4.7684	4.9683	2	27.1738	5.6987	16.7816	1.6193
1899	4.7183	1.3315	5.8063	5.902	2	28.8829	4.9744	19.7371	1.4634
1900	3.4863	1.1703	3.2044	3.7862	2	17.6507	5.5083	12.8181	1.377
1901	5.2935	1.2513	5.8906	6.2875	2	20.1241	3.4163	20.8084	0.9671	1.0893
1902	6.0534	1.1576	5.9884	6.7201	2	43.5482	7.2721	22.0154	1.9781	0.8719
1903	3.9476	1.2377	4.1646	4.5572	2	20.8512	5.0068	15.3495	1.3584
1904	6.0867	1.1263	5.6187	6.5831	2	23.5877	4.1981	21.5364	1.0952	0.9372
1905	3.3257	1.1686	3.1033	3.5935	2	9.1198	2.9387	12.21	0.7469
1906	4.7432	1.299	5.6354	5.7993	2	37.8817	6.7221	19.3565	1.9571
1907	4.7434	1.377	6.1551	6.1248	2	26.0035	4.2247	20.5198	1.2672
1908	5.8362	1.2978	7.0095	7.2127	2	33.9796	4.8476	23.7948	1.428	1.0299
1909	3.1483	1.3834	3.9919	3.9447	2	28.8502	7.2272	13.6828	2.1085
1910	3.5957	1.0701	2.9624	3.602	2	23.0888	7.794	12.0882	1.91
1911	5.6923	1.2011	5.8632	6.5274	2	28.2732	4.8221	21.479	1.3163	0.9188
1912	5.1049	1.1924	5.1549	5.7821	2	31.128	6.0385	19.1237	1.6277	1.0195
1913	4.5154	1.4025	5.9667	5.9106	2	23.4603	3.9319	19.8948	1.1792
1914	3.4978	1.3615	4.2367	4.3644	2	13.9213	3.2859	14.961	0.9305
1915	6.4095	1.3346	8.2853	8.1721	2	36.9973	4.4654	26.8742	1.3767	1.1654
1916	4.2541	1.206	4.3224	4.8184	2	17.3447	4.0127	16.1181	1.0761
1917	3.9397	1.1208	3.5235	4.146	2	18.5257	5.2578	13.8719	1.3355
1918	6.6912	1.2364	7.4789	7.9451	2	44.9709	6.013	25.9908	1.7303	0.8268
1919	3.4902	1.283	3.708	4.1246	2	14.8185	3.9964	14.0674	1.0534
1920	4.2696	1.3078	4.945	5.2168	2	25.1174	5.0794	17.542	1.4318	1.1238
1921	4.8918	1.1109	4.2814	5.1696	2	29.1827	6.8162	17.073	1.7093
1922	7.0592	1.2114	7.7452	8.2363	2	19.7834	2.5543	26.8644	0.7364	0.6555
1923	4.7902	1.2071	4.8307	5.4695	2	26.9577	5.5805	18.1651	1.484	0.9481
1924	5.3163	1.1721	5.3088	5.9363	2	29.9528	5.6421	19.5755	1.5301	0.8749
1925	4.8652	1.2188	5.1121	5.6108	2	37.6448	7.3639	18.6282	2.0209
1926	8.5842	1.1423	8.3365	9.5255	2	58.6267	7.0325	30.8049	1.9032	0.8248
1927	6.1802	1.3228	7.6515	7.7994	2	40.122	5.2437	25.6823	1.5622	0.9649
1928	3.8657	1.2155	3.8295	4.3816	2	25.9568	6.7781	14.7611	1.7585
1929	5.252	1.225	5.2548	6.1119	2	34.2421	6.5163	20.213	1.6941	0.9868
1930	5.2467	1.2128	5.4975	6.0477	2	36.3388	6.6101	19.9909	1.8178
1931	4.222	1.2548	4.615	4.9598	2	31.5908	6.8452	16.6431	1.8981
1932	5.3527	1.2297	5.692	6.2575	2	39.9743	7.0229	20.6781	1.9332	1.0546
1933	5.1019	1.1578	4.9389	5.6194	2	34.7803	7.0421	18.5577	1.8742
1934	4.0016	1.1828	3.7312	4.433	2	13.6016	3.6454	14.8697	0.9147
1935	4.1619	1.1299	3.6842	4.4287	2	27.5879	7.4882	14.7738	1.8674
1936	5.9898	1.207	6.2732	6.9171	2	46.022	7.3363	22.7129	2.0262	0.9044
1937	6.1302	1.1487	5.8458	6.7587	2	42.53	7.2753	22.1226	1.9225	0.661
1938	5.8123	1.2297	6.3939	6.8229	2	57.5082	8.9942	22.4542	2.5611	1.0414
1939	3.9265	1.258	4.3434	4.6	2	27.9599	6.4373	15.5183	1.8017
1940	5.2782	1.2517	5.7353	6.2704	2	42.6793	7.4415	20.7552	2.0563
1941	5.6797	1.2414	6.3569	6.7201	2	36.4618	5.7358	22.1509	1.6461	0.9991
1942	3.1131	1.2829	3.3484	3.6406	2	19.6245	5.8609	12.5468	1.5641
1943	4.1702	1.2361	4.3572	4.827	2	28.2806	6.4905	16.1946	1.7463	1.0638
1944	4.2253	1.0074	3.0835	4.0389	2	29.6114	9.6032	13.3729	2.2143
1945	4.4822	1.3013	5.3032	5.4695	2	36.6076	6.9029	18.3245	1.9977
1946	3.561	1.1824	3.3699	3.9104	2	26.2786	7.798	13.2274	1.9867
1947	4.4132	1.2062	4.57	5.0112	2	39.4519	8.6328	16.7241	2.359
1948	6.5552	1.2338	7.3041	7.7609	2	64.4665	8.8261	25.4077	2.5373	0.8051
1949	4.9569	1.2992	5.8477	6.0777	2	43.7381	7.4795	20.2314	2.1619
1950	4.2708	1.2866	4.7797	5.1397	2	32.1229	6.7207	17.2627	1.8608
1951	3.8389	1.2369	4.0124	4.4201	2	32.6376	8.1342	14.9176	2.1879
1952	5.4023	1.1944	5.5206	6.1462	2	46.6009	8.4413	20.2706	2.2989	0.7809
1953	3.2405	0.9962	2.3454	3.0153	2	26.257	11.1951	10.1419	2.589
1954	2.9788	1.3098	3.2001	3.5335	2	14.1868	4.4332	12.2574	1.1574
1955	3.529	1.2591	3.7745	4.1032	2	35.7334	9.4671	13.9593	2.5598
1956	4.4941	1.2616	5.0299	5.3281	2	33.3133	6.6231	17.8118	1.8703
1957	3.0841	1.1951	2.8349	3.3793	2	33.842	11.9376	11.5794	2.9226
1958	3.489	1.2196	3.4489	3.9361	2	13.8705	4.0217	13.3686	1.0375
1959	8.006	1.1875	8.2227	9.2043	2	79.935	9.7213	29.8669	2.6764	0.8508
1960	4.1622	1.2507	4.4475	4.8698	2	13.5483	3.0463	16.3536	0.8285
1961	5.1325	1.2765	5.8772	6.2019	2	45.5686	7.7535	20.5824	2.214	0.9303
1962	5.2277	1.2277	5.6128	6.0948	2	59.8291	10.6594	20.1636	2.9672
1963	4.1668	1.294	4.6854	5.0326	2	58.1839	12.4181	16.9392	3.4349
1964	4.7255	1.1687	4.58	5.2296	2	28.8917	6.3082	17.3502	1.6652
1965	5.5526	1.2379	6.0242	6.5445	2	37.1882	6.1731	21.5933	1.7222	0.8283
1966	6.0748	1.2047	6.3045	7.0071	2	47.8531	7.5903	22.9918	2.0813	0.7876
1967	3.8411	1.2946	4.3768	4.6128	2	27.4687	6.276	15.6215	1.7584
1968	3.9203	1.3048	4.5471	4.7499	2	26.9131	5.9187	16.07	1.6747
1969	3.4404	1.2799	3.6948	4.0518	2	20.3523	5.5084	13.8334	1.4712
1970	3.9933	1.3008	4.6703	4.8313	2	37.0944	7.9426	16.3187	2.2731
1971	4.2951	1.1839	4.1886	4.7842	2	43.2185	10.3181	15.9749	2.7054	1.0316
1972	3.3274	1.2442	3.439	3.8076	2	35.5823	10.3467	13.0057	2.7359
1973	4.4843	1.1728	4.443	4.9641	2	42.7414	9.6199	16.5224	2.5869
1974	4.9197	1.2261	5.1915	5.7093	2	31.6783	6.102	18.9499	1.6717
1975	4.5407	1.1459	4.3396	4.9212	2	46.1681	10.6388	16.3458	2.8245	1.0525
1976	3.4365	1.1377	3.0825	3.632	2	28.5306	9.2557	12.2831	2.3228
1977	3.6657	1.2946	4.2017	4.3858	2	13.5041	3.214	14.9084	0.9058
1978	4.3302	1.2721	4.9206	5.1611	2	29.3411	5.9629	17.3048	1.6955
1979	6.3645	1.181	6.4399	7.2169	2	54.6401	8.4846	23.613	2.314	0.8337
1980	4.8948	1.1734	4.9445	5.448	2	40.8977	8.2714	18.0437	2.2666	0.9163
1981	4.484	1.175	4.344	4.9726	2	43.019	9.9031	16.5528	2.5989	0.9147
1982	4.9559	1.3679	6.4691	6.3775	2	26.1534	4.0428	21.2968	1.228
1983	6.3359	1.2619	7.2549	7.6538	2	62.8445	8.6624	25.1188	2.5019	0.8902
1984	3.9709	1.2867	4.5153	4.7542	2	33.7141	7.4666	16.0519	2.1003
1985	3.6423	1.1382	3.3605	3.8676	2	20.6229	6.1369	13.0238	1.5835
1986	3.5652	1.1766	3.451	3.8976	2	32.994	9.5607	13.1779	2.5037
1987	4.7786	1.1512	4.5587	5.2168	2	41.8996	9.1911	17.2824	2.4244	0.6991
1988	5.3845	1.3483	7.0843	6.87	2	51.5426	7.2756	22.8085	2.2598
1989	4.1757	1.2378	4.3136	4.8398	2	29.8909	6.9295	16.2377	1.8408
1990	3.5451	1.2183	3.5015	4.0004	2	42.2166	12.0567	13.5682	3.1114
1991	4.3766	1.3003	5.1433	5.3281	2	36.5421	7.1048	17.8787	2.0439	1.156
1992	3.6844	1.2337	4.0007	4.2188	2	40.8695	10.2156	14.2798	2.862
1993	5.4451	1.2049	5.8278	6.249	2	54.4584	9.3446	20.6105	2.6423	0.8554
1994	3.1575	1.1251	2.7609	3.2808	2	25.0433	9.0707	11.1604	2.2439
[truncated: 289 more rows]

## Sheet: BW25113 dacB a PBP4 pre
Medium is TY 37oC
n	Axis	Dia	Volume	Area	ConcTotal	WallArea	ConcWall	FlChannel	Constr
count	2643	2643	2643	2643	2643	2643	2643	2643	733
mean	3.6623	1.1313	3.2118	3.8496	1.8918	12.9638	0.4599	2	0.8158
stdev	0.8783	0.1011	0.9171	0.9669	0.7288	3.06	0.1683	0	0.1329
---	---	---	---	---	---	---	---	---	---
1	2.8582	1.0975	2.3161	2.8782	0.9801	9.8542	0.2303	2
2	2.6305	1.1439	2.1946	2.7283	0.9631	9.4534	0.2236	2
3	5.2969	0.9898	3.8306	5.0326	1.2812	16.4707	0.298	2	0.7199
4	3.2768	1.1599	2.867	3.5121	0.7335	11.9407	0.1761	2
5	3.7116	1.1257	3.23	3.9061	0.5346	13.1258	0.1316	2
6	4.2538	1.0145	3.1946	4.0946	1.2996	13.5574	0.3062	2
7	2.711	1.1643	2.4155	2.8654	0.8814	9.9157	0.2147	2
8	2.8685	1.1809	2.6419	3.0881	1.1106	10.6416	0.2757	2
9	4.5992	1.059	3.6698	4.63	0.8472	15.3017	0.2032	2	0.7557
10	3.5798	1.1279	3.0697	3.7648	0.931	12.6852	0.2253	2
11	4.2526	1.0734	3.4016	4.3173	1.458	14.34	0.3459	2
12	4.2034	1.0304	3.1624	4.1032	1.2631	13.6062	0.2936	2
13	3.1596	1.174	2.8618	3.4136	1.3026	11.6534	0.3199	2
14	4.6193	1.0776	3.8448	4.7285	1.1047	15.6378	0.2716	2	0.8823
15	2.742	1.2114	2.5435	3.0067	0.751	10.4351	0.1831	2
16	2.8161	1.1669	2.5084	2.9939	0.963	10.3235	0.234	2
17	2.5919	1.0257	1.8898	2.4328	1.4057	8.3521	0.3181	2
18	3.6193	1.1029	2.9961	3.7305	1.4444	12.5398	0.3451	2
19	4.1315	1.0551	3.2465	4.1203	0.7861	13.6948	0.1864	2	0.9184
20	3.1569	1.151	2.8559	3.3493	0.8501	11.4155	0.2127	2
21	2.8124	1.0805	2.0953	2.7883	1.0751	9.5466	0.236	2
22	3.6996	1.0794	3.0189	3.7434	1.1044	12.5458	0.2658	2
23	4.6374	1.1377	4.2258	4.9983	1.1336	16.5754	0.289	2	0.9396
24	3.0454	0.9789	1.9909	2.7754	1.2992	9.3652	0.2762	2
25	4.269	1.1421	3.8718	4.5957	1.7874	15.3173	0.4518	2
26	4.4892	1.0848	3.7353	4.6171	0.823	15.2985	0.2009	2	0.7234
27	4.9136	1.0506	3.9765	4.9255	1.7383	16.2181	0.4262	2
28	4.3407	1.07	3.5137	4.3987	1.1088	14.5907	0.267	2
29	3.3267	1.0929	2.7381	3.3793	0.7802	11.4217	0.187	2
30	2.6335	1.1563	2.3002	2.7583	1.4607	9.5668	0.3512	2
31	4.5067	1.0283	3.3782	4.4073	0.8559	14.5587	0.1986	2	0.5921
32	5.2441	1.0649	4.3465	5.341	1.1228	17.5436	0.2782	2
33	5.1438	0.9313	3.3464	4.6043	2.3806	15.0495	0.5294	2	0.4921
34	3.3608	0.9875	2.2278	3.1095	1.9511	10.4262	0.4169	2
35	3.2328	1.1426	2.8989	3.4136	1.3225	11.6042	0.3304	2
36	2.7691	1.2849	2.8504	3.2037	1.0489	11.1777	0.2675	2
37	2.8749	1.0614	2.1724	2.8097	1.9517	9.5865	0.4423	2
38	2.8824	1.0988	2.3254	2.9082	0.6736	9.9504	0.1574	2
39	2.6169	1.1999	2.3544	2.8311	1.107	9.8649	0.2642	2
40	3.9952	1.2121	3.9752	4.5272	1.3753	15.2131	0.3594	2
41	4.4209	1.0246	3.2794	4.3045	1.7895	14.2306	0.4124	2	0.851
42	4.727	1.0855	4.0138	4.8784	1.7029	16.1203	0.424	2	0.7998
43	3.2886	1.094	2.5971	3.3408	0.8923	11.3022	0.205	2
44	3.3947	1.1852	3.1642	3.722	0.9473	12.64	0.2372	2
45	3.1434	1.0797	2.5222	3.1438	0.704	10.6623	0.1665	2
46	2.5026	1.1167	1.9966	2.527	1.3609	8.7795	0.3095	2
47	4.8028	0.9295	3.0605	4.2788	1.719	14.0246	0.3751	2	0.6555
48	2.7376	1.0671	2.0501	2.6769	1.5236	9.1774	0.3404	2
49	3.4849	1.1379	3.0902	3.6877	1.6214	12.4582	0.4022	2
50	2.9127	1.0399	2.1506	2.7968	2.5259	9.5156	0.5709	2
51	2.8318	1.0662	2.1609	2.7754	1.2981	9.4857	0.2957	2
52	4.9226	0.9922	3.6138	4.6728	1.4104	15.3437	0.3322	2	0.8533
53	3.5224	1.0315	2.5758	3.405	1.575	11.4145	0.3554	2
54	5.7899	0.9843	4.1314	5.4909	2.1804	17.9031	0.5032	2
55	3.5055	1.047	2.7215	3.435	1.7983	11.5304	0.4244	2
56	3.048	1.0024	2.0731	2.8397	1.8714	9.5984	0.4042	2
57	4.1879	0.9413	2.6299	3.752	1.7993	12.3844	0.3821	2	0.745
58	2.2963	1.1115	1.6751	2.2871	1.448	8.0181	0.3025	2
59	3.2758	0.8856	1.8016	2.7326	2.5775	9.1135	0.5095	2
60	4.9432	1.0009	3.5592	4.7328	1.7706	15.544	0.4054	2	0.8216
61	5.6219	1.0409	4.3488	5.6194	2.3843	18.3841	0.564	2	0.7377
62	2.3162	1.1041	1.8532	2.2957	0.7809	8.0341	0.1801	2
63	4.07	1.0992	3.3862	4.2145	1.6871	14.0549	0.4065	2
64	2.3771	1.0958	1.8728	2.3471	1.2736	8.1832	0.2915	2
65	3.1807	1.1202	2.695	3.2937	1.257	11.1933	0.3027	2
66	2.8457	1.1159	2.3893	2.9082	1.8678	9.9758	0.4474	2
67	3.4049	1.045	2.5281	3.3236	1.8296	11.1777	0.4138	2
68	3.2827	0.9935	2.2896	3.0495	2.1005	10.2459	0.4694	2
69	3.2508	1.1166	2.6871	3.3622	1.2685	11.4032	0.2989	2
70	2.8602	1.0661	2.2107	2.8054	2.9075	9.5797	0.671	2
71	4.2315	1.1147	3.7323	4.4501	2.2417	14.8181	0.5646	2	0.9235
72	2.4484	1.0159	1.6899	2.2657	2.5079	7.8138	0.5424	2
73	2.7834	1.1518	2.422	2.921	2.9822	10.0711	0.7172	2
74	4.6238	1.0016	3.3347	4.4158	2.8311	14.5491	0.6489	2	0.8017
75	3.5474	1.2756	3.6953	4.176	1.1448	14.2162	0.2976	2
76	4.4641	0.9469	2.9008	4.0346	2.1469	13.2798	0.469	2	0.7209
77	2.91	1.0323	2.0256	2.7754	3.2427	9.4378	0.696	2
78	2.374	1.0483	1.7236	2.2529	1.7414	7.8186	0.3839	2
79	3.1272	1.0992	2.5541	3.178	1.6368	10.7985	0.3871	2
80	4.1975	0.9401	2.6076	3.7562	1.9709	12.3964	0.4146	2	0.7285
81	3.5335	1.1564	3.2003	3.7991	2.2175	12.8367	0.5529	2
82	5.2045	1.2274	5.3283	6.0648	2.5973	20.0689	0.6896	2
83	3.0866	1.0688	2.3152	3.0538	1.6637	10.364	0.3716	2
84	2.6656	0.9861	1.799	2.4199	3.3274	8.2581	0.7249	2
85	3.5477	0.9942	2.4942	3.3151	2.8489	11.081	0.6413	2	0.8628
86	2.8669	1.1383	2.5358	2.9853	0.8494	10.2521	0.2101	2
87	2.3186	1.1517	2.0031	2.3857	1.7432	8.3891	0.4162	2
88	3.9767	1.0784	3.342	4.0389	1.7384	13.4727	0.4312	2
89	2.9888	1.0881	2.3746	2.9981	1.8455	10.2172	0.4289	2
90	2.8347	1.2388	2.8725	3.1823	2.1228	11.0321	0.5527	2
91	4.1727	1.1441	3.8693	4.4929	2.065	14.9974	0.5328	2	0.9825
92	3.4737	1.1064	2.928	3.5806	1.9598	12.0742	0.4752	2
93	4.3309	1.0993	3.6515	4.5015	1.967	14.9565	0.4802	2	0.9496
94	3.9274	1.0419	3.0654	3.859	1.2577	12.8553	0.2999	2
95	3.819	1.0348	2.8988	3.722	2.4964	12.4148	0.5829	2	0.8971
96	3.477	1.0441	2.5399	3.3965	1.9146	11.4053	0.4264	2
97	4.7314	0.8277	2.3551	3.7691	1.484	12.3028	0.2841	2	0.4828
98	5.4315	1.0411	4.2737	5.4223	1.9882	17.7657	0.4783	2	0.6147
99	3.8853	0.8904	2.2381	3.2894	2.1541	10.8684	0.4436	2	0.7912
100	5.2506	0.9815	3.6651	4.9469	1.8439	16.1907	0.4174	2	0.6421
101	3.4162	1.1412	2.9968	3.6192	1.9982	12.248	0.4889	2
102	3.5863	1.1353	3.1395	3.7948	2.4065	12.7906	0.5907	2
103	4.0578	1.1353	3.4736	4.3302	2.023	14.4726	0.4855	2
104	3.6086	0.9954	2.4943	3.3793	3.0739	11.2844	0.6795	2
105	2.6627	1.0258	1.8443	2.5056	1.6906	8.5809	0.3634	2
106	2.9207	1.0799	2.3314	2.9039	1.7982	9.9091	0.4231	2
107	3.1879	1.1473	2.8917	3.375	1.5299	11.4905	0.385	2
108	3.356	1.0493	2.5165	3.2851	2.2129	11.0627	0.5034	2
109	3.8531	1.0533	2.8946	3.8205	2.1369	12.7503	0.4851	2
110	3.7382	1.0602	2.933	3.722	1.7273	12.4507	0.4069	2
111	4.4012	1.0927	3.7244	4.5529	2.7644	15.1083	0.6815	2
112	3.0459	0.9105	1.7064	2.5955	2.5802	8.713	0.5053	2
113	2.5363	0.9715	1.4905	2.2615	2.3313	7.7409	0.4489	2
114	2.8822	0.9968	1.905	2.6598	2.8655	9.0258	0.6048	2
115	3.4245	0.8034	1.6384	2.6127	4.0797	8.643	0.7734	2
116	3.2047	1.1229	2.7065	3.3279	1.8656	11.305	0.4466	2
117	3.4039	1.054	2.5567	3.3493	1.9731	11.2712	0.4476	2
118	2.897	1.0082	2.0701	2.7026	2.0284	9.1757	0.4576	2
119	4.0498	1.022	2.9817	3.9147	2.1773	13.0025	0.4993	2	0.8016
120	3.7986	1.0041	2.6516	3.5978	2.9843	11.9824	0.6604	2
121	2.6401	1.0481	1.8782	2.5313	2.0413	8.6929	0.441	2
122	4.7797	1.0179	3.5613	4.6428	2.6443	15.2844	0.6161	2	0.6857
123	4.5919	1.0247	3.4118	4.4801	2.4911	14.7824	0.5749	2	0.6463
124	2.8657	1.0513	2.0861	2.7754	2.7251	9.4643	0.6007	2
125	4.7984	1.0342	3.6656	4.7328	2.4051	15.5895	0.5655	2	0.8192
126	2.7052	1.1017	2.1485	2.7197	2.8722	9.3625	0.6591	2
127	2.6885	1.0887	2.0482	2.6726	3.4987	9.1954	0.7793	2
128	2.713	0.9286	1.6226	2.3343	1.6954	7.9146	0.3476	2
129	3.2265	1.0875	2.6095	3.2551	2.85	11.0237	0.6747	2
130	3.2335	0.9743	2.1701	2.9467	2.7876	9.8974	0.6112	2
131	2.9294	0.961	1.8414	2.6169	3.0863	8.844	0.6426	2
132	3.6405	1.0483	2.7337	3.5806	2.4335	11.9898	0.5548	2
133	3.771	1.0227	2.6978	3.632	2.2157	12.1154	0.4934	2
134	3.6601	1.062	2.778	3.6449	2.2021	12.211	0.501	2
135	3.0071	1.2356	2.8989	3.3879	2.0427	11.6727	0.5073	2
136	2.7354	1.0587	1.9714	2.6555	2.5377	9.0982	0.5499	2
137	3.9463	1.062	3.149	3.949	1.9891	13.1665	0.4757	2
138	4.8829	0.9129	2.958	4.2788	3.0607	14.0041	0.6465	2	0.6065
139	2.9599	0.9865	2.0249	2.7112	2.8536	9.1736	0.6299	2
140	4.0646	0.9754	2.7797	3.7605	1.6045	12.4555	0.3581	2
141	4.4304	1.0933	3.7704	4.5871	2.7888	15.2168	0.691	2	0.7821
142	3.9917	1.075	3.1507	4.0432	1.6019	13.4812	0.3744	2	0.9407
143	3.6501	1.1381	3.2836	3.8762	1.4116	13.0506	0.3552	2
144	3.2853	1.0377	2.3641	3.178	1.9242	10.71	0.4247	2
145	2.9562	0.9728	1.8978	2.6726	2.4635	9.0343	0.5175	2
146	6.8053	1.0459	5.4423	6.8829	1.9763	22.3606	0.481	2	0.5243
147	2.8817	1.032	1.9853	2.7454	2.896	9.3431	0.6154	2
148	5.3671	1.1028	4.7154	5.6579	2.4374	18.5948	0.6181	2	0.7441
149	3.5865	0.9996	2.5756	3.3708	2.3117	11.2632	0.5286	2	0.9161
150	5.8768	0.9607	3.9751	5.448	2.8046	17.7377	0.6285	2	0.678
151	2.4133	1.1573	1.9853	2.5056	4.3623	8.7745	0.987	2
152	4.0618	0.9938	2.7712	3.8248	1.9526	12.6816	0.4267	2	0.7421
153	2.7401	1.174	2.3682	2.921	2.0817	10.1059	0.4878	2
154	4.44	1.0659	3.5691	4.4886	1.645	14.8673	0.3949	2	0.9238
155	4.3246	1.0678	3.4641	4.373	2.1658	14.5068	0.5172	2	0.73
156	5.0799	1.0545	4.0248	5.1182	3.1572	16.8291	0.7551	2	0.9193
157	3.6874	1.1101	3.144	3.829	2.1926	12.8601	0.536	2
158	2.5466	1.1866	2.2444	2.7197	2.0931	9.4936	0.4948	2
159	4.2232	1.116	3.7282	4.4458	2.5527	14.8065	0.6428	2	0.9188
160	4.7438	0.8566	2.5429	3.9061	2.7959	12.7662	0.5569	2	0.6548
161	2.6251	1.1308	2.1877	2.694	1.8761	9.3257	0.4401	2
162	2.7926	1.0292	1.9221	2.6469	2.5858	9.0297	0.5504	2
163	2.7996	1.1307	2.3505	2.8911	1.9771	9.9444	0.4673	2
164	2.7562	1.2498	2.6482	3.1095	1.1679	10.8219	0.2858	2
165	2.3152	1.0538	1.6984	2.2015	0.5516	7.6649	0.1222	2
166	3.0905	1.0477	2.325	3.0024	2.016	10.1724	0.4608	2
167	4.8921	1.1527	4.5356	5.3538	1.5337	17.7152	0.3927	2	0.8659
168	4.019	0.9652	2.6371	3.6791	0.8734	12.1865	0.189	2	0.7952
169	3.1146	1.085	2.4275	3.1266	0.8894	10.6162	0.2034	2
170	2.7693	1.1778	2.433	2.9639	1.6166	10.2464	0.3839	2
171	3.8809	0.9394	2.365	3.4564	1.486	11.4536	0.3068	2
172	3.3772	1.1478	3.0311	3.5935	1.0668	12.1774	0.2655	2
173	4.0512	1.1422	3.6387	4.3473	1.4242	14.537	0.3565	2
174	3.0325	1.1063	2.4075	3.0924	1.9726	10.5401	0.4506	2
175	3.2217	1.1331	2.788	3.375	1.503	11.4686	0.3654	2
176	4.2146	1.1703	3.9766	4.6385	0.8772	15.4958	0.2251	2	1.0098
177	4.7319	1.0542	3.7331	4.7499	1.6587	15.6715	0.3951	2	0.7459
178	4.35	1.0983	3.7006	4.5186	0.5928	15.0089	0.1462	2	0.7727
179	3.1346	1.2113	3.0547	3.4821	1.027	11.9287	0.263	2
180	2.5359	1.1299	2.0784	2.5912	1.2211	9.0013	0.2819	2
181	3.9754	1.0581	3.1936	3.9661	1.1351	13.2148	0.2743	2
182	2.6251	1.171	2.3182	2.7797	0.8852	9.6571	0.2125	2
183	2.7762	1.2177	2.7156	3.0624	1.2404	10.6204	0.3172	2
184	3.5734	1.0544	2.7953	3.5292	1.4117	11.837	0.3334	2
185	5.0307	1.0677	4.1504	5.1268	1.5869	16.8749	0.3903	2	0.655
186	4.8934	1.1183	4.4122	5.2039	1.2549	17.1916	0.3221	2	0.8178
187	2.7838	1.1049	2.1729	2.814	1.1557	9.6634	0.2599	2
188	4.6571	1.017	3.4283	4.5143	2.0055	14.8795	0.4621	2	0.7503
189	4.3936	1.009	3.1176	4.2145	1.7444	13.9267	0.3905	2
190	3.0985	1.1555	2.8004	3.2937	0.911	11.2474	0.2268	2
191	3.4515	1.132	3.0851	3.632	1.6081	12.2742	0.4042	2
192	2.5221	1.1207	2.0039	2.557	1.4691	8.8797	0.3315	2
193	4.5254	1.0793	3.7332	4.6343	2.2367	15.3443	0.5442	2	0.7371
194	2.8767	1.0236	2.1057	2.7197	1.2407	9.2507	0.2824	2
195	3.984	1.075	3.1793	4.0346	1.7021	13.4542	0.4022	2
196	2.8971	1.0887	2.2724	2.8996	1.2923	9.9085	0.2964	2
197	6.8234	0.9786	4.8168	6.4717	1.8317	20.9771	0.4206	2	0.5138
198	2.9557	1.0443	2.1954	2.8525	2.0857	9.6967	0.4722	2
199	2.827	1.0684	2.2117	2.7754	1.8146	9.4888	0.423	2
200	3.9805	1.0469	3.0889	3.9318	1.6261	13.0911	0.3837	2	0.9165
201	4.9369	1.0452	3.8727	4.9255	2.2934	16.2104	0.5479	2	0.6982
202	2.9655	1.0932	2.4073	2.9853	1.5176	10.1842	0.3587	2
203	2.5459	1.0975	1.971	2.5356	1.5402	8.7777	0.3458	2
204	3.6114	0.9503	2.3659	3.238	1.5973	10.7812	0.3505	2
205	2.7599	1.0475	2.1168	2.6555	1.5771	9.0822	0.3676	2
206	3.564	1.0452	2.7486	3.4907	1.1892	11.7028	0.2793	2
207	4.5397	1.0169	3.3974	4.3944	1.4662	14.5026	0.3435	2	0.727
208	3.4519	1.2205	3.4474	3.8933	1.9679	13.2353	0.5126	2
209	3.6966	1.171	3.4965	4.0346	1.571	13.5997	0.4039	2
210	4.5789	1.0778	3.711	4.6857	2.0775	15.5035	0.4973	2	0.7615
211	3.3296	1.0693	2.6564	3.3151	2.6293	11.1855	0.6244	2
212	7.6043	1.1094	6.8748	8.1721	2.1143	26.503	0.5484	2
213	2.9823	1.1526	2.6637	3.1523	1.8472	10.799	0.4556	2
214	2.9317	1.1186	2.3683	3.011	2.0333	10.3029	0.4674	2
215	3.9967	1.1209	3.5177	4.2102	1.9261	14.074	0.4814	2
216	2.8039	1.2086	2.5874	3.0752	2.1552	10.6458	0.5238	2
217	4.8803	1.0934	4.2512	5.0797	2.42	16.7643	0.6137	2	0.647
218	3.9222	1.0855	3.1937	4.0047	1.5459	13.3755	0.3691	2
219	4.8463	1.0531	3.8023	4.8655	1.5855	16.0331	0.376	2	0.7641
220	4.6743	1.1656	4.476	5.1568	1.7782	17.1165	0.465	2
221	2.8587	1.0954	2.2334	2.8739	2.2122	9.8376	0.5022	2
222	2.6247	1.1571	2.294	2.7497	1.6455	9.5412	0.3956	2
223	3.4746	1.1347	3.0397	3.6663	3.0632	12.386	0.7518	2
224	4.4895	1.1295	3.9656	4.797	2.2544	15.9304	0.5612	2	0.7304
225	3.0226	1.104	2.4382	3.0752	3.3017	10.4827	0.768	2
226	2.3281	1.2044	2.1767	2.4927	1.6205	8.8092	0.4004	2
227	2.6002	1.2947	2.7901	3.0067	1.8143	10.576	0.4786	2
228	4.7399	1.0173	3.6072	4.6	2.1334	15.1492	0.508	2	0.8304
229	3.5726	0.9701	2.3874	3.2637	3.959	10.8876	0.8681	2
230	3.6112	1.1235	3.0361	3.7862	3.152	12.7457	0.7508	2	0.9442
231	3.1384	1.19	2.8727	3.4307	1.7637	11.7326	0.4318	2
232	3.7106	1.0982	3.1637	3.8162	2.0046	12.8021	0.4954	2	0.9819
233	2.9374	1.1248	2.4507	3.0324	1.4017	10.3795	0.331	2
234	2.5523	1.2128	2.3332	2.7797	0.7323	9.7243	0.1757	2
235	2.8982	1.2021	2.734	3.1737	1.3895	10.9448	0.3471	2
236	4.7394	1.0364	3.6888	4.6814	1.5223	15.4312	0.3639	2	0.7363
237	2.9568	1.24	2.8691	3.3365	2.4932	11.5185	0.621	2
238	3.5228	1.0676	2.7814	3.5164	1.5271	11.8155	0.3595	2
239	3.7504	1.1833	3.4376	4.1374	2.9989	13.9421	0.7394	2	0.8806
240	3.148	1.1646	2.8448	3.375	3.8969	11.5174	0.9625	2
241	4.1227	0.9995	2.8941	3.9061	2.5386	12.945	0.5675	2
242	3.6971	1.1241	3.2414	3.8847	2.0917	13.0561	0.5193	2
243	4.8462	1.1029	4.2131	5.084	2.6059	16.7919	0.6538	2	0.8254
244	3.3188	1.0063	2.2553	3.1223	2.7177	10.4918	0.5842	2
245	3.9924	1.0688	3.18	4.0218	2.9008	13.4049	0.6881	2	0.9164
246	4.0585	1.0872	3.296	4.1588	2.4613	13.8623	0.5852	2
247	3.2814	1.2541	3.3883	3.7777	1.3675	12.9281	0.3584	2
248	2.3383	0.9914	1.54	2.1073	2.1583	7.2829	0.4564	2
249	3.598	1.1049	3.0484	3.7134	2.638	12.489	0.6439	2
250	2.8681	1.1144	2.3604	2.9296	2.7322	10.0408	0.6423	2
251	3.4647	1.0811	2.7491	3.495	3.9024	11.7678	0.9116	2
252	3.3766	1.1912	3.2644	3.7177	3.6722	12.6362	0.9487	2
253	2.4029	1.1189	1.9639	2.4199	2.254	8.4464	0.5241	2
254	3.8137	1.0504	3.001	3.7691	2.9391	12.5846	0.7009	2
255	2.4776	1.1891	2.2014	2.6426	2.1635	9.2554	0.5146	2
256	3.9172	1.1569	3.4656	4.2445	2.2894	14.2369	0.5573	2	0.9676
257	3.3857	1.0606	2.6709	3.3493	3.3324	11.2806	0.789	2
258	4.3015	1.0541	3.3747	4.2959	2.8521	14.2452	0.6757	2	0.7906
259	3.0305	1.1139	2.492	3.1095	1.4207	10.6054	0.3338	2
260	2.8584	1.1951	2.6324	3.1095	4.7471	10.7317	1.1644	2
261	4.5706	1.0893	3.8046	4.7242	1.8401	15.6415	0.4476	2	0.8354
262	5.6528	1.0191	4.4007	5.538	2.6145	18.0983	0.6357	2	0.5138
263	2.9457	1.0898	2.2079	2.9553	2.7191	10.0851	0.5953	2
264	4.6556	1.1102	4.037	4.9041	3.3679	16.2376	0.8373	2	0.8099
265	4.5044	1.0426	3.4491	4.4629	3.7243	14.7535	0.8707	2	0.8772
266	3.7468	1.1385	3.2803	3.9875	2.2889	13.401	0.5603	2
267	4.3816	1.0784	3.6854	4.4758	1.9612	14.8452	0.4869	2	0.7959
268	2.5923	1.2307	2.5009	2.8654	1.2333	10.0229	0.3077	2
269	2.3768	1.1502	2.046	2.4499	1.9457	8.5883	0.4635	2
270	2.894	1.0777	2.3381	2.8696	1.8613	9.7983	0.4441	2
271	4.8228	0.9437	3.1915	4.3601	2.2601	14.2983	0.5045	2
272	3.3662	1.1402	2.9755	3.5592	1.9572	12.0581	0.483	2
273	2.7339	1.1907	2.5398	2.951	2.0626	10.2267	0.5122	2
274	2.9814	1.1703	2.8241	3.1952	1.9027	10.9612	0.4902	2
275	3.2759	1.1912	3.1253	3.5978	2.3162	12.2593	0.5905	2
276	4.9287	1.0251	3.7313	4.827	2.7883	15.8727	0.6555	2	0.7628
277	2.9921	1.0664	2.2564	2.9467	3.2779	10.0241	0.7378	2
278	3.3511	1.258	3.448	3.8762	3.1135	13.2443	0.8106	2
279	3.3304	1.1214	2.6847	3.465	1.7011	11.7334	0.3892	2
280	2.5274	1.1451	2.0469	2.6127	1.4767	9.092	0.3325	2
281	2.9919	1.1653	2.706	3.1952	0.7173	10.9534	0.1772	2
282	2.4879	1.3012	2.4665	2.8739	0.4292	10.1702	0.1041	2
283	2.9705	1.1981	2.833	3.2508	1.0792	11.1805	0.2735	2
284	2.9825	1.2131	2.8221	3.3022	1.1645	11.3664	0.2891	2
285	2.8323	1.1864	2.6712	3.0581	1.2306	10.5562	0.3114	2
286	2.8599	1.303	3.0778	3.3622	0.6308	11.7074	0.1658	2
287	3.1119	1.3474	3.5367	3.8033	0.6075	13.1726	0.1631	2
288	3.667	1.0464	2.731	3.602	1.8942	12.0543	0.4291	2
289	4.6339	1.081	3.8342	4.7585	1.609	15.737	0.392	2	0.8787
290	3.2662	1.2063	3.1156	3.6277	1.4766	12.378	0.3717	2
291	3.4628	1.1869	3.3652	3.8076	1.9491	12.9117	0.508	2
292	3.5813	1.1523	3.2663	3.8419	1.0173	12.9648	0.2563	2
293	4.3394	1.0935	3.7154	4.4886	0.9173	14.9077	0.2286	2	0.83
294	4.6362	1.1236	4.194	4.9384	0.7784	16.3655	0.1995	2	0.9618
295	5.194	1.04	4.1039	5.1696	1.1246	16.9702	0.272	2	0.699
296	3.0934	1.2844	3.3304	3.6192	1.0963	12.4822	0.2925	2
297	4.7542	1.2742	5.6519	5.7093	1.0786	19.0309	0.3203	2
298	2.7882	1.2912	2.9195	3.2423	0.9184	11.3098	0.2371	2
299	2.9872	1.216	2.987	3.3151	1.1781	11.4114	0.3084	2
300	3.4716	1.1301	3.0228	3.6492	0.9735	12.3252	0.2388	2
301	3.1745	1.2092	3.0027	3.525	1.1418	12.0598	0.2843	2
302	6.0039	1.2414	6.4894	7.1227	1.3326	23.4157	0.3693	2	0.9936
303	4.186	1.162	3.9402	4.5743	1.757	15.2809	0.453	2	0.8995
304	3.8337	1.1769	3.5088	4.2145	1.3225	14.1741	0.3274	2
305	4.9359	1.2898	5.9091	6.0091	1.696	19.9998	0.5011	2	1.1131
306	2.9613	1.3733	3.456	3.662	1.4147	12.7761	0.3827	2
307	5.8294	1.1758	5.8137	6.5574	1.2549	21.5326	0.3388	2	0.823
308	3.7673	1.218	3.8504	4.2702	1.2774	14.4154	0.3412	2
309	5.4083	1.1292	5.0263	5.8335	0.3284	19.1862	0.086	2	0.8275
310	4.5486	1.2583	5.0771	5.3838	1.5308	17.9812	0.4322	2
311	5.4154	1.0187	4.1665	5.2939	1.5616	17.3307	0.3754	2	0.6495
312	3.6377	1.0546	2.7427	3.5978	1.2381	12.0526	0.2817	2	0.913
313	4.8141	1.1636	4.6824	5.311	2.1136	17.5978	0.5624	2	0.8599
314	3.4333	1.0984	2.897	3.5121	1.8204	11.8469	0.4451	2
315	3.5366	1.3004	3.9489	4.2359	1.9248	14.4475	0.5261	2
316	2.8908	1.3262	3.164	3.4564	1.1436	12.0445	0.3004	2
317	2.5957	1.0899	2.0458	2.5741	1.372	8.8876	0.3158	2
318	4.6649	1.2074	4.7796	5.3195	1.9352	17.6948	0.5227	2
319	4.3816	1.1862	4.3123	4.8955	1.5971	16.3284	0.4218	2	1.034
320	3.4097	1.3041	3.8938	4.0817	1.7023	13.9699	0.4745	2
321	3.3509	1.1343	3.0384	3.525	1.8439	11.9414	0.4692	2
322	4.4275	1.3409	5.4643	5.5508	1.1746	18.6506	0.3441	2
323	3.8716	1.2453	4.174	4.4886	1.9411	15.1471	0.5349	2
324	3.0053	1.1625	2.7051	3.2037	2.7545	10.9759	0.6789	2
325	2.87	1.2311	2.814	3.208	2.1095	11.1001	0.5348	2
326	3.7351	1.2342	3.8476	4.2831	1.3141	14.4826	0.3491	2
327	3.0452	1.2458	3.0383	3.4607	1.8381	11.9185	0.4686	2
328	2.6309	1.4557	3.2675	3.375	1.1523	12.0317	0.3129	2
329	3.8275	1.1443	3.5403	4.0989	1.8183	13.7599	0.4678	2
330	4.3213	1.1433	3.9094	4.66	1.0432	15.5209	0.2628	2
331	3.0412	1.1026	2.4616	3.0924	1.703	10.5346	0.3979	2
332	4.8796	1.1775	4.7833	5.448	1.5243	18.0502	0.4039	2	0.7013
333	4.2643	1.1594	4.0351	4.6557	1.8686	15.5326	0.4854	2	0.8866
334	3.4376	1.1839	3.2143	3.7691	1.7315	12.7859	0.4353	2
335	2.6137	1.1047	2.1679	2.6255	1.5736	9.0711	0.3761	2
336	3.1499	1.3441	3.6085	3.8462	2.1008	13.3011	0.5699	2
337	5.8321	1.1238	5.3981	6.2832	1.4959	20.5909	0.3922	2
338	3.2047	1.1734	2.8782	3.465	2.8039	11.8139	0.6831	2
339	5.478	1.0468	4.2366	5.4994	1.7329	18.0157	0.4075	2	0.6581
340	2.7911	1.3627	3.1792	3.405	1.3197	11.9492	0.3511	2
341	3.6722	1.1409	3.27	3.9104	2.1528	13.1625	0.5348	2
342	2.7781	1.1563	2.4966	2.9253	1.6385	10.0916	0.4054	2
343	3.5959	1.2778	3.869	4.2445	2.4759	14.4353	0.6636	2	1.0629
344	3.8897	1.3091	4.5651	4.7242	1.4295	15.9969	0.408	2
345	3.6146	1.2491	3.8301	4.1803	1.6026	14.1846	0.4327	2
346	5.6839	1.1501	5.4752	6.2533	1.9577	20.5369	0.5219	2	0.639
347	3.6219	1.3552	4.4601	4.5143	1.7129	15.4204	0.4954	2
348	3.7507	1.2936	4.2241	4.4929	2.223	15.2432	0.616	2
349	4.8944	1.1599	4.7408	5.3881	1.6336	17.8341	0.4343	2	0.7468
350	3.1806	1.3185	3.5661	3.8205	2.5636	13.1744	0.6939	2
351	3.6633	1.2092	3.6482	4.116	1.7699	13.9166	0.464	2
352	2.7351	1.2853	2.8405	3.1609	2.6195	11.044	0.6737	2
353	3.9456	1.2573	4.1673	4.6214	1.0381	15.5843	0.2776	2
354	3.3901	1.3817	4.2684	4.2745	2.3703	14.7158	0.6875	2
355	4.8371	1.1722	4.6851	5.3752	1.6716	17.8131	0.4396	2
356	5.3937	1.1404	5.0493	5.8721	1.8624	19.3244	0.4866	2	0.7432
357	3.7567	1.1429	3.4018	4.0132	2.5277	13.4886	0.6375	2
358	3.5087	1.2996	3.8436	4.1974	2.5023	14.3252	0.6714	2
359	4.0876	1.1081	3.5252	4.2659	1.5963	14.2296	0.3955	2
360	3.8754	1.1992	3.8277	4.3387	2.0195	14.6001	0.5294	2
361	2.6449	1.1942	2.4425	2.8525	2.0501	9.9229	0.5046	2
362	3.1153	1.3035	3.5096	3.6963	1.8692	12.7578	0.5142	2
363	3.6732	1.2122	3.7547	4.1374	2.2747	13.9889	0.6105	2
364	2.8095	1.2262	2.5676	3.1223	2.4821	10.8228	0.5889	2
365	3.3315	1.1966	3.2379	3.6791	2.0267	12.5236	0.524	2
366	4.6405	1.2166	4.7372	5.3281	1.3833	17.7366	0.3695	2	0.9747
367	3.3751	1.2776	3.5928	3.9618	1.8418	13.5469	0.4885	2
368	4.9311	1.1377	4.5718	5.3324	1.7525	17.6249	0.4546	2	1.0323
369	4.2223	1.1956	4.2649	4.7413	1.6724	15.859	0.4498	2	1.0708
370	4.612	1.1854	4.5366	5.1654	1.7825	17.1747	0.4708	2	0.9651
371	2.5181	1.266	2.5563	2.8439	2.4696	10.0149	0.6304	2
372	3.8321	1.306	4.4703	4.6385	1.9493	15.7223	0.5543	2
373	3.9616	1.1223	3.4994	4.176	2.3417	13.9684	0.5866	2
374	4.7975	1.1203	4.3592	5.1054	2.4452	16.8852	0.6313	2	0.786
375	3.1995	1.1868	3.0039	3.495	1.8138	11.9293	0.4567	2
376	4.8241	1.1431	4.5207	5.2339	2.4153	17.3238	0.6303	2	0.7421
377	3.7755	1.1351	3.4697	4.0089	1.8036	13.463	0.4648	2
378	2.52	1.4101	2.9434	3.1266	2.2516	11.1631	0.5937	2
379	3.2138	1.2955	3.5825	3.8033	1.1133	13.0801	0.3049	2
380	3.795	1.1543	3.4986	4.0946	1.7011	13.7617	0.4325	2
381	5.5182	1.0622	4.5723	5.6194	2.2822	18.4145	0.5667	2	0.7234
382	3.412	1.2896	3.6516	4.0432	1.936	13.8233	0.5114	2
383	4.5408	1.0375	3.4875	4.4801	1.5371	14.8002	0.3622	2	0.8494
384	4.7387	1.0896	4.0378	4.9084	2.6041	16.2206	0.6482	2
385	4.32	1.1202	3.7629	4.57	1.9417	15.2031	0.4806	2
386	3.9758	1.0665	3.1398	3.9961	2.1361	13.321	0.5035	2
387	3.6184	1.1826	3.5615	3.979	2.9066	13.4431	0.77	2
388	3.7003	1.1403	3.2773	3.9404	2.3597	13.2558	0.5834	2	0.9277
389	3.2229	1.2895	3.5361	3.7991	2.3435	13.0561	0.6347	2
390	5.928	1.1135	5.2711	6.3346	1.2784	20.7367	0.325	2	0.6227
391	3.1355	0.9842	2.0357	2.8782	1.2387	9.6953	0.2601	2
392	5.8899	1.0031	4.4459	5.6922	1.9172	18.5609	0.4592	2
393	3.952	1.1279	3.4221	4.1845	1.3798	14.0038	0.3372	2
394	2.1833	1.1274	1.7872	2.1886	1.0003	7.7327	0.2312	2
395	3.3893	1.2187	3.3575	3.8119	1.1378	12.9769	0.2944	2
396	2.9771	1.1568	2.644	3.1566	0.6272	10.8189	0.1533	2
397	3.9635	1.2908	4.3116	4.7585	1.4084	16.0725	0.3778	2
398	2.7739	1.2686	2.8346	3.1737	1.3783	11.0557	0.3534	2
399	4.622	1.2945	5.2806	5.6236	1.3211	18.7969	0.3711	2
400	3.5027	1.1825	3.2979	3.8419	1.2919	13.0124	0.3274	2
401	3.1873	1.3528	3.7188	3.919	1.6097	13.5457	0.4419	2
402	4.2949	1.2202	4.3217	4.9212	1.6044	16.4643	0.4211	2	0.9295
403	3.8585	1.2361	3.9159	4.4415	0.9534	14.9836	0.2492	2
404	5.0074	1.1631	4.903	5.5337	1.5281	18.2967	0.4095	2	0.7961
405	4.5416	1.2167	4.703	5.2082	1.1847	17.3601	0.3209	2	0.959
406	2.9999	1.136	2.5831	3.1309	0.9666	10.706	0.2332	2
407	3.0242	1.2892	3.149	3.5421	0.7854	12.2483	0.2019	2
408	3.039	1.2815	3.2292	3.5421	0.9531	12.235	0.2516	2
409	4.1743	1.1505	3.805	4.5186	1.2984	15.0881	0.3274	2
410	2.648	1.2835	2.78	3.0452	0.7285	10.6776	0.1897	2
411	3.6956	1.2199	3.7957	4.1888	1.0008	14.1629	0.2682	2
412	3.6852	1.2158	3.6808	4.1631	1.3567	14.0753	0.3548	2
413	2.4954	1.3405	2.7584	2.9596	1.0558	10.5093	0.2771	2
414	5.1576	1.2112	5.3111	5.932	1.1416	19.6251	0.309	2
415	4.5955	1.2017	4.7242	5.2125	1.5462	17.349	0.421	2	0.9689
416	4.1961	1.1484	3.886	4.5358	1.2599	15.1386	0.3234	2	0.821
417	3.5789	1.1048	3.0943	3.692	1.0056	12.4216	0.2505	2
418	5.0621	1.1033	4.4991	5.3238	1.0026	17.546	0.2571	2	0.6975
419	5.2972	1.0966	4.6762	5.5508	1.0137	18.2493	0.2598	2	0.799
420	2.8746	1.2251	2.79	3.1994	1.0215	11.0631	0.2576	2
421	3.9868	1.1682	3.6578	4.3644	1.433	14.6313	0.3583	2
422	3.2344	1.249	3.3609	3.7048	1.0281	12.6907	0.2723	2
423	4.6206	1.1611	4.4989	5.0754	1.4488	16.8537	0.3867	2	1.0169
424	2.4532	1.1491	2.0375	2.5356	1.2794	8.8559	0.2943	2
425	2.9499	1.1312	2.4617	3.0624	1.7015	10.4835	0.3996	2
426	5.0267	1.1119	4.4292	5.3238	1.47	17.5588	0.3708	2	0.9288
427	4.5563	1.0159	3.3701	4.4073	1.5092	14.5417	0.3498	2	0.6559
428	3.8236	1.2037	3.7206	4.2916	2.0062	14.4593	0.5162	2
429	4.0794	1.269	4.3564	4.8313	1.5693	16.2637	0.4204	2	1.047
430	3.3571	1.1828	3.1092	3.6706	2.2114	12.4747	0.5512	2
431	4.1857	1.2555	4.6225	4.9169	1.9144	16.5098	0.536	2	1.1297
432	4.4561	1.1584	4.24	4.8741	1.6082	16.2173	0.4205	2	0.7298
433	2.4878	1.288	2.5445	2.8482	2.057	10.0664	0.52	2
434	5.073	1.1063	4.5597	5.3495	1.5281	17.6311	0.3952	2	0.8499
435	5.0635	1.1835	4.8935	5.6922	1.79	18.8268	0.4653	2	0.7459
436	3.194	1.1178	2.79	3.3022	1.4046	11.2167	0.3494	2
437	5.3807	1.2014	5.6365	6.1547	1.8973	20.3088	0.5266	2	0.8246
438	3.8322	1.2213	3.9819	4.3601	1.8024	14.7033	0.4881	2
439	4.367	1.0781	3.5707	4.4587	3.0427	14.7909	0.7346	2	0.6482
440	2.7637	1.2111	2.5624	3.0324	2.5044	10.5154	0.6103	2
441	2.9043	1.2422	3.0001	3.2765	1.0926	11.3337	0.2892	2
442	4.0346	1.2608	4.3904	4.7456	1.8568	15.9804	0.5101	2	1.0615
443	3.5487	1.085	2.9299	3.5978	1.9964	12.0964	0.4835	2
444	4.4306	1.2217	4.447	5.0925	1.1204	17.0049	0.293	2
445	4.7682	1.3025	5.5696	5.8464	1.5815	19.5106	0.4515	2	0.9821
446	2.6088	1.1638	2.2802	2.7454	2.461	9.5381	0.5883	2
447	3.7164	1.1719	3.5861	4.0603	1.8732	13.6817	0.491	2
448	2.5282	1.1048	1.9395	2.5313	2.5076	8.7752	0.5542	2
449	3.8178	1.1929	3.6302	4.2488	1.985	14.3073	0.5036	2
450	5.6402	1.0645	4.6259	5.7607	1.8438	18.8617	0.4522	2	0.72
451	4.9113	1.2099	4.9649	5.6279	3.1613	18.6675	0.8408	2	0.8055
452	3.5833	1.0977	3.0119	3.6749	1.4513	12.3572	0.3537	2
453	3.8471	1.0729	3.0549	3.8804	1.3963	12.9668	0.329	2
454	3.484	1.1942	3.4067	3.8547	3.0858	13.0716	0.8042	2
455	2.9807	0.9203	1.7726	2.5613	2.9458	8.6174	0.606	2
456	3.7025	1.1836	3.633	4.0817	2.2307	13.7677	0.5886	2
457	2.5767	0.9891	1.6277	2.3385	2.5363	8.0063	0.5156	2
458	3.7658	1.1896	3.7134	4.176	2.8066	14.0732	0.7406	2
459	2.7244	1.1246	2.3058	2.7925	2.5327	9.6258	0.6067	2
460	5.3743	1.2065	5.6131	6.1719	1.0772	20.3709	0.2968	2	1.0139
461	3.0916	1.2752	3.2592	3.5935	3.092	12.3856	0.8136	2
462	3.4794	1.1702	3.1913	3.7777	1.8594	12.7909	0.4639	2
463	4.6652	1.1949	4.6983	5.2682	1.5093	17.5131	0.4049	2	0.8018
464	3.1681	1.1735	2.9235	3.4222	1.9752	11.6794	0.4944	2
465	5.0541	1.0791	4.2194	5.2039	1.803	17.1336	0.444	2	0.7293
466	3.1016	1.3005	3.512	3.6706	2.6373	12.6717	0.7309	2
467	2.9488	1.2637	3.0917	3.3836	2.4237	11.7065	0.6401	2
468	2.7065	1.1337	2.233	2.7925	1.6989	9.6395	0.3936	2
469	3.0078	1.2283	3.039	3.3708	1.6628	11.6067	0.4354	2
470	3.5467	1.1528	3.2698	3.8033	2.2762	12.8445	0.5794	2
471	3.8138	1.1284	3.521	4.0304	2.2558	13.5202	0.5875	2
472	3.7764	1.2847	4.0435	4.4972	3.0672	15.2411	0.8137	2	1.0751
473	4.6618	1.1918	4.6778	5.251	1.4819	17.454	0.3972	2	0.8523
474	4.3485	1.1741	4.2118	4.8099	1.8811	16.04	0.4939	2	0.851
475	3.3607	1.1979	3.2652	3.7177	2.4102	12.6469	0.6223	2	1.0105
476	4.2498	1.1184	3.8021	4.4844	2.3392	14.9313	0.5957	2	0.9162
477	3.5277	1.1402	3.1851	3.7434	2.017	12.6367	0.5084	2
478	4.5397	1.0462	3.5349	4.5143	2.3863	14.92	0.5654	2	0.8776
479	5.9152	1.1468	5.6558	6.5017	2.334	21.3121	0.6194	2
480	2.7143	1.2937	2.8399	3.1523	2.5669	11.0317	0.6608	2
481	3.3455	1.1741	3.1586	3.632	2.8756	12.3397	0.7361	2
482	3.3916	1.2163	3.2746	3.8076	3.3361	12.9594	0.843	2
483	2.7624	1.3492	3.0925	3.3365	2.0538	11.7093	0.5424	2
484	2.7258	1.2691	2.8567	3.1138	2.1166	10.8681	0.5564	2
485	5.0797	1.0916	4.4255	5.2896	1.5382	17.421	0.3907	2	0.7877
486	3.9296	1.243	4.0861	4.5529	1.8126	15.345	0.4827	2	1.0304
487	2.8287	1.1698	2.5758	3.0153	1.1527	10.3953	0.2856	2
488	5.243	1.1541	5.0023	5.765	2.3959	19.0092	0.6305	2	0.7841
489	4.1948	1.2092	4.2884	4.7585	1.0777	15.9348	0.29	2
490	3.3833	1.2378	3.5318	3.859	2.1055	13.1564	0.5652	2
491	3.2293	1.2133	3.2117	3.602	1.8681	12.3086	0.4875	2
492	5.1899	1.2001	5.2724	5.9192	1.7931	19.5666	0.4832	2	0.8204
493	2.537	1.1881	2.256	2.7112	1.9412	9.469	0.4625	2
494	3.2148	1.215	3.2125	3.5892	1.9684	12.271	0.5153	2
495	3.0796	1.266	3.2496	3.5549	1.4537	12.2487	0.3857	2
496	2.5206	1.2127	2.2444	2.7412	2.4147	9.6031	0.5644	2
497	4.5272	1.1465	4.3226	4.9084	1.3573	16.3064	0.3598	2
498	5.2845	1.1128	4.6702	5.6151	0.9149	18.4752	0.2313	2	0.7618
499	2.6941	1.1381	2.2465	2.7883	2.316	9.6329	0.5401	2
500	5.3169	1.1666	5.1092	5.9106	0.831	19.4862	0.2179	2	0.7858
501	3.5547	1.1961	3.3755	3.9447	1.2935	13.3571	0.3269	2
502	3.7742	1.0629	2.9296	3.7691	1.0159	12.6025	0.2362	2
503	4.4234	1.025	3.3286	4.3087	1.2385	14.2446	0.2894	2	0.7078
504	4.5128	1.1113	3.9897	4.7499	1.366	15.7548	0.3459	2	0.8287
505	4.1815	1.1634	3.9791	4.5743	0.7094	15.2831	0.1847	2	0.9855
506	3.6237	1.1943	3.6128	4.0218	1.1176	13.5964	0.297	2
507	3.7024	1.035	2.7839	3.602	1.6536	12.0383	0.3824	2
508	4.0394	1.0931	3.3245	4.1588	1.4549	13.8709	0.3487	2	0.9536
509	3.33	1.1881	3.2523	3.6534	1.9379	12.4293	0.5071	2
510	4.8737	1.065	3.9664	4.9469	0.9717	16.3059	0.2364	2	0.7068
511	4.6051	1.1082	4.0855	4.8398	1.5721	16.0328	0.4006	2	0.7363
512	6.009	1.1243	5.5289	6.4845	1.2444	21.224	0.3242	2	0.6536
513	3.8877	1.219	3.9547	4.4201	0.5638	14.8879	0.1498	2	1.0092
514	4.4903	0.9839	3.1913	4.2102	1.1453	13.8795	0.2633	2	0.6823
515	2.4784	1.2676	2.4651	2.7968	1.4115	9.8698	0.3526	2
516	3.5055	1.133	3.0036	3.6963	1.2448	12.4776	0.2997	2
517	3.0151	1.1767	2.9032	3.2508	0.867	11.1463	0.2258	2
518	4.239	1.1719	4.1271	4.6728	1.5975	15.6058	0.4225	2	0.9221
519	3.2939	1.2112	3.2788	3.6749	1.4429	12.5339	0.3775	2
520	2.3286	1.0509	1.6876	2.2101	1.4773	7.6876	0.3243	2
521	2.7304	1.1599	2.5379	2.8782	1.7107	9.9492	0.4364	2
522	4.6902	1.1469	4.3286	5.0968	1.4092	16.8989	0.361	2	0.733
523	2.9316	1.1344	2.5159	3.0495	1.2111	10.448	0.2916	2
524	3.4523	1.0427	2.7498	3.3665	1.1826	11.3091	0.2875	2
525	3.3597	1.2436	3.5397	3.8462	1.7399	13.1257	0.4692	2
526	4.5012	0.9687	3.0544	4.1588	1.9969	13.6981	0.4453	2	0.7045
527	2.976	1.1884	2.8299	3.2337	1.3428	11.1112	0.342	2
528	3.0236	1.1592	2.7459	3.2166	2.1616	11.011	0.5391	2
529	2.5238	1.3036	2.6487	2.9253	0.9592	10.3358	0.2458	2
530	3.2774	1.2014	3.1638	3.6277	1.0719	12.37	0.2741	2
531	4.0219	1.1906	4.0348	4.4844	1.6988	15.0437	0.4556	2
532	4.0119	1.0017	2.9316	3.8033	1.5653	12.625	0.3635	2
533	2.6009	1.2879	2.6055	2.9939	0.8287	10.5238	0.2052	2
534	2.8275	1.2408	2.9176	3.178	0.6528	11.0221	0.1728	2
535	3.335	1.1542	3.005	3.5635	1.3911	12.0933	0.3457	2
536	4.5951	1.185	4.5432	5.1439	1.2593	17.1069	0.3344	2	1.0424
537	4.3987	1.0945	3.71	4.5572	1.7049	15.1244	0.4182	2	0.8312
538	4.9888	1.1165	4.4497	5.3024	1.6828	17.4984	0.4279	2	0.7878
539	2.6154	1.1926	2.3797	2.814	1.9153	9.7993	0.4651	2
540	2.7672	1.2782	2.8372	3.1866	0.4703	11.1125	0.1201	2
541	3.6766	1.1893	3.5738	4.0689	1.5872	13.7363	0.4129	2
542	4.1849	1.094	3.5222	4.3216	1.0009	14.3837	0.2451	2
543	3.9611	1.2967	4.4551	4.7756	1.6635	16.1367	0.4593	2
544	5.3482	1.245	5.8546	6.3261	1.3924	20.919	0.3897	2	0.9174
545	4.9105	1.2043	4.9708	5.6022	2.8762	18.5777	0.7696	2	0.9123
546	3.371	1.0468	2.5633	3.2937	1.9786	11.0862	0.4575	2
547	4.1886	1.1507	3.7685	4.5358	1.4516	15.1421	0.3613	2
548	3.1085	1.1167	2.6587	3.2037	2.3116	10.9056	0.5635	2
549	3.9849	1.1479	3.6625	4.2916	1.6526	14.3709	0.4212	2
550	3.6003	1.209	3.687	4.0389	1.0539	13.674	0.2842	2
551	5.9867	1.0304	4.6659	5.9406	1.2644	19.3786	0.3044	2	0.5634
552	5.5106	1.1446	5.2027	6.0263	2.1876	19.8152	0.5744	2	0.7843
553	2.9818	1.3223	3.3522	3.5678	1.1168	12.3874	0.3022	2
554	2.7844	1.2189	2.6133	3.0752	1.3446	10.6629	0.3295	2
555	4.9853	1.1183	4.4996	5.3067	2.3177	17.5147	0.5954	2	0.7856
556	4.0321	1.1993	4.0064	4.5272	1.7363	15.1923	0.4579	2	1.0392
557	5.5743	1.0841	4.7404	5.7907	2.259	18.9843	0.5641	2	0.614
558	4.2949	1.2898	4.8504	5.1825	2.3731	17.4027	0.6614	2
559	3.824	1.2127	3.8847	4.3216	2.338	14.5682	0.6234	2
560	4.6355	1.1817	4.5578	5.1782	1.1047	17.2093	0.2926	2	0.7712
561	2.7268	1.3119	2.8795	3.208	1.5698	11.2386	0.4022	2
562	2.9054	1.229	2.8884	3.2466	2.3473	11.2177	0.6044	2
563	2.8766	1.3531	3.3127	3.4993	1.7002	12.2275	0.4606	2
564	5.5625	1.1751	5.5172	6.2404	2.0992	20.5358	0.564	2	0.7748
565	6.0715	1.1547	5.9427	6.7244	2.5075	22.0242	0.6766	2	0.8695
566	3.7436	1.2523	3.9377	4.3516	1.725	14.7282	0.4612	2
567	2.8564	1.3632	3.3222	3.495	2.1052	12.2326	0.5717	2
568	3.0216	1.1432	2.6486	3.1737	1.3637	10.8516	0.3329	2
569	3.697	1.2464	3.8976	4.2745	3.3713	14.476	0.9077	2
570	3.8025	1.1945	3.6839	4.2359	2.0584	14.2696	0.5314	2
571	3.5232	1.1632	3.1774	3.8076	2.1647	12.8742	0.5343	2
572	4.65	1.1611	4.5563	5.1097	1.7025	16.9613	0.4573	2	0.9209
573	3.0074	1.1958	2.9803	3.2894	1.604	11.298	0.4231	2
574	4.0243	1.2719	4.4641	4.7713	2.6011	16.0802	0.7221	2
575	5.3802	1.1743	5.1932	6.022	1.554	19.8482	0.4066	2	0.6731
576	4.1925	1.2088	4.3036	4.7542	2.6106	15.9208	0.7057	2
577	3.5401	1.1976	3.5894	3.9318	2.1689	13.3192	0.5845	2
578	3.5173	1.2353	3.7476	4.0175	1.8848	13.6502	0.5175	2	1.1221
579	3.3566	1.2389	3.4067	3.829	1.642	13.064	0.4282	2
580	2.8919	1.198	2.7874	3.1566	2.0783	10.8844	0.5322	2
581	4.4965	1.0945	3.8349	4.6642	2.176	15.4606	0.5397	2	0.8022
582	4.1112	1.0422	3.1215	4.0518	1.8369	13.4614	0.426	2
583	3.1727	1.3274	3.5381	3.8333	1.3694	13.2307	0.3662	2
584	2.6498	1.1915	2.4269	2.8525	1.9808	9.9186	0.4847	2
585	3.9198	1.1398	3.5403	4.1888	3.0306	14.0354	0.7644	2
586	3.0202	1.2411	3.0914	3.4179	1.6434	11.776	0.4314	2
587	4.3767	1.105	3.8068	4.5743	1.7513	15.1938	0.4388	2	0.796
588	2.8344	1.1982	2.7165	3.0881	1.6088	10.6694	0.4096	2
589	2.5579	1.1344	2.0675	2.6255	2.349	9.1158	0.5328	2
590	4.293	1.1158	3.6954	4.5229	1.5372	15.0486	0.3775	2	0.7421
591	3.8398	1.1811	3.6468	4.2359	2.2391	14.248	0.5731	2	0.9369
592	4.9769	1.0805	4.1895	5.1268	1.3836	16.8933	0.3431	2	0.7038
593	5.1706	1.1922	5.1752	5.8592	2.7433	19.3654	0.7331	2	0.8361
594	3.1375	1.2543	3.2282	3.5978	1.9062	12.3634	0.4977	2
595	4.1066	1.2738	4.4683	4.8827	2.5694	16.4332	0.6986	2	1.0206
596	3.3152	1.2867	3.7775	3.9104	2.2003	13.4013	0.6202	2
597	3.503	1.1099	3.0766	3.6235	2.139	12.214	0.5388	2
598	3.6962	1.1981	3.6616	4.1203	2.3414	13.9119	0.6163	2
599	3.783	1.1899	3.697	4.1974	2.7015	14.141	0.7063	2	1.0571
600	4.703	1.0977	3.9863	4.9041	1.9279	16.219	0.4738	2
601	3.6716	1.3059	4.1915	4.4287	2.2885	15.0628	0.6368	2
602	3.1203	1.154	2.7353	3.3151	1.7889	11.3125	0.4326	2
603	4.3524	1.1896	4.3453	4.8741	0.9106	16.2666	0.2432	2
604	2.8729	1.3105	3.0262	3.3965	1.3512	11.8282	0.3457	2
605	2.4129	1.2731	2.3978	2.724	0.7642	9.6505	0.1899	2
606	4.862	1.2059	5.1874	5.5508	1.1926	18.4188	0.3359	2	0.7871
607	3.4148	1.1903	3.2664	3.7605	1.5139	12.7691	0.3873	2
608	4.4253	1.355	5.5	5.6022	0.9336	18.8377	0.2726	2	1.1065
609	5.1122	1.1738	5.039	5.705	1.1618	18.8517	0.3105	2	0.997
610	4.6668	1.241	5.074	5.4609	1.188	18.1941	0.3313	2	0.8497
611	2.8835	1.3175	3.2201	3.4264	0.9145	11.9347	0.2467	2
612	3.6217	1.2061	3.5312	4.056	1.4824	13.7232	0.3815	2
613	3.7319	1.1848	3.5474	4.1203	0.9415	13.8906	0.2404	2
614	4.1244	1.104	3.5161	4.2916	0.9695	14.3042	0.2383	2	0.7895
615	4.7819	1.0489	3.8599	4.7799	1.0805	15.7583	0.2647	2	0.6821
616	3.45	1.1891	3.3918	3.7991	1.152	12.8885	0.3032	2
617	2.6635	1.2398	2.6026	2.9724	0.9559	10.3746	0.2398	2
618	3.7678	1.2894	4.229	4.5015	0.9166	15.2627	0.254	2
619	3.6542	1.0572	2.9444	3.6235	0.8157	12.137	0.1979	2
620	3.127	1.261	3.2465	3.602	0.9459	12.3882	0.2479	2
621	2.9825	1.2884	3.0945	3.4864	0.9096	12.072	0.2332	2
622	2.8904	1.2823	3.0136	3.3536	0.8252	11.6444	0.2136	2
623	5.9715	1.1499	5.7453	6.5831	1.9976	21.5727	0.532	2	0.7799
624	4.2793	1.2458	4.6057	4.9983	1.3654	16.7491	0.3755	2	1.1195
625	3.9069	1.3049	4.3687	4.7328	1.2714	16.0164	0.3468	2
626	5.3007	1.0313	4.0089	5.2382	0.9403	17.1732	0.2195	2	0.6486
627	2.7794	1.3001	3.1069	3.2508	1.575	11.3523	0.431	2
628	3.8626	1.191	3.6592	4.2959	0.8719	14.4523	0.2208	2	1.0095
629	3.4534	1.214	3.5739	3.8762	0.6177	13.1709	0.1676	2
630	4.1003	1.1587	3.7934	4.4629	1.7606	14.9259	0.4475	2	0.9679
631	3.6732	1.1743	3.5839	4.0175	1.4576	13.551	0.3855	2
632	4.3249	1.2501	4.622	5.0711	1.2722	16.985	0.3462	2
633	3.6132	1.2136	3.6581	4.0689	1.4128	13.7758	0.3752	2
634	3.5146	1.2652	3.739	4.1032	1.1033	13.9696	0.2953	2
635	3.7073	1.2653	3.9947	4.3473	1.4111	14.7368	0.3825	2
636	3.4115	1.2584	3.6392	3.9533	1.3657	13.4871	0.3685	2
637	2.9527	1.1404	2.5847	3.0881	1.7465	10.5782	0.4267	2
638	3.3382	1.2654	3.7348	3.8804	1.3216	13.2703	0.372	2
639	3.8757	1.3159	4.5774	4.7285	1.4267	16.0224	0.4076	2
640	2.6747	1.3322	3.0826	3.1823	1.1657	11.194	0.321	2
641	3.427	1.3683	4.156	4.2873	1.9927	14.7313	0.5622	2
642	4.2347	1.2158	4.2813	4.8313	1.8632	16.1745	0.4932	2	1.0135
643	3.5742	1.2714	3.7955	4.1974	1.6991	14.2763	0.4517	2
644	2.981	1.186	2.7643	3.2337	1.6085	11.1073	0.4003	2
645	2.8561	1.2054	2.7717	3.1309	2.3637	10.8156	0.6057	2
646	4.8652	1.1794	4.8245	5.4395	1.4811	18.0264	0.3964	2	1.0427
647	4.4029	1.1698	4.176	4.857	1.1907	16.1813	0.3073	2	0.8314
648	3.0602	1.2486	3.2604	3.4864	1.4521	12.004	0.3944	2
649	4.284	1.2786	4.7553	5.1268	1.9681	17.2086	0.5439	2	0.8581
650	3.6524	1.2946	4.1499	4.3687	0.883	14.8547	0.2467	2
651	2.6234	1.2349	2.5368	2.9125	1.6911	10.178	0.4215	2
652	3.1631	1.3555	3.7979	3.8933	1.8608	13.4699	0.5247	2
653	4.8566	1.237	5.3262	5.6793	1.3271	18.8738	0.3745	2
654	3.5061	1.1541	3.1521	3.7605	3.1853	12.7121	0.7898	2
655	4.2435	1.1636	3.9482	4.6471	2.279	15.5121	0.5801	2	0.9278
656	3.0851	1.1631	2.8846	3.2979	1.8198	11.2728	0.4657	2
657	3.6508	1.0987	3.0055	3.752	1.9813	12.601	0.4726	2	0.9622
658	3.5496	1.2476	3.757	4.0946	1.0344	13.9129	0.2793	2
659	4.9369	1.1237	4.4159	5.2767	1.9234	17.4286	0.4873	2	0.6584
660	2.9687	1.1296	2.6684	3.0795	1.8576	10.5348	0.4705	2
661	3.2735	1.0299	2.3194	3.1438	2.7738	10.5915	0.6074	2
662	3.2093	1.2191	3.1777	3.5935	1.3024	12.2912	0.3367	2
663	4.8892	1.1126	4.3122	5.1739	1.6099	17.0888	0.4062	2	0.8021
664	3.3253	1.2436	3.4474	3.8033	1.8892	12.9912	0.5013	2
665	4.9141	1.1489	4.5774	5.3624	2.3977	17.7362	0.6188	2	0.9719
666	3.7916	1.1906	3.6897	4.2102	2.4148	14.1825	0.6282	2
667	3.967	1.1366	3.5435	4.2317	1.8754	14.1651	0.4691	2
668	2.5356	1.2785	2.534	2.8911	2.294	10.1846	0.5708	2
669	4.0837	1.2421	4.4945	4.7413	1.8051	15.9356	0.5091	2	1.1034
670	2.5469	1.3883	2.828	3.1223	2.4141	11.1086	0.6146	2
671	3.8023	1.3048	4.3185	4.5957	2.0421	15.5856	0.5658	2
672	5.2247	1.1332	4.8488	5.6451	2.3912	18.6002	0.6234	2	0.8189
673	3.2699	1.3003	3.4697	3.889	1.6037	13.3576	0.4166	2
674	4.6216	1.0791	3.9182	4.7371	1.5295	15.667	0.3825	2	0.8539
675	3.5942	1.1379	3.2056	3.8119	2.3865	12.8484	0.5954	2
676	2.4635	1.2686	2.4274	2.7797	1.1561	9.8176	0.2858	2
677	2.9613	1.2518	3.0367	3.3708	1.9487	11.6461	0.5081	2
678	2.9131	1.0068	1.9844	2.7155	1.9669	9.2142	0.4236	2
679	4.0468	1.2564	4.3598	4.7456	2.0144	15.973	0.5498	2
680	5.1914	1.103	4.6208	5.4652	2.8621	17.9894	0.7352	2	0.9574
681	5.5093	1.115	4.931	5.8763	1.9675	19.2993	0.5027	2	0.824
682	3.7109	1.2127	3.8533	4.1845	2.5905	14.1375	0.7061	2
683	3.3907	1.1779	3.2146	3.6963	1.6772	12.5477	0.4297	2
684	4.7585	1.1889	4.7661	5.3538	2.0884	17.7723	0.56	2	0.9777
685	3.6296	1.2265	3.7618	4.1289	1.5846	13.9854	0.4262	2
686	3.1429	1.288	3.5039	3.692	1.2908	12.7171	0.3556	2
687	3.2344	1.2585	3.3713	3.7305	2.1712	12.7876	0.5724	2
688	2.8117	1.1673	2.5047	2.9896	2.2035	10.3106	0.5353	2
689	2.7035	1.1682	2.4146	2.8654	1.4153	9.922	0.3444	2
690	3.7132	1.2589	3.9429	4.3344	1.3152	14.6855	0.3531	2
691	5.0399	1.1369	4.7425	5.4523	1.9842	18.0003	0.5228	2	1.0313
692	3.818	1.2058	3.895	4.2916	1.9379	14.4627	0.5219	2
693	4.685	1.1688	4.5383	5.1825	2.498	17.2022	0.659	2	0.9472
694	3.2229	1.1845	3.0572	3.5164	2.0315	11.9929	0.5179	2
695	2.5704	1.2841	2.5742	2.9467	2.3011	10.369	0.5713	2
696	4.858	1.2099	5.0666	5.5637	2.009	18.4658	0.5512	2
697	3.9204	1.2768	4.3942	4.6557	2.2589	15.7253	0.6312	2
698	3.689	1.2062	3.736	4.1374	2.1873	13.979	0.5846	2
699	3.5444	1.3113	4.1378	4.2788	1.8941	14.6013	0.5368	2
700	4.703	1.1536	4.4284	5.1397	2.4049	17.044	0.6249	2	0.8689
701	3.1622	1.2588	3.2219	3.6406	2.1025	12.5055	0.5417	2
702	3.1187	1.2204	3.0173	3.4864	2.2318	11.9569	0.5632	2
703	3.0075	1.1889	2.9555	3.2723	1.9308	11.2329	0.508	2
704	3.1828	1.1942	3.0008	3.495	2.4096	11.9413	0.6055	2
705	2.7394	1.1628	2.375	2.8953	3.055	10.0076	0.725	2
706	3.5657	1.2835	3.9729	4.2231	1.9783	14.3779	0.5467	2
707	3.4624	1.1798	3.3918	3.7862	2.9158	12.8332	0.7706	2
708	4.1091	1.2381	4.4702	4.7585	1.688	15.9827	0.4721	2
709	3.3675	1.2644	3.5623	3.9147	2.4095	13.3763	0.6417	2
710	4.2382	1.187	4.0944	4.7285	2.0858	15.8049	0.5403	2
711	4.9337	1.1448	4.6191	5.3667	2.7297	17.7433	0.7106	2	0.9437
712	4.1462	1.2077	4.1957	4.6942	2.4239	15.7306	0.6465	2
713	3.5226	1.2431	3.6487	4.0475	2.8451	13.7575	0.7546	2
714	4.6783	1.2976	5.4867	5.7093	2.802	19.0714	0.8061	2	1.1216
715	4.6048	1.1332	4.2618	4.9426	2.6257	16.3936	0.6826	2	0.8045
716	2.9523	1.044	2.231	2.8482	2.01	9.6827	0.4631	2
717	4.4729	1.1138	4.0038	4.7156	1.9919	15.651	0.5096	2	1.0119
718	4.3769	1.2076	4.4301	4.9726	2.3772	16.6051	0.6342	2	0.9443
719	3.8537	1.2935	4.3108	4.6257	1.8015	15.66	0.4959	2
720	4.9021	1.1987	5.0767	5.568	1.6739	18.4611	0.4603	2	0.8848
721	2.6206	1.2922	2.7779	3.0281	1.6539	10.639	0.4319	2
722	2.9985	1.2852	3.1028	3.4993	2.5351	12.1068	0.6497	2
723	2.6236	1.332	2.9446	3.1138	2.6315	10.9783	0.7058	2
724	3.7549	1.2227	3.816	4.2702	2.4727	14.4231	0.6542	2
725	5.1213	1.2058	5.3261	5.8635	1.7407	19.4011	0.4779	2	0.9156
726	3.1768	1.2991	3.5041	3.7648	1.8804	12.9652	0.5082	2
727	3.0557	1.1681	2.6539	3.2765	2.1984	11.2134	0.5203	2
728	3.0388	1.3075	3.2486	3.6063	3.1536	12.4822	0.8208	2
729	3.1801	1.2519	3.2849	3.6449	3.0749	12.5073	0.8076	2
730	3.5277	1.1558	3.2125	3.7905	4.8444	12.8089	1.215	2
731	2.7164	1.2236	2.6465	3.0024	0.9231	10.4417	0.234	2
732	3.0971	1.3163	3.4882	3.7048	0.5408	12.8072	0.1473	2
733	2.8721	1.19	2.7222	3.1138	0.5778	10.7369	0.1465	2
734	3.5321	1.2635	3.6802	4.1203	1.0458	14.0205	0.2745	2
735	2.5993	1.2473	2.5101	2.9082	1.0428	10.1852	0.257	2
736	3.4074	1.13	2.856	3.5763	0.7946	12.0963	0.1876	2
737	2.8518	1.1966	2.6131	3.1052	1.1762	10.7207	0.2867	2
738	2.7059	1.2197	2.6882	2.981	0.6757	10.368	0.1752	2
739	4.1196	1.2392	4.3599	4.7756	1.7848	16.0384	0.4852	2
740	4.1979	1.1386	3.8108	4.5015	1.2444	15.0159	0.3158	2
741	3.1262	1.1173	2.5869	3.2251	1.0709	10.9738	0.2524	2
742	3.0032	1.3301	3.3837	3.6149	1.286	12.5493	0.3467	2
743	3.824	1.1224	3.3106	4.0218	1.0865	13.4842	0.2667	2
744	3.818	1.1502	3.4205	4.1074	1.0859	13.7958	0.2692	2
745	2.4798	1.1747	2.2453	2.6169	1.0187	9.1517	0.2499	2
746	3.9978	1.2272	4.0071	4.5829	1.112	15.4128	0.2891	2
747	2.3992	1.3503	2.5948	2.8482	0.9812	10.1772	0.2502	2
748	2.9999	1.2392	2.9187	3.3879	1.3941	11.6786	0.3484	2
749	4.3974	1.1869	4.2635	4.9169	1.3103	16.3967	0.3407	2	0.859
750	2.77	1.151	2.3982	2.9039	1.5862	10.016	0.3798	2
751	4.7751	1.1392	4.3746	5.1611	1.372	17.0889	0.3512	2	0.9859
752	2.7548	1.2545	2.8384	3.1181	1.6345	10.8567	0.4273	2
753	5.0944	1.0291	3.9013	5.0155	2.2135	16.4706	0.5243	2
754	3.1592	1.2685	3.2152	3.662	1.4794	12.5893	0.3778	2
755	4.263	1.2112	4.3538	4.8484	1.7825	16.2207	0.4784	2
756	2.8883	1.3055	3.0611	3.405	1.7322	11.8462	0.4476	2
757	3.712	1.1801	3.5519	4.0817	1.5529	13.7621	0.4008	2
758	3.1196	1.1056	2.5639	3.1866	2.6538	10.835	0.628	2
759	3.2642	1.1652	2.9764	3.5121	1.7204	11.9489	0.4285	2
760	3.5625	1.2001	3.4826	3.9661	1.9064	13.4308	0.4943	2
761	3.6071	1.1099	2.981	3.7391	1.8979	12.5772	0.4498	2
762	3.7551	1.0807	3.153	3.8076	1.6143	12.7494	0.3992	2
763	2.4322	1.1949	2.2614	2.5998	0.7704	9.1301	0.1908	2
764	5.5161	1.1485	5.3848	6.052	2.1282	19.902	0.5758	2	0.9817
765	4.1241	1.1499	3.8426	4.4587	2.1596	14.8988	0.557	2
766	2.8659	1.1967	2.651	3.1223	1.3351	10.7746	0.3285	2
767	2.4132	1.2114	2.2949	2.6084	1.2665	9.1838	0.3165	2
768	4.1036	1.1778	4.0325	4.5358	1.2335	15.1848	0.3276	2
769	4.2879	1.078	3.5328	4.373	2.182	14.5217	0.5308	2	0.9322
770	2.5961	1.1586	2.2913	2.7197	1.634	9.4493	0.3962	2
771	3.6401	1.2499	3.9832	4.2145	1.9095	14.2936	0.5321	2
772	3.0146	1.1142	2.5005	3.0924	1.4187	10.5519	0.3362	2
773	3.2013	1.1892	3.0675	3.5035	0.6903	11.9601	0.177	2
774	4.6977	1.1938	4.794	5.3024	1.5736	17.6189	0.4282	2	1.0026
775	3.3517	1.2274	3.3014	3.7905	1.0568	12.9238	0.27	2
776	2.9501	1.1782	2.6412	3.178	2.2804	10.92	0.5515	2
777	3.1044	1.189	2.982	3.3879	1.6371	11.5966	0.421	2
778	5.2308	1.0858	4.4627	5.4266	2.7438	17.8431	0.6862	2	0.8892
779	4.3506	1.1235	3.9759	4.6171	1.6482	15.3562	0.4267	2	0.7393
780	2.3696	1.1845	2.1622	2.5056	1.0388	8.8174	0.2547	2
781	2.5053	1.2286	2.3665	2.754	1.9329	9.6695	0.4731	2
782	3.6326	1.1841	3.4549	4.0004	1.593	13.5127	0.4073	2
783	5.0971	1.0968	4.3733	5.3324	1.6667	17.5633	0.415	2
784	2.9239	1.2088	2.8983	3.2209	1.7317	11.1038	0.452	2
785	2.921	1.3456	3.2434	3.5421	1.5554	12.3486	0.4085	2
786	3.8795	1.1129	3.2683	4.0518	2.8634	13.5641	0.6899	2	0.8855
787	2.6063	1.2225	2.4948	2.8654	2.958	10.0093	0.7373	2
788	3.035	1.2595	3.2114	3.4821	1.6066	12.0089	0.4296	2
789	2.6358	1.3055	2.8441	3.0752	1.8534	10.8102	0.4876	2
790	4.2231	1.2289	4.3114	4.8655	1.5804	16.3037	0.4179	2
791	3.6157	1.2459	3.7224	4.1717	2.9386	14.1522	0.7729	2
792	3.5463	1.1782	3.3222	3.8804	1.6752	13.1267	0.424	2
793	3.7853	1.2666	4.1282	4.4501	1.5545	15.0619	0.4261	2
794	4.1067	1.1448	3.8663	4.4201	1.5266	14.7698	0.3996	2
795	3.487	1.3121	3.8962	4.206	2.379	14.3742	0.6448	2
796	4.3996	1.104	3.8941	4.5957	1.7569	15.2596	0.4484	2	0.7116
797	3.0744	1.1946	3.017	3.3665	1.5147	11.5382	0.3961	2
798	3.0042	1.2249	3.0859	3.3579	1.7776	11.5607	0.4745	2
799	4.5999	1.2403	5.0116	5.3752	2.447	17.924	0.6842	2
800	4.6082	1.1208	4.0793	4.8955	1.5814	16.2267	0.3976	2	0.8315
801	4.5226	1.1351	4.063	4.857	1.7843	16.1273	0.4495	2	0.7377
802	3.6335	1.2595	4.1014	4.2359	1.3777	14.377	0.393	2
803	2.7481	1.2602	2.8475	3.1223	2.8309	10.8798	0.7409	2
804	3.262	1.191	3.0993	3.5806	1.8408	12.2052	0.4674	2
805	3.012	1.2384	2.9551	3.4007	3.89	11.7177	0.981	2
806	2.883	1.2901	3.0705	3.3622	2.2431	11.6848	0.5894	2
807	5.4513	1.031	4.232	5.3924	2.4334	17.6573	0.5832	2	0.7508
808	4.5352	1.1474	4.2131	4.9212	2.224	16.348	0.5732	2	0.92
809	3.858	1.1875	3.7377	4.2788	2.5591	14.3929	0.6646	2
810	2.691	1.2221	2.5362	2.9682	1.6645	10.3317	0.4086	2
811	4.9302	1.2105	5.1609	5.6536	1.7063	18.7492	0.4697	2	0.9187
812	4.6147	1.171	4.5254	5.1097	2.3259	16.9771	0.62	2	0.7853
813	3.6192	1.1151	3.0842	3.7691	2.28	12.6793	0.5546	2
814	3.3605	1.1529	3.0652	3.5892	2.3687	12.172	0.5965	2
815	3.2213	1.3678	3.938	4.0047	1.9295	13.8424	0.5489	2
816	3.1513	1.2772	3.3784	3.6749	2.2124	12.6447	0.5911	2
817	2.5375	1.2089	2.3198	2.754	2.5415	9.6371	0.6118	2
818	3.5971	0.9828	2.4519	3.3279	3.6855	11.1062	0.8136	2
819	3.9511	1.1666	3.7167	4.3173	1.813	14.4808	0.4653	2	1.0214
820	2.1071	1.0934	1.6174	2.0473	3.5085	7.2377	0.784	2
821	4.075	1.2053	4.0221	4.6	2.5641	15.4308	0.6683	2
822	2.9358	1.1028	2.3918	2.9767	3.4633	10.1716	0.8144	2
823	2.7962	1.2789	2.9332	3.2251	1.7742	11.2348	0.4632	2
824	5.3181	1.1494	5.1504	5.8292	2.4979	19.2037	0.6699	2	0.7428
825	2.9917	1.2923	3.1371	3.5078	2.7508	12.1461	0.7105	2
826	4.106	1.1355	3.6701	4.3858	2.4417	14.6479	0.6118	2	0.9646
827	4.3103	1.1713	4.2028	4.7542	3.4576	15.8607	0.9162	2	0.979
828	3.876	1.3417	4.5845	4.8141	2.2998	16.3378	0.6454	2
829	3.9005	1.2169	3.9566	4.4287	2.5615	14.9114	0.6797	2
830	2.4984	1.2068	2.2426	2.7026	1.7583	9.4724	0.4163	2
831	2.4816	1.1888	2.1753	2.6469	3.2841	9.2684	0.7708	2
832	2.5273	1.2343	2.3972	2.7925	1.8482	9.8003	0.4521	2
833	2.5413	1.1624	2.1181	2.6641	5.4213	9.2803	1.2373	2
834	4.685	1.0517	3.5947	4.6899	1.9418	15.4796	0.4509	2	0.7436
835	3.6181	1.1924	3.6409	4.0089	2.1505	13.5529	0.5777	2
836	4.8765	1.1822	4.9963	5.4652	1.0167	18.1116	0.2805	2	0.8848
837	3.9275	1.1061	3.4226	4.0817	1.2365	13.648	0.3101	2
838	3.0976	1.3482	3.5932	3.7862	1.0359	13.1203	0.2837	2
839	4.6913	1.2378	5.0564	5.478	0.545	18.2427	0.151	2	0.8101
840	3.206	1.2542	3.2785	3.6834	0.5123	12.6324	0.133	2
841	2.6108	1.2569	2.6117	2.9425	0.8834	10.3091	0.2238	2
842	3.3701	1.3686	4.0002	4.2102	1.0398	14.4896	0.2871	2
843	3.6232	1.126	3.196	3.8076	1.8416	12.8168	0.4592	2
844	4.7273	1.1783	4.5634	5.2724	0.8174	17.4999	0.2132	2	0.8479
845	5.1191	1.2111	5.2723	5.8849	1.9321	19.4768	0.523	2	0.7749
846	4.0308	1.2169	4.2604	4.5871	1.2506	15.4092	0.3458	2
847	5.1465	1.1219	4.6686	5.5037	1.254	18.139	0.3228	2	0.7754
848	4.9448	1.0911	4.2993	5.1397	1.3247	16.9493	0.336	2	0.6339
849	2.9593	1.3008	3.1678	3.4864	0.7914	12.0937	0.2073	2
850	3.3747	1.1905	3.1092	3.7134	1.7035	12.6215	0.4196	2
851	5.3717	1.1772	5.3652	6.0263	1.4444	19.8663	0.3901	2	0.7899
852	3.8814	1.2443	4.1056	4.4972	1.2429	15.1721	0.3363	2	1.1003
853	2.3541	1.2837	2.453	2.6683	2.0934	9.4939	0.5409	2
854	2.8961	1.1619	2.6674	3.0752	1.1275	10.5713	0.2845	2
855	4.1218	1.1743	4.0032	4.5443	0.8215	15.206	0.2163	2
856	2.7608	1.1367	2.4667	2.8611	2.2612	9.8595	0.5657	2
857	3.7305	1.208	3.858	4.1931	1.2295	14.1568	0.3351	2
858	2.8454	1.0943	2.2712	2.8568	1.0832	9.7823	0.2515	2
859	3.259	1.3518	3.7503	4.0132	1.6501	13.8398	0.4471	2
860	2.8467	1.2361	2.8668	3.1909	0.818	11.0545	0.2121	2
861	5.3672	1.1019	4.6742	5.6536	0.8285	18.58	0.2084	2	0.7202
862	2.6174	1.255	2.6163	2.9467	1.0648	10.3193	0.27	2
863	3.5061	1.3123	3.8804	4.2317	1.981	14.4551	0.5318	2
864	4.0427	1.2334	4.2997	4.66	1.7256	15.6654	0.4736	2
865	3.8601	1.2034	3.8677	4.3344	2.2837	14.5934	0.6053	2	1.0555
866	3.5756	1.0977	3.1517	3.6663	1.7301	12.3303	0.4422	2
867	4.1457	1.3028	4.8036	5.0369	1.8104	16.9681	0.5125	2
868	3.4345	1.1764	3.3359	3.7434	1.0527	12.6932	0.2767	2
869	3.1432	1.2401	3.1925	3.5678	2.2324	12.2453	0.582	2
870	3.6238	1.1847	3.5345	3.9918	2.001	13.4868	0.5244	2
871	5.6709	1.0467	4.4755	5.7007	1.2471	18.6483	0.2993	2	0.6425
872	2.7553	1.3675	3.0763	3.3665	0.7779	11.8369	0.2022	2
873	5.6266	1.1814	5.6277	6.3475	2.6546	20.8821	0.7154	2	0.7739
874	4.5277	1.1495	4.1844	4.9212	1.5607	16.3513	0.3994	2	0.8125
875	4.1279	1.2173	4.1386	4.7071	1.5975	15.7868	0.4188	2	1.0341
876	4.8722	1.1638	4.75	5.3795	1.0615	17.8132	0.283	2	0.7937
877	2.7742	1.2055	2.6425	3.0324	1.5253	10.5062	0.3836	2
878	4.5769	1.1556	4.3573	5.0026	2.2272	16.6165	0.584	2
879	3.227	1.2763	3.426	3.7691	1.7822	12.9392	0.4719	2
880	3.7464	1.282	4.0557	4.4501	2.2721	15.0884	0.6107	2
881	3.8787	1.184	3.7509	4.2916	2.2346	14.4276	0.581	2
882	5.0652	1.1456	4.8107	5.5209	1.791	18.229	0.4727	2	0.816
883	3.7868	1.1312	3.3585	4.0089	1.2065	13.457	0.3011	2
884	3.005	1.2923	3.3112	3.525	1.668	12.1998	0.4527	2
885	3.7443	1.2721	4.0489	4.4158	1.6116	14.9637	0.4361	2
886	3.1842	1.2387	3.2754	3.6149	2.4087	12.3909	0.6367	2
887	3.1363	1.2007	3.1187	3.4564	1.6031	11.8306	0.4226	2
888	4.5287	1.178	4.4347	5.0369	2.5183	16.7593	0.6664	2	0.8638
889	4.7629	1.1344	4.3229	5.1268	2.1863	16.9738	0.5568	2	0.8143
890	3.3464	1.1858	3.1945	3.6663	1.5076	12.466	0.3863	2
891	3.1226	1.3316	3.6184	3.7777	1.3274	13.0633	0.3677	2
892	3.3292	1.3204	3.8536	4.0218	2.1854	13.8102	0.6098	2
893	3.9281	1.2184	4.1086	4.4672	1.4984	15.035	0.4095	2
894	4.8422	1.1501	4.6822	5.2853	1.5208	17.496	0.407	2	0.7875
895	5.1002	1.1675	5.0335	5.6622	1.8489	18.7072	0.4975	2	0.7547
896	4.9212	1.1673	4.7295	5.4523	2.2596	18.0477	0.5921	2	0.971
897	3.8611	1.3243	4.4507	4.7371	2.0306	16.0644	0.5626	2	1.0972
898	5.6716	1.1918	5.8377	6.4546	2.1467	21.2352	0.5901	2	0.791
899	5.2085	1.2319	5.6259	6.0905	2.1159	20.1569	0.5906	2	0.8322
900	2.9881	1.296	3.157	3.5121	2.3767	12.166	0.6167	2
901	2.8973	1.2133	2.9291	3.1994	1.4542	11.0438	0.3857	2
902	5.2343	1.0545	4.2189	5.281	2.2552	17.3405	0.5487	2	0.741
903	2.9545	1.2377	2.9944	3.3279	1.6437	11.4877	0.4285	2
904	2.9615	1.2694	3.0827	3.4136	2.6585	11.8106	0.6939	2
905	3.0968	1.2258	3.1662	3.4736	2.1314	11.9256	0.5659	2
906	3.6742	1.2227	3.7492	4.1717	2.7673	14.1137	0.7351	2
907	3.64	1.0418	2.6275	3.5592	2.3618	11.9133	0.5209	2
908	5.2643	1.1471	4.8968	5.7564	1.8065	18.9715	0.4663	2	0.7744
909	3.6864	1.2601	3.9616	4.3045	2.2627	14.5935	0.6142	2
910	3.9409	1.2703	4.4327	4.66	1.4435	15.7277	0.4068	2
911	3.2201	1.3279	3.7362	3.8976	2.0115	13.4334	0.5594	2
912	2.9008	1.2133	2.7067	3.2037	2.8414	11.0574	0.6955	2
913	4.1977	1.171	3.9332	4.6214	0.9701	15.4432	0.2471	2
914	3.7089	1.1692	3.6734	4.0432	1.2577	13.6238	0.3391	2
915	4.7845	1.2429	5.3066	5.6151	0.7927	18.6818	0.2252	2	0.9187
916	4.2374	1.2311	4.558	4.8912	0.9605	16.388	0.2671	2	1.1162
917	4.8142	1.115	4.2298	5.1011	0.8901	16.8638	0.2233	2	0.8162
918	4.0205	1.1339	3.6911	4.2831	0.6709	14.3225	0.1729	2
919	3.6226	1.1371	3.1929	3.8419	1.0433	12.9414	0.2574	2
920	3.7546	1.1397	3.4078	4.0004	0.4815	13.4432	0.1221	2
921	3.1276	1.274	3.2028	3.6363	0.721	12.5181	0.1845	2
922	4.4763	0.9957	3.1129	4.2445	1.9161	14.003	0.426	2	0.7527
923	5.7312	1.1463	5.4242	6.2875	0.9347	20.6386	0.2457	2	0.7216
924	4.1553	1.1753	3.9765	4.5871	1.1018	15.3422	0.2856	2	0.9827
925	3.9902	1.2733	4.4177	4.7328	1.3017	15.9615	0.3603	2
926	2.8916	1.1676	2.6005	3.0838	1.1876	10.6072	0.2912	2
927	4.5478	1.1513	4.2014	4.9512	1.2988	16.4482	0.3317	2
928	5.6584	1.1069	5.0019	6.0006	1.0633	19.6774	0.2703	2	0.7505
929	2.4898	1.2295	2.3442	2.7369	1.3152	9.6173	0.3206	2
930	3.114	1.3126	3.474	3.7177	1.0138	12.8411	0.2743	2
931	3.0944	1.1639	2.7237	3.3108	1.3822	11.3144	0.3327	2
932	3.1158	1.2666	3.2788	3.602	0.9492	12.3976	0.251	2
933	4.3798	1.1834	4.1973	4.8827	1.1509	16.2836	0.2966	2
934	5.9904	1.1226	5.481	6.4546	1.3199	21.1273	0.3424	2	0.6737
935	3.8031	1.1437	3.4384	4.0689	0.8986	13.6646	0.2261	2
936	3.5301	1.1761	3.4154	3.8547	1.3396	13.0425	0.3508	2
937	4.0741	1.1421	3.6299	4.373	1.6319	14.6174	0.4052	2	0.8392
938	5.9175	1.0285	4.582	5.8592	1.7042	19.1204	0.4084	2	0.9073
939	4.8962	1.1186	4.3941	5.2082	0.9096	17.2055	0.2323	2	0.7947
940	3.1094	1.1999	2.8741	3.4222	1.6855	11.7218	0.4133	2
941	3.2601	1.1098	2.7327	3.3536	0.707	11.366	0.17	2
942	3.7291	1.0749	3.0658	3.7605	1.7813	12.5931	0.4337	2
943	3.482	1.1505	3.1493	3.722	2.4108	12.5854	0.6033	2
944	2.7759	1.1274	2.3093	2.8568	0.8201	9.8318	0.1926	2
945	2.9507	1.2378	3.0333	3.3236	1.4959	11.4745	0.3955	2
946	5.2767	1.1022	4.5562	5.5551	1.322	18.2709	0.3297	2	0.6601
947	3.3178	1.1522	3.105	3.5378	1.3332	12.0093	0.3447	2
948	2.5316	1.1848	2.3746	2.6983	1.651	9.4235	0.416	2
949	3.1305	1.256	3.2508	3.5935	1.4901	12.3529	0.3921	2
950	4.8752	1.2861	5.657	5.9149	1.3527	19.6972	0.3885	2	0.9501
951	4.4367	1.1892	4.3943	4.9726	1.8024	16.5754	0.4778	2	0.9359
952	2.8577	1.256	2.8545	3.2508	1.1113	11.2764	0.2813	2
953	3.6735	1.1958	3.757	4.086	1.8983	13.8007	0.5168	2
954	3.643	1.2089	3.7031	4.0903	0.7508	13.8354	0.201	2
955	2.6944	1.236	2.6325	3.0024	2.3619	10.4623	0.5943	2
956	3.6349	1.2755	3.8173	4.2873	0.8916	14.5659	0.2337	2
957	4.0392	1.3107	4.7595	4.9255	0.8695	16.6322	0.2488	2
958	2.5766	1.2844	2.5601	2.9553	1.8368	10.3965	0.4523	2
959	4.6724	1.2797	5.2407	5.6279	1.9238	18.7848	0.5367	2	1.084
960	3.1104	1.291	3.411	3.6577	1.4987	12.6146	0.4053	2
961	3.2359	1.1914	3.2458	3.5506	1.3488	12.1117	0.3615	2
962	3.0222	1.2264	2.9127	3.3836	2.2012	11.6439	0.5506	2
963	3.1714	1.2512	3.4299	3.632	1.7517	12.4658	0.482	2
964	2.8901	1.2261	2.7773	3.2209	2.3284	11.132	0.5809	2
965	5.1013	1.1934	5.1565	5.7821	1.9087	19.1252	0.5146	2	0.9445
966	4.6439	1.1762	4.4595	5.1654	2.4933	17.1601	0.6479	2	0.832
967	4.5273	1.1869	4.4616	5.0711	2.1661	16.8813	0.5725	2	0.9273
968	3.9952	1.1666	3.9462	4.3687	1.4182	14.6423	0.3822	2
969	3.1679	1.1768	3.0395	3.4307	1.8081	11.7115	0.4693	2
970	2.683	1.3799	3.1495	3.2937	2.4495	11.6311	0.6633	2
971	3.0807	1.2235	3.2208	3.4479	1.5093	11.8409	0.4105	2
972	4.4455	1.1561	4.1674	4.8527	0.6946	16.1464	0.1793	2	0.8658
973	3.0013	1.268	3.2123	3.4607	2.1217	11.9562	0.57	2
974	4.9086	1.0874	4.2218	5.084	1.0589	16.7689	0.2666	2	0.6609
975	2.746	1.3515	3.1071	3.3194	2.2504	11.6596	0.5997	2
976	3.9921	1.2119	4.2087	4.5229	1.3451	15.1994	0.3725	2
977	4.2379	1.2459	4.4206	4.9469	2.1422	16.5878	0.5709	2
978	3.2815	1.2307	3.3897	3.7134	1.661	12.6871	0.4438	2
979	3.864	1.1586	3.5591	4.1888	1.4585	14.0647	0.3691	2
980	4.9087	1.3353	6.0183	6.1719	2.1855	20.5916	0.6388	2	1.0493
981	4.1893	1.2355	4.41	4.8484	2.2142	16.2609	0.6005	2	0.9432
982	3.8048	1.1225	3.4299	4.0004	1.4069	13.417	0.3597	2
983	3.8659	1.3069	4.5072	4.6857	2.1434	15.8718	0.6087	2
984	3.1215	1.0644	2.4567	3.0795	2.2892	10.4384	0.5388	2
985	3.1126	1.2415	3.1216	3.5335	2.455	12.14	0.6313	2
986	4.046	1.2189	4.1898	4.6128	2.3025	15.4934	0.6227	2
987	5.9455	1.0124	4.4189	5.7993	2.0289	18.9099	0.4741	2	0.6882
988	5.1103	1.0036	3.8014	4.9127	1.6628	16.1127	0.3923	2	0.6826
989	4.9176	1.1383	4.4389	5.3195	1.8545	17.5855	0.4681	2	0.7926
990	2.7395	1.3815	3.1955	3.375	1.1332	11.8897	0.3046	2
991	2.7413	1.0373	1.9948	2.6127	1.785	8.9333	0.3986	2
992	3.317	1.1921	3.1763	3.6492	2.2162	12.4223	0.5667	2
993	3.2088	1.2273	3.223	3.6149	2.0098	12.3721	0.5236	2
994	5.3774	1.2322	5.8426	6.3004	1.795	20.8168	0.5038	2	0.8249
995	4.1652	1.1394	3.86	4.4672	1.547	14.9093	0.4005	2
996	2.7196	1.1984	2.5577	2.951	1.2523	10.2392	0.3128	2
997	3.0192	1.2107	3.0075	3.3408	1.4833	11.4836	0.3885	2
998	3.0611	1.2042	2.9476	3.375	2.2085	11.5807	0.5621	2
999	3.5773	1.2659	3.7876	4.1845	2.8116	14.2265	0.7486	2
1000	3.7918	1.2115	3.794	4.2788	1.8242	14.4317	0.4796	2
1001	2.6959	1.3229	2.9335	3.1909	2.4699	11.2043	0.6467	2
1002	3.0319	1.208	3.0361	3.3493	2.1801	11.506	0.5753	2
1003	2.9207	1.304	3.1627	3.4436	1.3984	11.9647	0.3696	2
1004	3.2218	1.2309	3.2292	3.6406	1.0733	12.4587	0.2782	2
1005	3.5692	1.2002	3.5113	3.9747	1.3096	13.458	0.3417	2
1006	2.4083	1.3155	2.4977	2.7968	1.4561	9.9532	0.3654	2
1007	3.1289	1.0888	2.4947	3.1523	0.9643	10.7027	0.2248	2
1008	2.9518	1.2196	2.9649	3.2808	1.2305	11.3098	0.3226	2
1009	3.0007	1.2319	2.85	3.3708	0.624	11.6127	0.1531	2
1010	3.2121	1.3044	3.6041	3.8248	1.089	13.1629	0.2982	2
1011	3.2182	1.2278	3.2735	3.6277	1.7992	12.4132	0.4745	2
1012	3.2174	1.1475	2.9077	3.4093	1.3241	11.5983	0.332	2
1013	3.0679	1.2583	3.1801	3.5207	1.3603	12.1281	0.3567	2
1014	3.118	1.0626	2.3694	3.0709	1.3796	10.409	0.314	2
1015	3.9036	1.0677	3.1676	3.9233	1.214	13.0939	0.2937	2
1016	2.9068	1.268	3.0076	3.3408	1.4224	11.5794	0.3694	2
1017	3.4566	1.2141	3.4457	3.8804	0.9206	13.1846	0.2406	2
1018	3.732	1.2354	3.8119	4.2831	0.9825	14.4846	0.2586	2
1019	3.9488	1.0576	3.1543	3.9361	1.244	13.1197	0.2991	2	0.9468
1020	3.5971	1.3154	4.1284	4.3601	1.4966	14.8642	0.4157	2
1021	3.7127	1.1946	3.6668	4.1289	1.0865	13.9332	0.2859	2
1022	2.3351	1.2281	2.248	2.5441	0.728	9.0096	0.1817	2
1023	2.6503	1.1513	2.1672	2.7669	0.874	9.5859	0.1976	2
1024	4.243	1.15	4.0166	4.5957	0.8044	15.3295	0.2108	2	0.9655
1025	2.9462	1.1889	2.748	3.1994	1.2146	11.0044	0.3033	2
1026	2.841	1.3063	3.1039	3.3451	0.7194	11.6594	0.1915	2
1027	3.2333	1.0756	2.612	3.2294	1.2832	10.9254	0.3068	2
1028	2.9822	1.3062	3.2728	3.5292	1.2674	12.2376	0.339	2
1029	2.8203	1.241	2.8425	3.1695	0.6297	10.9954	0.1628	2
1030	2.7129	1.2708	2.8236	3.1009	1.7551	10.8306	0.4576	2
1031	4.6528	1.2379	4.8999	5.4309	1.7571	18.0948	0.4758	2	1.0331
1032	3.1041	1.219	3.1169	3.465	1.4138	11.8874	0.3707	2
1033	2.7481	1.2119	2.7262	3.0153	0.8245	10.463	0.2148	2
1034	3.9021	1.2468	4.0094	4.5315	1.59	15.284	0.4171	2
1035	2.5446	1.1355	2.222	2.6127	0.7245	9.0772	0.1773	2
1036	5.0041	1.183	5.1029	5.6194	0.9858	18.5973	0.2705	2	0.8796
1037	3.2009	0.8243	1.5094	2.4927	2.4239	8.2893	0.4414	2
1038	3.4559	1.2261	3.5038	3.9147	1.2611	13.312	0.3319	2
1039	3.558	1.0887	2.926	3.6192	1.4734	12.1691	0.3543	2
1040	3.1831	1.143	2.8074	3.3579	1.4401	11.43	0.3537	2
1041	4.1097	1.2691	4.5111	4.8698	1.0423	16.3848	0.287	2
1042	5.163	1.1867	5.1504	5.8249	1.3055	19.2492	0.3493	2	0.6819
1043	3.1921	1.2689	3.3447	3.7048	1.0592	12.7245	0.2784	2
1044	3.1091	1.1573	2.7884	3.3108	1.2619	11.3041	0.3113	2
1045	4.687	1.0644	3.848	4.7456	0.9552	15.6725	0.2345	2	0.7893
1046	3.6002	1.2985	4.0134	4.313	1.7404	14.6865	0.4756	2
1047	3.0654	1.2072	3.0546	3.3879	2.2206	11.626	0.5834	2
1048	2.8552	1.345	3.2702	3.4521	1.512	12.0649	0.4098	2
1049	4.929	1.1074	4.3689	5.1953	1.2534	17.1485	0.3193	2	0.7347
1050	2.9338	1.2145	2.9089	3.2466	1.6917	11.1938	0.4396	2
1051	3.2143	1.2503	3.3932	3.6834	1.0945	12.6257	0.2942	2
1052	3.4643	1.0813	2.8406	3.495	3.3216	11.768	0.8018	2
1053	5.2594	1.2521	5.8336	6.249	1.8474	20.6888	0.5209	2	0.8873
1054	3.0658	1.2764	3.3425	3.5635	1.2758	12.2934	0.3469	2
1055	3.95	1.2131	4.1687	4.4758	1.4626	15.0532	0.4051	2	1.0488
1056	4.967	1.0657	4.0813	5.0497	1.5816	16.6299	0.3882	2	0.7972
1057	4.706	1.1609	4.6196	5.1739	1.4703	17.1628	0.3957	2	0.9736
1058	2.8252	1.2364	2.8056	3.1652	1.2554	10.9744	0.3209	2
1059	4.354	1.2495	4.6963	5.1054	1.3511	17.0917	0.3712	2	1.0745
1060	2.9123	1.1559	2.6299	3.0795	1.0799	10.5753	0.2686	2
1061	3.4491	1.3907	4.4453	4.3816	2.1928	15.0689	0.6469	2
1062	2.9335	1.2717	3.1188	3.3836	1.8737	11.7204	0.4986	2
1063	3.987	1.1485	3.549	4.2959	1.5484	14.3852	0.382	2	0.9345
1064	4.3781	1.2328	4.5649	5.0711	1.5746	16.9561	0.4239	2	0.9812
1065	2.9061	1.1963	2.7316	3.1695	3.2025	10.922	0.8009	2
1066	3.7916	1.1062	3.1961	3.9318	1.323	13.1773	0.3209	2
1067	3.4353	1.128	2.9635	3.602	3.4989	12.1741	0.8517	2
1068	3.8126	1.2338	4.0758	4.3773	2.4177	14.7778	0.6668	2
1069	2.5146	1.2944	2.5127	2.8953	1.7819	10.2255	0.4379	2
1070	4.3639	1.0878	3.6678	4.4929	1.914	14.9126	0.4707	2	0.889
1071	3.526	1.216	3.6235	3.9704	0.897	13.4702	0.2413	2
1072	3.123	1.192	2.8507	3.4179	1.2245	11.6955	0.2985	2
1073	3.5265	1.2774	3.9165	4.1546	2.398	14.152	0.6636	2
1074	3.6569	1.1763	3.5013	4.0047	1.7709	13.5138	0.4588	2
1075	2.9281	1.2927	3.2279	3.4264	1.6312	11.891	0.4428	2
1076	2.5026	1.287	2.6106	2.8654	2.0393	10.1184	0.5261	2
1077	3.4633	1.1998	3.5245	3.8462	2.1084	13.0536	0.5693	2
1078	2.8588	1.2462	2.8822	3.2294	2.3017	11.1926	0.5927	2
1079	3.0609	1.2144	3.0411	3.4007	2.3134	11.678	0.6024	2
1080	2.8589	1.3598	3.2578	3.4907	1.347	12.2129	0.3593	2
1081	2.963	1.2193	2.8569	3.2937	1.4583	11.3496	0.3671	2
1082	5.0139	1.1576	4.7617	5.5166	2.2269	18.2342	0.5815	2	0.7925
1083	3.6176	1.2188	3.6648	4.0903	1.3934	13.8516	0.3687	2
1084	3.2465	1.0751	2.5392	3.2423	2.0085	10.9652	0.4651	2
1085	5.2473	1.0668	4.3335	5.3538	1.9658	17.5869	0.4844	2	0.7721
1086	2.6377	1.2184	2.5815	2.8953	1.172	10.0968	0.2996	2
1087	3.4622	1.138	3.1838	3.662	3.0312	12.3776	0.7797	2
1088	3.4526	1.2304	3.4622	3.9233	2.6099	13.346	0.677	2
1089	3.0542	1.2874	3.3518	3.5763	1.7693	12.3529	0.4801	2
1090	3.1167	1.3347	3.5251	3.7777	2.4052	13.0689	0.6488	2
1091	3.4784	1.1004	2.9133	3.5678	2.0456	12.0249	0.4956	2
1092	2.4345	0.9252	1.4193	2.0687	4.7382	7.0762	0.9504	2
1093	4.8898	1.064	3.974	4.9598	3.2052	16.3448	0.7793	2	0.7592
1094	3.4574	1.1024	2.9174	3.5506	2.0847	11.9741	0.5079	2
1095	3.4387	1.2496	3.5859	3.9618	2.37	13.4991	0.6296	2
1096	4.51	1.0485	3.5693	4.4929	1.7904	14.8561	0.4302	2	0.8243
1097	4.7037	1.1646	4.5001	5.1868	2.3589	17.2091	0.6168	2	0.8522
1098	3.0927	1.1251	2.6001	3.208	2.1352	10.9317	0.5079	2
1099	6.8639	1.1778	6.8085	7.7866	1.9442	25.3976	0.5212	2	0.9406
1100	7.0827	1.0603	5.869	7.2683	1.5247	23.5922	0.3793	2	0.6117
1101	4.3087	1.3998	5.8983	5.6108	5.9514	18.9478	1.8526	2
1102	4.7702	1.1635	4.5602	5.2596	3.1935	17.4361	0.8352	2	0.9046
1103	2.9033	1.1816	2.6682	3.1309	2.3221	10.7774	0.5749	2
1104	2.7509	1.2625	2.7634	3.1309	1.9371	10.9105	0.4906	2
1105	3.3009	1.1332	2.891	3.465	3.1094	11.7513	0.765	2
1106	5.1502	1.1302	4.7309	5.5466	2.4637	18.286	0.6374	2	0.6135
1107	3.5169	1.2426	3.6265	4.0389	2.2311	13.7297	0.5893	2
1108	3.3811	1.3662	4.1657	4.2188	2.6803	14.5122	0.7694	2
1109	4.2282	1.1592	3.9363	4.6128	2.1298	15.3975	0.5445	2	0.7852
1110	3.5922	1.059	2.6578	3.5635	3.1926	11.9512	0.71	2
1111	5.3171	1.0436	4.2107	5.3153	1.6652	17.4327	0.4022	2	0.7507
1112	3.3671	1.257	3.5627	3.8933	1.8176	13.2963	0.487	2
1113	5.016	1.043	3.9626	4.9983	1.233	16.4361	0.2973	2	0.7339
1114	4.6088	1.1259	4.1907	4.9169	2.8018	16.3015	0.7203	2	0.8309
1115	3.3587	1.2699	3.6691	3.919	2.2524	13.3991	0.6168	2
1116	3.7772	1.4413	5.1216	4.9983	1.9966	17.1032	0.5979	2
1117	3.0074	1.2337	2.8813	3.3836	1.84	11.656	0.4548	2
1118	2.7966	1.1806	2.6596	3.0024	0.8669	10.372	0.2223	2
1119	2.7404	1.3293	2.9899	3.2637	2.1368	11.4446	0.5582	2
1120	3.1876	1.2792	3.3931	3.7263	1.4418	12.8096	0.3819	2
1121	5.2799	1.1694	5.0922	5.8806	2.3851	19.3964	0.6262	2
1122	4.9872	1.0506	4.0132	5.0026	1.9321	16.4602	0.4711	2	0.7443
1123	2.9744	1.2031	2.8731	3.268	1.0719	11.2425	0.2739	2
1124	3.8352	1.3099	4.3945	4.6557	1.6297	15.7831	0.4538	2
1125	2.9729	0.948	1.8528	2.6255	2.4976	8.8543	0.5226	2
1126	5.3353	1.0467	4.2395	5.3495	2.5312	17.5447	0.6116	2	0.9172
1127	3.6954	1.2551	4.0044	4.3002	1.5094	14.5715	0.4148	2
1128	3.3718	1.3248	3.7899	4.0903	2.2579	14.0333	0.6098	2
1129	3.6019	1.1612	3.3309	3.8933	2.6999	13.1403	0.6844	2
1130	4.239	1.1227	3.6455	4.4886	1.8132	14.9513	0.4421	2
1131	1.5753	1.0199	0.9793	1.3834	0.7648	5.0474	0.1484	2
1132	2.8888	1.2668	2.9508	3.3151	0.71	11.4964	0.1822	2
1133	6.326	1.2205	6.8947	7.4011	1.2348	24.2555	0.351	2	0.9545
1134	5.8709	1.1834	5.9211	6.6473	1.2884	21.8273	0.3495	2	0.9143
1135	3.7565	1.2154	3.8703	4.2488	1.4583	14.344	0.3935	2
1136	2.9892	1.3734	3.576	3.7006	1.2803	12.8973	0.355	2
1137	5.248	1.1718	5.1562	5.8549	0.8537	19.3196	0.2278	2	0.777
1138	4.0675	1.2502	4.3287	4.7499	1.0533	15.9761	0.2854	2
1139	4.7022	1.1558	4.495	5.1482	1.888	17.0743	0.497	2	0.885
1140	3.7416	1.1773	3.5261	4.1074	1.6877	13.8384	0.43	2
1141	4.6121	1.1478	4.3373	5.0112	1.491	16.6312	0.3888	2	0.8619
1142	3.7485	1.2025	3.6786	4.1974	1.3478	14.1614	0.3501	2
1143	5.2719	1.2335	5.8542	6.1762	2.4559	20.4287	0.7038	2	0.9863
1144	4.2776	1.2304	4.5453	4.9384	1.2526	16.535	0.3443	2	1.1195
1145	4.8712	1.1093	4.3774	5.1397	2.5325	16.9763	0.653	2
1146	2.7788	1.3411	3.068	3.3408	1.1201	11.708	0.2935	2
1147	2.9001	1.3615	3.2311	3.5506	1.4694	12.4044	0.3828	2
1148	5.1318	1.1467	4.7819	5.6022	1.8726	18.4863	0.4844	2	0.8163
1149	3.1922	1.3062	3.7427	3.8033	2.2323	13.0988	0.6378	2
1150	5.513	1.1765	5.5117	6.189	1.894	20.3765	0.5123	2	0.9235
1151	4.0526	1.1574	3.8729	4.403	0.7336	14.7355	0.1928	2
1152	3.7705	1.1957	3.6034	4.2017	0.8392	14.164	0.2135	2	0.9895
1153	3.4039	1.1564	3.0456	3.6492	1.2529	12.3657	0.3086	2
1154	3.7034	1.1739	3.493	4.0518	0.7987	13.658	0.2043	2
1155	3.4491	1.13	2.998	3.6235	0.9513	12.2443	0.2329	2
1156	4.63	1.147	4.2852	5.0283	1.4589	16.6838	0.3747	2	0.8799
1157	3.9074	1.2486	4.0222	4.5443	0.7652	15.3275	0.2008	2
1158	5.4098	1.1541	5.1843	5.9577	1.1951	19.6148	0.3159	2	0.8696
1159	3.4617	1.1946	3.4087	3.829	0.8942	12.9914	0.2346	2
1160	3.7001	1.1137	3.2412	3.8547	1.0382	12.9463	0.2599	2
1161	3.7194	1.2417	3.8565	4.2873	0.8982	14.5085	0.2387	2
1162	3.7503	1.259	4.0167	4.3816	0.6735	14.8338	0.1824	2
1163	3.0063	1.3126	3.1838	3.5763	1.4396	12.397	0.3697	2
1164	2.8701	1.2146	2.7129	3.1695	0.9693	10.9518	0.2401	2
1165	3.7	1.0833	3.0714	3.7562	1.6076	12.5916	0.3921	2
1166	3.9614	1.1545	3.6452	4.2873	1.3832	14.3676	0.3509	2
1167	3.529	1.2419	3.6415	4.0518	1.234	13.7689	0.3264	2
1168	2.5296	0.9362	1.5531	2.1801	1.2831	7.4398	0.2679	2
1169	3.2989	1.2014	3.1881	3.6534	1.4078	12.4506	0.3605	2
1170	3.3644	1.2947	3.7869	3.9961	0.8298	13.6841	0.2296	2
1171	3.3264	1.2677	3.5015	3.8719	1.4589	13.2473	0.3856	2
1172	3.4156	1.2388	3.5395	3.9019	2.065	13.2927	0.5499	2
1173	3.4773	1.2375	3.6263	3.9747	1.6835	13.5194	0.4516	2
1174	2.9375	1.1861	2.7301	3.1823	1.1998	10.946	0.2993	2
1175	5.1255	1.1279	4.6455	5.508	1.938	18.1615	0.4957	2	0.6855
1176	4.458	1.0857	3.8096	4.5871	1.0918	15.2056	0.2736	2	0.793
1177	5.3127	1.1365	4.9266	5.7607	1.1462	18.9686	0.2977	2	0.8377
1178	3.5527	1.1589	3.3438	3.829	2.2422	12.9348	0.5796	2
1179	5.1765	1.0702	4.3568	5.2939	1.7806	17.4032	0.4458	2	0.6975
1180	3.1474	1.1843	2.9189	3.4264	1.7853	11.7101	0.445	2
1181	3.2718	1.3168	3.7064	3.9361	1.7748	13.5346	0.486	2
1182	3.1973	1.231	3.3481	3.6106	1.3836	12.3646	0.3746	2
1183	5.1376	1.2229	5.3297	5.962	1.4817	19.7385	0.4001	2
1184	5.2089	1.2482	5.8356	6.1676	1.2998	20.4265	0.3713	2
1185	2.5018	1.1533	2.1017	2.5998	2.0526	9.0642	0.4759	2
1186	2.6648	1.0654	1.8652	2.5955	1.9425	8.9194	0.4062	2
1187	9.0167	0.9825	6.4414	8.6518	1.6968	27.8311	0.3927	2	0.8683
1188	4.8886	1.1253	4.4658	5.2296	1.3972	17.283	0.361	2	0.7215
1189	2.8031	0.9527	1.718	2.4756	1.3789	8.3892	0.2824	2
1190	4.6635	0.9993	3.3185	4.4458	3.1157	14.6402	0.7062	2	0.8153
1191	2.5198	1.2433	2.3915	2.8011	2.4473	9.842	0.5947	2
1192	2.47	1.1871	2.1504	2.6298	2.6378	9.2119	0.6158	2
1193	4.3514	1.161	4.1159	4.7628	1.8249	15.8713	0.4733	2	0.9301
1194	4.8626	0.966	3.308	4.4972	1.8941	14.7575	0.4246	2	0.6692
1195	2.8469	1.2378	2.8845	3.1952	2.0251	11.0708	0.5276	2
1196	3.0855	1.2061	3.0551	3.4093	0.9663	11.6915	0.2525	2
1197	3.0583	1.2005	2.9822	3.3622	0.9729	11.5343	0.2515	2
1198	4.1929	1.1888	4.0727	4.6814	1.8849	15.6598	0.4902	2
1199	2.3837	1.2934	2.3884	2.724	0.9092	9.6856	0.2242	2
1200	2.7495	1.215	2.5707	3.0238	1.7481	10.4948	0.4282	2
1201	3.4136	1.0752	2.7001	3.4222	2.1018	11.5304	0.4922	2
1202	4.03	0.8762	2.1531	3.3665	2.1284	11.0937	0.4131	2	0.6828
1203	3.3596	1.023	2.438	3.2123	1.9873	10.7973	0.4487	2
1204	2.6219	1.2893	2.7386	3.0238	2.2597	10.6204	0.5827	2
1205	4.2003	1.2004	4.2207	4.7328	1.9722	15.8399	0.5255	2
1206	5.5817	1.0942	4.9109	5.8506	2.1982	19.1877	0.5626	2	0.6858
1207	3.069	1.0433	2.1405	2.9682	2.3351	10.0585	0.4969	2
1208	4.5134	1.1238	3.9781	4.8013	1.2693	15.9352	0.3169	2	0.8428
1209	3.4836	1.2538	3.6044	4.0304	2.1494	13.7215	0.5646	2
1210	5.2546	1.1117	4.5974	5.5765	3.1791	18.3525	0.7964	2	0.9059
1211	3.8373	1.2661	4.1326	4.5143	1.1293	15.2629	0.3058	2
1212	5.7911	1.1632	5.7533	6.446	1.7716	21.1629	0.4816	2	0.756
1213	4.4715	1.1486	4.2085	4.8527	2.3159	16.1345	0.6041	2
1214	2.9959	1.1962	2.816	3.2765	2.7057	11.2582	0.6768	2
1215	4.9987	1.2188	5.161	5.7736	0.9297	19.1396	0.2507	2	0.8448
1216	4.6717	1.0937	3.9844	4.8527	2.2451	16.0516	0.5573	2	0.8639
1217	3.785	1.1695	3.6162	4.1331	1.5333	13.9069	0.3987	2
1218	3.6381	1.2493	3.7772	4.2102	1.3745	14.2792	0.3636	2
1219	4.6785	1.0422	3.6339	4.6428	1.9389	15.3182	0.4599	2	0.6699
1220	2.8859	1.1203	2.3114	2.9639	2.0941	10.1575	0.4765	2
1221	5.4856	1.1392	5.288	5.9706	1.5359	19.632	0.4137	2	0.851
1222	2.4933	1.071	1.7854	2.4242	3.3001	8.3892	0.7023	2
1223	4.6345	1.087	3.8769	4.7842	2.3018	15.8266	0.5638	2	0.8072
1224	3.1202	1.0972	2.5059	3.1652	1.0428	10.7555	0.243	2
1225	4.1891	1.2767	4.7441	4.9983	1.3945	16.8015	0.3937	2
1226	3.1375	1.1692	2.8874	3.375	2.5312	11.5247	0.6342	2
1227	3.9466	1.1087	3.4422	4.1117	2.1826	13.746	0.5466	2
1228	3.5068	1.2397	3.6751	4.0175	1.6453	13.6574	0.4427	2
1229	3.264	1.2401	3.2678	3.7177	2.4532	12.7162	0.6304	2
1230	3.4149	1.1637	3.2774	3.6834	1.2327	12.4848	0.3236	2
1231	2.818	1.2988	3.0527	3.2979	1.5202	11.4981	0.4036	2
1232	5.2199	1.1063	4.6003	5.5123	1.8972	18.1425	0.4811	2	0.7597
1233	3.9614	1.1867	3.9542	4.3987	1.9571	14.7684	0.524	2
1234	3.9912	1.2258	4.0447	4.57	2.0187	15.3702	0.5312	2
1235	2.9734	1.3323	3.3454	3.5806	1.841	12.4457	0.4949	2
1236	3.0932	1.2895	3.4474	3.632	1.6668	12.5315	0.4585	2
1237	2.589	1.2368	2.5045	2.8739	2.2593	10.0601	0.5624	2
1238	2.8402	1.3313	3.2124	3.4007	1.5403	11.8787	0.4165	2
1239	4.3501	0.9896	3.0889	4.0946	1.5566	13.5238	0.3555	2	0.7204
1240	4.4227	1.1269	3.9304	4.7114	2.2657	15.6572	0.5688	2
1241	3.001	1.2213	2.9539	3.3451	1.3036	11.5144	0.3344	2
1242	3.1191	1.1171	2.6977	3.2166	1.6635	10.9465	0.4099	2
1243	3.5162	1.1857	3.4044	3.8676	2.2364	13.0983	0.5813	2
1244	3.0822	1.1545	2.6694	3.2723	2.445	11.1786	0.5838	2
1245	3.531	1.1885	3.3772	3.8933	1.9505	13.1834	0.4997	2
1246	4.0326	1.2996	4.6645	4.8784	1.4981	16.4646	0.4244	2
1247	3.0031	1.302	3.3018	3.5464	1.4212	12.2841	0.382	2
1248	3.203	0.9742	2.1089	2.9168	2.6719	9.8032	0.5748	2
1249	2.7494	1.3337	3.027	3.2851	2.0186	11.5197	0.5304	2
1250	3.0646	1.2923	3.3597	3.602	1.1328	12.4421	0.3059	2
1251	3.1221	1.2138	3.0795	3.4736	1.7242	11.9058	0.446	2
1252	4.9009	1.2049	4.8883	5.5937	1.7764	18.5519	0.4681	2	0.9024
1253	3.0432	1.1907	2.9451	3.3194	2.2143	11.384	0.5729	2
1254	2.7666	1.3038	2.9534	3.2423	1.6747	11.3319	0.4365	2
1255	4.4262	1.2605	4.7326	5.2382	2.1805	17.5274	0.5888	2	0.8688
1256	5.0233	1.2036	5.0817	5.735	2.3538	18.9937	0.6297	2	0.8736
1257	3.5222	1.2005	3.459	3.919	2.8956	13.2835	0.754	2
1258	2.9398	1.1903	2.7508	3.1952	1.7051	10.9931	0.4267	2
1259	3.7369	1.1472	3.4279	4.0047	2.7037	13.4683	0.6881	2
1260	4.1622	1.2012	4.1774	4.6899	2.0884	15.7066	0.5554	2	0.9934
1261	3.9145	1.1166	3.4639	4.1032	1.7395	13.7311	0.4388	2
1262	4.2783	1.2074	4.4026	4.8527	1.3765	16.2279	0.3734	2	0.9875
1263	2.8688	1.159	2.6328	3.0367	0.7114	10.4457	0.1793	2
1264	3.1031	1.2228	3.0538	3.4736	0.7537	11.9205	0.1931	2
1265	3.2727	1.2206	3.1403	3.6749	1.4531	12.5493	0.3636	2
1266	2.4994	1.2913	2.5392	2.8696	1.0713	10.1395	0.2683	2
1267	2.6638	1.4073	3.0885	3.3236	0.7068	11.7767	0.1854	2
1268	5.4964	1.1393	5.1813	5.9834	1.015	19.6725	0.2673	2	0.7877
1269	3.7447	1.1326	3.355	3.9661	1.1969	13.3248	0.3014	2
1270	3.5279	1.0896	2.961	3.5892	1.323	12.0762	0.3244	2
1271	2.8242	1.1297	2.4377	2.9168	1.1136	10.0238	0.2708	2
1272	4.4924	1.1984	4.5284	5.0754	1.1876	16.9131	0.318	2	0.9859
1273	3.987	1.1927	3.8572	4.4501	0.7917	14.9394	0.2044	2
1274	3.7484	1.2625	4.0423	4.3901	1.1284	14.8666	0.3068	2
1275	3.6135	1.0437	2.7377	3.5378	1.5898	11.8488	0.3673	2
1276	5.8618	1.0827	5.1345	6.0948	1.3946	19.9375	0.3592	2	0.7323
1277	3.0547	1.2906	3.1377	3.5849	0.9992	12.3852	0.2531	2
1278	4.3468	1.1769	4.2995	4.8184	1.3389	16.0714	0.3582	2	0.9216
1279	2.8519	1.3658	3.3942	3.495	1.2834	12.2375	0.356	2
1280	2.3707	1.0035	1.5315	2.1629	1.681	7.474	0.3444	2
1281	3.2704	1.3254	3.6255	3.9575	1.1846	13.6172	0.3154	2
1282	4.4276	1.2117	4.5805	5.0497	1.0696	16.854	0.2907	2	1.0073
1283	2.9127	1.3523	3.3839	3.5464	1.0199	12.374	0.2789	2
1284	5.7701	1.2404	6.2854	6.8272	1.242	22.4856	0.3472	2	1.0809
1285	5.4067	1.1601	5.1695	5.9834	0.9457	19.7048	0.2481	2	0.7207
1286	4.3346	1.2356	4.57	5.0283	1.4008	16.8261	0.3805	2	1.006
1287	2.7028	1.2549	2.773	3.0538	1.1518	10.6555	0.2998	2
1288	3.3034	1.3659	4.0625	4.1117	0.9909	14.1752	0.284	2
1289	4.3	1.0735	3.5039	4.3687	1.4529	14.5016	0.3511	2	0.8612
1290	4.8066	1.2165	5.031	5.5294	1.2596	18.3689	0.345	2	1.0487
1291	5.1407	1.1242	4.7102	5.508	1.3539	18.1559	0.3512	2	0.7412
1292	3.588	1.1415	3.2961	3.8162	1.5315	12.8675	0.3923	2
1293	3.876	1.1115	3.3639	4.0432	2.1419	13.5351	0.5323	2
1294	4.2868	1.1525	3.9967	4.6557	0.9643	15.5218	0.2483	2	0.8538
1295	3.9312	1.1721	3.7768	4.313	1.503	14.476	0.3921	2
1296	2.7516	1.2254	2.7016	3.0495	1.8052	10.5927	0.4604	2
1297	2.9694	1.2812	3.3128	3.4521	1.1456	11.952	0.3175	2
1298	2.3479	1.2008	2.1826	2.5099	1.6568	8.857	0.4083	2
1299	5.5889	1.1791	5.6539	6.2918	1.5488	20.7037	0.4229	2	0.703
1300	3.0413	1.2341	3.0522	3.4264	2.0474	11.7914	0.53	2
1301	2.9011	1.1648	2.6725	3.0881	2.9291	10.6162	0.7374	2
1302	3.4822	1.1705	3.3076	3.7819	1.1642	12.805	0.3007	2
1303	3.1036	1.2978	3.3721	3.6663	2.4833	12.6534	0.6618	2
1304	3.7468	1.182	3.6451	4.1289	1.2591	13.9131	0.3299	2
1305	3.9683	1.2677	4.4601	4.6857	2.2658	15.8038	0.6394	2
1306	3.5005	1.251	3.8046	4.0432	0.9441	13.7572	0.2611	2
1307	3.7336	1.2375	4.0296	4.2916	2.082	14.5149	0.578	2
1308	3.1144	1.2323	3.1498	3.5121	1.3708	12.0575	0.3581	2
1309	5.3625	1.1091	4.8573	5.6836	1.7911	18.6849	0.4656	2	0.727
1310	4.4448	1.2654	4.8803	5.281	3.4211	17.6703	0.9449	2	0.9728
1311	2.9365	1.1919	2.7836	3.1952	1.3436	10.9957	0.3401	2
1312	4.5315	1.1825	4.4592	5.0583	1.7222	16.8336	0.4562	2	0.9991
1313	4.3796	1.1581	4.1595	4.7842	1.9323	15.934	0.5044	2	0.9689
1314	4.2298	1.3197	5.2229	5.2082	1.9284	17.5361	0.5744	2
1315	3.9089	1.257	4.1838	4.5743	1.3188	15.4358	0.3574	2
1316	3.0706	1.2368	3.1336	3.4693	2.0699	11.9303	0.5437	2
1317	3.9748	1.2242	4.1998	4.5443	1.9852	15.2868	0.5454	2	1.1189
1318	4.9625	1.1796	5.0104	5.5551	2.0962	18.3901	0.5711	2	0.9204
1319	3.6405	1.2387	3.8478	4.1803	2.4315	14.1672	0.6604	2
1320	3.0921	1.275	3.4092	3.5935	2.1851	12.3851	0.6015	2
1321	3.3544	1.2901	3.7418	3.9704	2.3775	13.5955	0.6543	2
1322	5.1637	1.1572	4.9633	5.6879	2.1806	18.7719	0.5765	2	0.7509
1323	2.6912	1.2458	2.7663	3.0196	2.5336	10.5325	0.6654	2
1324	3.5841	1.1167	3.0813	3.7348	2.7053	12.5741	0.6629	2
1325	4.0171	1.213	4.0689	4.5572	1.9362	15.3087	0.5146	2
1326	4.0306	1.184	3.9569	4.4715	2.2776	14.9927	0.6011	2
1327	5.3281	1.3598	6.711	6.8486	1.819	22.7622	0.5363	2	1.089
1328	3.1034	1.1812	2.9443	3.3665	3.0178	11.5168	0.7715	2
1329	2.8877	1.202	2.7801	3.1609	2.0533	10.9042	0.5235	2
1330	4.5579	1.1959	4.4814	5.1439	1.9443	17.1244	0.5088	2
1331	4.5516	1.1375	4.2427	4.8998	2.1505	16.2655	0.5609	2	0.9643
1332	4.146	1.2824	4.5262	4.9641	2.177	16.7039	0.5899	2	1.0589
1333	5.1806	1.1165	4.6085	5.5166	2.3706	18.1711	0.6012	2	0.8255
1334	4.5018	1.1816	4.3781	5.0197	1.8784	16.7113	0.4921	2	0.9301
1335	3.1931	1.1657	2.8614	3.4307	1.8241	11.6941	0.4463	2
1336	3.1594	1.3641	3.8016	3.9104	1.4866	13.5395	0.4174	2
1337	3.9954	1.1849	4.0364	4.433	2.3299	14.8731	0.6323	2
1338	4.4755	1.1743	4.3511	4.9598	1.6983	16.5114	0.4475	2	0.7742
1339	4.3295	1.226	4.5019	4.9855	1.3727	16.6758	0.3706	2	0.8161
1340	3.687	1.2626	3.9513	4.313	2.7472	14.6244	0.7423	2
1341	4.6342	1.1987	4.6665	5.2467	2.3383	17.4519	0.6252	2	0.8593
1342	4.0114	1.2532	4.4357	4.6899	1.4517	15.7926	0.4077	2
1343	4.6852	1.1227	4.1587	4.9898	1.6525	16.5256	0.4158	2	0.6615
1344	4.1218	1.266	4.5933	4.8741	1.9902	16.393	0.5577	2
1345	3.2176	1.1821	2.9724	3.5035	1.2448	11.9487	0.3097	2
1346	4.9177	1.1305	4.4806	5.2853	0.6179	17.4659	0.1585	2	0.7725
1347	3.5695	1.1833	3.4162	3.9233	0.6128	13.2693	0.1578	2
1348	4.2441	1.1041	3.6539	4.4244	0.6438	14.7216	0.1598	2
1349	7.1967	1.164	7.2164	8.0864	1.0312	26.3177	0.2828	2	0.4605
1350	4.7941	1.191	4.7851	5.4052	1.0329	17.9372	0.2755	2	0.8509
1351	2.8702	1.2973	3.1454	3.3622	1.3786	11.6972	0.3707	2
1352	4.5003	1.2089	4.6673	5.1268	1.2711	17.0916	0.3471	2	1.0876
1353	4.2284	1.219	4.4476	4.8356	1.6133	16.1932	0.4431	2
1354	4.5295	1.1554	4.4016	4.9469	0.4777	16.4412	0.1279	2	0.9893
1355	2.9435	1.1394	2.6023	3.0752	0.9627	10.5364	0.2378	2
1356	3.0046	1.1714	2.6904	3.2251	1.2762	11.0572	0.3105	2
1357	4.3163	1.1202	3.8483	4.5657	1.3697	15.1896	0.347	2
1358	6.6819	1.1308	6.2799	7.2812	1.5077	23.7365	0.3989	2	0.6603
1359	4.7384	1.2067	4.7989	5.4052	1.4686	17.9626	0.3923	2	1.0007
1360	4.559	1.2753	5.1837	5.4652	1.2718	18.2659	0.3609	2	1.0834
1361	3.8616	1.3047	4.6634	4.6728	1.4933	15.8275	0.44	2
1362	3.1195	1.0604	2.4264	3.0667	1.0412	10.3924	0.2431	2
1363	4.4045	1.1704	4.1919	4.8613	1.5434	16.1957	0.3995	2	0.9163
1364	2.4989	1.2675	2.5007	2.8225	2.1958	9.9503	0.5518	2
1365	3.3453	1.0576	2.6488	3.2979	2.1331	11.1149	0.5083	2
1366	2.8735	1.2019	2.8136	3.1438	1.2416	10.8504	0.322	2
1367	4.2413	1.1174	3.7089	4.4715	3.0411	14.8894	0.7575	2	0.896
1368	5.3886	1.1224	4.9833	5.7778	1.9729	19.0009	0.5174	2	0.7271
1369	3.3473	1.2811	3.7434	3.9361	1.2919	13.4722	0.359	2
1370	4.8529	1.1926	4.9575	5.4823	2.3286	18.182	0.6349	2	0.8572
1371	4.6465	1.2461	4.9901	5.4566	1.3481	18.1892	0.3698	2	0.8838
1372	3.4602	1.2273	3.4635	3.9233	0.8652	13.3408	0.2246	2
1373	3.6793	1.1357	3.4293	3.9019	1.7164	13.1277	0.4484	2
1374	2.7545	1.1741	2.5927	2.9382	1.5349	10.1599	0.3917	2
1375	3.9918	1.2889	4.3997	4.7885	1.4206	16.1634	0.3867	2	1.1232
1376	2.4431	1.2551	2.3633	2.7283	1.4131	9.6333	0.3467	2
1377	2.9785	1.3795	3.5381	3.7006	1.5833	12.9087	0.434	2
1378	3.7542	1.2442	4.0429	4.3387	2.2143	14.6741	0.6101	2
1379	3.2238	1.3067	3.6922	3.8462	1.6176	13.2343	0.4513	2
1380	3.4635	1.2815	3.8544	4.086	2.0024	13.9438	0.5535	2
1381	3.2146	1.3958	4.0614	4.0689	1.5503	14.0964	0.4467	2
1382	3.2356	1.2247	3.4066	3.6406	1.9196	12.4484	0.5253	2
1383	2.9082	1.3091	3.1311	3.4393	2.1449	11.9601	0.5615	2
1384	4.9015	1.1735	4.7586	5.4566	1.7192	18.0709	0.4527	2	0.7387
1385	3.0873	1.2521	3.2057	3.5292	1.5268	12.1444	0.403	2
1386	4.4737	1.1878	4.5303	5.0112	2.5233	16.6944	0.6847	2	0.9718
1387	4.4	1.2037	4.5012	4.9855	1.9853	16.6392	0.5371	2	0.9102
1388	3.0659	1.2594	3.2367	3.5207	1.3938	12.1298	0.3719	2
1389	3.7103	1.1941	3.6978	4.1246	1.4209	13.9192	0.3775	2
1390	3.8058	1.1946	3.7325	4.2402	1.9927	14.2831	0.5207	2	1.0243
1391	3.7312	1.2545	4.0039	4.343	1.5642	14.7049	0.4259	2
1392	3.7335	1.1869	3.6453	4.1289	1.1869	13.9208	0.3108	2
1393	4.3078	1.2138	4.4418	4.9127	1.711	16.427	0.4627	2	0.9159
1394	3.1249	1.2687	3.3057	3.6192	1.854	12.4552	0.4921	2
1395	2.8656	1.2297	2.8479	3.1994	2.1257	11.0709	0.5468	2
1396	3.2002	1.2425	3.3357	3.6449	1.3118	12.4915	0.3503	2
1397	4.902	1.1559	4.6086	5.3795	2.0963	17.801	0.5427	2	0.7581
1398	4.807	1.1307	4.3072	5.1611	2.0516	17.076	0.5175	2	0.7882
1399	3.3366	1.1295	2.9531	3.495	1.5404	11.8399	0.3842	2
1400	4.5901	1.1613	4.4829	5.0412	1.3345	16.7464	0.3572	2	0.9263
1401	4.0663	1.1183	3.6814	4.2788	1.842	14.2852	0.4747	2
1402	4.4783	1.2275	4.8551	5.1739	1.2363	17.2702	0.3476	2	1.1219
1403	2.727	1.1214	2.3208	2.7883	0.8554	9.6075	0.2066	2
1404	2.5264	1.1288	1.9909	2.5784	0.4308	8.9594	0.0957	2
1405	4.578	1.1774	4.3385	5.0925	1.0517	16.9333	0.2695	2
1406	5.3986	1.162	5.2403	5.9834	1.3972	19.7077	0.3715	2	0.882
1407	4.286	1.1686	4.1193	4.7156	1.198	15.7353	0.3136	2	1.0127
1408	2.6968	1.3627	3.1215	3.2765	1.6471	11.5455	0.4453	2
1409	4.0624	1.1819	4.0841	4.5015	0.885	15.0835	0.2396	2
1410	3.5859	1.1784	3.4139	3.9276	0.9456	13.2749	0.2432	2
1411	3.13	1.1546	2.7286	3.3279	1.1949	11.3538	0.2872	2
1412	4.0338	1.0924	3.3724	4.1503	1.2486	13.8429	0.3042	2
1413	2.8013	1.1837	2.5824	3.0153	1.358	10.4174	0.3366	2
1414	4.1714	1.1911	4.1784	4.6642	1.1078	15.6097	0.2965	2	0.9823
1415	3.0056	1.2658	3.1626	3.4607	1.4539	11.9524	0.3847	2
1416	3.9696	1.2709	4.3796	4.6985	1.713	15.8498	0.4733	2
1417	3.8906	1.2077	4.0817	4.3858	1.2189	14.7618	0.337	2
1418	4.8672	1.1651	4.692	5.3795	1.1213	17.8155	0.2953	2	0.7427
1419	3.2582	1.249	3.3979	3.7348	2.1866	12.7851	0.5811	2
1420	2.9808	1.2087	2.8534	3.2894	1.8641	11.3189	0.4699	2
1421	2.871	1.1923	2.7801	3.1181	2.0044	10.7541	0.5182	2
1422	2.4206	1.261	2.2743	2.7112	2.1366	9.5895	0.5067	2
1423	2.3883	1.1704	2.0209	2.5013	2.1793	8.7816	0.5015	2
1424	6.1283	1.1225	5.7335	6.6087	1.4486	21.6115	0.3843	2	0.955
1425	5.3874	1.1655	5.1799	5.9877	1.2205	19.7268	0.3205	2	0.8114
1426	3.4364	1.1918	3.3218	3.7905	1.9042	12.8658	0.4916	2
1427	3.8898	1.1158	3.3855	4.0732	1.9926	13.6357	0.4947	2
1428	5.3351	1.0933	4.6932	5.5765	1.6487	18.3251	0.4222	2	0.7046
1429	3.2279	1.087	2.5998	3.2551	1.4043	11.0228	0.3312	2
1430	4.3894	1.3385	5.3091	5.4909	2.33	18.458	0.6702	2
1431	4.0611	1.151	3.7441	4.3901	2.1657	14.6851	0.5522	2
1432	3.7747	1.1028	3.2174	3.9019	1.9548	13.078	0.4809	2
1433	3.252	1.3042	3.5303	3.8762	2.4784	13.324	0.6567	2
1434	4.7089	1.1479	4.4031	5.1225	1.387	16.9813	0.3596	2	0.8855
1435	3.6149	1.206	3.616	4.0475	2.4344	13.6961	0.6427	2
1436	3.248	1.2538	3.3736	3.7348	1.6866	12.7931	0.4448	2
1437	2.7085	1.3572	3.1142	3.2808	2.6969	11.5489	0.7272	2
1438	4.4231	1.1922	4.5055	4.9683	1.2158	16.5668	0.3307	2	1.0478
1439	3.5159	1.1603	3.3589	3.7905	2.5307	12.8158	0.6633	2
1440	3.9905	1.2707	4.5003	4.7242	1.5157	15.93	0.4282	2
1441	3.2374	1.2412	3.3942	3.6877	1.09	12.624	0.2931	2
1442	4.0402	1.1772	3.9755	4.4587	2.4382	14.9415	0.6487	2
1443	3.987	1.1939	3.9029	4.4544	1.9047	14.9549	0.4971	2
1444	3.6062	1.303	4.0918	4.3344	1.3637	14.7617	0.378	2
1445	2.781	1.3088	3.0235	3.2723	2.2008	11.435	0.5819	2
1446	3.9974	1.2236	4.0688	4.57	2.1633	15.3665	0.5728	2	1.0064
1447	3.8147	1.267	4.1131	4.4886	0.9096	15.1837	0.2464	2
1448	3.2472	1.2874	3.5962	3.8248	1.8183	13.1332	0.4979	2
1449	2.7903	1.1464	2.4971	2.9168	1.2651	10.0493	0.3144	2
1450	5.4652	1.2329	6.0317	6.4117	2.5797	21.1679	0.7351	2
1451	4.6005	1.1845	4.6867	5.1482	2.4918	17.1196	0.6822	2	0.8033
1452	3.323	1.2584	3.5496	3.8419	0.7643	13.1373	0.2065	2
1453	2.8052	1.1854	2.6316	3.0238	0.9288	10.447	0.234	2
1454	5.0088	1.1343	4.6596	5.4052	0.8083	17.8483	0.211	2	0.9932
1455	5.3319	1.117	4.8166	5.6879	0.927	18.7102	0.2386	2	0.7914
1456	4.7702	1.1175	4.1937	5.0626	1.1089	16.7464	0.2777	2	0.7151
1457	3.4326	1.1451	3.0876	3.6492	1.2312	12.3482	0.3078	2
1458	3.1212	1.1716	2.85	3.3622	0.9495	11.4881	0.2356	2
1459	3.3649	1.2929	3.6912	3.9918	0.9345	13.6676	0.2524	2
1460	4.15	1.1711	4.0167	4.5657	1.1789	15.2684	0.3101	2
1461	3.6865	1.2126	3.8056	4.1546	0.9166	14.0432	0.2484	2
1462	3.0413	1.2718	3.2668	3.5207	1.4127	12.1509	0.3798	2
1463	5.3652	1.1638	5.1422	5.9534	1.7656	19.6163	0.4628	2	0.8206
1464	4.383	1.1957	4.386	4.9341	2.0446	16.4648	0.5447	2	0.9541
1465	4.6038	1.0764	3.8754	4.7071	1.7157	15.5689	0.4271	2	0.6917
1466	2.5994	1.2847	2.7431	2.9853	1.3989	10.4914	0.3658	2
1467	3.5091	1.1914	3.4723	3.8762	1.2933	13.1342	0.3419	2
1468	5.0344	1.1458	4.7429	5.4866	1.3267	18.1216	0.3472	2	0.8137
1469	3.1319	1.3018	3.3308	3.7134	1.4659	12.8086	0.3812	2
1470	3.4257	1.2611	3.6207	3.979	1.7284	13.5724	0.4611	2
1471	3.7419	1.221	3.8088	4.2488	1.7674	14.3531	0.469	2	1.0653
1472	4.9661	1.1604	4.8151	5.4737	1.6703	18.1041	0.4442	2	0.9295
1473	3.4223	1.2374	3.4481	3.9061	1.5741	13.3038	0.408	2
1474	3.1657	1.3079	3.5116	3.7734	1.5289	13.0077	0.4127	2
1475	5.1094	1.2062	5.1413	5.8506	1.1564	19.3611	0.3071	2	0.72
1476	4.1616	1.1885	4.0222	4.6428	3.2057	15.5381	0.8298	2
1477	4.5822	1.3052	5.3789	5.6151	1.6824	18.7888	0.4816	2	1.0581
1478	3.3757	1.1202	2.8273	3.5121	2.3843	11.8796	0.5675	2
1479	4.8918	1.1644	4.6154	5.4052	1.8742	17.895	0.4834	2	0.8443
1480	3.8793	1.18	3.8587	4.2788	2.7018	14.3808	0.725	2
1481	4.0304	1.2366	4.3255	4.6557	2.1182	15.6571	0.5852	2	1.0499
1482	4.9899	1.203	5.2604	5.6922	0.9148	18.8581	0.2552	2	0.8775
1483	5.0576	1.0531	4.0862	5.0883	0.5315	16.7329	0.1298	2	0.7892
1484	2.6976	1.1733	2.4211	2.8696	0.8325	9.9433	0.2027	2
1485	4.8862	1.0262	3.7971	4.7885	1.669	15.7533	0.4023	2	0.7431
1486	4.1149	1.0728	3.213	4.1674	1.8162	13.8682	0.4208	2	0.8905
1487	2.6096	1.041	1.8535	2.4842	0.6297	8.5349	0.1367	2
1488	4.9398	1.1249	4.4578	5.2853	1.0233	17.4574	0.2613	2	0.745
1489	3.762	1.0733	3.0674	3.7905	1.2203	12.6848	0.2951	2
1490	3.2905	1.1588	2.8956	3.525	1.4369	11.9793	0.3473	2
1491	4.434	1.0772	3.6424	4.5272	1.064	15.0049	0.2583	2	0.6636
1492	2.642	1.1299	2.2622	2.7112	0.6707	9.378	0.1618	2
1493	3.2029	1.1221	2.7418	3.3236	1.3472	11.2904	0.3272	2
1494	3.7992	1.231	3.9121	4.3516	1.3033	14.6925	0.347	2
1495	3.2262	1.1563	2.9888	3.4436	0.6625	11.7198	0.169	2
1496	2.8181	1.0979	2.2687	2.8354	1.4756	9.7203	0.3444	2
1497	3.5018	1.262	3.6718	4.0775	1.0755	13.8835	0.2844	2
1498	2.9842	1.1672	2.5707	3.1909	0.9701	10.9429	0.2279	2
1499	5.2799	1.1425	4.9162	5.7521	0.8731	18.951	0.2265	2	0.7541
1500	2.7528	1.0581	2.0325	2.6726	1.021	9.1511	0.2268	2
1501	3.6033	1.0133	2.676	3.4307	1.6652	11.4701	0.3885	2
1502	4.5725	0.9449	2.9203	4.1289	2.0139	13.5732	0.4333	2	0.5951
1503	2.994	1.1233	2.4663	3.0924	0.9874	10.5657	0.2305	2
1504	4.8179	1.056	3.8108	4.8484	1.2253	15.9835	0.2921	2	0.5905
1505	2.614	1.0686	1.9576	2.5484	1.2843	8.776	0.2865	2
1506	3.0421	1.1693	2.8595	3.2637	1.1863	11.1749	0.3036	2
1507	4.9608	1.0748	4.0949	5.084	1.23	16.7506	0.3007	2	0.8053
1508	2.693	1.1875	2.4366	2.8953	0.5257	10.0467	0.1275	2
1509	4.8369	1.0955	4.2388	5.0412	1.5443	16.6463	0.3932	2	0.7939
1510	4.4155	0.9648	2.9005	4.0603	1.9359	13.3835	0.4196	2	0.6758
1511	3.8381	1.1024	3.3099	3.9704	1.5973	13.2926	0.3977	2
1512	2.9922	1.0782	2.3785	2.9767	1.7466	10.1354	0.4099	2
1513	5.4389	1.0662	4.5043	5.5551	0.8772	18.2183	0.2169	2	0.7484
1514	2.9063	1.1374	2.4859	3.0281	1.0825	10.3853	0.2591	2
1515	3.1384	1.2489	3.1616	3.5849	1.1364	12.314	0.2918	2
1516	2.8782	1.0919	2.2569	2.8868	1.4717	9.8729	0.3364	2
1517	5.1555	0.9759	3.5108	4.827	1.6762	15.8065	0.3723	2	0.5877
1518	2.973	1.1207	2.5346	3.0624	1.8223	10.4675	0.4412	2
1519	2.8847	1.1138	2.4649	2.9467	1.29	10.0939	0.315	2
1520	3.7675	1.113	3.2325	3.9276	1.6984	13.174	0.4167	2
1521	3.4722	1.0913	2.8366	3.5335	2.2154	11.9037	0.5279	2
1522	2.4867	1.2358	2.3113	2.7454	1.2734	9.6547	0.3048	2
1523	4.3296	1.0255	3.1705	4.2145	1.4815	13.9494	0.3367	2	0.6965
1524	5.7204	1.0751	4.8738	5.902	1.7108	19.3211	0.4316	2
1525	3.3809	1.1005	2.8583	3.4607	1.755	11.6886	0.4292	2
1526	2.7234	1.3259	2.8792	3.2337	2.0622	11.3443	0.5234	2
1527	2.0745	0.9017	1.1086	1.6961	1.3291	5.8766	0.2507	2
1528	3.2417	1.2662	3.3766	3.7605	1.1761	12.895	0.308	2
1529	2.8176	1.1109	2.3539	2.8654	1.7267	9.8338	0.4133	2
1530	3.681	1.1579	3.4399	3.9747	1.2862	13.3907	0.3304	2
1531	3.2864	1.0283	2.3843	3.1523	1.347	10.6162	0.3025	2
1532	4.9945	0.9775	3.5537	4.6771	1.8243	15.3378	0.4227	2	0.7296
1533	4.0937	1.1787	3.9177	4.5272	2.3222	15.1593	0.6001	2	0.9369
1534	2.9924	1.0595	2.2588	2.9296	2.5639	9.9605	0.5814	2
1535	2.9783	1.1527	2.6357	3.148	1.1279	10.7857	0.2756	2
1536	2.8168	1.2148	2.6569	3.1052	2.3146	10.7503	0.572	2
1537	5.1818	1.0427	4.0023	5.1696	1.8122	16.9739	0.4273	2	0.6806
1538	2.7017	1.1111	2.2377	2.7369	1.416	9.4304	0.336	2
1539	3.067	1.1863	2.9159	3.3365	1.9875	11.4308	0.507	2
1540	3.511	1.2064	3.4426	3.9233	2.5214	13.3065	0.6523	2
1541	2.8863	1.0829	2.2816	2.8739	1.5766	9.8193	0.3663	2
1542	5.2359	0.9517	3.5002	4.7885	3.1325	15.6539	0.7004	2	0.5962
1543	4.087	1.081	3.3646	4.1674	1.3414	13.8801	0.3252	2	0.8811
1544	3.0352	1.1607	2.6808	3.2337	0.894	11.0671	0.2166	2
1545	3.2278	1.0623	2.4052	3.1866	2.2091	10.7718	0.4933	2
1546	4.5723	1.1014	3.8458	4.7756	2.0645	15.8208	0.5018	2	0.7422
1547	2.9089	1.0085	2.0321	2.7155	1.4716	9.2165	0.3245	2
1548	5.3279	1.0906	4.5504	5.5551	2.0079	18.2537	0.5006	2	0.8445
1549	2.6713	0.9874	1.6807	2.4285	0.6908	8.2866	0.1401	2
1550	3.9054	1.0473	2.9945	3.8547	2.5107	12.8494	0.5851	2
1551	3.6661	1.0626	2.8364	3.6534	2.7231	12.239	0.6311	2	0.8863
1552	3.9552	1.1504	3.6697	4.2659	1.962	14.2939	0.5037	2	0.9823
1553	4.7012	0.9764	3.2512	4.3858	2.2348	14.4214	0.5038	2	0.627
1554	5.362	1.0978	4.7071	5.6279	2.7317	18.4933	0.6953	2	0.686
1555	4.634	0.9727	3.1986	4.3045	1.9333	14.1609	0.4367	2
1556	3.7241	1.1055	3.123	3.8547	2.0899	12.934	0.5046	2
1557	2.7416	1.101	2.2225	2.7583	1.8148	9.4826	0.4253	2
1558	3.5862	1.1533	3.2976	3.8505	1.9239	12.9933	0.4883	2
1559	3.6768	1.146	3.3816	3.9318	2.0866	13.2377	0.533	2
1560	3.3602	1.174	3.1175	3.6492	2.9613	12.3934	0.7449	2
1561	2.9466	1.1101	2.3668	3.0067	2.4692	10.2767	0.5687	2
1562	3.5454	1.142	3.129	3.7691	1.9732	12.7202	0.4854	2
1563	3.1494	1.1559	2.8699	3.3536	2.3926	11.4364	0.6004	2
1564	2.8783	0.9984	2.0457	2.6598	2.2151	9.028	0.5019	2
1565	3.65	1.1626	3.391	3.9533	2.7168	13.3308	0.6911	2
1566	3.8163	1.0445	2.9685	3.752	2.8457	12.5226	0.6746	2
1567	2.8896	1.1758	2.6098	3.1009	2.3112	10.674	0.5651	2
1568	3.4069	1.161	3.1192	3.6663	2.0568	12.4269	0.5163	2
1569	3.6973	1.1027	3.2036	3.8162	1.52	12.8088	0.3802	2
1570	3.1366	0.9807	1.9866	2.8696	2.8062	9.6637	0.5769	2
1571	3.1238	1.0012	2.1591	2.9125	1.5362	9.8256	0.3376	2
1572	3.1443	1.1452	2.8895	3.3194	2.6299	11.3122	0.6718	2
1573	3.5172	1.0235	2.609	3.375	2.724	11.3092	0.6284	2
1574	3.5102	1.1426	3.0913	3.7305	1.9225	12.6	0.4717	2
1575	4.4707	1.1284	4.1927	4.7713	1.7606	15.8479	0.4658	2	0.8806
1576	4.5715	1.1089	3.9782	4.8056	2.08	15.9263	0.5195	2
1577	3.6097	1.1418	3.2858	3.8419	2.0844	12.9486	0.5289	2
1578	2.1382	1.0451	1.5087	2.0002	1.1625	7.02	0.2498	2
1579	3.4696	1.1668	3.1805	3.7562	2.6953	12.7184	0.674	2
1580	2.751	1.0404	2.1014	2.6298	2.9625	8.9915	0.6924	2
1581	3.7482	1.0518	2.8981	3.7048	1.2162	12.3849	0.2846	2
1582	2.7298	1.05	2.0221	2.6298	2.973	9.0051	0.6676	2
1583	2.8334	1.1895	2.6866	3.0667	2.635	10.5882	0.6686	2
1584	3.6279	1.0917	3.0116	3.7048	4.2247	12.4426	1.0225	2
1585	2.7391	1.0871	2.1077	2.724	1.7166	9.3545	0.3868	2
1586	2.9357	1.0596	2.2723	2.8696	2.2983	9.7722	0.5344	2
1587	4.0102	1.1506	3.6114	4.3302	3.0994	14.4962	0.7722	2	0.9698
1588	4.1944	1.0706	3.407	4.2445	1.9027	14.1072	0.4595	2	0.8525
1589	3.5134	1.1598	3.1791	3.7862	2.7617	12.8016	0.6858	2
1590	4.0835	1.0999	3.3696	4.2317	3.038	14.1096	0.7255	2
1591	2.8668	1.1727	2.6011	3.0667	1.4417	10.5614	0.3551	2
1592	3.0281	1.0949	2.3912	3.0581	2.1324	10.4154	0.4896	2
1593	2.7324	1.2166	2.5306	3.0067	1.9859	10.4438	0.4812	2
1594	4.5532	1.1223	4.0361	4.8398	1.8135	16.0541	0.4559	2	0.8839
1595	2.7165	1.2372	2.7019	3.0324	2.2561	10.5585	0.5773	2
1596	2.9896	1.1133	2.5174	3.0624	3.552	10.4563	0.8551	2
1597	3.914	1.1379	3.4732	4.176	2.3727	13.9922	0.589	2
1598	3.4385	1.1923	3.2349	3.7948	1.7727	12.8802	0.4452	2
1599	2.7308	1.2506	2.6974	3.0795	1.996	10.729	0.5018	2
1600	2.8784	1.2669	2.8707	3.3022	1.5894	11.4564	0.3983	2
1601	5.5402	1.0257	4.2905	5.4566	2.8393	17.8517	0.6824	2	0.8156
1602	4.43	1.1378	4.0201	4.7628	2.7784	15.8353	0.7053	2	0.8207
1603	4.3603	1.1528	3.9777	4.7413	1.5482	15.7914	0.39	2	0.8889
1604	3.1459	1.0819	2.5426	3.1523	1.7254	10.6925	0.4103	2
1605	3.6976	1.0299	2.8229	3.5806	1.7004	11.9641	0.4012	2
1606	2.4096	1.0621	1.8116	2.3171	2.5921	8.04	0.5841	2
1607	4.6594	1.1338	4.1671	5.0069	2.0807	16.5963	0.5224	2	0.934
1608	4.9875	0.9959	3.6577	4.7542	2.8845	15.6045	0.6761	2	0.5849
1609	4.356	1.046	3.4674	4.3216	2.3942	14.3144	0.5799	2	0.7876
1610	3.6453	1.012	2.6204	3.4693	2.9731	11.5895	0.6722	2
1611	2.8493	1.1106	2.304	2.8996	2.7114	9.941	0.6284	2
1612	3.1003	1.1514	2.8014	3.2851	3.54	11.2142	0.8843	2
1613	3.0345	1.1694	2.8055	3.2551	1.9227	11.1482	0.4839	2
1614	2.5925	1.0976	2.0577	2.587	1.5839	8.9394	0.3646	2
1615	4.328	1.0846	3.5664	4.4415	1.5423	14.7466	0.373	2	0.7909
1616	5.4179	1.1722	5.2755	6.0562	2.2907	19.9527	0.6057	2
1617	4.436	1.0551	3.5489	4.4415	3.3517	14.7038	0.809	2	0.7952
1618	4.0682	1.101	3.5855	4.2188	2.5207	14.071	0.6423	2
1619	2.7562	1.1259	2.2755	2.8311	1.9979	9.7488	0.4663	2
1620	2.4251	1.1193	2.0127	2.4456	1.292	8.5279	0.3049	2
1621	2.8608	1.2507	2.9377	3.2423	2.9269	11.2404	0.7649	2
1622	3.5578	1.1444	3.1949	3.7905	2.1376	12.7912	0.5339	2
1623	3.4985	1.1016	2.9963	3.5935	2.2067	12.1074	0.5461	2
1624	3.669	1.0577	2.8349	3.6406	1.1138	12.1915	0.259	2
1625	4.9761	1.0901	4.1881	5.1696	2.8919	17.0421	0.7107	2	0.7528
1626	3.0273	1.241	3.0337	3.4264	2.5984	11.8027	0.6679	2
1627	3.0789	1.0932	2.4941	3.1095	1.7142	10.5745	0.4043	2
1628	2.7939	1.1353	2.3488	2.8953	0.7351	9.9649	0.1733	2
1629	2.5187	1.1268	2.0535	2.5655	1.6552	8.9159	0.3812	2
1630	3.5298	1.1974	3.3545	3.919	1.2439	13.2785	0.3142	2
1631	4.3912	1.0573	3.428	4.403	0.7746	14.586	0.182	2	0.9152
1632	2.4282	1.1617	2.0266	2.5313	2.4713	8.8622	0.5651	2
1633	3.3759	0.9391	2.0299	2.981	1.3533	9.9598	0.2758	2
1634	4.1734	1.072	3.3389	4.2274	0.9853	14.0555	0.2341	2
1635	2.7463	1.1593	2.391	2.8953	0.6826	10.0021	0.1632	2
1636	2.6975	0.9742	1.7392	2.4242	1.1041	8.2556	0.2326	2
1637	4.1532	1.0328	3.2082	4.0603	1.0231	13.475	0.2436	2	0.8509
1638	4.0464	1.0099	2.8913	3.8676	1.4183	12.838	0.3194	2
1639	4.2283	1.0111	2.9473	4.056	1.388	13.4318	0.3046	2	0.8341
1640	3.5568	1.0078	2.5344	3.3665	1.744	11.2608	0.3925	2
1641	3.7271	1.0966	3.0119	3.829	1.678	12.8401	0.3936	2
1642	3.5076	1.0016	2.442	3.2979	2.5701	11.0372	0.5686	2
1643	5.5692	1.029	4.3554	5.5037	1.3383	18.0043	0.3238	2	0.536
1644	3.1315	1.1882	2.9211	3.4179	1.0913	11.6894	0.2727	2
1645	2.9701	1.023	2.083	2.814	0.7567	9.5459	0.1651	2
1646	3.6299	1.0789	2.9137	3.6663	0.8225	12.3028	0.1948	2
1647	3.964	1.0738	3.2492	4.0089	1.4962	13.3718	0.3635	2	0.9073
1648	2.9143	1.0549	2.157	2.8354	1.2673	9.6578	0.283	2
1649	2.7968	0.8626	1.3839	2.2529	2.19	7.5794	0.3999	2
1650	3.2047	1.065	2.5244	3.1695	1.6648	10.7217	0.392	2
1651	3.5792	1.0634	2.7608	3.5635	1.1376	11.9575	0.2626	2
1652	3.9493	0.9237	2.4289	3.465	1.6405	11.4608	0.3477	2	0.805
1653	2.4263	0.7956	1.0653	1.7946	1.9085	6.0647	0.3352	2
1654	2.7447	0.9968	1.7793	2.5227	1.7255	8.5953	0.3572	2
1655	2.9362	1.0992	2.2443	2.9682	1.4567	10.1392	0.3224	2
1656	4.5082	0.9932	3.125	4.2659	2.0182	14.0668	0.4484	2	0.5542
1657	4.1262	1.0706	3.3211	4.1717	1.1768	13.8785	0.2816	2	0.8849
1658	6.2737	1.0193	4.8297	6.1719	0.854	20.0899	0.2053	2	0.5455
1659	3.713	0.9573	2.3889	3.3579	1.7237	11.1671	0.3687	2
1660	2.7438	1.1453	2.4596	2.8611	1.6475	9.8727	0.4104	2
1661	3.2502	1.0522	2.3644	3.1823	2.7541	10.744	0.6061	2
1662	3.2312	1.109	2.7101	3.3194	2.0342	11.2572	0.4897	2
1663	2.7094	1.1709	2.4411	2.8782	1.5131	9.9664	0.3706	2
1664	3.7816	0.8697	2.0859	3.1266	2.7881	10.3325	0.5628	2
1665	4.8949	0.9772	3.3357	4.5786	1.4431	15.0279	0.3203	2	0.5836
1666	3.273	0.9743	2.1394	2.9853	1.1708	10.0186	0.25	2
1667	3.9799	1.103	3.3385	4.1289	1.5528	13.7914	0.3759	2
1668	3.4609	1.0811	2.7075	3.4907	1.2164	11.7543	0.2802	2
1669	3.8585	0.9978	2.6368	3.6363	1.4987	12.095	0.3267	2
1670	2.9517	1.0785	2.3245	2.9339	0.451	10.0013	0.1048	2
1671	3.1511	1.0591	2.3556	3.0966	1.011	10.4847	0.2272	2
1672	3.866	1.1503	3.4959	4.1631	1.342	13.9709	0.3358	2
1673	4.6066	1.0726	3.778	4.6942	1.0429	15.5231	0.2538	2	0.6703
1674	3.3351	1.0598	2.6401	3.2937	1.5828	11.1047	0.3763	2
1675	3.5871	0.9508	2.2971	3.2166	1.3768	10.7146	0.2952	2
1676	2.7946	1.1257	2.3003	2.8739	1.9081	9.883	0.4441	2
1677	3.5711	1.1562	3.1435	3.8419	1.3075	12.9709	0.3169	2
1678	4.618	0.9958	3.3165	4.3858	1.6522	14.4471	0.3793	2	0.8232
1679	3.1179	1.1862	2.8521	3.3965	1.3185	11.6189	0.3237	2
1680	4.4137	0.8672	2.4369	3.6663	2.2128	12.025	0.4484	2	0.6625
1681	2.4535	1.0196	1.7115	2.2786	1.6618	7.8593	0.3619	2
1682	5.4126	1.0261	4.1609	5.3281	1.5806	17.4486	0.3769	2	0.6441
1683	3.8606	1.1293	3.242	4.086	1.1004	13.6965	0.2605	2	0.9292
1684	2.2335	1.1146	1.8033	2.2229	1.827	7.8211	0.4213	2
1685	4.7518	1.1113	4.2383	5.0155	1.4262	16.5891	0.3644	2	0.7217
1686	3.9218	0.9285	2.3624	3.4564	2.0146	11.4399	0.416	2
1687	4.7269	1.0354	3.6109	4.6642	1.4453	15.376	0.3394	2	0.7978
1688	3.6065	0.9812	2.4198	3.3322	3.097	11.1176	0.6741	2
1689	2.9789	1.1318	2.4916	3.0966	1.9454	10.5921	0.4576	2
1690	2.4266	0.9267	1.3154	2.0644	2.8961	7.0646	0.5392	2
1691	4.2827	1.1504	3.9105	4.6428	1.8225	15.4781	0.4605	2
1692	3.517	0.9474	2.1906	3.1395	2.6085	10.4681	0.5459	2
1693	3.6123	0.9969	2.4575	3.3879	1.1999	11.3134	0.2606	2
1694	2.8442	1.2005	2.6998	3.1052	1.7924	10.727	0.4511	2
1695	3.6124	1.0631	2.7995	3.5978	1.8244	12.0647	0.4233	2
1696	3.4082	1.1561	2.9628	3.6534	2.0503	12.3787	0.4907	2
1697	3.5934	1.0069	2.5979	3.4007	1.2104	11.3673	0.2766	2
1698	3.8744	1.0631	2.97	3.8762	1.3568	12.9392	0.3114	2
1699	2.3804	1.0183	1.6358	2.2015	3.8905	7.6153	0.8357	2
1700	3.2608	1.03	2.3509	3.1309	1.2296	10.5513	0.274	2
1701	2.5281	1.2553	2.3911	2.8354	2.166	9.97	0.5195	2
1702	3.6889	1.139	3.2561	3.9233	1.9131	13.1999	0.4719	2
1703	3.451	1.0048	2.4994	3.2508	2.2426	10.8934	0.5145	2
1704	3.6172	1.1323	3.107	3.8205	2.4879	12.8666	0.6008	2
1705	2.8031	1.2109	2.519	3.0795	1.3199	10.6631	0.3118	2
1706	2.5486	1.1458	2.0712	2.6384	3.6493	9.1737	0.8239	2
1707	5.0736	0.9407	3.3019	4.5829	2.4044	14.9941	0.5295	2	0.7854
1708	2.4338	1.019	1.6861	2.2572	1.4944	7.7911	0.3234	2
1709	2.7169	0.953	1.6618	2.3942	3.3353	8.1339	0.6814	2
1710	2.5696	1.0749	2.0327	2.5142	1.0562	8.6775	0.2474	2
1711	3.1344	0.9124	1.8372	2.6812	2.3148	8.9845	0.4733	2
1712	2.9116	1.1526	2.53	3.0709	2.1781	10.5434	0.5226	2
1713	2.9117	1.1173	2.4346	2.9853	2.5297	10.2201	0.6026	2
1714	4.4753	0.9233	2.7275	3.949	1.5605	12.9809	0.3279	2	0.5401
1715	2.7996	1.0901	2.0874	2.7968	2.966	9.5876	0.6458	2
1716	2.7046	1.1676	2.2244	2.8654	2.5127	9.9209	0.5634	2
1717	2.9037	1.1245	2.4471	2.9939	1.2608	10.258	0.3008	2
1718	2.633	1.0495	1.9362	2.527	1.6616	8.6814	0.3706	2
1719	4.0032	1.1079	3.4063	4.1717	2.7456	13.9333	0.6712	2
1720	3.3253	1.1129	2.7362	3.435	2.715	11.6264	0.639	2
1721	2.9869	1.135	2.4573	3.1138	3.0975	10.6508	0.7147	2
1722	4.4164	0.9603	2.9898	4.0432	2.5355	13.3238	0.5689	2	0.5931
1723	2.9221	1.2526	3.0099	3.3236	1.4887	11.4994	0.3897	2
1724	3.5689	1.0395	2.7372	3.4778	2.2266	11.6545	0.5229	2
1725	3.1089	1.0889	2.4825	3.1309	1.3893	10.6355	0.3243	2
1726	5.0287	0.9703	3.425	4.6771	3.0275	15.3282	0.6765	2	0.695
1727	3.9589	1.1035	3.3347	4.1074	1.7981	13.7249	0.4369	2	0.8979
1728	4.4832	1.0725	3.7178	4.5614	2.0235	15.1058	0.498	2	0.8003
1729	3.9972	1.0142	2.8667	3.8333	4.1535	12.7363	0.9349	2
1730	5.7281	1.1527	5.5952	6.3175	2.3661	20.7428	0.6382	2
1731	3.5132	1.0612	2.69	3.4864	2.1128	11.712	0.4853	2
1732	3.2556	1.0517	2.5524	3.1866	2.1547	10.7567	0.5113	2
1733	2.9251	1.0728	2.3441	2.8911	3.1286	9.8584	0.7439	2
1734	3.8502	1.0845	3.111	3.9233	1.2526	13.1183	0.2971	2
1735	3.3566	1.0786	2.74	3.3708	2.052	11.3739	0.4943	2
1736	2.7093	1.1419	2.2833	2.814	2.8433	9.7195	0.6679	2
1737	2.54	1.235	2.3296	2.8097	1.848	9.8552	0.4368	2
1738	3.9809	1.0686	3.1736	4.0089	2.1266	13.3643	0.505	2	0.8702
1739	3.9245	1.1819	3.7855	4.3387	1.4839	14.5724	0.3855	2
1740	4.0495	1.0387	3.018	3.9747	1.3441	13.2142	0.307	2	0.7858
1741	3.6321	1.1256	3.1483	3.8162	2.3245	12.8431	0.5698	2
1742	3.4917	1.1382	3.0422	3.6963	2.532	12.4856	0.6169	2
1743	2.7693	1.1872	2.5299	2.9853	1.5224	10.3288	0.3729	2
1744	4.1914	1.1209	3.7159	4.4287	2.1331	14.7602	0.537	2	1.0067
1745	1.2601	1.0676	0.8	1.1007	1.7944	4.2265	0.3396	2
1746	3.4618	1.1051	2.9122	3.5635	1.5103	12.0184	0.366	2
1747	2.9702	0.9808	1.9888	2.7069	1.1227	9.1525	0.244	2
1748	4.983	1.0724	4.0931	5.0968	0.9229	16.7877	0.225	2	0.8003
1749	2.7631	1.1149	2.352	2.814	1.7251	9.6783	0.4192	2
1750	4.1669	1.0635	3.2827	4.1888	2.9667	13.9223	0.6995	2	0.904
1751	3.9216	1.1031	3.2711	4.0646	2.2227	13.5897	0.535	2
1752	3.4629	1.0277	2.5271	3.3322	2.8351	11.1806	0.6408	2
1753	3.4687	1.0997	2.963	3.5549	2.5015	11.9833	0.6185	2
1754	3.4094	1.1059	2.8939	3.5078	2.6863	11.8446	0.6563	2
1755	2.4433	1.1155	1.9985	2.4585	1.6925	8.5625	0.395	2
1756	3.3916	1.0018	2.3736	3.1823	2.4441	10.6741	0.5435	2
1757	2.755	1.1227	2.2605	2.8225	2.6495	9.717	0.6164	2
1758	5.557	1.0039	4.1069	5.3624	3.2313	17.5258	0.7572	2	0.6841
1759	4.2678	1.1017	3.6586	4.4415	1.8872	14.7719	0.4674	2	0.945
1760	2.7576	1.0615	2.0754	2.6855	1.7523	9.1963	0.3955	2
1761	4.5581	1.0072	3.3605	4.373	2.4631	14.4221	0.5739	2	0.6032
1762	4.1176	1.0591	3.1994	4.1203	2.7052	13.7005	0.6317	2	0.7679
1763	4.1634	1.0472	3.2497	4.1246	2.5885	13.6971	0.6141	2	0.9202
1764	2.6512	1.1409	2.2463	2.7454	1.9903	9.5026	0.4705	2
1765	3.7779	1.1342	3.3627	4.0089	2.6304	13.4617	0.6571	2
1766	3.5119	1.0756	2.825	3.5292	2.0065	11.8675	0.4776	2
1767	2.9484	1.08	2.2709	2.9339	4.316	10.0034	0.9798	2
1768	5.4179	1.0612	4.4404	5.508	1.4666	18.0633	0.3605	2	0.714
1769	4.7563	1.0891	4.0137	4.9255	2.5173	16.2735	0.6209	2	0.8322
1770	2.8607	1.1866	2.6013	3.0924	1.5884	10.6642	0.3875	2
1771	3.3401	1.1387	3.0204	3.525	1.3203	11.9481	0.3338	2
1772	2.9609	1.0935	2.3706	2.981	2.0925	10.1712	0.4877	2
1773	3.1126	1.068	2.3991	3.0795	2.7274	10.4436	0.6265	2
1774	2.8812	1.1548	2.4854	3.041	2.1857	10.4525	0.5197	2
1775	2.5124	1.1387	1.9634	2.5827	2.738	8.9879	0.5981	2
1776	4.2516	1.0725	3.488	4.313	1.1127	14.3253	0.2709	2
1777	4.6532	1.1231	4.1993	4.9555	1.3813	16.4186	0.3533	2	0.8771
1778	3.5478	1.2002	3.4188	3.949	0.8489	13.3773	0.2169	2
1779	2.6288	1.2135	2.3637	2.8739	0.9707	10.0214	0.229	2
1780	2.9403	1.1287	2.539	3.0452	0.9244	10.4258	0.2251	2
1781	3.8325	1.075	3.1667	3.8719	0.7712	12.9429	0.1887	2
1782	4.1234	1.1963	4.0779	4.6257	0.8189	15.4969	0.2155	2
1783	2.491	1.1984	2.2555	2.6769	0.9057	9.3779	0.2178	2
1784	3.869	1.0572	2.9652	3.8505	1.7203	12.8501	0.397	2
1785	3.1976	1.2517	3.3851	3.6663	1.41	12.5744	0.3796	2
1786	3.4155	0.9538	2.2162	3.0624	1.4135	10.2341	0.3061	2
1787	2.6513	1.1191	2.1762	2.6983	1.143	9.3214	0.2669	2
1788	4.0296	0.9683	2.6337	3.7006	1.4315	12.2578	0.3076	2	0.7968
1789	2.8032	1.2296	2.666	3.1223	1.0246	10.8285	0.2523	2
1790	3.2752	0.9646	2.1381	2.9596	1.6271	9.9251	0.3505	2
1791	4.419	1.078	3.822	4.5143	1.1016	14.9657	0.2813	2	0.8515
1792	2.7161	1.1327	2.2739	2.8011	1.4763	9.6649	0.3473	2
1793	2.4329	1.0625	1.8278	2.3428	0.6799	8.1214	0.153	2
1794	2.5073	0.9624	1.5514	2.2143	1.2496	7.581	0.2557	2
1795	4.4819	1.025	3.4121	4.3687	1.517	14.4331	0.3586	2	0.7519
1796	3.1416	1.1061	2.5768	3.2123	1.2068	10.9165	0.2849	2
1797	4.4253	1.137	3.9631	4.7542	1.1041	15.8073	0.2768	2	0.8361
1798	2.7843	1.2247	2.6782	3.0881	1.3784	10.7128	0.3446	2
1799	5.9527	1.0398	4.7406	5.9577	1.783	19.4457	0.4347	2	0.5197
1800	3.196	1.2155	3.2588	3.5678	1.8449	12.2047	0.4926	2
1801	2.4029	1.0679	1.7144	2.3214	0.5981	8.0619	0.1272	2
1802	2.886	1.1346	2.4746	2.9981	1.3832	10.2868	0.3327	2
1803	4.3133	1.0687	3.4779	4.3644	1.9159	14.4811	0.4601	2	0.8176
1804	3.7045	1.1042	3.166	3.829	1.4542	12.8513	0.3583	2
1805	3.4725	1.1398	3.1779	3.6791	1.137	12.4342	0.2906	2
1806	3.1068	1.1256	2.6973	3.2251	2.0582	10.9863	0.5053	2
1807	4.6523	1.0844	3.8233	4.7927	1.5208	15.8496	0.3668	2	0.702
1808	2.6098	1.1592	2.1869	2.7369	0.6578	9.504	0.1514	2
1809	3.3461	0.9544	2.2197	2.9981	1.5652	10.0331	0.3463	2
1810	3.2308	1.1481	2.8879	3.4264	1.8291	11.6532	0.4533	2
1811	3.4867	1.1644	3.2037	3.7691	1.8464	12.7551	0.4638	2
1812	3.471	1.1648	3.1995	3.752	2.2069	12.7019	0.5559	2
1813	4.4274	1.0563	3.4972	4.4372	1.4627	14.6923	0.3482	2	0.7617
1814	2.4477	1.0719	1.8567	2.3771	1.401	8.2425	0.3156	2
1815	3.0703	1.1532	2.7156	3.2551	1.167	11.1227	0.2849	2
1816	2.6414	1.1005	2.0643	2.6469	1.0579	9.132	0.2391	2
1817	2.8571	1.0818	2.1808	2.8397	1.7994	9.71	0.4041	2
1818	3.212	1.1199	2.8524	3.3279	1.6336	11.3005	0.4123	2
1819	2.7873	1.1163	2.2412	2.8439	2.2457	9.7746	0.5149	2
1820	3.4358	1.192	3.2989	3.7905	1.6317	12.8661	0.4184	2
1821	2.8697	1.1136	2.3031	2.9296	1.2563	10.0396	0.2882	2
1822	3.6116	1.0933	2.9427	3.692	1.8206	12.4046	0.4319	2
1823	4.4874	1.0226	3.3783	4.3644	2.3803	14.4162	0.5578	2	0.7346
1824	2.5574	1.0404	1.8485	2.4285	2.129	8.3591	0.4708	2
1825	2.3654	1.1275	1.9723	2.3942	2.4903	8.3788	0.5862	2
1826	2.5633	1.1687	2.2132	2.7026	1.6224	9.4113	0.3815	2
1827	2.5125	1.0777	1.8588	2.4585	1.6019	8.5065	0.35	2
1828	3.3357	0.993	2.1781	3.1009	1.9769	10.4067	0.4138	2
1829	3.9476	1.069	3.1285	3.9747	1.3025	13.2572	0.3074	2	0.9246
1830	2.8715	1.203	2.642	3.1438	1.8438	10.852	0.4489	2
1831	2.706	1.1688	2.3348	2.8696	3.0352	9.9362	0.7132	2
1832	3.8593	0.9639	2.5487	3.5207	2.2847	11.6869	0.4982	2
1833	2.9741	1.0672	2.2351	2.9296	2.0781	9.9715	0.4658	2
1834	3.6591	1.0516	2.8143	3.6106	2.0123	12.0886	0.4685	2
1835	3.637	1.0913	2.9401	3.7134	2.3684	12.4688	0.5585	2
1836	2.3396	1.0334	1.6494	2.1886	2.1377	7.5959	0.4642	2
1837	3.8432	1.0236	2.8032	3.7091	2.496	12.359	0.5661	2
1838	3.9253	1.0008	2.8599	3.7134	2.3879	12.3413	0.5534	2
1839	4.7011	1.075	3.8505	4.8056	1.7289	15.8763	0.4193	2
1840	2.7989	0.9795	1.7899	2.5356	2.7246	8.6125	0.5662	2
1841	2.5799	1.0255	1.7299	2.4199	2.4603	8.3114	0.5121	2
1842	3.5131	1.0096	2.5088	3.3279	2.2225	11.1422	0.5004	2
1843	4.4706	0.9391	2.8011	4.0089	2.4705	13.1891	0.5247	2	0.6162
1844	4.0075	1.0751	3.1592	4.0603	2.5969	13.5351	0.6061	2
1845	3.4389	0.9521	2.1958	3.0795	1.8108	10.2857	0.3866	2	0.8218
1846	5.1161	0.9987	3.7694	4.8955	2.358	16.0522	0.5537	2	0.7677
1847	3.7476	1.0572	2.8983	3.722	2.1007	12.4464	0.4892	2
1848	2.9324	1.1516	2.4894	3.0924	2.0581	10.609	0.4829	2
1849	3.1505	0.9945	2.0691	2.921	2.918	9.8436	0.6134	2
1850	3.356	1.0434	2.5385	3.268	3.5369	11.0006	0.8162	2
1851	5.4357	0.8538	2.9529	4.4844	3.1377	14.5795	0.6355	2	0.5333
1852	3.6161	0.9702	2.4254	3.3065	2.854	11.0224	0.628	2	0.8482
1853	3.7562	0.9501	2.3612	3.375	2.503	11.2115	0.5272	2
1854	2.4503	0.9369	1.4308	2.1073	1.8792	7.2119	0.3728	2
1855	3.2072	1.0314	2.283	3.0795	2.8928	10.3917	0.6355	2
1856	2.4428	1.0251	1.7128	2.2786	0.9983	7.8669	0.2174	2
1857	3.3189	1.0464	2.5604	3.238	2.4996	10.9106	0.5866	2
1858	4.7431	0.9947	3.4522	4.5058	1.6036	14.8224	0.3735	2	0.6228
1859	3.9208	0.9665	2.653	3.5892	2.4854	11.9057	0.5538	2
1860	2.613	1.1675	2.3569	2.7583	1.6019	9.5844	0.3939	2
1861	2.6456	1.1678	2.3141	2.7968	2.2991	9.7059	0.5482	2
1862	3.1598	0.935	1.8932	2.7669	3.046	9.2817	0.6213	2
1863	2.7768	0.9488	1.7607	2.4413	1.724	8.2766	0.3667	2
1864	5.9989	1.0536	4.9298	6.0819	2.9829	19.8553	0.7406	2
1865	2.9097	1.0971	2.3386	2.9339	2.7952	10.0285	0.6518	2
1866	2.9111	1.144	2.602	3.0495	1.6362	10.4628	0.4069	2
1867	2.6906	0.9209	1.4632	2.2957	3.3024	7.7839	0.6208	2
1868	3.9872	0.9654	2.585	3.6492	3.0987	12.0925	0.6624	2
1869	3.6273	0.9137	2.1664	3.1352	3.73	10.4124	0.7761	2
1870	2.3443	1.0039	1.5766	2.1372	1.703	7.3938	0.3631	2
1871	3.7938	1.1158	3.3257	3.9661	2.1462	13.2993	0.5367	2
1872	2.5819	1.1706	2.2825	2.7283	1.1663	9.4951	0.2804	2
1873	3.8475	1.149	3.3723	4.1374	1.9006	13.8882	0.4615	2
1874	2.4566	1.0308	1.7426	2.3043	2.4212	7.9555	0.5303	2
1875	4.5733	1.1346	4.2802	4.9127	2.2718	16.3015	0.5965	2
1876	2.6003	1.0755	1.9596	2.5484	1.4576	8.7859	0.3251	2
1877	4.2845	1.0555	3.417	4.2831	1.7489	14.2066	0.4207	2	0.9232
1878	3.1277	1.0974	2.4654	3.1737	2.6758	10.7825	0.6118	2
1879	3.5995	1.0852	2.8728	3.6534	3.115	12.2716	0.7292	2	0.9327
1880	3.8765	0.9901	2.6677	3.6277	3.1412	12.0578	0.695	2	0.8783
1881	4.4184	0.977	2.9815	4.1117	3.2613	13.5608	0.717	2	0.8027
1882	3.7842	1.1516	3.3175	4.0732	3.1006	13.6904	0.7514	2
1883	3.1309	1.0623	2.4802	3.0838	2.8588	10.4489	0.6786	2
1884	4.21	1.1602	3.9086	4.5957	1.6043	15.3454	0.4086	2	0.8782
1885	4.4019	1.0696	3.6405	4.4629	3.4263	14.7921	0.8433	2
1886	3.4813	1.0187	2.6041	3.3236	3.1966	11.1411	0.7472	2
1887	2.8039	1.1028	2.2726	2.8311	2.5612	9.714	0.5992	2
1888	2.5971	1.1764	2.4113	2.7583	2.6012	9.5984	0.6535	2
1889	3.4573	1.1197	2.97	3.602	2.2812	12.1613	0.5571	2
1890	3.0219	1.0875	2.4205	3.0324	2.3115	10.3238	0.542	2
1891	3.5623	1.1218	3.0901	3.7263	2.1506	12.5548	0.5293	2
1892	2.8118	1.1746	2.5745	3.0067	2.2762	10.376	0.5648	2
1893	4.1294	1.1071	3.449	4.3087	3.2515	14.3627	0.7808	2
1894	4.6833	1.0047	3.3565	4.4886	1.892	14.782	0.4296	2	0.6031
1895	2.8006	1.1431	2.3421	2.921	1.3061	10.0577	0.3041	2
1896	2.5052	1.1535	2.1016	2.6041	2.938	9.078	0.6801	2
1897	3.5636	1.1884	3.3965	3.9318	2.0859	13.3044	0.5325	2
1898	4.4837	1.013	3.3168	4.3216	1.3725	14.2685	0.319	2	0.8687
1899	2.4574	1.1772	2.1319	2.5955	3.8312	9.0884	0.8987	2
1900	3.4846	0.9226	2.1135	3.0324	2.5451	10.1004	0.5326	2
1901	4.1419	1.1034	3.4574	4.3087	1.8773	14.357	0.4521	2
1902	2.6695	1.0806	2.0302	2.6341	3.9669	9.0625	0.8887	2
1903	2.7232	1.1771	2.4123	2.9082	1.3132	10.0704	0.3146	2
1904	2.7363	0.969	1.7528	2.4499	2.0408	8.3296	0.4294	2
1905	4.2249	1.0188	3.2479	4.0817	2.0777	13.5229	0.499	2	0.8508
1906	4.0688	1.058	3.2107	4.0646	2.1743	13.5241	0.5162	2
1907	4.3024	0.983	2.9237	4.0218	2.7121	13.2863	0.5968	2	0.8353
1908	3.4487	1.0055	2.3895	3.2508	2.78	10.8945	0.6097	2
1909	3.8075	1.074	3.0627	3.8419	2.7913	12.8474	0.6654	2
1910	3.5013	0.9869	2.3736	3.2466	3.9793	10.856	0.87	2
1911	5.6192	1.0448	4.5374	5.6365	2.5554	18.4435	0.6287	2	0.5413
1912	3.1156	1.1955	2.9267	3.4179	1.9719	11.7011	0.4932	2
1913	3.6117	1.1205	3.0745	3.7777	1.6297	12.7144	0.3941	2
1914	3.9492	1.0857	3.2795	4.0346	2.6075	13.4698	0.6349	2	0.9117
1915	2.901	1.0887	2.2664	2.9039	2.0315	9.922	0.464	2
1916	2.8023	0.8713	1.4103	2.2786	3.5608	7.6701	0.6547	2
1917	3.0578	1.1354	2.5401	3.1952	2.9797	10.9069	0.6939	2
1918	3.6691	1.059	2.8869	3.6449	2.1557	12.2067	0.5098	2
1919	3.7506	0.9261	2.211	3.2894	2.6772	10.9121	0.5425	2	0.7496
1920	2.4218	0.818	1.1098	1.8374	2.9465	6.2235	0.5254	2
1921	2.685	0.9834	1.6797	2.4328	2.9542	8.2947	0.5982	2
1922	3.0487	1.0497	2.2802	2.9639	2.6884	10.0541	0.6097	2
1923	4.1264	1.1022	3.4733	4.2873	2.0822	14.2881	0.5062	2	0.8881
1924	3.5895	0.9366	2.1294	3.1737	2.8796	10.5621	0.5805	2
1925	2.4565	1.0522	1.7028	2.3471	3.2983	8.1201	0.6917	2
1926	2.6675	1.2295	2.5902	2.9553	2.5422	10.3036	0.6391	2
1927	3.3338	0.9834	2.2303	3.0709	4.631	10.2996	1.0028	2
1928	3.2332	1.0989	2.6868	3.2937	3.3644	11.1614	0.8099	2
1929	2.765	1.1667	2.5155	2.9339	2.3786	10.1349	0.5904	2
1930	3.5941	0.8725	1.8875	2.9724	4.9704	9.8514	0.9523	2
1931	3.4691	1.0087	2.3968	3.2808	1.7656	10.9929	0.385	2
1932	4.7721	0.996	3.2947	4.54	2.51	14.9317	0.5538	2	0.5975
1933	3.2049	1.0229	2.2102	3.0538	2.0166	10.2993	0.4327	2
1934	4.0071	1.1067	3.4118	4.1717	2.4244	13.9315	0.5937	2	0.9186
1935	3.5653	1.0599	2.7969	3.5378	2.1561	11.8718	0.508	2
1936	4.0442	0.9338	2.5997	3.5892	2.4173	11.8636	0.5297	2
1937	2.9698	1.0759	2.3539	2.9467	0.8211	10.0379	0.1926	2
1938	2.7623	1.0279	1.9343	2.6127	1.006	8.9203	0.2181	2
1939	2.9288	1.0625	2.1449	2.8696	1.4246	9.7764	0.3125	2
1940	3.767	1.1171	3.2983	3.9404	1.8036	13.2205	0.45	2
1941	4.1028	1.1543	3.6703	4.4501	1.1673	14.8787	0.2879	2
1942	3.5068	1.2081	3.4804	3.9233	1.0278	13.3092	0.2688	2
1943	2.7268	1.212	2.5866	2.9896	1.1666	10.3823	0.2906	2
1944	4.3278	1.1481	3.9652	4.6857	1.4623	15.609	0.3715	2	0.9078
1945	4.728	1.1276	4.2499	5.0583	1.3429	16.7483	0.3408	2	0.733
1946	3.6017	1.049	2.6804	3.5421	1.1024	11.8696	0.2489	2
1947	5.0952	0.994	3.7301	4.8527	1.4695	15.9112	0.3445	2	0.5512
1948	3.36	1.039	2.4598	3.2594	0.9347	10.9675	0.2096	2
1949	2.9912	1.2019	2.7997	3.2851	1.1088	11.2943	0.2748	2
1950	2.3223	0.9794	1.4743	2.0687	2.4857	7.1458	0.5128	2
1951	3.1178	1.1797	2.8331	3.3793	0.7245	11.5547	0.1777	2
1952	4.5431	1.0213	3.4188	4.4158	1.0779	14.5759	0.2528	2	0.8884
1953	5.7743	1.0521	4.7212	5.8378	1.569	19.0864	0.3881	2	0.7527
1954	3.8731	1.0347	2.9631	3.7777	2.1643	12.5895	0.5094	2
1955	3.4085	1.0249	2.3882	3.268	1.2036	10.9748	0.2619	2
1956	5.9674	1.0246	4.6291	5.8892	1.5993	19.2092	0.3854	2	0.6087
1957	3.6723	1.0966	2.9568	3.7691	1.6803	12.6517	0.3927	2
1958	3.8516	1.1145	3.3336	4.0261	0.7931	13.4857	0.1961	2
1959	5.0693	1.0625	4.1046	5.1439	2.5591	16.9213	0.6208	2
1960	2.9742	1.0996	2.4258	3.011	1.8401	10.2744	0.4344	2
1961	2.6635	1.0699	1.9121	2.6041	1.421	8.9528	0.3035	2
1962	4.0481	1.0153	2.8872	3.889	2.3332	12.9128	0.5217	2
1963	5.7453	1.0822	4.868	5.9663	1.7848	19.5332	0.4448	2	0.6855
1964	2.4385	1.171	2.0964	2.5613	1.2056	8.9709	0.2817	2
1965	4.0942	1.0026	2.8649	3.889	1.4799	12.8954	0.3288	2	0.6284
1966	2.7795	1.1312	2.4001	2.8696	1.1577	9.878	0.2813	2
1967	2.7449	1.1543	2.4113	2.8825	1.534	9.954	0.3716	2
1968	4.7238	1.0432	3.723	4.6942	1.3121	15.4811	0.3156	2	0.7005
1969	3.2825	1.0372	2.4768	3.1737	1.072	10.6959	0.2482	2
1970	2.3934	1.1741	2.0146	2.5142	1.8807	8.8278	0.4292	2
1971	2.5057	1.2218	2.2483	2.7412	1.0738	9.6181	0.251	2
1972	2.5181	1.0706	1.8096	2.4499	1.4928	8.4693	0.319	2
1973	3.5851	1.0532	2.8689	3.5378	1.7633	11.8623	0.4264	2
1974	3.1341	1.1044	2.5233	3.1994	1.8393	10.8736	0.4268	2
1975	4.712	1.014	3.528	4.5572	1.1771	15.0098	0.2767	2	0.6759
1976	2.945	1.0936	2.3514	2.9639	1.4828	10.1175	0.3446	2
1977	3.2697	1.1274	2.8133	3.4136	1.0766	11.5811	0.2615	2
1978	2.6482	1.1903	2.3756	2.8482	0.5437	9.9033	0.1304	2
1979	4.4137	1.1426	4.0796	4.7628	2.1145	15.8427	0.5445	2	0.9496
1980	3.6061	1.0679	2.8099	3.6063	1.713	12.0985	0.3978	2
1981	3.0078	1.1087	2.4867	3.0709	1.2896	10.4764	0.3061	2
1982	4.6345	0.9797	3.2585	4.3344	2.1464	14.2642	0.4903	2	0.7811
1983	3.2738	1.1396	2.9051	3.4521	2.6532	11.7208	0.6576	2
1984	2.8421	1.1722	2.4884	3.0367	1.9199	10.4664	0.4565	2
1985	4.4481	1.1575	4.0749	4.8613	1.6018	16.1754	0.4035	2	0.9427
1986	4.7388	1.0435	3.6844	4.7114	1.8748	15.5352	0.4446	2
1987	3.0146	1.126	2.5387	3.1223	2.3519	10.664	0.5599	2
1988	4.7385	1.0876	4.0604	4.8998	1.5995	16.1907	0.4011	2	0.7438
1989	4.3245	1.1133	3.8175	4.5486	1.9526	15.1255	0.4928	2
1990	3.3993	1.0382	2.4753	3.2979	2.6294	11.0875	0.587	2
1991	3.7382	1.0772	3.0677	3.7777	2.3201	12.65	0.5626	2
1992	4.1644	1.0136	3.0264	4.0004	1.8296	13.2602	0.4176	2	0.8836
1993	3.3589	1.1312	3.0462	3.525	2.1173	11.9367	0.5403	2
1994	3.21	1.0925	2.4943	3.2508	1.8836	11.0176	0.4264	2
[truncated: 649 more rows]

## Sheet: BW25113 dacB a PBP4  no pre
Medium is TY 37oC
n	Axis	Dia	Volume	Area	FlChannel	FluorTotal	ConcTotal	WallArea	ConcWall	Constr
count	1662	1662	1662	1662	1662	1662	1662	1662	1662	480
mean	3.815	1.1903	3.675	4.2065	2	10.0533	2.7186	14.174	0.7019	0.8671
stdev	0.928	0.072	0.8896	1.0007	0	4.2274	0.8825	3.1161	0.2296	0.1029
---	---	---	---	---	---	---	---	---	---	---
1	4.6589	1.0359	3.6729	4.5957	2	7.9132	2.1545	15.1612	0.5219	0.9162
2	3.8412	1.1333	3.4922	4.0775	2	4.5137	1.2925	13.6756	0.3301
3	4.9419	1.159	4.7256	5.4395	2	7.5465	1.5969	17.9942	0.4194	0.8199
4	3.6571	1.1073	3.0767	3.7862	2	5.8752	1.9096	12.7213	0.4618
5	3.5038	1.1864	3.3804	3.8547	2	6.3692	1.8842	13.0589	0.4877
6	4.8193	1.1374	4.4	5.2039	2	8.3217	1.8913	17.2208	0.4832	0.8346
7	2.9663	1.2917	3.1222	3.4736	2	4.5487	1.4569	12.0374	0.3779
8	3.1216	1.1812	2.9789	3.3879	2	5.5919	1.8772	11.584	0.4827
9	3.074	1.2334	3.0418	3.465	2	5.1025	1.6775	11.9112	0.4284
10	2.5947	1.2605	2.57	2.9296	2	6.2224	2.4212	10.2747	0.6056
11	2.7519	1.081	2.1352	2.724	2	4.2861	2.0074	9.3456	0.4586
12	3.6559	1.1225	3.2302	3.8333	2	5.3162	1.6458	12.8922	0.4124
13	3.37	1.2451	3.5434	3.8633	2	6.1643	1.7397	13.1821	0.4676
14	5.1344	1.1635	4.9253	5.6836	2	10.5927	2.1507	18.7683	0.5644
15	5.4919	1.1617	5.2919	6.0905	2	15.5357	2.9358	20.0438	0.7751	0.8512
16	3.1316	1.1767	3.0195	3.3879	2	7.2869	2.4133	11.5769	0.6294
17	4.4693	1.1621	4.3424	4.9041	2	13.1982	3.0394	16.3172	0.8089	1.0485
18	4.7346	1.1712	4.6405	5.251	2	7.4519	1.6058	17.4214	0.4277	0.9217
19	3.3148	1.1231	2.8103	3.4521	2	5.6014	1.9932	11.6955	0.4789
20	3.4553	1.1262	3.0482	3.6192	2	9.3262	3.0596	12.2251	0.7629
21	3.8978	1.082	3.2276	3.9661	2	11.2605	3.4888	13.2491	0.8499
22	4.078	1.232	4.3063	4.6985	2	11.2593	2.6146	15.7842	0.7133
23	5.2616	1.1253	4.7447	5.6493	2	14.0829	2.9681	18.6017	0.7571	0.8307
24	4.6926	1.1697	4.498	5.1953	2	11.7691	2.6165	17.2441	0.6825	0.8278
25	3.1282	1.1197	2.6165	3.2337	2	5.316	2.0317	11.0043	0.4831
26	3.961	1.198	3.9607	4.4372	2	18.6816	4.7167	14.9077	1.2532
27	5.6788	1.1827	5.7264	6.416	2	19.7402	3.4472	21.0994	0.9356	0.758
28	4.4051	1.1473	4.1524	4.7713	2	13.0929	3.1531	15.877	0.8246	0.9345
29	3.8368	1.0647	3.1092	3.8419	2	10.1716	3.2715	12.834	0.7926
30	3.9252	1.2459	4.0862	4.5572	2	6.8359	1.6729	15.3632	0.445
31	3.2231	1.3071	3.5443	3.8462	2	6.9379	1.9575	13.2349	0.5242
32	3.8988	1.0954	3.1321	4.0132	2	12.4747	3.9829	13.4169	0.9298
33	5.6961	1.1104	5.0557	6.0605	2	16.2712	3.2184	19.871	0.8188	0.7973
34	2.9606	0.9981	2.0188	2.7412	2	3.3075	1.6383	9.2832	0.3563
35	5.5366	1.044	4.3534	5.5466	2	13.8443	3.1801	18.1599	0.7624	0.7866
36	3.5001	1.1878	3.3109	3.8547	2	13.2759	4.0098	13.0613	1.0164
37	3.4416	1.2882	3.8242	4.0775	2	14.3228	3.7453	13.9286	1.0283
38	2.8493	1.1105	2.3178	2.8996	2	3.8847	1.676	9.9408	0.3908
39	5.213	1.1714	5.1288	5.8121	2	14.0664	2.7426	19.1844	0.7332	0.9532
40	3.7063	1.1076	3.2684	3.8419	2	10.7107	3.277	12.8968	0.8305
41	3.8074	1.0562	3.0474	3.7819	2	15.0515	4.9391	12.6334	1.1914
42	4.2723	1.0914	3.7267	4.4073	2	10.322	2.7697	14.6489	0.7046	0.7927
43	3.1322	1.1423	2.8318	3.2979	2	9.1924	3.2461	11.2406	0.8178
44	3.8219	1.1785	3.6375	4.206	2	12.7656	3.5094	14.1497	0.9022
45	3.7213	1.2034	3.742	4.1674	2	14.2222	3.8007	14.0686	1.0109
46	3.7752	1.1848	3.7502	4.1717	2	12.7632	3.4033	14.0522	0.9083
47	3.1898	1.1545	2.809	3.3965	2	10.1585	3.6164	11.5689	0.8781
48	2.9377	1.1368	2.6315	3.0624	2	10.4075	3.955	10.4921	0.9919
49	5.4283	1.1672	5.2722	6.0434	2	16.7731	3.1814	19.9043	0.8427	0.8531
50	2.9642	1.1837	2.8088	3.208	2	10.7965	3.8438	11.0229	0.9795
51	3.4478	1.231	3.4263	3.919	2	8.3295	2.431	13.3336	0.6247
52	4.4722	1.2056	4.4925	5.0797	2	14.422	3.2102	16.9383	0.8514	0.9524
53	3.5251	1.1808	3.2954	3.8633	2	9.4679	2.8731	13.077	0.724
54	4.7192	1.1057	4.1334	4.9555	2	8.2991	2.0078	16.3924	0.5063	0.8299
55	4.4757	1.1119	3.8419	4.7114	2	11.9638	3.114	15.6348	0.7652	0.8652
56	5.5743	1.0522	4.5821	5.6279	2	18.9505	4.1358	18.4271	1.0284	0.8005
57	6.0382	1.1755	5.9984	6.8015	2	26.836	4.4739	22.2992	1.2035	0.9798
58	4.5455	1.1213	4.044	4.827	2	12.4444	3.0773	16.0121	0.7772
59	5.582	1.0774	4.7691	5.765	2	13.1154	2.7501	18.8938	0.6942	0.7416
60	3.0748	1.1794	2.8765	3.3279	2	12.5912	4.3773	11.3929	1.1052
61	2.4194	1.434	2.8812	3.0281	2	7.5082	2.6059	10.8994	0.6889
62	4.1032	1.1935	4.1018	4.5914	2	13.9633	3.4042	15.3847	0.9076	1.0295
63	2.9873	1.0769	2.3084	2.9682	2	9.5974	4.1576	10.1066	0.9496
64	5.9052	1.1024	5.2351	6.249	2	27.0355	5.1643	20.4511	1.322	0.9116
65	5.2377	1.1509	4.9956	5.7436	2	18.7216	3.7476	18.9369	0.9886	0.7737
66	4.5878	1.1578	4.3499	5.024	2	14.9832	3.4445	16.6871	0.8979	0.8499
67	4.0681	1.2853	4.5058	4.8741	2	16.2506	3.6066	16.4261	0.9893	1.069
68	3.1088	1.2334	3.1211	3.5078	2	7.8636	2.5195	12.0457	0.6528
69	6.873	1.1727	6.8994	7.7652	2	23.5807	3.4178	25.3223	0.9312	0.766
70	2.5743	1.2795	2.5875	2.9425	2	5.2417	2.0258	10.3478	0.5066
71	4.4161	1.1659	4.2471	4.857	2	12.9242	3.0431	16.175	0.799
72	3.196	1.1724	2.8978	3.4521	2	8.2602	2.8505	11.772	0.7017
73	4.8798	1.1931	5.0293	5.5166	2	17.8877	3.5567	18.2905	0.978	0.9173
74	3.2578	1.2855	3.5062	3.8333	2	11.7937	3.3637	13.1569	0.8964
75	5.3062	1.1061	4.704	5.6065	2	13.6846	2.9091	18.4381	0.7422	0.8561
76	4.112	1.2204	4.2602	4.6985	2	15.5526	3.6507	15.7649	0.9865
77	4.7772	1.1496	4.631	5.2082	2	16.5483	3.5734	17.2529	0.9592	0.8841
78	5.7624	1.1289	5.4033	6.2318	2	12.0697	2.2338	20.4372	0.5906	0.6577
79	4.7589	1.1787	4.7112	5.311	2	10.7496	2.2817	17.6215	0.61	0.9151
80	3.5548	1.2569	3.7771	4.1289	2	8.2032	2.1718	14.0362	0.5844
81	3.3869	1.0252	2.4571	3.2466	2	3.8539	1.5685	10.9079	0.3533
82	4.47	1.1135	3.9628	4.7114	2	5.9918	1.512	15.637	0.3832	0.9499
83	4.9	1.1798	4.8142	5.4823	2	7.3243	1.5214	18.1616	0.4033	0.7083
84	4.5701	1.0686	3.737	4.6385	2	7.2583	1.9423	15.3423	0.4731	0.786
85	4.5958	1.118	4.1482	4.8698	2	6.736	1.6238	16.1417	0.4173
86	2.7655	1.2082	2.5804	3.0281	2	10.7713	4.1743	10.4973	1.0261
87	2.3852	1.2783	2.3556	2.6983	2	4.457	1.8921	9.5787	0.4653
88	3.237	1.2383	3.3432	3.6791	2	5.2826	1.5801	12.592	0.4195
89	3.6123	1.1808	3.4422	3.9661	2	9.1719	2.6645	13.3999	0.6845
90	2.7512	1.2565	2.8617	3.1181	2	4.4006	1.5378	10.86	0.4052
91	3.1258	1.2269	2.9788	3.5121	2	7.2521	2.4346	12.0485	0.6019
92	4.4155	1.1869	4.3793	4.9384	2	7.1006	1.6214	16.4639	0.4313	0.9214
93	4.1129	1.201	4.0896	4.63	2	8.7185	2.1319	15.518	0.5618
94	3.0545	1.2821	3.2868	3.5635	2	8.2624	2.5138	12.3032	0.6716
95	3.4156	1.2402	3.4579	3.9061	2	5.2611	1.5215	13.3085	0.3953
96	2.6985	1.2396	2.6666	3.0153	2	8.1131	3.0425	10.5087	0.772
97	3.3054	1.2232	3.3036	3.722	2	10.508	3.1808	12.7017	0.8273
98	5.915	1.0831	5.1103	6.1547	2	15.4531	3.0239	20.1266	0.7678	0.7262
99	3.1355	1.1587	2.9232	3.3451	2	6.6978	2.2913	11.414	0.5868
100	3.8424	1.1867	3.7431	4.2574	2	14.1423	3.7782	14.3242	0.9873
101	3.2878	1.1584	3.0389	3.5207	2	11.066	3.6414	11.9652	0.9248
102	4.2082	1.1585	3.9647	4.5871	2	9.7245	2.4528	15.3158	0.6349	1.0082
103	2.4476	1.1854	2.1704	2.5998	2	3.5282	1.6256	9.1149	0.3871
104	2.9885	1.1463	2.6013	3.1438	2	7.3248	2.8158	10.7624	0.6806
105	3.26	1.2059	3.2346	3.6192	2	9.6514	2.9838	12.3503	0.7815
106	2.7962	1.2014	2.564	3.0495	2	6.3308	2.4691	10.5534	0.5999
107	4.575	1.1394	4.2686	4.9341	2	11.9414	2.7975	16.3761	0.7292	0.8768
108	3.2196	1.1859	3.0488	3.5164	2	8.5114	2.7917	11.9952	0.7096
109	5.022	1.1111	4.5171	5.3153	2	14.7893	3.2741	17.5307	0.8436	0.7906
110	2.5601	1.2778	2.5801	2.921	2	8.2613	3.2019	10.2776	0.8038
111	4.3247	1.1601	4.1299	4.7285	2	11.8776	2.876	15.7623	0.7535	0.985
112	5.7254	1.0457	4.6482	5.7521	2	20.5119	4.4129	18.8081	1.0906	0.6546
113	5.9737	1.0065	4.5543	5.795	2	15.6725	3.4413	18.8883	0.8297	0.7011
114	3.955	1.1665	3.6934	4.3216	2	13.748	3.7223	14.4941	0.9485	0.9807
115	3.8004	1.2963	4.3253	4.5657	2	17.9447	4.1488	15.4766	1.1595
116	2.7813	1.1715	2.5768	2.9639	2	5.3312	2.0689	10.2366	0.5208
117	2.9565	1.2067	2.6965	3.2551	2	5.8497	2.1694	11.2079	0.5219
118	3.1792	1.2039	3.0817	3.5164	2	7.179	2.3296	12.0241	0.5971
119	2.719	1.1774	2.5012	2.9039	2	6.0145	2.4046	10.0576	0.598
120	6.1419	1.0768	5.2506	6.3646	2	17.1613	3.2684	20.7767	0.826	0.7801
121	4.1792	1.2014	4.2256	4.7114	2	13.9756	3.3074	15.7744	0.886	0.9484
122	3.1726	1.2246	3.0947	3.5635	2	7.5453	2.4381	12.2061	0.6182
123	3.0456	1.2099	2.8972	3.3708	2	9.3199	3.2169	11.5765	0.8051
124	3.87	1.2139	3.9788	4.3816	2	15.5108	3.8984	14.7585	1.051
125	3.1123	1.23	3.0358	3.5035	2	12.6005	4.1506	12.0267	1.0477
126	4.1585	1.1777	4.038	4.6	2	11.4135	2.8265	15.3864	0.7418
127	3.6631	1.1388	3.2528	3.8933	2	9.466	2.9101	13.1055	0.7223
128	3.2345	1.103	2.7917	3.3065	2	5.1128	1.8314	11.2079	0.4562
129	3.8778	1.0946	3.3693	3.9875	2	7.1954	2.1356	13.335	0.5396
130	2.9821	1.2098	2.8501	3.2937	2	9.2437	3.2433	11.334	0.8156
131	5.5607	1.0819	4.7598	5.765	2	11.183	2.3495	18.9004	0.5917	0.7304
132	4.3296	1.208	4.456	4.9169	2	18.648	4.1849	16.4308	1.1349
133	3.8775	1.2624	4.3092	4.5529	2	13.8577	3.2158	15.3778	0.9011
134	3.6036	1.1441	3.2139	3.8419	2	8.9795	2.794	12.9521	0.6933
135	3.233	1.1269	2.7894	3.3708	2	9.2252	3.3072	11.4457	0.806
136	4.0952	1.2321	4.169	4.7199	2	11.1338	2.6706	15.8515	0.7024	0.9653
137	4.1829	1.2342	4.4392	4.8356	2	17.572	3.9584	16.2183	1.0835	1.0923
138	3.8443	1.2985	4.2992	4.63	2	16.6863	3.8813	15.6823	1.064
139	4.0396	1.1399	3.7562	4.3259	2	22.8638	6.0869	14.4662	1.5805
140	4.1075	1.179	4.0443	4.5443	2	14.1875	3.508	15.2136	0.9326
141	5.2309	1.1299	4.936	5.6365	2	7.9975	1.6202	18.5683	0.4307	0.8732
142	2.9025	1.3416	3.1662	3.5078	2	4.4788	1.4146	12.2336	0.3661
143	4.0051	1.1902	4.0631	4.4629	2	9.0914	2.2376	14.9759	0.6071
144	4.0086	1.2283	4.0181	4.6	2	5.7513	1.4313	15.4685	0.3718
145	3.1538	1.2711	3.2653	3.662	2	9.3736	2.8707	12.5937	0.7443
146	2.8454	1.0907	2.3045	2.8482	2	5.2619	2.2833	9.75	0.5397
147	4.2007	1.0631	3.384	4.2231	2	5.6506	1.6698	14.0291	0.4028	0.803
148	2.6865	1.2945	2.8214	3.1181	2	6.3855	2.2632	10.9254	0.5845
149	3.2993	1.3145	3.8136	3.9661	2	8.0054	2.0992	13.6248	0.5876
150	2.8401	1.2507	2.8019	3.2166	2	7.9678	2.8437	11.1598	0.714
151	3.9289	1.1305	3.5886	4.1674	2	6.6759	1.8603	13.9539	0.4784
152	4.0184	1.2568	4.3332	4.7114	2	7.2728	1.6784	15.866	0.4584
153	4.4855	1.2123	4.5901	5.1225	2	8.1607	1.7779	17.0838	0.4777
154	3.6913	1.1048	3.0437	3.8162	2	7.9896	2.625	12.8117	0.6236
155	4.1309	1.208	4.2416	4.6771	2	10.6859	2.5193	15.6773	0.6816	1.0648
156	2.9263	1.2201	2.8667	3.2508	2	6.656	2.3218	11.2164	0.5934
157	3.6953	1.1528	3.4701	3.9747	2	13.2122	3.8074	13.3828	0.9873
158	2.5606	1.1952	2.4134	2.754	2	4.208	1.7436	9.6151	0.4376
159	3.5273	1.0716	2.7918	3.5335	2	10.1067	3.6201	11.8751	0.8511
160	3.5806	1.1042	3.0937	3.692	2	6.4937	2.099	12.4206	0.5228
161	4.0465	1.2236	4.1168	4.63	2	11.4842	2.7896	15.5549	0.7383	1.0719
162	3.9272	1.1473	3.5282	4.2231	2	10.3779	2.9414	14.1546	0.7332
163	5.4023	1.1637	5.3346	5.9963	2	16.566	3.1054	19.7508	0.8388	0.7991
164	3.2894	1.2442	3.3329	3.7605	2	6.9203	2.0764	12.8577	0.5382
165	3.2158	1.248	3.3865	3.6791	2	10.0803	2.9766	12.6084	0.7995
166	3.6618	1.1976	3.633	4.0775	2	9.9439	2.7371	13.7766	0.7218
167	4.395	1.1799	4.308	4.887	2	11.0919	2.5747	16.2914	0.6808	0.883
168	3.1731	1.1793	2.9805	3.4436	2	9.4332	3.165	11.756	0.8024
169	2.8319	1.1608	2.5729	2.9981	2	7.49	2.9111	10.3273	0.7253
170	3.4459	1.1821	3.2423	3.7734	2	10.0765	3.1078	12.7964	0.7874
171	3.0524	1.1864	2.9011	3.3194	2	6.6058	2.277	11.377	0.5806
172	3.2353	1.2692	3.4667	3.7605	2	12.2877	3.5445	12.9	0.9525
173	6.1095	1.124	5.6946	6.5959	2	22.0072	3.8646	21.5732	1.0201	0.7858
174	4.3836	1.1009	3.7279	4.5657	2	13.6894	3.6721	15.1607	0.903	0.8766
175	3.0501	1.1959	2.8932	3.3408	2	9.5397	3.2973	11.4596	0.8325
176	4.8949	1.0879	4.1242	5.0711	2	5.8159	1.4102	16.7294	0.3476	0.7437
177	2.7397	1.2069	2.5615	2.9939	2	6.8589	2.6777	10.3875	0.6603
178	3.7392	1.1557	3.5815	4.0346	2	10.2783	2.8698	13.5756	0.7571
179	3.4028	1.1421	3.1123	3.6063	2	10.0652	3.234	12.2089	0.8244
180	2.9137	1.1659	2.6823	3.1052	2	5.6249	2.097	10.6716	0.5271
181	3.224	1.2283	3.1664	3.6363	2	6.4742	2.0447	12.441	0.5204
182	5.24	1.1242	4.8053	5.6194	2	14.7522	3.07	18.5058	0.7972	0.7898
183	4.7967	1.1324	4.3201	5.1568	2	14.428	3.3397	17.065	0.8455	0.8557
184	3.4619	1.2763	3.8441	4.0689	2	13.7041	3.565	13.8811	0.9872
185	4.642	1.0707	3.8619	4.7242	2	12.7805	3.3094	15.6144	0.8185	0.8559
186	3.1885	1.2399	3.1818	3.6235	2	9.8117	3.0837	12.4199	0.79
187	4.2975	1.2512	4.6915	5.0412	2	14.0325	2.991	16.8926	0.8307
188	2.7442	1.2547	2.7452	3.1052	2	8.3502	3.0417	10.8166	0.772
189	2.9919	1.3416	3.3357	3.6277	2	11.8227	3.5443	12.6104	0.9375
190	2.5498	1.2952	2.5764	2.9425	2	3.7905	1.4712	10.375	0.3653
191	3.0386	1.1692	2.7277	3.2594	2	8.7581	3.2108	11.1613	0.7847
192	4.3832	1.1482	4.1951	4.7499	2	13.9379	3.3224	15.811	0.8815	0.9833
193	3.7053	1.1425	3.5081	3.9533	2	10.6865	3.0462	13.2995	0.8035
194	2.9649	1.3067	3.2714	3.5078	2	18.5237	5.6623	12.1713	1.5219
195	2.7214	1.2344	2.5866	3.0324	2	9.9398	3.8428	10.5539	0.9418
196	4.4336	1.1847	4.2815	4.9512	2	16.1824	3.7796	16.5009	0.9807	0.9418
197	3.6182	1.2186	3.7017	4.0903	2	17.4055	4.702	13.8513	1.2566
198	2.7585	1.2659	2.8749	3.148	2	12.1062	4.211	10.9702	1.1036
199	2.8342	1.2989	3.0332	3.3194	2	4.3076	1.4202	11.5656	0.3724
200	3.316	1.2078	3.2557	3.692	2	6.1777	1.8975	12.5822	0.491
201	3.317	1.1753	3.0388	3.602	2	5.1783	1.7041	12.2473	0.4228
202	3.9919	1.2095	3.9788	4.5143	2	6.5025	1.6343	15.1685	0.4287
203	2.9971	1.2423	3.0243	3.3922	2	6.6377	2.1948	11.6974	0.5675
204	3.5607	1.2289	3.6832	4.0518	2	5.5829	1.5158	13.7472	0.4061
205	3.5984	1.2125	3.6178	4.0475	2	7.1017	1.963	13.7067	0.5181
206	3.2531	1.1761	3.1035	3.5292	2	6.8208	2.1978	12.02	0.5675
207	5.1636	1.1425	4.834	5.6194	2	9.1187	1.8864	18.5338	0.492	0.7854
208	3.8064	1.1542	3.5518	4.1074	2	8.4267	2.3725	13.802	0.6105	0.9775
209	5.2508	1.0607	4.3749	5.3281	2	8.3577	1.9104	17.4972	0.4777	0.7927
210	3.2928	1.1594	2.9789	3.5292	2	5.5701	1.8699	11.9937	0.4644
211	4.6229	1.175	4.3756	5.1354	2	11.7745	2.6909	17.064	0.69	0.9621
212	4.0786	1.2511	4.2859	4.767	2	13.9596	3.2571	16.0314	0.8708
213	3.2351	1.1854	2.9481	3.5335	2	6.3295	2.147	12.0483	0.5253
214	3.959	1.1442	3.5525	4.2488	2	8.0551	2.2674	14.2305	0.566	0.9267
215	4.6405	1.0557	3.8328	4.66	2	7.6453	1.9947	15.391	0.4967	0.7853
216	2.8242	1.1813	2.6805	3.0367	2	6.8013	2.5373	10.4807	0.6489
217	3.7904	1.1377	3.4	4.0346	2	9.8679	2.9023	13.5478	0.7284	0.9822
218	3.1513	1.2542	3.2214	3.6149	2	9.0644	2.8138	12.417	0.73
219	2.4134	1.3445	2.5675	2.8568	2	7.0787	2.757	10.1936	0.6944
220	3.2134	1.1287	2.8993	3.3536	2	7.9082	2.7276	11.3947	0.694
221	5.3279	1.0632	4.3484	5.4223	2	10.3251	2.3745	17.7968	0.5802	0.7128
222	2.9173	1.1129	2.3649	2.981	2	6.0486	2.5577	10.2001	0.593
223	5.1643	1.1423	4.5753	5.6194	2	17.2787	3.7765	18.5336	0.9323	0.7543
224	4.7078	1.2114	4.891	5.3881	2	14.8478	3.0357	17.9165	0.8287	1.0459
225	4.0308	1.2083	4.0762	4.5572	2	8.5197	2.0901	15.301	0.5568	0.9628
226	5.353	1.1968	5.508	6.0991	2	15.6448	2.8404	20.1264	0.7773	0.7291
227	3.0924	1.1963	3.0206	3.3922	2	5.2944	1.7528	11.6216	0.4556
228	3.3111	1.1064	2.8611	3.4007	2	9.2019	3.2162	11.509	0.7995
229	4.0106	1.2153	4.1211	4.5572	2	14.0425	3.4075	15.3125	0.9171
230	3.8686	1.152	3.5926	4.1717	2	9.7515	2.7143	14.0004	0.6965
231	6.1176	1.0436	4.9075	6.1505	2	21.8323	4.4488	20.0564	1.0885	0.7237
232	3.2987	1.128	2.9187	3.4479	2	8.9346	3.0612	11.6896	0.7643
233	2.7505	1.1857	2.6027	2.9596	2	9.2614	3.5584	10.2457	0.9039
234	3.8254	1.0874	3.168	3.9061	2	7.3436	2.3181	13.0687	0.5619	0.9705
235	2.9538	1.2735	3.0933	3.4136	2	6.2121	2.0082	11.8173	0.5257
236	3.0911	1.2385	3.1512	3.4993	2	7.082	2.2474	12.0274	0.5888
237	4.0527	1.1009	3.4297	4.2017	2	13.6793	3.9885	14.0171	0.9759	0.9587
238	4.1309	1.1137	3.5754	4.3344	2	9.9579	2.7851	14.4532	0.689	0.8813
239	4.5278	1.0293	3.4702	4.433	2	4.7501	1.3688	14.6409	0.3244	0.7291
240	5.7643	1.1075	5.1601	6.1205	2	17.216	3.3364	20.055	0.8584	0.7163
241	4.4013	1.1703	4.1143	4.857	2	8.9987	2.1872	16.1821	0.5561	0.8308
242	3.0226	1.2039	2.9515	3.3279	2	6.2084	2.1035	11.4322	0.5431
243	4.6872	1.1406	4.2215	5.0668	2	19.0704	4.5174	16.795	1.1355	0.8624
244	3.9914	1.174	3.8933	4.3901	2	11.1012	2.8514	14.7212	0.7541
245	3.902	1.2252	4.0208	4.4587	2	14.0524	3.4949	15.0194	0.9356
246	2.7692	1.1911	2.5264	2.9939	2	9.8487	3.8983	10.3619	0.9505
247	3.604	1.2548	3.8224	4.1845	2	7.7979	2.0401	14.2077	0.5489
248	2.9679	1.2749	3.0711	3.435	2	11.4321	3.7225	11.8872	0.9617
249	3.4788	1.2297	3.576	3.9533	2	3.8779	1.0844	13.4389	0.2886
250	2.9927	1.2202	2.8821	3.3322	2	10.5994	3.6777	11.4723	0.9239
251	5.766	1.1428	5.5335	6.3089	2	20.9269	3.7819	20.7005	1.0109	0.9437
252	5.702	1.1084	5.0961	6.0562	2	21.2914	4.178	19.8545	1.0724	0.9245
253	3.0824	1.2243	3.1334	3.4521	2	8.1063	2.5871	11.8558	0.6837
254	3.0037	1.2045	2.9119	3.3065	2	9.2948	3.192	11.3658	0.8178
255	4.4614	1.1418	4.2241	4.8141	2	17.141	4.0579	16.0031	1.0711	0.9247
256	5.0354	1.0826	4.0828	5.1996	2	8.6558	2.1201	17.1253	0.5054	0.8147
257	4.7676	1.2034	4.9654	5.4266	2	11.5619	2.3285	18.0246	0.6415	0.975
258	3.4993	1.151	3.0572	3.7434	2	7.1596	2.3419	12.6533	0.5658
259	3.4655	1.1655	3.3209	3.7477	2	9.2146	2.7747	12.6896	0.7262
260	3.1297	1.2929	3.4548	3.6877	2	2.8473	0.8242	12.7123	0.224
261	3.2288	1.3607	3.7929	3.9961	2	11.6464	3.0706	13.8023	0.8438
262	3.1408	1.1225	2.6822	3.2551	2	5.0622	1.8873	11.0757	0.4571
263	2.8951	1.2707	2.9625	3.3322	2	4.7777	1.6127	11.557	0.4134
264	2.9481	1.1164	2.5023	3.0238	2	5.1869	2.0729	10.3399	0.5016
265	3.5348	1.0983	3.0545	3.6235	2	6.0964	1.9959	12.1967	0.4998
266	3.1124	1.2151	3.0284	3.465	2	5.9244	1.9563	11.8809	0.4986
267	3.589	1.1467	3.2354	3.8333	2	3.9817	1.2307	12.9292	0.308
268	3.4034	1.1595	3.109	3.6577	2	6.8386	2.1996	12.3975	0.5516
269	4.8461	1.1255	4.3808	5.1825	2	9.8933	2.2583	17.1354	0.5774	0.7981
270	2.7836	1.1967	2.5733	3.0238	2	5.5683	2.1639	10.4652	0.5321
271	2.9924	1.306	3.2598	3.5421	2	8.2413	2.5282	12.2778	0.6712
272	3.2544	1.2068	3.1661	3.6149	2	4.2605	1.3457	12.3384	0.3453
273	4.4214	1.1917	4.3547	4.9641	2	10.4573	2.4014	16.5524	0.6318
274	2.875	1.2139	2.7902	3.1737	2	4.8728	1.7464	10.9641	0.4444
275	2.564	1.3481	2.7466	3.0667	2	3.1987	1.1646	10.8595	0.2946
276	2.8388	1.3548	3.273	3.4521	2	6.4398	1.9676	12.0827	0.533
277	3.2357	1.1868	3.0966	3.5378	2	8.9756	2.8985	12.0639	0.744
278	4.556	1.2859	5.1492	5.5037	2	14.9749	2.9082	18.4053	0.8136
279	3.2158	1.1262	2.7683	3.3493	2	5.5435	2.0025	11.3773	0.4872
280	3.9488	1.2285	4.0768	4.5272	2	12.1591	2.9825	15.24	0.7978
281	3.2752	1.2491	3.4507	3.7562	2	8.9536	2.5947	12.8525	0.6966
282	5.9699	1.1855	6.2107	6.7758	2	26.7156	4.3015	22.2342	1.2016	0.7564
283	3.9818	1.1232	3.613	4.2017	2	8.1705	2.2614	14.0505	0.5815
284	3.9362	1.1929	4.002	4.3901	2	10.4714	2.6165	14.7513	0.7099
285	3.4324	1.1802	3.125	3.752	2	8.3023	2.6567	12.7261	0.6524
286	3.334	1.096	2.7658	3.3965	2	9.8773	3.5712	11.4803	0.8604
287	3.7624	1.1096	3.3237	3.9104	2	9.3594	2.816	13.115	0.7136
288	5.9099	1.1306	5.4551	6.4074	2	15.7707	2.891	20.9914	0.7513
289	4.0205	1.1146	3.5584	4.2145	2	9.2104	2.5884	14.0777	0.6543	0.8687
290	2.8556	1.235	2.8422	3.1994	2	7.4846	2.6334	11.0797	0.6755
291	3.9875	1.2668	4.4264	4.7071	2	11.3999	2.5754	15.8695	0.7184
292	8.101	1.1326	7.7232	8.9002	2	22.6104	2.9276	28.8257	0.7844
293	4.1075	1.1778	3.9749	4.54	2	6.88	1.7309	15.1982	0.4527	1.04
294	3.005	1.1627	2.7139	3.2037	2	9.4519	3.4828	10.9761	0.8611
295	3.086	1.2076	3.0205	3.4136	2	10.8991	3.6084	11.7072	0.931
296	3.2215	1.1725	2.9601	3.4821	2	9.5718	3.2336	11.8663	0.8066
297	4.6069	1.1774	4.5595	5.1268	2	8.9299	1.9585	17.0409	0.524	0.8222
298	3.2694	1.2377	3.3997	3.7177	2	10.4176	3.0643	12.7122	0.8195
299	3.9039	1.2068	3.8491	4.3987	2	10.9392	2.842	14.8007	0.7391
300	2.9727	1.1433	2.6569	3.1181	2	7.7343	2.911	10.6768	0.7244
301	4.3438	1.2529	4.6902	5.1054	2	13.7185	2.9249	17.0973	0.8024	1.0602
302	3.6419	1.2079	3.6274	4.086	2	12.7584	3.5172	13.8203	0.9232
303	3.0876	1.2587	3.26	3.5464	2	7.6721	2.3534	12.2093	0.6284
304	5.675	0.9772	4.0043	5.341	2	12.7205	3.1767	17.423	0.7301	0.6225
305	2.3918	1.318	2.4772	2.7797	2	4.1074	1.6581	9.9039	0.4147
306	3.2025	1.2094	3.2353	3.5592	2	12.3345	3.8125	12.1677	1.0137
307	3.2559	1.1765	3.0621	3.5335	2	10.3117	3.3675	12.034	0.8569
308	2.7736	1.242	2.8058	3.1138	2	25.1392	8.9597	10.8221	2.323
309	2.9922	1.0884	2.4177	3.0024	2	8.8894	3.6768	10.231	0.8689
310	5.7667	1.111	5.0682	6.1419	2	17.9098	3.5338	20.1273	0.8898	0.694
311	2.9608	1.2344	2.9938	3.3279	2	11.5292	3.851	11.4823	1.0041
312	3.7114	1.187	3.73	4.1032	2	12.3036	3.2986	13.8404	0.889
313	3.7521	1.1222	3.2171	3.9404	2	5.7665	1.7925	13.2282	0.4359	0.937
314	4.858	1.1823	4.9133	5.4438	2	8.5007	1.7301	18.0445	0.4711	0.7703
315	3.2501	1.2433	3.2664	3.7091	2	13.3486	4.0866	12.6947	1.0515
316	4.6888	1.134	4.3553	5.0412	2	15.9159	3.6544	16.7041	0.9528	0.8825
317	4.5251	1.2036	4.5649	5.1354	2	15.4072	3.3751	17.11	0.9005	0.9005
318	5.2519	1.0694	4.3742	5.3709	2	17.995	4.1139	17.6442	1.0199	0.9204
319	3.1674	1.2173	3.157	3.5378	2	14.7784	4.6812	12.1134	1.22
320	3.1689	1.1989	3.0225	3.4907	2	10.6989	3.5398	11.9353	0.8964
321	3.3826	1.3121	3.8328	4.0689	2	9.6632	2.5212	13.9436	0.693
322	3.0413	1.2683	3.2088	3.5121	2	9.3817	2.9237	12.1181	0.7742
323	4.3704	1.1708	4.1308	4.8227	2	9.9341	2.4049	16.0752	0.618	0.9314
324	3.9498	1.1225	3.5268	4.1631	2	6.4853	1.8389	13.9283	0.4656
325	5.2224	1.141	4.7648	5.6793	2	8.3819	1.7591	18.7198	0.4478	0.7371
326	3.0294	1.2126	2.8828	3.3579	2	4.1487	1.4391	11.5406	0.3595
327	4.8455	1.1434	4.5052	5.2596	2	11.0424	2.451	17.4048	0.6344	0.8075
328	2.9702	1.3359	3.5235	3.5849	2	6.8955	1.957	12.4654	0.5532
329	2.2497	1.3326	2.5007	2.6169	2	4.1656	1.6658	9.4187	0.4423
330	3.6287	1.1431	3.3221	3.8676	2	4.047	1.2182	13.0314	0.3106
331	2.7366	1.2376	2.7632	3.0581	2	5.0114	1.8136	10.6399	0.471
332	3.0519	1.2272	3.1298	3.4222	2	4.9571	1.5838	11.7664	0.4213
333	3.2359	1.2245	3.2577	3.6406	2	5.0655	1.5549	12.4482	0.4069
334	4.7987	1.2699	5.3114	5.7479	2	11.2883	2.1253	19.1446	0.5896	1.0861
335	3.3581	1.1136	2.9032	3.4736	2	6.6189	2.2799	11.7486	0.5634
336	4.2339	1.1322	3.8265	4.5186	2	14.7301	3.8495	15.0599	0.9781
337	3.1171	1.2145	2.9987	3.4693	2	8.1421	2.7152	11.8935	0.6846
338	5.4985	1.0953	4.7615	5.765	2	9.551	2.0059	18.92	0.5048	0.7611
339	3.4735	1.1826	3.3393	3.8076	2	4.5832	1.3725	12.9049	0.3552
340	2.8967	1.2317	2.7671	3.2423	2	7.0997	2.5658	11.2087	0.6334
341	5.2014	1.0998	4.639	5.4609	2	7.7262	1.6655	17.9714	0.4299	0.8539
342	4.8562	0.9896	3.4834	4.5957	2	6.9251	1.988	15.0981	0.4587	0.7969
343	4.0487	1.2289	4.2538	4.6514	2	11.6714	2.7438	15.6309	0.7467	1.0494
344	4.4771	1.19	4.4563	5.024	2	9.8136	2.2022	16.7381	0.5863	1.0515
345	3.7502	1.1741	3.7025	4.1074	2	10.1053	2.7293	13.8333	0.7305
346	4.1196	1.0504	3.1368	4.0903	2	9.0236	2.8767	13.5938	0.6638
347	3.4829	1.1358	3.0876	3.6791	2	11.2753	3.6518	12.4281	0.9072
348	5.2908	1.1274	4.8596	5.6922	2	13.7471	2.8289	18.7394	0.7336	0.851
349	4.053	1.2129	4.005	4.6	2	19.55	4.8814	15.4431	1.2659	0.9861
350	3.6615	1.2468	3.7877	4.2317	2	12.5603	3.3161	14.3422	0.8758
351	5.9469	1.1913	6.1554	6.7801	2	16.6637	2.7072	22.257	0.7487	0.8643
352	4.5038	1.2369	4.7128	5.2425	2	15.4102	3.2699	17.5012	0.8805	0.9809
353	2.4882	1.3614	2.8587	2.9896	2	5.7846	2.0235	10.6415	0.5436
354	3.6626	1.3124	4.283	4.4372	2	13.1262	3.0647	15.1013	0.8692
355	3.7011	1.2299	3.8512	4.2274	2	14.7873	3.8397	14.3006	1.034
356	3.8273	1.165	3.6076	4.1674	2	11.0967	3.0759	14.0073	0.7922
357	4.6465	1.1879	4.6545	5.2168	2	12.5404	2.6943	17.3403	0.7232	0.8401
358	2.9895	1.2601	3.0474	3.4264	2	7.1443	2.3444	11.835	0.6037
359	3.3059	1.26	3.4914	3.8248	2	8.4085	2.4083	13.0862	0.6425
360	2.6388	1.2057	2.5211	2.8696	2	7.2601	2.8797	9.9953	0.7264
361	3.3631	1.236	3.4721	3.829	2	16.929	4.8757	13.0592	1.2963
362	2.9705	1.2278	2.8429	3.3236	2	7.5107	2.6419	11.4579	0.6555
363	2.7645	1.184	2.4429	2.9724	2	7.8295	3.205	10.2833	0.7614
364	5.3048	1.2735	5.9585	6.4074	2	19.2384	3.2287	21.2229	0.9065
365	3.8372	1.2479	4.1693	4.4544	2	13.8333	3.3179	15.0438	0.9195
366	3.6105	1.2578	3.8399	4.2017	2	17.3125	4.5086	14.2665	1.2135
367	3.6381	1.1642	3.2967	3.9447	2	11.6957	3.5477	13.3064	0.879	0.9892
368	2.7637	1.3406	3.1442	3.3194	2	10.703	3.404	11.6397	0.9195
369	3.3962	1.2757	3.6279	3.9832	2	12.3908	3.4154	13.6109	0.9104
370	4.7744	1.3026	5.3382	5.8549	2	15.3895	2.8829	19.5377	0.7877
371	4.4647	1.1494	4.1819	4.8484	2	14.1899	3.3932	16.1226	0.8801	1.0042
372	4.0585	1.2717	4.5854	4.8141	2	13.0992	2.8567	16.2145	0.8079
373	2.7145	1.2207	2.6016	2.9939	2	7.0862	2.7238	10.4102	0.6807
374	4.6424	1.2379	4.952	5.4181	2	16.4566	3.3232	18.0545	0.9115	1.0726
375	3.0121	1.2366	3.0318	3.3965	2	10.2699	3.3874	11.7012	0.8777
376	3.5445	1.2384	3.6928	4.0603	2	13.6211	3.6886	13.7899	0.9878
377	4.664	1.1829	4.5058	5.2168	2	11.0381	2.4498	17.3323	0.6369	0.9977
378	3.0474	1.2175	2.937	3.3922	2	7.5496	2.5705	11.6562	0.6477
379	3.7491	1.1864	3.6646	4.146	2	6.6188	1.8061	13.974	0.4737
380	2.7878	1.2191	2.6282	3.0795	2	5.0784	1.9323	10.6765	0.4757
381	3.2291	1.1426	2.9095	3.4093	2	8.6289	2.9658	11.5907	0.7445
382	4.3652	1.072	3.5564	4.433	2	6.3708	1.7914	14.7013	0.4333
383	5.1353	1.1274	4.8205	5.5166	2	8.7508	1.8153	18.1876	0.4811	0.8634
384	2.99	1.1593	2.7639	3.178	2	5.5786	2.0184	10.8902	0.5123
385	3.1465	1.2747	3.3381	3.662	2	5.8094	1.7403	12.5999	0.4611
386	3.0423	1.0342	2.2979	2.9168	2	5.2793	2.2974	9.8844	0.5341
387	5.6624	1.1218	5.12	6.0819	2	10.8458	2.1183	19.9553	0.5435	0.7219
388	3.306	1.1281	2.9543	3.4564	2	5.5398	1.8752	11.7166	0.4728
389	2.7593	1.2269	2.5206	3.0624	2	5.2866	2.0974	10.6357	0.4971
390	4.2041	1.0919	3.576	4.3344	2	4.5876	1.2829	14.4209	0.3181	0.8625
391	4.0392	1.203	3.9452	4.5486	2	8.3269	2.1106	15.2655	0.5455	0.9932
392	3.0267	1.1832	2.8846	3.2808	2	7.832	2.7151	11.2509	0.6961
393	3.1563	1.1064	2.6941	3.2294	2	5.2591	1.9521	10.9708	0.4794
394	3.1206	1.3092	3.4265	3.7177	2	9.1696	2.6761	12.835	0.7144
395	3.3435	1.1133	2.9037	3.4564	2	7.0996	2.445	11.6943	0.6071
396	2.9481	1.2658	3.0685	3.3879	2	9.0544	2.9508	11.7236	0.7723
397	2.8458	1.1158	2.364	2.9082	2	4.7801	2.022	9.9757	0.4792
398	5.8611	1.1457	5.6064	6.4331	2	16.4704	2.9378	21.0952	0.7808	0.8237
399	3.2665	1.0675	2.553	3.2423	2	4.167	1.6322	10.9541	0.3804
400	3.1423	1.2767	3.298	3.662	2	8.3079	2.5191	12.6035	0.6592
401	3.0052	1.2089	2.7359	3.3194	2	7.1063	2.5974	11.4134	0.6226
402	2.9317	1.1449	2.5513	3.0752	2	4.9069	1.9233	10.545	0.4653
403	2.885	1.2233	2.7996	3.208	2	8.9905	3.2114	11.0871	0.8109
404	3.0173	1.2151	2.9673	3.3493	2	5.7367	1.9333	11.5176	0.4981
405	7.3528	1.0535	6.1528	7.5082	2	21.2723	3.4573	24.336	0.8741	0.72
406	3.2032	1.3724	3.842	3.9918	2	9.1513	2.3819	13.8104	0.6626
407	5.6089	1.0901	4.8609	5.8592	2	10.3284	2.1248	19.2084	0.5377	0.8692
408	3.2394	1.2182	3.2973	3.6277	2	8.3385	2.5289	12.3974	0.6726
409	2.9152	1.1846	2.7268	3.1523	2	8.193	3.0046	10.8495	0.7552
410	3.3604	1.1455	3.0252	3.5678	2	6.3073	2.0849	12.0932	0.5216
411	2.6235	1.3195	2.7686	3.0881	2	8.4402	3.0485	10.8754	0.7761
412	4.8794	1.1277	4.4963	5.2296	2	19.3184	4.2965	17.2867	1.1175	0.8514
413	3.0722	1.1789	2.9101	3.3236	2	11.4142	3.9223	11.3786	1.0031
414	4.2492	1.1197	3.7958	4.4886	2	8.2791	2.1811	14.9467	0.5539	0.8623
415	5.0938	1.0939	4.4112	5.3153	2	14.4433	3.2742	17.5051	0.8251	0.745
416	3.9918	1.2615	4.2865	4.6942	2	13.8155	3.223	15.8202	0.8733
417	3.5225	1.2246	3.531	3.9918	2	11.1896	3.169	13.5517	0.8257
418	3.1124	1.2151	3.0798	3.465	2	8.0856	2.6254	11.8811	0.6805
419	2.975	1.273	3.0708	3.4393	2	6.0599	1.9734	11.8973	0.5094
420	3.0349	1.2202	2.9806	3.3836	2	8.8862	2.9813	11.6337	0.7638
421	4.6346	1.1716	4.4151	5.1354	2	10.9184	2.473	17.0588	0.64	0.9276
422	2.9688	1.3295	3.4159	3.5678	2	7.8173	2.2885	12.4003	0.6304
423	4.7266	1.0415	3.7195	4.6899	2	12.0775	3.2471	15.4652	0.7809	0.8561
424	4.3309	1.107	3.7678	4.5315	2	13.6199	3.6148	15.0622	0.9042	0.9538
425	4.3829	1.1054	3.8806	4.5829	2	16.6865	4.3	15.2213	1.0963	0.9924
426	4.0227	1.1151	3.5324	4.2188	2	17.264	4.8873	14.092	1.2251
427	2.85	1.2049	2.764	3.1223	2	7.7941	2.8199	10.7878	0.7225
428	4.09	1.1991	4.0238	4.5957	2	11.0009	2.734	15.4072	0.714
429	4.4086	1.1189	4.0179	4.6642	2	13.0379	3.245	15.4973	0.8413	0.9229
430	3.4106	1.1214	2.8766	3.5549	2	7.1469	2.4845	12.016	0.5948
431	3.1717	1.1033	2.6581	3.238	2	6.1122	2.2995	10.9931	0.556
432	2.8248	1.2125	2.7076	3.1095	2	8.9909	3.3206	10.7599	0.8356
433	3.4678	1.2299	3.6103	3.9404	2	12.933	3.5823	13.399	0.9652
434	3.8403	1.2028	3.7942	4.3087	2	13.0829	3.4481	14.5118	0.9015
435	4.7657	1.1126	4.1959	5.0369	2	15.3093	3.6486	16.6585	0.919	0.8086
436	3.4996	1.2673	3.676	4.0903	2	15.5247	4.2233	13.9328	1.1143
437	3.8801	1.1531	3.57	4.1888	2	11.8714	3.3253	14.056	0.8446
438	4.0275	1.288	4.4769	4.8313	2	15.7167	3.5106	16.2964	0.9644
439	2.751	1.2353	2.695	3.0709	2	7.4156	2.7516	10.6765	0.6946
440	4.7828	1.1261	4.3717	5.114	2	10.0553	2.3001	16.9211	0.5942	0.7869
441	3.07	1.135	2.6186	3.208	2	9.3329	3.5641	10.9467	0.8526
442	4.6853	1.0831	3.8913	4.8227	2	19.606	5.0384	15.9419	1.2298	0.9384
443	5.9226	1.0949	5.2371	6.2276	2	12.3977	2.3673	20.3728	0.6085	0.7364
444	4.816	1.0948	4.2672	5.0155	2	17.7243	4.1536	16.5646	1.07
445	3.7026	1.1368	3.2559	3.9318	2	10.3427	3.1766	13.2236	0.7821
446	5.4558	1.0258	4.1913	5.3709	2	13.9722	3.3336	17.5827	0.7947
447	3.4986	1.1755	3.3228	3.8162	2	7.7317	2.3269	12.9206	0.5984
448	3.2616	1.077	2.5909	3.2637	2	9.4486	3.6468	11.0351	0.8562
449	3.3701	1.2149	3.4361	3.7777	2	10.7939	3.1413	12.8629	0.8391
450	3.3172	1.3091	3.7934	3.9747	2	11.6811	3.0793	13.6421	0.8563
451	3.8422	1.2616	4.1506	4.5058	2	8.7155	2.0998	15.2283	0.5723
452	2.7067	1.1529	2.3485	2.8354	2	4.4475	1.8938	9.8037	0.4537
453	3.4534	1.0125	2.4439	3.2765	2	8.1959	3.3536	10.9846	0.7461
454	3.1236	1.2131	2.9601	3.4736	2	7.7863	2.6304	11.9047	0.6541
455	4.8605	1.1404	4.4495	5.2639	2	8.2233	1.8481	17.4137	0.4722	0.8019
456	2.9935	1.0321	2.1719	2.8611	2	4.5755	2.1067	9.7065	0.4714
457	4.0453	1.1357	3.6371	4.3173	2	8.1471	2.24	14.4327	0.5645
458	4.9598	1.1678	4.6677	5.4994	2	5.2056	1.1152	18.1964	0.2861	0.8239
459	2.9281	1.196	2.7233	3.1952	2	5.9752	2.1941	11.0023	0.5431
460	5.2958	1.203	5.4208	6.0605	2	9.1745	1.6925	20.0154	0.4584	0.8828
461	2.3879	1.2974	2.5755	2.7369	2	3.1311	1.2157	9.7331	0.3217
462	4.8637	1.2084	5.0666	5.5637	2	6.3222	1.2478	18.4632	0.3424	0.8
463	2.7388	1.2112	2.6626	3.0024	2	5.0378	1.8921	10.4215	0.4834
464	3.2932	1.1899	3.2464	3.6149	2	8.7562	2.6972	12.3111	0.7112
465	2.6422	1.2666	2.6754	3.0024	2	4.8784	1.8234	10.514	0.464
466	2.6304	1.2985	2.7717	3.0538	2	4.9207	1.7753	10.7307	0.4586
467	4.2905	1.1469	4.0478	4.6385	2	7.0755	1.748	15.4592	0.4577	0.9903
468	3.6125	1.2305	3.6557	4.1203	2	6.6205	1.811	13.9651	0.4741
469	5.6701	1.1457	5.501	6.2147	2	11.014	2.0022	20.409	0.5397	0.8548
470	4.6708	1.1491	4.4443	5.084	2	8.8231	1.9853	16.8621	0.5233	0.8887
471	4.7502	1.0997	4.1583	4.9641	2	11.541	2.7754	16.4103	0.7033	0.8524
472	2.978	1.2696	2.9667	3.435	2	5.0625	1.7064	11.8781	0.4262
473	3.2239	1.2459	3.2868	3.6834	2	8.3274	2.5336	12.6183	0.6599
474	4.0855	1.1838	4.0247	4.5358	2	7.3763	1.8328	15.1943	0.4855	1.028
475	4.9432	1.0857	4.2033	5.114	2	9.2333	2.1967	16.8606	0.5476	0.6638
476	2.787	1.227	2.5929	3.0966	2	3.6048	1.3903	10.7435	0.3355
477	7.2384	1.167	7.2194	8.1549	2	16.8715	2.337	26.5377	0.6358
478	3.7568	1.1128	3.2078	3.9147	2	8.8504	2.759	13.1331	0.6739
479	5.8688	1.117	5.3072	6.2875	2	11.851	2.233	20.5939	0.5755	0.6943
480	3.0511	1.2839	3.2552	3.5635	2	9.2776	2.8501	12.3063	0.7539
481	3.4703	1.2434	3.4967	3.9832	2	7.9531	2.2745	13.5561	0.5867
482	4.3729	1.2467	4.6635	5.1182	2	13.4033	2.8741	17.1274	0.7826	1.0205
483	4.392	1.1533	4.2785	4.7799	2	5.8253	1.3615	15.9133	0.3661	1.0084
484	4.4842	1.1245	4.0461	4.7713	2	9.1258	2.2555	15.842	0.5761	0.837
485	2.9813	1.2504	3.0551	3.3922	2	8.6252	2.8232	11.7109	0.7365
486	4.4928	1.2371	4.8771	5.2296	2	10.9661	2.2485	17.4611	0.628
487	3.3133	1.2566	3.4765	3.8248	2	7.7311	2.2238	13.0805	0.591
488	2.974	1.277	3.1401	3.4479	2	9.6138	3.0616	11.9313	0.8058
489	3.7175	1.2263	3.8551	4.2359	2	10.6597	2.7651	14.3213	0.7443
490	2.6673	1.3206	2.9425	3.148	2	7.1738	2.438	11.0655	0.6483
491	2.5696	1.2381	2.5137	2.8525	2	4.6604	1.854	9.9949	0.4663
492	3.1631	1.2486	3.2197	3.6149	2	10.6788	3.3167	12.4076	0.8607
493	3.2028	1.2654	3.4378	3.7091	2	10.4956	3.053	12.732	0.8243
494	4.5222	1.0992	3.9184	4.7114	2	13.6762	3.4903	15.6156	0.8758
495	3.662	1.1527	3.3221	3.9361	2	17.0267	5.1253	13.2616	1.2839
496	2.4614	1.3261	2.5355	2.8868	2	10.0735	3.973	10.2548	0.9823
497	3.1928	1.0759	2.5274	3.1866	2	12.8879	5.0993	10.7914	1.1943
498	5.3526	1.0938	4.7655	5.5979	2	18.245	3.8286	18.3931	0.9919	0.7853
499	3.7578	1.2004	3.626	4.2017	2	14.6459	4.0391	14.1713	1.0335
500	3.6844	1.185	3.4493	4.0646	2	13.289	3.8527	13.716	0.9689
501	2.9752	1.1198	2.4601	3.0624	2	8.6372	3.5109	10.4661	0.8253
502	3.0244	1.1775	2.858	3.2637	2	8.5492	2.9913	11.1879	0.7641
503	2.7733	1.1587	2.3393	2.9253	2	8.4414	3.6085	10.0953	0.8362
504	3.5936	1.1685	3.4602	3.9061	2	10.8876	3.1465	13.1921	0.8253
505	4.6532	1.0913	3.9467	4.8227	2	10.6725	2.7042	15.9539	0.669	0.7611
506	3.5343	1.1462	3.232	3.7691	2	8.2531	2.5536	12.7267	0.6485
507	3.6373	1.1809	3.4373	3.9961	2	15.451	4.4951	13.4943	1.145
508	2.7237	1.2098	2.5246	2.981	2	8.1355	3.2225	10.3517	0.7859
509	3.4418	1.1706	3.3162	3.7348	2	10.6721	3.2182	12.6572	0.8432
510	3.0264	1.2089	2.9254	3.3451	2	14.8568	5.0786	11.4942	1.2925
511	4.0482	1.1299	3.5861	4.3002	2	11.8286	3.2985	14.3702	0.8231
512	4.1221	1.1588	3.8564	4.4886	2	17.3515	4.4994	15.0067	1.1563
513	4.5413	1.236	4.9169	5.2853	2	20.5083	4.171	17.6342	1.163
514	3.8324	1.2967	4.4538	4.6086	2	7.1189	1.5984	15.6119	0.456
515	3.5603	1.2178	3.5709	4.0175	2	8.7465	2.4494	13.6212	0.6421
516	3.9663	1.221	4.1268	4.5229	2	15.4429	3.7421	15.2143	1.015
517	3.9937	1.2114	4.0247	4.5229	2	12.3079	3.0581	15.1984	0.8098
518	3.2549	1.2758	3.6491	3.8033	2	11.6272	3.1863	13.046	0.8912
519	3.1228	1.2218	3.151	3.495	2	7.8162	2.4805	11.9862	0.6521
520	3.0342	1.2565	3.2294	3.4736	2	13.1137	4.0607	11.9768	1.0949
521	2.8419	1.2331	2.8024	3.178	2	3.049	1.088	11.0092	0.277
522	3.4315	1.1688	3.3436	3.7177	2	7.4063	2.2151	12.6005	0.5878
523	3.1733	1.2049	3.0943	3.5121	2	4.3022	1.3904	12.0124	0.3581
524	3.748	1.2426	3.8132	4.3259	2	5.5208	1.4478	14.631	0.3773
525	4.2912	1.1908	4.3494	4.8056	2	10.0394	2.3082	16.0531	0.6254
526	3.1567	1.219	3.0855	3.5292	2	4.3113	1.3973	12.0893	0.3566
527	3.0001	1.2652	3.0608	3.4521	2	6.1009	1.9932	11.9243	0.5116
528	3.4032	1.3661	4.1246	4.2488	2	4.7846	1.16	14.6062	0.3276
529	3.1634	1.0259	2.1997	3.0196	2	3.698	1.6811	10.1958	0.3627
530	3.6482	1.1456	3.3629	3.8976	2	8.6711	2.5785	13.1294	0.6604
531	3.2705	1.1625	2.913	3.5121	2	4.3815	1.5041	11.9448	0.3668
532	3.0339	1.2635	3.2365	3.4907	2	5.678	1.7544	12.0426	0.4715
533	4.4111	1.1707	4.3195	4.8698	2	6.8981	1.597	16.2231	0.4252	0.9204
534	2.9892	1.1033	2.5239	3.0367	2	4.5514	1.8033	10.3607	0.4393
535	3.4994	1.1781	3.4232	3.8248	2	6.2205	1.8172	12.9516	0.4803
536	3.5692	1.1778	3.3525	3.9061	2	8.7351	2.6055	13.2068	0.6614
537	4.3161	1.1807	4.1091	4.797	2	9.0139	2.1936	16.0102	0.563	0.9635
538	6.1854	1.1481	5.8671	6.8186	2	14.6507	2.4971	22.3101	0.6567
539	3.7019	1.1986	3.7329	4.1289	2	8.5341	2.2862	13.9398	0.6122
540	4.11	1.2438	4.4404	4.7799	2	13.4914	3.0383	16.0594	0.8401
541	2.7816	1.2854	2.8951	3.2209	2	6.8117	2.3528	11.2325	0.6064
542	3.7775	1.2511	4.0506	4.3901	2	9.0667	2.2384	14.8472	0.6107
543	5.2586	1.0421	4.2862	5.2467	2	13.4689	3.1424	17.2152	0.7824	0.7208
544	4.8751	1.0772	3.9933	5.0026	2	9.6416	2.4144	16.4984	0.5844	0.827
545	4.0155	1.0354	2.9928	3.9276	2	6.8503	2.2889	13.0615	0.5245
546	3.4828	1.2439	3.6553	4.0004	2	12.649	3.4605	13.6108	0.9293
547	2.9636	1.219	2.95	3.2937	2	8.8335	2.9944	11.3492	0.7783
548	3.2599	1.3513	3.7604	4.0132	2	12.6723	3.3699	13.839	0.9157
549	3.8425	1.1763	3.7202	4.2231	2	12.4528	3.3473	14.2001	0.877
550	5.0332	1.2066	5.297	5.7607	2	13.606	2.5686	19.0793	0.7131	0.7984
551	2.7718	1.0754	2.089	2.7326	2	5.7003	2.7287	9.3644	0.6087
552	7.2775	1.1868	7.1871	8.3348	2	20.1508	2.8037	27.1344	0.7426	0.7728
553	5.3074	1.2162	5.5746	6.1376	2	17.2689	3.0978	20.2791	0.8516	0.8883
554	5.2787	1.1267	4.8066	5.675	2	11.1655	2.323	18.6844	0.5976	0.7997
555	2.8614	1.3283	3.2231	3.4222	2	15.2465	4.7304	11.9405	1.2769
556	3.2676	1.2542	3.4252	3.7605	2	7.8944	2.3048	12.8745	0.6132
557	2.8053	1.2738	2.8718	3.2251	2	6.2822	2.1875	11.2259	0.5596
558	3.862	1.1695	3.5918	4.2231	2	13.4545	3.7459	14.1893	0.9482	0.9532
559	3.1786	1.251	3.278	3.6406	2	9.2425	2.8196	12.4924	0.7398
560	3.2238	1.2109	3.2192	3.5892	2	5.9757	1.8563	12.2644	0.4872
561	3.0618	1.2309	3.0935	3.4436	2	15.4928	5.0082	11.8397	1.3085
562	3.728	1.1862	3.567	4.1203	2	13.0485	3.6581	13.893	0.9392
563	2.9939	1.2179	3.0245	3.3279	2	10.0578	3.3254	11.455	0.878
564	5.2787	1.1258	4.8366	5.6708	2	14.4946	2.9969	18.6697	0.7764	0.7901
565	3.2115	1.2677	3.4716	3.7263	2	11.4462	3.2971	12.7898	0.8949
566	4.4639	1.097	3.9357	4.6385	2	12.0102	3.0516	15.3836	0.7807	0.8889
567	2.9899	1.2146	2.9414	3.3151	2	9.4747	3.2212	11.4093	0.8304
568	2.6471	1.161	2.4562	2.784	2	12.8045	5.2131	9.6548	1.3262
569	2.9114	1.2062	2.6615	3.1994	2	10.3458	3.8872	11.0322	0.9378
570	3.9666	1.1294	3.5216	4.206	2	8.6156	2.4465	14.0733	0.6122
571	3.8538	1.2366	4.0149	4.4372	2	14.9784	3.7307	14.971	1.0005
572	3.2981	1.2156	3.3647	3.692	2	10.1924	3.0292	12.5949	0.8092
573	3.2346	1.2125	3.1625	3.6063	2	8.5192	2.6938	12.3207	0.6915
574	2.5238	1.2905	2.5576	2.8996	2	5.1146	1.9998	10.2323	0.4998
575	3.3674	1.1561	3.1889	3.6063	2	8.8189	2.7655	12.2308	0.721
576	2.4295	1.3397	2.533	2.8696	2	6.3409	2.5033	10.2254	0.6201
577	3.9851	1.0552	3.1051	3.9661	2	14.1716	4.564	13.2105	1.0728
578	3.2439	1.262	3.4954	3.752	2	12.377	3.5409	12.8608	0.9624
579	3.2436	1.1865	3.0136	3.5464	2	5.9688	1.9806	12.0904	0.4937
580	3.998	1.2605	4.2663	4.6985	2	7.0859	1.6609	15.832	0.4476
581	3.8703	1.1628	3.628	4.2102	2	13.5779	3.7425	14.1385	0.9603	1.0123
582	3.1102	1.2227	3.1193	3.4821	2	7.9255	2.5408	11.9473	0.6634
583	7.2496	1.0305	5.7032	7.2426	2	16.0843	2.8202	23.4694	0.6853	0.6864
584	3.4622	1.2293	3.5989	3.9318	2	11.6113	3.2263	13.3712	0.8684
585	4.2612	1.1241	3.7145	4.5186	2	10.5012	2.8271	15.0475	0.6979	0.9481
586	4.8723	1.1765	4.7644	5.4352	2	9.9529	2.089	18.0084	0.5527	0.9449
587	3.9948	1.113	3.5391	4.1803	2	5.6293	1.5906	13.9677	0.403
588	4.3153	1.154	4.1164	4.6942	2	7.9356	1.9278	15.6452	0.5072	0.8666
589	3.0071	1.1685	2.7951	3.2209	2	2.713	0.9706	11.0392	0.2458
590	2.6359	1.2992	2.7485	3.0624	2	7.0208	2.5544	10.7588	0.6526
591	4.4873	1.2291	4.8202	5.1911	2	10.9341	2.2684	17.3266	0.6311
592	3.2346	1.0828	2.579	3.2508	2	6.083	2.3587	11.0033	0.5528
593	4.1982	1.1674	3.999	4.6086	2	11.1729	2.7939	15.397	0.7257	1.0265
594	2.9962	1.2707	3.1127	3.4607	2	7.4296	2.3869	11.9607	0.6212
595	4.4375	1.1988	4.4768	5.0112	2	10.2405	2.2875	16.7119	0.6128
596	3.0398	1.3625	3.5966	3.7434	2	5.7097	1.5875	13.0118	0.4388
597	4.0202	1.2059	3.9677	4.5358	2	5.0633	1.2761	15.2298	0.3325
598	3.8523	1.155	3.5359	4.1631	2	5.3042	1.5001	13.9782	0.3795
599	2.9442	1.227	2.8632	3.2894	2	7.6929	2.6868	11.3489	0.6779
600	3.4945	1.2145	3.4804	3.9276	2	6.3849	1.8345	13.3332	0.4789
601	3.578	1.2698	3.8691	4.1974	2	8.9988	2.3258	14.2736	0.6305
602	2.8453	1.1797	2.6755	3.0581	2	4.7452	1.7736	10.5456	0.45
603	3.5672	1.1842	3.386	3.9233	2	8.2616	2.4399	13.2707	0.6225
604	3.5401	1.226	3.7058	4.0175	2	8.7174	2.3524	13.6347	0.6394
605	4.4023	1.2483	4.7639	5.1611	2	13.1728	2.7651	17.2646	0.763
606	2.808	1.2364	2.6731	3.1438	2	10.627	3.9755	10.907	0.9743
607	3.4012	1.1752	3.2024	3.7006	2	9.8125	3.0641	12.5567	0.7815
608	4.16	1.1247	3.6923	4.4073	2	8.7809	2.3782	14.6986	0.5974	0.8586
609	2.8669	1.1347	2.5216	2.9767	2	6.1783	2.4502	10.2197	0.6045
610	4.1844	1.1173	3.8085	4.4073	2	9.7378	2.5569	14.6875	0.663	0.9163
611	3.1552	1.2655	3.3285	3.6492	2	9.6067	2.8862	12.5438	0.7659
612	3.189	1.1883	3.111	3.4864	2	7.6341	2.4539	11.9048	0.6413
613	4.052	1.2753	4.4528	4.8184	2	6.0146	1.3507	16.2341	0.3705
614	5.0655	1.1905	5.0377	5.7264	2	19.624	3.8954	18.9456	1.0358	0.9067
615	3.4591	1.1942	3.2791	3.8248	2	12.8048	3.905	12.9773	0.9867
616	4.9461	1.085	4.2587	5.114	2	9.8097	2.3034	16.8597	0.5818	0.8649
617	4.3546	1.2314	4.5325	5.0369	2	14.4168	3.1808	16.846	0.8558	1.009
618	3.7819	1.2033	3.7555	4.2402	2	13.2106	3.5177	14.2973	0.924
619	3.4617	1.2911	3.8307	4.1117	2	12.5768	3.2832	14.0413	0.8957
620	3.7146	1.2638	4.0518	4.3516	2	11.2935	2.7873	14.7476	0.7658
621	3.1482	1.2148	3.1175	3.5078	2	9.2017	2.9516	12.0151	0.7658
622	3.611	1.0989	3.0463	3.7091	2	8.4765	2.7826	12.4667	0.6799
623	4.3662	1.0433	3.3692	4.3216	2	10.162	3.0161	14.3106	0.7101
624	2.9294	1.265	3.0015	3.3622	2	10.1874	3.3941	11.6415	0.8751
625	3.674	1.1605	3.3324	3.9747	2	11.6495	3.4958	13.3947	0.8697
626	3.9431	1.2055	3.9992	4.4415	2	14.0391	3.5105	14.9332	0.9401
627	5.7053	1.1454	5.3892	6.2533	2	24.0847	4.4691	20.5297	1.1732	0.8596
628	3.6497	1.2268	3.6012	4.1546	2	14.1861	3.9393	14.0666	1.0085
629	3.6601	1.2023	3.4759	4.0903	2	9.3952	2.703	13.8247	0.6796
630	5.0606	1.2229	5.2161	5.8678	2	17.3625	3.3286	19.4424	0.893
631	4.1219	1.2229	4.1405	4.7199	2	19.6959	4.7569	15.8364	1.2437
632	2.6275	1.2284	2.5788	2.9039	2	10.2692	3.9822	10.1402	1.0127
633	2.7713	1.2394	2.7825	3.1052	2	10.0205	3.6013	10.791	0.9286
634	5.2881	1.1343	4.8635	5.7222	2	13.8502	2.8478	18.8441	0.735
635	4.9407	1.1825	4.9839	5.5423	2	18.0516	3.622	18.3542	0.9835	0.8781
636	2.5759	1.2784	2.6535	2.9425	2	6.4384	2.4264	10.3458	0.6223
637	3.1164	1.2116	3.1424	3.4607	2	13.7385	4.372	11.8617	1.1582
638	5.8373	1.2167	6.1502	6.7844	2	17.9995	2.9267	22.3116	0.8067	0.8163
639	2.8594	1.1727	2.6748	3.0581	2	8.0158	2.9968	10.5345	0.7609
640	3.6463	1.235	3.8265	4.176	2	15.1256	3.9529	14.1476	1.0691
641	3.5648	1.2118	3.6877	4.0047	2	8.8489	2.3996	13.5711	0.652
642	3.9908	1.1853	4.0094	4.4287	2	12.9418	3.2279	14.8603	0.8709
643	3.4214	1.2186	3.3972	3.8505	2	4.6065	1.356	13.0976	0.3517
644	3.1484	1.1499	2.8405	3.3365	2	5.4284	1.9111	11.3733	0.4773
645	4.186	1.1597	3.9346	4.5657	2	9.6471	2.4519	15.2504	0.6326	1.0211
646	3.4098	1.2101	3.4313	3.8119	2	5.8519	1.7054	12.9627	0.4514
647	5.933	1.1054	5.3289	6.2961	2	7.9551	1.4928	20.6035	0.3861	0.7496
648	3.2857	1.2319	3.4369	3.722	2	7.8406	2.2813	12.7161	0.6166
649	4.6565	1.0823	3.8442	4.7885	2	9.1073	2.3691	15.8332	0.5752	0.7792
650	2.9985	1.1691	2.7502	3.2123	2	4.1476	1.5081	11.0132	0.3766
651	2.5962	1.3521	2.8723	3.1181	2	3.4119	1.1879	11.0282	0.3094
652	3.7184	1.2407	3.9457	4.2831	2	11.9291	3.0233	14.4933	0.8231
653	5.2499	1.0922	4.4618	5.478	2	5.3476	1.1985	18.014	0.2969	0.7556
654	4.3296	1.2519	4.6755	5.084	2	11.5746	2.4756	17.0284	0.6797	1.0406
655	3.3632	1.2511	3.531	3.8719	2	7.7975	2.2083	13.2192	0.5899
656	3.2011	1.1275	2.7565	3.3365	2	5.7059	2.07	11.339	0.5032
657	5.6768	1.1327	5.2878	6.1547	2	11.4027	2.1564	20.2006	0.5645	0.824
658	3.7002	1.2681	4.0309	4.3473	2	10.598	2.6292	14.7416	0.7189
659	4.3742	1.1907	4.2696	4.9041	2	9.6572	2.2619	16.3625	0.5902
660	2.7216	1.329	2.9528	3.238	2	6.2693	2.1232	11.3632	0.5517
661	3.7377	1.2989	4.2353	4.4929	2	10.5731	2.4964	15.2525	0.6932
662	2.6205	1.3027	2.746	3.0495	2	6.1646	2.2449	10.7246	0.5748
663	5.0087	1.2323	5.4186	5.8464	2	13.9576	2.5759	19.3907	0.7198	0.7893
664	4.1269	1.2785	4.6618	4.9255	2	14.522	3.1151	16.576	0.8761
665	4.0932	1.228	4.1429	4.7028	2	7.9939	1.9295	15.7908	0.5062
666	3.955	1.2338	4.1894	4.5529	2	9.8419	2.3492	15.3295	0.642
667	4.5384	1.0528	3.6047	4.54	2	9.7149	2.6951	15.0101	0.6472	0.7951
668	3.1446	1.2329	3.2185	3.5506	2	6.8212	2.1194	12.1794	0.5601
669	2.3748	1.3138	2.4221	2.7497	2	3.499	1.4446	9.8022	0.357
670	2.8593	1.1113	2.4012	2.9125	2	7.6678	3.1933	9.9824	0.7681
671	4.3151	1.0993	3.631	4.4844	2	12.3122	3.3909	14.9028	0.8262	0.8731
672	3.2915	1.3246	3.8135	3.9832	2	7.2935	1.9125	13.6966	0.5325
673	5.2235	1.0902	4.6388	5.4395	2	13.3966	2.8879	17.89	0.7488	0.779
674	3.6329	1.1977	3.5471	4.0432	2	12.6831	3.5756	13.6692	0.9279
675	4.9789	1.1399	4.6708	5.3966	2	13.501	2.8905	17.8301	0.7572	0.8204
676	4.8878	1.2036	5.0289	5.5722	2	9.525	1.8941	18.4826	0.5153	0.8226
677	3.1411	1.2148	2.9979	3.4993	2	8.048	2.6845	11.9882	0.6713
678	4.1677	1.2665	4.5218	4.9341	2	19.0894	4.2216	16.5823	1.1512	1.0298
679	3.7048	1.2853	4.1345	4.4073	2	10.5967	2.563	14.9594	0.7084
680	2.6811	1.2416	2.6102	2.9981	2	6.4097	2.4556	10.4583	0.6129
681	2.8343	1.2857	3.0368	3.2894	2	6.9489	2.2882	11.4484	0.607
682	6.9095	1.1174	6.4213	7.4525	2	25.9434	4.0402	24.2545	1.0696	0.7203
683	5.22	1.1316	4.9768	5.6322	2	16.6546	3.3464	18.5575	0.8975	0.8545
684	4.0575	1.192	3.8186	4.5315	2	13.5419	3.5463	15.1939	0.8913
685	6.4818	1.1164	5.8984	6.9685	2	20.0625	3.4013	22.7325	0.8825	0.913
686	3.2341	1.1796	3.0275	3.5164	2	6.2764	2.0731	11.9852	0.5237
687	4.9104	1.1082	4.2385	5.1782	2	18.9993	4.4826	17.0958	1.1113	0.8258
688	7.5561	1.071	6.3829	7.8466	2	21.3027	3.3375	25.424	0.8379	0.8138
689	2.5178	1.2208	2.3384	2.754	2	6.2987	2.6936	9.6568	0.6523
690	2.7794	1.2312	2.7749	3.0966	2	9.5224	3.4316	10.7503	0.8858
691	4.2067	1.1636	3.9545	4.6043	2	15.3662	3.8858	15.3776	0.9993
692	2.8941	1.1575	2.6142	3.0624	2	8.7272	3.3384	10.524	0.8293
693	3.7603	1.181	3.6554	4.1417	2	10.4195	2.8504	13.9519	0.7468
694	2.926	1.2024	2.7956	3.208	2	8.3278	2.9789	11.053	0.7534
695	5.3715	1.2037	5.5458	6.1547	2	22.4598	4.0499	20.3126	1.1057	0.8738
696	3.2445	1.2333	3.2887	3.6749	2	7.8117	2.3753	12.5703	0.6214
697	4.4819	1.2514	4.7312	5.2724	2	14.7287	3.1131	17.6195	0.8359	0.9413
698	2.9974	1.1851	2.8366	3.2508	2	7.7844	2.7443	11.1597	0.6975
699	2.8927	1.241	2.9384	3.2594	2	7.2946	2.4825	11.278	0.6468
700	3.2956	1.2585	3.5319	3.8076	2	8.5443	2.4192	13.0299	0.6557
701	3.0993	1.327	3.5718	3.7348	2	11.2751	3.1567	12.9205	0.8727
702	2.9458	1.2439	3.1193	3.3322	2	10.7372	3.4422	11.5116	0.9327
703	2.9088	1.3015	3.1814	3.4222	2	7.4398	2.3385	11.893	0.6256
704	4.2993	1.212	4.4489	4.8955	2	16.7443	3.7637	16.3701	1.0229
705	2.9733	1.3253	3.3287	3.5635	2	9.7826	2.9389	12.3792	0.7902
706	3.2391	1.1322	2.8871	3.3922	2	8.353	2.8932	11.5211	0.725
707	2.8686	1.2797	2.9978	3.3194	2	9.0483	3.0183	11.5321	0.7846
708	5.4759	1.1586	5.2935	6.0562	2	15.6122	2.9493	19.9313	0.7833	0.7845
709	4.7323	1.0802	4.1054	4.8613	2	16.0318	3.9051	16.0587	0.9983	0.8267
710	3.8295	1.2119	3.8401	4.3259	2	13.8241	3.5999	14.5805	0.9481
711	3.5006	1.2034	3.4817	3.9019	2	10.2881	2.9549	13.2345	0.7774
712	3.0991	1.2464	3.1641	3.5292	2	9.6016	3.0345	12.1348	0.7912
713	3.985	1.2479	4.1355	4.6385	2	14.5183	3.5107	15.6222	0.9293
714	2.8882	1.2434	2.8323	3.2594	2	5.7212	2.02	11.282	0.5071
715	5.6767	1.0521	4.6363	5.735	2	19.2052	4.1424	18.7632	1.0236	0.8028
716	4.1171	1.1344	3.704	4.3944	2	9.7084	2.6211	14.673	0.6617
717	2.7753	1.2068	2.5737	3.0367	2	4.8679	1.8914	10.5219	0.4626
718	3.6491	1.1439	3.3697	3.8933	2	4.0564	1.2038	13.1132	0.3093
719	5.1754	1.2158	5.5283	5.9749	2	16.2554	2.9404	19.767	0.8224	0.8711
720	3.4094	1.1821	3.3396	3.7305	2	4.7254	1.415	12.662	0.3732
721	4.5983	1.1079	3.9245	4.8313	2	5.8536	1.4916	16.0055	0.3657
722	4.5256	1.0414	3.4961	4.4801	2	6.6012	1.8882	14.8056	0.4459	0.7226
723	3.9902	1.0804	3.1951	4.0603	2	8.3114	2.6013	13.5428	0.6137
724	5.1644	1.1597	4.9969	5.7007	2	11.6633	2.3341	18.8162	0.6199	0.816
725	4.6835	1.16	4.5721	5.1439	2	8.3368	1.8234	17.0673	0.4885	1.0471
726	3.2196	1.0934	2.6271	3.2637	2	6.5807	2.5049	11.0591	0.595
727	3.0848	1.3176	3.4165	3.692	2	4.0901	1.1972	12.7692	0.3203
728	3.8784	1.2185	3.978	4.4073	2	3.8012	0.9556	14.8467	0.256
729	3.0918	1.2248	3.0098	3.465	2	7.6213	2.5322	11.897	0.6406
730	2.7545	1.2837	2.8896	3.1823	2	10.4688	3.6229	11.1086	0.9424
731	2.8475	1.1951	2.6161	3.0966	2	7.5837	2.8989	10.6914	0.7093
732	3.4113	1.1534	3.2439	3.6492	2	4.254	1.3114	12.3611	0.3441
733	4.3365	1.2553	4.7713	5.1054	2	9.687	2.0303	17.1014	0.5664
734	3.9727	1.1952	3.8702	4.4415	2	7.7076	1.9915	14.9166	0.5167
735	3.7762	1.1114	3.2051	3.9318	2	5.3868	1.6807	13.185	0.4086
736	3.0485	1.1984	2.9261	3.3451	2	7.9145	2.7048	11.477	0.6896
737	3.2036	1.2618	3.4266	3.7006	2	7.0884	2.0686	12.699	0.5582
738	2.8511	1.1314	2.3796	2.951	2	5.0045	2.1031	10.1339	0.4938
739	3.272	1.2053	3.1903	3.632	2	6.8578	2.1496	12.3898	0.5535
740	2.6171	1.2696	2.6049	2.9767	2	7.008	2.6903	10.4382	0.6714
741	2.3606	1.2227	2.1341	2.5655	2	5.8044	2.7198	9.0679	0.6401
742	2.9493	1.2297	2.8262	3.3022	2	6.6778	2.3628	11.3937	0.5861
743	3.9641	1.1882	3.9195	4.4073	2	7.8276	1.9971	14.7977	0.529
744	4.6144	1.142	4.4139	4.9898	2	10.2797	2.3289	16.5551	0.6209	0.8688
745	3.8533	1.1279	3.4574	4.0732	2	7.5732	2.1904	13.6539	0.5547
746	3.7109	1.2006	3.7037	4.146	2	9.6266	2.5992	13.9968	0.6878
747	2.875	1.2248	2.8022	3.1994	2	10.6582	3.8035	11.0627	0.9634
748	2.7956	1.2716	2.9424	3.208	2	7.5127	2.5533	11.1685	0.6727
749	3.1671	1.1916	2.9192	3.4693	2	15.0167	5.1441	11.8564	1.2665
750	3.0005	1.2476	3.1599	3.4093	2	6.3157	1.9987	11.7599	0.5371
751	3.7887	1.1943	3.6592	4.2188	2	9.073	2.4795	14.2155	0.6382
752	4.3964	1.1993	4.4719	4.9641	2	11.4192	2.5535	16.5648	0.6894	0.9736
753	3.8395	1.2665	4.2095	4.5186	2	9.5449	2.2675	15.2771	0.6248
754	3.6706	1.1146	3.2313	3.8248	2	9.9965	3.0936	12.8535	0.7777
755	2.7756	1.26	2.7201	3.1566	2	7.8444	2.8839	10.9871	0.714
756	4.4681	1.1787	4.2687	4.9683	2	16.8487	3.947	16.5451	1.0183
757	5.405	1.1021	4.6707	5.6965	2	16.6544	3.5657	18.7149	0.8899	0.7213
758	2.7385	1.2813	2.9119	3.1566	2	6.6727	2.2915	11.0236	0.6053
759	4.2029	1.259	4.5548	4.9512	2	9.3448	2.0516	16.6233	0.5622	1.0042
760	3.3668	1.2541	3.4472	3.8847	2	16.4285	4.7658	13.2645	1.2385
761	3.0953	1.1668	2.8192	3.3194	2	13.9173	4.9366	11.3459	1.2266
762	4.3999	1.1247	3.9405	4.6771	2	8.7946	2.2318	15.5464	0.5657	0.9642
763	3.5115	1.2492	3.6418	4.0518	2	11.0916	3.0456	13.7811	0.8048
764	3.6015	1.2503	3.7461	4.1674	2	9.4253	2.516	14.1462	0.6663
765	3.8495	1.1969	3.9257	4.3002	2	13.7231	3.4957	14.4753	0.948
766	3.3894	1.1518	2.9841	3.6192	2	11.695	3.9191	12.2643	0.9536
767	4.4865	1.1346	4.0136	4.8141	2	12.8859	3.2106	15.9919	0.8058
768	3.7551	1.2133	3.7664	4.2402	2	10.6319	2.8228	14.3135	0.7428
769	3.1053	1.2052	3.0657	3.4307	2	11.0713	3.6113	11.7571	0.9417
770	5.143	1.1053	4.4692	5.4223	2	14.3907	3.22	17.8585	0.8058	0.7854
771	3.928	1.2373	4.2693	4.5315	2	13.9514	3.2678	15.2679	0.9138
772	3.5265	1.2087	3.4885	3.949	2	13.9647	4.0031	13.391	1.0428
773	2.8592	1.3034	3.0392	3.3622	2	7.4943	2.4659	11.708	0.6401
774	2.6614	1.386	3.0466	3.2765	2	7.3837	2.4236	11.5887	0.6371
775	2.709	1.357	3.1748	3.2808	2	14.9548	4.7105	11.5485	1.295
776	2.8742	1.2839	3.0509	3.3365	2	12.0683	3.9557	11.5933	1.041
777	3.6026	1.2792	3.9922	4.2574	2	15.6095	3.91	14.4781	1.0781
778	3.7989	1.175	3.6315	4.1674	2	12.4025	3.4153	14.023	0.8844
779	5.7453	1.1424	5.4997	6.2832	2	13.8994	2.5273	20.6191	0.6741	0.9917
780	2.7697	1.2903	2.8911	3.2166	2	4.6456	1.6069	11.2277	0.4138
781	4.1895	1.2401	4.51	4.8655	2	6.9237	1.5352	16.3225	0.4242
782	3.0638	1.1828	2.9239	3.3236	2	4.8398	1.6553	11.3848	0.4251
783	4.5198	1.1507	4.2519	4.9169	2	5.4557	1.2831	16.3398	0.3339	0.8528
784	2.7468	1.203	2.6115	2.9939	2	3.698	1.416	10.3811	0.3562
785	6.2461	1.0781	5.3731	6.4845	2	8.3991	1.5632	21.1556	0.397	0.8139
786	2.7974	1.1114	2.4064	2.8439	2	2.4979	1.038	9.7673	0.2557
787	3.244	1.224	3.2331	3.6492	2	4.6367	1.4341	12.4743	0.3717
788	3.3248	1.0951	2.7468	3.3836	2	5.9444	2.1641	11.4384	0.5197
789	2.9617	1.1884	2.7815	3.2166	2	3.5627	1.2809	11.0573	0.3222
790	3.1933	1.2296	3.1778	3.602	2	6.5125	2.0494	12.3355	0.5279
791	5.0015	1.1162	4.4789	5.3153	2	7.6248	1.7024	17.5384	0.4347	0.8516
792	3.679	1.2576	4.0003	4.2873	2	6.7139	1.6783	14.5353	0.4619
793	2.8172	1.2258	2.6837	3.1309	2	5.95	2.2171	10.8492	0.5484
794	4.0621	1.1892	3.9557	4.5272	2	8.9695	2.2675	15.1761	0.591
795	4.6511	1.1134	4.2109	4.9127	2	7.4979	1.7806	16.2695	0.4609	0.9221
796	2.8692	1.2682	2.9718	3.2937	2	6.0566	2.038	11.4318	0.5298
797	3.4751	1.0803	2.9331	3.5035	2	10.1244	3.4518	11.7934	0.8585
798	4.1215	1.1307	3.6721	4.3858	2	8.5127	2.3182	14.6405	0.5814
799	2.8709	1.2839	3.0066	3.3322	2	6.0963	2.0276	11.5798	0.5265
800	5.4641	1.1786	5.5398	6.1419	2	13.8772	2.505	20.2319	0.6859	0.9162
801	2.4753	1.2497	2.5043	2.7583	2	5.2239	2.086	9.7184	0.5375
802	2.8744	1.2361	2.8666	3.2251	2	6.3134	2.2024	11.1621	0.5656
803	3.483	1.0802	2.8257	3.5121	2	8.9376	3.163	11.8203	0.7561
804	3.2159	1.2929	3.6235	3.7991	2	8.987	2.4802	13.0621	0.688
805	4.2008	1.1967	4.0752	4.7199	2	12.3432	3.0289	15.7936	0.7815
806	4.4182	1.1894	4.3793	4.9512	2	15.5276	3.5457	16.5083	0.9406	0.9907
807	5.9136	1.1251	5.5996	6.3817	2	13.0346	2.3278	20.9022	0.6236	0.7855
808	2.7648	1.1292	2.2825	2.8482	2	5.9977	2.6277	9.8076	0.6115
809	3.4878	1.2796	3.9039	4.1117	2	17.8309	4.5675	14.0213	1.2717
810	5.4299	1.1425	5.0845	5.9235	2	12.3859	2.436	19.4891	0.6355	0.8337
811	5.0143	1.2012	5.1507	5.7136	2	12.3793	2.4034	18.9227	0.6542	0.8708
812	4.6389	1.0654	3.7207	4.6985	2	7.81	2.0991	15.526	0.503
813	2.6626	1.3584	2.8895	3.2209	2	6.8097	2.3567	11.3626	0.5993
814	2.4983	1.3075	2.6019	2.8996	2	5.7136	2.1959	10.262	0.5568
815	5.4507	1.1567	5.3559	6.0177	2	18.4132	3.4379	19.8072	0.9296	0.9268
816	3.9952	1.1985	3.9046	4.4801	2	10.1046	2.5879	15.0431	0.6717
817	2.4294	1.1854	2.224	2.5784	2	7.6031	3.4187	9.0477	0.8403
818	3.6376	1.2523	3.942	4.2188	2	9.1122	2.3116	14.3111	0.6367
819	3.372	1.1826	3.2079	3.6877	2	10.5906	3.3014	12.5282	0.8453
820	3.6316	1.3509	4.4326	4.5143	2	18.1549	4.0958	15.4126	1.1779
821	4.4973	1.253	4.967	5.2981	2	17.9932	3.6225	17.7031	1.0164	1.0301
822	2.8258	1.2194	2.7244	3.1266	2	4.7643	1.7488	10.825	0.4401
823	2.8854	1.265	2.8716	3.3065	2	11.0884	3.8614	11.4665	0.967
824	2.9662	1.1862	2.8259	3.2166	2	9.3941	3.3243	11.0537	0.8499
825	4.7596	1.1313	4.2905	5.1097	2	13.4279	3.1297	16.9153	0.7938	0.814
826	2.5422	1.3544	2.7403	3.0495	2	5.8106	2.1204	10.8171	0.5372
827	4.9852	1.1326	4.5683	5.3709	2	16.9732	3.7154	17.738	0.9569	0.7819
828	5.563	1.1437	5.2574	6.0819	2	17.9059	3.4058	19.9889	0.8958	0.8828
829	3.558	1.2286	3.6295	4.0475	2	13.2207	3.6426	13.7332	0.9627
830	2.7776	1.3128	3.0113	3.2765	2	8.5162	2.8281	11.4554	0.7434
831	5.5122	1.2204	5.567	6.4074	2	20.9752	3.7678	21.1337	0.9925	0.9234
832	4.6861	1.1001	4.095	4.8955	2	12.4104	3.0306	16.1957	0.7663	0.7984
833	3.9551	1.0851	3.4101	4.0389	2	11.7578	3.4479	13.4824	0.8721
834	4.4287	1.2179	4.625	5.0754	2	11.5164	2.49	16.9449	0.6796
835	2.9994	1.1636	2.8041	3.1994	2	4.3132	1.5382	10.9641	0.3934
836	3.5932	1.2621	3.7716	4.1931	2	5.91	1.567	14.2469	0.4148
837	3.0698	1.271	3.2068	3.5549	2	6.8569	2.1382	12.2572	0.5594
838	4.2201	1.1364	3.7279	4.5186	2	9.4349	2.5309	15.0662	0.6262
839	5.8893	1.1524	5.7663	6.5017	2	12.248	2.1241	21.3209	0.5745	0.7758
840	5.137	1.104	4.5205	5.4095	2	7.545	1.6691	17.8161	0.4235	0.7796
841	3.4148	1.2928	3.8972	4.056	2	3.9094	1.0031	13.8692	0.2819
842	4.2537	1.266	4.6106	5.0412	2	9.9913	2.167	16.9178	0.5906	1.0046
843	3.7693	1.1294	3.3434	3.9832	2	7.5658	2.2629	13.3737	0.5657
844	4.4778	1.1511	4.2393	4.8698	2	7.4247	1.7514	16.1924	0.4585	0.9838
845	2.9848	1.2643	3.1283	3.4307	2	5.1088	1.6331	11.8556	0.4309
846	3.1399	1.1665	2.8299	3.3708	2	7.56	2.6715	11.507	0.657
847	2.8117	1.171	2.5926	2.9981	2	6.2949	2.428	10.3433	0.6086
848	4.653	1.1088	4.1285	4.8955	2	11.1724	2.7062	16.2087	0.6893	0.7632
849	2.9775	1.1221	2.4697	3.0709	2	5.1611	2.0898	10.4966	0.4917
850	5.507	1.1275	4.9798	5.9363	2	12.861	2.5826	19.5066	0.6593	0.7686
851	4.4499	1.1095	3.7988	4.6728	2	8.4712	2.23	15.5099	0.5462	0.9001
852	1.6189	0.9861	0.9769	1.3877	2	0.3122	0.3196	5.0152	0.0622
853	4.6589	1.1607	4.4665	5.1182	2	13.5003	3.0226	16.9877	0.7947	0.8573
854	2.4992	1.2215	2.3796	2.7326	2	3.0994	1.3025	9.5905	0.3232
855	5.2101	1.1594	5.0444	5.7521	2	12.9363	2.5645	18.9771	0.6817	0.8225
856	3.69	1.152	3.3899	3.9661	2	7.7833	2.296	13.3546	0.5828
857	5.4694	1.0957	4.765	5.735	2	11.2362	2.3581	18.8265	0.5968	0.7861
858	2.9995	1.2273	2.9115	3.3579	2	9.1517	3.1433	11.5646	0.7914
859	2.7582	1.3657	3.2101	3.3665	2	11.0619	3.446	11.8335	0.9348
860	3.9998	1.1492	3.7362	4.313	2	10.5572	2.8257	14.4401	0.7311
861	3.5747	1.1354	3.1357	3.7819	2	8.4566	2.6969	12.7504	0.6632
862	2.7994	1.181	2.5701	3.0067	2	8.7232	3.3941	10.3861	0.8399
863	3.3389	1.2498	3.4759	3.8376	2	11.1488	3.2075	13.1093	0.8504
864	2.8745	1.2562	2.9117	3.2723	2	7.4037	2.5427	11.344	0.6527
865	4.0485	1.212	4.1387	4.5914	2	11.4499	2.7665	15.4147	0.7428
866	3.5063	1.2948	3.9411	4.1803	2	9.1245	2.3152	14.263	0.6397
867	2.9551	1.1566	2.69	3.1309	2	7.2032	2.6778	10.7379	0.6708
868	2.9689	1.2111	2.8783	3.2808	2	10.0135	3.479	11.2958	0.8865
869	3.0855	1.1464	2.7337	3.2551	2	10.3654	3.7917	11.1123	0.9328
870	3.363	1.1699	3.1126	3.6406	2	13.0965	4.2076	12.36	1.0596
871	2.5484	1.2172	2.3048	2.784	2	4.8	2.0826	9.745	0.4926
872	5.5344	1.1011	4.9697	5.8335	2	14.1812	2.8535	19.1439	0.7408	0.7853
873	2.7232	1.1617	2.4406	2.8739	2	5.7855	2.3705	9.9385	0.5821
874	3.204	1.2519	3.2569	3.6749	2	11.6151	3.5663	12.6016	0.9217
875	5	1.1308	4.5708	5.3795	2	12.6708	2.7721	17.7622	0.7134	0.7546
876	3.1426	1.1864	3.0049	3.4264	2	9.8385	3.2742	11.7135	0.8399
877	3.905	1.1812	3.6498	4.313	2	9.9625	2.7296	14.4904	0.6875	0.8526
878	2.9796	1.3271	3.323	3.5763	2	15.0286	4.5226	12.4228	1.2098
879	4.968	1.137	4.6761	5.3709	2	14.65	3.133	17.7448	0.8256	0.8624
880	2.748	1.2139	2.6596	3.0196	2	6.6513	2.5009	10.4796	0.6347
881	3.1269	1.2051	3.123	3.4564	2	9.0925	2.9115	11.8377	0.7681
882	3.2454	1.2755	3.5986	3.7905	2	13.4187	3.7289	13.0051	1.0318
883	3.0025	1.1365	2.6235	3.1352	2	4.4461	1.6947	10.7203	0.4147
884	4.4542	1.1201	4.0036	4.7199	2	14.2993	3.5716	15.6739	0.9123	0.9384
885	3.0072	1.1976	2.7765	3.2937	2	6.9283	2.4953	11.3143	0.6123
886	5.9766	1.1161	5.3766	6.4032	2	17.9032	3.3298	20.9559	0.8543	0.6672
887	3.7614	1.1925	3.7683	4.1803	2	5.9691	1.584	14.0914	0.4236
888	2.8683	1.0043	1.8789	2.6641	2	11.5364	6.14	9.0493	1.2748
889	3.3183	1.2374	3.4437	3.7777	2	11.8921	3.4533	12.9001	0.9219
890	2.8158	1.193	2.7206	3.0538	2	6.6073	2.4286	10.5534	0.6261
891	5.1575	1.1055	4.5457	5.4395	2	14.1495	3.1127	17.9126	0.7899	0.8341
892	3.4663	1.1768	3.2617	3.7819	2	12.6046	3.8644	12.8149	0.9836
893	3.2765	1.2485	3.4413	3.7562	2	9.4143	2.7357	12.8513	0.7326
894	3.4704	1.258	3.7797	4.0261	2	11.8656	3.1393	13.7152	0.8651
895	4.9753	1.1447	4.6568	5.4138	2	11.3553	2.4384	17.8912	0.6347	0.7975
896	4.472	1.1398	4.2017	4.8184	2	5.9793	1.4231	16.0134	0.3734	0.9178
897	3.2107	1.1361	2.9715	3.3708	2	5.6109	1.8882	11.4597	0.4896
898	2.9602	1.2383	3.0672	3.3365	2	7.4382	2.4251	11.5157	0.6459
899	5.2572	1.0897	4.5669	5.4737	2	6.589	1.4428	17.9967	0.3661	0.8917
900	3.7826	1.1887	3.6058	4.1931	2	7.392	2.05	14.1256	0.5233
901	3.4894	1.1907	3.3205	3.8505	2	4.9884	1.5023	13.0523	0.3822
902	3.166	1.2261	3.1003	3.5592	2	6.1928	1.9975	12.1951	0.5078
903	5.1976	1.1479	4.9607	5.6836	2	8.5635	1.7263	18.7439	0.4569	0.7918
904	2.9854	1.308	3.2424	3.5378	2	6.817	2.1025	12.2678	0.5557
905	3.5044	1.2594	3.73	4.0732	2	7.1833	1.9258	13.8656	0.5181
906	4.7054	1.1093	4.1545	4.9555	2	9.0724	2.1838	16.3977	0.5533	0.7872
907	3.1732	1.1857	2.8975	3.4607	2	5.171	1.7846	11.8199	0.4375
908	4.2227	1.2336	4.3578	4.8827	2	7.2073	1.6539	16.3653	0.4404
909	5.7611	1.1316	5.324	6.2447	2	9.6115	1.8053	20.4815	0.4693	0.7047
910	6.7856	1.1509	6.673	7.5253	2	23.808	3.5678	24.5345	0.9704
911	3.4694	1.222	3.5228	3.919	2	7.803	2.215	13.3186	0.5859
912	3.5699	1.1218	3.1512	3.7348	2	8.7118	2.7646	12.5817	0.6924
913	4.9019	1.1423	4.4686	5.3195	2	10.038	2.2463	17.5916	0.5706	0.7062
914	2.4268	0.9733	1.5585	2.1587	2	0.775	0.4973	7.4202	0.1044
915	3.114	1.2708	3.1995	3.6106	2	7.2853	2.277	12.4318	0.586
916	4.5834	1.1245	4.0638	4.8827	2	9.6303	2.3698	16.1919	0.5948	0.7533
917	4.22	1.2172	4.368	4.8184	2	7.6875	1.76	16.1364	0.4764	0.9891
918	2.83	1.2581	2.9712	3.2209	2	7.1563	2.4086	11.1858	0.6398
919	3.7759	1.2385	3.7726	4.3473	2	14.4951	3.8422	14.6916	0.9866
920	5.4518	1.1081	4.9073	5.7778	2	9.2288	1.8806	18.9794	0.4863	0.9041
921	5.3228	1.1518	5.2064	5.8464	2	11.8496	2.276	19.2614	0.6152	0.7729
922	3.6635	1.1684	3.4654	3.9875	2	8.4523	2.4391	13.4476	0.6285
923	3.6849	1.2675	3.9739	4.3259	2	14.9749	3.7683	14.6733	1.0206
924	5.3085	1.1011	4.7059	5.5851	2	9.294	1.975	18.3635	0.5061	0.8596
925	3.5489	1.1772	3.4824	3.8804	2	12.9954	3.7317	13.1251	0.9901
926	3.039	1.1944	2.9478	3.3236	2	5.3964	1.8307	11.4034	0.4732
927	2.8494	1.3504	3.1948	3.4564	2	7.4413	2.3292	12.0881	0.6156
928	4.9489	1.1476	4.5038	5.3966	2	14.9418	3.3176	17.842	0.8375	0.7259
929	3.2628	1.2265	3.3124	3.6791	2	7.8393	2.3667	12.5726	0.6235
930	5.3417	1.1174	4.7689	5.7007	2	9.8611	2.0678	18.751	0.5259	0.7743
931	3.1761	1.092	2.5936	3.2123	2	6.0109	2.3176	10.8957	0.5517
932	3.237	1.2319	3.3102	3.662	2	8.4879	2.5642	12.5277	0.6775
933	5.5595	1.2848	6.4736	6.7886	2	16.2646	2.5125	22.4401	0.7248
934	2.967	1.2754	3.1059	3.435	2	6.0235	1.9394	11.888	0.5067
935	2.8596	1.2624	2.9492	3.268	2	9.2429	3.134	11.3411	0.815
936	2.8116	1.3006	2.8832	3.2937	2	7.3203	2.5389	11.4878	0.6372
937	3.0792	1.384	3.7063	3.8505	2	10.0775	2.719	13.3879	0.7527
938	6.5004	1.0802	5.6256	6.7715	2	17.5111	3.1128	22.06	0.7938	0.6385
939	2.4529	1.0971	1.9581	2.4328	2	5.2511	2.6817	8.4543	0.6211
940	3.7206	1.283	4.1554	4.4201	2	11.4959	2.7665	14.9959	0.7666
941	3.7547	1.276	4.0633	4.4415	2	12.3332	3.0353	15.0511	0.8194
942	3.2715	1.2117	3.2034	3.6492	2	6.5576	2.0471	12.4541	0.5265
943	3.745	1.1813	3.558	4.1246	2	12.9587	3.6421	13.8985	0.9324
944	4.1846	1.1334	3.8624	4.4672	2	12.4486	3.223	14.9002	0.8355
945	3.8745	1.155	3.5021	4.1888	2	12.5705	3.5894	14.059	0.8941
946	2.8977	1.3058	3.146	3.4179	2	6.9349	2.2044	11.8871	0.5834
947	3.4598	1.2846	3.8459	4.0903	2	12.8974	3.3535	13.9626	0.9237
948	4.8845	1.1546	4.6023	5.3538	2	8.8436	1.9216	17.7182	0.4991	0.8414
949	3.0845	1.127	2.6259	3.2037	2	6.7879	2.585	10.9212	0.6215
950	4.8557	1.1279	4.421	5.2039	2	14.7349	3.3329	17.2063	0.8564	0.7203
951	4.0759	1.1391	3.7782	4.3644	2	14.2994	3.7847	14.586	0.9804	1.0265
952	3.1458	1.3196	3.59	3.7777	2	7.4511	2.0755	13.0419	0.5713
953	4.6301	1.0964	4.0721	4.8184	2	16.2508	3.9908	15.948	1.019	0.9291
954	3.9346	1.2047	3.8069	4.4287	2	19.2756	5.0633	14.8916	1.2944
955	3.9221	1.1865	3.6886	4.3516	2	13.0773	3.5453	14.6201	0.8945	0.9747
956	3.1498	1.0867	2.5118	3.1695	2	8.9793	3.5748	10.7533	0.835
957	2.8516	1.1131	2.3528	2.9082	2	7.0906	3.0137	9.9717	0.7111
958	5.5056	1.0835	4.6543	5.7136	2	14.3145	3.0755	18.7414	0.7638	0.7575
959	2.6869	1.2602	2.7246	3.0452	2	6.8185	2.5026	10.6376	0.641
960	2.9292	1.2418	2.8594	3.3065	2	4.7789	1.6713	11.4273	0.4182
961	5.3342	1.0795	4.538	5.508	2	16.5424	3.6453	18.0895	0.9145	0.7776
962	2.3834	1.2679	2.2918	2.6769	2	3.9801	1.7367	9.4936	0.4192
963	4.2483	1.1587	3.8494	4.6343	2	9.8	2.5459	15.4641	0.6337	0.8969
964	2.4376	1.1915	2.1489	2.5998	2	5.2009	2.4203	9.1247	0.57
965	3.1034	1.0912	2.5531	3.1309	2	6.6129	2.5901	10.6388	0.6216
966	4.455	1.0683	3.6526	4.5143	2	14.5952	3.9958	14.9516	0.9762	0.8934
967	4.3377	1.2189	4.4951	4.9683	2	12.0186	2.6737	16.6101	0.7236	1.0546
968	4.9134	1.2239	5.1265	5.6922	2	15.5587	3.035	18.8925	0.8235	0.9208
969	3.9311	1.1922	3.9781	4.3816	2	18.2715	4.593	14.7233	1.241
970	5.032	1.1436	4.6829	5.4737	2	13.8879	2.9657	18.0779	0.7682	0.8056
971	3.0133	1.1742	2.6907	3.2423	2	5.4956	2.0424	11.1154	0.4944
972	4.8976	1.1687	4.645	5.4309	2	15.4835	3.3334	17.9826	0.861	0.8719
973	4.4241	1.2007	4.4362	5.0026	2	18.0716	4.0737	16.6881	1.0829	0.8833
974	3.0612	1.2617	3.2028	3.5207	2	9.6482	3.0124	12.1337	0.7952
975	3.0111	1.1174	2.6416	3.0966	2	7.0473	2.6678	10.5701	0.6667
976	6.9387	1.1024	6.3289	7.3883	2	11.7187	1.8516	24.0302	0.4877	0.8526
977	3.9684	1.219	4.1438	4.5186	2	4.5285	1.0928	15.1975	0.298	1.0814
978	3.4471	1.1932	3.2594	3.8076	2	7.3337	2.25	12.922	0.5675
979	3.8035	1.2687	4.2128	4.4801	2	4.0881	0.9704	15.1598	0.2697
980	3.238	1.1732	3.0817	3.5035	2	4.6885	1.5214	11.9347	0.3928
981	3.628	1.2161	3.6271	4.0946	2	5.2943	1.4597	13.8606	0.382
[truncated: 681 more rows]
