# Supplementary material for: Early midcell localization of Escherichia coli PBP4 supports the function of peptidoglycan amidases
Source: PLoS Genet. 2022 May 23;18(5):e1010222. doi: 10.1371/journal.pgen.1010222 (PMC9166362; doi:10.1371/journal.pgen.1010222)
Supplement: S12 Data — (XLSX) [file pgen.1010222.s029.xlsx]

## Sheet: Information
n	Number of cells
count	Number of cells
mean	average value
stdev	standard deviation of the average value
Axis	Length of the cell (µm)
Dia	Diameter of the cell (µm)
Constr	Number of constrictions and diameter at the constriction site
Area	2D surface of the cell (µm^2)
Volume	Volume of the cell (µm^3) (sum of disks)
WallArea	Calculated 3D surface (µm^2)
RingFraction	The fractio of fluorescent material in Volcenter compared to the rest of the cell
ConcTotal	Concentration of fluorescent material in the cell (au/µm^3)
ConcWall	Concentration of fluorescent material in cell envelope (au/µm^2)
MaxDia	The maximun diamter ofound along the length axis.
VolCenter	Cell compartment ± 0.4 μm from cell center (µm^3)
FlChannel	Fluorescence Channel
FluorTotal	Total amount of fluorescent material per cell (au)
FluorCenter	Amount of fluorescent material in the VolCenter (au/µm^3)
FluorPole	Amount of fluorescent material in the cell pole defined haf of the sphere at the end of the cell with a dimater identaical to that of the cell (au)
ConcCenter	Contentration of the fluorescenc\t material in VolCenter (au/µm^3)
ConcOffCenter	Concentration of fluorescent material in the cell excluding that of the VolCenter (au/µm^3)
FCPlus	The extra amount of fluorescent material in the VolCenter compared to the rest of the cell (au/µm^3)
see also:
Vischer, N.O.E., Verheul, J., Postma, M., Saparoea, B. van den B. van, Galli, E., Natale, P., et al. (2015) Cell age dependent concentration of Escherichia coli divisome proteins analyzed with ImageJ and ObjectJ. Frontiers in microbiology 6: 586.
All strains were immunolabelled with antibodies against PBP4

## Sheet: MC1061-1
n	Axis	Dia	Volume	Area	MaxDia	VolCenter	FlChannel	FluorTotal	FluorCenter	FluorPole	ConcCenter	ConcOffCenter	FCPlus	RingFraction	ConcTotal	WallArea	ConcWall	Constr
count	1287	1287	1287	1287	1287	1287	1287	1287	1287	1287	1287	1287	1287	1287	1287	1287	1287	332
mean	4.3107	1.2082	4.3857	4.8699	1.3268	0.9291	2	69.426	22.476	13.1206	25.4969	14.0844	9.3783	12.3931	16.0704	16.2883	4.2797	0.9601
stdev	0.9695	0.0839	1.0556	1.0977	0.0823	0.1888	0	19.4448	7.1163	4.1412	10.5982	3.6395	8.365	10.7112	3.5881	3.4448	0.8693	0.1115
---	---	---	---	---	---	---	---	---	---	---	---	---	---	---	---	---	---	---
1	4.8686	1.3069	5.8815	5.9963	1.4265	0.9307	2	76.2383	27.7146	13.3826	29.7775	9.8012	18.5924	24.3872	12.9624	19.9893	3.814	1.1604
2	4.9762	1.2838	5.7078	6.0348	1.3845	0.8182	2	88.6688	27.4127	14.4818	33.5023	12.528	17.1618	19.3549	15.5347	20.07	4.418	1.073
3	5.1007	1.2525	5.7892	6.052	1.3777	1.0628	2	85.4154	27.9758	10.2478	26.3223	12.1529	15.0595	17.6309	14.7543	20.0704	4.2558
4	3.3825	1.2321	3.5872	3.8419	1.3782	1.1621	2	52.9769	23.1169	13.4992	19.8923	12.3131	8.8078	16.6257	14.7683	13.0933	4.0461
5	5.9614	1.1669	6.0601	6.6644	1.3181	0.7252	2	86.9145	32.0491	8.3959	44.1934	10.2843	24.5909	28.2932	14.3421	21.8551	3.9769	0.9262
6	4.1152	1.2707	4.5674	4.8827	1.388	0.9201	2	48.3213	16.5366	11.237	17.9736	8.7144	8.5189	17.6297	10.5796	16.428	2.9414
7	5.4089	1.1831	5.4919	6.0991	1.3222	0.7718	2	107.177	39.6423	11.7375	51.3639	14.3078	28.5997	26.6845	19.5155	20.1044	5.331	1.0611
8	3.5973	1.3195	4.163	4.373	1.3981	1.1253	2	62.4019	17.7872	18.6228	15.807	14.6871	1.2602	2.0195	14.9896	14.9119	4.1847
9	3.5509	1.2315	3.7163	4.0475	1.3532	1.0547	2	58.8081	18.1851	17.8619	17.2422	15.2626	2.0879	3.5504	15.8244	13.738	4.2807
10	4.2591	1.1394	3.992	4.5743	1.3323	0.8655	2	107.461	50.602	10.3587	58.4676	18.1864	34.8622	32.4416	26.9192	15.2459	7.0485	1.06
11	5.4489	1.2239	6.065	6.3475	1.3924	0.9108	2	89.4801	28.0816	14.744	30.8332	11.9123	17.2324	19.2584	14.7535	20.9511	4.2709	1.0732
12	3.6988	1.2052	3.7503	4.146	1.3179	1.0062	2	102.062	27.365	27.2039	27.1972	27.2209	-0.0238	-0.0233	27.2144	14.0043	7.2879
13	5.7206	1.1404	5.4822	6.2447	1.3079	0.7863	2	97.5877	31.4948	13.3588	40.0531	14.0747	20.4274	20.9324	17.8008	20.4951	4.7615	0.9765
14	3.4191	1.3873	4.3095	4.3302	1.468	1.2389	2	79.9491	36.2069	17.6586	29.2251	14.2453	18.5584	23.2128	18.5518	14.9011	5.3653
15	3.6722	1.3125	4.3655	4.4501	1.4015	1.156	2	111.267	32.6531	32.2865	28.2464	24.4942	4.3376	3.8984	25.4878	15.1418	7.3483
16	5.0396	1.2953	6.1038	6.1676	1.4789	0.9703	2	91.0171	29.1671	13.9633	30.06	12.0483	17.4767	19.2016	14.9115	20.5071	4.4383
17	5.0981	1.2607	5.7674	6.0862	1.4432	0.8386	2	64.2257	20.0357	12.2416	23.8914	8.9657	12.5169	19.4889	11.136	20.1919	3.1808	1.0424
18	5.4388	1.2291	5.9624	6.3603	1.4084	0.7556	2	110.946	30.8337	16.8405	40.8089	15.3861	19.2085	17.3134	18.6076	21.0001	5.2831	0.992
19	5.6795	1.2282	6.1659	6.6516	1.3271	0.8773	2	121.228	32.7286	19.4816	37.3047	16.7342	18.0471	14.8869	19.661	21.9135	5.5321
20	5.1972	1.2781	6.1614	6.2918	1.4434	0.9776	2	72.2996	25.5134	11.5008	26.0977	9.0254	16.6901	23.0846	11.7343	20.8675	3.4647	1.1015
21	3.8916	1.275	4.394	4.6128	1.4254	1.1607	2	90.5195	39.9762	14.3527	34.4404	15.6322	21.8313	24.1178	20.6007	15.5876	5.8071
22	3.6115	1.2046	3.6216	4.0389	1.2696	1.0552	2	77.1973	22.521	17.5776	21.3427	21.3048	0.0399	0.0517	21.3158	13.6669	5.6485
23	3.3701	1.3088	3.9218	4.0432	1.4259	1.2682	2	66.0116	21.1675	17.0232	16.6911	16.8996	-0.2644	-0.4005	16.832	13.8569	4.7638
24	3.6245	1.3639	4.5166	4.5443	1.4251	1.2874	2	60.2706	26.7753	12.8696	20.7974	10.3728	13.4211	22.2681	13.3442	15.5306	3.8808
25	5.2939	1.1829	5.333	5.962	1.3098	0.7193	2	84.9448	30.6748	12.7246	42.6472	11.7628	22.2142	26.1513	15.9281	19.6736	4.3177	1.0197
26	5.1868	1.257	5.8163	6.1804	1.4092	1.0122	2	93.6665	36.6793	8.9868	36.236	11.8624	24.6718	26.34	16.1041	20.4817	4.5732
27	4.7241	1.2864	5.5208	5.7222	1.4486	0.9957	2	83.6002	29.721	14.0939	29.8489	11.9067	17.8653	21.3699	15.1428	19.0924	4.3787
28	2.9312	1.3398	3.3997	3.5421	1.4177	1.1875	2	54.8798	18.2272	23.8564	15.3497	16.5684	-1.4472	-2.637	16.1425	12.3381	4.448
29	4.391	1.158	4.2731	4.797	1.3206	1.0044	2	62.0835	22.5162	9.1788	22.4176	12.1051	10.3579	16.6838	14.5289	15.9743	3.8865
30	4.4783	1.1918	4.502	5.0326	1.3068	0.8531	2	58.0544	16.7646	12.5632	19.6521	11.3155	7.1118	12.2502	12.8952	16.7679	3.4622
31	4.9421	1.2286	5.2424	5.7479	1.3003	1.0062	2	96.3905	23.5161	15.2335	23.3712	17.2029	6.2066	6.439	18.3867	19.075	5.0532
32	5.7565	1.2264	6.2507	6.7372	1.3882	0.7139	2	96.5627	25.2041	14.8757	35.3067	12.8879	16.0039	16.5736	15.4483	22.1797	4.3537	0.8803
33	3.9156	1.2634	4.3981	4.6043	1.3795	1.1769	2	65.8644	22.6828	14.1757	19.2731	13.4053	6.9059	10.485	14.9756	15.5409	4.2381
34	5.6488	1.1979	5.9252	6.4588	1.3567	0.7136	2	75.6562	19.4077	8.7313	27.1973	10.7929	11.706	15.4726	12.7685	21.2585	3.5589	1.0035
35	3.9395	1.2936	4.5005	4.7371	1.3695	1.0362	2	69.6626	21.0465	15.506	20.3113	14.0335	6.505	9.3379	15.4789	16.0101	4.3512
36	3.6776	1.2404	3.9555	4.2317	1.3744	1.0082	2	50.5971	16.2344	11.0778	16.1022	11.6589	4.4798	8.8539	12.7916	14.3316	3.5305
37	3.5935	1.3623	4.3917	4.4972	1.4142	1.1605	2	73.6854	24.7871	18.7506	21.3582	15.1332	7.2244	9.8044	16.7783	15.3796	4.7911
38	4.7702	1.2542	5.2767	5.6451	1.3732	0.889	2	94.4495	33.3384	13.9873	37.4992	13.9279	20.9559	22.1874	17.8993	18.795	5.0252
39	5.8987	1.2538	6.7702	7.0585	1.4599	0.7774	2	81.3825	26.5561	10.055	34.1618	9.1487	19.4442	23.8924	12.0207	23.2346	3.5026	1.0349
40	4.2312	1.2714	4.894	5.0326	1.3766	1.04	2	89.3112	30.612	19.6811	29.4349	15.2308	14.7721	16.54	18.2491	16.9	5.2847
41	5.0405	1.1565	4.7109	5.5423	1.2702	0.7297	2	56.2968	18.1726	7.352	24.9045	9.5761	11.185	19.8679	11.9503	18.3132	3.0741	0.9731
42	3.3065	1.2073	3.3147	3.6791	1.3212	0.9912	2	55.1804	17.0848	15.7627	17.2366	16.3957	0.8335	1.5105	16.6472	12.541	4.4
43	3.5058	1.4063	4.5641	4.5058	1.4519	1.3586	2	63.7714	19.6447	18.8002	14.4592	13.766	0.9419	1.477	13.9724	15.4886	4.1173
44	3.0891	1.4181	3.9195	3.949	1.4417	1.3037	2	51.7247	15.9962	20.431	12.2699	13.6589	-1.8108	-3.5008	13.1968	13.7618	3.7586
45	3.7699	1.2527	4.1379	4.3858	1.3974	1.1825	2	67.6371	25.2649	15.3653	21.3651	14.3373	8.3106	12.287	16.3458	14.8365	4.5588
46	3.3953	1.2972	3.6856	4.0432	1.3706	1.0912	2	44.694	18.351	9.9157	16.8178	10.1536	7.2718	16.2702	12.1267	13.8365	3.2302
47	3.4383	1.3449	4.1305	4.2359	1.4048	1.1195	2	60.0969	13.0502	21.828	11.6575	15.6245	-4.4409	-7.3896	14.5495	14.5269	4.1369
48	3.6842	1.1877	3.6164	4.0732	1.2956	0.9121	2	82.4388	26.6391	16.1012	29.2069	20.6333	7.8198	9.4856	22.7958	13.7474	5.9967
49	3.9566	1.2382	4.0255	4.57	1.3247	0.9093	2	56.6317	17.0179	12.2243	18.716	12.7119	5.4593	9.64	14.0682	15.3907	3.6796
50	4.0806	1.3063	4.7983	4.9641	1.4077	1.1665	2	55.9836	11.2802	15.6106	9.6704	12.3089	-3.0778	-5.4977	11.6674	16.7454	3.3432
51	4.686	1.2414	5.1646	5.4866	1.3967	1.0319	2	74.2223	21.361	14.1664	20.6999	12.791	8.1615	10.996	14.3714	18.2757	4.0613
52	4.1001	1.1933	4.0687	4.5871	1.3138	0.8895	2	67.5248	21.0199	13.2566	23.6311	14.6278	8.0085	11.8601	16.5962	15.3708	4.3931
53	3.9711	1.2367	4.2538	4.5829	1.3312	1.038	2	67.0512	24.5171	11.1467	23.6207	13.2264	10.7888	16.0904	15.7627	15.4286	4.3459
54	3.2222	1.3967	3.9809	4.0817	1.443	1.331	2	48.1361	16.2319	15.2853	12.1955	12.0396	0.2074	0.4309	12.0918	14.1384	3.4046
55	3.7177	1.2195	3.707	4.2145	1.2543	0.8907	2	59.2067	19.4007	13.3296	21.782	14.1338	6.8121	11.5056	15.9716	14.2429	4.1569
56	4.6514	1.3019	5.6126	5.6922	1.4526	1.0421	2	69.087	22.202	13.7629	21.3046	10.2582	11.5117	16.6626	12.3093	19.0251	3.6314
57	2.9287	1.1745	2.7231	3.1438	1.2857	0.9616	2	35.7935	12.4246	13.5852	12.9212	13.2659	-0.3314	-0.9259	13.1444	10.8065	3.3122
58	3.2623	1.1474	2.8421	3.4607	1.2546	0.9082	2	33.3665	11.614	8.9171	12.7883	11.2479	1.399	4.1928	11.7401	11.7598	2.8373
59	3.8468	1.3445	4.7308	4.7842	1.4049	1.0784	2	53.3292	18.3537	12.3557	17.0186	9.5762	8.0263	15.0505	11.2728	16.2486	3.2821
60	4.4301	1.3444	5.5814	5.568	1.4575	1.2181	2	53.5745	20.1295	9.6076	16.5258	7.665	10.7931	20.146	9.5988	18.7109	2.8633
61	3.3964	1.2546	3.6166	3.9233	1.376	1.0922	2	54.1485	22.0126	12.638	20.1534	12.7303	8.1079	14.9735	14.9722	13.3865	4.045
62	3.2632	1.302	3.5036	3.8847	1.304	1.0491	2	80.0734	28.941	19.1723	27.5869	20.8317	7.0868	8.8504	22.8546	13.3471	5.9993
63	3.8308	1.2608	4.2137	4.4886	1.3687	1.0135	2	70.4449	24.4925	15.5934	24.1674	14.3591	9.9402	14.1106	16.7181	15.1731	4.6427
64	4.0235	1.2133	4.2186	4.5657	1.3099	1.0644	2	75.2832	25.0239	13.662	23.5104	15.9339	8.0642	10.7118	17.8455	15.3361	4.9089
65	4.7116	1.2441	5.176	5.5294	1.3786	0.8653	2	66.153	26.0511	11.1294	30.1049	9.3031	18.0007	27.2107	12.7807	18.4146	3.5924	1.0545
66	4.5246	1.267	5.1005	5.3881	1.3602	1.0397	2	62.3708	25.7368	8.4398	24.7541	9.0213	16.3574	26.2261	12.2284	18.0093	3.4633
67	3.9003	1.2857	4.3436	4.66	1.3948	1.0697	2	69.2695	36.3801	10.312	34.0108	10.0457	25.6345	37.0069	15.9475	15.7542	4.3969
68	5.2433	1.3121	6.3719	6.5102	1.4073	0.9017	2	80.786	26.1328	9.6955	28.983	9.991	17.1243	21.1971	12.6785	21.6132	3.7378	1.1424
69	2.8731	1.3607	3.3247	3.5121	1.4008	1.2235	2	36.5494	8.7031	19.8187	7.1134	13.2524	-7.5109	-20.55	10.9933	12.2818	2.9759
70	5.1685	1.3848	6.8872	6.7458	1.5229	1.0095	2	88.8437	29.0876	14.2675	28.8124	10.1667	18.8237	21.1874	12.8998	22.4854	3.9512
71	4.8206	1.2025	5.1459	5.4866	1.3537	1.0469	2	84.83	28.6557	12.3958	27.3721	13.7044	14.3086	16.8674	16.485	18.2116	4.658
72	4.2534	1.3426	5.2129	5.3238	1.419	1.1756	2	80.6243	31.8859	15.0859	27.1242	12.072	17.6946	21.947	15.4663	17.9405	4.494
73	4.5034	1.2037	4.4934	5.1097	1.3042	0.9467	2	96.8861	25.1396	13.1793	26.5562	20.2289	5.9898	6.1823	21.5619	17.0293	5.6894
74	3.3663	1.3612	4.0901	4.1845	1.4439	1.3142	2	56.4187	21.9725	16.7671	16.7195	12.4091	5.6646	10.0403	13.794	14.3953	3.9192
75	4.8959	1.2298	5.1257	5.6965	1.2981	0.6992	2	70.9213	19.9951	9.2906	28.5965	11.5048	11.9508	16.8508	13.8364	18.9156	3.7494	0.9559
76	3.4656	1.3366	4.1423	4.2488	1.4545	1.1946	2	70.16	22.1148	21.4508	18.5127	16.2989	2.6446	3.7694	16.9375	14.5524	4.8212
77	4.6092	1.2954	5.478	5.6108	1.4264	0.95	2	86.1858	26.0688	11.6404	27.4398	13.2767	13.4554	15.6121	15.7331	18.7583	4.5945	1.1758
78	3.6358	1.2641	3.9064	4.2531	1.3536	1.093	2	75.832	28.0078	15.9489	25.6239	16.9989	9.4274	12.432	19.4122	14.4387	5.252
79	4.1178	1.2758	4.5886	4.9041	1.3118	1.0498	2	83.4378	32.685	14.2438	31.1342	14.3418	17.6288	21.1281	18.1837	16.5039	5.0556
80	5.353	1.2794	6.1365	6.4974	1.459	0.8855	2	83.3689	28.7673	11.6935	32.4888	10.3982	19.5602	23.4622	13.5857	21.5157	3.8748	1.0506
81	5.9737	1.187	6.1213	6.7886	1.3385	0.7428	2	115.198	49.7755	10.3004	67.0143	12.1634	40.741	35.3662	18.8191	22.277	5.1711	0.9952
82	4.0007	1.2003	3.9261	4.4929	1.2574	1.0165	2	63.3865	18.2892	13.4575	17.9925	15.4994	2.5342	3.998	16.1449	15.0862	4.2016
83	4.3599	1.306	5.0877	5.3281	1.4335	0.9178	2	61.9928	17.1575	11.9319	18.6941	10.7521	7.2892	11.7581	12.1848	17.8887	3.4655
84	3.6756	1.4066	4.6038	4.7456	1.4239	1.1066	2	80.1485	27.6354	19.076	24.9736	15.0156	11.0193	13.7486	17.4092	16.2427	4.9344
85	3.8272	1.1934	3.7217	4.2616	1.2743	0.8438	2	70.607	29.7259	14.2882	35.2278	14.2054	17.7391	25.1237	18.9717	14.3484	4.9209
86	5.1523	1.2812	5.9936	6.249	1.4059	0.8617	2	93.2254	36.6425	9.6692	42.5213	11.0258	27.1411	29.1134	15.5542	20.7384	4.4953	1.1204
87	4.5468	1.16	4.3216	4.9855	1.2464	0.8367	2	56.8518	20.6665	9.0533	24.6998	10.3834	11.9786	21.0699	13.1553	16.5696	3.4311
88	4.7427	1.3268	5.8194	5.9149	1.4538	1.0497	2	59.3248	18.7853	11.6959	17.8956	8.4994	9.8634	16.6261	10.1943	19.769	3.0009
89	5.0428	1.2648	5.8431	6.0348	1.4259	0.8266	2	85.9858	29.4438	11.8144	35.6202	11.2713	20.1269	23.4072	14.7158	20.0376	4.2912	1.0519
90	4.4841	1.2528	5.0167	5.281	1.3927	1.075	2	71.7955	23.7745	11.4572	22.1151	12.1831	10.6773	14.8718	14.3113	17.649	4.068
91	4.2699	1.2158	4.5702	4.8741	1.3752	1.0611	2	65.5289	26.0064	9.0639	24.5084	11.2629	14.0551	21.4487	14.3383	16.309	4.018
92	4.1327	1.2681	4.498	4.8955	1.3327	1.0532	2	79.259	30.799	13.4099	29.242	14.068	15.982	20.1643	17.6209	16.4639	4.8141
93	3.4775	1.4276	4.693	4.5272	1.4849	1.3915	2	44.9286	11.871	16.8041	8.5308	10.0129	-2.0624	-4.5904	9.5735	15.5966	2.8807
94	4.7386	1.3168	5.7593	5.8678	1.4479	1.0266	2	93.1383	27.2201	16.3581	26.5156	13.9281	12.9219	13.8739	16.1718	19.6032	4.7512
95	8.4365	1.2311	9.5423	10.0609	1.3484	0.7762	2	152.276	36.2466	14.4646	46.6986	13.2361	25.973	17.0565	15.958	32.629	4.6669	1.0738
96	4.1874	1.2655	4.6639	4.9555	1.3514	1.0102	2	58.7933	23.2445	9.2419	23.0095	9.7295	13.4157	22.8184	12.606	16.6478	3.5316
97	4.422	1.1816	4.3491	4.9255	1.3119	0.9701	2	44.9322	15.2779	8.4884	15.7487	8.7762	6.7641	15.054	10.3314	16.4153	2.7372
98	3.9845	1.2431	4.4509	4.6214	1.3746	1.1383	2	50.339	14.4743	11.3897	12.7155	10.8267	2.1501	4.2712	11.3098	15.5604	3.2351
99	3.9501	1.3847	5.0954	5.0583	1.4489	1.1593	2	66.1035	20.6369	15.5736	17.8009	11.5511	7.2455	10.9608	12.9732	17.1837	3.8469
100	3.3793	1.1945	3.3205	3.7305	1.2962	1.0254	2	41.7309	12.0647	13.3435	11.7656	12.9257	-1.1896	-2.8506	12.5677	12.6818	3.2906
101	5.2938	1.1704	5.2511	5.902	1.3089	0.7078	2	58.5221	11.5167	12.9558	16.2716	10.3461	4.194	7.1665	11.1447	19.4655	3.0065	1.0069
102	3.301	1.4433	4.278	4.3173	1.4472	1.1945	2	56.7249	18.8761	21.1396	15.8022	12.2749	4.2135	7.428	13.2597	14.9677	3.7898
103	4.8412	1.2763	5.5696	5.8292	1.4041	0.9306	2	67.6297	19.7685	12.4827	21.2417	10.3172	10.1669	15.0332	12.1426	19.4113	3.484	1.1768
104	7.1192	1.2036	7.5174	8.2577	1.3131	0.892	2	107.752	14.417	11.7556	16.1617	14.0876	1.8502	1.7171	14.3337	26.919	4.0028
105	5.84	1.2556	6.6344	6.9942	1.4041	0.9008	2	76.8763	20.0377	10.4662	22.2445	9.9132	11.1079	14.4491	11.5875	23.0357	3.3373	1.0732
106	3.7691	1.3437	4.5545	4.6771	1.4184	1.2702	2	66.1281	24.8029	15.2285	19.5272	12.5825	8.8209	13.3391	14.5193	15.9108	4.1562
107	4.9759	1.2791	5.8187	6.0134	1.3882	1.0554	2	87.2528	31.1171	11.2063	29.4833	11.785	18.679	21.4079	14.9952	19.9946	4.3638
108	3.2189	1.2931	3.6239	3.8033	1.3891	1.1903	2	51.4857	18.3924	14.9509	15.4521	13.5987	2.206	4.2847	14.2073	13.0758	3.9375
109	4.8768	1.2777	5.736	5.8806	1.4084	1.0174	2	93.2332	29.7124	14.2541	29.2055	13.4617	16.0171	17.1796	16.254	19.5752	4.7628
110	5.4627	1.2222	5.9079	6.356	1.3745	0.8751	2	84.3667	29.6974	17.2513	33.9367	10.8625	20.1918	23.9334	14.2803	20.9753	4.0222	1.0638
111	4.1193	1.2788	4.714	4.9169	1.3579	1.0877	2	80.5469	28.3538	12.3819	26.0671	14.3929	12.6983	15.7651	17.0867	16.5496	4.867
112	3.4003	1.2874	3.9296	4.0218	1.4134	1.2755	2	31.3842	8.285	9.5092	6.4956	8.703	-2.8155	-8.9711	7.9866	13.7522	2.2821
113	5.6655	1.1882	5.9434	6.4289	1.3477	0.7816	2	70.7832	18.6603	9.335	23.8736	10.0978	10.7675	15.2119	11.9095	21.1486	3.3469	1.0475
114	3.4704	1.333	4.2785	4.2445	1.4981	1.4114	2	48.5944	11.8793	15.2717	8.4168	12.8055	-6.1941	-12.7465	11.3578	14.5324	3.3439
115	5.6384	1.1611	5.6267	6.2575	1.4001	0.6038	2	60.4407	16.668	7.3501	27.6045	8.7147	11.4059	18.8712	10.7418	20.5675	2.9387	0.8614
116	4.0347	1.2804	4.68	4.8141	1.3893	1.2757	2	69.5234	30.3458	11.6535	23.7868	11.5085	15.664	22.5305	14.8554	16.2293	4.2838
117	4.8283	1.0535	4.0072	4.8484	1.2013	0.623	2	90.6301	26.7254	15.8516	42.8947	18.8836	14.9601	16.5068	22.6168	15.98	5.6715	0.8839
118	3.7462	1.1822	3.6305	4.1289	1.3068	1.0584	2	58.2235	16.7788	16.5467	15.853	16.113	-0.2752	-0.4727	16.0373	13.9135	4.1847
119	4.3411	1.182	4.3082	4.8313	1.3228	0.8266	2	62.3476	17.7078	9.627	21.4234	12.8214	7.1101	11.404	14.4718	16.1197	3.8678
120	3.3887	1.2399	3.5705	3.8719	1.3661	1.1365	2	49.8664	18.3317	12.4223	16.1301	12.9558	3.6075	7.2343	13.9662	13.2004	3.7776
121	4.7827	1.1581	4.4743	5.251	1.3545	0.7771	2	60.012	19.7759	9.1588	25.4496	10.8829	11.3193	18.8617	13.4126	17.4008	3.4488	1.0258
122	3.5218	1.3446	4.288	4.3473	1.4993	1.3551	2	101.413	30.3578	28.1882	22.4029	24.2265	-2.4711	-2.4367	23.6505	14.8763	6.8171
123	3.9851	1.2441	4.2838	4.6257	1.3981	1.0904	2	58.6148	16.1242	13.8105	14.7869	13.3059	1.615	2.7553	13.6829	15.5755	3.7633
124	2.2923	1.362	2.6638	2.724	1.4165	1.2552	2	49.6251	18.8364	27.7942	15.007	21.8575	-8.5986	-17.3271	18.6294	9.8085	5.0594
125	3.5531	1.2718	3.8556	4.1717	1.3578	1.0275	2	58.8333	25.2147	12.2138	24.5409	11.8873	13.001	22.098	15.2592	14.1963	4.1443
126	4.5147	1.2185	4.57	5.1825	1.2931	0.7296	2	70.0267	24.7833	12.9943	33.9678	11.7808	16.1879	23.1168	15.3231	17.2823	4.0519	1.0518
127	6.0625	1.1889	6.2676	6.9043	1.3953	0.5931	2	119.647	37.3826	14.6414	63.0261	14.4971	28.7839	24.0575	19.0897	22.6433	5.284	0.8988
128	3.8921	1.3275	4.6486	4.7885	1.4174	1.2683	2	93.8574	39.9895	21.0491	31.5294	15.9358	19.7777	21.0721	20.1905	16.2314	5.7825
129	3.8995	1.2439	4.2052	4.5186	1.3046	1.1228	2	61.8121	18.1349	14.0079	16.151	14.1699	2.2245	3.5988	14.699	15.2389	4.0562
130	3.7965	1.2767	4.1675	4.4972	1.3183	1.1251	2	52.0383	26.0487	9.9735	23.1517	8.5427	16.4371	31.5865	12.4867	15.2273	3.4174
131	3.7022	1.2782	4.2477	4.3816	1.4496	1.1723	2	77.003	22.3786	18.0801	19.0899	17.7616	1.5571	2.0221	18.1282	14.8666	5.1796
132	3.5533	1.2888	4.1124	4.2231	1.382	1.1331	2	61.2272	20.5653	15.6672	18.15	13.6481	5.101	8.3313	14.8884	14.387	4.2557
133	3.3669	1.1653	3.0604	3.632	1.268	0.9726	2	52.2718	14.7841	15.8032	15.2006	17.956	-2.68	-5.127	17.0801	12.3259	4.2408
134	5.877	1.1375	5.6004	6.4074	1.3105	0.653	2	98.8697	18.7515	12.1687	28.714	16.1941	8.1761	8.2696	17.654	21.0019	4.7077	0.8122
135	4.725	1.1435	4.4774	5.1225	1.2437	0.83	2	81.4018	24.7309	9.3572	29.796	15.5374	11.8347	14.5386	18.1806	16.9745	4.7955
136	4.0334	1.1673	3.7305	4.4158	1.2473	0.8281	2	68.3315	23.1041	17.1407	27.9011	15.5825	10.2007	14.9283	18.317	14.7915	4.6196
137	4.8725	1.2039	5.096	5.5551	1.3434	0.9038	2	69.9284	24.6986	8.5796	27.328	10.7889	14.9478	21.3759	13.7222	18.429	3.7945
138	4.3768	1.2868	5.0021	5.2767	1.3994	1.095	2	59.8449	16.5568	12.4651	15.1206	11.0794	4.425	7.3941	11.964	17.6936	3.3823
139	3.8354	1.102	3.2975	3.9661	1.2238	0.8358	2	67.8972	18.2663	15.7305	21.8556	20.1608	1.4164	2.0861	20.5905	13.2787	5.1132
140	4.19	1.1376	3.9015	4.4886	1.2722	0.884	2	70.2482	22.4634	12.9111	25.4102	15.8361	8.4638	12.0484	18.0054	14.9739	4.6914
141	3.3797	1.3256	3.8609	4.1032	1.4081	1.2019	2	56.7562	16.4921	21.5688	13.7212	15.1429	-1.7087	-3.0106	14.7003	14.0752	4.0324
142	3.0072	1.1702	2.668	3.2251	1.2673	0.9434	2	46.2086	21.5015	9.8195	22.7914	14.3266	7.9857	17.2818	17.3196	11.0553	4.1798
143	5.0276	1.2548	5.7146	5.9706	1.3817	0.9453	2	63.243	21.5042	10.6686	22.7494	8.7514	13.2318	20.9222	11.0669	19.8185	3.1911
144	3.7755	1.2031	3.8707	4.2317	1.3761	1.1276	2	60.5274	22.1477	14.2794	19.6408	13.9913	6.3705	10.525	15.6373	14.27	4.2416
145	7.1197	1.0962	6.449	7.5467	1.2524	0.6393	2	97.4414	29.4159	7.8706	46.0123	11.7089	21.9303	22.5061	15.1095	24.5187	3.9742	0.9822
146	3.8556	1.2089	4.0049	4.3473	1.4098	1.1516	2	61.8171	14.6053	12.5694	12.6822	16.5468	-4.4506	-7.1996	15.4354	14.6426	4.2217
147	4.535	1.1974	4.6175	5.1225	1.3245	0.8866	2	55.8592	19.7356	9.6626	22.2594	9.6822	11.1512	19.963	12.0973	17.0596	3.2744
148	5.9332	1.1132	5.3789	6.3389	1.3006	0.7017	2	85.1338	23.6885	9.9498	33.7573	13.1374	14.4696	16.9963	15.8274	20.7498	4.1029	1.0263
149	6.0542	1.176	6.1491	6.8229	1.3598	0.6024	2	73.7754	18.9082	8.3065	31.3881	9.8918	12.9493	17.5523	11.9978	22.3671	3.2984	0.9087
150	4.0972	1.2579	4.3883	4.8141	1.3368	0.9919	2	66.2654	20.2663	12.3267	20.4323	13.5435	6.8329	10.3114	15.1005	16.1908	4.0928
151	3.2763	1.219	3.1923	3.6749	1.2665	0.9319	2	56.5896	20.7037	14.059	22.2169	15.8756	5.9094	10.4426	17.7269	12.5466	4.5104
152	3.833	1.1476	3.4364	4.116	1.2638	0.8757	2	67.2321	24.2602	10.3647	27.7035	16.7814	9.5646	14.2262	19.5647	13.8188	4.8653
153	2.9108	1.0721	2.2265	2.8739	1.1889	0.7011	2	30.9167	8.7387	10.4569	12.4647	14.5392	-1.4543	-4.7039	13.8858	9.8036	3.1536
154	5.4333	1.1261	5.1441	5.8464	1.2469	0.8049	2	73.7172	21.6416	12.0407	26.8871	12.0013	11.9816	16.2535	14.3304	19.222	3.835	1.0499
155	3.6357	1.2337	3.6443	4.1588	1.3191	1.0591	2	54.9807	13.8614	17.6089	13.0879	15.9054	-2.9841	-5.4275	15.0868	14.0916	3.9017
156	3.1925	1.1724	2.9756	3.4479	1.2501	0.9267	2	39.6948	12.0995	10.8016	13.0565	13.4684	-0.3816	-0.9613	13.3401	11.7584	3.3759
157	5.4208	1.1925	5.4631	6.159	1.3036	0.6799	2	63.1055	17.3252	10.1038	25.4831	9.571	10.8182	17.143	11.5512	20.3079	3.1074	0.9785
158	3.2106	1.2233	3.2192	3.6063	1.3311	1.0752	2	47.9314	16.8756	12.2477	15.6947	14.485	1.3008	2.7139	14.8892	12.3386	3.8847
159	4.9802	1.1864	4.9952	5.6065	1.3509	0.8568	2	71.2139	23.9635	10.7137	27.9675	11.4175	14.1806	19.9127	14.2565	18.5624	3.8365
160	3.8797	1.1659	3.6716	4.2317	1.2651	0.9837	2	59.1874	15.3246	15.3474	15.5789	16.3187	-0.7277	-1.2295	16.1203	14.2105	4.165
161	4.4506	1.1535	4.2714	4.8484	1.2917	0.8444	2	43.7553	13.7046	6.5219	16.2299	8.7689	6.3001	14.3985	10.2438	16.1288	2.7129
162	5.0782	1.2295	5.5028	5.9192	1.3724	0.9623	2	62.0188	18.2566	9.9604	18.9716	9.6383	8.9816	14.4821	11.2704	19.6148	3.1618	1.1527
163	2.6443	1.1327	2.2294	2.7197	1.2555	0.8867	2	32.9714	7.3249	15.0498	8.2605	19.1011	-9.6128	-29.155	14.7894	9.4091	3.5042
164	4.7511	1.3057	5.6882	5.8378	1.375	1.0968	2	101.235	24.9564	19.8731	22.7529	16.6136	6.7339	6.6518	17.7974	19.4895	5.1943
165	4.9527	1.1188	4.5316	5.2724	1.2969	0.839	2	77.1955	28.6982	7.5763	34.2047	13.1336	17.679	22.9016	17.0349	17.4077	4.4346
166	4.8591	1.2551	5.4982	5.7607	1.39	0.9663	2	72.9429	26.1306	9.3722	27.0426	10.3294	16.1495	22.1399	13.2667	19.1598	3.8071
167	3.8353	1.1686	3.7296	4.1888	1.2839	0.9157	2	71.9602	22.8728	11.1444	24.9776	17.4445	6.8983	9.5863	19.2943	14.0802	5.1107
168	3.7604	1.2378	3.9386	4.3259	1.3837	1.1185	2	78.1021	20.0195	23.9591	17.8992	20.5958	-3.016	-3.8616	19.8299	14.6232	5.341
169	4.7347	1.2566	5.2743	5.6108	1.3687	0.9094	2	79.8788	30.8843	9.3061	33.9601	11.2248	20.6761	25.8843	15.1449	18.6914	4.2736
170	5.435	1.1569	5.2842	6.0006	1.2808	0.8789	2	85.9805	27.3085	10.4506	31.0702	13.3187	15.6023	18.1463	16.2712	19.7537	4.3526
171	4.4308	1.1834	4.4918	4.9426	1.3516	0.9357	2	70.8702	30.3259	10.6646	32.4087	11.4014	19.6572	27.7369	15.7777	16.4719	4.3025
172	5.1031	1.1976	5.3263	5.8035	1.3222	0.9609	2	71.6997	26.1338	9.0161	27.1986	10.4378	16.1046	22.4612	13.4614	19.1991	3.7345	1.1362
173	6.1339	1.2424	6.8274	7.2898	1.4441	0.7318	2	102.617	26.2171	10.2377	35.8243	12.5336	17.0447	16.6101	15.0301	23.9421	4.286	0.9369
174	6.3012	1.1754	6.3433	7.1099	1.3194	0.6328	2	119.521	17.2832	11.8093	27.3116	17.9037	5.9535	4.9811	18.8421	23.2677	5.1368	0.8783
175	8.3551	1.0576	7.0713	8.5961	1.225	0.8548	2	136.348	8.308	12.9411	9.7197	20.5968	-9.2972	-6.8187	19.2819	27.7594	4.9118	0.8315
176	5.1427	1.1707	5.1099	5.7264	1.3103	0.8214	2	75.9573	20.7291	13.2626	25.235	12.8784	10.1502	13.363	14.8647	18.9142	4.0159	1.0545
177	3.9653	1.0758	3.2915	4.0175	1.1737	0.8064	2	90.6942	41.8813	11.9115	51.936	19.642	26.0419	28.714	27.5541	13.4016	6.7674
178	5.7015	1.152	5.4112	6.2832	1.3344	0.6573	2	83.3896	19.2907	13.7042	29.35	13.4834	10.4285	12.5058	15.4106	20.6341	4.0413	0.9246
179	3.6558	1.3445	4.4747	4.5272	1.5122	1.333	2	77.8565	27.7152	19.1212	20.7918	15.9599	6.4409	8.2728	17.3993	15.4413	5.0421
180	5.8853	1.1898	6.0726	6.6987	1.3393	0.7602	2	84.2076	20.7741	13.5726	27.3279	11.9406	11.6971	13.8908	13.8668	21.9991	3.8278	1.0146
181	3.847	1.2598	4.0712	4.5058	1.311	1.0042	2	59.5266	17.7279	12.067	17.6541	13.6283	4.0426	6.7912	14.6214	15.2252	3.9097
182	6.7008	1.1874	6.904	7.6538	1.3529	0.5453	2	122.012	24.1009	14.072	44.1972	15.3979	15.7043	12.8711	17.6726	24.9958	4.8813	0.8344
183	3.6888	1.2836	4.1727	4.3816	1.4385	1.0375	2	60.7779	26.9876	9.8629	26.0131	10.7776	15.8063	26.0067	14.5656	14.8759	4.0857
184	3.594	1.2435	3.8795	4.1374	1.3974	1.0487	2	59.6053	17.8552	11.9963	17.0254	14.7489	2.3874	4.0053	15.3642	14.0406	4.2452
185	3.7093	1.2659	4.1252	4.3516	1.3781	1.063	2	49.8074	12.7911	13.9297	12.0325	12.0882	-0.0592	-0.119	12.0739	14.7512	3.3765
186	3.6694	1.2862	4.1388	4.3644	1.4028	1.0388	2	49.3573	20.5078	9.5837	19.7423	9.3063	10.8407	21.9637	11.9255	14.8265	3.329
187	5.1658	1.1676	5.0069	5.7393	1.2668	0.7519	2	72.8939	23.8959	10.2969	31.7819	11.5154	15.2378	20.9041	14.5587	18.9496	3.8467	1.0469
188	5.0738	1.1734	5.0328	5.6579	1.3204	0.8594	2	72.6747	22.9371	11.1469	26.6905	11.9177	12.6953	17.4687	14.4402	18.703	3.8857
189	5.1215	1.1816	5.0773	5.7521	1.2966	0.728	2	79.7914	23.1993	15.2753	31.8655	13.0119	13.7261	17.2025	15.7153	19.0122	4.1969	1.0005
190	3.0853	1.2196	3.0891	3.4436	1.3594	1.1021	2	59.3216	20.6751	13.9465	18.7603	19.4493	-0.7594	-1.2801	19.2035	11.821	5.0183
191	4.0314	1.1353	3.6845	4.3002	1.2717	0.9496	2	55.7482	18.6065	10.3929	19.5949	13.5804	5.7111	10.2445	15.1305	14.3783	3.8772
192	5.2036	1.1574	5.0856	5.735	1.3119	0.8118	2	69.6996	19.6631	7.7912	24.2214	11.7077	10.1587	14.575	13.7053	18.9201	3.6839	1.0498
193	3.8883	1.2315	4.0462	4.4629	1.3205	1.0387	2	60.4049	16.6577	17.7143	16.0373	14.5458	1.5492	2.5647	14.9288	15.0432	4.0154
194	5.4069	1.1052	4.7244	5.7136	1.2456	0.6342	2	79.0046	33.8722	6.9846	53.4083	11.0343	26.8741	34.0159	16.7227	18.7732	4.2084	0.9404
195	3.6896	1.2046	3.5927	4.1331	1.3099	0.9233	2	61.1766	18.8427	15.2247	20.408	15.8592	4.1999	6.8652	17.028	13.9629	4.3814
196	4.142	1.2351	4.4182	4.7885	1.3486	1.0578	2	46.4053	16.018	8.8576	15.1425	9.0428	6.4524	13.9044	10.5032	16.072	2.8873
197	3.7586	1.2611	3.9877	4.3987	1.3718	1.0311	2	55.5871	16.4192	15.8071	15.9237	13.2475	2.7595	4.9643	13.9396	14.891	3.7329
198	6.4479	1.1227	6.1825	6.9685	1.3565	0.5673	2	69.2761	8.7923	8.4524	15.4971	10.7716	2.681	3.87	11.2052	22.7421	3.0462	0.8747
199	5.9785	1.0924	5.2962	6.2747	1.3255	0.5627	2	78.633	18.4643	10.2192	32.816	12.7113	11.3122	14.3861	14.8471	20.5169	3.8326	0.8257
200	3.1707	1.3499	3.7509	3.889	1.4447	1.1914	2	50.6632	15.2605	17.7542	12.8085	13.8318	-1.2193	-2.4067	13.5069	13.4462	3.7678
201	3.7742	1.3149	4.3997	4.5914	1.4044	1.1686	2	58.8677	22.4762	14.84	19.2335	11.2628	9.3145	15.8228	13.3799	15.59	3.776
202	3.9814	1.2654	4.5499	4.6942	1.3753	1.1309	2	62.3852	16.2575	14.9632	14.3756	13.4916	0.9997	1.6025	13.7113	15.8268	3.9417
203	4.3868	1.2422	4.8328	5.1182	1.4136	1.039	2	74.4886	27.4342	10.6954	26.4038	12.4029	14.5472	19.5294	15.4131	17.1198	4.351
204	5.0624	1.3039	6.1727	6.2361	1.4415	1.0538	2	98.4379	36.3711	14.2392	34.514	12.125	23.5937	23.9681	15.9473	20.7376	4.7468	1.1808
205	3.5526	1.2322	3.6719	4.0518	1.3779	1.0529	2	48.9109	13.2305	13.8268	12.5653	13.6237	-1.1144	-2.2784	13.3203	13.7526	3.5565
206	5.9882	1.1644	5.8461	6.6816	1.3307	0.6744	2	98.4354	28.9795	12.6547	42.9691	13.4301	19.9219	20.2386	16.8378	21.9048	4.4938	0.9456
207	3.0883	1.2416	3.1881	3.5035	1.3813	1.108	2	43.8559	15.1086	14.8302	13.6361	13.8201	-0.2039	-0.4649	13.7561	12.046	3.6407
208	3.9497	1.2885	4.4962	4.7328	1.3543	1.0004	2	66.2601	22.6509	13.6856	22.6428	12.4746	10.1719	15.3515	14.7369	15.9877	4.1444
209	5.4371	1.1555	5.3959	5.9963	1.3043	0.8738	2	47.3151	13.0594	6.6987	14.9449	7.5752	6.44	13.6109	8.7687	19.7381	2.3971	1.062
210	3.7292	1.3159	4.2807	4.5358	1.4389	1.1664	2	75.0372	27.8235	14.9289	23.855	15.1601	10.1413	13.515	17.5292	15.4169	4.8672
211	3.6768	1.3409	4.502	4.5443	1.4514	1.2097	2	60.5017	19.0196	14.4934	15.723	12.5996	3.7782	6.2448	13.4388	15.4886	3.9062
212	4.8641	1.2844	5.4814	5.8935	1.3738	0.9179	2	87.0384	30.2886	15.8144	32.9985	12.4356	18.8743	21.685	15.8789	19.6271	4.4346
213	4.2714	1.237	4.7208	4.9555	1.3918	1.1423	2	58.7938	17.4172	10.1608	15.2475	11.5626	4.2093	7.1594	12.4542	16.5997	3.5419
214	4.9181	1.3659	6.4249	6.3175	1.4907	1.1004	2	89.7211	32.1725	17.2292	29.2379	10.8081	20.2796	22.6029	13.9646	21.105	4.2512
215	3.7574	1.1966	3.8047	4.1888	1.3555	1.0948	2	52.5942	18.431	13.1785	16.8351	12.6067	4.6293	8.8019	13.8235	14.1249	3.7235
216	4.4056	1.2572	4.9328	5.1996	1.3977	1.1167	2	59.0636	25.595	9.4975	22.9203	8.7704	15.8011	26.7527	11.9736	17.4007	3.3943
217	3.7009	1.1882	3.6181	4.0946	1.2768	0.9263	2	80.7323	28.9711	17.1459	31.2758	19.229	11.1591	13.8223	22.3135	13.8155	5.8436
218	4.6805	1.2503	5.4027	5.5166	1.437	1.1261	2	77.6556	28.2447	12.8837	25.0824	11.5537	15.2344	19.6179	14.3735	18.3848	4.2239
219	5.1052	1.1672	5.0968	5.6665	1.2564	0.8303	2	78.4173	28.1371	9.9136	33.8887	11.7848	18.3524	23.4035	15.3856	18.7203	4.1889
220	3.8228	1.2209	3.9057	4.3473	1.2679	0.9468	2	69.6027	20.5201	16.261	21.6739	16.5877	4.8154	6.9184	17.8208	14.6623	4.7471
221	4.9478	1.2144	5.2282	5.6922	1.3892	0.8809	2	67.8168	14.7314	9.4169	16.7224	12.2113	3.974	5.8599	12.9713	18.8768	3.5926	1.0738
222	3.9287	1.3936	5.1871	5.0583	1.5327	1.3906	2	78.5029	22.5637	21.455	16.2264	14.7344	2.0746	2.6427	15.1343	17.2004	4.564
223	6.0971	1.2199	6.6512	7.1184	1.4278	0.8948	2	70.357	16.5007	9.8097	18.4399	9.356	8.1286	11.5534	10.5781	23.3666	3.011	1.0925
224	3.1596	1.1966	3.113	3.4736	1.3132	1.0007	2	47.3328	12.4069	16.2041	12.3988	16.5339	-4.1378	-8.7419	15.2049	11.8778	3.985
225	4.6835	1.322	5.7549	5.8164	1.4029	1.2246	2	101.928	36.5802	14.87	29.8715	14.4246	18.9161	18.5584	17.7114	19.451	5.2402
226	4.1762	1.2282	4.4914	4.8056	1.3602	1.1549	2	67.8059	27.0001	10.4387	23.3794	12.2301	12.876	18.9895	15.0968	16.1142	4.2078
227	1.8608	0.577	0.4164	1.0022	0.6056	0.1915	2	5.5136	2.3178	1.6711	12.1004	14.21	-0.4041	-7.3291	13.2411	3.3731	1.6346
228	5.3978	1.25	6.1083	6.4117	1.4696	0.893	2	92.3599	26.3259	14.7822	29.4793	12.6617	15.0187	16.2611	15.1204	21.1964	4.3573
229	4.5591	1.2401	5.0196	5.3238	1.3716	1.1098	2	73.5384	31.9077	11.0691	28.751	10.6477	20.0909	27.3203	14.6503	17.7622	4.1402
230	5.5042	1.1572	5.1901	6.0819	1.3627	0.6497	2	84.4415	23.3037	12.9088	35.8662	13.4653	14.5547	17.2364	16.2697	20.0097	4.22	0.9635
231	3.7785	1.2388	4.1684	4.3516	1.4401	1.1531	2	62.8256	23.298	13.9442	20.2046	13.1091	8.1819	13.0232	15.0719	14.7056	4.2722
232	3.8748	1.3098	4.5531	4.7071	1.4533	1.2213	2	67.7987	29.4324	13.6984	24.0985	11.5152	15.3685	22.6678	14.8907	15.9443	4.2522
233	3.4617	1.2325	3.5851	3.9404	1.3677	1.0464	2	49.5954	14.6607	14.8316	14.0111	13.7604	0.2623	0.5289	13.8338	13.4032	3.7003
234	5.434	1.1728	5.5461	6.0777	1.3885	0.7505	2	96.8147	29.9557	16.0293	39.9125	13.942	19.4918	20.1331	17.4564	20.0208	4.8357	1.0125
235	5.3762	1.2255	5.7149	6.2661	1.3773	0.7961	2	69.4721	25.2333	8.2901	31.6958	8.9938	18.0733	26.0152	12.1563	20.6979	3.3565	1.0857
236	3.6609	1.3201	4.2406	4.4587	1.4425	1.1966	2	61.2968	19.043	18.8497	15.9141	13.8812	2.4325	3.9684	14.4547	15.1822	4.0374
237	4.2773	1.2752	4.7895	5.1054	1.4207	1.0072	2	65.0888	28.8664	10.457	28.6607	9.5767	19.221	29.5304	13.5899	17.1354	3.7985
238	3.5037	1.2945	3.8812	4.176	1.3217	1.1183	2	70.1423	26.3544	20.8837	23.5672	15.8486	8.6315	12.3057	18.0723	14.2489	4.9226
239	5.3422	1.2297	5.8442	6.2447	1.3727	1.0977	2	75.5834	20.1729	11.7974	18.3778	11.674	7.3586	9.7357	12.9331	20.6376	3.6624
240	3.2209	1.1822	2.9638	3.5078	1.2556	0.9454	2	42.7452	13.5739	13.1263	14.358	14.4527	-0.0895	-0.2094	14.4224	11.9623	3.5733
241	4.4848	1.2831	5.1251	5.4009	1.3552	0.9938	2	76.565	29.3191	9.7061	29.5026	11.436	17.9542	23.4496	14.9392	18.0774	4.2354
242	3.4453	1.0638	2.794	3.4222	1.2614	0.7741	2	61.9145	21.3693	14.4557	27.6059	20.0726	5.8314	9.4185	22.1598	11.514	5.3773
243	3.831	1.2763	4.255	4.54	1.3358	1.0292	2	63.2782	26.3572	10.2546	25.6106	11.4452	14.5783	23.0384	14.8715	15.3612	4.1194
244	4.0073	1.1699	3.817	4.3944	1.2646	0.9197	2	59.5026	19.4945	10.5526	21.1963	13.8086	6.7945	11.4188	15.5888	14.7282	4.04
245	4.6241	1.2048	4.7708	5.2596	1.3496	0.778	2	68.5394	26.4819	10.6853	34.0366	10.5333	18.2866	26.6804	14.3664	17.5021	3.9161	1.0654
246	3.5925	1.048	2.7097	3.5292	1.1998	0.7796	2	53.567	18.3489	11.7738	23.536	18.2471	4.1232	7.6973	19.7686	11.8278	4.5289
247	4.2025	1.3119	4.9434	5.1439	1.3923	1.1169	2	88.6862	24.4698	21.4219	21.9092	16.7817	5.7268	6.4574	17.9403	17.3205	5.1203
248	5.4468	1.1845	5.4061	6.1505	1.3071	0.9124	2	100.197	20.9198	18.2351	22.9279	17.6419	4.8231	4.8136	18.5341	20.2682	4.9436
249	3.8948	1.2533	4.2639	4.5443	1.4143	1.2299	2	62.9462	14.5991	14.4774	11.8702	15.9349	-4.9992	-7.942	14.7626	15.3354	4.1046
250	3.5342	1.3389	4.2763	4.3473	1.4509	1.2728	2	65.6949	22.9561	16.0333	18.0364	14.2296	4.8451	7.3752	15.3626	14.8661	4.4191
251	5.6578	1.2208	6.1241	6.5873	1.3544	0.7538	2	70.5857	19.7798	10.307	26.2418	9.4605	12.649	17.9201	11.5259	21.6994	3.2529	1.0244
252	5.6153	1.2201	6.0674	6.5317	1.4011	0.8335	2	65.1059	17.0916	11.1027	20.5064	9.1736	9.4456	14.5081	10.7304	21.5234	3.0249	1.0558
253	3.3942	1.2585	3.718	3.9318	1.3925	1.2096	2	50.0122	17.3285	15.0969	14.3262	13.0294	1.5685	3.1362	13.4514	13.4201	3.7267
254	4.4914	1.2181	4.8462	5.1525	1.3509	1.0735	2	74.8045	25.5664	13.5652	23.8164	13.051	11.5565	15.4489	15.4357	17.1875	4.3523
255	4.3985	1.2252	4.6821	5.0668	1.3646	1.0985	2	71.1506	26.4585	10.9863	24.0871	12.471	12.7597	17.9334	15.1963	16.93	4.2026
256	3.9037	1.1728	3.7735	4.2831	1.2897	0.9997	2	89.8444	31.5691	16.4627	31.5795	21.0092	10.5668	11.7612	23.8093	14.3829	6.2466
257	4.1009	1.2517	4.4217	4.797	1.3455	0.9794	2	62.0115	22.1516	10.1114	22.6176	11.5795	10.8107	17.4334	14.0244	16.1267	3.8453
258	2.8537	1.2991	3.0653	3.3451	1.3771	1.1833	2	55.2718	17.0132	22.1069	14.3772	20.3291	-7.0431	-12.7427	18.0314	11.6465	4.7458
259	3.3175	1.4329	4.3934	4.313	1.5262	1.333	2	77.3552	26.8032	18.835	20.107	16.5182	4.784	6.1845	17.6071	14.9341	5.1798
260	4.2924	1.1757	4.2574	4.7499	1.3102	0.9835	2	83.5717	28.9905	10.029	29.4763	16.6718	12.5935	15.0691	19.6298	15.8542	5.2713
261	3.9632	1.2671	4.3744	4.6771	1.3619	1.0324	2	52.4547	21.6687	8.852	20.9886	9.2118	12.1584	23.1789	11.9913	15.7759	3.325
262	6.746	1.1555	6.6666	7.5082	1.2753	0.8787	2	154.511	24.7938	12.3706	28.2167	22.4118	5.1007	3.3012	23.1769	24.4877	6.3097	0.9647
263	3.0658	1.1886	2.8515	3.3408	1.2879	0.9145	2	55.4804	17.5282	17.86	19.1675	19.5929	-0.389	-0.7011	19.4566	11.4478	4.8464
264	3.5162	1.2948	3.8688	4.1931	1.3862	1.1531	2	94.8517	32.4889	22.1836	28.1755	22.9635	6.0098	6.336	24.5171	14.3034	6.6314
265	3.3159	1.2694	3.5879	3.8633	1.3966	1.0998	2	75.2034	19.0273	24.9759	17.3013	22.5777	-5.8029	-7.7163	20.9603	13.2232	5.6872
266	5.0853	1.2907	6.0133	6.2061	1.4452	1.128	2	70.2592	24.6739	12.6673	21.8731	9.3313	14.1478	20.1366	11.684	20.6203	3.4073
267	3.6908	1.3102	4.3645	4.4672	1.4433	1.1785	2	69.3738	23.3024	14.2752	19.7728	14.4606	6.2604	9.0242	15.895	15.1915	4.5666
268	4.6454	1.2505	5.1493	5.4737	1.4031	0.8701	2	61.3762	24.9355	10.6564	28.6596	8.5158	17.5263	28.5555	11.9193	18.2506	3.363	1.1452
269	3.5979	1.3192	4.3764	4.373	1.4553	1.254	2	79.4072	25.7376	18.9768	20.5248	17.1881	4.1841	5.2692	18.1444	14.9115	5.3252
270	4.2397	1.0804	3.5519	4.3302	1.2502	0.7631	2	66.4543	23.181	11.1297	30.3759	15.517	11.3393	17.0633	18.7095	14.3906	4.6179	1.0234
271	4.4697	1.1394	4.1848	4.8141	1.2748	0.8616	2	95.968	25.2287	10.828	29.2814	21.2865	6.8883	7.1777	22.9325	15.9993	5.9983
272	4.6612	1.1858	4.7536	5.2253	1.3405	1.0182	2	65.1846	26.9982	10.4057	26.5165	10.2229	16.5896	25.4502	13.7127	17.3638	3.7541
273	4.5052	1.1421	4.3142	4.8655	1.3154	0.89	2	65.2928	17.4282	9.8719	19.5824	13.9783	4.9876	7.6388	15.1344	16.165	4.0391
274	3.4756	1.2733	3.7668	4.0775	1.348	1.1561	2	73.6236	22.9078	22.8888	19.815	19.4262	0.4495	0.6105	19.5454	13.9027	5.2956
275	3.3117	1.3508	3.9621	4.0817	1.4249	1.1691	2	53.8113	15.9901	21.3066	13.6778	13.5412	0.1597	0.2968	13.5815	14.0533	3.8291
276	3.3924	1.1876	3.353	3.7263	1.3144	1.0894	2	57.35	15.1847	20.5519	13.9389	18.6271	-5.1071	-8.9051	17.1041	12.6572	4.531
277	3.8075	1.3145	4.4919	4.6343	1.4286	1.1844	2	73.2404	20.5426	23.1987	17.3443	15.9327	1.6719	2.2828	16.305	15.724	4.6579
278	3.1637	1.3221	3.6862	3.8076	1.4474	1.2142	2	59.1599	13.3341	28.2971	10.9822	18.5378	-9.1737	-15.5066	16.049	13.1405	4.5021
279	3.2116	1.3908	3.8123	4.0518	1.3996	1.194	2	89.499	34.1516	22.9398	28.6034	21.1381	8.9134	9.9592	23.4764	14.0331	6.3777
280	4.3772	1.2855	5.1235	5.2724	1.3869	1.0724	2	80.0776	31.9379	9.909	29.7829	11.8829	19.1952	23.9707	15.6295	17.6781	4.5298
281	4.9252	1.1557	4.774	5.4052	1.2869	0.9043	2	85.3623	27.4442	9.3711	30.3471	14.9674	13.9085	16.2935	17.8807	17.8814	4.7738
282	4.8223	1.1851	4.8121	5.4138	1.3641	0.7608	2	59.9304	19.736	9.2106	25.9403	9.9215	12.1875	20.3361	12.4541	17.9548	3.3378	0.9914
283	3.9846	1.1899	4.0732	4.4372	1.3367	0.9806	2	57.2488	20.3821	13.145	20.7855	11.9208	8.6927	15.1841	14.055	14.8946	3.8436
284	3.0241	1.2306	2.9744	3.3965	1.3131	0.9835	2	32.7729	13.566	9.4429	13.7931	9.6473	4.0776	12.442	11.0183	11.6913	2.8032
285	4.7905	1.212	5.0701	5.4909	1.3457	0.99	2	58.9045	21.6128	8.7972	21.8309	9.1399	12.5642	21.3298	11.618	18.2404	3.2293
286	5.1617	1.1091	4.5103	5.4609	1.2108	0.6628	2	65.1655	17.4693	8.7589	26.3563	12.3967	9.2526	14.1986	14.4482	17.9852	3.6233	0.9581
287	3.7895	1.2702	4.1676	4.4672	1.3435	1.1495	2	56.6414	20.7408	12.1382	18.0436	11.895	7.0677	12.478	13.5909	15.1219	3.7457
288	3.2194	1.1388	2.8311	3.3879	1.2435	0.9199	2	58.4611	20.0094	11.7216	21.7526	20.1191	1.5026	2.5703	20.6496	11.5177	5.0758
289	4.2053	1.2827	4.873	5.0412	1.4154	1.0661	2	64.0768	25.1018	8.6955	23.5462	10.2379	14.1875	22.1414	13.1494	16.9465	3.7811
290	3.2153	1.4431	4.2296	4.1931	1.5475	1.4709	2	67.7166	20.0411	26.2887	13.6253	17.2817	-5.378	-7.9419	16.0102	14.5771	4.6454
291	4.2805	1.1624	4.1045	4.6857	1.2609	0.9674	2	58.147	16.8434	11.427	17.4106	13.1662	4.1061	7.0616	14.1666	15.6314	3.7199
292	3.1095	1.2397	3.241	3.525	1.3443	1.0675	2	61.213	20.5623	21.1061	19.2618	18.7031	0.5965	0.9745	18.8871	12.1101	5.0547
293	5.8282	1.1632	5.6541	6.4888	1.29	0.9304	2	71.8726	20.0925	6.7978	21.5952	10.9617	9.8935	13.7653	12.7116	21.2973	3.3747
294	3.5826	1.3644	4.5167	4.4886	1.4736	1.2245	2	56.3102	20.9909	14.2832	17.1419	10.7282	7.8538	13.9474	12.4671	15.3566	3.6668
295	3.5532	1.2589	3.7809	4.1331	1.2958	0.9989	2	55.7284	22.0071	12.8044	22.0314	12.1215	9.899	17.7629	14.7395	14.0531	3.9656
296	3.6445	1.1755	3.577	3.9875	1.2959	1.0051	2	51.7636	19.8445	9.8885	19.7429	12.411	7.3696	14.237	14.4712	13.4588	3.8461
297	5.4392	1.1985	5.5191	6.2104	1.3435	0.8099	2	111.73	29.301	14.3346	36.1765	17.504	15.1237	13.536	20.2442	20.4788	5.4559	0.9635
298	3.1718	1.2721	3.374	3.6877	1.3545	1.0535	2	35.7407	8.2621	14.8795	7.8427	11.8414	-4.2125	-11.7863	10.593	12.6764	2.8195
299	3.8137	1.1762	3.6991	4.1888	1.2707	0.9265	2	64.0645	26.8683	7.808	28.9984	13.4159	14.4379	22.5365	17.3189	14.0923	4.5461
300	5.4677	1.1778	5.4898	6.1419	1.3552	0.7785	2	53.2318	14.3923	8.4733	18.487	8.2439	7.9744	14.9805	9.6965	20.2306	2.6313	0.9824
301	5.4718	1.2105	5.7553	6.3089	1.3895	0.701	2	88.0439	23.3591	12.0412	33.3208	12.798	14.3872	16.3409	15.2979	20.8081	4.2312	0.9396
302	5.9478	1.1667	5.9598	6.6473	1.3321	0.6928	2	109.297	36.2562	10.4212	52.3307	13.8677	26.6482	24.3814	18.3391	21.8008	5.0134	0.9937
303	3.3387	1.2087	3.3017	3.722	1.3121	1.018	2	66.4667	16.1795	18.7835	15.8929	22.0206	-6.2383	-9.3856	20.1311	12.6779	5.2427
304	4.6962	1.1779	4.7269	5.2339	1.3023	0.8968	2	63.6043	23.287	10.0122	25.9665	10.5265	13.8468	21.7702	13.4558	17.3781	3.66	1.0652
305	5.162	1.1567	5.0622	5.6836	1.325	0.6773	2	90.8312	13.6701	17.4743	20.1831	17.597	1.7515	1.9283	17.943	18.7575	4.8424	0.9539
306	3.8101	1.236	3.9591	4.3816	1.3038	0.9777	2	87.9856	16.4716	24.0725	16.8467	23.9871	-6.9815	-7.9348	22.2236	14.795	5.947
307	2.5726	1.1039	2.0425	2.5784	1.1954	0.873	2	39.9143	16.4814	12.6273	18.8799	20.036	-1.0092	-2.5284	19.5419	8.9218	4.4738
308	4.186	1.2789	4.733	5.0026	1.3542	1.1215	2	71.8053	32.0486	10.6592	28.5768	11.0084	19.7027	27.4391	15.1712	16.8189	4.2693
309	3.5551	1.1342	3.1738	3.7562	1.2753	0.9079	2	58.2199	21.4712	10.5036	23.6505	16.2177	6.7478	11.5902	18.3439	12.6678	4.5959
310	3.5424	1.3222	4.1089	4.3087	1.3919	1.0651	2	58.2495	24.6999	12.9702	23.19	11.0221	12.9601	22.2493	14.1764	14.715	3.9585
311	4.2133	1.2577	4.702	4.9598	1.3717	1.0432	2	80.9511	28.3459	10.6631	27.1718	14.3777	13.3469	16.4876	17.2163	16.648	4.8625
312	5.1492	1.2014	5.2383	5.8763	1.352	0.7485	2	107.886	31.9761	19.7236	42.7229	16.9071	19.322	17.9096	20.5957	19.4341	5.5514	1.0404
313	3.3074	1.1656	3.0237	3.5635	1.349	0.9661	2	50.1207	13.341	14.8456	13.8086	17.8754	-3.929	-7.8391	16.5759	12.1111	4.1384
314	3.9435	1.2003	3.8603	4.4244	1.3158	0.9481	2	82.0799	23.6954	21.7859	24.9922	20.0484	4.6872	5.7105	21.2626	14.871	5.5195
315	3.4449	1.2263	3.5375	3.9019	1.3544	1.0506	2	72.4968	25.055	16.936	23.8488	19.0763	5.0139	6.916	20.4938	13.2719	5.4624
316	3.8938	1.3178	4.5864	4.7585	1.4376	1.1786	2	58.7111	16.1632	15.1251	13.7144	12.4853	1.4485	2.4672	12.8011	16.1199	3.6422
317	3.3237	1.3029	3.8306	3.9661	1.4392	1.1752	2	43.4953	10.8465	14.8852	9.2298	12.295	-3.602	-8.2814	11.3547	13.6044	3.1971
318	4.0129	1.2194	4.1086	4.5743	1.3188	1.0552	2	49.8312	17.8817	8.3147	16.9462	10.4637	6.8403	13.7269	12.1285	15.373	3.2415
319	5.1369	1.2743	5.9513	6.1976	1.4288	0.9211	2	69.3	21.0179	10.1022	22.8194	9.5984	12.1773	17.5719	11.6445	20.5651	3.3698
320	4.8483	1.1978	4.8636	5.4994	1.3043	0.8591	2	67.9192	12.1411	15.2596	14.1324	13.929	0.1747	0.2572	13.9648	18.2443	3.7228
321	4.2334	1.2498	4.5399	4.9555	1.291	0.9357	2	67.3855	18.0364	11.1924	19.275	13.6922	5.224	7.7524	14.8429	16.6211	4.0542
322	3.613	1.3479	4.4483	4.4801	1.4511	1.2822	2	81.8488	30.9354	17.8982	24.1263	16.0812	10.3157	12.6034	18.4	15.2994	5.3498
323	4.5919	1.142	4.3789	4.9641	1.2744	0.8744	2	81.5389	34.4531	9.9352	39.4015	13.4359	22.7046	27.8451	18.6209	16.4743	4.9495
324	5.1948	1.095	4.5024	5.4309	1.2555	0.7588	2	59.5979	19.2185	7.1727	25.3272	10.7864	11.0337	18.5136	13.2369	17.87	3.3351
325	3.1932	1.2361	3.2903	3.6192	1.307	0.9946	2	42.4309	12.9587	14.1008	13.0291	12.8377	0.1903	0.4485	12.8958	12.4001	3.4218
326	4.3656	1.1424	3.9742	4.7071	1.2508	0.7656	2	56.8252	18.9578	9.3498	24.7627	11.8017	9.9226	17.4616	14.2985	15.6675	3.6269
327	3.9657	1.1778	3.9306	4.373	1.303	0.9572	2	54.1189	17.9139	8.308	18.7143	12.1766	6.2581	11.5636	13.7686	14.6733	3.6883
328	4.0306	1.1913	3.8966	4.4972	1.2623	0.8504	2	58.4863	22.5335	10.1602	26.4969	11.8026	12.4964	21.3664	15.0096	15.0852	3.8771
329	3.8452	1.2566	4.1733	4.4929	1.3909	1.0139	2	60.581	25.7643	13.6892	25.4111	11.0201	14.5911	24.0853	14.5163	15.1794	3.991
330	6.0172	1.2517	6.9269	7.1955	1.4575	0.7639	2	94.2665	31.2014	9.5417	40.8439	10.2328	23.3843	24.8066	13.6088	23.6617	3.9839	0.9223
331	3.5178	1.0862	2.7658	3.5678	1.1591	0.8146	2	47.9236	12.5227	10.484	15.3726	18.1433	-2.2571	-4.7098	17.3272	12.0039	3.9923
332	4.7525	1.2533	5.3747	5.6194	1.3776	0.9088	2	90.4263	32.0708	11.3289	35.2877	13.067	20.1951	22.3332	16.8244	18.7128	4.8323
333	3.3175	1.2517	3.5039	3.8162	1.4	1.0336	2	55.5577	22.2029	13.6632	21.482	13.5019	8.2479	14.8456	15.856	13.0451	4.2589
334	2.9996	1.421	3.8613	3.829	1.5143	1.4628	2	40.8163	12.7944	15.1781	8.7463	11.6831	-4.2961	-10.5255	10.5706	13.3906	3.0481
335	6.2361	1.194	6.4986	7.1398	1.3508	0.8798	2	97.337	30.2616	9.8136	34.395	11.9376	19.7586	20.2992	14.9781	23.3916	4.1612	1.0746
336	6.9153	1.1717	7.1602	7.808	1.3743	0.5756	2	87.5122	16.8528	9.565	29.2776	10.731	10.6758	12.1992	12.222	25.4551	3.4379	0.8441
337	5.4668	1.1866	5.5581	6.1847	1.3184	0.7146	2	80.7889	28.271	12.4174	39.5623	10.843	20.5227	25.4029	14.5353	20.3791	3.9643	0.918
338	4.8083	1.1572	4.6197	5.2767	1.295	0.7568	2	62.8835	21.172	8.2033	27.975	10.7981	12.9999	20.673	13.612	17.4802	3.5974	0.9963
339	4.2415	1.1049	3.6534	4.4244	1.3051	0.7837	2	68.2697	29.5639	7.8884	37.7233	13.4878	18.9934	27.8211	18.6866	14.7227	4.637	1.0335
340	4.584	1.2368	5.0074	5.341	1.3456	0.9238	2	68.1899	21.7035	11.2777	23.493	11.3838	11.1868	16.4054	13.6178	17.8104	3.8287
341	3.903	1.1894	3.8322	4.3387	1.2961	0.9801	2	74.2692	25.0212	12.7992	25.5292	17.2671	8.0977	10.9032	19.3803	14.5844	5.0924
342	2.9933	1.1733	2.7524	3.2166	1.2984	1.0181	2	42.4954	14.7363	11.9798	14.4743	16.0061	-1.5595	-3.6698	15.4394	11.0332	3.8516
343	3.3502	1.3105	3.8182	4.0218	1.4113	1.2408	2	61.41	24.1407	19.9569	19.455	14.4602	6.1978	10.0925	16.0835	13.7926	4.4524
344	4.0763	1.1021	3.4654	4.2317	1.2325	0.7109	2	59.4999	24.6891	9.8154	34.7288	12.6377	15.7048	26.3947	17.1697	14.1129	4.216	1.0318
345	5.4405	1.16	5.2038	6.022	1.2906	0.7139	2	109.786	26.5083	17.5577	37.1334	18.5479	13.2676	12.0849	21.0973	19.8255	5.5376	0.931
346	3.3414	1.2716	3.6185	3.9019	1.3772	1.1809	2	34.0837	9.3483	11.6208	7.9159	10.1476	-2.6355	-7.7324	9.4193	13.3482	2.5534
347	5.0774	1.2419	5.7405	5.9749	1.4045	1.1591	2	91.9994	31.6351	10.6124	27.2917	13.1761	16.362	17.7849	16.0264	19.8104	4.644
348	3.6416	1.2108	3.7261	4.0946	1.3499	1.0788	2	58.2139	18.1249	15.1572	16.8012	15.1435	1.7883	3.0719	15.6233	13.8519	4.2026
349	3.6034	1.2901	4.1029	4.2916	1.3947	1.226	2	70.5871	23.5764	13.7049	19.2307	16.3407	3.5431	5.0195	17.2042	14.6046	4.8332
350	2.9169	1.1803	2.6398	3.1438	1.2462	0.8984	2	45.3756	14.2001	17.6524	15.8065	17.9025	-1.8829	-4.1496	17.189	10.8156	4.1954
351	3.3055	1.2324	3.4241	3.7477	1.3401	1.048	2	47.2946	9.9762	15.5771	9.5192	15.7058	-6.4836	-13.709	13.8123	12.7976	3.6956
352	3.9245	1.3466	4.9315	4.8955	1.5161	1.3863	2	80.7601	28.4166	17.8229	20.4988	14.7646	7.9491	9.8429	16.3764	16.6022	4.8644
353	3.89	1.2974	4.4416	4.6857	1.382	1.1821	2	56.0243	19.1595	13.8278	16.2085	11.3098	5.7906	10.3359	12.6135	15.8553	3.5335
354	3.3797	1.2424	3.6198	3.8676	1.3561	1.1438	2	53.9609	19.5336	15.3143	17.0772	13.9048	3.6288	6.7249	14.9071	13.191	4.0907
355	5.3017	1.2329	5.834	6.2104	1.3822	0.9641	2	80.3376	27.7719	8.7712	28.8073	10.7939	17.366	21.6163	13.7706	20.5355	3.9121
356	4.2155	1.2093	4.2685	4.7842	1.3512	1.0422	2	58.9248	10.6024	16.6842	10.1735	14.9772	-5.0061	-8.4957	13.8046	16.0159	3.6791
357	4.3089	1.2191	4.4839	4.9341	1.3177	0.9511	2	62.7929	29.7067	7.1161	31.2355	9.3653	20.7998	33.1244	14.0041	16.5028	3.805
358	3.6358	1.2516	3.8969	4.2145	1.3651	1.1149	2	61.9489	23.1302	13.1147	20.7457	13.9536	7.5728	12.2243	15.897	14.2965	4.3332
359	3.5903	1.2788	3.8234	4.2402	1.3283	1.0098	2	60.4697	14.012	17.5379	13.876	16.5116	-2.6614	-4.4012	15.8157	14.4235	4.1924
360	4.1462	1.2871	4.7688	4.9812	1.4018	1.0851	2	52.5996	23.2085	8.1285	21.3877	7.9788	14.5504	27.6626	11.0299	16.7658	3.1373
361	4.3575	1.3114	5.2669	5.3452	1.4066	1.1081	2	69.2327	25.7821	13.4415	23.2675	10.4478	14.2052	20.518	13.1449	17.952	3.8565
362	4.4086	1.3576	5.4827	5.5894	1.4039	1.102	2	87.9505	36.7451	13.0722	33.343	11.6889	23.8635	27.1329	16.0415	18.8021	4.6777
363	2.8604	1.2491	2.958	3.238	1.3538	1.1368	2	40.3049	14.4464	15.6956	12.7077	14.1985	-1.6948	-4.2049	13.6257	11.2242	3.5909
364	4.4851	1.1995	4.495	5.0711	1.3211	0.8162	2	79.8969	28.0616	13.1968	34.3813	14.0901	16.5615	20.7286	17.7746	16.9014	4.7272	1.0617
365	3.6451	1.2108	3.6829	4.0989	1.3118	1.0964	2	47.9454	17.7948	11.9574	16.2296	11.6572	5.0134	10.4565	13.0184	13.8654	3.4579
366	3.3071	1.2734	3.642	3.8633	1.3944	1.1036	2	58.8703	17.4342	15.4829	15.7981	16.3235	-0.5798	-0.9849	16.1643	13.2302	4.4497
367	3.6004	1.3182	4.1718	4.373	1.3938	1.1981	2	69.1748	21.8608	23.7434	18.2467	15.9107	2.7986	4.0457	16.5815	14.9096	4.6396
368	3.4615	1.2107	3.5581	3.8762	1.3369	1.0598	2	66.9563	14.6709	22.7963	13.8433	20.9285	-7.5089	-11.2146	18.818	13.1655	5.0857
369	4.3793	1.2057	4.4977	4.9683	1.3744	0.8612	2	73.6594	29.4486	11.2692	34.1931	12.1575	18.978	25.7645	16.3771	16.5887	4.4403
370	5.9733	1.2587	6.7025	7.1784	1.3528	0.8947	2	128.53	55.1916	12.0075	61.6892	12.6274	43.8943	34.1511	19.1764	23.6197	5.4416	1.0661
371	3.1473	1.2973	3.5271	3.722	1.4032	1.1516	2	64.1104	20.0457	20.5296	17.4064	18.5495	-1.3164	-2.0533	18.1765	12.8276	4.9978
372	4.0187	1.3185	4.7117	4.9255	1.3596	1.1509	2	60.381	17.1319	16.6254	14.8852	12.1461	3.1525	5.221	12.8151	16.6459	3.6274
373	4.0473	1.2648	4.4607	4.7756	1.3968	0.9978	2	53.169	20.8866	8.3308	20.9325	9.3223	11.5847	21.7884	11.9194	16.0815	3.3062
374	5.0528	1.1957	5.3567	5.735	1.3778	0.8537	2	67.4756	24.1632	10.0447	28.3032	9.6187	15.9514	23.6402	12.5965	18.981	3.5549	1.0513
375	3.5224	1.3283	4.1946	4.3002	1.4406	1.2543	2	79.3199	33.3924	19.8599	26.6234	15.6198	13.8012	17.3994	18.91	14.6989	5.3963
376	3.6335	1.2139	3.7732	4.0946	1.3285	1.1496	2	51.7944	17.1356	12.6966	14.9054	13.2106	1.9484	3.7618	13.7269	13.857	3.7378
377	3.9904	1.2645	4.3213	4.7028	1.3505	0.9199	2	65.4535	20.6209	15.0488	22.4168	13.1807	8.4961	12.9804	15.1467	15.8522	4.129
378	5.4084	1.2078	5.5902	6.219	1.3536	0.6114	2	67.2466	20.3783	8.17	33.3306	9.4136	14.6228	21.745	12.0294	20.521	3.277	0.911
379	4.0118	1.2629	4.6311	4.7242	1.442	1.2421	2	83.3917	26.8251	17.4461	21.5966	16.6914	6.0928	7.3062	18.0069	15.9167	5.2393
380	5.403	1.2715	6.234	6.5231	1.3632	0.927	2	79.1858	22.7526	10.1508	24.544	10.6337	12.8951	16.2846	12.7022	21.583	3.6689
381	3.534	1.3044	3.9709	4.2445	1.3706	1.1373	2	58.0295	22.4011	14.7571	19.6967	12.5737	8.101	13.9601	14.6137	14.4816	4.0071
382	3.8001	1.215	3.8603	4.3002	1.3127	0.9858	2	71.1051	33.1023	13.1291	33.5796	13.2206	20.0696	28.2253	18.4196	14.5046	4.9022
383	4.0298	1.3701	5.1898	5.1182	1.4831	1.2733	2	78.6761	27.6678	18.6959	21.73	13.0237	11.0853	14.0898	15.1598	17.345	4.536
384	3.5448	1.2155	3.5195	3.9918	1.3127	0.884	2	52.2158	15.7053	11.9991	17.766	13.8532	3.459	6.6244	14.8361	13.5368	3.8573
385	3.4431	1.173	3.2569	3.7434	1.2651	0.9035	2	58.3543	24.978	11.3437	27.6445	14.1827	12.1633	20.8439	17.9171	12.6877	4.5993
386	5.2594	1.0775	4.3694	5.4181	1.233	0.5822	2	79.2483	25.9423	8.2884	44.5555	14.0753	17.747	22.3942	18.1371	17.8041	4.4511
387	3.6887	1.3523	4.5116	4.5957	1.4168	1.1893	2	71.5786	24.6417	17.0143	20.7193	14.1278	7.8393	10.952	15.8655	15.6708	4.5676
388	5.6298	1.2594	6.5067	6.7501	1.4211	0.7794	2	83.4712	18.625	12.0867	23.8955	11.3223	9.8	11.7406	12.8285	22.2753	3.7473	1.0081
389	3.8116	1.2655	4.1425	4.4801	1.3261	1.0128	2	58.8286	23.8398	9.7964	23.5392	11.1795	12.5175	21.2779	14.2012	15.1543	3.882
390	4.1024	1.2452	4.6001	4.7756	1.3804	1.0607	2	48.085	18.4876	7.6803	17.4303	8.3622	9.6181	20.0023	10.453	16.0484	2.9962
391	4.972	1.228	5.2321	5.7821	1.3442	0.7645	2	90.2295	30.661	13.1267	40.1065	13.3333	20.4678	22.6842	17.2454	19.1817	4.7039	1.0294
392	3.6787	1.2906	4.2117	4.3901	1.4478	1.1713	2	45.7164	11.7863	12.5033	10.0626	11.1599	-1.2853	-2.8115	10.8546	14.9149	3.0651
393	3.5031	1.234	3.5948	3.9961	1.3015	1.069	2	47.0286	16.9165	11.8169	15.8253	11.9216	4.1729	8.8731	13.0824	13.5807	3.4629
394	3.922	1.1991	3.8427	4.3944	1.2905	0.9376	2	44.1437	15.7687	10.4208	16.8189	9.7671	6.6114	14.977	11.4877	14.7749	2.9877
395	4.1437	1.2737	4.6885	4.9298	1.3783	1.155	2	67.7085	21.3771	12.9338	18.5076	13.1123	6.2319	9.204	14.4414	16.5812	4.0834
396	3.5022	1.1999	3.4692	3.8933	1.3483	1.0714	2	42.5004	9.5337	13.488	8.8986	13.7488	-5.1964	-12.2267	12.2508	13.2018	3.2193
397	4.0034	1.1957	4.1201	4.4801	1.3305	1.1087	2	70.2524	23.7828	12.2673	21.4517	15.4312	6.6748	9.5012	17.0511	15.0385	4.6715
398	4.7837	1.2512	5.2913	5.6493	1.3878	0.8496	2	59.8712	21.3934	10.0584	25.1798	8.6629	14.0332	23.439	11.315	18.8034	3.1841	1.0649
399	3.9792	1.1769	3.7295	4.3858	1.2637	0.9235	2	47.1233	18.0306	8.0862	19.5248	10.3678	8.4562	17.9448	12.6353	14.7123	3.203
400	6.0269	1.2378	6.6792	7.1313	1.3697	0.6452	2	99.4959	28.424	11.8692	44.0533	11.7786	20.8242	20.9297	14.8964	23.4365	4.2453	0.9163
401	6.9475	1.1307	6.6385	7.581	1.3068	0.8174	2	92.5607	14.3135	7.1663	17.5109	13.442	3.3259	3.5932	13.943	24.6782	3.7507	0.8988
402	2.9271	1.1348	2.5876	3.0452	1.2528	0.8812	2	42.3052	11.6083	16.9798	13.1734	17.9893	-4.2438	-10.0314	16.3492	10.435	4.0542
403	3.8549	1.2181	3.9298	4.3773	1.3589	0.9507	2	55.804	22.0784	10.9529	23.2236	11.3206	11.316	20.2781	14.2002	14.752	3.7828
404	3.2145	1.2663	3.2993	3.7263	1.2881	1.033	2	45.682	15.3425	15.2133	14.8525	13.3872	1.5137	3.3136	13.846	12.7874	3.5724
405	3.5453	1.1956	3.4652	3.9318	1.2718	0.9008	2	80.3325	29.0954	18.5638	32.299	19.9801	11.097	13.8138	23.1826	13.3159	6.0328
406	5.8952	1.144	5.5904	6.4631	1.2593	0.5632	2	96.2329	23.9647	16.3905	42.5533	14.3754	15.8689	16.4901	17.214	21.1868	4.5421	0.8372
407	4.2136	1.2927	4.8161	5.0883	1.4076	1.0138	2	70.6718	25.3214	13.1634	24.9765	11.927	13.2297	18.7199	14.6741	17.1118	4.13
408	3.7739	1.3163	4.515	4.5957	1.4197	1.2725	2	55.0078	16.2581	13.4413	12.7769	11.9503	1.0518	1.9121	12.1833	15.6059	3.5248
409	8.7273	1.1969	9.3002	10.138	1.3425	0.943	2	136.39	9.4427	15.6775	10.0133	15.1902	-4.8819	-3.5794	14.6652	32.8154	4.1563	0.8687
410	5.704	1.2696	6.5687	6.8957	1.4076	0.8575	2	90.0275	24.4439	11.2866	28.5073	11.4833	14.5974	16.2144	13.7055	22.7501	3.9572	1.0581
411	4.0549	1.3097	4.8932	4.9426	1.437	1.2016	2	61.6355	22.9923	14.3133	19.1353	10.4678	10.4146	16.8971	12.5962	16.6843	3.6942
412	3.7713	1.2416	3.9916	4.3516	1.3907	1.015	2	64.194	25.0607	15.5768	24.6901	13.147	11.7164	18.2515	16.0823	14.7101	4.3639
413	4.0283	1.2434	4.41	4.6771	1.3754	1.0915	2	80.6833	30.2157	18.9797	27.6827	15.208	13.6161	16.876	18.2955	15.7359	5.1273
414	5.3088	1.1953	5.4057	6.0391	1.2969	0.8646	2	122.129	34.1448	11.6448	39.4925	19.3751	17.3932	14.2417	22.5926	19.9357	6.1261	1.0597
415	5.2506	1.1757	5.1545	5.8763	1.3194	0.5763	2	92.0254	21.9425	11.7851	38.0727	15.3081	13.12	14.2569	17.8534	19.3929	4.7453	0.8331
416	3.6519	1.31	4.3064	4.4158	1.3967	1.2564	2	88.0254	27.8903	24.4025	22.1994	19.7161	3.1199	3.5443	20.4406	15.0298	5.8567
417	4.8301	1.2566	5.3862	5.7307	1.349	0.9214	2	72.4966	26.4161	10.3126	28.6689	10.3208	16.9063	23.3201	13.4597	19.0682	3.802	1.0851
418	3.7253	1.3638	4.7439	4.6814	1.5024	1.2671	2	47.6229	13.5061	13.2058	10.6588	9.8127	1.0721	2.2512	10.0388	15.9609	2.9837
419	3.7588	1.2172	3.9635	4.2574	1.3471	1.0962	2	57.0608	24.0896	9.2627	21.976	11.499	11.4847	20.1271	14.3966	14.3737	3.9698
420	5.8107	1.1888	5.9849	6.6045	1.3863	0.6279	2	88.0784	19.7155	12.4414	31.3981	12.7615	11.7023	13.2862	14.7168	21.7013	4.0587	0.8874
421	4.2204	1.2681	4.6799	5.0069	1.3626	1.011	2	58.2659	21.5275	10.589	21.2935	10.0134	11.4041	19.5725	12.4502	16.8138	3.4654
422	4.4874	1.1794	4.3971	4.994	1.314	0.8372	2	70.4046	25.9991	9.0709	31.0552	12.4739	15.5561	22.0953	16.0116	16.6272	4.2343
423	5.5483	1.2774	6.4352	6.7372	1.4163	0.8057	2	72.5489	18.3089	9.3366	22.7249	9.635	10.5462	14.5367	11.2738	22.2657	3.2583	1.0412
424	4.9296	1.2088	5.1151	5.6451	1.3767	0.7848	2	75.4609	28.1691	14.2539	35.8943	10.9211	19.5985	25.9717	14.7526	18.7195	4.0311	0.998
425	4.8128	1.2979	5.6364	5.8849	1.3593	1.0647	2	75.0862	20.6422	11.6247	19.3884	11.9088	7.9632	10.6054	13.3217	19.6237	3.8263
426	4.4727	1.2401	4.7914	5.2168	1.3494	0.9042	2	79.3503	30.4727	10.5835	33.6995	12.5741	19.1026	24.0738	16.561	17.4257	4.5536
427	3.4516	1.2779	3.6571	4.0603	1.3039	0.9667	2	70.8778	20.2025	19.8942	20.8979	18.8359	1.9934	2.8124	19.3809	13.8569	5.115
428	3.5578	1.3241	4.2567	4.3344	1.4674	1.1779	2	68.7903	29.8132	12.5441	25.3109	12.6598	14.9015	21.6622	16.1605	14.799	4.6483
429	3.8122	1.1858	3.7831	4.2188	1.3049	0.9344	2	64.072	22.8907	13.3713	24.497	14.4563	9.3823	14.6434	16.9364	14.2018	4.5115
430	4.6251	1.2337	5.0868	5.3795	1.3686	0.9807	2	56.1708	17.8682	8.0346	18.2194	9.3283	8.7197	15.5235	11.0425	17.9264	3.1334
431	3.7391	1.1557	3.3784	4.0346	1.2145	0.9127	2	56.259	24.1207	9.3412	26.4269	13.0342	12.224	21.7281	16.6526	13.5755	4.1442
432	4.2136	1.1972	4.2893	4.7371	1.3267	1.0099	2	49.6534	16.683	7.8603	16.5188	10.0539	6.5292	13.1496	11.5761	15.8481	3.1331
433	4.6628	1.2442	5.0016	5.4695	1.3076	1.0123	2	69.2077	27.0436	10.3493	26.7158	10.5691	16.3447	23.6169	13.8371	18.2264	3.7971
434	5.9467	1.2768	6.9218	7.2426	1.4174	0.7273	2	86.6512	22.1851	13.1824	30.5033	10.4069	14.6161	16.8677	12.5186	23.8525	3.6328	1.0195
435	6.3721	1.238	7.2134	7.5596	1.4266	0.7099	2	101.784	32.0478	13.0171	45.1449	10.7229	24.4357	24.0073	14.1105	24.7824	4.1071	0.9016
436	3.6765	1.2942	4.0576	4.3987	1.3666	1.0154	2	71.3162	20.5833	19.0595	20.2718	16.676	3.651	5.1195	17.576	14.9481	4.7709
437	5.3575	1.1059	4.6847	5.6622	1.2593	0.6528	2	72.7121	28.576	6.6337	43.7763	10.9466	21.4304	29.4729	15.5212	18.6128	3.9066	0.8916
438	5.553	1.2165	5.9462	6.4374	1.4004	0.6975	2	91.1878	27.4507	11.7523	39.3586	12.1433	18.9813	20.8156	15.3355	21.2214	4.297	0.9945
439	3.4338	1.2709	3.673	4.0175	1.3159	1.0005	2	56.2228	13.9399	16.3569	13.9325	15.8218	-1.8903	-3.3622	15.3071	13.7104	4.1007
440	4.4564	1.2213	4.6987	5.1225	1.3181	0.9745	2	72.6374	18.2335	16.6474	18.7109	14.6082	3.998	5.5041	15.459	17.0986	4.2481
441	5.2621	1.2279	5.6498	6.1376	1.3642	0.8312	2	62.7346	22.5122	9.1427	27.0845	8.3473	15.5741	24.8254	11.1039	20.2984	3.0906
442	3.4559	1.4174	4.6073	4.4672	1.5547	1.3572	2	49.7298	13.9315	16.3418	10.2652	11.0142	-1.0166	-2.0442	10.7937	15.3885	3.2316
443	5.4963	1.251	6.0733	6.5402	1.446	0.7039	2	73.9104	15.5233	13.4036	22.0541	10.874	7.8693	10.6471	12.1697	21.6018	3.4215	0.9163
444	5.2298	1.1374	4.8965	5.6708	1.2478	0.8259	2	55.285	20.7393	6.0593	25.1115	8.4866	13.7303	24.8355	11.2907	18.6873	2.9584	1.0541
445	5.9133	1.1971	6.2483	6.7715	1.3861	0.6816	2	72.837	15.6915	9.5938	23.0206	10.2657	8.6941	11.9364	11.6571	22.2395	3.2751	0.9514
446	4.9525	1.32	6.1196	6.1633	1.4957	1.0335	2	82.0316	35.5199	10.5918	34.37	9.1448	26.0692	31.7795	13.4047	20.5371	3.9943	1.1872
447	4.5173	1.2166	4.6289	5.1782	1.3047	1.0066	2	56.8314	22.9204	9.3801	22.77	9.3617	13.4969	23.749	12.2775	17.2658	3.2916
448	3.7308	1.1719	3.5682	4.0775	1.252	0.9631	2	54.2255	20.3338	10.907	21.1134	13.0094	7.8047	14.393	15.1969	13.7358	3.9477
449	4.7636	1.3314	5.8774	5.962	1.4573	1.0297	2	56.0982	14.8036	10.049	14.3766	8.5184	6.0322	10.7529	9.5447	19.9252	2.8154
450	4.1701	1.2893	4.9335	5.0197	1.4404	1.2536	2	66.1498	24.3445	12.231	19.42	11.3602	10.1035	15.2737	13.4083	16.8908	3.9163
451	5.393	1.2538	5.9523	6.4246	1.3715	0.6811	2	94.9347	30.7104	13.1938	45.0916	12.1838	22.4124	23.6082	15.9492	21.2433	4.4689	0.9419
452	3.5287	1.3545	4.1763	4.3858	1.4231	1.2573	2	48.5747	16.1097	14.1099	12.813	11.1219	2.1263	4.3774	11.631	15.0154	3.235
453	3.7137	1.2749	4.0493	4.3858	1.3146	0.9694	2	77.1939	32.8036	16.9158	33.8386	14.4128	18.8316	24.3952	19.0635	14.8744	5.1897
454	5.6722	1.1552	5.5619	6.2661	1.3198	0.6182	2	79.4829	21.2689	9.0652	34.4063	11.7753	13.9898	17.601	14.2906	20.5852	3.8612	0.9183
455	6.3127	1.23	7.1756	7.4397	1.46	0.6024	2	76.9871	18.5206	8.8199	30.743	8.8947	13.1622	17.0966	10.729	24.3923	3.1562	0.8528
456	3.739	1.2501	4.0621	4.3387	1.3809	1.1737	2	67.1086	24.4381	14.246	20.8218	14.7728	7.0995	10.5791	16.5207	14.6841	4.5702
457	4.9619	1.2802	5.7871	6.0006	1.4487	1.0281	2	108.165	38.6448	11.3598	37.5901	14.6082	23.6267	21.8431	18.6908	19.9563	5.4201	1.1704
458	5.6152	1.2412	6.0011	6.6387	1.3309	0.9008	2	106.304	40.9177	11.4215	45.4237	12.8202	29.3692	27.6276	17.7141	21.8947	4.8552
459	5.3262	1.2651	6.1808	6.3946	1.4025	1.0128	2	88.8034	29.1277	12.5002	28.7599	11.5472	17.4329	19.6309	14.3676	21.1682	4.1951
460	3.922	1.2584	4.2963	4.5957	1.3533	1.1474	2	57.2418	14.785	15.7609	12.8862	13.483	-0.6847	-1.1962	13.3235	15.5055	3.6917
461	4.8756	1.1913	4.8251	5.5037	1.2691	0.7366	2	72.0974	15.5115	11.9813	21.0594	13.8401	5.3174	7.3753	14.9422	18.2472	3.9511	1.0638
462	4.2284	1.2213	4.3558	4.8441	1.2945	0.889	2	51.2156	21.817	7.7615	24.5399	8.4801	14.2779	27.878	11.758	16.2239	3.1568
463	3.8279	1.2906	4.3104	4.5829	1.3393	1.0553	2	82.8007	31.1567	17.4946	29.5248	15.8654	14.4144	17.4085	19.2095	15.5205	5.3349
464	6.5136	1.2524	7.3417	7.8209	1.4311	0.7762	2	71.3714	22.9381	9.1263	29.5516	7.3769	17.2121	24.1162	9.7214	25.6274	2.785	0.9927
465	6.5028	1.1288	6.2154	7.067	1.334	0.705	2	109.411	38.9642	10.7587	55.2694	12.7843	29.9514	27.3752	17.6032	23.0607	4.7445	0.9091
466	4.113	1.2451	4.2606	4.7885	1.3065	0.9495	2	65.0406	16.4214	13.2612	17.2941	14.6838	2.4786	3.8109	15.2656	16.0886	4.0427
467	3.6529	1.2078	3.6346	4.0989	1.3254	1.0446	2	55.4364	15.4125	15.053	14.7545	15.4535	-0.7302	-1.3172	15.2524	13.8605	3.9996
468	3.0907	1.1771	2.8367	3.3408	1.2628	0.9451	2	38.775	11.1117	13.1784	11.7568	14.6248	-2.7106	-6.9906	13.6691	11.4296	3.3925
469	5.5293	1.2368	6.2143	6.5102	1.438	0.7688	2	70.2313	23.1889	8.9947	30.1614	8.6389	16.5471	23.5609	11.3016	21.4836	3.2691	1.0317
470	3.5908	1.1474	3.2856	3.8376	1.257	0.8996	2	59.0599	17.5634	14.9577	19.5241	17.3916	1.9184	3.2482	17.9754	12.9438	4.5628
471	5.4791	1.1244	5.0692	5.8892	1.3131	0.7609	2	73.2388	28.8554	7.014	37.9209	10.302	21.0162	28.6954	14.4478	19.3538	3.7842	1.0178
472	3.3611	1.1393	2.9851	3.5506	1.2371	0.9532	2	51.288	13.8322	13.9274	14.511	18.4338	-3.7393	-7.2908	17.1813	12.0297	4.2634
473	3.3987	1.2926	3.8042	4.0346	1.4047	1.2354	2	59.6842	18.142	14.3698	14.6848	16.1717	-1.8369	-3.0777	15.689	13.8016	4.3244
474	5.475	1.1365	5.1865	5.9449	1.2257	0.9368	2	74.1728	17.8019	9.6925	19.0022	13.2649	5.3749	7.2465	14.3011	19.5471	3.7946
475	2.3763	1.3603	2.7693	2.8354	1.5701	1.1718	2	48.033	22.9035	19.7489	19.5457	15.7304	4.4707	9.3076	17.3448	10.1552	4.7299
476	6.0189	1.1913	6.158	6.8657	1.3088	0.7132	2	74.3818	22.0464	10.1494	30.9113	9.612	15.191	20.423	12.0789	22.5262	3.302	0.9264
477	5.091	1.1419	4.8696	5.5337	1.2771	0.9606	2	64.2623	22.0535	7.6453	22.958	10.7977	11.6812	18.1774	13.1966	18.2637	3.5186
478	6.7799	1.1111	6.1156	7.2683	1.3041	0.5612	2	93.5639	14.6239	10.2696	26.0584	14.2121	6.6481	7.1054	15.2992	23.6666	3.9534	0.7956
479	4.2726	1.2481	4.6379	4.9983	1.3708	1.0911	2	73.5712	24.8998	12.4489	22.8216	13.7226	9.9276	13.4939	15.863	16.753	4.3915
480	4.1467	1.2134	4.2716	4.7156	1.2667	1.0162	2	48.093	16.892	10.0621	16.6231	9.5842	7.1528	14.8729	11.2588	15.8073	3.0425
481	3.8645	1.2893	4.4883	4.6257	1.5863	1.0123	2	56.8619	12.3804	11.1448	12.2295	12.797	-0.5745	-1.0103	12.6689	15.6527	3.6327
482	3.9079	1.2892	4.3061	4.6814	1.3069	1.057	2	55.9913	19.8641	10.7781	18.7934	11.1192	8.1114	14.4869	13.0028	15.8275	3.5376
483	6.4452	1.17	6.5148	7.2469	1.3279	0.5518	2	82.0807	23.478	9.664	42.5454	9.8278	18.0546	21.9962	12.5991	23.6896	3.4648	0.797
484	3.7807	1.1164	3.2969	3.9533	1.2208	0.9014	2	47.7141	14.8728	10.0007	16.5001	13.7093	2.5155	5.272	14.4724	13.2598	3.5984
485	2.2232	1.4013	2.6967	2.694	1.5025	1.2429	2	44.977	19.8992	22.2966	16.0101	17.2505	-1.5417	-3.4278	16.6785	9.7874	4.5954
486	3.9049	1.2597	4.2466	4.5786	1.3212	1.0285	2	72.6404	26.4869	15.2728	25.7518	14.3421	11.7354	16.1555	17.1055	15.454	4.7004
487	5.6554	1.2456	6.3066	6.7115	1.4145	0.7695	2	76.7249	21.4806	11.9792	27.9157	9.977	13.8034	17.9908	12.1658	22.131	3.4669	1.0496
488	5.8105	1.1123	5.1482	6.1976	1.2504	0.5976	2	85.77	27.7335	10.3264	46.4103	12.7536	20.1123	23.4491	16.6602	20.3044	4.2242	0.8803
489	5.1974	1.1945	5.3677	5.902	1.3597	0.8605	2	56.3365	18.001	12.2285	20.9203	8.5053	10.6825	18.962	10.4955	19.5037	2.8885
490	3.1702	1.2177	3.0596	3.5421	1.2602	0.9505	2	54.6228	16.1181	18.7246	16.9578	18.2563	-1.2342	-2.2595	17.8529	12.1275	4.504
491	3.5942	1.2295	3.7365	4.0946	1.3124	1.0383	2	63.7463	15.3925	21.9099	14.8243	17.9213	-3.2156	-5.0444	17.0604	13.8827	4.5918
492	4.7717	1.2578	5.3064	5.6622	1.3596	0.9254	2	109.944	43.1399	14.2109	46.6194	15.2483	29.0296	26.4041	20.7191	18.8548	5.8311
493	4.0786	1.307	4.7638	4.9641	1.4266	1.0567	2	58.2268	24.0064	9.662	22.7178	9.2311	14.2516	24.476	12.2228	16.7467	3.4769
494	4.4584	1.2906	5.1808	5.3966	1.4003	0.9724	2	80.6269	30.2082	8.2444	31.0658	11.9804	18.5585	23.0178	15.5626	18.077	4.4602
495	5.7583	1.2925	6.9482	7.0842	1.468	0.9135	2	103.112	36.8948	10.784	40.3893	10.9728	26.8713	26.0602	14.8402	23.3818	4.4099	1.1547
496	5.5384	1.2123	5.8611	6.3989	1.3094	0.7638	2	87.7762	24.9187	13.1158	32.6225	12.3318	15.4991	17.6575	14.9761	21.0936	4.1613	1.0104
497	6.1385	1.1782	6.1199	6.9343	1.301	0.6473	2	109.062	16.7287	18.6147	25.8447	16.8718	5.808	5.3254	17.8208	22.7204	4.8002	0.9164
498	5.1829	1.2977	6.3101	6.3646	1.4415	1.0362	2	72.6445	20.9065	9.137	20.1757	9.8103	10.7409	14.7856	11.5124	21.1303	3.4379	1.1923
499	5.7889	1.2776	6.8132	7.0456	1.4567	0.7208	2	113.091	37.188	11.9765	51.5946	12.4587	28.2081	24.9428	16.5989	23.2349	4.8673	0.9934
500	3.7118	1.2365	3.9387	4.2616	1.3497	1.0496	2	80.916	18.035	23.7756	17.1834	21.7646	-4.8082	-5.9422	20.5438	14.4192	5.6117
501	5.4111	1.215	5.8049	6.2575	1.3559	0.7922	2	61.7812	19.3757	7.7205	24.4571	8.4596	12.6738	20.514	10.6429	20.6537	2.9913	1.051
502	3.5407	1.3346	4.297	4.343	1.4455	1.1874	2	43.3962	9.3702	14.8404	7.8914	10.9421	-3.6224	-8.3473	10.0992	14.8447	2.9233
503	5.0634	1.1911	5.1206	5.7264	1.312	0.7348	2	77.2616	27.8121	11.466	37.8487	11.275	19.527	25.2739	15.0884	18.9466	4.0779	0.9715
504	5.1851	1.2316	5.6117	6.0605	1.3491	0.8693	2	52.7841	14.0752	9.455	16.1911	8.1623	6.9795	13.2227	9.4061	20.0623	2.631	1.0907
505	5.0919	1.2305	5.5327	5.9406	1.3483	0.9819	2	64.6153	23.1002	11.0329	23.5255	9.1227	14.1425	21.8872	11.6788	19.6837	3.2827
506	5.1162	1.2613	5.8888	6.1119	1.3947	0.8547	2	80.3265	26.1042	9.0395	30.5419	10.7711	16.8981	21.0368	13.6406	20.2737	3.9621	1.1225
507	5.1257	1.2485	5.6194	6.0648	1.3929	0.8017	2	56.5511	15.2431	11.2994	19.0127	8.5742	8.3688	14.7987	10.0635	20.1041	2.8129	1.1004
508	4.9321	1.2197	5.3114	5.6965	1.3737	1.0059	2	52.1475	18.3246	7.2951	18.2163	7.8559	10.422	19.9856	9.818	18.8989	2.7593
509	4.9314	1.216	5.0167	5.6793	1.2793	0.9228	2	93.6562	39.1606	12.3185	42.4367	13.3113	26.8769	28.6974	18.6689	18.8391	4.9714
510	3.5609	1.337	4.3964	4.3773	1.4911	1.2575	2	70.2687	19.6607	18.3166	15.6344	16.1228	-0.6142	-0.8741	15.9832	14.9567	4.6981
511	4.1177	1.1899	4.1381	4.5957	1.302	0.9247	2	46.3551	14.2864	10.2505	15.4498	9.9796	5.0583	10.9121	11.202	15.3924	3.0116
512	4.0475	1.2196	4.2349	4.6171	1.3463	1.0392	2	50.7315	19.2797	9.6508	18.5518	9.8421	9.0514	17.8418	11.9794	15.5079	3.2713
513	3.7523	1.2144	3.8703	4.2402	1.3543	1.1005	2	54.341	15.2186	13.6044	13.8289	14.1247	-0.3254	-0.5988	14.0405	14.3152	3.796
514	3.8899	1.2055	4.0041	4.3773	1.331	1.1291	2	51.7703	15.9591	9.7839	14.134	12.4563	1.8943	3.659	12.9293	14.7313	3.5143
515	4.6555	1.1513	4.423	5.0754	1.2476	0.8502	2	51.8136	19.3398	7.1706	22.7464	9.0893	11.6117	22.4105	11.7146	16.8385	3.0771
516	5.7992	1.1898	6.0786	6.5959	1.4113	0.6513	2	107.174	24.5423	17.0022	37.6806	15.2252	14.6258	13.6468	17.6313	21.6759	4.9444	0.9261
517	3.0948	1.2501	3.2618	3.5335	1.3776	1.1758	2	69.0012	21.9647	21.1602	18.6806	22.549	-4.5485	-6.5919	21.1543	12.1544	5.6771
518	3.298	1.0918	2.754	3.3451	1.2262	0.8553	2	55.8239	14.6691	17.1128	17.151	21.6754	-3.8697	-6.932	20.2701	11.3125	4.9347
519	4.4659	1.2183	4.6727	5.1225	1.3121	0.965	2	52.0971	18.8481	7.6602	19.5326	8.9676	10.1948	19.5688	11.1492	17.0936	3.0478
520	4.7236	1.1662	4.6625	5.2168	1.3116	0.7574	2	78.249	27.3197	9.8541	36.0685	13.042	17.4412	22.2894	16.7826	17.3058	4.5215	1.0025
521	3.5384	1.2723	3.871	4.1546	1.3542	1.0278	2	87.3915	34.8846	18.7591	33.9422	18.4676	15.9043	18.1989	22.5759	14.1432	6.179
522	3.3595	1.1848	3.136	3.6791	1.3104	0.9355	2	58.6665	27.2182	12.7763	29.0938	14.2915	13.848	23.6046	18.7074	12.5047	4.6916
523	5.1271	1.1552	4.8661	5.6365	1.2552	0.8032	2	82.1597	25.3088	11.0055	31.511	13.9926	14.0704	17.1257	16.8841	18.6073	4.4155
524	3.6787	1.3139	4.3447	4.4629	1.4239	1.145	2	60.4016	20.0021	13.2614	17.4686	12.6263	5.5445	9.1794	13.9024	15.1846	3.9778
525	3.3213	1.2162	3.2516	3.722	1.2886	0.9289	2	63.0033	15.8707	18.9677	17.0858	20.292	-2.9781	-4.7269	19.3761	12.6902	4.9647
526	3.0951	1.2199	3.0535	3.4564	1.3122	1.0866	2	75.7736	30.7383	18.1535	28.289	22.8963	5.8596	7.733	24.8153	11.862	6.3879
527	6.1255	1.1702	6.1951	6.8743	1.3709	0.7181	2	123.933	43.808	12.3931	61.0072	14.6292	33.3031	26.8719	20.005	22.5195	5.5034	0.9114
528	3.3439	1.2904	3.7129	3.9575	1.3249	1.1459	2	51.8305	23.8505	10.2389	20.8137	10.8999	11.3603	21.9182	13.9596	13.5555	3.8236
529	3.601	1.2757	3.996	4.2445	1.4084	1.1973	2	70.902	22.6549	14.8752	18.9222	17.2392	2.015	2.842	17.7432	14.4315	4.913
530	3.1045	1.1594	2.8632	3.3108	1.248	0.9673	2	49.3109	14.6369	14.7892	15.1312	18.2897	-3.0553	-6.196	17.2223	11.3074	4.3609
531	3.918	1.2879	4.4696	4.6899	1.3707	1.1382	2	60.2131	22.3751	9.5978	19.6585	11.3579	9.4477	15.6904	13.4717	15.8521	3.7984
532	5.399	1.2013	5.6368	6.1762	1.3633	0.7613	2	79.8459	25.1366	10.2378	33.0187	11.2213	16.594	20.7825	14.1651	20.3759	3.9186	1.0317
533	5.9025	1.1053	5.2828	6.2618	1.254	0.7326	2	90.8063	26.9266	8.4194	36.7533	14.0389	16.6412	18.326	17.189	20.4958	4.4305
534	5.9033	1.1028	5.2015	6.249	1.272	0.5798	2	112.036	28.2272	10.2672	48.6855	18.1339	17.7134	15.8104	21.5392	20.4516	5.4781	0.8678
535	5.529	1.189	5.6951	6.2704	1.3163	0.7296	2	62.2891	17.004	10.0191	23.3066	9.1199	10.3503	16.6166	10.9373	20.652	3.0161	1.024
536	4.0198	1.2342	4.2475	4.6343	1.2965	1.0317	2	69.1896	22.9791	13.0125	22.2738	14.3698	8.1543	11.7854	16.2895	15.586	4.4392
537	4.7888	1.0799	4.0818	4.9212	1.2601	0.778	2	59.2344	21.7457	6.9471	27.9507	11.3472	12.9175	21.8074	14.5118	16.2468	3.6459
538	4.3268	1.2145	4.504	4.9384	1.3442	0.8902	2	79.4385	24.7292	15.6393	27.7803	15.139	11.253	14.1657	17.6373	16.5088	4.8119
539	3.8298	1.2873	4.2583	4.5743	1.3557	1.0404	2	68.9907	23.144	16.1314	22.2451	14.2476	8.3207	12.0606	16.2015	15.4877	4.4545
540	4.0452	1.2753	4.3559	4.8099	1.3166	1.042	2	54.105	19.1519	10.9066	18.3799	10.5475	8.1614	15.0844	12.4211	16.2072	3.3383
541	4.1331	1.2655	4.6334	4.887	1.3636	1.1232	2	59.7448	25.2172	9.117	22.4518	9.8364	14.1692	23.7162	12.8944	16.4325	3.6358
542	3.1877	1.2613	3.4002	3.6791	1.3787	1.0896	2	55.598	25.0056	11.3245	22.9494	13.2399	10.5794	19.0284	16.3514	12.6309	4.4017
543	6.4025	1.2141	7.0359	7.4568	1.3858	0.7665	2	110.364	34.595	11.0982	45.1346	12.0855	25.3317	22.9529	15.6858	24.42	4.5194	0.9827
544	3.5701	1.1454	3.3164	3.8076	1.2557	0.9259	2	52.4028	15.3723	12.6227	16.6031	15.4905	1.0301	1.9657	15.8011	12.8465	4.0791
545	4.0454	1.2021	4.049	4.5529	1.2858	0.9558	2	58.2714	24.7387	12.4128	25.8834	10.8406	14.3775	24.6733	14.3916	15.2775	3.8142
546	5.4501	1.0758	4.5959	5.6151	1.2677	0.6255	2	68.2732	19.2555	8.0262	30.7841	12.3458	11.5332	16.8927	14.8552	18.4206	3.7064	0.8903
547	4.8082	1.1701	4.6576	5.3324	1.262	0.8849	2	81.7766	33.8891	7.6329	38.2972	12.6931	22.657	27.706	17.5577	17.6753	4.6266	0.9494
548	5.6959	1.0941	5.1584	5.9749	1.3705	0.693	2	82.8717	26.8105	9.6412	38.6885	12.5546	18.1103	21.8534	16.0654	19.5775	4.233	0.982
549	3.529	1.3413	4.2636	4.3473	1.4399	1.2809	2	71.5249	31.2428	17.215	24.3904	13.5057	13.9427	19.4935	16.7757	14.8703	4.8099
550	3.2775	1.2309	3.461	3.7091	1.3657	1.098	2	43.5411	9.5956	15.2637	8.7389	14.3658	-6.1784	-14.1898	12.5805	12.6741	3.4354
551	4.3027	1.1906	4.2861	4.8184	1.3608	0.9382	2	46.9249	15.4872	8.6006	16.5072	9.3903	6.6772	14.2295	10.9482	16.0931	2.9158
552	3.3452	1.1501	3.0687	3.5635	1.2928	1.0118	2	60.5171	14.7013	18.0539	14.5296	22.2743	-7.8362	-12.9487	19.7208	12.0868	5.0069
553	5.4902	1.0903	4.7372	5.7307	1.2808	0.5739	2	74.121	15.1023	7.7334	26.3139	14.176	6.9663	9.3986	15.6466	18.8051	3.9415	0.8182
554	4.9859	1.1277	4.6595	5.3495	1.3057	0.7328	2	74.1909	28.4397	8.0172	38.812	11.6513	19.9022	26.8257	15.9225	17.6633	4.2003
555	3.6839	1.1852	3.6627	4.0646	1.3381	0.9768	2	64.0849	18.9981	18.5579	19.4493	16.7868	2.6007	4.0582	17.4966	13.7164	4.6721
556	4.7352	1.163	4.4902	5.2168	1.2585	0.7713	2	63.9651	23.3943	9.2045	30.3293	10.9094	14.9794	23.4181	14.2455	17.3007	3.6973
557	5.7025	1.1509	5.4877	6.279	1.3126	0.733	2	76.7312	31.6271	8.2939	43.1495	9.4861	24.6741	32.1565	13.9824	20.619	3.7214	0.9666
558	5.4686	1.2164	5.8414	6.3346	1.4151	0.7617	2	82.8787	29.576	11.6967	38.8308	10.4932	21.5837	26.0425	14.1882	20.8983	3.9658	1.0044
559	4.1341	1.0056	2.9925	3.9404	1.1138	0.7	2	38.8865	12.8181	5.8583	18.3119	11.3712	4.8584	12.4938	12.9947	13.061	2.9773
560	5.3348	1.2227	5.6679	6.2019	1.3688	0.682	2	87.2113	31.0393	9.9729	45.5141	11.2662	23.3561	26.781	15.3869	20.4915	4.256	0.9178
561	3.6769	1.2325	3.8691	4.206	1.3258	0.9782	2	56.615	19.0712	15.0071	19.4956	12.9871	6.3668	11.2458	14.6326	14.2376	3.9764
562	3.1929	1.3123	3.6571	3.8205	1.4325	1.1465	2	48.5681	10.7382	20.0703	9.3664	15.068	-6.5367	-13.4588	13.2805	13.1635	3.6896
563	3.4433	1.2535	3.6537	3.979	1.324	1.0008	2	77.0033	24.1082	20.4544	24.0893	19.9387	4.1539	5.3944	21.0754	13.5595	5.6789
564	4.6856	1.1186	4.1672	4.9726	1.3131	0.6482	2	65.84	26.7822	12.2485	41.3179	11.0991	19.5878	29.7506	15.7996	16.4655	3.9987	0.8879
565	3.6117	1.1603	3.4523	3.9019	1.3078	1.0115	2	69.9711	23.0316	18.8063	22.7699	19.2314	3.5792	5.1153	20.268	13.1657	5.3147
566	3.9964	1.2339	4.2142	4.6043	1.3867	1.0664	2	62.3938	22.0933	12.8964	20.7173	12.8028	8.4401	13.5271	14.8056	15.4911	4.0277
567	3.046	1.1524	2.6742	3.2251	1.2347	0.8964	2	36.6496	15.3156	9.3107	17.0866	11.9997	4.5596	12.4411	13.7049	11.0273	3.3235
568	3.9951	1.1044	3.3916	4.1503	1.1949	0.8769	2	73.2588	28.1474	8.711	32.1003	17.9385	12.4178	16.9506	21.6001	13.8607	5.2854
569	3.2475	1.0624	2.4294	3.208	1.1589	0.7829	2	51.8104	19.5379	12.8483	24.9549	19.6004	4.1922	8.0914	21.3264	10.8392	4.7799
570	3.1085	1.2136	2.9775	3.4564	1.3042	1.0366	2	57.1058	20.454	16.4763	19.7318	18.8839	0.8789	1.5391	19.1791	11.8516	4.8184
571	4.7318	1.2442	5.3404	5.5551	1.4004	1.0519	2	77.2444	26.4919	9.6102	25.1848	11.8347	14.043	18.18	14.4642	18.4955	4.1764
572	4.2662	1.109	3.75	4.4672	1.2679	0.9773	2	76.366	19.0296	13.9523	19.4715	20.6792	-1.1803	-1.5456	20.3643	14.8634	5.1379
573	4.7995	1.1975	4.9999	5.4395	1.3762	0.809	2	63.5497	20.7763	11.0474	25.6829	10.2062	12.52	19.7011	12.7102	18.0554	3.5197	1.0517
574	5.2741	1.2473	5.7642	6.2447	1.3294	0.7855	2	72.4737	22.5365	9.9573	28.6911	10.0301	14.658	20.2253	12.5731	20.6672	3.5067	1.0617
575	3.9644	1.2142	3.9446	4.4972	1.2701	0.8674	2	53.1636	15.7972	9.0819	18.2113	12.143	5.2639	9.9013	13.4776	15.1223	3.5156
576	3.2549	1.205	3.2292	3.6106	1.3303	1.1127	2	41.2777	13.397	12.6863	12.04	13.173	-1.2607	-3.0542	12.7826	12.3221	3.3499
577	3.9852	1.1847	3.901	4.4201	1.2982	0.9663	2	80.6146	33.9397	13.0542	35.1234	15.9043	18.5714	23.0373	20.6651	14.8324	5.435
578	4.8106	1.1705	4.5946	5.3367	1.2982	0.8647	2	58.1945	19.666	8.4726	22.7427	10.3296	10.7338	18.4447	12.6658	17.6893	3.2898
579	4.3697	1.2076	4.5767	4.9641	1.3093	0.9462	2	79.4167	31.6246	9.5173	33.4231	13.1641	19.1689	24.1371	17.3524	16.5783	4.7904
580	5.0414	1.2585	5.5251	6.0048	1.3794	0.9521	2	65.9327	20.4306	11.2924	21.4589	9.9502	10.9571	16.6186	11.9333	19.9325	3.3078
581	3.8547	1.2737	4.1731	4.5614	1.3479	1.0463	2	59.1013	16.2107	14.4089	15.4936	13.717	1.8588	3.1451	14.1624	15.4238	3.8318
582	3.4537	1.2519	3.6435	3.9875	1.3543	1.0093	2	59.0952	22.4153	14.7812	22.2096	13.9244	8.3619	14.1499	16.2193	13.5839	4.3504
583	3.7191	1.1297	3.213	3.9276	1.1983	0.8108	2	60.5684	16.8319	15.7296	20.7595	18.2065	2.07	3.4176	18.851	13.1992	4.5888
584	6.4398	1.1084	5.8152	6.8743	1.2591	0.508	2	82.9606	10.6316	11.3492	20.9281	13.6286	3.7082	4.4698	14.2662	22.4245	3.6996	0.8054
585	3.8478	1.3822	4.5355	4.9084	1.4412	1.0033	2	65.1495	14.2176	21.3991	14.1708	14.4192	-0.2492	-0.3825	14.3643	16.7081	3.8993
586	3.7489	1.1259	3.3466	3.949	1.2833	0.921	2	69.1622	19.6676	13.909	21.3544	20.4054	0.874	1.2637	20.6664	13.2608	5.2155
587	5.3138	1.1229	4.7298	5.6965	1.367	0.6346	2	75.9767	27.041	9.0202	42.6127	11.9493	19.4582	25.6107	16.0634	18.7461	4.0529	0.8933
588	3.2526	1.3598	3.9604	4.0261	1.5246	1.1147	2	56.2891	9.3699	21.5737	8.4056	16.4879	-9.0094	-16.0056	14.213	13.8948	4.0511
589	4.7322	1.0661	3.8251	4.8013	1.2349	0.6863	2	55.3518	16.5879	6.88	24.1695	12.35	8.1119	14.6552	14.4707	15.8501	3.4922	0.9976
590	4.2941	1.2216	4.4078	4.9255	1.341	0.9001	2	31.8269	10.4171	8.0102	11.5729	6.1037	4.923	15.468	7.2206	16.48	1.9312
591	3.6185	1.267	3.9615	4.2402	1.3414	1.1104	2	69.9215	27.3122	16.6465	24.5977	14.9447	10.7182	15.3289	17.6503	14.4034	4.8545
592	5.3296	1.1688	5.2727	5.9363	1.5161	0.5998	2	86.4082	22.2682	11.8075	37.1269	13.726	14.0355	16.2433	16.3878	19.5705	4.4152	0.8552
593	5.0311	1.0845	4.3173	5.2039	1.2217	0.7588	2	65.5529	14.1934	10.1533	18.7048	14.4331	3.2415	4.9449	15.1838	17.1415	3.8242	1.014
594	2.8643	1.2012	2.6939	3.1309	1.2645	1.0005	2	42.6349	12.1545	18.0744	12.1482	18.0001	-5.855	-13.7329	15.8265	10.8088	3.9445
595	3.9468	1.1805	3.8708	4.3601	1.2678	0.9158	2	62.5035	18.1179	14.9231	19.7833	15.0207	4.3617	6.9783	16.1474	14.6374	4.2701
596	4.464	1.1648	4.239	4.9084	1.3197	0.7345	2	65.4094	23.8542	10.7718	32.4762	11.8578	15.1445	23.1534	15.4304	16.3347	4.0043
597	4.8288	1.0641	3.8803	4.8955	1.2075	0.6598	2	58.6068	19.6911	7.4347	29.8443	12.0837	11.7183	19.9948	15.1037	16.1433	3.6304	0.9252
598	3.5798	1.2747	3.9706	4.2145	1.3932	1.0881	2	58.8413	24.8686	10.5296	22.8554	11.7859	12.0445	20.4695	14.8192	14.3359	4.1045
599	4.0013	1.0988	3.3603	4.1374	1.2303	0.7969	2	61.7441	21.5812	8.9868	27.0813	15.6678	9.0955	14.731	18.3746	13.8121	4.4703
600	3.7449	1.2866	4.1445	4.4629	1.358	1.1006	2	52.2756	19.0231	13.1965	17.2844	10.9244	6.9998	13.3902	12.6132	15.1368	3.4535
601	6.2583	1.1775	6.3647	7.0713	1.3815	0.7376	2	74.4713	26.4024	9.4941	35.7962	8.5424	20.1017	26.9925	11.7007	23.15	3.2169	0.9699
602	4.4755	1.0714	3.5669	4.5486	1.1784	0.5859	2	49.4238	15.0412	7.5556	25.6728	11.534	8.2837	16.7605	13.8562	15.0637	3.281	0.9068
603	6.4061	1.127	6.0961	6.9471	1.3249	0.7162	2	110.637	40.3412	10.3482	56.3254	13.0664	30.9828	28.0039	18.1489	22.6814	4.8779	0.939
604	3.7602	1.0882	3.1511	3.8376	1.2513	0.9122	2	54.3248	18.7802	8.9487	20.588	15.8756	4.2986	7.9128	17.2399	12.8545	4.2261
605	3.51	1.2326	3.7221	4.0004	1.383	1.1785	2	64.1598	21.0615	14.3355	17.871	16.9441	1.0925	1.7028	17.2375	13.5918	4.7205
606	3.595	1.2083	3.5185	4.0304	1.2993	0.9593	2	54.6537	23.1181	11.8039	24.0986	12.3225	11.2969	20.67	15.5332	13.646	4.0051
607	3.6505	1.1461	3.3887	3.9019	1.2762	1.0158	2	57.6843	16.2282	12.275	15.9756	17.4709	-1.5189	-2.6331	17.0225	13.1436	4.3888
608	2.7378	1.0557	2.0411	2.6512	1.2013	0.7999	2	41.3935	16.2273	13.0855	20.2878	20.275	0.0102	0.0247	20.28	9.0804	4.5586	0.9178
609	4.365	1.0414	3.3789	4.313	1.228	0.619	2	46.5046	15.6723	7.1121	25.3191	11.1714	8.7573	18.831	13.7632	14.2809	3.2564
610	3.7595	1.2143	3.7988	4.2488	1.2926	1.0563	2	69.3495	21.7238	14.3533	20.5652	17.3661	3.3793	4.8729	18.2556	14.3421	4.8354
611	3.192	1.2512	3.2381	3.6577	1.3039	0.9677	2	68.0668	26.1319	19.7322	27.0028	18.4705	8.2572	12.131	21.0206	12.5465	5.4252
612	3.0062	1.401	3.616	3.7905	1.3978	1.1885	2	19.2661	6.3613	7.7623	5.3524	5.3162	0.0431	0.2237	5.328	13.2315	1.4561
613	2.9474	1.3488	3.3382	3.5849	1.3854	1.1864	2	60.1917	21.1716	25.949	17.8445	18.1342	-0.3437	-0.571	18.0312	12.4888	4.8197
614	6.4642	1.1576	6.3077	7.1955	1.3198	0.518	2	75.6314	15.465	9.4693	29.8557	10.392	10.082	13.3304	11.9903	23.5089	3.2171	0.7572
615	3.4029	1.1833	3.4027	3.7263	1.3124	1.139	2	46.2931	14.0229	11.0842	12.3114	14.2553	-2.2142	-4.783	13.6048	12.6504	3.6594
616	3.5892	1.2329	3.6887	4.0989	1.2692	0.9625	2	53.7376	20.0805	12.1142	20.8636	12.3456	8.1983	15.2562	14.5682	13.9017	3.8655
617	2.9187	1.2186	2.9034	3.238	1.3555	1.0656	2	50.4924	15.2199	16.0693	14.283	19.1923	-5.2313	-10.3606	17.3908	11.1736	4.5189
618	4.7747	1.2984	5.7061	5.8378	1.4491	1.025	2	62.4216	21.8194	8.6385	21.2872	8.6736	12.929	20.7124	10.9395	19.4766	3.205
619	4.7266	1.3826	6.207	6.1248	1.5004	0.9504	2	81.5535	28.563	12.5497	30.0532	10.0808	18.9821	23.2756	13.139	20.5302	3.9724	1.1618
620	3.4995	1.2833	3.9673	4.1374	1.4452	1.2871	2	44.8913	9.8421	15.6941	7.6467	13.0772	-6.9895	-15.5698	11.3153	14.1084	3.1819
621	4.256	1.2687	4.7608	5.054	1.4081	1.0546	2	48.974	17.2046	9.8402	16.3134	8.572	8.1644	16.6709	10.2869	16.9626	2.8872
622	3.4688	1.3901	4.3194	4.4073	1.4384	1.182	2	74.0665	24.8791	23.0622	21.0491	15.6773	6.3493	8.5724	17.1474	15.1486	4.8893
623	3.8942	1.2179	4.0377	4.4244	1.3705	1.0774	2	56.3729	20.0828	11.0965	18.64	12.2588	6.8751	12.1958	13.9616	14.8996	3.7835
624	5.2949	1.2545	5.9822	6.3047	1.356	1.0021	2	102.684	20.687	17.2318	20.6428	16.465	4.1868	4.0774	17.1649	20.8677	4.9207
625	3.8147	1.3804	4.9782	4.857	1.4924	1.2889	2	89.8296	28.7182	21.3995	22.281	16.5646	7.3679	8.2021	18.0446	16.5433	5.43
626	4.771	1.3352	5.8586	5.9877	1.4218	1.015	2	85.913	29.3022	13.6367	28.8679	11.6879	17.4385	20.2979	14.6644	20.0128	4.2929
627	3.7103	1.3566	4.4939	4.6385	1.4499	1.1891	2	60.8965	23.1158	12.7536	19.4392	11.4321	9.5215	15.6355	13.5509	15.8132	3.851
628	3.97	1.2135	4.101	4.5015	1.3183	0.9648	2	63.8528	21.5297	12.7439	22.3143	13.4953	8.5089	13.3258	15.5701	15.1345	4.219
629	3.7389	1.3078	4.3419	4.5229	1.3889	1.2003	2	80.0387	25.7938	19.326	21.4893	17.2666	5.0686	6.3327	18.434	15.3622	5.2101
630	4.3596	1.3321	5.3669	5.4266	1.4447	1.1242	2	69.4783	28.2926	11.256	25.1674	9.7074	17.3798	25.0147	12.9457	18.2446	3.8082
631	4.2354	1.2549	4.804	4.9769	1.3603	1.0361	2	61.9184	16.135	11.6937	15.5734	12.1507	3.5461	5.7271	12.8889	16.6971	3.7083
632	3.2355	1.2802	3.4868	3.7905	1.3708	1.174	2	49.0033	18.9699	12.5784	16.1578	12.9857	3.7242	7.5999	14.0539	13.0132	3.7657
633	3.6473	1.2705	4.0374	4.2873	1.3965	1.1523	2	55.8268	19.8553	11.1851	17.2311	12.4682	5.4882	9.8308	13.8274	14.5572	3.835
634	3.3991	1.3651	4.2605	4.2402	1.4682	1.3073	2	64.9641	22.553	19.8555	17.2518	14.3612	3.7788	5.8168	15.248	14.5774	4.4565
635	3.8555	1.3449	4.6976	4.797	1.4845	1.1997	2	72.4107	21.0648	20.1541	17.5587	14.6792	3.4545	4.7707	15.4144	16.2896	4.4452
636	4.6457	1.2682	5.2627	5.5466	1.3877	0.9401	2	87.34	30.026	15.7941	31.938	13.2593	17.5605	20.1059	16.596	18.5093	4.7187
637	4.796	1.1804	4.9682	5.3624	1.3696	0.9732	2	64.7773	23.8304	8.9011	24.4874	10.2495	13.8559	21.3901	13.0384	17.7859	3.6421
638	4.3568	1.2654	4.841	5.1696	1.3756	0.9575	2	76.329	32.2163	13.9347	33.645	11.3591	21.3396	27.9574	15.7672	17.3205	4.4069
639	3.4174	1.2321	3.5159	3.8847	1.3316	1.0024	2	58.9077	20.7437	14.5376	20.6946	15.1836	5.524	9.3774	16.7547	13.2277	4.4534
640	3.3574	1.2431	3.4308	3.8419	1.3085	1.0652	2	48.339	14.3704	14.1584	13.4907	14.3592	-0.9252	-1.914	14.0897	13.1114	3.6868
641	7.2588	1.2225	8.023	8.5533	1.3729	0.8984	2	108.725	21.7481	11.0521	24.2079	12.208	10.7805	9.9153	13.5517	27.8783	3.9
642	2.9038	1.2805	2.9748	3.3665	1.2877	0.9363	2	53.2044	16.986	17.6637	18.1422	17.767	0.3513	0.6603	17.885	11.6815	4.5546
643	4.6758	1.2404	5.0861	5.4695	1.388	1.0694	2	68.1327	24.4561	11.5176	22.868	10.8739	12.827	18.8265	13.3959	18.2201	3.7394
644	3.0713	1.3728	3.6192	3.8119	1.3862	1.1372	2	84.4649	26.761	32.9495	23.5326	23.2485	0.3231	0.3825	23.338	13.2461	6.3766
645	4.8009	1.2051	4.9666	5.4737	1.3095	0.9441	2	82.1226	29.6432	13.144	31.3972	13.0466	17.3255	21.0971	16.535	18.1753	4.5184
646	4.4437	1.2867	5.1368	5.3624	1.4125	1.0604	2	63.2253	24.261	11.353	22.8802	9.5585	14.1257	22.3418	12.3083	17.9626	3.5198	1.1987
647	4.2902	1.2914	4.9872	5.1825	1.4592	1.1111	2	68.3439	20.6778	13.392	18.6107	12.2974	7.0145	10.2635	13.7039	17.4055	3.9266
648	4.1962	1.232	4.4294	4.8441	1.346	0.9118	2	45.2799	15.0291	9.1116	16.4825	8.5999	7.1875	15.8735	10.2226	16.2416	2.7879
649	7.4899	1.1937	8.0452	8.6346	1.4041	0.9103	2	126.15	30.729	11.5469	33.757	13.3738	18.5549	14.7086	15.6802	28.087	4.4914	1.1535
650	4.3953	1.224	4.5294	5.0583	1.3291	0.8382	2	46.5533	19.6486	7.5391	23.4413	7.2888	13.539	29.0828	10.278	16.9011	2.7545	1.0296
651	3.1103	1.3669	3.8327	3.8505	1.4818	1.3363	2	49.3768	15.6141	19.0798	11.6847	13.5245	-2.4584	-4.9789	12.883	13.3562	3.6969
652	3.6868	1.1854	3.6215	4.0689	1.2635	0.9384	2	60.9667	23.4399	10.4927	24.9797	13.9859	10.3161	16.9209	16.8347	13.7302	4.4403
653	5.5245	1.2251	5.9862	6.446	1.3801	0.8312	2	69.286	19.4206	9.6846	23.3653	9.6732	11.3805	16.4254	11.5743	21.2626	3.2586	1.0899
654	4.6349	1.2768	5.1958	5.568	1.3864	0.9143	2	69.5801	30.4027	8.4641	33.2515	9.1504	22.0363	31.6704	13.3916	18.5912	3.7426
655	3.6548	1.1377	3.2244	3.8804	1.2759	0.9116	2	39.9292	11.8816	9.3784	13.0341	12.1272	0.8267	2.0704	12.3835	13.0635	3.0565
656	5.0692	1.2093	5.4525	5.8164	1.3472	1.0922	2	59.0744	15.7811	11.5066	14.4485	9.929	4.9364	8.3562	10.8344	19.2587	3.0674
657	3.7402	1.3357	4.5971	4.6128	1.4893	1.3458	2	59.0621	20.8283	18.4165	15.4764	11.7595	5.0023	8.4696	12.8477	15.6946	3.7632
658	3.2861	1.3224	3.7429	3.9704	1.397	1.116	2	45.3341	17.9029	12.1641	16.0414	10.4425	6.2486	13.7834	12.112	13.6524	3.3206
659	4.4551	1.213	4.5785	5.0883	1.334	0.9663	2	85.9864	22.4291	20.8001	23.2106	17.5954	5.4262	6.3105	18.7805	16.9773	5.0648
660	3.927	1.2376	4.0619	4.5315	1.2903	0.9632	2	33.8616	11.573	8.9232	12.0145	7.1929	4.6444	13.7158	8.3364	15.2687	2.2177
661	3.3032	1.3283	3.8478	4.0089	1.3957	1.0887	2	53.038	23.7349	12.1994	21.802	10.6203	12.1731	22.9517	13.784	13.7839	3.8478
662	3.7238	1.3658	4.5941	4.6857	1.4082	1.1727	2	60.5305	21.4334	16.827	18.2768	11.4274	8.0324	13.27	13.1757	15.9782	3.7883
663	3.7373	1.3099	4.5624	4.5272	1.5074	1.3999	2	67.3449	21.4913	18.3981	15.3517	14.4995	1.1931	1.7716	14.7608	15.3793	4.3789
664	5.6826	1.299	6.8707	7.0199	1.4124	0.9151	2	88.8621	29.0252	8.9347	31.7179	10.0472	19.831	22.3166	12.9335	23.1914	3.8317	1.1784
665	4.4615	1.3225	5.381	5.5251	1.3971	0.9955	2	60.692	21.1987	9.7711	21.2939	9.0054	12.2335	20.1567	11.2789	18.5371	3.2741
666	3.4107	1.3868	4.1248	4.3173	1.4096	1.1413	2	64.0957	24.3782	19.1731	21.3599	13.3126	9.1844	14.3292	15.5391	14.86	4.3133
667	4.0054	1.2393	4.2857	4.6343	1.3571	1.0408	2	90.7349	37.4792	13.6737	36.0092	16.4123	20.397	22.4798	21.1715	15.5944	5.8184
668	4.9863	1.2116	5.1858	5.7264	1.3467	0.6066	2	111.498	35.5343	14.9075	58.5803	16.5888	25.4717	22.845	21.5006	18.9799	5.8745	0.874
669	4.6531	1.1592	4.4825	5.1054	1.295	0.9114	2	87.8593	30.8893	11.0731	33.8931	15.9529	16.3502	18.6095	19.6005	16.945	5.185
670	3.6747	1.136	3.2753	3.8976	1.2743	0.8227	2	57.5351	19.851	12.468	24.1285	15.3653	7.2097	12.531	17.5664	13.1146	4.3871
671	3.9291	1.2482	4.0982	4.57	1.2789	0.935	2	50.1751	15.0517	10.2007	16.0975	11.1038	4.6693	9.306	12.2432	15.4076	3.2565
672	4.1037	1.1957	4.0983	4.6	1.3547	0.8549	2	54.192	22.6744	8.968	26.5222	9.7176	14.3667	26.5107	13.223	15.4151	3.5155
673	3.3256	1.3424	3.9136	4.0775	1.4214	1.1777	2	43.8586	13.6298	15.3727	11.5736	11.0488	0.6181	1.4093	11.2067	14.0247	3.1272
674	4.6271	1.3562	5.8718	5.8806	1.4791	1.0391	2	71.7426	23.3129	11.3333	22.4352	10.0213	12.8995	17.9803	12.2182	19.7146	3.6391
675	6.6473	1.1768	6.6734	7.5253	1.3099	0.6272	2	107.781	10.3193	10.9809	16.4527	16.1195	0.209	0.1939	16.1508	24.5752	4.3858	0.8522
676	3.6614	1.342	4.5481	4.5272	1.4672	1.286	2	63.7989	22.3273	15.9777	17.3614	12.7132	5.9778	9.3698	14.0276	15.4368	4.1329
677	4.919	1.2497	5.4448	5.8121	1.3814	0.9489	2	78.9368	30.6946	9.3426	32.3477	10.7302	20.5128	25.9864	14.4976	19.3121	4.0874	1.1143
678	6.566	1.1827	6.7278	7.4654	1.3203	0.623	2	122.979	36.7434	10.3617	58.9769	14.1258	27.9428	22.7217	18.2792	24.3961	5.0409	0.9113
679	4.9991	1.131	4.5697	5.3795	1.3147	0.6898	2	95.4859	35.9219	12.0866	52.0749	15.3518	25.332	26.5296	20.8954	17.7626	5.3757
680	4.3137	1.2731	4.7731	5.1439	1.2996	1.0561	2	84.2569	33.4272	13.3965	31.6507	13.675	18.9846	22.5318	17.6524	17.2528	4.8837
681	5.2558	1.2558	6.0066	6.2618	1.4252	0.8608	2	72.7996	21.8765	11.9346	25.4153	9.8959	13.3585	18.3497	12.1199	20.7353	3.5109	1.1407
682	6.5612	1.2304	7.1337	7.748	1.3735	0.6694	2	118.684	18.6098	13.4221	27.8025	15.481	8.2475	6.9491	16.6371	25.3619	4.6796	0.8593
683	4.2094	1.3577	5.3483	5.3195	1.4658	1.1149	2	92.842	37.9495	18.8882	34.0395	12.9665	23.4936	25.3049	17.3592	17.9546	5.1709
684	4.6021	1.3136	5.5714	5.675	1.4292	1.105	2	70.9895	28.9401	12.0523	26.189	9.4146	18.5365	26.1116	12.7418	18.992	3.7379
685	3.5485	1.3152	4.1714	4.2959	1.4256	1.1288	2	50.4421	16.0226	15.6702	14.1939	11.3127	3.2525	6.448	12.0924	14.6623	3.4403
686	4.2428	1.2801	4.772	5.0797	1.3856	1.042	2	74.6237	27.4376	12.6649	26.3328	12.6504	14.2564	19.1044	15.6378	17.0632	4.3734
687	4.1359	1.1533	3.896	4.4844	1.2896	0.8932	2	74.7306	30.382	10.2479	34.0163	14.7687	17.1912	23.0042	19.1814	14.9847	4.9871
688	3.6346	1.259	4.1453	4.2359	1.3811	1.2547	2	56.8939	14.1525	16.2571	11.2797	14.7862	-4.3995	-7.7328	13.7249	14.3762	3.9575
689	3.858	1.3308	4.5638	4.7542	1.3953	1.0195	2	52.4563	16.1314	12.1141	15.8225	10.2488	5.6825	10.8328	11.494	16.1298	3.2521
690	3.6654	1.1745	3.4298	4.0089	1.2558	0.935	2	50.6532	15.6222	15.2084	16.7084	14.0413	2.4937	4.9231	14.7686	13.5244	3.7453
691	3.1763	1.2798	3.5823	3.7134	1.4115	1.1554	2	33.8282	8.8763	13.3008	7.6827	10.2814	-3.0024	-8.8754	9.4432	12.7702	2.649
692	4.2425	1.1799	4.1908	4.7071	1.3214	0.843	2	66.5679	26.3185	8.6629	31.2208	12.0225	16.1837	24.3116	15.8843	15.7263	4.2329
693	5.5208	1.1841	5.6261	6.2361	1.3858	0.5943	2	73.1993	13.7337	11.3184	23.1073	11.818	6.7097	9.1663	13.0107	20.5365	3.5644	0.8291
694	3.5764	1.4118	4.6147	4.6214	1.4536	1.2623	2	77.796	26.3074	21.7162	20.8403	15.3588	6.9196	8.8945	16.8583	15.8624	4.9044
695	3.2848	1.3468	3.9974	4.0346	1.4361	1.1798	2	51.163	16.3524	18.2712	13.8603	12.3546	1.7765	3.4722	12.7991	13.8981	3.6813
696	3.9471	1.3274	4.5994	4.8613	1.396	1.0218	2	64.1609	20.126	16.5878	19.6972	12.3086	7.5494	11.7664	13.9498	16.46	3.898
697	5.4113	1.1773	5.4986	6.0734	1.2538	0.9278	2	118.819	34.3347	16.2964	37.0061	18.4834	17.1856	14.4637	21.6089	20.0145	5.9366
698	3.3576	1.2978	3.7774	3.9961	1.3851	1.1887	2	53.5759	14.302	18.2871	12.0313	15.1713	-3.7327	-6.9671	14.1833	13.6896	3.9136
699	4.8797	1.1804	4.9036	5.4609	1.2873	0.7849	2	73.2966	27.0821	8.862	34.5024	11.2209	18.2745	24.9323	14.9475	18.0953	4.0506
700	5.7338	1.2047	6.2001	6.5959	1.3818	0.7474	2	90.088	31.9507	9.433	42.7491	10.6621	23.9818	26.6204	14.5301	21.7	4.1515	0.9417
701	3.8915	1.224	4.0316	4.4415	1.3322	1.0477	2	64.2412	24.3816	10.7417	23.2708	13.3582	10.3857	16.1667	15.9344	14.9634	4.2932
702	3.383	1.3745	4.2282	4.2445	1.4477	1.3396	2	40.9101	9.91	18.0311	7.398	10.7318	-4.4658	-10.9161	9.6755	14.6082	2.8005
703	3.5439	1.2188	3.5394	4.0004	1.2967	0.9744	2	38.6116	10.2595	10.913	10.5287	11.0535	-0.5114	-1.3245	10.9091	13.569	2.8456
704	4.6199	1.2248	4.9812	5.3367	1.399	1.0026	2	56.9621	14.5777	12.2579	14.5396	10.653	3.8968	6.841	11.4354	17.7771	3.2042
705	6.8961	1.2336	7.5335	8.1806	1.3662	0.8267	2	93.7399	7.0995	9.4402	8.5875	12.9184	-3.5805	-3.8196	12.4431	26.7263	3.5074	0.8277
706	5.289	1.2371	5.7208	6.2147	1.3589	0.7583	2	54.1087	15.4708	8.9302	20.4029	7.7859	9.567	17.6811	9.4582	20.5558	2.6323	1.0435
707	3.1296	1.3886	3.8755	3.9318	1.4554	1.3079	2	47.7576	13.3206	21.0795	10.1851	13.4117	-4.22	-8.8363	12.323	13.6522	3.4982
708	3.176	1.3686	3.8741	3.9447	1.4187	1.2183	2	41.38	11.7678	13.5504	9.6591	11.15	-1.8164	-4.3896	10.6812	13.6553	3.0303
709	4.6486	1.2872	5.3585	5.6279	1.3883	1.0791	2	59.6883	22.9982	9.5324	21.3121	8.5736	13.7463	23.0301	11.139	18.7977	3.1753
710	4.9655	1.2221	5.2463	5.7479	1.3124	0.8559	2	100.127	46.9889	11.6811	54.8972	12.1034	36.6291	36.5826	19.0853	19.0644	5.252	1.0807
711	3.4748	1.3294	4.16	4.2402	1.4375	1.2757	2	81.293	31.4647	18.0007	24.6638	17.2761	9.4248	11.5936	19.5416	14.5126	5.6015
712	7.428	1.1049	6.7699	7.9451	1.3354	0.4308	2	130.784	12.1687	10.1803	28.2485	18.7116	4.1082	3.1412	19.3185	25.7833	5.0724	0.6648
713	4.0263	1.2368	4.2796	4.6514	1.3102	1.079	2	69.0986	22.8097	16.4089	21.1404	14.4625	7.2053	10.4276	16.146	15.6441	4.4169
714	4.5889	1.1084	4.1168	4.8227	1.2701	0.8042	2	88.2575	37.1011	12.6385	46.1361	15.4427	24.6826	27.9666	21.4384	15.9793	5.5232
715	3.8468	1.2767	4.2593	4.5614	1.3388	1.0292	2	70.414	26.9047	12.7709	26.1403	13.47	13.0408	18.5202	16.5318	15.4292	4.5637
716	4.7424	1.1964	4.7451	5.3667	1.2715	0.8194	2	80.4013	34.5227	11.7268	42.1324	11.6866	24.9469	31.028	16.9441	17.8249	4.5106
717	4.9599	1.1938	5.065	5.6151	1.3241	0.9156	2	80.0525	31.6148	9.8682	34.5293	11.6735	20.9267	26.1412	15.805	18.601	4.3037
718	3.2172	1.0943	2.7699	3.2637	1.3064	0.999	2	38.0037	8.2001	11.2922	8.2084	16.8296	-8.6125	-22.6623	13.7202	11.0606	3.436
719	4.1018	1.0813	3.4099	4.1845	1.2215	0.7548	2	75.2325	35.0387	10.9325	46.4235	15.1384	23.6128	31.3864	22.063	13.9344	5.399
720	4.4173	1.2556	4.8845	5.2082	1.3363	1.0715	2	59.3343	20.741	11.4676	19.3569	10.1216	9.8957	16.6779	12.1475	17.425	3.4051
721	4.0427	1.2237	4.1112	4.6257	1.3245	0.9455	2	64.8156	27.6231	15.3574	29.2156	11.7485	16.515	25.48	15.7656	15.5415	4.1705
722	3.8167	1.1172	3.3886	3.9961	1.2233	0.8393	2	88.0074	28.0557	17.3396	33.4262	23.5172	8.317	9.4503	25.9716	13.3955	6.5699
723	3.1645	1.4014	3.8444	4.0132	1.4315	1.2156	2	64.2481	27.6745	17.1295	22.7665	13.9123	10.763	16.7522	16.7121	13.9319	4.6116
724	3.5138	1.2253	3.533	3.9832	1.283	1.0509	2	51.3769	13.0528	14.622	12.4206	15.4403	-3.1734	-6.1767	14.542	13.5259	3.7984
725	3.8054	1.2313	3.9741	4.3601	1.3324	0.977	2	57.321	19.1509	15.2099	19.601	12.7356	6.7077	11.702	14.4236	14.7198	3.8941
726	4.7337	1.1482	4.5274	5.1525	1.3127	0.8479	2	69.7834	20.767	11.5862	24.4915	13.3215	9.4714	13.5726	15.4136	17.0759	4.0867
727	4.3798	1.1978	4.3909	4.9384	1.2904	0.8814	2	69.2827	25.6807	9.5063	29.1374	12.424	14.7306	21.2616	15.7787	16.4817	4.2036
728	4.4121	1.1802	4.2899	4.9084	1.2632	0.8492	2	89.3269	29.6579	23.8069	34.9255	17.3422	14.9313	16.7153	20.8226	16.3592	5.4603	1.0259
729	4.4224	1.1728	4.2777	4.8912	1.2632	0.9604	2	60.8715	20.6309	9.7995	21.4816	12.1307	8.9806	14.7534	14.23	16.2936	3.7359
730	6.0312	1.1995	6.2649	6.9257	1.3611	0.6105	2	136.038	33.5987	18.6096	55.0339	18.1169	22.5382	16.5676	21.7143	22.7277	5.9855	0.9077
731	3.8953	1.2162	3.989	4.4201	1.311	1.0536	2	69.1045	29.6327	11.9657	28.1241	13.4472	15.4641	22.3778	17.3238	14.8835	4.643
732	4.2418	1.2262	4.4703	4.8784	1.3743	0.7944	2	47.9883	18.9085	7.502	23.8036	7.9108	12.6245	26.3075	10.7349	16.3397	2.9369	1.0479
733	6.0505	1.2542	6.8653	7.2512	1.3727	0.6926	2	80.8999	14.1775	12.7364	20.4694	10.8093	6.6907	8.2703	11.7839	23.8409	3.3933	0.878
734	4.6559	1.1862	4.5511	5.221	1.2975	0.8771	2	59.4303	21.6837	9.2986	24.7233	10.274	12.6729	21.324	13.0584	17.3511	3.4252
735	3.9153	1.1826	3.7955	4.3302	1.2662	0.9875	2	65.1736	24.7283	13.4963	25.0404	14.4035	10.5043	16.1174	17.1713	14.5466	4.4803
736	3.3459	1.2314	3.5238	3.7948	1.3441	1.1488	2	63.7178	18.2018	16.5154	15.8446	19.1642	-3.8135	-5.985	18.0821	12.9441	4.9225
737	4.7572	1.2317	5.3051	5.5337	1.4307	1.0605	2	67.3764	22.2046	11.0587	20.9378	10.6421	10.9186	16.2054	12.7003	18.4074	3.6603	1.1852
738	3.1651	1.2379	3.2374	3.5892	1.3141	1.022	2	50.6873	18.6621	13.5184	18.2607	14.4555	3.8889	7.6723	15.6568	12.3088	4.118
739	4.4538	1.2254	4.7433	5.1354	1.349	0.891	2	62.8517	25.544	9.6319	28.6679	9.6845	16.9148	26.9122	13.2506	17.1457	3.6657	1.1451
740	3.0727	1.3291	3.4591	3.7048	1.3563	1.0468	2	63.3769	28.9113	16.1527	27.6182	14.2876	13.9547	22.0186	18.3218	12.83	4.9397
741	4.851	1.2248	5.1532	5.6194	1.3086	0.9465	2	73.086	24.0952	13.0037	25.4559	11.6462	13.0716	17.8852	14.1826	18.6651	3.9157
742	3.7722	1.0816	3.1961	3.829	1.2474	0.883	2	57.4977	21.2206	10.0086	24.0331	15.6831	7.3728	12.8228	17.99	12.818	4.4857
743	5.5265	1.0892	4.7606	5.765	1.3027	0.4751	2	93.792	18.1176	13.1547	38.1346	17.6583	9.7282	10.3721	19.7017	18.911	4.9597	0.7341
744	4.211	1.1842	4.1096	4.6857	1.2661	0.8419	2	67.9776	24.3507	15.2542	28.9244	13.3509	13.1109	19.2871	16.5412	15.6659	4.3392
745	3.4523	1.2687	3.8992	4.0346	1.4424	1.1756	2	42.302	13.0288	11.9079	11.0831	10.7478	0.3941	0.9316	10.8489	13.7605	3.0742
746	4.3324	1.1122	3.8597	4.5529	1.2265	0.8303	2	87.227	38.8594	13.3983	46.7994	15.9662	25.602	29.351	22.5994	15.1371	5.7625
747	5.4706	1.1995	5.6995	6.2533	1.3818	0.6507	2	69.3014	20.5813	12.1027	31.6293	9.6499	14.3021	20.6375	12.1592	20.615	3.3617	0.8835
748	3.9298	1.2429	4.2313	4.5529	1.3511	0.9678	2	63.6578	14.9295	18.1992	15.4262	14.9311	0.4791	0.7526	15.0445	15.3448	4.1485
749	3.2053	1.2642	3.4843	3.7091	1.4239	1.1465	2	44.3603	15.901	12.488	13.8694	12.1737	1.9442	4.3827	12.7315	12.7299	3.4847
750	3.1388	1.2884	3.3475	3.6877	1.3639	1.1138	2	42.1609	15.2291	14.4548	13.6737	12.0568	1.8008	4.2713	12.5947	12.7044	3.3186
751	3.495	1.1899	3.2698	3.8547	1.1906	0.9149	2	38.6619	11.9732	9.0726	13.0867	11.3332	1.6043	4.1496	11.8239	13.0645	2.9593
752	3.7888	1.2586	4.0274	4.4287	1.3167	1.05	2	62.1374	30.9528	10.442	29.4783	10.4738	19.9551	32.1145	15.4287	14.981	4.1477
753	3.275	1.1023	2.6667	3.3493	1.165	0.7921	2	38.8618	12.139	10.8889	15.326	14.2549	0.8484	2.1831	14.573	11.3415	3.4265
754	3.2897	1.1761	3.0987	3.5721	1.335	0.964	2	54.7808	16.257	12.6005	16.8634	18.0471	-1.1412	-2.0832	17.6786	12.1545	4.507
755	4.6461	1.1374	4.3384	5.0069	1.3214	0.7727	2	80.4105	29.2826	9.21	37.8978	14.3389	18.2033	22.638	18.5346	16.6017	4.8435	0.9989
756	3.7058	1.3012	4.2722	4.4587	1.4147	1.1224	2	59.6371	23.3029	11.4663	20.7625	11.5354	10.3561	17.3652	13.9593	15.1488	3.9368
757	6.8375	1.1037	6.246	7.2855	1.3351	0.4279	2	98.3734	18.116	9.7949	42.34	13.7944	12.2138	12.4158	15.7498	23.7093	4.1491	0.6579
758	4.4708	1.0822	3.7694	4.5871	1.1809	0.7833	2	60.1734	15.8105	11.3387	20.1837	14.8565	4.173	6.935	15.9637	15.2004	3.9587
759	3.7395	1.2821	4.0937	4.4415	1.4358	1.0054	2	71.3741	15.7652	21.9569	15.68	18.0066	-2.3392	-3.2774	17.4351	15.0616	4.7388
760	3.2073	1.26	3.5418	3.7006	1.4005	1.2444	2	50.3931	16.7868	16.3055	13.4896	14.6279	-1.4166	-2.8111	14.2281	12.696	3.9692
761	3.1644	1.2204	3.1808	3.5421	1.3414	1.0274	2	49.3787	15.2496	15.4761	14.8432	15.8488	-1.0331	-2.0922	15.524	12.1318	4.0702
762	5.5799	1.1762	5.5811	6.2661	1.2824	0.9473	2	109.704	30.318	12.9096	32.0038	17.1319	14.0886	12.8424	19.6563	20.6182	5.3207
763	4.405	1.2165	4.5945	5.0412	1.3404	0.9995	2	73.2158	29.3057	11.8049	29.3202	12.2144	17.0974	23.3521	15.9355	16.8349	4.349
764	6.3049	1.1062	5.6562	6.7115	1.2531	0.4759	2	111.714	28.1849	11.6523	59.2263	16.1242	20.5116	18.3608	19.7507	21.9099	5.0988	0.7629
765	3.2503	1.1836	3.1736	3.5464	1.3616	1.0945	2	55.0441	15.4346	21.4977	14.1025	19.0509	-5.4159	-9.8392	17.3444	12.0858	4.5544
766	3.7938	1.0875	3.1472	3.8719	1.1648	0.8774	2	72.1374	31.2718	11.1383	35.642	18.0042	15.4752	21.4524	22.9211	12.9611	5.5657
767	4.2764	1.1275	3.7965	4.5486	1.2221	0.8349	2	83.6651	33.2336	11.1511	39.8052	17.0287	19.0163	22.7291	22.0374	15.1469	5.5236
768	3.49	1.1517	3.1931	3.7348	1.2618	1.0032	2	45.8018	14.027	12.733	13.9816	14.5103	-0.5304	-1.158	14.344	12.6276	3.6271
769	4.712	1.1217	4.3326	5.0155	1.2435	0.794	2	50.4323	15.5698	8.4084	19.6095	9.852	7.7474	15.362	11.6402	16.6048	3.0372
770	4.0733	0.9066	2.3497	3.5164	1.0182	0.5284	2	73.6224	19.3787	12.0813	36.6743	29.7834	3.6412	4.9458	31.3327	11.6011	6.3462
771	6.2505	0.9162	4.0118	5.5466	1.1156	0.3551	2	120.065	20.9153	13.2409	58.8943	27.1147	11.286	9.3999	29.9279	17.9909	6.6736	0.6545
772	4.8418	1.1858	4.8246	5.4395	1.3097	0.8852	2	86.7775	28.5645	15.5318	32.2681	14.7771	15.4834	17.8426	17.9865	18.0365	4.8112
773	4.7849	1.0512	3.7662	4.7927	1.1778	0.6976	2	67.8226	28.0736	7.2455	40.242	12.9534	19.0371	28.069	18.0082	15.8017	4.2921	0.9546
774	4.2666	1.1281	3.7297	4.54	1.2165	0.8851	2	96.5092	35.1692	13.0884	39.7369	21.5636	16.0843	16.6661	25.8759	15.1209	6.3825
775	4.1533	1.1782	4.048	4.5957	1.2995	0.9898	2	74.1942	22.3731	17.7193	22.6045	16.9449	5.6016	7.5499	18.3286	15.3738	4.826
776	4.5335	1.1787	4.4427	5.0454	1.2804	0.9732	2	116.39	46.769	14.941	48.0549	20.067	27.239	23.4033	26.198	16.7874	6.9332
777	4.9198	1.0876	4.1002	5.0968	1.1701	0.7082	2	70.1303	23.6728	10.136	33.4276	13.6963	13.9733	19.9248	17.1041	16.8096	4.172
778	4.8359	1.1488	4.5025	5.2724	1.2831	0.7635	2	72.6264	27.7574	11.119	36.3567	12.0002	18.5955	25.6043	16.1302	17.4537	4.1611	1.0277
779	2.9957	1.1773	2.7409	3.2294	1.2992	1.0009	2	76.8528	24.7088	24.9777	24.6869	29.968	-5.2857	-6.8777	28.0393	11.08	6.9362
780	3.7958	1.1813	3.7107	4.1845	1.3106	1.0001	2	75.7815	26.3664	15.3907	26.3642	18.2303	8.1346	10.7343	20.4224	14.087	5.3795
781	4.3189	1.1619	4.1621	4.7285	1.2645	0.92	2	57.3265	22.6528	8.2037	24.6227	10.6947	12.8137	22.3521	13.7735	15.7652	3.6363
782	3.788	1.1503	3.3936	4.0732	1.2502	0.9132	2	72.7865	25.6488	17.9466	28.0869	19.0041	8.2944	11.3955	21.4482	13.6884	5.3174
783	5.0999	1.19	5.13	5.765	1.3123	0.8555	2	99.9393	31.8794	15.8956	37.265	15.9224	18.2582	18.2693	19.4813	19.0659	5.2418
784	3.0255	1.2574	3.0454	3.465	1.2736	0.9639	2	59.3825	22.7526	18.8408	23.604	17.5978	5.7896	9.7497	19.4991	11.9516	4.9686
785	4.1832	1.2165	4.2292	4.7713	1.2621	0.9772	2	93.1954	32.6509	19.994	33.4123	18.6176	14.4575	15.5131	22.0362	15.9873	5.8293
786	3.753	1.1613	3.5463	4.0689	1.247	0.9547	2	86.0161	30.0252	17.2988	31.4506	21.6049	9.3995	10.9276	24.2552	13.692	6.2822
787	4.9261	1.0745	4.1013	5.0454	1.209	0.7627	2	93.8845	28.7559	15.042	37.7048	19.5074	13.8785	14.7825	22.8914	16.6292	5.6458	0.9559
788	6.9156	1.121	6.5602	7.4825	1.3432	0.571	2	102.426	22.4156	9.9815	39.26	13.3591	14.7882	14.4379	15.6133	24.354	4.2057	0.8439
789	4.8684	1.2248	5.1322	5.6408	1.3262	0.8483	2	80.7142	22.9277	15.8238	27.0292	13.4891	11.4855	14.2298	15.727	18.7325	4.3088	1.1235
790	4.9087	1.0961	4.3627	5.1225	1.2456	0.8457	2	68.7335	27.3364	8.2147	32.3223	11.7706	17.3815	25.2883	15.7548	16.903	4.0663
791	6.4764	1.0924	5.6297	6.8186	1.3044	0.5348	2	96.0865	24.0321	9.4686	44.9372	14.1426	16.4688	17.1396	17.0678	22.2258	4.3232	0.8238
792	3.8719	1.1991	3.8542	4.3344	1.307	0.9649	2	74.7234	25.1751	17.9748	26.0906	17.1492	8.6277	11.5462	19.3875	14.5865	5.1228
793	2.8217	1.1659	2.5006	2.9981	1.246	0.963	2	51.038	15.2309	17.3864	15.8166	23.2872	-7.194	-14.0954	20.4103	10.3354	4.9382
794	2.9643	1.4023	3.796	3.7348	1.5509	1.3751	2	60.2688	21.4912	19.8376	15.6289	16.0181	-0.5351	-0.8879	15.8769	13.0589	4.6152
795	3.7572	1.1769	3.4319	4.1246	1.2133	0.8981	2	85.9134	22.2907	25.0524	24.8206	25.109	-0.259	-0.3015	25.0338	13.8916	6.1846
796	4.0785	1.2379	4.2077	4.7199	1.263	0.9409	2	67.1393	14.8926	18.5905	15.8276	15.9932	-0.1558	-0.2321	15.9563	15.8612	4.2329
797	4.5706	1.2313	4.8144	5.3024	1.3233	1.0619	2	49.2167	17.6149	9.8249	16.5876	8.4216	8.6717	17.6194	10.2228	17.6802	2.7837
798	3.6153	1.2405	3.8164	4.1546	1.346	1.1184	2	61.6565	18.2048	18.5008	16.2777	16.105	0.1932	0.3133	16.1557	14.0893	4.3761
799	2.8579	1.2485	2.8291	3.2337	1.303	1.0569	2	76.2893	29.6417	25.7968	28.0469	26.3211	1.8239	2.3908	26.9659	11.2099	6.8055
800	2.9971	1.2163	2.9839	3.3279	1.3517	1.1225	2	39.2425	14.4934	13.095	12.912	13.2957	-0.4306	-1.0973	13.1514	11.4524	3.4266
801	4.7299	1.0958	4.043	4.9255	1.2532	0.5963	2	99.5716	37.3753	12.4842	62.6779	18.0454	26.6146	26.7291	24.6281	16.2835	6.1149
802	2.8314	1.3383	3.2565	3.405	1.4352	1.2792	2	46.5489	18.3423	16.7863	14.3393	14.2647	0.0954	0.2049	14.2942	11.9048	3.9101
803	6.6599	1.1285	6.3281	7.2426	1.3411	0.5301	2	106.829	15.9989	11.7047	30.1794	15.6659	7.694	7.2021	16.8818	23.612	4.5244	0.7599
804	3.5965	1.2621	3.8093	4.1974	1.321	1.0305	2	87.1006	30.1819	18.7277	29.2882	20.4831	9.0737	10.4175	22.8653	14.2604	6.1079
805	4.7573	1.0639	3.9695	4.8184	1.2366	0.7471	2	69.8651	25.9842	10.3332	34.782	13.6171	15.8115	22.6315	17.6005	15.9007	4.3938
806	4.7996	1.2094	4.9737	5.4909	1.3199	0.9815	2	88.2173	32.4742	11.731	33.0877	13.9628	18.7702	21.2772	17.7368	18.2361	4.8375
807	4.502	1.1741	4.5287	4.9898	1.3114	0.8982	2	83.3051	27.4874	12.7105	30.6035	15.3746	13.6783	16.4195	18.3949	16.6051	5.0168
808	3.5114	1.2034	3.3543	3.9147	1.2253	0.9577	2	54.8914	21.0975	16.3809	22.029	14.1006	7.5931	13.833	16.3645	13.2747	4.135
809	4.2334	1.2578	4.5944	4.9855	1.3318	0.9327	2	90.3748	31.2052	15.2252	33.4566	16.1589	16.1337	17.852	19.6706	16.729	5.4023
810	4.4742	1.1683	4.2971	4.9341	1.2725	0.909	2	79.2063	29.2614	10.4851	32.1919	14.7412	15.8621	20.0263	18.4325	16.421	4.8235
811	2.9528	1.2103	2.9016	3.2594	1.3211	1.0729	2	49.1377	15.5326	15.3781	14.4771	18.3763	-4.1834	-8.5136	16.9347	11.2273	4.3766
812	3.3864	1.0911	2.7656	3.4393	1.1894	0.8472	2	60.3241	28.8501	8.8352	34.0554	16.4056	14.952	24.7861	21.8123	11.6075	5.197
813	4.8317	1.1559	4.6639	5.2981	1.3686	0.8752	2	96.7281	37.905	13.2906	43.3123	15.5257	24.3176	25.1402	20.7397	17.5454	5.513
814	4.2989	1.0693	3.4879	4.3516	1.1851	0.7545	2	59.5044	22.4681	6.8683	29.7804	13.5493	12.2457	20.5795	17.0602	14.4417	4.1203	0.9464
815	3.7332	1.1367	3.3559	3.9661	1.2162	0.8967	2	53.6404	18.6879	10.6191	20.8409	14.213	5.9432	11.0797	15.9839	13.3309	4.0238
816	4.2094	1.1835	4.0895	4.6814	1.2765	0.8273	2	72.1573	30.6545	9.7927	37.0532	12.7223	20.1292	27.8963	17.6445	15.6513	4.6103
817	3.7256	1.2232	3.7725	4.2359	1.3477	0.925	2	49.9562	15.0143	11.6618	16.2309	12.2713	3.6628	7.332	13.2422	14.3162	3.4895
818	2.6478	1.3848	2.9037	3.2551	1.4004	1.1021	2	42.4036	14.458	18.8648	13.1183	15.5114	-2.6375	-6.22	14.6033	11.5192	3.6811
819	2.6868	0.9958	1.7728	2.4628	1.1168	0.7038	2	49.2596	21.8761	15.1956	31.083	25.6156	3.848	7.8117	27.7863	8.4055	5.8604
820	6.3481	1.0123	4.8418	6.2061	1.1894	0.4947	2	200.121	44.3942	23.386	89.7315	35.8237	26.6706	13.3272	41.3319	20.1881	9.9128	0.7738
821	4.0938	1.2002	4.0684	4.6043	1.3118	0.9679	2	81.1608	27.1012	14.6198	27.9987	17.4361	10.224	12.5972	19.9491	15.436	5.2579
822	6.1673	1.087	5.2916	6.4503	1.2683	0.4973	2	92.859	14.6378	13.1266	29.4343	16.3154	6.5241	7.0258	17.5484	21.0607	4.4091	0.7414
823	3.4919	1.2069	3.4964	3.9019	1.3368	0.9998	2	56.4283	16.4556	19.1694	16.4585	16.0111	0.4473	0.7927	16.139	13.2401	4.2619
824	4.9075	1.1487	4.5964	5.3538	1.2457	0.7137	2	70.0718	22.6966	12.6677	31.8032	12.2016	13.9889	19.9637	15.2449	17.7091	3.9568	1.0124
825	3.2362	1.1085	2.7192	3.3236	1.2438	0.9509	2	66.7882	23.6928	19.6166	24.9153	24.3711	0.5176	0.775	24.5617	11.2699	5.9262
826	4.9452	1.0471	3.8884	4.9426	1.1665	0.6683	2	51.381	18.3481	7.8021	27.4569	10.2582	11.4931	22.3684	13.2139	16.2668	3.1586	0.9712
827	4.1938	1.0983	3.6327	4.3473	1.249	0.81	2	73.1113	26.6611	10.2041	32.9164	16.4556	13.3326	18.236	20.1259	14.4707	5.0524	0.9395
828	4.7996	1.1655	4.7571	5.3024	1.3036	0.8768	2	71.7497	24.7309	9.2741	28.206	12.1174	14.1064	19.6606	15.0827	17.5738	4.0828	1.0803
829	5.1105	1.1919	5.2292	5.7864	1.3403	0.7318	2	69.51	27.1147	7.2325	37.0517	9.4267	20.2162	29.0839	13.2927	19.1364	3.6323	1.0568
830	3.5908	1.2266	3.6427	4.0817	1.3137	0.9862	2	58.3505	15.6431	17.0808	15.8613	16.077	-0.2127	-0.3645	16.0185	13.8377	4.2168
831	3.2695	1.2204	3.2798	3.6706	1.3611	1.148	2	67.3173	21.7623	21.105	18.9568	21.3695	-2.7698	-4.1145	20.5248	12.5356	5.3701
832	6.3982	1.1561	6.326	7.1099	1.3192	0.5894	2	92.8056	27.5216	9.3422	46.6945	11.3802	20.8142	22.4277	14.6705	23.2372	3.9938	0.8056
833	3.7149	1.2501	3.9787	4.3087	1.3263	0.9739	2	49.5115	15.9126	13.6596	16.3398	11.1815	5.0234	10.1459	12.4441	14.5899	3.3935
834	2.8888	1.2014	2.6428	3.1609	1.3016	0.9306	2	51.1485	15.4518	21.3662	16.6045	20.8486	-3.9494	-7.7214	19.3539	10.9033	4.6911
835	5.113	1.0049	3.7578	4.9212	1.1225	0.5601	2	89.902	32.7662	10.5919	58.5038	17.8676	22.7591	25.3155	23.9241	16.1414	5.5697	0.9159
836	3.4844	1.1668	3.2534	3.7734	1.2691	0.9946	2	71.0507	25.3605	16.5386	25.4975	20.2282	5.241	7.3764	21.8389	12.7723	5.5629
837	5.5714	1.0922	4.8414	5.8292	1.2244	0.7154	2	118.511	42.3857	10.6425	59.2472	18.45	29.1865	24.6277	24.4787	19.1174	6.1991	0.9435
838	3.2172	1.1586	2.8825	3.4393	1.2388	0.9785	2	48.4181	15.1733	13.256	15.5066	17.4606	-1.912	-3.9489	16.7973	11.7098	4.1348
839	4.885	1.1614	4.6746	5.3838	1.279	0.6849	2	90.6973	31.6269	9.9509	46.1761	14.8057	21.4862	23.69	19.4022	17.823	5.0888	0.9873
840	3.8108	1.0832	3.0757	3.8762	1.1464	0.6993	2	40.7218	12.8137	8.5554	18.3226	11.7439	4.6008	11.2981	13.2398	12.9684	3.1401
841	5.6247	1.1726	5.6289	6.3004	1.3218	0.6917	2	64.5772	20.612	7.2136	29.7972	8.905	14.452	22.3794	11.4724	20.7202	3.1166	1.0298
842	4.8691	1.1793	4.7292	5.4438	1.2549	0.7092	2	56.327	16.6597	14.2731	23.4899	9.8675	9.6613	17.1522	11.9105	18.0398	3.1224	1.0258
843	5.6026	1.1751	5.6914	6.2875	1.3159	0.8119	2	78.6159	25.6696	9.2447	31.6176	10.8508	16.8601	21.4462	13.8131	20.6839	3.8008	1.0163
844	3.2901	1.0949	2.5462	3.3451	1.176	0.7584	2	48.1651	17.3664	10.6585	22.8986	17.2271	4.3012	8.9301	18.9165	11.317	4.256
845	3.4172	1.1277	2.9418	3.5806	1.1806	0.8427	2	54.9341	17.8988	14.3945	21.2405	17.6433	3.0312	5.5179	18.6736	12.1063	4.5376
846	4.3575	1.1094	3.7869	4.57	1.2067	0.729	2	86.3624	33.1561	9.1502	45.4816	17.3996	20.4718	23.7045	22.8056	15.1869	5.6866
847	3.4806	1.131	3.0237	3.662	1.2418	0.8869	2	67.7689	23.874	14.217	26.9173	20.5432	5.6535	8.3423	22.4126	12.3669	5.4799
848	3.1494	1.1899	2.9957	3.4436	1.2576	0.8953	2	59.2804	20.7921	15.9559	23.2243	18.3239	4.3872	7.4008	19.7885	11.7728	5.0354
849	4.8307	1.1928	4.9062	5.4566	1.3044	0.907	2	80.7125	28.4965	11.5477	31.4188	13.0566	16.6543	20.6341	16.4511	18.1015	4.4589
850	3.9617	1.2002	3.9222	4.4458	1.3187	0.9929	2	79.6546	26.8459	18.7151	27.0369	18.028	8.9453	11.2301	20.3087	14.9382	5.3323
851	5.3147	1.1511	5.1387	5.8335	1.313	0.7972	2	85.4358	22.7252	8.9884	28.5049	14.4446	11.2094	13.1203	16.626	19.22	4.4452	1.0522
852	3.3234	1.0866	2.6264	3.3579	1.1683	0.7819	2	67.2162	13.6539	24.3308	17.4626	29.0387	-9.0514	-13.4661	25.5925	11.3453	5.9246
853	3.7423	1.2062	3.7324	4.2017	1.287	1.0339	2	67.2064	20.0625	15.498	19.4054	17.4704	2.0006	2.9768	18.0062	14.1808	4.7393
854	2.8321	1.1901	2.65	3.0667	1.3062	1.0594	2	53.1693	20.1222	20.4015	18.9934	20.7764	-1.889	-3.5528	20.0639	10.5892	5.0211
855	4.0991	1.068	3.3473	4.1331	1.2535	0.8558	2	70.3636	15.278	15.708	17.8516	22.1099	-3.6444	-5.1794	21.021	13.7536	5.116
856	3.7893	1.1667	3.5325	4.1289	1.2199	0.935	2	58.4374	25.1989	9.8623	26.9519	12.796	13.2352	22.6485	16.5428	13.8889	4.2075
857	3.3169	1.2674	3.4758	3.859	1.3738	0.9608	2	48.2765	15.2449	13.7549	15.8669	13.1338	2.626	5.4395	13.8893	13.2064	3.6555
858	4.0387	1.1486	3.6933	4.3559	1.2562	0.8221	2	76.1749	29.4675	13.2166	35.8447	16.2678	16.094	21.1277	20.6252	14.5738	5.2268
859	5.872	1.0616	4.9022	5.992	1.217	0.4999	2	139.035	33.7063	17.8577	67.4196	23.9259	21.7446	15.6397	28.3618	19.5841	7.0994	0.674
860	4.4604	1.231	4.7122	5.1654	1.3478	0.8989	2	59.8308	19.8601	11.7794	22.0936	10.4819	10.4379	17.4457	12.697	17.249	3.4687
861	5.4851	1.0598	4.4439	5.5722	1.2081	0.6952	2	92.5048	32.2431	10.875	46.3801	16.0753	21.0676	22.7746	20.8161	18.2631	5.0651
862	4.6419	1.2193	4.7727	5.341	1.3215	0.8934	2	84.4486	29.3671	14.6366	32.8725	14.1986	16.6826	19.7547	17.6941	17.7815	4.7492
863	5.119	0.9534	3.3816	4.6857	1.1182	0.5174	2	82.3187	24.8298	9.9315	47.9868	20.0719	14.444	17.5464	24.3431	15.3333	5.3686	0.8588
864	3.5445	1.0573	2.8423	3.5078	1.3111	0.9092	2	51.6832	14.3633	13.5798	15.7976	19.3055	-3.1894	-6.1711	18.1836	11.7739	4.3896
865	4.0539	1.0624	3.1803	4.0646	1.2048	0.6905	2	64.9001	23.3073	13.6344	33.7539	16.7051	11.7723	18.1391	20.4069	13.5302	4.7967	0.9442
866	4.4899	1.0347	3.3858	4.4158	1.1392	0.6402	2	62.0658	21.4102	7.3696	33.4452	14.8072	11.9313	19.2236	18.3312	14.5944	4.2527	0.7431
867	3.6504	1.1992	3.6785	4.0689	1.3963	0.9477	2	69.9263	22.9215	14.423	24.1875	17.2123	6.6101	9.453	19.0095	13.7523	5.0847
868	4.9245	1.0807	4.157	5.0711	1.1978	0.6715	2	83.4251	30.6428	13.23	45.6359	15.1432	20.4747	24.5426	20.0686	16.7189	4.9899	0.9228
869	6.201	1.0851	5.4656	6.476	1.3118	0.453	2	100.772	22.0154	12.9631	48.602	15.7117	14.8984	14.7843	18.4375	21.1388	4.7672	0.7398
870	4.2471	0.9457	2.7822	3.8248	1.175	0.675	2	65.1854	21.0802	7.105	31.228	20.9315	6.9506	10.6628	23.4294	12.6188	5.1657	0.6969
871	5.1378	1.0169	3.8675	5.0026	1.2169	0.5822	2	55.7469	15.7879	8.103	27.118	12.1628	8.7068	15.6184	14.4142	16.4133	3.3964	0.8695
872	3.1798	1.1588	2.8996	3.3965	1.2558	0.8947	2	54.8754	20.7656	9.9672	23.2099	17.0129	5.5444	10.1036	18.9252	11.5756	4.7406
873	5.1299	0.9685	3.5526	4.767	1.1232	0.5408	2	37.4186	9.0792	5.2153	16.7874	9.4094	3.9903	10.6639	10.5327	15.6087	2.3973	0.9086
874	3.7633	1.1905	3.6225	4.176	1.2986	0.9928	2	62.7468	26.3054	9.8985	26.4949	13.8576	12.5469	19.9961	17.3214	14.0746	4.4582
875	3.4828	0.9999	2.3036	3.268	1.0567	0.7012	2	63.4464	21.2757	11.3813	30.3426	26.3164	2.8231	4.4496	27.5423	10.9407	5.7991
876	5.5069	1.1207	5.0609	5.902	1.3116	0.5949	2	125.898	36.8485	17.2111	61.9386	19.9394	24.9862	19.8464	24.8766	19.3886	6.4934	0.8569
877	3.966	1.1394	3.6302	4.2402	1.2574	0.8001	2	64.8042	25.081	11.7765	31.3458	14.036	13.8503	21.3725	17.8514	14.1963	4.5649
878	5.2165	1.1451	4.8922	5.6922	1.2804	0.7807	2	98.5459	33.8269	8.7036	43.3282	15.7409	21.5378	21.8556	20.1435	18.7665	5.2512	0.9808
879	4.3954	1.115	3.9399	4.6343	1.2479	0.8679	2	80.1302	30.9447	12.6428	35.6536	16.0113	17.0481	21.2755	20.3381	15.3972	5.2042
880	5.2772	1.0976	4.5728	5.5337	1.2392	0.5259	2	80.1674	23.7025	13.8935	45.0665	13.9529	16.364	20.4123	17.5314	18.1969	4.4056	0.8108
881	5.7212	0.9873	4.0758	5.4395	1.1649	0.6733	2	107.398	45.6002	7.4721	67.7273	18.1623	33.3717	31.073	26.3501	17.7458	6.052
882	4.1324	1.1709	3.9945	4.5443	1.2571	0.9357	2	60.0042	27.0041	8.4546	28.8606	10.7884	16.9097	28.1809	15.0217	15.2007	3.9475
883	3.5939	1.1104	3.172	3.7263	1.2575	0.8674	2	54.3819	14.8379	13.8585	17.1069	17.1584	-0.0447	-0.0822	17.1444	12.5376	4.3375
884	3.3825	1.1546	3.05	3.6192	1.2364	0.9576	2	77.0167	24.4819	14.6671	25.5647	25.1074	0.4379	0.5686	25.2514	12.2687	6.2775
885	4.5019	1.1441	4.1339	4.8698	1.2622	0.7805	2	80.7822	24.3474	11.3415	31.1962	16.8289	11.2131	13.8807	19.5414	16.1815	4.9923
886	5.6152	0.9959	4.0884	5.3795	1.1341	0.5733	2	57.9574	20.8525	5.7191	36.3704	10.5561	14.8003	25.5365	14.1761	17.5689	3.2989	0.8371
887	4.8446	1.1465	4.632	5.2724	1.2873	0.7905	2	98.5692	36.3189	10.5413	45.9463	16.2043	23.51	23.8513	21.2801	17.4501	5.6486	1.0662
888	5.3853	1.0848	4.6864	5.5894	1.234	0.6419	2	61.3329	18.336	7.4321	28.5631	10.6311	11.5113	18.7686	13.0874	18.3529	3.3419	0.9765
889	5.4936	1.036	4.3367	5.4609	1.1863	0.5866	2	88.594	23.263	12.1048	39.6551	17.4212	13.0431	14.7223	20.4289	17.8794	4.9551	0.8587
890	3.9307	1.166	3.6985	4.2916	1.2588	0.8503	2	87.7373	36.4506	11.2753	42.8698	18.0065	21.1403	24.095	23.7224	14.3991	6.0932
891	3.6503	1.0827	2.9723	3.7006	1.1648	0.8563	2	54.538	17.3129	9.8365	20.2194	17.5919	2.2498	4.1252	18.3488	12.4159	4.3926
892	2.4618	1.4428	3.1691	3.1052	1.6662	1.3655	2	74.4354	35.9277	33.8237	26.3112	21.3505	6.7738	9.1002	23.4879	11.1588	6.6706
893	3.432	1.2038	3.3991	3.8205	1.2802	0.9665	2	70.6115	23.8001	16.3322	24.6244	19.2437	5.2006	7.3651	20.7736	12.9794	5.4403
894	3.238	1.2806	3.535	3.7948	1.3744	1.1662	2	75.9637	22.5105	26.1664	19.3016	22.5656	-3.8067	-5.0112	21.489	13.0273	5.8311
895	4.9296	1.1449	4.6955	5.3624	1.3097	0.7985	2	79.9693	23.0185	10.1725	28.8267	14.614	11.349	14.1917	17.0311	17.7301	4.5104	1.0476
896	3.0762	1.0812	2.4515	3.0752	1.1844	0.8621	2	55.4106	20.2243	15.7573	23.4588	22.1391	1.1378	2.0534	22.6027	10.4493	5.3028
897	3.3623	1.2138	3.3796	3.7648	1.3532	1.0999	2	48.1549	14.7237	14.5522	13.3859	14.6647	-1.4067	-2.9212	14.2487	12.8207	3.756
898	4.712	1.0964	4.0466	4.9084	1.2731	0.7776	2	81.3118	28.6534	10.9951	36.8497	16.1085	16.1279	19.8346	20.0939	16.2306	5.0098
899	4.2684	1.0847	3.4863	4.3773	1.1135	0.7451	2	71.9299	21.2936	16.972	28.5785	18.4724	7.53	10.4685	20.6322	14.5449	4.9454
900	6.1382	1.1319	5.6205	6.673	1.2232	0.8946	2	90.3518	17.6922	10.6739	19.7777	15.3746	3.9388	4.3594	16.0754	21.8276	4.1393
901	3.1818	1.2414	3.2843	3.6192	1.4906	0.8151	2	71.492	25.4972	20.8805	31.2812	18.6277	10.3138	14.4265	21.7678	12.4089	5.7613
902	3.5508	1.2047	3.5789	3.9661	1.3127	1.0067	2	64.3821	15.391	16.9665	15.2882	19.0469	-3.7839	-5.8773	17.9894	13.4382	4.791
903	4.648	1.06	3.6839	4.6857	1.1442	0.6766	2	81.6976	29.7073	13.2147	43.9082	17.2882	18.0105	22.0453	22.1769	15.4779	5.2783
904	4.4108	1.2578	4.8519	5.2082	1.3902	1.0134	2	76.6115	29.74	12.0066	29.3477	12.2107	17.3661	22.6677	15.79	17.4286	4.3957
905	4.9977	1.1133	4.3977	5.2981	1.2021	0.8189	2	64.821	15.6161	9.6434	19.0697	13.7491	4.357	6.7216	14.7398	17.4803	3.7082
906	5.003	1.046	3.8386	4.9983	1.2417	0.5054	2	79.1057	26.1762	11.0361	51.7969	15.8791	18.1515	22.9459	20.608	16.4404	4.8117	0.8553
907	3.4779	1.2723	3.8857	4.0775	1.4173	1.1522	2	67.502	19.0971	19.5006	16.5739	17.7084	-1.3073	-1.9367	17.3719	13.9011	4.8559
908	4.2997	1.2767	4.8582	5.1397	1.4072	1.0835	2	75.454	27.2215	12.7163	25.1239	12.7779	13.3768	17.7284	15.5313	17.2455	4.3753
909	3.6137	1.1679	3.4687	3.9276	1.2985	1.0338	2	54.442	17.957	10.0914	17.3707	14.984	2.4673	4.532	15.6952	13.2584	4.1062
910	4.6075	1.146	4.2254	4.9983	1.2844	0.7616	2	74.5226	27.0188	9.3546	35.4764	13.7142	16.5741	22.2404	17.6368	16.5881	4.4925
911	3.3457	1.0029	2.3939	3.1395	1.1136	0.739	2	37.0295	11.5392	8.5611	15.6144	15.4031	0.1562	0.4218	15.4683	10.541	3.5129
912	4.4681	1.0798	3.7469	4.5743	1.2172	0.7509	2	71.5368	19.342	14.2469	25.7585	17.4214	6.2603	8.7512	19.0923	15.1566	4.7198
913	4.5631	1.1617	4.2726	5.0112	1.2638	0.7535	2	79.7618	29.5602	11.1567	39.2281	14.2658	18.8103	23.5831	18.6682	16.6528	4.7897	1.0109
914	4.3286	1.0512	3.4159	4.313	1.2567	0.6921	2	66.9327	19.331	10.959	27.9305	17.476	7.2356	10.8103	19.5945	14.2947	4.6823
915	3.9083	1.2077	3.8234	4.4073	1.2737	0.9019	2	52.8927	22.9159	9.2427	25.4084	10.2606	13.6619	25.8295	13.8339	14.8291	3.5668
916	3.7744	1.2589	4.1696	4.4115	1.3899	1.1598	2	56.6293	14.5645	15.1757	12.5581	13.9759	-1.6443	-2.9036	13.5815	14.9279	3.7935
917	2.731	1.359	3.1065	3.3151	1.396	1.2213	2	41.202	20.257	12.0991	16.5868	11.1101	6.6885	16.2334	13.2632	11.6598	3.5337
918	4.781	1.2308	5.2706	5.5594	1.3839	1.0782	2	70.5086	28.1576	10.3113	26.1146	10.1019	17.2654	24.4869	13.3777	18.4867	3.814
919	4.3767	1.298	5.0365	5.3195	1.3834	1.0388	2	57.3769	21.1379	8.9621	20.3478	9.065	11.7209	20.4279	11.3922	17.8477	3.2148
920	4.7689	1.2222	5.1299	5.508	1.3736	0.8645	2	99.653	29.8242	15.5057	34.4999	16.371	15.672	15.7266	19.4259	18.3111	5.4422	1.1239
921	5.215	1.1527	4.942	5.7264	1.3377	0.6104	2	96.2051	32.212	11.7125	52.7738	14.7735	23.1946	24.1095	19.4668	18.886	5.094	0.8618
922	5.5576	1.1831	5.7681	6.2747	1.3685	0.8261	2	83.3989	27.8129	10.5637	33.6697	11.2475	18.5218	22.2087	14.4586	20.6561	4.0375	1.0854
923	4.0489	1.1129	3.5278	4.2402	1.2243	0.901	2	53.038	19.0753	8.7938	21.1701	12.9293	7.4253	14	15.0343	14.1561	3.7467
924	3.7234	1.3292	4.4024	4.57	1.4031	1.0887	2	68.6942	21.8538	15.2095	20.0726	14.1356	6.4638	9.4095	15.6038	15.5483	4.4181
925	4.0355	1.2445	4.3674	4.6899	1.3751	1.0978	2	64.2691	30.6128	9.5563	27.8864	10.2936	19.3129	30.0501	14.7156	15.7781	4.0733
926	5.6436	1.2384	6.1345	6.6601	1.343	0.6832	2	104.937	28.3893	18.3376	41.5526	14.0421	18.7955	17.9112	17.1061	21.9575	4.7791	0.9628
927	4.6986	1.2686	5.444	5.6151	1.4186	1.0782	2	58.6623	18.2832	8.7579	16.9567	9.249	8.3107	14.167	10.7756	18.7252	3.1328
928	4.6159	1.2449	5.0134	5.4138	1.365	0.7693	2	69.103	25.3276	15.1502	32.9245	10.3143	17.3932	25.17	13.7837	18.0527	3.8278	1.0296
929	3.4661	1.2525	3.8351	4.0047	1.4244	1.1318	2	61.895	21.9034	15.7886	19.3519	14.7941	5.1587	8.3346	16.1391	13.6386	4.5382
930	6.4956	1.1801	6.6358	7.3668	1.3296	0.5963	2	101.841	18.4195	8.6707	30.888	13.8129	10.1825	9.9984	15.3473	24.0826	4.2288	0.774
931	3.5745	1.1981	3.5163	3.9747	1.3113	0.9168	2	55.2754	22.1442	10.1527	24.1537	12.7452	10.4594	18.9223	15.7198	13.4545	4.1083
932	4.7719	1.2851	5.4651	5.7778	1.379	0.9787	2	64.1863	21.1361	11.5525	21.5953	9.5958	11.7444	18.2974	11.7448	19.2649	3.3318
933	3.4267	1.1444	3.1715	3.6406	1.2448	0.9322	2	60.6756	20.9168	13.8321	22.4377	17.7549	4.3654	7.1947	19.1315	12.3202	4.9249
934	3.534	1.29	3.989	4.2017	1.3671	1.206	2	48.4026	16.6903	10.9043	13.8395	11.3951	2.948	6.0906	12.134	14.3219	3.3796
935	3.6717	1.2183	3.8405	4.1546	1.3484	1.0445	2	85.2611	37.1571	13.5871	35.5731	17.2049	19.1862	22.5029	22.2005	14.0525	6.0673
936	3.5561	1.3062	4.0655	4.2788	1.3645	1.067	2	60.5378	18.3313	10.3817	17.1806	14.0757	3.3129	5.4724	14.8906	14.5923	4.1486
937	4.6132	1.2028	4.6634	5.2382	1.3204	0.8532	2	79.4643	23.1452	14.5694	27.126	14.7815	10.5329	13.2549	17.04	17.4315	4.5587
938	3.8535	1.3431	4.6677	4.7885	1.4642	1.1408	2	82.9411	26.1791	25.1975	22.9489	16.0939	7.8199	9.4283	17.7692	16.2595	5.1011
939	3.2643	1.3747	4.029	4.0817	1.4481	1.328	2	39.76	9.9173	14.7619	7.4676	11.049	-4.7562	-11.9623	9.8685	14.0971	2.8204
940	4.6395	1.3489	5.7005	5.8678	1.445	1.0663	2	81.225	29.0073	16.0843	27.2046	11.2678	16.9929	20.9208	14.2488	19.6608	4.1313
941	4.0561	1.2616	4.3391	4.7756	1.3434	1.0292	2	75.1656	24.2968	17.5171	23.6081	15.3684	8.48	11.2818	17.3229	16.0761	4.6756
942	5.8408	1.1773	6.1095	6.5788	1.4207	0.6745	2	81.9659	21.7679	8.781	32.2746	11.076	14.2976	17.4434	13.4161	21.6023	3.7943	0.8904
943	5.2754	1.1758	5.3001	5.9063	1.3428	0.7583	2	71.4815	18.3993	9.0417	24.2633	11.6876	9.5363	13.3409	13.4868	19.4874	3.6681	1.0159
944	4.2297	1.2093	4.4438	4.8013	1.3168	0.9585	2	53.6511	21.4398	9.3701	22.3689	9.242	12.5816	23.4508	12.0732	16.0698	3.3386
945	3.3291	1.2251	3.3578	3.7562	1.3281	0.9943	2	43.0291	13.5166	11.6284	13.5936	12.4867	1.1007	2.558	12.8147	12.8124	3.3584
946	3.5649	1.2286	3.6999	4.056	1.371	1.0587	2	55.2223	12.0912	18.0724	11.4213	16.3301	-5.1968	-9.4107	14.9253	13.7602	4.0132
947	3.4538	1.2828	3.6979	4.0775	1.3693	1.0712	2	61.6822	22.4585	14.5288	20.965	14.933	6.4617	10.4758	16.6803	13.9192	4.4314
948	3.8148	1.284	4.4107	4.5443	1.4398	1.1853	2	61.3651	21.7266	12.1987	18.33	12.2896	7.1597	11.6674	13.9128	15.3878	3.9879
949	3.555	1.311	4.0603	4.2916	1.3658	0.9998	2	39.2216	11.5024	9.8443	11.5041	9.0571	2.4467	6.2381	9.6598	14.6412	2.6789
950	3.4827	1.2542	3.7276	4.0304	1.3748	1.147	2	55.0926	11.8747	19.0646	10.3529	16.7469	-7.3338	-13.3118	14.7796	13.7222	4.0149
951	4.6363	1.3005	5.427	5.6665	1.3626	1.0707	2	100.192	30.9208	17.737	28.8782	15.9015	13.8945	13.8678	18.4619	18.942	5.2894
952	3.5165	1.1714	3.4642	3.8248	1.3294	1.1144	2	43.0798	14.9547	11.3742	13.4192	11.9692	1.6159	3.7509	12.4357	12.941	3.3289
953	3.8304	1.2622	4.2665	4.4929	1.3756	1.0601	2	54.8629	21.2579	9.0589	20.0524	10.4806	10.1472	18.4956	12.859	15.189	3.612
954	3.4205	1.2977	3.8828	4.0775	1.3773	1.1419	2	84.8615	26.2543	24.5779	22.992	21.3821	1.8383	2.1662	21.8557	13.9451	6.0854
955	5.0337	1.2721	5.752	6.0562	1.3421	0.9322	2	87.9446	30.1583	13.0466	32.3512	11.9895	18.9815	21.5835	15.2894	20.1173	4.3716
956	4.1288	1.2874	4.6794	4.9598	1.379	1.12	2	67.5317	26.264	13.2777	23.4495	11.5939	13.2785	19.6626	14.4317	16.6989	4.0441
957	3.6593	0.9785	2.4938	3.375	1.1448	0.7039	2	41.6108	9.4513	9.116	13.4273	17.9673	-3.1956	-7.6797	16.6857	11.2485	3.6992
958	6.6162	1.1163	6.0641	7.1184	1.2982	0.5554	2	132.332	15.7532	15.9181	28.3615	21.1627	3.9985	3.0216	21.8222	23.2033	5.7031	0.8049
959	4.1447	1.2556	4.3817	4.8655	1.3032	1.0123	2	72.4671	28.1675	12.2716	27.8245	13.1477	14.8578	20.5028	16.5386	16.3484	4.4327
960	3.5629	1.2408	3.648	4.0903	1.3111	0.9789	2	59.7193	18.7909	15.2824	19.1963	15.3341	3.7807	6.3308	16.3704	13.888	4.3001
961	4.0317	1.2019	4.0195	4.5358	1.2689	1.0079	2	58.4102	15.83	14.53	15.7053	14.1388	1.5789	2.7031	14.5317	15.2235	3.8368
962	7.2635	1.214	7.8153	8.5019	1.3938	0.5526	2	122.77	24.7887	18.5008	44.8595	13.491	17.3338	14.119	15.7089	27.7031	4.4316	0.8374
963	4.0254	1.22	4.0996	4.5914	1.3128	1.084	2	74.5936	28.4619	13.087	26.2554	15.2976	11.8787	15.9246	18.1953	15.4278	4.835
964	3.2263	1.3151	3.7461	3.8719	1.4296	1.2636	2	72.1666	29.9495	21.4807	23.7017	17.0057	8.4611	11.7244	19.2645	13.3298	5.4139
965	2.7254	1.2772	2.7754	3.1309	1.2941	1.0696	2	34.3056	10.5701	15.9667	9.8822	13.9143	-4.3128	-12.5717	12.3606	10.9358	3.137
966	4.2461	1.2409	4.7137	4.9384	1.376	1.0628	2	62.6536	14.565	12.0585	13.7045	13.1718	0.5662	0.9037	13.2918	16.5523	3.7852
967	3.7285	1.2555	3.9369	4.343	1.325	0.94	2	52.5507	24.0182	9.2901	25.5512	9.5207	15.0687	28.6746	13.3482	14.7067	3.5732
968	5.5136	1.167	5.2957	6.1419	1.3106	0.5844	2	67.5935	22.2922	6.8482	38.1451	9.6154	16.6729	24.6664	12.7638	20.2134	3.344	0.8892
969	5.1705	1.1775	5.1876	5.7907	1.3637	0.7898	2	76.514	26.4037	8.7406	33.4299	11.3945	17.4041	22.7463	14.7494	19.1267	4.0004	1.0123
970	3.3289	1.3097	3.6793	3.9918	1.3229	1.0326	2	47.2598	14.1263	15.9917	13.6802	12.5187	1.1994	2.5379	12.8448	13.697	3.4504
971	4.7503	1.176	4.5967	5.2896	1.2612	0.7831	2	69.25	25.1602	9.9947	32.1283	11.5614	16.1063	23.2582	15.0652	17.5501	3.9458
972	3.6973	1.2327	3.7512	4.2317	1.3175	0.9198	2	71.516	27.7179	12.2941	30.1346	15.4686	13.4899	18.8628	19.0648	14.3187	4.9946
973	3.6452	1.2039	3.721	4.0775	1.3696	1.0313	2	52.4512	22.455	9.0155	21.773	11.1523	10.9534	20.883	14.096	13.7869	3.8044
974	5.221	1.1133	4.4814	5.5466	1.2189	0.5969	2	63.7302	20.2735	7.929	33.9628	11.1872	13.5955	21.3329	14.221	18.2606	3.49	0.8985
975	4.8549	1.1901	4.9293	5.4737	1.3072	0.7733	2	106.13	44.1426	16.0026	57.0871	14.915	32.6096	30.726	21.5305	18.1511	5.847	1.0574
976	3.7951	1.1633	3.6667	4.1246	1.2849	1.0207	2	66.9248	24.754	12.6545	24.2513	15.9375	8.4861	12.6801	18.2521	13.8701	4.8251
977	5.6202	1.096	4.9665	5.902	1.2748	0.6107	2	89.8906	20.7075	13.3759	33.9085	15.883	11.008	12.246	18.0994	19.3517	4.6451	0.8207
978	4.042	1.2777	4.4098	4.8141	1.3219	1.0703	2	81.8455	37.3916	10.24	34.9342	13.3118	23.1434	28.2769	18.5599	16.2247	5.0445
979	6.4241	1.1886	6.728	7.3326	1.3503	0.6775	2	71.7619	17.7602	10.8204	26.2156	8.9252	11.7137	16.323	10.6662	23.9886	2.9915	0.9586
980	4.6132	1.1808	4.4692	5.1482	1.32	0.7366	2	63.5782	24.0609	9.2526	32.6662	10.5869	16.2629	25.5794	14.2259	17.1136	3.7151
981	3.5868	1.224	3.627	4.0689	1.3151	0.9873	2	68.0748	20.738	20.1829	21.0058	17.9324	3.0341	4.457	18.7689	13.793	4.9355
982	4.3182	1.1599	4.0148	4.7199	1.2612	0.9587	2	63.5048	22.7173	11.2675	23.6969	13.346	9.923	15.6256	15.8177	15.7351	4.0359
983	4.6145	1.1534	4.3787	5.0369	1.278	0.7906	2	52.8339	16.6352	10.3495	21.0419	10.0884	8.6596	16.3902	12.0661	16.7206	3.1598
984	6.2173	1.1529	5.9666	6.8829	1.2657	0.561	2	106.417	30.6985	10.6987	54.7169	14.0076	22.8396	21.4623	17.8355	22.5193	4.7256	0.7907
985	6.2446	1.1155	5.7536	6.6987	1.2878	0.5296	2	83.3771	10.0964	12.1963	19.0653	14.0277	2.6677	3.1996	14.4913	21.8835	3.81	0.7331
986	5.3519	1.1335	4.9829	5.7907	1.2754	0.6766	2	53.1774	18.0873	6.342	26.7328	8.1486	12.574	23.6454	10.672	19.0582	2.7903	0.9257
987	3.1699	1.2584	3.3924	3.6492	1.314	1.0485	2	42.1409	15.5117	11.2042	14.7941	11.3609	3.5998	8.5423	12.4221	12.5319	3.3627
988	4.5128	1.2148	4.6599	5.1654	1.3175	0.89	2	57.2569	17.9042	11.1799	20.1166	10.4387	8.6135	15.0436	12.2872	17.2224	3.3246
989	5.1673	1.2733	6.0322	6.2318	1.3831	0.9651	2	85.5514	31.4435	12.0116	32.5794	10.6783	21.1375	24.7074	14.1825	20.671	4.1387
990	5.4885	1.234	5.9456	6.446	1.3854	0.8107	2	91.9575	40.2515	11.9387	49.6526	10.0694	32.0886	34.895	15.4665	21.2772	4.3219	1.0156
991	3.2689	1.2238	3.3913	3.6791	1.327	1.1202	2	37.1358	11.8644	11.9178	10.5909	11.1278	-0.6015	-1.6197	10.9503	12.5681	2.9548
992	6.1077	1.1671	6.2386	6.8358	1.347	0.6906	2	95.954	23.0044	8.7147	33.3115	13.1487	13.9241	14.5112	15.3807	22.3934	4.2849	0.9345
993	3.9063	1.2885	4.4635	4.6771	1.3857	1.1446	2	55.2867	20.7499	14.058	18.1278	10.4064	8.8383	15.9863	12.3864	15.8129	3.4963
994	3.1643	1.284	3.6049	3.7091	1.4512	1.1946	2	49.185	19.1204	10.591	16.0059	12.4735	4.2198	8.5794	13.6439	12.7641	3.8534
995	5.646	1.1594	5.5009	6.2575	1.3154	0.5658	2	66.4711	14.7098	8.2367	25.9984	10.4883	8.7756	13.2021	12.0837	20.5651	3.2322	0.864
996	4.4734	1.2128	4.596	5.1097	1.3163	0.9345	2	50.895	14.7765	7.8113	15.8118	9.8646	5.5578	10.9201	11.0738	17.0442	2.9861
997	5.3172	1.1914	5.3998	6.0305	1.3393	0.6618	2	92.473	37.478	7.952	56.6272	11.6072	29.7959	32.2212	17.1253	19.9025	4.6463	0.8684
998	4.5233	1.2223	4.9438	5.2082	1.3892	1.101	2	82.6748	26.8847	13.8641	24.4179	14.5183	10.8997	13.1838	16.7229	17.3694	4.7598
999	3.2774	1.2841	3.5849	3.8547	1.3926	1.1026	2	42.7624	12.8039	12.0026	11.6126	12.0688	-0.5029	-1.176	11.9285	13.2217	3.2343
1000	5.1858	1.1865	5.2703	5.8506	1.2833	0.9284	2	65.826	15.8712	12.1854	17.0956	11.5051	5.1901	7.8846	12.49	19.3295	3.4055
1001	5.4226	1.2366	5.9398	6.3775	1.386	0.7271	2	70.0246	22.3631	9.9272	30.7552	9.1435	15.7146	22.4415	11.7891	21.0665	3.324	0.983
1002	3.6233	1.2526	3.7587	4.2017	1.3004	1.049	2	74.368	32.051	13.4718	30.5536	15.617	15.6686	21.069	19.7856	14.2577	5.216
1003	3.4987	1.2662	3.8951	4.086	1.4034	1.1708	2	60.0229	29.0362	11.4538	24.8008	11.3739	15.7199	26.1898	15.4098	13.9175	4.3128
1004	3.3632	1.1533	3.0729	3.5935	1.2855	0.9695	2	57.7583	17.6527	13.1958	18.2072	19.0672	-0.8339	-1.4438	18.796	12.186	4.7397
1005	3.4597	1.1101	2.8677	3.5763	1.2231	0.736	2	58.4324	19.641	10.5645	26.6874	18.197	6.2486	10.6937	20.3761	12.0663	4.8426	0.8955
1006	3.9368	1.1478	3.609	4.2359	1.2411	0.8808	2	59.9994	17.2099	13.6717	19.5382	15.6843	3.3947	5.6579	16.6249	14.1958	4.2266
1007	3.6101	1.117	3.1079	3.7648	1.2035	0.858	2	86.0865	42.2792	12.606	49.2787	19.4701	25.5746	29.708	27.6993	12.6687	6.7952
1008	4.1733	1.1637	4.0406	4.5657	1.3078	0.9965	2	50.6268	21.2208	9.5438	21.2951	9.6601	11.5944	22.9017	12.5295	15.2566	3.3184
1009	3.652	1.1225	3.2474	3.829	1.2826	0.9427	2	61.235	19.5149	14.1397	20.7	18.1022	2.449	3.9993	18.8566	12.8789	4.7547
1010	4.4374	1.1043	3.7354	4.6385	1.1814	0.6857	2	88.6996	30.4731	18.9185	44.4435	19.092	17.3825	19.597	23.7457	15.3946	5.7617	0.9297
1011	4.7247	1.1943	4.6871	5.3367	1.3208	0.7792	2	74.6513	23.9101	11.2624	30.6862	12.9842	13.7931	18.4767	15.927	17.7273	4.2111
1012	3.7799	1.2093	3.7331	4.2574	1.323	0.9801	2	75.6816	33.2138	12.7031	33.8881	15.4262	18.0946	23.9088	20.2731	14.3609	5.27
1013	6.2532	1.0857	5.5386	6.5359	1.251	0.5425	2	109.138	18.4891	11.5764	34.0812	18.1441	8.6459	7.922	19.705	21.3279	5.1171	0.7874
1014	4.1948	1.1245	3.7058	4.4458	1.2064	0.7519	2	65.3684	31.4848	9.3267	41.8712	11.4708	22.8594	34.9701	17.6395	14.8195	4.411
1015	4.5777	1.2302	5.0071	5.3067	1.371	1.1087	2	71.7639	24.8199	8.0913	22.3868	12.0419	11.4693	15.982	14.3324	17.6919	4.0563
1016	3.7844	1.1724	3.6138	4.1417	1.2748	0.973	2	50.4827	18.0698	12.5371	18.5711	12.2737	6.1274	12.1376	13.9694	13.9382	3.6219
1017	5.3973	1.2969	6.3712	6.6387	1.4081	0.8148	2	123.35	43.8101	11.5064	53.7711	14.3149	32.147	26.0617	19.3605	21.99	5.6094	1.0822
1018	3.4403	1.2019	3.3159	3.8248	1.2622	0.9102	2	45.4616	20.1629	11.0209	22.1531	10.5159	10.5918	23.2983	13.7102	12.9897	3.4998
1019	3.0541	1.2109	2.9457	3.3836	1.3193	0.9652	2	41.6974	11.5042	14.4846	11.9188	15.2455	-3.2109	-7.7005	14.1553	11.6185	3.5889
1020	4.7213	1.1405	4.3211	5.1054	1.2632	0.7533	2	40.7333	12.3189	6.4031	16.3537	7.9641	6.3197	15.5148	9.4266	16.916	2.408
1021	5.1358	1.119	4.5279	5.478	1.2032	0.7948	2	95.2593	21.1898	12.7126	26.6615	19.8412	5.4206	5.6904	21.0383	18.0538	5.2764
1022	4.1997	1.0977	3.4457	4.3516	1.1434	0.6778	2	54.3252	21.3935	8.5949	31.5639	11.8977	13.3294	24.5363	15.7661	14.4833	3.7509
1023	6.1168	1.0967	5.3234	6.4503	1.2532	0.6016	2	101.591	32.3238	9.0175	53.7257	14.6697	23.4979	23.13	19.0838	21.0749	4.8205	0.8618
1024	3.4178	1.2171	3.4599	3.8419	1.3323	0.9751	2	63.4029	21.5191	14.8566	22.0697	16.8556	5.084	8.0186	18.3251	13.0683	4.8517
1025	4.5275	1.1581	4.3694	4.9555	1.2898	0.9253	2	68.6904	22.6564	10.1339	24.4851	13.3662	10.2885	14.9781	15.7208	16.4723	4.1701
1026	3.4153	1.1636	3.3017	3.6834	1.3036	0.9578	2	54.6814	15.5965	14.7693	16.2842	16.6752	-0.3745	-0.6849	16.5616	12.4846	4.3799
1027	4.9129	1.1066	4.263	5.1739	1.2376	0.7239	2	70.3403	25.3383	7.3728	35.0005	12.7157	16.1329	22.9355	16.5002	17.08	4.1183	0.9312
1028	4.3967	1.141	4.0966	4.7371	1.266	0.9372	2	71.2752	20.6966	9.5952	22.0826	16.0092	5.6922	7.9862	17.3986	15.7595	4.5227	1.0053
1029	4.5485	1.1352	4.1406	4.887	1.2589	0.8093	2	56.863	21.4893	6.3042	26.5528	10.6187	12.8956	22.6784	13.733	16.2217	3.5054	1.03
1030	3.5282	1.1839	3.3493	3.8762	1.2749	0.9852	2	57.0468	19.8443	14.3356	20.1433	15.736	4.3419	7.6111	17.0325	13.1223	4.3473
1031	2.9838	1.3054	3.3176	3.5292	1.3858	1.2439	2	47.5759	18.4169	13.2689	14.8055	14.0614	0.9257	1.9457	14.3405	12.2362	3.8881
1032	4.4987	1.1589	4.2971	4.9255	1.2646	0.7619	2	89.9735	34.7151	9.5342	45.5615	15.6312	22.8051	25.3465	20.9382	16.3794	5.4931
1033	5.4678	1.0909	4.7266	5.7093	1.2008	0.6635	2	64.0448	21.9609	8.6358	33.1011	10.3574	15.0893	23.5605	13.5499	18.7386	3.4178	0.9398
1034	6.9272	1.099	6.2122	7.354	1.2575	0.5208	2	101.83	20.4002	12.5438	39.1731	14.3076	12.9492	12.7164	16.392	23.9175	4.2576	0.7848
1035	2.8332	1.1785	2.5311	3.041	1.246	0.9406	2	45.2197	15.4738	17.2055	16.4502	18.7032	-2.1193	-4.6867	17.8656	10.4899	4.3108
1036	4.7101	1.1618	4.6029	5.1825	1.3494	0.7815	2	44.5076	12.8348	6.2766	16.4233	8.2883	6.3575	14.2841	9.6695	17.1913	2.589	1.0148
1037	3.3922	1.1448	3.1448	3.602	1.3469	1.0478	2	28.0047	6.9284	9.9555	6.6125	10.0507	-3.6024	-12.8636	8.9051	12.1997	2.2955
1038	4.2146	1.168	4.151	4.63	1.3381	0.9025	2	68.6359	29.8434	7.3512	33.0681	11.9416	19.0663	27.7789	16.5348	15.4652	4.4381
1039	3.8965	1.2006	3.8911	4.3687	1.3109	1.0261	2	73.8766	22.3429	18.1594	21.7737	17.9873	3.8854	5.2593	18.986	14.6965	5.0268
1040	3.7004	1.1938	3.5546	4.1117	1.2512	0.8933	2	72.7412	30.6925	10.8177	34.3569	15.8006	16.5772	22.7893	20.464	13.8782	5.2414
1041	3.9726	1.087	3.3317	4.0646	1.1933	0.7792	2	60.4562	16.1281	12.4287	20.6978	17.3667	2.5957	4.2935	18.1458	13.5659	4.4565
1042	3.6276	1.1271	3.206	3.8162	1.2756	0.866	2	54.0482	24.4005	10.44	28.1752	12.67	13.428	24.8445	16.8585	12.8455	4.2076
1043	4.205	1.1341	3.8517	4.4929	1.1805	0.8212	2	76.5521	30.6787	11.7037	37.3593	15.1371	18.2484	23.8379	19.8749	14.982	5.1096
1044	4.125	1.1167	3.6148	4.3387	1.2167	0.8492	2	55.1949	24.0022	6.833	28.2642	11.2787	14.4243	26.1334	15.2691	14.4712	3.8141
1045	5.743	1.1249	5.2509	6.189	1.2559	0.6284	2	89.2266	23.0568	10.2348	36.6897	14.3149	14.0609	15.7586	16.9926	20.2966	4.3961	0.8675
1046	5.4332	1.1028	4.6041	5.7307	1.2547	0.5702	2	62.4137	20.9985	6.5318	36.826	10.2667	15.1443	24.2644	13.5561	18.8236	3.3157	0.8361
1047	2.9323	1.1271	2.4983	3.0324	1.2948	0.8985	2	42.4242	11.2907	14.9211	12.5655	19.4613	-6.1962	-14.6053	16.9812	10.383	4.0859
1048	3.9247	1.0872	3.2271	4.0132	1.1831	0.866	2	40.3015	10.5474	9.2968	12.1799	12.6016	-0.3651	-0.9059	12.4885	13.4048	3.0065
1049	3.1785	1.1946	3.1044	3.4907	1.3884	0.9556	2	41.0109	9.5784	13.4505	10.0233	14.6283	-4.4006	-10.7303	13.2106	11.9284	3.4381
1050	3.5953	1.2207	3.6759	4.0689	1.3033	0.9487	2	71.0034	22.7273	16.7763	23.9569	17.7017	5.9342	8.3576	19.3159	13.7874	5.1499
1051	3.9485	1.1638	3.7165	4.3045	1.2624	0.8776	2	61.5126	25.0439	8.6995	28.536	12.8464	13.7696	22.385	16.5512	14.4359	4.2611
1052	4.7149	1.1564	4.5184	5.1654	1.2775	0.9756	2	66.7948	24.5311	10.5402	25.1446	11.9296	12.8926	19.3018	14.7828	17.1291	3.8995
1053	3.2484	1.0147	2.243	3.0752	1.0733	0.6727	2	57.2191	18.8651	10.8181	28.0457	24.4237	2.4364	4.258	25.5101	10.3553	5.5256
1054	3.81	1.0963	3.2806	3.919	1.234	0.8543	2	64.2058	20.7447	10.8189	24.2837	17.9125	5.4426	8.4768	19.5714	13.1221	4.893
1055	3.8365	1.131	3.3691	4.0646	1.205	0.8178	2	59.75	21.2474	12.1526	25.9818	15.0915	8.9058	14.9051	17.7347	13.6318	4.3831
1056	3.1759	1.2086	3.1326	3.525	1.3078	0.9827	2	52.8639	21.6337	15.6363	22.0147	14.526	7.359	13.9207	16.8754	12.0588	4.3838
1057	3.8146	1.2788	4.1813	4.5272	1.3116	1.0128	2	67.1995	21.997	17.2311	21.718	14.2663	7.5475	11.2315	16.0714	15.3252	4.3849
1058	3.3617	1.2473	3.5693	3.859	1.4017	1.1412	2	42.5124	15.664	12.8299	13.7263	11.0574	3.0456	7.164	11.9106	13.1724	3.2274
1059	3.9313	1.2009	3.8052	4.4115	1.3022	0.9207	2	51.1065	18.0198	10.703	19.5724	11.4704	7.4594	14.5958	13.4307	14.8314	3.4458
1060	3.416	1.0787	2.7931	3.435	1.1648	0.8111	2	60.3262	21.3283	16.1928	26.2947	19.6758	5.3687	8.8994	21.5983	11.5758	5.2114
1061	3.1632	1.1885	2.9415	3.4564	1.2821	0.9441	2	56.5121	17.0638	18.5066	18.0733	19.7501	-1.5832	-2.8015	19.212	11.811	4.7847
1062	3.5419	1.3557	4.2461	4.4073	1.3942	1.0724	2	71.3177	20.3252	21.6965	18.9521	16.0673	3.0938	4.3381	16.796	15.0849	4.7278
1063	5.9459	1.2263	6.6239	6.9685	1.3785	0.7321	2	72.7675	25.2535	7.281	34.4931	8.0644	19.3493	26.5906	10.9856	22.906	3.1768	1.0479
1064	2.8132	1.2543	2.7974	3.1909	1.298	1.0037	2	36.4686	11.4515	14.2981	11.4096	13.9467	-2.5464	-6.9824	13.0366	11.0851	3.2899
1065	4.4977	1.186	4.4658	5.0326	1.2913	0.9641	2	77.0094	18.3961	16.2655	19.0812	16.7387	2.2584	2.9326	17.2443	16.7587	4.5952
1066	3.5088	1.2836	3.7115	4.1503	1.3162	1.0555	2	57.6099	18.5012	13.7575	17.5282	14.7246	2.9593	5.1368	15.522	14.1493	4.0716
1067	3.8218	1.1231	3.3844	4.0218	1.2168	0.7768	2	86.177	31.6142	10.7462	40.6993	20.9246	15.3605	17.8244	25.463	13.4852	6.3905
1068	4.0005	1.2522	4.3488	4.6728	1.3343	1.0776	2	76.2201	30.2243	15.3927	28.0477	14.0608	15.0723	19.7747	17.5267	15.7371	4.8433
1069	3.3907	1.2737	3.7356	3.9704	1.416	1.1655	2	56.8718	21.9147	16.7434	18.8031	13.6011	6.0628	10.6605	15.2243	13.567	4.1919
1070	4.0615	1.2293	4.2608	4.6685	1.3282	0.9568	2	49.2493	17.5592	9.6567	18.3525	9.5912	8.3826	17.0207	11.5587	15.6854	3.1398
1071	4.3481	1.2447	4.6988	5.0797	1.3485	0.935	2	86.52	29.7715	10.5229	31.8428	15.0774	15.6749	18.1171	18.4132	17.0029	5.0885
1072	3.4088	1.2866	3.8254	4.0304	1.405	1.1337	2	71.0394	14.3061	30.3072	12.6186	21.0774	-9.5899	-13.4994	18.5705	13.7777	5.1561
1073	3.3734	1.1567	3.0316	3.6149	1.2591	0.9178	2	37.2842	13.926	9.4088	15.1728	11.0505	3.7836	10.148	12.2985	12.2586	3.0415
1074	5.0941	1.2196	5.3514	5.8935	1.3254	0.8014	2	91.3484	33.8595	13.2004	42.252	12.6349	23.7343	25.9822	17.07	19.5177	4.6803	1.0103
1075	4.2408	1.2832	4.7728	5.0883	1.4292	0.9407	2	62.1976	22.6348	12.157	24.0627	10.3239	12.9236	20.7783	13.0317	17.0953	3.6383
1076	4.5689	1.2255	4.8302	5.2767	1.3918	0.8941	2	64.7098	25.5424	11.5913	28.5684	9.9507	16.6457	25.7236	13.3969	17.5896	3.6789
1077	3.4172	1.3067	3.8872	4.0989	1.3661	1.0736	2	92.0078	47.183	15.1492	43.9482	15.9313	30.0791	32.6919	23.6694	14.0282	6.5588
1078	4.7171	1.1853	4.6946	5.2896	1.3047	0.7658	2	100.326	35.4132	8.7224	46.2436	16.5224	22.7604	22.6864	21.3706	17.5648	5.7118	1.0529
1079	5.2827	1.1776	5.4499	5.9235	1.329	0.8281	2	77.6064	25.1392	8.3494	30.3571	11.3523	15.7382	20.2795	14.24	19.5441	3.9708
1080	3.829	1.2342	4.1189	4.3987	1.345	1.0255	2	106.383	38.6267	20.8101	37.6678	21.9033	16.1658	15.1958	25.8281	14.8458	7.1659
1081	3.4676	1.3713	4.3324	4.3516	1.4516	1.2444	2	61.2363	14.2462	21.8802	11.4481	15.2173	-4.6905	-7.6597	14.1345	14.9387	4.0992
1082	4.0277	1.2522	4.3728	4.7071	1.3524	1.086	2	78.6497	29.5124	13.3671	27.1759	14.9498	13.2773	16.8816	17.9861	15.8449	4.9637
1083	4.8348	1.0735	3.9447	4.9426	1.1661	0.7119	2	58.7959	20.7226	9.1097	29.1093	11.7771	12.3386	20.9855	14.905	16.3047	3.6061	0.9876
1084	4.9682	1.2156	5.2674	5.7222	1.3424	0.8413	2	58.0166	14.2027	12.0699	16.8821	9.899	5.8748	10.1261	11.0143	18.9729	3.0579	1.0225
1085	5.7188	1.1326	5.34	6.2019	1.2603	0.6456	2	92.5763	32.5786	9.5363	50.4653	12.7806	24.3279	26.2788	17.3364	20.3486	4.5495	0.9002
1086	3.7802	1.2395	4.0348	4.3559	1.3144	1.0743	2	87.8902	26.6908	19.6688	24.8455	20.6718	4.4836	5.1014	21.783	14.7201	5.9708
1087	4.5394	1.3354	5.4999	5.6793	1.4139	1.1041	2	93.6506	40.6466	11.6481	36.8143	12.0579	27.3335	29.1867	17.0277	19.0445	4.9175
1088	3.2204	1.2363	3.388	3.6534	1.3799	1.1863	2	43.548	12.7876	13.8501	10.7794	13.9711	-3.7863	-8.6945	12.8536	12.5081	3.4816
1089	3.4184	1.374	4.1746	4.2916	1.3904	1.158	2	53.9477	12.0354	21.0973	10.3929	13.8939	-4.0543	-7.5152	12.9228	14.7552	3.6562
1090	5.7502	1.2271	6.1531	6.733	1.3998	0.6537	2	103.363	33.6748	14.9455	51.5149	12.6718	25.3914	24.5653	16.7985	22.1674	4.6628	0.8717
1091	6.3106	1.0816	5.4411	6.5745	1.2528	0.6085	2	89.9147	25.1847	9.5224	41.3858	13.3944	17.0337	18.9443	16.5251	21.443	4.1932	0.9204
1092	4.1368	1.1895	4.1157	4.6171	1.2928	0.9765	2	69.6383	24.1908	16.0037	24.7718	14.4776	10.0528	14.4357	16.9202	15.459	4.5047
1093	5.4246	1.1776	5.4783	6.0905	1.2917	0.7271	2	111.354	37.645	11.7145	51.773	15.5139	26.3646	23.6764	20.3264	20.0688	5.5486	1.0181
1094	4.0509	1.2294	4.2534	4.6557	1.3532	1.0252	2	82.6251	31.9852	16.0516	31.2003	15.6867	15.9039	19.2483	19.4257	15.6452	5.2812
1095	3.4553	1.2748	3.8141	4.056	1.3749	1.0994	2	70.3124	18.5576	22.686	16.8798	19.0647	-2.4021	-3.4163	18.4349	13.838	5.0811
1096	4.1125	1.2309	4.2893	4.7371	1.3396	0.9139	2	71.2601	20.2144	13.0781	22.1187	15.1228	6.3936	8.9722	16.6135	15.9034	4.4808
1097	3.7721	1.2162	3.9015	4.2702	1.3158	1.0137	2	69.924	27.8006	9.4631	27.4245	14.5869	13.0137	18.6112	17.9223	14.4124	4.8517
1098	3.9688	1.2787	4.5191	4.7242	1.3567	1.0511	2	78.2009	21.5656	18.0106	20.5166	16.331	4.3996	5.626	17.3045	15.9439	4.9048
1099	3.4832	1.083	2.8673	3.5207	1.172	0.8598	2	57.1438	23.1054	12.589	26.8723	16.9562	8.5261	14.9204	19.9295	11.8513	4.8217
1100	3.2296	1.2878	3.5345	3.8033	1.3806	1.147	2	54.3583	18.9776	14.9803	16.546	14.819	1.9808	3.644	15.3793	13.0667	4.1601
1101	5.7811	1.2085	6.1429	6.673	1.3276	1.026	2	121.454	16.9219	18.1064	16.493	20.429	-4.0384	-3.325	19.7714	21.9485	5.5336
1102	4.0989	1.2344	4.4305	4.7328	1.32	1.0355	2	68.3691	24.4879	13.9459	23.6489	12.9251	11.1042	16.2415	15.4315	15.8957	4.3011
1103	3.7892	1.2809	4.1635	4.5015	1.3975	1.1308	2	69.8944	26.8154	13.0643	23.7138	14.2049	10.7526	15.3841	16.7874	15.2479	4.5839
1104	4.3097	1.1109	3.7224	4.5229	1.2353	0.8983	2	73.3736	26.0481	13.6443	28.9966	16.7579	10.9943	14.984	19.7114	15.0411	4.8782
1105	5.4845	1.1755	5.3588	6.1505	1.2824	0.7069	2	67.5176	17.5017	9.9606	24.759	10.7518	9.9014	14.6649	12.5994	20.2538	3.3336	0.9709
1106	5.9141	1.1392	5.6299	6.4588	1.3198	0.7047	2	102.062	34.1529	10.8408	48.4659	13.7881	24.4367	23.943	18.1286	21.166	4.822	0.9804
1107	3.7335	1.1882	3.7434	4.1331	1.3761	1.0782	2	68.588	29.1681	14.3468	27.0524	14.7904	13.221	19.276	18.3224	13.9366	4.9214
1108	5.8342	1.0365	4.5865	5.8164	1.1959	0.5904	2	94.4572	28.5571	9.0722	48.3666	16.4914	18.8201	19.9245	20.5946	18.997	4.9722	0.8386
1109	3.3624	1.3139	3.8988	4.0475	1.3792	1.2243	2	83.0561	19.7507	28.3552	16.1328	23.67	-9.2274	-11.1098	21.303	13.8795	5.9841
1110	3.4185	1.2583	3.6478	3.9618	1.3616	1.075	2	77.4047	26.2217	19.4629	24.3918	19.8941	4.8352	6.2466	21.2196	13.5139	5.7278
1111	3.6828	1.1681	3.5286	4.0089	1.2635	0.945	2	68.6438	20.4502	16.268	21.6413	18.6535	2.8234	4.1131	19.4536	13.5144	5.0793
1112	3.3088	1.3146	3.8979	3.979	1.4592	1.1875	2	43.3834	9.0148	17.3467	7.5916	12.6802	-6.0427	-13.9286	11.1299	13.6654	3.1747
1113	4.3466	1.1402	4.0117	4.6771	1.318	0.7231	2	112.189	39.4311	12.2909	54.5334	22.1238	23.4342	20.8881	27.9655	15.57	7.2055	1.0203
1114	3.7362	1.1952	3.6735	4.1588	1.2816	1.0162	2	67.0002	24.6237	11.3035	24.2311	15.9471	8.4182	12.5644	18.2388	14.0284	4.776
1115	4.2403	1.2048	4.3445	4.797	1.3453	0.91	2	89.1238	33.619	11.8056	36.9446	16.1607	18.913	21.221	20.5142	16.0489	5.5533
1116	2.6064	1.2018	2.4028	2.8225	1.2544	0.9953	2	51.3461	24.2567	17.3225	24.3715	19.2462	5.1012	9.9349	21.3693	9.841	5.2176
1117	3.6738	1.2981	4.2375	4.4073	1.4087	1.1423	2	65.7984	24.543	15.4274	21.4851	13.329	9.3169	14.1598	15.5276	14.9818	4.3919
1118	4.0271	1.1803	3.854	4.4544	1.2737	0.9733	2	71.7452	30.0226	15.7033	30.8453	14.4834	15.9255	22.1973	18.6158	14.9331	4.8044
1119	4.6616	1.2052	4.8451	5.3067	1.351	0.8043	2	43.4617	14.5503	9.5666	18.0907	7.1548	8.7957	20.2378	8.9702	17.6508	2.4623	1.011
1120	3.7491	1.0736	2.981	3.7777	1.1794	0.7476	2	39.1127	11.7603	8.1203	15.7297	12.2474	2.6035	6.6564	13.1207	12.645	3.0931
1121	5.0087	1.1684	4.8413	5.5594	1.2909	0.7674	2	105.707	43.7165	12.0263	56.9648	15.2166	32.0389	30.309	21.8345	18.3857	5.7494
1122	3.5216	1.2121	3.4979	3.9533	1.3546	1.0967	2	58.4865	27.1567	12.6216	24.7621	13.0478	12.8472	21.9661	16.7205	13.41	4.3614
1123	4.8849	1.302	5.7128	5.9963	1.4131	0.9044	2	81.8283	23.2954	15.3818	25.7579	12.173	12.2861	15.0145	14.3237	19.9807	4.0954
1124	5.1934	1.1946	5.279	5.8978	1.3114	0.8207	2	90.4613	33.064	12.9044	40.2858	12.8744	22.4975	24.8698	17.1361	19.4904	4.6413	1.0395
1125	3.5322	1.2406	3.7491	4.0518	1.3118	1.1475	2	65.748	25.5705	13.3237	22.2846	15.4429	7.8504	11.9401	17.537	13.7666	4.7759
1126	5.6508	1.23	6.2545	6.6259	1.4451	0.7121	2	75.906	21.5584	9.7447	30.2745	9.8058	14.5757	19.2023	12.1362	21.8359	3.4762	0.9917
1127	3.984	1.2557	4.2928	4.6642	1.3469	0.9927	2	51.0718	16.7814	10.24	16.9052	10.3906	6.4669	12.6624	11.8971	15.7162	3.2496
1128	6.5784	1.1859	6.5632	7.4996	1.3177	0.6164	2	117.326	37.6241	10.7602	61.0427	13.4025	29.3634	25.0272	17.8763	24.5089	4.7871	0.8642
1129	5.1382	1.0808	4.264	5.3024	1.2756	0.5387	2	81.1004	32.3022	8.1579	59.9614	13.0991	25.2456	31.1288	19.0198	17.4455	4.6488	0.8509
1130	4.7815	1.2337	5.1826	5.5722	1.3449	0.9232	2	104.185	40.8221	16.2918	44.2193	14.8757	27.0892	26.0011	20.1028	18.5318	5.6219
1131	5.2033	1.1647	5.101	5.7693	1.3036	0.7612	2	66.0118	20.9783	8.7453	27.5597	10.3768	13.0796	19.814	12.941	19.0392	3.4672	0.9876
1132	3.3512	1.0821	2.6681	3.375	1.1316	0.7998	2	75.6004	26.7771	19.5584	33.4816	26.1313	5.8785	7.7758	28.3349	11.3925	6.636
1133	3.6093	1.2513	3.8573	4.1803	1.3363	1.0958	2	69.4542	20.776	19.959	18.9599	17.6274	1.4601	2.1022	18.0059	14.1882	4.8952
1134	3.6543	1.3007	4.156	4.3901	1.3892	1.224	2	80.0964	26.5129	18.0891	21.6602	18.2754	4.1432	5.1728	19.2725	14.9326	5.3639
1135	4.8742	1.0194	3.538	4.7456	1.1353	0.5553	2	75.6807	21.169	11.4977	38.123	18.2759	11.0207	14.5621	21.3908	15.6094	4.8484	0.8791
1136	4.8272	1.1611	4.5821	5.3153	1.244	0.8353	2	65.2453	20.3781	8.2872	24.3973	11.9747	10.3761	15.9032	14.2392	17.6073	3.7056	1.0538
1137	3.7999	1.1461	3.5063	4.0732	1.2494	0.8589	2	51.3745	10.256	13.4559	11.9405	15.532	-3.0849	-6.0047	14.6521	13.6818	3.755
1138	3.2744	1.1317	2.9473	3.4307	1.2689	0.9034	2	47.1336	14.1797	12.593	15.6964	16.1232	-0.3855	-0.8179	15.9921	11.6414	4.0488
1139	4.0951	1.1616	3.7887	4.4672	1.2047	0.8063	2	53.0564	20.725	7.7622	25.7047	10.8406	11.9845	22.5882	14.0039	14.9439	3.5504
1140	5.2071	1.0605	4.2068	5.281	1.2162	0.7005	2	65.9269	19.5232	10.5441	27.8719	13.2343	10.2531	15.5522	15.6715	17.3491	3.8
1141	5.4921	1.1121	5.02	5.8421	1.2932	0.7968	2	83.7242	27.2503	10.7141	34.1979	13.3725	16.5946	19.8206	16.6781	19.1873	4.3635
1142	3.3698	1.1746	3.02	3.662	1.2442	0.9393	2	52.049	13.6953	20.1117	14.58	18.4334	-3.6196	-6.9542	17.2348	12.4348	4.1858
1143	3.5682	1.1698	3.254	3.8804	1.2149	0.8418	2	56.3962	14.0622	15.4052	16.7052	17.5495	-0.7108	-1.2604	17.3313	13.1134	4.3007
1144	3.9046	1.1073	3.2817	4.0603	1.1828	0.7749	2	47.9865	18.3393	8.328	23.6656	11.8268	9.1743	19.1185	14.6225	13.5825	3.533
1145	4.3294	1.1677	4.2461	4.7628	1.3227	0.8305	2	55.7755	18.5594	7.2126	22.3477	10.8957	9.5107	17.0518	13.1357	15.8818	3.5119
1146	3.5906	1.0951	2.9246	3.6749	1.1692	0.787	2	51.5816	19.051	8.0144	24.2062	15.2186	7.0735	13.7132	17.6371	12.3535	4.1755
1147	4.1671	1.1074	3.5414	4.3516	1.2243	0.8083	2	69.7787	24.869	10.3328	30.7683	16.4315	11.5879	16.6066	19.7037	14.4976	4.8131
1148	3.5101	1.171	3.3526	3.8162	1.3224	1.0582	2	69.5479	19.3286	15.0266	18.2649	21.8878	-3.8339	-5.5126	20.7445	12.9135	5.3857
1149	5.6591	1.1035	5.0135	5.9834	1.296	0.5007	2	73.3488	16.15	12.0428	32.2543	12.6747	9.8037	13.3659	14.6303	19.6185	3.7388	0.7854
1150	3.1532	1.1704	2.7905	3.3965	1.1984	0.7972	2	40.3615	13.5475	10.9411	16.9938	13.4521	2.8235	6.9955	14.4639	11.5938	3.4813
1151	4.2606	1.259	4.6433	5.024	1.3746	1.0694	2	91.6952	22.2639	16.8033	20.8196	19.4272	1.489	1.6239	19.7479	16.8521	5.4412
1152	3.3726	1.247	3.4441	3.8719	1.2764	1.0135	2	54.2454	19.2854	13.0085	19.0289	14.3832	4.7083	8.6796	15.7502	13.2122	4.1057
1153	3.1463	1.1929	2.9384	3.4479	1.2574	0.8833	2	54.8063	23.82	14.3489	26.9682	15.0773	10.5028	19.1635	18.6517	11.7911	4.6481
1154	4.1605	1.2442	4.5926	4.8441	1.331	1.082	2	64.6399	26.0893	8.8396	24.113	10.9811	14.2082	21.9805	14.0748	16.2619	3.9749
1155	3.691	1.2325	3.8156	4.2231	1.3243	1.0026	2	78.5661	28.8448	15.8627	28.7698	17.6753	11.1234	14.158	20.5908	14.2913	5.4975
1156	3.4389	1.251	3.6132	3.9661	1.314	1.0159	2	48.0175	17.2777	14.036	17.0078	11.8353	5.2546	10.9431	13.2895	13.515	3.5529
1157	3.6626	0.9616	2.3755	3.3236	1.0645	0.6629	2	49.459	15.2729	8.9237	23.0402	19.9617	2.0407	4.126	20.8205	11.065	4.4699
1158	4.4968	1.1338	4.1621	4.8227	1.2876	0.7447	2	61.3928	25.5794	8.2529	34.3493	10.4798	17.7752	28.9532	14.7504	16.0177	3.8328
1159	3.6061	1.2624	3.929	4.2102	1.354	1.157	2	67.4392	18.885	16.9015	16.3217	17.5165	-1.3825	-2.05	17.1645	14.3012	4.7156
1160	3.6319	1.0768	2.9843	3.662	1.1801	0.885	2	59.8862	21.2967	13.0032	24.065	18.3818	5.0294	8.3983	20.0671	12.2862	4.8743
1161	3.7193	1.2484	3.9971	4.3087	1.3098	1.0196	2	66.0128	19.06	14.0383	18.6943	15.7688	2.9827	4.5184	16.5152	14.5871	4.5254
1162	4.2209	1.1304	3.891	4.4972	1.2437	0.8651	2	80.8563	30.0584	10.0949	34.7453	16.788	15.535	19.2131	20.7803	14.9899	5.3941
1163	3.2523	1.2596	3.4509	3.7562	1.3378	1.1389	2	71.1095	19.2693	26.2028	16.9194	22.4217	-6.2666	-8.8126	20.6061	12.8702	5.5251
1164	3.5461	1.3451	4.3553	4.3816	1.5444	0.9607	2	87.8797	29.26	21.9259	30.457	17.2684	12.6703	14.4178	20.1776	14.9849	5.8646
1165	3.3032	1.1841	3.1961	3.6106	1.3238	0.9545	2	62.2636	13.8011	20.2603	14.4589	21.6201	-6.8355	-10.9783	19.4811	12.2884	5.0669
1166	4.7995	1.1238	4.3825	5.1225	1.2664	0.8445	2	71.2277	19.9852	8.6235	23.6653	14.4834	7.754	10.8862	16.2528	16.9443	4.2036
1167	2.7787	1.1861	2.5783	2.9939	1.2613	0.9431	2	42.9763	11.6882	19.0647	12.3929	19.1345	-6.3583	-14.7949	16.6685	10.3539	4.1507
1168	3.9162	1.1447	3.656	4.2017	1.2778	0.8953	2	69.9461	30.7772	12.8786	34.3758	14.1879	18.0745	25.8406	19.1319	14.0834	4.9666
1169	3.6685	1.303	4.1619	4.4158	1.3802	1.092	2	79.6763	16.9512	21.3768	15.5233	20.4321	-5.3603	-6.7276	19.1442	15.0174	5.3056
1170	6.2992	1.061	5.2188	6.4417	1.1526	0.5753	2	108.363	31.1106	11.8354	54.0785	16.6365	21.5399	19.8776	20.7639	20.9962	5.1611	0.898
1171	3.9463	1.1112	3.406	4.1203	1.2614	0.7412	2	47.8674	17.1093	8.5568	23.0842	11.5421	8.5546	17.8715	14.0538	13.7768	3.4745
1172	8.1416	1.0463	6.5076	8.2834	1.2462	0.4421	2	125.493	10.39	8.6189	23.4996	18.9768	1.9997	1.5935	19.2841	26.7613	4.6894	0.6683
1173	3.4587	1.2866	3.751	4.0946	1.3495	1.0159	2	77.2583	22.7822	22.6872	22.4256	19.9172	2.5483	3.2984	20.5967	13.9796	5.5265
1174	3.564	1.1296	3.1202	3.752	1.1824	0.7703	2	56.4753	20.1574	11.3421	26.1689	15.455	8.2528	14.6131	18.0999	12.6473	4.4654
1175	4.6692	1.2382	4.9852	5.4523	1.3574	0.9597	2	63.6031	22.7975	9.1494	23.7555	10.1367	13.0696	20.5487	12.7584	18.1626	3.5019
1176	3.9795	1.2797	4.362	4.7413	1.3547	0.9405	2	68.4885	22.2511	17.3246	23.6592	13.5137	9.5417	13.9318	15.7012	15.9994	4.2807
1177	4.1578	1.1815	4.1209	4.6128	1.2934	0.9527	2	73.6024	29.7108	8.7284	31.1845	13.854	16.5115	22.4334	17.8608	15.4327	4.7692
1178	7.023	1.1747	7.134	7.9536	1.3001	0.6776	2	126.497	33.9206	9.6538	50.0578	14.3388	24.2043	19.1343	17.7315	25.9174	4.8808	0.8535
1179	3.4823	1.2704	3.8219	4.0775	1.3571	1.1737	2	50.3694	20.943	12.168	17.8431	11.1121	7.9004	15.6849	13.1792	13.8978	3.6243
1180	4.481	1.148	4.237	4.8613	1.2653	0.7782	2	56.7434	17.8561	10.6586	22.9451	11.2431	9.1067	16.0489	13.3924	16.1605	3.5112
1181	4.2457	1.1048	3.7233	4.4287	1.1963	0.7841	2	73.7571	21.5977	12.7883	27.5437	17.7465	7.6822	10.4155	19.8096	14.736	5.0052
1182	2.9955	1.2449	2.9528	3.3965	1.2778	0.9868	2	51.4548	18.8295	16.2246	19.0814	16.595	2.4536	4.7685	17.4258	11.7151	4.3922
1183	4.7219	1.114	4.1426	4.994	1.2262	0.6233	2	68.3795	26.5439	7.4245	42.5878	11.8875	19.1347	27.9831	16.5064	16.526	4.1377	0.9771
1184	5.6935	1.1587	5.4956	6.3089	1.2872	0.6646	2	84.0776	25.1568	8.0834	37.8534	12.1963	17.0513	20.2804	15.2991	20.7253	4.0568	0.9327
1185	4.7143	1.1912	4.8343	5.311	1.3757	0.7866	2	59.5974	22.3302	9.1607	28.3881	9.2071	15.0879	25.3164	12.328	17.6416	3.3782	1.0509
1186	3.2151	1.2228	3.1656	3.6106	1.3082	1.0128	2	61.6261	20.0511	19.2071	19.7969	19.3123	0.4909	0.7966	19.4674	12.3513	4.9894
1187	3.2655	1.123	2.8758	3.3965	1.2604	0.995	2	54.3019	16.1766	16.9508	16.2587	20.2703	-3.9914	-7.3504	18.8824	11.5205	4.7135
1188	3.3908	1.1497	3.088	3.6149	1.2649	0.9296	2	52.7473	19.5329	12.2166	21.012	15.3888	5.2274	9.9103	17.0814	12.2478	4.3067
1189	3.5411	1.2783	3.8185	4.176	1.3644	1.0538	2	57.1924	17.1644	13.5247	16.2881	14.4784	1.9071	3.3345	14.9777	14.221	4.0217
1190	3.6413	1.0467	2.7749	3.5763	1.1282	0.7785	2	61.5426	24.1632	8.4758	31.0373	18.7234	9.5866	15.5772	22.1783	11.9741	5.1396
1191	5.8197	1.0856	5.0619	6.0648	1.2639	0.5541	2	70.7152	18.6779	8.0494	33.7062	11.544	12.2809	17.3667	13.9701	19.8476	3.5629	0.8679
1192	4.7152	1.1909	4.6893	5.311	1.2944	0.8758	2	56.9055	19.4205	8.4213	22.1746	9.8296	10.8118	18.9996	12.1352	17.6412	3.2257
1193	3.2243	1.0744	2.5996	3.2166	1.1962	0.8944	2	47.1232	12.4159	14.0713	13.882	20.3533	-5.7879	-12.2825	18.1271	10.8834	4.3298
1194	4.1439	1.1297	3.8042	4.4073	1.2831	0.9266	2	72.9781	20.7907	15.5156	22.4383	18.1358	3.9866	5.4627	19.1836	14.7062	4.9624
1195	4.4597	1.179	4.2528	4.9598	1.2755	0.7591	2	76.5348	26.6428	12.0854	35.0986	14.2804	15.8028	20.6479	17.9963	16.5189	4.6332
1196	4.0859	1.2017	3.9879	4.6	1.3085	0.926	2	58.5694	20.5505	11.702	22.1919	12.4168	9.0521	15.4553	14.6868	15.4248	3.7971
1197	5.8677	1.0831	5.0264	6.1033	1.2204	0.534	2	96.5211	20.03	16.4413	37.5078	17.0267	10.9373	11.3315	19.2028	19.9651	4.8345	0.7676
1198	4.8482	1.181	4.8683	5.4266	1.3593	0.8723	2	66.4146	18.349	9.5742	21.036	12.0283	7.8571	11.8304	13.6423	17.9887	3.692
1199	3.2895	1.1241	2.8485	3.4264	1.2172	0.8593	2	53.7376	17.2962	11.0401	20.1275	18.32	1.5533	2.8905	18.8652	11.6163	4.6261
1200	3.1937	1.2488	3.2642	3.6534	1.3277	0.9562	2	42.3209	12.493	15.4507	13.0651	12.9238	0.1351	0.3192	12.9652	12.5289	3.3779
1201	5.7947	1.0826	5.0038	6.022	1.2211	0.5039	2	91.5866	18.5129	16.0119	36.7397	16.2388	10.3303	11.2793	18.3034	19.7087	4.647	0.8053
1202	4.1775	1.0639	3.3107	4.2017	1.1576	0.8126	2	62.3571	23.9064	9.5769	29.4202	15.392	11.3991	18.2804	18.835	13.9631	4.4658
1203	3.8119	1.1924	3.7996	4.2402	1.3238	0.9954	2	57.0126	13.9678	14.2624	14.0325	15.3498	-1.3112	-2.2998	15.0049	14.2796	3.9926
1204	3.043	1.0686	2.3586	3.0067	1.1612	0.7542	2	50.4775	12.6857	14.9397	16.8196	23.556	-5.0808	-10.0655	21.4015	10.2157	4.9412
1205	5.3936	1.1309	4.8571	5.8249	1.2181	0.7603	2	78.4304	21.6557	14.3506	28.4848	13.8583	11.1199	14.178	16.1476	19.1618	4.0931
1206	4.0235	1.1136	3.55	4.2145	1.2373	0.9142	2	49.56	13.8769	9.5508	15.179	13.5377	1.5005	3.0276	13.9606	14.0764	3.5208
1207	3.7204	1.1558	3.555	4.0132	1.244	0.9277	2	60.278	19.4392	12.691	20.9552	15.5438	5.0199	8.3279	16.9558	13.5084	4.4623
1208	5.412	1.2008	5.6653	6.189	1.3437	0.6816	2	72.675	21.8988	9.3498	32.1303	10.1884	14.9548	20.5776	12.8281	20.4154	3.5598	0.9849
1209	8.1536	1.0547	6.8554	8.3605	1.1941	0.4251	2	128.096	10.2919	15.7353	24.2089	18.3201	2.5035	1.9544	18.6854	27.0153	4.7416	0.6657
1210	3.8245	1.1905	3.797	4.2488	1.31	0.9237	2	53.7264	15.3169	12.0712	16.5817	13.3679	2.9687	5.5256	14.1497	14.3035	3.7562
1211	3.6289	1.1526	3.2964	3.8976	1.221	0.9457	2	56.3847	18.696	11.2231	19.7693	16.0333	3.5332	6.2662	17.1049	13.1403	4.291
1212	3.443	1.2787	3.7706	4.0518	1.3767	1.0306	2	60.1215	20.9002	14.3037	20.2792	14.3145	6.1474	10.225	15.9448	13.8314	4.3467
1213	6.7872	1.1874	6.9975	7.7566	1.3725	0.6109	2	104.961	18.2646	11.9942	29.8991	13.5748	9.9721	9.5007	14.9998	25.3186	4.1456	0.8508
1214	6.0124	1.1943	6.2008	6.8743	1.3237	0.6629	2	80.9461	24.5833	9.6659	37.0821	10.1777	17.8361	22.0345	13.0541	22.5579	3.5884	0.8297
1215	4.5086	1.0595	3.6894	4.5358	1.2139	0.7661	2	57.6517	19.3745	8.45	25.2886	13.0941	9.3426	16.2052	15.6263	15.0062	3.8419
1216	3.0772	1.0759	2.4185	3.0624	1.1647	0.8177	2	37.9692	11.2081	11.5462	13.7075	16.7169	-2.4606	-6.4805	15.6995	10.4012	3.6505
1217	4.7268	1.1178	4.2107	5.0155	1.2362	0.6292	2	80.0074	34.0196	9.0097	54.0652	12.8404	25.94	32.422	19.001	16.5989	4.82	0.9153
1218	3.2639	1.184	3.1359	3.5635	1.2932	1.0571	2	57.9352	18.015	16.3428	17.0423	19.2029	-2.284	-3.9423	18.4748	12.14	4.7723
1219	3.3598	1.1383	2.9768	3.5464	1.2139	0.9104	2	52.9664	21.4928	10.5188	23.6072	15.2312	7.6258	14.3974	17.7931	12.0148	4.4084
1220	3.8251	1.1477	3.5587	4.1074	1.2642	0.9459	2	61.338	20.0146	16.683	21.1596	15.8156	5.0548	8.2409	17.2361	13.792	4.4474
1221	3.7823	1.0809	3.0484	3.8376	1.1354	0.7812	2	37.0594	10.6456	8.7564	13.6273	11.6503	1.5444	4.1674	12.157	12.8439	2.8854
1222	4.3422	1.1749	4.1648	4.8056	1.2663	0.8596	2	56.4023	20.1425	9.9613	23.4326	10.9706	10.7122	18.9925	13.5426	16.0279	3.519
1223	3.6097	1.1432	3.3484	3.8462	1.2879	1.0215	2	57.7855	19.8176	14.1463	19.4	16.3168	3.1496	5.4505	17.2576	12.9643	4.4573
1224	4.3878	1.1249	3.9212	4.6642	1.2309	0.728	2	37.6057	11.9078	6.5308	16.3565	8.0478	6.0488	16.0848	9.5904	15.5062	2.4252	0.9635
1225	3.2789	1.1961	3.0899	3.6149	1.2655	0.9138	2	58.081	15.3461	19.4024	16.7928	19.6391	-2.6011	-4.4784	18.797	12.3211	4.7139
1226	5.2265	1.1971	5.3352	5.9492	1.3174	0.7973	2	83.0361	28.7569	13.4657	36.0664	11.9614	19.2198	23.1463	15.5638	19.656	4.2245	1.0106
1227	6.3819	1.0548	5.2596	6.4931	1.227	0.5166	2	89.2283	24.7816	9.4868	47.9744	13.5877	17.7628	19.9071	16.9648	21.1489	4.2191	0.7713
1228	4.671	1.1	3.98	4.8784	1.1962	0.7595	2	67.296	23.0006	8.4664	30.2842	13.7543	12.5543	18.6553	16.9085	16.1417	4.1691
1229	3.8589	1.0855	3.2321	3.9361	1.1988	0.8217	2	58.1164	20.653	11.3845	25.1351	15.5421	7.8823	13.563	17.981	13.1602	4.4161
1230	3.1031	1.0978	2.5393	3.148	1.2105	0.9063	2	36.6376	11.8443	9.5587	13.0693	15.182	-1.9147	-5.2261	14.4282	10.7024	3.4233
1231	3.3167	1.1511	3.0127	3.5335	1.2783	0.9089	2	48.5669	14.3559	14.2816	15.795	16.2615	-0.4241	-0.8732	16.1207	11.9942	4.0492
1232	5.4865	1.0289	4.295	5.4181	1.1877	0.685	2	53.769	15.441	6.2005	22.5431	10.6172	8.1687	15.1922	12.519	17.7351	3.0318	0.9582
1233	6.1059	1.0928	5.3546	6.416	1.2817	0.4555	2	115.039	17.5326	13.1015	38.4915	19.9029	8.467	7.3601	21.4841	20.9615	5.4881	0.7154
1234	2.7632	1.2671	2.8005	3.1566	1.3118	1.0265	2	59.3844	18.4153	23.5486	17.9392	23.0943	-5.2918	-8.9111	21.2049	10.9992	5.399
1235	3.942	1.2034	3.8861	4.433	1.2772	0.9283	2	81.4071	28.036	18.5084	30.2029	18.044	11.2865	13.8643	20.9483	14.9029	5.4625
1236	4.8581	1.1843	4.8889	5.4523	1.3194	0.7091	2	105.057	31.2959	13.7991	44.1316	17.6475	18.7812	17.8771	21.489	18.0744	5.8125	0.9985
1237	2.8313	1.1795	2.5757	3.041	1.2611	0.9843	2	57.0992	19.5169	23.8803	19.8287	23.6149	-3.7267	-6.5267	22.1684	10.4915	5.4424
1238	4.4281	1.182	4.2198	4.9341	1.2634	0.9143	2	71.9639	23.7808	14.1476	26.011	14.5766	10.454	14.5267	17.0539	16.4427	4.3766
1239	3.9495	1.2245	4.0197	4.5143	1.3248	0.9871	2	71.6579	22.809	16.2824	23.1082	16.1078	6.9097	9.6426	17.8267	15.193	4.7165
1240	2.9748	1.203	2.9404	3.268	1.3526	1.1109	2	47.2933	12.4415	17.4902	11.1997	19.0496	-8.7202	-18.4386	16.084	11.2422	4.2068
1241	4.0394	1.169	3.723	4.4287	1.3376	1.0219	2	61.8809	22.4146	11.4779	21.9333	14.6115	7.4825	12.0918	16.6212	14.8344	4.1714
1242	3.8879	1.0439	2.98	3.8248	1.1166	0.7593	2	43.8265	13.7797	7.1866	18.1484	13.5301	3.5066	8.0011	14.7069	12.7506	3.4372
1243	4.0331	1.071	3.3262	4.0732	1.1675	0.8524	2	63.3338	26.9935	8.3813	31.6686	14.6902	14.472	22.8504	19.0409	13.5695	4.6674
1244	3.9714	1.1721	3.6758	4.3601	1.2572	0.8161	2	73.4848	26.5383	12.9598	32.5189	16.4168	13.1407	17.8822	19.9915	14.6241	5.0249
1245	4.7512	1.1778	4.7838	5.2981	1.3299	0.7688	2	72.1013	24.6009	10.2891	31.9992	11.8307	15.5055	21.5052	15.072	17.5798	4.1014	1.0485
1246	3.3121	1.188	3.1922	3.632	1.2877	0.8801	2	41.8105	12.9551	12.5783	14.7197	12.4804	1.9708	4.7136	13.0977	12.3619	3.3822
1247	3.9209	1.1907	3.8578	4.3644	1.3168	1.0478	2	64.7864	18.8582	15.199	17.9977	16.3447	1.732	2.6734	16.7936	14.6671	4.4171
1248	4.9993	1.2052	5.1613	5.7136	1.3421	0.7284	2	89.2577	26.6936	12.2608	36.6464	14.1136	16.4131	18.3884	17.2936	18.929	4.7154	1.0097
1249	3.6291	1.2571	3.8891	4.2231	1.3461	1.1223	2	72.404	29.269	18.0066	26.0797	15.5899	11.7726	16.2596	18.6172	14.3327	5.0517
1250	4.7349	1.2402	5.1787	5.5423	1.3877	0.969	2	79.0229	24.2017	13.4971	24.9751	13.0225	11.5824	14.657	15.2592	18.4485	4.2834
1251	4.742	1.226	5.0439	5.4909	1.3477	0.7586	2	70.9359	25.3729	10.6666	33.4456	10.6326	17.3067	24.3977	14.0637	18.2634	3.884	1.0682
1252	4.5962	1.1554	4.3511	5.024	1.2551	0.7471	2	75.0815	25.1105	10.1327	33.6097	13.8654	14.7513	19.6471	17.2558	16.6835	4.5003	1.0239
1253	3.7346	1.2211	3.883	4.2402	1.3141	1.0877	2	51.4359	13.2913	14.8645	12.2195	13.6461	-1.5518	-3.017	13.2464	14.3263	3.5903
1254	4.0725	1.1092	3.5733	4.2531	1.2236	0.817	2	54.292	20.7025	7.8385	25.3383	12.1868	10.7453	19.7917	15.1938	14.1908	3.8259
1255	4.4928	1.2512	4.8675	5.2853	1.3231	1.0172	2	91.9456	28.3785	18.1755	27.9	16.5096	11.5857	12.6006	18.8897	17.6596	5.2066
1256	4.5729	1.1421	4.2284	4.9426	1.268	0.7993	2	61.8386	23.9112	9.2768	29.9165	11.0604	15.071	24.3715	14.6246	16.4072	3.769
1257	3.1814	1.2529	3.3272	3.6492	1.3374	1.0155	2	63.6862	21.2593	16.5747	20.9348	18.353	2.6218	4.1167	19.1411	12.5225	5.0857
1258	4.3596	1.1997	4.4134	4.9212	1.3021	0.9228	2	68.5872	17.0274	16.6254	18.4509	14.7714	3.3957	4.9509	15.5407	16.4308	4.1743
1259	4.1521	1.2151	4.2197	4.7285	1.2832	0.9864	2	57.7133	24.478	9.31	24.8162	10.279	14.3391	24.8454	13.6771	15.8504	3.6411
1260	3.5451	1.2324	3.629	4.0432	1.317	0.9648	2	88.9335	39.6643	18.144	41.1123	18.4929	21.8227	24.5382	24.5063	13.7261	6.4792
1261	5.7355	1.0437	4.6483	5.7521	1.2558	0.5508	2	81.0294	22.4691	7.816	40.792	14.2917	14.597	18.0144	17.4321	18.8052	4.3089	0.8302
1262	3.9054	1.176	3.7677	4.2959	1.2605	0.9702	2	90.829	35.3629	16.0495	36.4492	19.8273	16.1265	17.7548	24.1073	14.4283	6.2952
1263	6.1614	1.2699	7.3661	7.4782	1.5054	0.7004	2	131.064	37.0388	18.6695	52.8849	14.1058	27.1596	20.7223	17.7929	24.5805	5.332	0.9819
1264	4.7708	1.1774	4.6951	5.3195	1.3274	0.6658	2	81.1672	25.4684	10.5426	38.2514	13.8236	16.2644	20.0381	17.2876	17.6465	4.5996	0.9365
1265	3.8518	1.2038	3.8919	4.3259	1.3458	0.9783	2	77.0394	24.7447	14.9808	25.2923	17.9486	7.1847	9.326	19.7948	14.5672	5.2886
1266	5.2293	1.2	5.3515	5.9663	1.3226	0.806	2	67.3319	19.8492	9.3872	24.6261	10.446	11.4295	16.9749	12.5819	19.7146	3.4153	1.0286
1267	2.9659	1.1811	2.7458	3.2037	1.3189	1.0056	2	49.6304	17.4176	18.1568	17.3198	18.5112	-1.1981	-2.414	18.075	11.0053	4.5097
1268	3.2557	1.1471	3.001	3.4521	1.2442	0.993	2	53.454	16.8591	15.7358	16.9787	18.2241	-1.2366	-2.3134	17.8121	11.7323	4.5561
1269	7.6899	1.0441	6.1883	7.7952	1.1889	0.4608	2	131.991	16.9078	8.9542	36.6923	20.0932	7.6489	5.795	21.3291	25.2243	5.2327	0.6889
1270	5.0775	1.1089	4.4228	5.3667	1.2202	0.6253	2	72.6945	19.3352	10.9312	30.9212	14.0513	10.5489	14.5113	16.4363	17.6889	4.1096	0.8735
1271	6.3345	1.0794	5.4551	6.5873	1.2728	0.4952	2	76.0971	20.2001	7.1872	40.7905	11.2699	14.619	19.211	13.9497	21.4803	3.5426	0.8014
1272	3.5367	1.2874	4.0114	4.1974	1.3775	1.1065	2	66.4711	20.1279	19.3768	18.1907	15.9532	2.4758	3.7246	16.5705	14.3038	4.6471
1273	3.4129	1.1837	3.2642	3.7391	1.2752	0.9544	2	47.0451	11.6728	15.101	12.2303	15.3144	-2.9435	-6.2568	14.4124	12.6913	3.7069
1274	3.0505	1.25	3.1382	3.4778	1.3577	1.0347	2	32.5561	10.1996	11.1862	9.8577	10.6283	-0.7973	-2.449	10.3741	11.9794	2.7177
1275	4.8501	1.1874	4.9249	5.4566	1.3134	0.8667	2	80.8032	18.0145	14.6267	20.7857	15.472	4.6053	5.6994	16.4071	18.0931	4.466	1.1191
1276	5.2239	1.1878	5.3213	5.902	1.3579	0.7356	2	79.3697	23.5829	12.2859	32.0574	12.1656	14.6334	18.437	14.9155	19.4929	4.0717	0.9654
1277	4.1205	1.17	3.8543	4.5272	1.2163	0.8436	2	69.0725	17.662	13.9812	20.937	17.0758	3.2573	4.7158	17.9209	15.1455	4.5606
1278	3.1127	1.0906	2.4431	3.1395	1.1642	0.8423	2	35.2406	10.991	9.3127	13.0496	15.1479	-1.7674	-5.0152	14.4245	10.6649	3.3044
1279	5.7662	1.1468	5.5276	6.3304	1.3026	0.7	2	66.5428	19.228	7.7111	27.4672	9.801	12.367	18.585	12.0383	20.774	3.2032	1.0015
1280	5.4707	1.1074	4.8718	5.795	1.3044	0.6685	2	69.0051	23.9169	6.0904	35.7788	10.7268	16.7465	24.2685	14.1642	19.0321	3.6257	0.9252
1281	4.5033	1.1171	3.9716	4.7628	1.2336	0.7574	2	73.8392	26.1801	8.8054	34.5637	14.8278	14.9489	20.2452	18.5918	15.804	4.6722
1282	3.7614	1.1767	3.6967	4.1289	1.3131	1.0558	2	57.1854	20.0316	13.2269	18.9722	14.069	5.177	9.053	15.4693	13.9047	4.1127
1283	3.0167	1.1183	2.4709	3.1052	1.1692	0.7652	2	59.7394	21.6841	16.0299	28.3367	22.3106	4.6113	7.719	24.1772	10.5984	5.6366
1284	5.1879	1.1951	5.3902	5.8935	1.3743	0.8616	2	69.1355	25.3003	9.713	29.3649	9.6796	16.9605	24.5323	12.8261	19.4778	3.5495	1.0687
1285	4.5588	1.0111	3.4357	4.3901	1.1908	0.7067	2	60.714	10.3415	16.2191	14.6332	18.458	-2.7031	-4.4522	17.6715	14.4813	4.1926	0.9307
1286	3.4153	1.2553	3.6623	3.949	1.3628	1.0906	2	62.1074	22.7659	13.9294	20.8751	15.2979	6.0824	9.7934	16.9586	13.4684	4.6113
1287	4.1875	1.1534	3.9537	4.5443	1.2442	0.8994	2	61.144	24.56	9.8065	27.3064	11.9778	13.7869	22.5482	15.465	15.1734	4.0297

## Sheet: MC1061-2
n	Axis	Dia	Constr	Area	Volume	WallArea	RingFraction	ConcTotal	ConcWall	MinDiaCenter	MaxDia	VolCenter	FlChannel	FluorTotal	FluorCenter	FluorPole	ConcCenter	ConcOffCenter	FCPlus
count	3311	3311	769	3311	3311	3311	3311	3311	3311	3311	3311	3311	3311	3311	3311	3311	3311	3311	3311
mean	3.776	1.0027	0.7482	3.561	2.7407	11.8421	16.5761	3.9892	0.9147	0.9385	1.1238	0.654	2	10.8782	4.1726	2.0918	6.7922	3.3038	2.0129
stdev	0.8807	0.069	0.0987	0.8454	0.6887	2.646	15.798	1.2758	0.2839	0.1353	0.0713	0.1387	0	4.2524	1.8878	1.0136	3.6635	1.1875	1.9948
---	---	---	---	---	---	---	---	---	---	---	---	---	---	---	---	---	---	---	---
1	2.3977	1.0431		2.2486	1.7317	7.8575	-2.4543	2.2639	0.4989	0.994	1.1331	0.7483	2	3.9204	1.6395	1.7096	2.1909	2.3195	-0.0962
2	2.8399	1.0288		2.6812	2.0632	9.1792	32.8582	3.0059	0.6756	1.0278	1.1343	0.7934	2	6.2018	3.639	1.1985	4.5869	2.0183	2.0378
3	2.8905	1.2389		3.2937	3.053	11.2502	-9.1233	3.3123	0.8989	1.1832	1.3674	0.9706	2	10.1126	2.5856	3.5913	2.664	3.6146	-0.9226
4	4.756	1.0182	0.9091	4.6	3.6171	15.2128	30.455	3.6928	0.878	0.9091	1.125	0.6073	2	13.3571	5.6275	1.024	9.2666	2.5681	4.0679
5	3.0493	1.0141		2.9082	2.2941	9.7149	3.3915	4.6707	1.103	1.0503	1.1154	0.7664	2	10.7151	3.8217	3.5937	4.9866	4.5123	0.3634
6	3.5261	0.9868		3.3108	2.5247	10.9311	18.2583	1.8461	0.4264	0.9812	1.0829	0.6552	2	4.6609	1.8397	0.3464	2.8078	1.509	0.851
7	2.6756	0.9588		2.4156	1.7844	8.0591	21.7698	3.3875	0.75	0.9784	1.043	0.6962	2	6.0446	3.1608	1.5734	4.5401	2.65	1.3159
8	4.1315	0.8895		3.5292	2.4515	11.545	19.3932	3.52	0.7474	0.7865	1.07	0.5054	2	8.6293	3.1075	1.1581	6.1486	2.8374	1.6735
9	2.7552	1.0668		2.6769	2.1101	9.234	-2.7802	3.5729	0.8165	1.0793	1.1392	0.7477	2	7.5391	2.536	1.9541	3.3918	3.6721	-0.2096
10	2.679	1.0382		2.4842	1.8838	8.7376	-27.4918	3.0049	0.6478	1.0147	1.1069	0.7602	2	5.6606	1.3561	2.8615	1.7839	3.831	-1.5562
11	3.3345	0.9364		2.9168	2.0766	9.8092	39.2885	6.5003	1.3761	0.9086	1.0361	0.6236	2	13.4986	7.7645	0.9788	12.451	3.9465	5.3034
12	4.1838	0.9758	0.8639	3.8847	2.9202	12.8258	19.3348	3.5697	0.8128	0.8639	1.1034	0.5349	2	10.4242	3.5556	2.4057	6.6478	2.8795	2.0155
13	4.6732	0.8773	0.5902	3.979	2.7605	12.88	24.5487	4.1836	0.8967	0.5902	1.0512	0.3917	2	11.5489	4.0716	1.1148	10.3944	3.1566	2.8351
14	2.426	0.9731		2.1073	1.5003	7.4167	2.6024	3.6446	0.7373	0.9369	1.0414	0.6662	2	5.468	2.5071	2.413	3.7633	3.5497	0.1423
15	4.6391	0.8934	0.7212	3.9618	2.7242	13.0211	18.4239	4.2006	0.8788	0.7212	0.9815	0.4271	2	11.4433	3.5717	1.7554	8.3634	3.4267	2.1083
16	3.8054	0.8967		3.2508	2.2395	10.7196	11.2718	3.7016	0.7733	0.8643	1.001	0.5069	2	8.2897	2.5992	1.26	5.1279	3.2844	0.9344
17	3.0572	0.9594		2.7626	2.0258	9.2143	25.0478	2.9406	0.6465	0.9148	1.0932	0.6395	2	5.957	2.9017	1.3541	4.5373	2.2041	1.4921
18	2.8584	0.9577		2.5398	1.8604	8.6006	-9.7429	5.1733	1.119	0.9208	1.1173	0.5998	2	9.6244	2.4676	3.978	4.1141	5.6774	-0.9377
19	4.1061	1.0063		3.9019	3.0281	12.9807	19.6129	3.1172	0.7272	0.9183	1.1264	0.6293	2	9.4392	3.4282	1.394	5.4475	2.5058	1.8513
20	3.6843	0.9549		3.3151	2.4206	11.0526	26.2846	1.3877	0.3039	0.9177	1.0474	0.5747	2	3.359	1.4708	0.5659	2.5592	1.0229	0.8829
21	2.5834	0.9116		2.2015	1.5183	7.3985	2.8268	4.0541	0.832	0.9197	0.9845	0.6089	2	6.1554	2.5727	2.64	4.2254	3.9397	0.174
22	3.1493	0.9844		2.921	2.2283	9.74	15.8457	3.8101	0.8717	1.0087	1.1029	0.689	2	8.49	3.5544	1.4198	5.159	3.2064	1.3453
23	2.9712	0.8628		2.3985	1.5698	8.0533	-11.0898	4.5856	0.8939	0.8571	0.986	0.5185	2	7.1985	1.8428	3.7686	3.5543	5.094	-0.7983
24	3.6395	0.9538		3.2937	2.4597	10.9056	13.0632	2.9893	0.6742	0.9617	1.0782	0.5974	2	7.3527	2.5131	2.2881	4.2065	2.5988	0.9605
25	2.6431	1.0068		2.4114	1.7907	8.36	9.0817	1.6615	0.3559	1.0192	1.0902	0.69	2	2.9752	1.3125	0.8646	1.9021	1.5106	0.2702
26	3.2882	0.918		2.8739	2.032	9.4828	6.6858	3.0393	0.6513	0.9271	1.0174	0.5952	2	6.1758	2.1008	1.364	3.5298	2.8361	0.4129
27	3.3622	1.0074		3.2337	2.5036	10.6406	15.4557	2.3897	0.5623	0.9851	1.1154	0.7137	2	5.9829	2.3667	1.5071	3.3161	2.0204	0.9247
28	5.1524	1.0309	0.799	5.024	3.9706	16.6866	4.1717	2.9884	0.7111	0.799	1.1373	0.5766	2	11.8657	2.1462	1.9682	3.7221	2.8637	0.495
29	4.4794	0.9717	0.8826	4.1503	3.0849	13.6746	14.3553	3.5732	0.8061	0.8826	1.1117	0.5383	2	11.0231	3.2299	2.5161	5.9996	3.0603	1.5824
30	3.1328	0.986		2.921	2.2387	9.7042	28.6588	4.5731	1.055	0.9798	1.0885	0.6543	2	10.2377	5.0687	1.9134	7.7467	3.2625	2.934
31	2.9214	1.0251		2.814	2.2248	9.4077	-15.3633	2.1106	0.4991	1.0543	1.1222	0.7955	2	4.6956	1.2154	2.3597	1.5279	2.4348	-0.7214
32	3.0205	0.944		2.724	1.9758	8.9579	23.3808	3.8135	0.8411	0.9649	1.0559	0.6266	2	7.5348	3.5926	1.3662	5.7335	2.9219	1.7617
33	2.6482	0.8914		2.1758	1.4376	7.4161	-7.4859	4.4101	0.8549	0.8648	0.9441	0.5232	2	6.3399	2.0054	3.1236	3.8331	4.7402	-0.4746
34	2.3937	0.8918		1.9402	1.2914	6.7063	21.2976	4.3612	0.8398	0.8565	0.9288	0.5417	2	5.6321	3.0589	1.7522	5.6466	3.4323	1.1995
35	3.8291	0.9113		3.2979	2.3113	10.9623	26.4086	4.1135	0.8673	0.8671	1.0272	0.5477	2	9.5075	4.1688	1.537	7.6113	3.0271	2.5108
36	4.6196	0.9343	0.7556	4.1246	2.9821	13.5592	4.6218	3.1387	0.6903	0.7556	1.0322	0.4768	2	9.3599	1.86	1.6841	3.9008	2.9936	0.4326
37	4.9816	0.97	0.6858	4.6043	3.4485	15.1813	10.3881	3.5376	0.8036	0.6858	1.1146	0.4098	2	12.1995	2.5665	3.4234	6.2625	3.1701	1.2673
38	2.1905	1.0172		1.9659	1.4272	7	-36.9568	4.6706	0.9523	0.7569	1.1747	0.7038	2	6.6659	2.0384	4.267	2.8964	6.3967	-2.4635
39	3.9933	0.8749		3.2979	2.1957	10.9759	31.8798	3.6994	0.74	0.8101	0.9379	0.4984	2	8.1227	3.8454	1.5076	7.7161	2.52	2.5895
40	3.3089	0.9529		2.9724	2.1788	9.9058	25.3475	2.7338	0.6013	0.9248	1.0496	0.6395	2	5.9564	2.8149	0.9694	4.4017	2.0409	1.5098
41	4.4908	0.8108	0.5218	3.4521	2.1753	11.4384	29.3721	3.8738	0.7367	0.5218	0.95	0.2795	2	8.4267	3.2398	1.2092	11.5926	2.736	2.4751
42	4.6845	0.9554	0.8047	4.3087	3.2177	14.06	25.5092	4.5908	1.0506	0.8047	1.1265	0.4909	2	14.7719	5.4471	2.2024	11.095	3.4198	3.7682
43	3.8247	1.0137		3.6277	2.7785	12.1803	17.2223	2.4689	0.5632	0.9584	1.1123	0.6434	2	6.8597	2.4963	1.7052	3.8799	2.0437	1.1814
44	7.8635	0.9414	0.6622	7.2041	5.2781	23.2574	33.655	5.0832	1.1536	0.6622	1.0477	0.3803	2	26.8299	10.3123	2.6863	27.1139	3.3725	9.0296
45	4.6232	0.9842	0.7849	4.3344	3.3015	14.2947	36.0292	4.3504	1.0048	0.7849	1.0824	0.5008	2	14.3628	6.5685	1.5151	13.1162	2.783	5.1748
46	2.9226	0.9517		2.6169	1.9218	8.7383	-1.8767	6.1	1.3416	0.9619	1.0603	0.6648	2	11.7229	3.9115	4.7531	5.8835	6.2145	-0.22
47	4.9214	0.925	0.7857	4.3816	3.1997	14.301	6.9332	3.0251	0.6768	0.7857	1.1252	0.5464	2	9.6795	2.2095	1.9294	4.0435	2.8153	0.6711
48	3.4262	1.0114		3.2423	2.4775	10.887	13.6739	2.2337	0.5083	0.9844	1.1246	0.6463	2	5.5339	2.003	1.2439	3.0989	1.9282	0.7567
49	3.181	0.9044		2.7026	1.8866	9.0384	24.6193	8.9711	1.8726	0.8872	1.0085	0.5743	2	16.9249	8.0503	3.2685	14.0182	6.7623	4.1668
50	2.8037	1.0017		2.6127	2.0067	8.823	-4.4826	4.021	0.9145	1.0039	1.0983	0.7526	2	8.0689	2.8001	3.8443	3.7207	4.2013	-0.3617
51	3.7582	0.9061		3.2723	2.2836	10.6987	28.4502	6.335	1.3522	0.9241	1.0019	0.6078	2	14.4667	6.8706	2.7718	11.3049	4.5327	4.1158
52	3.1937	1.0153		3.0153	2.3287	10.1864	8.7484	5.4152	1.238	0.9931	1.0987	0.7195	2	12.6103	4.6582	2.7521	6.4747	4.9414	1.1032
53	6.3823	0.9036		5.6151	3.9998	18.118	5.1181	6.8828	1.5195	0.8364	1.0734	0.493	2	27.5298	4.6287	2.433	9.3883	6.5305	1.409
54	3.7343	0.9664		3.465	2.5977	11.3375	-1.9101	3.0694	0.7033	0.9575	1.1021	0.6613	2	7.9734	1.9161	2.6469	2.8977	3.128	-0.1523
55	3.8695	1.0042		3.7048	2.8755	12.208	-8.304	3.0446	0.7171	0.9756	1.1047	0.7208	2	8.7548	1.6498	2.2819	2.2889	3.2975	-0.727
56	3.0375	0.9968		2.7626	2.0129	9.5121	24.0607	3.4894	0.7384	0.9686	1.0543	0.6108	2	7.0239	3.3084	1.6899	5.4169	2.6498	1.69
57	4.3953	0.99	0.8216	4.1503	3.1588	13.6697	29.1493	3.9928	0.9226	0.8216	1.1235	0.5784	2	12.6123	5.3128	1.7669	9.1845	2.8289	3.6764
58	4.0508	0.9085		3.5335	2.5101	11.5609	28.9838	4.1516	0.9014	0.8312	1.0515	0.5007	2	10.421	4.4967	0.7375	8.9806	2.9484	3.0204
59	3.281	1.0164		3.0324	2.2804	10.4766	5.857	2.2664	0.4933	1.0267	1.0896	0.6827	2	5.1682	1.7593	1.5918	2.5769	2.1336	0.3027
60	4.4367	0.8972		3.8804	2.7452	12.5051	2.9749	5.9364	1.3032	0.9068	1.0523	0.5425	2	16.2966	3.6092	2.1789	6.6535	5.7597	0.4848
61	3.4483	0.9531		3.1523	2.3749	10.3252	21.6802	5.7986	1.3337	0.9341	1.1157	0.6772	2	13.7711	6.061	2.5793	8.9504	4.5414	2.9856
62	3.6702	0.9191		3.1138	2.1433	10.5978	17.923	6.2633	1.2667	0.8626	0.9972	0.5135	2	13.4241	5.0456	3.3503	9.8266	5.1408	2.406
63	3.2605	0.9354		2.9039	2.1139	9.5819	4.1213	2.5827	0.5698	0.9817	1.0505	0.5962	2	5.4595	1.7012	1.6082	2.8536	2.4762	0.225
64	2.972	1.0326		2.8182	2.1704	9.6409	-2.3533	3.4713	0.7815	1.0365	1.1378	0.7811	2	7.5342	2.5979	2.2053	3.3261	3.5531	-0.1773
65	2.539	0.9943		2.3685	1.8112	7.9306	5.2634	3.4868	0.7963	1.0342	1.0885	0.7581	2	6.3153	2.8366	2.1989	3.7418	3.3033	0.3324
66	3.1928	1.0295		3.0667	2.3975	10.3261	26.0936	3.0016	0.6969	1.0443	1.0915	0.7585	2	7.1964	3.5604	0.9987	4.6943	2.2184	1.8778
67	2.906	0.9729		2.6812	1.9857	8.8819	12.0151	3.7605	0.8407	0.9762	1.0639	0.6415	2	7.4673	3.0199	2.2669	4.7072	3.3087	0.8972
68	4.5221	0.9406	0.6418	4.056	2.9584	13.3626	30.0939	3.4695	0.7681	0.6418	1.0896	0.4234	2	10.2642	4.1159	1.7765	9.7206	2.4254	3.0889
69	2.8026	1.0011		2.6255	2.0323	8.8144	16.8711	2.5628	0.5909	1.0486	1.1103	0.7506	2	5.2083	2.4777	1.488	3.3011	2.1304	0.8787
70	3.9618	0.9658		3.6063	2.6872	12.0203	21.6226	5.8552	1.309	0.873	1.0696	0.5794	2	15.734	6.061	1.8935	10.4609	4.5891	3.4021
71	3.592	0.973		3.2765	2.4299	10.9794	21.8	5.7955	1.2826	0.9266	1.1047	0.6296	2	14.0826	5.9234	2.6828	9.4082	4.532	3.07
72	3.6522	0.9332		3.2294	2.3504	10.7077	26.9495	3.9212	0.8607	0.8719	1.1419	0.5002	2	9.2165	3.9167	1.1698	7.8297	2.8645	2.4838
73	3.6225	0.8948		3.0495	2.0658	10.1834	27.7176	6.9638	1.4127	0.8729	0.9899	0.5494	2	14.3858	6.753	1.9602	12.2912	5.0337	3.9874
74	5.2803	0.8279		4.2659	2.7821	13.7337	21.0983	6.1234	1.2405	0.7416	1.0167	0.4295	2	17.036	5.6696	2.1286	13.1993	4.8314	3.5943
75	3.9359	0.994		3.7177	2.8208	12.2903	30.2396	6.4923	1.4901	0.9545	1.1115	0.5951	2	18.3134	8.2332	2.1631	13.8345	4.529	5.5379
76	3.2479	0.9399		2.9125	2.141	9.5903	-6.2402	3.5688	0.7967	0.966	1.0751	0.622	2	7.6408	1.8816	3.7213	3.025	3.7916	-0.4768
77	2.7954	1.0732		2.7626	2.2631	9.4245	-8.0709	4.1609	0.9992	1.0905	1.1689	0.8363	2	9.4166	3.0006	3.3896	3.5879	4.4967	-0.76
78	2.7621	0.9186		2.4199	1.7174	7.9715	5.3856	5.5259	1.1905	0.9528	1.0526	0.6086	2	9.4901	3.6928	3.0189	6.068	5.2282	0.5111
79	2.742	0.996		2.5998	2.0216	8.5795	23.8574	2.2187	0.5228	1.0341	1.1167	0.7202	2	4.4854	2.2868	0.6968	3.1753	1.6895	1.0701
80	4.5664	0.9616		4.2145	3.166	13.7944	-10.1805	3.8822	0.891	0.9605	1.0874	0.6282	2	12.2911	1.4356	1.9227	2.2854	4.2774	-1.2513
81	2.8349	0.9816		2.5827	1.9131	8.742	4.4908	3.0019	0.6569	1.0038	1.0612	0.6987	2	5.7429	2.2612	1.9557	3.2361	2.867	0.2579
82	2.7101	0.9416		2.3771	1.6925	8.0167	11.6085	7.3308	1.5477	0.9407	1.0633	0.6491	2	12.4073	5.646	3.375	8.6989	6.4799	1.4403
83	4.7979	0.8332	0.6104	3.8976	2.5416	12.5586	33.8052	5.1476	1.0418	0.6104	0.9424	0.3565	2	13.0832	5.6377	1.6637	15.8124	3.4074	4.4228
84	3.3875	0.8572		2.7925	1.8913	9.1222	40.4738	6.6929	1.3876	0.8719	0.9772	0.5219	2	12.6583	7.2027	2.2657	13.8003	3.9842	5.1233
85	3.1644	0.9131		2.7454	1.9175	9.0774	29.1534	4.4795	0.9462	0.921	1.0471	0.5345	2	8.5894	4.2004	1.6216	7.8585	3.1736	2.5041
86	4.3174	1.0005		4.1032	3.1415	13.5709	23.7994	3.9485	0.914	0.8754	1.1188	0.5531	2	12.4041	4.6162	1.6338	8.3463	3.0088	2.9521
87	3.0749	1.0474		2.9853	2.3603	10.1181	17.6686	2.8593	0.667	1.0494	1.1428	0.7927	2	6.7487	3.0584	1.2334	3.8584	2.3541	1.1924
88	3.3431	0.8581		2.7069	1.7822	9.0128	-0.3595	5.6456	1.1164	0.8199	0.9427	0.5074	2	10.0615	2.8389	2.9119	5.5947	5.6659	-0.0362
89	2.8819	0.9942		2.7026	2.0667	9.0015	-4.4612	4.9892	1.1455	1.0295	1.0934	0.6875	2	10.3112	3.1233	4.0846	4.5428	5.2118	-0.46
90	2.9026	0.9686		2.6683	1.9713	8.8329	2.8983	4.3127	0.9625	1.0139	1.0702	0.6785	2	8.5016	3.0875	2.4168	4.5508	4.1877	0.2464
91	2.869	0.8807		2.3514	1.576	7.9382	-8.1791	2.2009	0.437	0.9034	0.9755	0.5439	2	3.4686	1.0113	1.3054	1.8593	2.3809	-0.2837
92	3.9386	0.9616		3.5892	2.6347	11.8989	33.601	5.2742	1.1678	0.888	1.0801	0.5469	2	13.896	6.5846	1.5724	12.0389	3.502	4.6692
93	2.8423	1.0104		2.6555	2.0219	9.0225	-5.9719	4.9616	1.1119	1.0483	1.118	0.742	2	10.0319	3.3026	4.0439	4.4507	5.258	-0.5991
94	3.7923	0.9927		3.5378	2.6764	11.8273	25.034	3.2437	0.734	0.9253	1.1612	0.5667	2	8.6814	3.5512	1.6281	6.2669	2.4317	2.1733
95	4.1001	0.8169	0.7045	3.2166	2.0531	10.5231	4.6151	4.4104	0.8605	0.7045	0.9002	0.4205	2	9.055	2.1869	1.3178	5.2008	4.2069	0.4179
96	2.9098	1.0822		2.9296	2.3963	9.8933	9.617	1.9527	0.473	1.0821	1.1538	0.7838	2	4.6792	1.8332	1.4305	2.339	1.7649	0.45
97	5.3493	0.9329	0.6073	4.8013	3.4818	15.6774	31.1509	4.6253	1.0272	0.6073	1.03	0.3836	2	16.1045	6.2382	2.1678	16.2636	3.1845	5.0167
98	3.5103	0.9562		3.1395	2.2871	10.5455	15.2971	5.7503	1.2471	0.9349	1.0161	0.5864	2	13.1515	4.8681	2.4037	8.3013	4.8707	2.0118
99	4.8554	0.9193		4.3087	3.0749	14.0221	21.9747	3.5474	0.7779	0.8693	1.0408	0.5204	2	10.908	3.8374	1.3795	7.3742	2.7678	2.397
100	2.9541	1.0695		2.9039	2.343	9.9251	20.4983	2.854	0.6737	1.062	1.1576	0.8325	2	6.6869	3.2597	1.6187	3.9153	2.2689	1.3707
101	2.6219	0.8749		2.1201	1.4033	7.2068	0.8104	3.1095	0.6055	0.8596	1.0032	0.5223	2	4.3635	1.6463	1.8723	3.1519	3.0842	0.0354
102	3.1063	1.0264		3.0281	2.3852	10.0162	0.8773	4.2059	1.0016	1.0511	1.1521	0.7997	2	10.0318	3.4219	3.4358	4.279	4.1689	0.088
103	3.7561	1.0249		3.662	2.8816	12.0944	39.9183	3.0842	0.7348	1.0198	1.144	0.7566	2	8.8874	4.9498	0.6405	6.5418	1.853	3.5477
104	4.1124	0.9442		3.6749	2.673	12.1989	23.2887	4.7416	1.039	0.8236	1.0795	0.5451	2	12.6744	4.9343	1.5809	9.0527	3.6374	2.9517
105	2.9032	0.9607		2.5484	1.8088	8.7626	23.6186	4.7625	0.9831	0.9589	1.0275	0.5988	2	8.6144	4.2128	1.7757	7.0355	3.6377	2.0346
106	2.1739	1.1568		2.2058	1.8308	7.9001	-31.4647	6.3858	1.4799	1.1188	1.2664	0.9428	2	11.6912	4.2363	6.8551	4.4934	8.3953	-3.6786
107	3.3504	0.979		3.0538	2.2692	10.3047	20.019	2.6011	0.5728	0.9701	1.1119	0.7066	2	5.9024	2.6515	1.0088	3.7527	2.0804	1.1816
108	3.0029	0.9465		2.6127	1.8543	8.9294	3.9995	5.1401	1.0674	0.9258	1.0175	0.5805	2	9.5312	3.2454	3.0962	5.5912	4.9345	0.3812
109	2.8693	1.0047		2.6512	2	9.0571	4.8856	3.7897	0.8368	1.0151	1.0915	0.6657	2	7.5794	2.7698	2.1993	4.1608	3.6046	0.3703
110	4.0499	0.9839		3.7691	2.8244	12.5188	3.1471	5.5442	1.2508	0.914	1.0889	0.5885	2	15.659	3.6526	3.5949	6.2071	5.3697	0.4928
111	2.5177	0.9565		2.2786	1.6642	7.5655	-7.6005	4.0684	0.8949	0.9817	1.0478	0.6595	2	6.7706	2.3724	3.2014	3.5973	4.3775	-0.5146
112	3.2026	1.0076		3.0238	2.3299	10.1374	-8.9746	3.6217	0.8324	1.0189	1.1389	0.7874	2	8.4383	2.3504	2.736	2.985	3.9468	-0.7573
113	3.0665	0.8649		2.5056	1.6737	8.3327	13.7324	5.8184	1.1687	0.8738	0.9501	0.5477	2	9.7383	4.0867	3.0733	7.4609	5.0195	1.3373
114	2.4013	1.0121		2.1629	1.6183	7.6351	-21.2827	6.0084	1.2735	1.0236	1.0895	0.728	2	9.7234	3.2356	4.9537	4.4446	7.2872	-2.0694
115	3.1444	1.0065		2.8911	2.1587	9.943	13.8099	3.8495	0.8358	0.9796	1.0785	0.6422	2	8.31	3.2785	2.0685	5.1049	3.318	1.1476
116	4.6961	0.9026	0.7552	4.0903	2.9006	13.317	20.8926	4.0819	0.8891	0.7552	1.0474	0.4241	2	11.8401	3.843	1.2016	9.0625	3.2291	2.4737
117	4.3971	0.912	0.6347	3.8033	2.6784	12.5987	24.0407	2.5502	0.5422	0.6347	1.0699	0.4173	2	6.8305	2.4505	1.3922	5.872	1.9371	1.6421
118	5.2462	0.9651	0.7208	4.8998	3.7221	15.9063	20.3259	3.2815	0.7679	0.7208	1.1705	0.4348	2	12.214	3.6195	1.6519	8.3241	2.6145	2.4826
119	2.3623	0.9366		1.9616	1.343	6.9506	-8.1173	3.306	0.6388	0.9207	1.0277	0.5953	2	4.4399	1.7674	1.7695	2.9689	3.5744	-0.3604
120	3.9993	0.9517	0.8447	3.6235	2.6582	11.9568	40.0757	3.4106	0.7582	0.8447	1.0694	0.5442	2	9.0661	4.7456	1.3671	8.7197	2.0438	3.6333
121	4.5706	0.9754	0.873	4.3045	3.2633	14.0052	28.4421	3.9612	0.923	0.873	1.0874	0.5482	2	12.9266	5.2304	2.1363	9.5418	2.8346	3.6766
122	2.8105	1.054		2.754	2.2058	9.3066	-2.3536	3.4768	0.8241	1.0666	1.1141	0.8183	2	7.6692	2.7314	2.7523	3.338	3.5586	-0.1805
123	3.3908	0.9449		2.9724	2.1212	10.066	24.1293	4.0298	0.8492	0.8608	1.0487	0.5184	2	8.5481	3.6477	2.0193	7.0362	3.0575	2.0626
124	2.6993	1.0307		2.5784	1.9988	8.7405	-10.0385	2.1849	0.4997	1.055	1.1309	0.7953	2	4.3672	1.4737	2.1094	1.853	2.4042	-0.4384
125	3.0671	0.9531		2.7412	2.0034	9.1834	9.8366	5.2191	1.1386	0.961	1.058	0.6722	2	10.4559	4.1916	3.5756	6.2359	4.7058	1.0285
126	2.9826	0.9101		2.5227	1.7654	8.5275	5.6665	5.519	1.1426	0.8598	0.9884	0.5483	2	9.7432	3.4069	3.0628	6.213	5.2062	0.5521
127	3.1491	1.0639		3.1223	2.5324	10.525	6.5226	2.3496	0.5653	1.0837	1.1528	0.7408	2	5.9501	2.0152	1.3354	2.7203	2.1964	0.3881
128	3.1801	0.9232		2.784	1.9875	9.2236	21.1542	5.1613	1.1121	0.9001	1.0391	0.5945	2	10.258	4.5893	2.2053	7.7194	4.0694	2.17
129	3.2489	0.9532		2.8868	2.0935	9.7293	10.7643	3.373	0.7258	0.9877	1.0401	0.6136	2	7.0613	2.607	1.7462	4.2486	3.0098	0.7601
130	4.4346	0.9402	0.6551	3.9618	2.8761	13.0989	33.5434	4.7442	1.0417	0.6551	1.058	0.3929	2	13.6447	5.8156	2.3137	14.8024	3.1528	4.5769
131	4.9661	0.8836	0.5375	4.2231	2.9292	13.7859	17.2772	5.4578	1.1597	0.5375	1.0092	0.3081	2	15.987	4.1531	2.5487	13.4802	4.5149	2.7621
132	3.0535	0.9975		2.8397	2.1784	9.569	18.8301	4.3506	0.9904	1.0131	1.1208	0.7471	2	9.4774	4.423	1.5776	5.92	3.5314	1.7846
133	3.0193	1.0534		2.9724	2.3844	9.9915	6.774	2.331	0.5563	1.0389	1.147	0.7182	2	5.558	1.9373	2.144	2.6973	2.1731	0.3765
134	2.8556	0.8917		2.4371	1.7052	7.9991	27.1832	4.5316	0.966	0.8844	1.0326	0.5328	2	7.7272	3.8585	1.7605	7.2423	3.2997	2.1005
135	4.3436	0.9824		4.0432	3.0168	13.4055	24.7406	5.0003	1.1253	0.8712	1.0874	0.5457	2	15.0849	5.7857	3.2114	10.6023	3.7633	3.7321
136	4.0202	0.9689		3.7648	2.8216	12.2366	-1.9967	6.6171	1.5258	0.9594	1.0764	0.6908	2	18.6707	4.2895	4.3056	6.2094	6.7491	-0.3728
137	4.8291	0.9133	0.529	4.2574	3.0454	13.856	15.8677	3.1707	0.6969	0.529	1.051	0.3449	2	9.6561	2.4523	2.4927	7.1101	2.6675	1.5322
138	3.256	0.9482		2.9467	2.1892	9.699	18.4313	4.3579	0.9836	0.9499	1.0891	0.6256	2	9.5403	3.9822	2.137	6.3656	3.5547	1.7584
139	4.7006	1.0314	0.8832	4.6385	3.7111	15.2308	24.6881	3.8594	0.9404	0.8832	1.1524	0.5717	2	14.3227	5.1976	1.7585	9.0918	2.9066	3.536
140	3.3991	1.0339		3.3279	2.6516	11.0408	13.4333	3.3307	0.7999	1.0555	1.1325	0.7051	2	8.8318	3.2193	2.967	4.5659	2.8833	1.1864
141	4.9808	0.9438	0.6259	4.5957	3.4275	14.7678	21.2891	1.8183	0.422	0.6259	1.101	0.3917	2	6.2323	1.8874	0.6261	4.8183	1.4312	1.3268
142	2.8854	0.9581		2.6212	1.9424	8.6847	13.7792	2.6849	0.6005	0.9905	1.0613	0.6457	2	5.2151	2.2135	1.2243	3.4278	2.3149	0.7186
143	4.4407	0.8393	0.5673	3.5506	2.2995	11.7089	38.1122	6.1874	1.2151	0.5673	0.9445	0.3101	2	14.228	6.6101	1.6504	21.3156	3.8292	5.4226
144	2.7046	0.9643		2.4242	1.746	8.1933	-1.451	3.372	0.7186	0.9535	1.0221	0.6506	2	5.8875	2.1401	2.2093	3.2897	3.421	-0.0854
145	2.2853	0.9465		1.9317	1.348	6.7956	-21.932	2.7039	0.5364	0.9265	1.0081	0.6259	2	3.6449	1.264	2.0216	2.0197	3.2969	-0.7994
146	3.0089	1.0695		2.9168	2.3179	10.1097	0.2614	3.8748	0.8884	1.0763	1.1423	0.7554	2	8.9813	2.9427	2.8003	3.8956	3.8645	0.0235
147	4.2867	0.9962		4.0218	3.0705	13.4162	24.92	3.0221	0.6916	0.8974	1.0739	0.5642	2	9.2793	3.5925	1.6154	6.3678	2.269	2.3124
148	3.6112	0.814		2.8482	1.8233	9.2345	24.8814	4.0927	0.8081	0.7759	0.9564	0.4535	2	7.4622	3.2509	1.3335	7.1686	3.0744	1.8567
149	2.7109	0.9552		2.4842	1.8448	8.135	-7.1536	5.6786	1.2877	0.9948	1.0671	0.717	2	10.4758	3.6134	3.996	5.0396	6.0848	-0.7494
150	3.4196	1.0449		3.3708	2.673	11.2254	7.4766	2.3883	0.5687	1.0151	1.1508	0.6842	2	6.3839	1.9893	1.9986	2.9073	2.2098	0.4773
151	2.7668	1.0549		2.7326	2.2034	9.1688	-14.4075	3.6613	0.8799	1.0984	1.166	0.795	2	8.0673	2.1678	3.3506	2.7268	4.1889	-1.1623
152	2.7382	0.9439		2.467	1.8288	8.1195	-1.5537	4.7724	1.0749	0.9759	1.082	0.6634	2	8.7277	3.0797	3.085	4.6421	4.8465	-0.1356
153	3.7527	0.9097		3.2551	2.3	10.7253	21.4409	3.7103	0.7957	0.9211	1.069	0.6082	2	8.5337	3.6024	1.5701	5.9233	2.9148	1.8297
154	4.2359	0.9525	0.7208	3.7819	2.751	12.6753	23.9266	3.5525	0.771	0.7208	1.0773	0.4695	2	9.7728	3.607	1.8814	7.6833	2.7025	2.3383
155	2.383	0.9749		2.073	1.4602	7.2982	-29.0385	4.2984	0.86	0.9858	1.0515	0.6204	2	6.2765	1.6184	3.7745	2.6087	5.5465	-1.8226
156	4.6295	0.9675		4.2659	3.1887	14.0711	21.2223	3.3202	0.7524	0.8572	1.1143	0.5683	2	10.587	3.7334	1.3321	6.5688	2.6155	2.2468
157	3.1815	1.0131		3.0153	2.3389	10.1257	12.4752	4.1541	0.9595	1.0067	1.1066	0.7251	2	9.7161	3.8485	2.5581	5.3075	3.636	1.2121
158	2.9919	0.9826		2.8054	2.1539	9.2363	19.6266	6.7886	1.5831	1.0013	1.1248	0.6758	2	14.622	6.5569	3.7176	9.7028	5.4562	2.8698
159	4.4883	0.8925	0.7211	3.8248	2.6499	12.5849	32.41	4.4507	0.9371	0.7211	0.9945	0.4296	2	11.7939	5.1149	1.5181	11.9051	3.0082	3.8224
160	5.4253	0.9446		4.8698	3.5047	16.1002	19.1205	5.5423	1.2065	0.8824	1.0113	0.5679	2	19.4242	6.2595	1.9548	11.0228	4.4826	3.714
161	2.6336	0.9988		2.4071	1.7809	8.2639	5.8223	5.3978	1.1633	0.9973	1.065	0.6756	2	9.613	3.9943	3.4412	5.9118	5.0835	0.5597
162	2.3942	1.0594		2.2615	1.7656	7.9684	-17.1411	4.6025	1.0198	1.0333	1.1456	0.788	2	8.1261	2.8557	4.3174	3.6238	5.3914	-1.3929
163	5.1812	1.019		4.9812	3.8446	16.5862	12.2328	5.6925	1.3195	0.9932	1.1147	0.7336	2	21.8854	6.3424	2.5465	8.6455	4.9961	2.6772
164	3.2338	1.0285		3.0624	2.3507	10.4489	26.9965	4.0474	0.9105	0.9934	1.1276	0.724	2	9.5142	4.7078	2.3221	6.5023	2.9547	2.5685
165	4.6808	1.0052	0.7151	4.5272	3.5717	14.7821	10.0392	2.8851	0.6971	0.7151	1.2038	0.4713	2	10.3046	2.2578	1.0273	4.7904	2.5954	1.0345
166	3.4262	1.0413		3.3322	2.627	11.2078	18.376	3.7611	0.8816	1.0197	1.1308	0.6891	2	9.8803	3.931	1.9033	5.7049	3.0699	1.8156
167	5.508	0.9512	0.697	5.0283	3.6714	16.4596	31.4026	3.3833	0.7547	0.697	1.0727	0.4035	2	12.4216	4.8371	0.9574	11.9891	2.3209	3.9007
168	5.2286	0.9824	0.7115	4.994	3.8645	16.137	33.3366	3.6799	0.8813	0.7115	1.1283	0.4356	2	14.221	5.8093	1.3929	13.3373	2.4531	4.7408
169	3.6899	1.0492		3.6277	2.864	12.162	29.9644	3.89	0.916	0.9954	1.1578	0.6704	2	11.1409	5.1647	1.5811	7.7038	2.7244	3.3383
170	3.2866	1.0154		3.1309	2.4178	10.4842	3.3677	2.8959	0.6678	1.0149	1.1182	0.6952	2	7.0018	2.1812	1.5449	3.1376	2.7985	0.2358
171	2.9051	0.9965		2.7283	2.0633	9.0944	7.775	3.363	0.763	1.0245	1.0919	0.6964	2	6.9389	2.6994	1.8851	3.8763	3.1015	0.5395
172	3.8791	0.9442		3.4864	2.5492	11.5065	26.0755	3.4433	0.7628	0.9146	1.0981	0.6212	2	8.7776	3.87	0.9073	6.2301	2.5455	2.2888
173	3.7391	1.0317		3.5892	2.7893	12.1194	14.6027	2.7743	0.6385	0.9821	1.1176	0.6889	2	7.7383	2.7622	0.9853	4.0094	2.3692	1.13
174	3.1881	1.0305		3.0452	2.372	10.3212	28.5802	3.5121	0.8071	0.9816	1.1265	0.7186	2	8.3306	4.1833	1.1902	5.8215	2.5083	2.3809
175	5.6973	0.9019	0.4848	4.9598	3.531	16.1432	14.8283	4.8594	1.0629	0.4848	1.0516	0.3704	2	17.1584	4.0774	1.873	11.0077	4.1388	2.5443
176	2.5264	1.0238		2.2957	1.7365	8.1262	-13.7911	1.4172	0.3028	0.9656	1.1124	0.745	2	2.461	0.8621	1.1986	1.1571	1.6127	-0.3394
177	3.6454	1.0634		3.5421	2.8163	12.1789	29.5185	3.0706	0.7101	0.9986	1.126	0.6764	2	8.6478	4.0166	1.4316	5.9381	2.1642	2.5527
178	3.8777	0.963		3.5592	2.6369	11.7315	-0.0296	2.3786	0.5346	0.9645	1.0803	0.6901	2	6.2722	1.6401	1.2818	2.3766	2.3793	-0.0019
179	3.2803	1.0506		3.2337	2.5951	10.8265	4.1313	2.4382	0.5844	1.0685	1.1826	0.764	2	6.3273	2.0472	1.566	2.6797	2.3375	0.2614
180	4.0611	1.0331		3.889	3.0207	13.1801	49.5868	2.9721	0.6812	0.8647	1.1706	0.561	2	8.9778	5.2923	0.8326	9.4339	1.4983	4.4518
181	2.6743	0.9336		2.3471	1.689	7.8438	1.9994	3.6364	0.783	0.9848	1.046	0.6644	2	6.1419	2.4907	2.2787	3.7486	3.5638	0.1228
182	4.0637	1.0327	0.8278	3.9233	3.059	13.1841	22.8189	2.4996	0.58	0.8278	1.1386	0.5584	2	7.6463	2.8221	1.6357	5.0536	1.9292	1.7448
183	2.835	0.9375		2.4713	1.7618	8.3502	-5.6686	2.0146	0.4251	0.9279	1.0403	0.6619	2	3.5494	1.2078	1.304	1.8248	2.1289	-0.2012
184	3.5759	0.9017		3.041	2.1116	10.1298	-0.4323	3.3326	0.6947	0.8915	1.0233	0.5733	2	7.0372	1.8885	1.9062	3.2939	3.347	-0.0304
185	4.2572	0.9541	0.8227	3.859	2.8142	12.7608	36.4821	3.4773	0.7669	0.8227	1.1155	0.5722	2	9.7859	4.8339	1.7117	8.4482	2.2087	3.5701
186	3.921	0.8908		3.3151	2.2545	10.9728	30.2065	3.9204	0.8055	0.776	1.0264	0.4319	2	8.8385	3.8516	1.4657	8.9174	2.7362	2.6698
187	2.7415	1.0197		2.5655	1.9607	8.7827	17.4568	2.7045	0.6038	1.0312	1.0972	0.6833	2	5.3028	2.4511	1.759	3.5871	2.2324	0.9257
188	3.7008	0.9549		3.4007	2.5574	11.1021	46.3386	5.02	1.1564	0.9285	1.0536	0.6544	2	12.8381	7.7117	1.4824	11.7851	2.6938	5.949
189	3.8003	0.9923		3.6406	2.8243	11.8466	27.1344	3.2123	0.7658	0.9869	1.1166	0.6308	2	9.0726	3.9383	0.8393	6.2433	2.3407	2.4618
190	3.4111	0.9942		3.1952	2.4216	10.6543	29.6062	2.7998	0.6364	0.9924	1.1169	0.6315	2	6.78	3.2519	0.9927	5.1497	1.9708	2.0073
191	2.6153	0.9626		2.3086	1.6749	7.9091	5.3108	2.9927	0.6338	0.9092	1.101	0.6378	2	5.0124	2.0736	1.9401	3.2511	2.8337	0.2662
192	3.6023	0.9415		3.1652	2.2406	10.6553	29.8333	2.6102	0.5489	0.9162	1.0412	0.6048	2	5.8485	2.8525	0.8795	4.7164	1.8315	1.7448
193	3.28	0.9518		2.9467	2.1599	9.8071	5.4034	2.0341	0.448	0.925	1.1006	0.6238	2	4.3935	1.4378	1.2706	2.3048	1.9242	0.2374
194	5.5634	0.9334	0.6373	5.0026	3.645	16.3141	24.5618	3.9285	0.8777	0.6373	1.0785	0.3762	2	14.3194	4.6319	1.3637	12.3138	2.9636	3.5171
195	4.2635	0.9773		3.9618	2.9563	13.09	22.7359	5.2955	1.196	0.9187	1.0505	0.6429	2	15.655	6.1895	2.1733	9.628	4.0915	3.5593
196	2.9059	0.9428		2.5998	1.8822	8.6072	7.6937	5.5887	1.2221	0.9924	1.0779	0.6445	2	10.519	4.1341	2.3808	6.4144	5.1587	0.8093
197	5.2088	0.9	0.6046	4.5186	3.1884	14.7273	17.1542	6.2897	1.3617	0.6046	1.0458	0.3501	2	20.054	5.2646	2.4205	15.0359	5.2107	3.4401
198	2.6573	0.9579		2.3771	1.7692	7.9969	8.1532	3.1037	0.6867	0.9898	1.0741	0.7122	2	5.4911	2.4779	1.9315	3.4792	2.8506	0.4477
199	4.4306	0.9795	0.7348	4.116	3.1042	13.6336	20.6666	5.3346	1.2146	0.7348	1.0799	0.4608	2	16.5596	5.3725	2.8618	11.6591	4.2321	3.4223
200	3.5788	1.025		3.4222	2.6846	11.5245	15.7568	2.6903	0.6267	1.0255	1.1135	0.753	2	7.2223	2.8447	1.1508	3.7776	2.2663	1.138
201	4.2304	1.0217	0.8505	4.1246	3.2874	13.5789	45.3644	3.9189	0.9488	0.8505	1.1559	0.6322	2	12.883	7.1979	1.4864	11.3852	2.1411	5.8443
202	5.4805	0.9484	0.6092	4.9812	3.7004	16.3293	15.7162	4.6566	1.0552	0.6092	1.131	0.4167	2	17.2313	4.3438	2.3491	10.4232	3.9248	2.7081
203	2.9727	1.0689		2.9253	2.3243	9.982	32.1895	1.7477	0.407	1.0795	1.1403	0.8064	2	4.0622	2.2633	0.8129	2.8066	1.1851	1.3076
204	2.9359	1.0089		2.7497	2.1071	9.3056	18.425	4.605	1.0427	1.0263	1.0984	0.77	2	9.7031	4.6802	2.2572	6.0783	3.7564	1.7878
205	4.0184	0.9555		3.6963	2.7603	12.0628	32.6267	4.5849	1.0491	0.9344	1.1139	0.6459	2	12.6556	6.1243	1.5908	9.4814	3.089	4.1291
206	3.1937	1.0748		3.1823	2.6077	10.7836	-2.9168	3.7062	0.8962	1.0763	1.1659	0.8303	2	9.6646	2.8852	3.1706	3.4747	3.8142	-0.2819
207	2.9027	0.9563		2.6298	1.9182	8.7204	20.9043	4.3882	0.9653	0.9839	1.0558	0.6423	2	8.4174	3.9887	1.9928	6.2105	3.4708	1.7596
208	5.2143	1.015	0.7734	5.0711	4.0099	16.6272	26.2084	3.558	0.8581	0.7733	1.1657	0.4728	2	14.2672	4.9805	1.5685	10.5344	2.6255	3.7392
209	3.6693	1.0179		3.5164	2.7419	11.734	-2.7896	4.7994	1.1215	1.0337	1.1244	0.6908	2	13.1596	3.0409	3.4412	4.402	4.9334	-0.3671
210	2.2068	0.9928		1.9317	1.4071	6.8828	5.3547	2.2257	0.455	0.9818	1.0471	0.6632	2	3.1318	1.5648	1.1562	2.3594	2.1066	0.1677
211	3.5508	1.0397		3.4693	2.7454	11.5981	45.8029	5.9418	1.4065	0.9492	1.1238	0.6499	2	16.3125	9.5643	1.8547	14.7173	3.2202	7.4716
212	4.113	0.9367		3.7263	2.7427	12.104	18.2807	5.0103	1.1353	0.9188	1.1127	0.6138	2	13.7418	5.0252	2.2483	8.1873	4.0944	2.5121
213	3.211	0.9124		2.7497	1.9057	9.2034	26.9163	6.5007	1.3461	0.8726	1.0326	0.581	2	12.3884	6.0947	2.4344	10.4903	4.7508	3.3345
214	3.1126	0.9883		2.8439	2.1416	9.6646	10.9939	5.1375	1.1384	0.9965	1.0822	0.6575	2	11.0025	4.216	2.7047	6.4126	4.5728	1.2096
215	2.5759	1.0093		2.4799	1.9403	8.1676	-18.2711	3.1866	0.757	1.0393	1.1348	0.7974	2	6.183	1.8756	3.3171	2.3522	3.7689	-1.1297
216	3.2313	0.9529		2.9339	2.1552	9.6732	40.0051	5.2727	1.1748	0.9686	1.071	0.6838	2	11.3638	6.7091	1.4649	9.812	3.1634	4.5461
217	2.5246	1.0424		2.3685	1.8444	8.2678	-17.6244	4.6262	1.032	1.0221	1.1327	0.7911	2	8.5325	2.8008	3.2704	3.5405	5.4414	-1.5038
218	3.9318	0.9989		3.6063	2.6818	12.3387	30.1273	5.7832	1.257	0.9245	1.0684	0.552	2	15.5095	6.9033	2.112	12.5051	4.0409	4.6726
219	4.3516	1.0803	0.8963	4.3901	3.5505	14.7688	35.5808	3.1802	0.7645	0.8963	1.1874	0.6101	2	11.2912	5.2673	1.4265	8.634	2.0486	4.0175
220	2.7314	1.0077		2.6041	2.0595	8.6471	-8.2546	3.017	0.7186	1.0508	1.1177	0.7363	2	6.2135	1.892	2.2776	2.5695	3.2661	-0.5129
221	3.5703	1.0445		3.4564	2.7414	11.7157	22.5671	3.5246	0.8247	0.999	1.1221	0.7371	2	9.6623	4.1921	2.0439	5.6876	2.7292	2.1805
222	2.4618	1.0991		2.3814	1.9293	8.5005	-8.8013	5.7372	1.3021	1.1123	1.1904	0.8029	2	11.0688	4.0375	4.6245	5.0287	6.2421	-0.9742
223	2.9651	1.0444		2.8611	2.237	9.7284	24.2672	4.069	0.9357	1.0458	1.1203	0.7794	2	9.1024	4.6107	1.8512	5.9158	3.0816	2.2089
224	7.709	0.8753		6.5873	4.508	21.1991	13.503	5.5801	1.1866	0.796	0.9733	0.4175	2	25.1552	5.412	2.5066	12.9618	4.8267	3.3967
225	3.891	0.993		3.6363	2.7481	12.1378	7.2502	3.037	0.6876	0.983	1.114	0.7151	2	8.346	2.6193	0.8014	3.663	2.8168	0.6051
226	3.1263	0.8669		2.6084	1.7822	8.5144	3.9469	3.9194	0.8204	0.885	1.0075	0.557	2	6.9852	2.3728	2.1591	4.2597	3.7647	0.2757
227	4.4713	1.0058	0.8203	4.2873	3.3095	14.1284	21.1614	4.1452	0.971	0.8203	1.1343	0.511	2	13.7184	4.573	1.6477	8.949	3.268	2.903
228	3.6764	1.0149		3.4907	2.6919	11.7213	12.088	3.1386	0.7208	1.0018	1.1419	0.6741	2	8.4489	2.8813	1.6489	4.2744	2.7592	1.0213
229	4.6175	0.9492	0.6615	4.1888	3.107	13.7695	16.7554	5.2865	1.1929	0.6615	1.0938	0.4405	2	16.4252	4.6908	2.4419	10.6479	4.4007	2.7521
230	2.8451	0.8995		2.3771	1.6092	8.0402	-0.7713	7.8001	1.5611	0.925	0.9955	0.6128	2	12.5519	4.72	3.3572	7.7021	7.8601	-0.0968
231	4.749	0.9362	0.5892	4.2659	3.1409	13.9669	13.3528	3.897	0.8764	0.5892	1.1126	0.4023	2	12.2401	2.9929	1.2227	7.4388	3.3766	1.6344
232	4.2097	0.9583		3.7777	2.7312	12.6733	19.4469	5.5235	1.1904	0.8625	1.0916	0.5232	2	15.0857	5.2617	1.5187	10.0563	4.4493	2.9337
233	3.8684	0.9432	0.7891	3.4007	2.4289	11.4631	37.7505	4.1766	0.885	0.7891	1.0412	0.5167	2	10.1445	5.1728	1.0645	10.0122	2.5999	3.8296
234	4.9825	0.981	0.7698	4.6685	3.5366	15.3563	39.1497	3.8081	0.877	0.7698	1.146	0.4564	2	13.4678	6.3301	2.4807	13.8706	2.3173	5.2726
235	2.7395	0.9628		2.4456	1.7848	8.2867	-2.7509	3.7781	0.8137	0.9397	1.0663	0.6184	2	6.7432	2.2153	2.6012	3.5822	3.8822	-0.1855
236	2.7067	1.0064		2.5184	1.8909	8.5581	21.9625	5.1523	1.1384	1.028	1.103	0.763	2	9.7425	5.2074	2.3823	6.8253	4.0208	2.1397
237	3.863	0.959		3.5335	2.6222	11.6383	25.5508	3.1796	0.7164	0.8677	1.0806	0.6107	2	8.3375	3.5759	0.8043	5.8553	2.3671	2.1303
238	4.1493	1.0823		4.1845	3.3911	14.1084	8.4124	4.0768	0.9799	1.064	1.1386	0.8154	2	13.8248	4.2076	1.9543	5.1602	3.7338	1.163
239	4.213	0.9745		3.8847	2.8765	12.8979	13.5497	3.427	0.7643	0.8539	1.0581	0.4865	2	9.8578	2.7769	1.7484	5.7084	2.9627	1.3357
240	4.5109	0.9545	0.64	4.116	3.0461	13.5266	30.9282	3.872	0.8719	0.64	1.1164	0.434	2	11.7944	4.8086	1.4352	11.0794	2.6744	3.6478
241	4.4099	0.9015	0.7771	3.8119	2.6266	12.49	23.9522	5.4941	1.1554	0.7771	1.0262	0.5141	2	14.4308	5.6046	2.8965	10.9013	4.1781	3.4565
242	2.8054	0.9941		2.5955	1.991	8.7617	-17.0638	4.2562	0.9672	1.0257	1.1326	0.76	2	8.4741	2.3407	3.3608	3.0798	4.9824	-1.446
243	3.9907	0.9456		3.6577	2.7279	11.8552	4.1144	2.7915	0.6423	0.9274	1.1074	0.6439	2	7.6148	2.0368	2.3065	3.1632	2.6766	0.3133
244	4.4264	1.0348	0.8781	4.4158	3.5878	14.3893	30.5342	4.9436	1.2326	0.8781	1.1852	0.5826	2	17.7365	7.4162	2.1569	12.7306	3.4341	5.4157
245	2.9575	1.0485		2.8568	2.2375	9.7419	27.0587	4.6013	1.0568	1.0722	1.1277	0.8033	2	10.2954	5.4818	1.5666	6.8241	3.3562	2.7858
246	4.4525	0.9185	0.7968	3.8762	2.7366	12.8476	25.9485	3.4951	0.7445	0.7968	1.0398	0.454	2	9.5647	3.6569	1.2179	8.055	2.5882	2.4819
247	3.0292	1.0693		3.041	2.4773	10.1758	-0.9725	3.5483	0.8638	1.1072	1.2147	0.7984	2	8.7901	2.775	2.9191	3.4757	3.5827	-0.0855
248	4.854	0.9765	0.7215	4.63	3.5874	14.8902	8.5559	3.9064	0.9411	0.7215	1.1787	0.417	2	14.0138	2.6887	1.258	6.4473	3.5722	1.199
249	4.8934	0.9568	0.7284	4.5486	3.4434	14.7085	24.3239	4.148	0.9711	0.7284	1.1229	0.4905	2	14.2831	5.0138	1.809	10.2226	3.139	3.4742
250	3.3555	1.0325		3.1994	2.454	10.8843	24.5003	4.304	0.9704	1.004	1.1039	0.7268	2	10.5619	4.9496	1.7069	6.8097	3.2495	2.5877
251	4.9872	0.9001	0.691	4.3901	3.1165	14.1031	30.8491	6.0345	1.3335	0.691	1.0519	0.4165	2	18.8064	7.5396	0.9375	18.1028	4.1729	5.8016
252	3.9233	0.9593		3.6363	2.7231	11.8232	31.9614	5.3688	1.2365	0.8873	1.1436	0.5385	2	14.6198	6.6398	2.5092	12.3299	3.6528	4.6727
253	3.3261	1.0658		3.3065	2.6902	11.1373	33.8142	4.0046	0.9673	1.0384	1.1822	0.7734	2	10.7733	5.6927	1.8899	7.3608	2.6505	3.6429
254	2.8801	1.0408		2.8225	2.259	9.4175	6.4992	4.9558	1.1888	1.079	1.1518	0.7657	2	11.1952	4.2758	4.083	5.584	4.6338	0.7276
255	2.9776	0.9651		2.6598	1.9192	9.0281	24.2012	3.5143	0.7471	0.9567	1.0413	0.6736	2	6.7447	3.4266	1.5951	5.0872	2.6638	1.6323
256	3.7855	0.9144		3.3108	2.3247	10.8746	15.945	2.3474	0.5018	0.875	1.0368	0.5328	2	5.4569	1.9214	1.0646	3.606	1.9731	0.8701
257	3.3746	0.9366		3.0196	2.2134	9.9292	3.7052	4.8566	1.0826	0.9523	1.0333	0.6139	2	10.7497	3.2694	3.4913	5.3254	4.6766	0.3983
258	4.1627	0.9656	0.8214	3.7434	2.7497	12.6271	24.914	3.3508	0.7297	0.8214	1.0842	0.5005	2	9.2137	3.5547	1.1784	7.1026	2.516	2.2955
259	2.8786	1.0678		2.8911	2.3877	9.6568	4.6914	2.422	0.5988	1.0859	1.177	0.8156	2	5.7829	2.1539	1.7711	2.641	2.3084	0.2713
260	3.5389	0.983		3.2808	2.4559	10.9288	1.0461	2.5739	0.5784	0.9752	1.0902	0.6735	2	6.3213	1.7816	1.8563	2.6451	2.547	0.0661
261	3.5385	0.9042		3.0495	2.1414	10.052	19.2344	5.7737	1.23	0.8872	1.0261	0.5293	2	12.3638	4.8461	3.2111	9.1564	4.6631	2.3781
262	3.9796	1.0286		3.889	3.1125	12.8598	21.8469	2.5687	0.6217	1.0015	1.1947	0.7271	2	7.9952	3.2063	1.3718	4.4098	2.0075	1.7467
263	4.2743	0.9725	0.7809	4.0004	2.9995	13.059	31.2694	3.1154	0.7156	0.7809	1.118	0.525	2	9.3446	4.0461	1.4177	7.7072	2.1413	2.922
264	4.5136	0.9908	0.8257	4.3387	3.3763	14.05	33.4637	3.1574	0.7587	0.8257	1.1367	0.5582	2	10.6602	4.7401	1.1599	8.491	2.1008	3.5673
265	2.7435	0.9173		2.3942	1.7251	7.9058	-7.0324	3.2139	0.7013	0.9453	1.0407	0.6148	2	5.5443	1.725	2.1667	2.8057	3.4398	-0.3899
266	3.1693	1.0417		3.0795	2.4363	10.3716	22.9829	2.6673	0.6265	1.056	1.18	0.7519	2	6.4983	3.0381	1.3098	4.0405	2.0543	1.4935
267	3.5385	0.946		3.1609	2.2833	10.5158	21.1206	1.6375	0.3556	0.935	1.0746	0.5905	2	3.739	1.5524	0.7253	2.6291	1.2916	0.7897
268	4.6507	0.9451		4.1631	3.0307	13.809	21.8396	4.1751	0.9163	0.8903	1.0784	0.6161	2	12.6536	4.774	1.9162	7.7489	3.2634	2.7635
269	3.3208	1.0068		3.1352	2.4215	10.5037	14.1594	2.7039	0.6234	1.0072	1.1218	0.7464	2	6.5476	2.6596	1.4494	3.5632	2.3211	0.9271
270	3.4718	1.0687		3.4179	2.7442	11.6562	25.8725	3.1386	0.7389	1.0595	1.1633	0.7886	2	8.613	4.0632	1.2532	5.1523	2.3266	2.2284
271	3.7431	0.9718		3.4007	2.4911	11.4276	24.8825	1.8792	0.4096	0.9213	1.0812	0.6395	2	4.6812	2.0675	0.5897	3.233	1.4116	1.1648
272	3.8447	0.9587		3.5292	2.6572	11.5798	16.1662	1.9589	0.4495	0.9576	1.0759	0.663	2	5.2053	1.9304	0.9283	2.9115	1.6422	0.8415
273	4.7768	0.8927		4.0518	2.7836	13.3963	10.7734	4.3313	0.9	0.8316	0.9912	0.5123	2	12.0566	3.279	1.8054	6.3999	3.8646	1.2989
274	2.585	0.9435		2.2743	1.6748	7.6623	2.1677	1.8053	0.3946	0.9387	1.1142	0.6589	2	3.0235	1.2292	1.1884	1.8656	1.7662	0.0655
275	3.5628	0.9799		3.3065	2.4714	10.9677	14.2429	3.804	0.8572	0.9817	1.0524	0.6282	2	9.4012	3.3885	2.1277	5.3936	3.2622	1.339
276	2.9336	1.0043		2.7454	2.1001	9.2562	15.9154	2.3537	0.534	1.0019	1.1214	0.7501	2	4.943	2.2712	1.0447	3.028	1.9791	0.7867
277	2.5785	1.0571		2.5099	1.9925	8.5633	14.0002	3.7637	0.8757	1.0637	1.2002	0.8483	2	7.4992	3.7958	1.6882	4.4745	3.2369	1.0499
278	2.337	1.0257		2.133	1.6119	7.5306	9.9115	4.5962	0.9838	1.0156	1.0946	0.6952	2	7.4086	3.6127	2.6684	5.1969	4.1406	0.7343
279	3.4352	1.0914		3.495	2.8634	11.7782	24.1195	2.2101	0.5373	1.0996	1.1732	0.7767	2	6.3285	2.829	1.0106	3.6424	1.6771	1.5264
280	5.1136	0.9509	0.5537	4.7199	3.563	15.2765	13.1384	4.2955	1.0019	0.5537	1.1207	0.3733	2	15.3048	3.4036	2.8235	9.1177	3.7312	2.0108
281	3.2769	1.0335		3.1866	2.5122	10.6393	22.7767	3.8233	0.9028	1.0323	1.1426	0.706	2	9.605	4.2722	2.4438	6.0511	2.9525	2.1877
282	4.725	0.9484	0.8169	4.3687	3.2621	14.0782	23.5364	3.1144	0.7217	0.8169	1.1175	0.4852	2	10.1596	3.5466	0.839	7.3097	2.3814	2.3912
283	1.996	1.2295		2.0559	1.7564	7.7101	-3.8664	9.5671	2.1794	1.1395	1.3494	0.9958	2	16.8036	9.2459	7.5576	9.2847	9.9371	-0.6497
284	2.5726	0.9657		2.3043	1.687	7.8046	-21.6655	3.1669	0.6845	0.9893	1.0591	0.7145	2	5.3426	1.5955	1.991	2.233	3.8531	-1.1575
285	3.5096	1.0129		3.2851	2.5301	11.168	16.8944	2.6237	0.5944	0.9832	1.1131	0.6508	2	6.6383	2.5405	0.877	3.9038	2.1804	1.1215
286	3.6599	1.0461		3.5978	2.899	12.0284	38.0451	2.2939	0.5529	1.0405	1.1796	0.7078	2	6.65	3.536	0.6129	4.9954	1.4212	2.53
287	3.1026	1.1183		3.1609	2.6298	10.8998	-12.9216	1.8863	0.4551	1.1095	1.231	0.9143	2	4.9607	1.3065	1.5896	1.429	2.1301	-0.641
288	4.4654	0.9864		4.1246	3.0692	13.837	33.6298	7.6575	1.6985	0.8773	1.0803	0.5414	2	23.5024	10.6552	3.1307	19.6822	5.0823	7.9038
289	4.2406	0.9173		3.692	2.616	12.2212	3.0382	3.0851	0.6604	0.86	1.0513	0.5721	2	8.0705	1.9565	1.7241	3.4199	2.9913	0.2452
290	4.043	0.9245		3.5806	2.5952	11.7419	-1.2271	3.0262	0.6688	0.9241	1.0553	0.5769	2	7.8535	1.6708	1.3224	2.8962	3.0633	-0.0964
291	2.3779	1.0834		2.27	1.7737	8.0932	-20.197	3.2906	0.7212	1.111	1.1742	0.7715	2	5.8365	1.8726	2.822	2.4272	3.9552	-1.1788
292	3.1413	1.0092		2.9896	2.3181	9.9595	5.8666	3.7002	0.8612	1.0476	1.1107	0.722	2	8.5774	3.018	2.5115	4.1801	3.4832	0.5032
293	3.6436	0.9364		3.2551	2.3599	10.7186	15.8029	4.991	1.0989	0.8864	1.0591	0.5444	2	11.7782	4.149	2.3533	7.6214	4.2023	1.8613
294	4.8449	0.9913	0.7042	4.5914	3.5345	15.0886	22.0266	3.0493	0.7143	0.7042	1.1295	0.4447	2	10.7779	3.4314	1.6011	7.7156	2.3777	2.374
295	4.2393	1.0294		4.1417	3.2941	13.71	38.66	3.2673	0.785	0.9703	1.1383	0.6797	2	10.7628	5.5232	0.4644	8.1257	2.0042	4.1609
296	3.042	0.9607		2.7497	2.0111	9.1813	11.0505	2.5504	0.5587	0.987	1.0655	0.6476	2	5.1292	2.036	1.632	3.1437	2.2685	0.5668
297	4.3562	1.0009		4.1546	3.2072	13.6981	12.5057	4.5307	1.0608	0.9978	1.1221	0.6993	2	14.531	4.5892	2.4115	6.5628	3.9642	1.8172
298	2.7984	1.0073		2.6298	2.0302	8.8555	16.6572	4.8443	1.1106	1.0325	1.0938	0.7564	2	9.8348	4.6922	2.0186	6.2032	4.0374	1.6382
299	4.8952	0.9321	0.6304	4.3687	3.1622	14.3351	19.4689	5.5223	1.2182	0.6304	1.0791	0.4277	2	17.4627	5.302	2.8329	12.3953	4.4472	3.3998
300	3.098	1.0099		2.8911	2.1901	9.8288	9.5762	3.4545	0.7697	0.9923	1.0634	0.7359	2	7.5656	3.023	1.3341	4.1081	3.1236	0.7245
301	3.1231	0.9945		2.8611	2.1467	9.7579	9.242	2.3851	0.5247	0.973	1.0986	0.6316	2	5.1201	1.8405	1.3549	2.9138	2.1647	0.4732
302	3.8977	0.9646	0.7928	3.602	2.7116	11.8111	16.2123	3.5779	0.8214	0.7928	1.1191	0.4942	2	9.7019	3.0546	2.2947	6.1802	2.9979	1.5729
303	3.7089	1.0599		3.692	2.9987	12.3491	34.3595	3.0937	0.7512	1.0339	1.1403	0.7912	2	9.2772	4.7944	1.3394	6.0593	2.0307	3.1876
304	3.8775	0.9372	0.8039	3.495	2.535	11.4168	36.7396	4.6088	1.0233	0.8039	1.0767	0.5355	2	11.6833	5.8538	1.7787	10.9307	2.9156	4.2924
305	6.7465	0.9169	0.6066	6.022	4.3286	19.4346	7.7186	4.6829	1.043	0.8186	1.0424	0.5845	2	20.2706	4.0907	2.8095	6.9982	4.3215	1.5646
306	3.7067	0.8882		3.1352	2.1589	10.3433	55.7797	6.1886	1.2917	0.829	0.9781	0.5018	2	13.3606	8.8258	1.1135	17.5871	2.7366	7.4525
307	3.6273	1.0641		3.5421	2.7911	12.126	16.3926	3.9763	0.9152	1.0245	1.1526	0.7639	2	11.0983	4.3588	1.8465	5.7061	3.3245	1.8193
308	3.0311	1.3033		3.6106	3.497	12.4107	2.1851	2.8137	0.7928	1.2839	1.4478	1.1655	2	9.8395	3.4227	2.3229	2.9367	2.7522	0.215
309	4.4357	0.9713		4.1074	3.0971	13.5358	31.5355	3.0149	0.6898	0.8634	1.1725	0.5325	2	9.3374	4.0437	1.118	7.594	2.0641	2.9446
310	4.2289	0.9844	0.8077	3.949	3.0111	13.0783	14.768	5.7873	1.3325	0.8077	1.114	0.5503	2	17.4262	5.2881	1.4334	9.6088	4.9326	2.5735
311	2.8647	0.9216		2.4499	1.7259	8.2939	4.6099	5.1922	1.0805	0.8729	1.0633	0.6112	2	8.9612	3.4405	2.0798	5.6287	4.9529	0.4131
312	4.204	1.069		4.2831	3.5408	14.1182	22.1694	4.0753	1.0221	0.968	1.2546	0.64	2	14.4298	5.229	2.166	8.1702	3.1718	3.199
313	3.0076	0.9909		2.8311	2.175	9.3625	3.5782	3.6954	0.8585	1.015	1.1152	0.7069	2	8.0376	2.8065	2.8126	3.9699	3.5632	0.2876
314	2.9002	1.0353		2.8182	2.2084	9.4326	32.6495	3.6244	0.8486	1.0529	1.1384	0.7602	2	8.0041	4.469	1.7035	5.8785	2.4411	2.6133
315	2.5181	0.9157		2.1929	1.5512	7.2441	-19.5231	2.536	0.543	0.9164	1.0472	0.629	2	3.9338	1.1385	1.9738	1.81	3.031	-0.768
316	4.1477	0.9652		3.8376	2.8625	12.5763	26.0615	2.8262	0.6433	0.924	1.0826	0.6453	2	8.0901	3.4569	0.8478	5.3571	2.0897	2.1084
317	4.8652	1.0105	0.8474	4.6642	3.6093	15.4455	23.9401	4.1236	0.9636	0.8474	1.1176	0.5675	2	14.8834	5.3431	1.6499	9.4145	3.1364	3.5631
318	4.0662	0.8833	0.7366	3.465	2.3824	11.2836	23.4967	5.3987	1.1399	0.7366	1.0389	0.4247	2	12.8618	4.7763	2.1155	11.2457	4.1302	3.0221
319	3.071	1.0332		2.9467	2.3184	9.9687	18.63	2.9223	0.6796	1.0345	1.1427	0.7638	2	6.7751	3.0785	1.6378	4.0303	2.3778	1.2622
320	2.8978	1.0497		2.8482	2.2587	9.5565	32.3274	6.2512	1.4775	1.0614	1.1228	0.7484	2	14.1196	7.7303	2.8241	10.3296	4.2304	4.5645
321	4.9295	0.9333	0.6191	4.4415	3.2502	14.4528	20.655	4.1828	0.9406	0.6191	1.1193	0.4146	2	13.5948	4.1841	0.9504	10.0912	3.3188	2.808
322	4.4987	0.9517		4.1032	3.0301	13.45	28.7027	6.4002	1.4419	0.8913	1.0537	0.602	2	19.3933	8.3136	3.4083	13.8093	4.5632	5.5664
323	4.0081	0.9811		3.7305	2.7983	12.3539	25.5061	3.9575	0.8964	0.8841	1.0955	0.5843	2	11.0742	4.5472	1.4777	7.7823	2.9481	2.8246
324	4.3859	1.0003		4.1974	3.267	13.7832	8.9884	2.6937	0.6385	0.9386	1.1695	0.6725	2	8.8002	2.4397	1.5045	3.6277	2.4515	0.791
325	3.7334	1.0111		3.5121	2.6684	11.8589	27.4662	5.0215	1.1299	0.939	1.1025	0.6696	2	13.3994	6.1192	1.5372	9.1384	3.6422	3.6803
326	4.2212	1.044		4.2102	3.4327	13.8451	37.6811	4.615	1.1442	0.9376	1.1738	0.6954	2	15.8419	7.9695	1.4517	11.4596	2.876	5.9694
327	4.7442	0.8742	0.6866	3.9618	2.6543	13.03	20.9174	6.0928	1.2412	0.6866	0.9799	0.387	2	16.1722	5.2477	2.2436	13.5586	4.8184	3.3828
328	2.8466	1.0508		2.7369	2.1293	9.3971	11.2556	5.506	1.2476	1.0385	1.135	0.8024	2	11.7239	5.2403	3.6918	6.5308	4.8862	1.3196
329	3.1472	0.9704		2.8825	2.1563	9.5944	19.9501	3.5341	0.7943	0.9883	1.0936	0.6475	2	7.6205	3.352	1.74	5.1772	2.829	1.5203
330	3.0776	0.9904		2.8354	2.1194	9.5758	13.6892	4.0282	0.8916	0.964	1.0608	0.6751	2	8.5374	3.5157	2.4389	5.208	3.4767	1.1687
331	4.3989	0.8763	0.6791	3.7134	2.5554	12.1098	42.1385	4.94	1.0424	0.6791	1.0711	0.4053	2	12.6236	6.4778	1.5841	15.9836	2.8584	5.3194
332	3.1507	0.9455		2.8268	2.0627	9.3584	7.3882	3.5736	0.7877	0.9582	1.0913	0.6303	2	7.3712	2.6306	1.9089	4.1737	3.3096	0.5446
333	3.6706	1.0469		3.5378	2.7611	12.0725	16.2293	5.8756	1.3438	0.9957	1.1305	0.6581	2	16.2231	5.8721	3.4648	8.9228	4.9221	2.6329
334	3.3447	0.969		3.0196	2.2229	10.1824	34.4344	5.3468	1.1673	0.933	1.0953	0.6489	2	11.8855	6.3676	2.2519	9.8125	3.5056	4.0927
335	2.8053	1.0225		2.6683	2.093	9.011	8.0129	6.7873	1.5765	1.0515	1.1302	0.7928	2	14.2058	6.0884	4.5536	7.6792	6.2435	1.1383
336	3.1111	0.9961		2.9553	2.3129	9.7354	3.2331	5.5524	1.3191	1.0509	1.1289	0.7027	2	12.8421	4.1905	4.7398	5.9637	5.3728	0.4152
337	3.0879	1.0137		2.9039	2.2365	9.8343	-5.9477	1.9208	0.4368	1.0319	1.1035	0.7822	2	4.2958	1.3363	1.5795	1.7084	2.035	-0.2555
338	3.392	0.9186		2.9553	2.1104	9.7888	7.0589	6.3556	1.3702	0.8868	1.0277	0.5382	2	13.4129	4.1258	3.8282	7.6663	5.907	0.9468
339	2.8511	1.0125		2.6598	2.058	9.0686	7.8964	3.1869	0.7232	1.0252	1.1075	0.6979	2	6.5587	2.5665	2.2756	3.6773	2.9353	0.5179
340	3.9807	1.0358		3.8376	3.0048	12.9534	26.6901	5.3959	1.2517	0.9694	1.1276	0.6604	2	16.2135	6.94	3.4536	10.508	3.9557	4.3274
341	5.4216	0.9441	0.6964	4.9598	3.6764	16.0809	26.6533	4.1953	0.9591	0.6964	1.1202	0.517	2	15.4236	5.7017	2.7143	11.0293	3.0772	4.1109
342	4.9808	0.9527	0.8263	4.6171	3.4574	14.9072	28.0494	5.6192	1.3033	0.8263	1.1181	0.5004	2	19.4279	7.4724	2.3741	14.9338	4.043	5.4494
343	3.8052	0.9838		3.5207	2.6396	11.7607	25.9767	5.6302	1.2636	0.9601	1.0943	0.5994	2	14.8614	6.3587	1.8167	10.6079	4.1676	3.8605
344	4.7473	1.0329	0.8519	4.7499	3.883	15.405	20.7681	5.0873	1.2823	0.8519	1.2057	0.6207	2	19.7539	6.6046	3.6536	10.6397	4.0307	4.1025
345	3.9097	1.0433		3.8505	3.0665	12.8147	18.8398	4.2931	1.0273	0.9737	1.1678	0.6509	2	13.1647	4.7479	1.8451	7.2949	3.4842	2.4802
346	4.2323	0.9315		3.7948	2.7635	12.3859	36.2072	6.211	1.3858	0.8215	1.0822	0.5433	2	17.164	8.3674	1.4355	15.4001	3.9622	6.2146
347	3.9286	0.8556		3.2594	2.1937	10.5597	35.0648	5.7331	1.191	0.8187	0.983	0.4519	2	12.5767	6.0924	1.488	13.4811	3.7229	4.41
348	5.67	0.964		5.3067	4.0037	17.1712	1.8277	3.5121	0.8189	0.8644	1.0795	0.6484	2	14.0615	2.4926	1.8385	3.8442	3.4479	0.257
349	3.0373	0.991		2.8354	2.1422	9.4567	32.495	4.1689	0.9444	1.0056	1.0997	0.6847	2	8.9306	4.8289	1.5312	7.0527	2.8142	2.902
350	4.4571	0.8928	0.5575	3.7734	2.6233	12.5006	24.1314	8.3846	1.7595	0.5575	1.0419	0.3454	2	21.9954	7.5049	2.9649	21.7291	6.3613	5.3078
351	3.9454	1.0516		3.9019	3.0911	13.0343	36.8187	4.799	1.1381	0.9687	1.1323	0.6496	2	14.8343	7.4313	2.1678	11.4403	3.0321	5.4618
352	3.3844	1.005		3.2251	2.5129	10.6858	4.2478	3.3005	0.7762	1.032	1.0837	0.7035	2	8.2938	2.5755	2.888	3.661	3.1602	0.3523
353	1.829	1.2329		1.9145	1.6573	7.0843	-18.2523	3.8004	0.8891	1.152	1.3522	0.9683	2	6.2984	3.2022	3.6532	3.3069	4.4942	-1.1496
354	4.9284	1.0084	0.6647	4.6899	3.6148	15.6123	16.9101	3.2004	0.741	0.6647	1.1716	0.4717	2	11.5688	3.2107	2.2879	6.8066	2.6592	1.9563
355	4.4287	0.9431	0.8223	3.9747	2.8962	13.1208	21.2204	3.326	0.7342	0.8223	1.0795	0.4844	2	9.6327	3.3133	1.1163	6.84	2.6202	2.0441
356	2.543	0.8833		2.0387	1.3555	7.0563	14.1458	2.8992	0.5569	0.8788	0.9868	0.5777	2	3.9298	1.9937	0.9926	3.4512	2.489	0.5559
357	2.3951	1.1079		2.3343	1.9013	8.3362	-23.3081	5.0445	1.1505	1.0875	1.189	0.8702	2	9.5911	3.1772	4.7278	3.6512	6.2202	-2.2355
358	4.6233	0.9059	0.5987	4.0132	2.8519	13.157	34.4835	5.6968	1.2348	0.5987	1.0405	0.3835	2	16.2466	7.0337	2.0304	18.3414	3.7324	5.6024
359	3.7469	0.9741		3.4007	2.4984	11.467	19.1992	4.2804	0.9326	0.9195	1.049	0.6516	2	10.6942	4.3069	2.0649	6.6095	3.4586	2.0532
360	4.1408	1.1037		4.2488	3.5189	14.3579	11.3497	2.8754	0.7047	1.0259	1.2109	0.7815	2	10.1183	3.1406	1.8936	4.0185	2.5491	1.1484
361	2.7558	0.9639		2.5184	1.8947	8.3452	10.527	2.8092	0.6378	0.9927	1.1216	0.6916	2	5.3225	2.2988	1.2355	3.3236	2.5135	0.5603
362	2.3918	0.9713		2.0773	1.4949	7.2985	-7.062	3.2225	0.66	0.9219	1.0301	0.6411	2	4.8173	1.8716	2.2963	2.9194	3.4501	-0.3402
363	4.8675	0.9748	0.757	4.5486	3.4066	14.9057	16.5526	4.6409	1.0606	0.757	1.1124	0.4587	2	15.8096	4.3931	1.5019	9.5783	3.8727	2.6169
364	2.5475	0.9727		2.2272	1.5927	7.7851	-0.0641	5.9753	1.2225	0.9649	0.9992	0.6448	2	9.5169	3.8493	3.8992	5.9696	5.9791	-0.0061
365	3.7402	0.9694	0.8622	3.465	2.613	11.3907	26.5507	3.5662	0.8181	0.8622	1.123	0.5848	2	9.3184	4.0059	1.7313	6.8497	2.6193	2.4741
366	6.1648	0.9642		5.7436	4.2875	18.6739	17.689	4.2216	0.9693	0.8756	1.0804	0.5171	2	18.0999	4.9984	2.1546	9.667	3.4748	3.2017
367	4.7912	0.9599	0.7913	4.433	3.3112	14.4485	19.0314	3.9796	0.912	0.7913	1.1338	0.5357	2	13.1772	4.2338	2.0153	7.9039	3.2222	2.5078
368	3.061	1.1101		3.1352	2.6524	10.6757	12.3395	2.6954	0.6697	1.1161	1.229	0.9035	2	7.1494	3.017	2.0611	3.3393	2.3629	0.8822
369	4.0861	0.898		3.4864	2.4081	11.5276	6.966	6.7619	1.4126	0.8428	1.034	0.4869	2	16.2834	4.1972	2.5055	8.6207	6.2908	1.1343
370	3.9049	0.9208		3.3879	2.4062	11.2962	31.1479	4.1994	0.8945	0.9064	1.0492	0.5328	2	10.1047	4.6878	1.3963	8.7991	2.8915	3.1474
371	4.9412	0.9472	0.8306	4.5058	3.3327	14.7043	10.2564	3.3834	0.7668	0.8306	1.0425	0.5061	2	11.2759	2.6931	2.4682	5.3215	3.0364	1.1565
372	2.8687	1.0203		2.6855	2.0651	9.1952	32.5049	2.718	0.6104	1.0172	1.0983	0.6969	2	5.613	3.1029	0.8933	4.4526	1.8345	1.8245
373	4.672	0.9578	0.563	4.2317	3.112	14.0575	12.7429	2.533	0.5608	0.563	1.1096	0.4106	2	7.8828	1.912	1.7351	4.6569	2.2103	1.0045
374	3.2197	1.0574		3.148	2.4965	10.6955	21.5747	3.3881	0.7908	1.052	1.1628	0.7876	2	8.4585	3.9176	1.5445	4.9743	2.6571	1.8249
375	3.0813	0.9211		2.6726	1.8825	8.9161	19.458	3.1207	0.6589	0.9461	1.0161	0.6265	2	5.8747	2.7178	1.5194	4.3381	2.5136	1.1431
376	3.3221	0.9861		3.0667	2.3113	10.2913	25.5024	2.1507	0.483	0.9649	1.0797	0.6844	2	4.9709	2.3642	1.0464	3.4546	1.6022	1.2677
377	6.8403	0.9114	0.5872	6.0819	4.3862	19.5856	23.5067	2.6909	0.6026	0.5872	1.0569	0.383	2	11.803	3.5629	1.4612	9.3019	2.0584	2.7745
378	2.7186	0.9968		2.4885	1.8963	8.5132	12.5703	2.971	0.6618	0.9781	1.0964	0.6628	2	5.6339	2.4299	1.4872	3.6659	2.5975	0.7082
379	4.0182	0.9397		3.5592	2.541	11.8621	17.0916	4.5987	0.9851	0.9215	1.0253	0.572	2	11.6853	4.178	2.592	7.3045	3.8126	1.9972
380	4.3509	1.0423		4.2873	3.436	14.2474	14.0839	2.8019	0.6757	0.9803	1.1597	0.7548	2	9.6273	3.1728	1.6663	4.2037	2.4073	1.3559
381	3.5036	1.0211		3.3879	2.687	11.2391	3.635	3.0735	0.7348	1.0561	1.1325	0.7134	2	8.2586	2.4131	2.5202	3.3826	2.9618	0.3002
382	3.2087	1.1073		3.2765	2.7289	11.1624	-0.0219	3.0748	0.7517	1.1212	1.1908	0.8889	2	8.3909	2.732	2.2343	3.0735	3.0755	-0.0018
383	3.1736	1.0214		2.9296	2.1951	10.1833	-9.9513	1.6741	0.3609	0.9813	1.0874	0.6486	2	3.6749	0.8281	1.2883	1.2769	1.8408	-0.3657
384	3.1719	0.9534		2.8482	2.0615	9.5001	29.8151	3.7066	0.8043	0.921	1.0683	0.608	2	7.6411	3.8597	1.3016	6.3487	2.6014	2.2782
385	5.3708	0.942	0.6449	4.9341	3.6529	15.8933	23.0735	3.9109	0.8989	0.6449	1.0912	0.4461	2	14.2861	4.6385	1.069	10.3967	3.0085	3.2963
386	4.0514	0.9266		3.5335	2.5082	11.794	17.5923	5.2245	1.1111	0.8686	1.0353	0.5199	2	13.104	4.5436	2.0467	8.7397	4.3054	2.3053
387	3.2565	0.9025		2.8268	1.989	9.2335	22.6894	4.8213	1.0386	0.9163	1.0029	0.5528	2	9.5895	4.2364	1.4675	7.6632	3.7273	2.1758
388	4.2434	1.0365		4.1032	3.1957	13.8181	23.1922	4.4922	1.0389	0.9817	1.1157	0.6822	2	14.3557	5.6833	2.0306	8.3305	3.4504	3.3294
389	2.6087	1.006		2.3942	1.8134	8.2445	-8.5645	4.484	0.9863	0.9967	1.1057	0.6793	2	8.1312	2.6103	3.1295	3.8428	4.8679	-0.6964
390	3.0488	0.9806		2.7968	2.1153	9.3919	29.2197	2.2107	0.4979	0.9784	1.0904	0.6954	2	4.6763	2.4545	0.505	3.5296	1.5648	1.3664
391	3.8736	0.9434		3.4907	2.5325	11.4806	6.3518	3.4925	0.7704	0.9473	1.0863	0.6326	2	8.8448	2.6307	1.7313	4.1589	3.2708	0.5618
392	4.1086	0.9061	0.8011	3.5207	2.4446	11.6949	20.8735	3.3643	0.7032	0.8011	1.0218	0.5183	2	8.2243	3.0964	1.1445	5.9742	2.662	1.7167
393	4.5511	0.8805		3.8205	2.5913	12.5886	16.986	5.628	1.1585	0.7911	0.9557	0.4598	2	14.5838	4.6255	3.3648	10.0591	4.672	2.4772
394	2.8952	0.9712		2.6641	2.0014	8.8339	-0.7217	1.7787	0.403	1.0471	1.1144	0.6924	2	3.5598	1.2147	1.136	1.7544	1.7915	-0.0257
395	2.9294	0.9551		2.6384	1.9345	8.7899	2.7297	2.9883	0.6577	0.9824	1.0489	0.6603	2	5.7809	2.0772	1.8088	3.1457	2.9068	0.1578
396	3.514	0.9993		3.2423	2.4465	11.0323	32.8237	4.2458	0.9415	0.9166	1.0761	0.5926	2	10.3873	5.0998	1.8074	8.6054	2.8522	3.4095
397	5.1135	0.9869	0.6355	4.8356	3.7056	15.8539	15.6892	4.4087	1.0305	0.6356	1.1161	0.3953	2	16.3367	4.0324	2.2359	10.2008	3.717	2.5631
398	3.4926	0.9976		3.2423	2.4231	10.9455	3.4397	2.18	0.4826	0.9665	1.113	0.7154	2	5.2824	1.6877	1.4515	2.359	2.1051	0.1817
399	3.4542	0.8901		2.8953	1.9802	9.6587	19.0023	4.3228	0.8862	0.8837	1.0019	0.5705	2	8.56	3.624	1.3056	6.3529	3.5014	1.6266
400	2.6911	0.9646		2.4028	1.7495	8.155	0.9482	4.0049	0.8592	0.9675	1.1052	0.7072	2	7.0066	2.872	2.2168	4.061	3.967	0.0664
401	3.573	0.9303		3.1309	2.2553	10.4426	15.6209	4.1553	0.8974	0.9304	1.0602	0.6355	2	9.3714	3.6922	2.107	5.8097	3.5062	1.4639
402	3.3186	0.9789		3.0495	2.2735	10.2054	21.5284	3.3803	0.7531	0.9725	1.0679	0.6928	2	7.6852	3.4922	0.7405	5.041	2.6526	1.6545
403	3.7858	1.0047		3.6235	2.8227	11.9491	0.4438	4.8491	1.1455	1.0471	1.0609	0.6795	2	13.6875	3.3409	2.8243	4.9169	4.8275	0.0607
404	3.3374	1.0062		3.1395	2.3917	10.5502	2.9159	4.2344	0.9599	0.9828	1.0775	0.7115	2	10.1273	3.2204	2.6278	4.5259	4.1108	0.2953
405	2.1203	1.0813		2.0002	1.5431	7.2029	39.3526	3.9422	0.8445	1.0698	1.1381	0.7586	2	6.0832	4.2076	1.5412	5.5467	2.3909	2.3939
406	2.5172	0.9491		2.2615	1.6485	7.5051	35.3541	3.0029	0.6596	0.9598	1.0771	0.6584	2	4.9502	3.0283	1.0081	4.5991	1.9412	1.7501
407	2.7324	0.9434		2.3857	1.7057	8.0984	-7.7472	5.3412	1.125	0.9423	0.9897	0.5807	2	9.1104	2.636	4.23	4.5396	5.755	-0.7058
408	3.3362	1.078		3.3279	2.7014	11.2989	26.4894	3.4952	0.8356	1.0577	1.1812	0.7823	2	9.4419	4.5112	1.6446	5.7663	2.5694	2.5011
409	3.1321	0.9386		2.7883	2.0516	9.2355	-12.586	3.8546	0.8563	0.9705	1.1043	0.6406	2	7.908	1.7848	3.0341	2.7861	4.3398	-0.9953
410	3.6254	0.9161		3.178	2.2596	10.4335	-1.5989	3.7255	0.8068	0.9159	1.0541	0.6201	2	8.4181	2.2126	2.0999	3.568	3.785	-0.1346
411	3.2366	0.9128		2.8354	2.0088	9.2811	11.0936	4.7763	1.0338	0.929	1.0509	0.6162	2	9.5947	3.681	2.3312	5.9739	4.2465	1.0644
412	3.4405	0.9675		3.1309	2.3443	10.4576	13.4351	3.4824	0.7806	0.9826	1.0479	0.6928	2	8.1637	3.1853	2.0884	4.5975	3.0145	1.0968
413	3.0204	1.0109		2.784	2.0901	9.5927	28.8121	3.6953	0.8051	0.9951	1.0973	0.6536	2	7.7235	3.9446	1.9157	6.0354	2.6306	2.2253
414	4.1671	0.8909	0.6512	3.5549	2.4709	11.6629	30.3831	4.6476	0.9846	0.6511	1.0168	0.3828	2	11.4837	4.7277	1.9097	12.3499	3.2355	3.4891
415	3.8342	0.9542		3.4264	2.5003	11.4938	46.9425	5.5928	1.2166	0.8509	1.0472	0.5936	2	13.9837	8.3256	1.2214	14.0266	2.9674	6.5643
416	3.8989	1.0232		3.7819	2.9932	12.5331	24.5889	3.6104	0.8622	0.9573	1.1034	0.6463	2	10.8065	4.4169	1.7828	6.8341	2.7226	2.6572
417	2.9108	0.9529		2.6127	1.8907	8.7141	11.773	5.1525	1.1179	0.9878	1.051	0.6347	2	9.7418	4.0324	2.4081	6.3529	4.5459	1.1469
418	4.8456	0.9635	0.8468	4.4758	3.351	14.6678	31.272	3.8929	0.8894	0.8468	1.0766	0.5222	2	13.0452	5.4767	1.5297	10.4877	2.6755	4.0795
419	2.7132	1.004		2.5313	1.9048	8.5583	1.555	1.9602	0.4363	1.0474	1.0944	0.7461	2	3.7337	1.4977	1.2712	2.0075	1.9297	0.0581
420	3.6471	0.9921		3.4222	2.6237	11.3666	29.5216	3.7997	0.8771	0.9717	1.0847	0.6393	2	9.9693	4.655	1.109	7.2819	2.6779	2.9431
421	4.9235	0.8667	0.6174	4.1417	2.834	13.4053	30.4121	4.5401	0.9598	0.6174	1.0488	0.41	2	12.8666	5.2083	1.8089	12.7039	3.1594	3.913
422	2.8474	1.0397		2.7069	2.1339	9.3001	-4.9585	3.1358	0.7195	1.0258	1.1067	0.705	2	6.6915	1.9886	1.9759	2.8207	3.2913	-0.3318
423	2.8893	0.9605		2.6298	1.9631	8.7185	22.0051	3.5897	0.8083	0.9728	1.116	0.6543	2	7.047	3.3827	1.4223	5.1698	2.7999	1.5507
424	2.7873	1.0021		2.6169	2.0312	8.7747	-0.0755	3.2802	0.7593	1.0332	1.0832	0.7637	2	6.6628	2.5019	2.6852	3.2762	3.2828	-0.005
425	3.552	0.9462		3.1652	2.2854	10.5582	8.7148	3.0135	0.6523	0.9433	1.0555	0.6012	2	6.8871	2.2541	1.5381	3.7491	2.7509	0.6002
426	3.1907	0.9427		2.8182	2.0497	9.4494	8.0699	3.7374	0.8107	0.9626	1.0579	0.6559	2	7.6606	2.8717	2.1913	4.3784	3.4359	0.6182
427	3.3215	0.9183		2.8868	2.0611	9.5822	9.4813	5.5051	1.1841	0.924	1.0543	0.6128	2	11.3465	4.1298	3.5308	6.7387	4.9832	1.0758
428	3.0822	0.8813		2.6212	1.8089	8.5337	-3.1699	3.692	0.7826	0.9137	0.9728	0.6157	2	6.6785	2.1337	2.3373	3.4653	3.8091	-0.2117
429	3.4888	0.9458		3.0709	2.1667	10.3666	14.7274	4.4977	0.94	0.8917	1.038	0.5971	2	9.7451	3.725	2.2202	6.239	3.8352	1.4352
430	4.8874	0.8611	0.6894	4.1117	2.7977	13.2211	13.4411	6.9104	1.4623	0.6894	1.017	0.4345	2	19.3333	5.1976	3.3676	11.9624	5.9816	2.5986
431	4.0418	0.9448		3.692	2.7341	11.997	21.1975	2.8618	0.6522	0.9061	1.0556	0.5394	2	7.8245	2.8752	1.3978	5.3298	2.2551	1.6586
432	3.2269	0.9981		2.981	2.2136	10.1183	22.4143	2.7203	0.5951	0.9825	1.0547	0.6728	2	6.0216	2.7697	1.0842	4.1166	2.1106	1.3497
433	5.8579	0.893		5.114	3.6238	16.433	32.984	4.9057	1.0818	0.7998	1.0382	0.461	2	17.7774	7.3793	1.6779	16.0068	3.2876	5.8637
434	2.7937	0.9998		2.6298	2.0311	8.7748	25.1015	2.5349	0.5868	1.0396	1.0772	0.7591	2	5.1487	2.7337	1.1598	3.6012	1.8986	1.2924
435	3.0476	1.0237		2.8225	2.1441	9.8014	26.0436	5.6223	1.2299	0.9861	1.0897	0.7161	2	12.0548	6.1172	2.2272	8.542	4.158	3.1395
436	6.2238	1.0061		5.9963	4.6399	19.6721	4.4595	3.5676	0.8415	0.9402	1.0932	0.6801	2	16.5535	3.0564	2.1174	4.4939	3.4085	0.7382
437	3.5649	0.9568		3.2251	2.3466	10.7155	34.9892	4.8374	1.0594	0.9061	1.0321	0.5842	2	11.3515	5.809	1.392	9.9439	3.1449	3.9718
438	3.3447	0.8889		2.8011	1.8935	9.3403	18.757	4.146	0.8405	0.8804	0.9685	0.5799	2	7.8504	3.4258	1.6495	5.9075	3.3684	1.4725
439	2.9766	1.0465		2.8439	2.1854	9.7866	10.6279	3.3871	0.7564	1.0471	1.1134	0.7557	2	7.4022	3.0742	1.735	4.0681	3.0271	0.7867
440	3.3697	0.9573		2.9896	2.1291	10.1344	26.6978	5.7266	1.2031	0.9168	1.0409	0.606	2	12.1924	5.7989	1.9452	9.5692	4.1978	3.2551
441	3.7828	0.9489		3.405	2.4848	11.277	20.2579	3.2179	0.709	0.8883	1.0588	0.564	2	7.9959	3.067	1.601	5.4379	2.566	1.6198
442	3.5721	0.9997		3.4093	2.6865	11.2181	35.3664	3.4934	0.8366	1.026	1.1708	0.76	2	9.3849	5.0351	1.1881	6.625	2.2579	3.3191
443	3.5161	1.0124		3.3708	2.6441	11.183	12.4446	2.7042	0.6394	1.0481	1.1153	0.6867	2	7.1501	2.5156	1.4813	3.6634	2.3676	0.8898
444	2.4421	1.0816		2.3514	1.835	8.2978	-23.7797	4.7828	1.0577	1.0358	1.1627	0.8331	2	8.7764	2.8448	4.4593	3.4148	5.92	-2.087
445	3.0158	1.0371		2.8397	2.1814	9.8264	3.4327	3.575	0.7936	0.9901	1.1293	0.7042	2	7.7986	2.6988	2.7999	3.8324	3.4523	0.2677
446	3.9592	0.8828		3.3493	2.2778	10.9805	1.7571	4.4375	0.9205	0.8866	1.0393	0.5258	2	10.1078	2.47	3.0353	4.6972	4.3595	0.1776
447	5.0673	0.9741	0.6297	4.767	3.6051	15.5076	14.4363	4.217	0.9803	0.6297	1.0872	0.4297	2	15.2026	3.7451	1.4631	8.7159	3.6082	2.1947
448	2.4452	0.972		2.1287	1.5027	7.4668	15.8221	6.9827	1.4053	0.91	1.0327	0.6654	2	10.4929	5.5715	3.2046	8.3727	5.8777	1.6602
449	4.1829	1.0371		4.1074	3.2696	13.628	33.7888	4.7226	1.133	1.0449	1.1183	0.6967	2	15.4409	7.3958	1.5027	10.6153	3.1269	5.2173
450	4.3855	0.9825	0.8695	4.1203	3.1108	13.5367	23.9885	3.7078	0.8521	0.8695	1.0867	0.5928	2	11.5343	4.4376	1.7278	7.4858	2.8184	2.7669
451	2.8845	0.9421		2.587	1.892	8.5371	5.416	3.3424	0.7407	0.9407	1.0704	0.6382	2	6.3238	2.36	1.8701	3.698	3.1614	0.3425
452	3.5271	0.9007		3.0324	2.1346	9.9798	36.4832	5.5297	1.1828	0.8535	1.0487	0.4797	2	11.8038	5.9915	1.643	12.4887	3.5123	4.3064
453	3.2498	1.0031		3.1052	2.4222	10.2411	0.1506	3.6127	0.8545	1.0639	1.1346	0.724	2	8.7507	2.6248	2.0638	3.6255	3.6073	0.0132
454	4.9484	0.91	0.5571	4.343	3.1247	14.1463	-3.3915	3.6981	0.8168	0.5571	1.09	0.3141	2	11.5553	0.8089	3.2278	2.5756	3.8234	-0.3919
455	4.043	0.9551	0.8287	3.7477	2.8131	12.1316	45.4014	4.1306	0.9578	0.8287	1.0735	0.4991	2	11.6199	6.4013	1.1155	12.8252	2.2552	5.2756
456	2.9552	1.0438		2.8696	2.2559	9.6907	-0.401	3.2247	0.7507	1.0493	1.1225	0.7874	2	7.2747	2.52	2.6387	3.2006	3.2376	-0.0292
457	3.6437	0.9143		3.1609	2.2548	10.4665	24.4765	4.3842	0.9445	0.8288	1.0361	0.5058	2	9.8854	4.0942	1.6749	8.095	3.3111	2.4196
458	2.8488	0.9337		2.557	1.8909	8.3565	28.4732	5.3126	1.2021	0.9827	1.0482	0.6391	2	10.0456	5.2887	1.7342	8.2757	3.7999	2.8603
459	2.2453	0.9475		1.8931	1.3011	6.6837	15.666	3.9557	0.7701	0.8656	1.0725	0.5735	2	5.1468	2.7197	1.8093	4.742	3.3361	0.8063
460	3.8406	0.9935		3.5892	2.7187	11.9868	15.3135	2.2742	0.5158	0.9461	1.0731	0.6461	2	6.1828	2.1912	0.5022	3.3912	1.9259	0.9468
461	6.0848	0.9243	0.7315	5.4266	3.8985	17.6696	10.5453	3.1748	0.7005	0.7315	1.025	0.4779	2	12.3771	2.6624	1.5101	5.5715	2.84	1.3052
462	4.0284	0.9759		3.7134	2.7846	12.3504	16.6521	4.836	1.0903	0.9093	1.0531	0.6007	2	13.4662	4.6636	2.1521	7.7637	4.0307	2.2424
463	2.6975	0.9039		2.2786	1.5761	7.6601	10.3044	3.4648	0.7129	0.8784	1.0753	0.6264	2	5.4608	2.5093	1.3063	4.0061	3.1077	0.5627
464	3.7158	0.9377		3.2765	2.3608	10.9463	-3.406	3.0097	0.6491	0.9565	1.0019	0.6594	2	7.1052	1.8102	1.8852	2.7452	3.1121	-0.242
465	4.4182	0.956	0.8354	4.0132	2.9611	13.2693	39.3841	2.327	0.5193	0.8354	1.0782	0.4938	2	6.8906	3.4103	0.6024	6.9063	1.4106	2.7138
466	3.9339	0.9057	0.6973	3.3708	2.3404	11.1932	35.8851	6.9433	1.4518	0.6973	1.0255	0.419	2	16.2502	7.6968	1.7139	18.3686	4.4517	5.8314
467	4.8169	0.9233	0.6695	4.2831	3.1089	13.9713	20.3836	2.7825	0.6192	0.6695	1.0796	0.389	2	8.6506	2.6251	1.3183	6.7482	2.2153	1.7633
468	3.2606	1		2.9939	2.2392	10.2432	24.6589	3.6067	0.7884	0.9635	1.0748	0.6199	2	8.0762	3.6759	2.0452	5.93	2.7174	1.9915
469	3.1607	0.9904		2.9553	2.2186	9.8341	15.0076	2.8196	0.6361	0.9726	1.132	0.6449	2	6.2555	2.4843	1.5744	3.8521	2.3964	0.9388
470	3.1326	1.0558		3.0153	2.3751	10.39	14.6733	6.0174	1.3755	1.0344	1.1285	0.719	2	14.2919	5.7886	3.6727	8.0513	5.1345	2.0971
471	3.2584	0.9552		2.9553	2.1804	9.7782	18.5059	1.5926	0.3551	0.9615	1.0397	0.584	2	3.4724	1.4006	0.5541	2.3982	1.2978	0.6426
472	2.7157	1.0366		2.587	1.9958	8.844	6.288	3.2878	0.7419	1.054	1.1326	0.7779	2	6.5617	2.8092	1.7997	3.6114	3.081	0.4126
473	3.7471	0.834		3.0024	1.948	9.8177	16.9671	3.6703	0.7282	0.8199	0.9832	0.4729	2	7.1497	2.6542	1.9772	5.6127	3.0476	1.2131
474	3.6542	0.9893		3.435	2.6099	11.3574	30.8088	3.5065	0.8058	0.8744	1.1089	0.5364	2	9.1516	4.1209	1.5075	7.6825	2.4262	2.8195
475	2.8413	0.9574		2.5955	1.9299	8.5459	15.2365	6.1014	1.3779	1.0415	1.1039	0.743	2	11.775	5.6368	2.796	7.5863	5.1716	1.7941
476	3.3604	0.9037		2.9253	2.0432	9.5399	18.6921	2.5461	0.5453	0.8816	1.0131	0.5892	2	5.2022	2.1921	1.2888	3.7205	2.0702	0.9724
477	4.7343	0.9379	0.8249	4.3344	3.1828	13.9504	21.1531	4.0718	0.929	0.8249	1.0813	0.4774	2	12.9598	4.2742	1.9573	8.9526	3.2105	2.7414
478	2.6385	0.9623		2.3942	1.7637	7.9768	-4.4192	4.1865	0.9256	1.0472	1.0473	0.6764	2	7.3837	2.6308	3.4191	3.8892	4.3716	-0.3263
479	4.5012	0.955	0.8016	4.1032	3.0436	13.5043	30.3643	3.9636	0.8933	0.8016	1.0891	0.5425	2	12.0635	5.1604	1.5295	9.512	2.7601	3.663
480	4.9213	0.9274		4.4244	3.2009	14.3376	7.0852	2.4503	0.547	0.8347	1.0387	0.5557	2	7.8431	1.8209	2.059	3.2766	2.2767	0.5557
481	2.9605	1.0107		2.7797	2.1031	9.3999	6.8261	3.9357	0.8806	1.0069	1.0962	0.7292	2	8.2771	3.2391	2.2995	4.4419	3.667	0.565
482	3.9494	0.9771		3.5849	2.6236	12.1234	35.4667	6.6034	1.429	0.9207	1.0791	0.5999	2	17.3247	8.7008	1.4357	14.5047	4.2614	6.1445
483	2.5991	1.184		2.7711	2.4707	9.668	-8.5459	3.1197	0.7972	1.2123	1.2787	0.9782	2	7.7078	2.6538	3.0581	2.7128	3.3862	-0.6587
484	3.5708	0.94		3.2423	2.4034	10.545	31.8697	1.8431	0.4201	0.9625	1.049	0.6456	2	4.4296	2.2224	0.5568	3.4423	1.2557	1.4117
485	2.6576	0.9202		2.2229	1.5394	7.6831	6.6224	5.4873	1.0994	0.9203	0.9859	0.6039	2	8.4471	3.6536	2.6627	6.0501	5.1237	0.5594
486	2.6269	1.0683		2.6512	2.1801	8.8164	-6.3366	1.9907	0.4923	1.1246	1.1967	0.8185	2	4.3399	1.4577	1.6809	1.7809	2.1168	-0.275
487	4.5723	0.9102		4.0304	2.8872	13.0742	23.6641	4.3928	0.9701	0.8537	1.0283	0.5019	2	12.6829	4.6845	1.5471	9.3326	3.3532	3.0013
488	5.5749	0.9341		5.0968	3.7415	16.3598	0.3572	3.4861	0.7973	0.9034	1.0702	0.6219	2	13.0433	2.207	1.716	3.5486	3.4737	0.0466
489	2.7887	1.0143		2.6469	2.0851	8.8866	-0.3492	1.6411	0.3851	1.0667	1.1314	0.7933	2	3.4219	1.2946	1.0071	1.6318	1.6468	-0.012
490	4.2352	0.9617		3.9104	2.9264	12.7953	20.1174	1.6303	0.3729	0.9374	1.0783	0.6154	2	4.771	1.7612	0.9374	2.8622	1.3024	0.9598
491	3.4822	0.9657		3.1352	2.2741	10.564	8.8693	1.6485	0.3549	0.9106	1.0597	0.6502	2	3.7489	1.3092	1.0588	2.0137	1.5023	0.3325
492	2.7803	1.0187		2.5484	1.8989	8.8984	-11.6217	5.0325	1.0739	1.0071	1.0831	0.6658	2	9.5563	2.6296	4.5506	3.9494	5.6174	-1.1106
493	3.2186	0.8953		2.7754	1.9427	9.0528	5.9376	5.8604	1.2576	0.882	1.0165	0.6046	2	11.385	4.009	2.9195	6.6303	5.5123	0.676
494	4.3587	1.0101	0.9162	4.2188	3.326	13.8319	9.3349	4.4248	1.064	0.9162	1.1255	0.638	2	14.7168	3.9332	2.1326	6.165	4.0117	1.3738
495	3.5618	0.9286		3.1223	2.2167	10.3908	28.0681	3.3344	0.7113	0.9325	1.041	0.5666	2	7.3913	3.4337	0.6567	6.0597	2.3984	2.0746
496	4.6681	0.9381	0.7471	4.2274	3.0924	13.7571	24.8068	1.7154	0.3856	0.7471	1.1135	0.5034	2	5.3046	1.9652	1.2926	3.9037	1.2899	1.3159
497	4.2021	0.9048		3.6663	2.5685	11.9446	14.0901	5.8994	1.2686	0.883	1.0226	0.5371	2	15.1525	4.8571	2.9702	9.0432	5.068	2.135
498	2.9357	0.9452		2.5912	1.8948	8.7173	25.6071	4.2638	0.9268	0.9469	1.0952	0.6908	2	8.079	4.2602	1.3034	6.1666	3.172	2.0688
499	4.6036	0.896	0.5439	3.9575	2.7782	12.9578	17.554	3.5642	0.7642	0.5439	1.0829	0.3338	2	9.902	2.7191	1.3764	8.1456	2.9385	1.7382
500	3.1024	1.0081		2.8825	2.1622	9.8256	8.4968	4.6408	1.0213	1.0159	1.0876	0.7285	2	10.0344	3.9463	1.6867	5.4168	4.2465	0.8526
501	3.7352	0.8024		2.8911	1.8381	9.4153	13.0557	3.7304	0.7283	0.7238	0.9893	0.4239	2	6.8568	2.2701	1.2444	5.3548	3.2433	0.8952
502	2.3665	1.0462		2.2101	1.6802	7.7779	10.6846	3.267	0.7057	0.9867	1.1187	0.706	2	5.4892	2.6466	1.9516	3.7487	2.918	0.5865
503	3.3941	0.9875		3.1652	2.394	10.5298	40.7232	7.8505	1.7849	0.9623	1.0986	0.6372	2	18.7942	10.619	2.5347	16.6638	4.6535	7.6536
504	2.7817	0.9628		2.527	1.9012	8.414	-3.8595	3.6333	0.821	0.9995	1.0811	0.7171	2	6.9077	2.4396	2.3599	3.4018	3.7736	-0.2666
505	3.9111	0.8552	0.693	3.1609	2.0857	10.5083	29.2847	4.7717	0.9471	0.693	1.0191	0.4057	2	9.9523	4.2835	1.4903	10.5586	3.3744	2.9145
506	3.5694	0.9615		3.2209	2.3711	10.7825	1.72	7.2778	1.6004	0.9182	1.0538	0.6216	2	17.2563	4.743	5.5981	7.63	7.1526	0.2968
507	3.3608	0.89		2.8825	1.9978	9.3969	-11.2647	2.1298	0.4528	0.897	1.0195	0.6167	2	4.2549	0.9822	1.3421	1.5925	2.3697	-0.4793
508	4.8888	0.8589		4.0989	2.7883	13.1914	23.0349	3.2339	0.6836	0.7442	1.0313	0.4666	2	9.0172	3.2383	0.9655	6.9409	2.489	2.0771
509	3.7373	0.9692		3.3836	2.4684	11.3797	20.9482	5.6416	1.2237	0.8887	1.0424	0.6052	2	13.9258	5.6161	2.0493	9.2804	4.4598	2.9172
510	3.6217	0.9332		3.2294	2.3184	10.6179	6.1154	6.2682	1.3686	0.9532	1.0668	0.634	2	14.5321	4.6199	5.1073	7.2865	5.8848	0.8887
511	5.1326	0.8947		4.4801	3.1273	14.4262	10.9039	2.6117	0.5662	0.8464	1.0307	0.4655	2	8.1677	1.9737	1.3705	4.2401	2.327	0.8906
512	4.2425	0.9999		4.0518	3.1515	13.3271	31.5979	2.9785	0.7043	0.9752	1.102	0.6989	2	9.3867	4.39	0.9384	6.281	2.0374	2.966
513	4.6521	1.001	0.7042	4.4115	3.3833	14.6302	20.4661	3.9783	0.92	0.7042	1.1135	0.5084	2	13.4598	4.3633	2.3584	8.5824	3.164	2.7547
514	4.8667	1.0159	0.7917	4.7199	3.6672	15.533	17.6842	3.8269	0.9035	0.7917	1.1414	0.4878	2	14.034	4.0184	1.8591	8.2377	3.1502	2.4818
515	2.8861	0.9826		2.6726	2.0152	8.9096	10.8112	5.6126	1.2695	0.9923	1.1081	0.6585	2	11.3105	4.5191	2.1447	6.8629	5.0059	1.2228
516	3.3345	1.0437		3.2508	2.5514	10.9339	30.6357	5.4091	1.2622	1.0092	1.1392	0.7362	2	13.8009	6.9904	2.0749	9.4948	3.752	4.228
517	3.0437	0.9555		2.7326	2.0252	9.1369	14.0473	4.8709	1.0796	0.9648	1.0965	0.6677	2	9.8645	4.1809	2.7078	6.262	4.1866	1.3857
518	5.4423	0.9132	0.516	4.8056	3.4408	15.6132	8.513	4.1131	0.9064	0.516	1.0422	0.3485	2	14.1524	2.5161	3.1812	7.2203	3.7629	1.2048
519	3.3643	0.9337		3.0067	2.1522	9.8691	25.1817	6.17	1.3455	0.934	1.0571	0.6386	2	13.2791	6.2921	2.6936	9.8522	4.6163	3.3439
520	2.9206	0.9683		2.557	1.8486	8.8841	20.9973	3.4476	0.7174	0.9374	1.0114	0.6394	2	6.3732	3.0798	1.3075	4.8164	2.7236	1.3382
521	4.4472	0.9698	0.8274	4.086	3.0426	13.5497	32.0999	4.3157	0.9691	0.8274	1.0817	0.5266	2	13.1309	5.758	1.7159	10.935	2.9303	4.215
522	3.6592	0.9531		3.2166	2.2918	10.956	16.6586	3.5337	0.7392	0.884	1.0324	0.5313	2	8.0985	2.9138	1.736	5.4843	2.945	1.3491
523	2.3878	0.9934		2.1287	1.5285	7.4522	2.1372	3.8693	0.7936	0.9962	1.0509	0.642	2	5.9142	2.5573	2.2956	3.9833	3.7865	0.1264
524	3.3749	0.9644		3.1052	2.3457	10.2255	42.1299	2.5392	0.5825	0.9587	1.06	0.6133	2	5.9561	3.4105	0.4777	5.5605	1.4694	2.5093
525	4.2903	0.9684		4.0047	3.0366	13.0529	27.9203	6.1237	1.4246	0.8959	1.0916	0.5592	2	18.5951	7.6602	2.7542	13.6975	4.4139	5.1918
526	4.8297	0.8951	0.7854	4.176	2.9461	13.5814	31.4128	4.243	0.9204	0.7854	1.0472	0.4542	2	12.5003	5.2484	1.4788	11.5562	2.9102	3.9267
527	4.2781	0.912	0.7916	3.7819	2.679	12.2579	13.096	5.2796	1.1539	0.7916	1.0394	0.517	2	14.144	4.2244	1.9557	8.1711	4.5882	1.8523
528	2.4811	1.2149		2.6426	2.3263	9.4697	15.0463	7.6489	1.879	1.2311	1.3223	1.0157	2	17.7937	9.2775	4.5472	9.134	6.4981	2.6773
529	4.4144	0.9193		3.9447	2.816	12.7488	-0.411	7.1762	1.5851	0.9613	1.0578	0.6661	2	20.2082	4.7168	4.0633	7.0809	7.2056	-0.0831
530	2.4008	1.0432		2.2315	1.7172	7.8686	7.4049	3.1158	0.68	1.0259	1.1037	0.7693	2	5.3505	2.6156	1.5442	3.4001	2.885	0.3962
531	4.1757	0.9761		3.8719	2.9192	12.8052	15.2245	4.3253	0.986	0.933	1.0863	0.5771	2	12.6264	4.0385	2.8738	6.9975	3.6668	1.9223
532	3.0489	1.0009		2.8525	2.2039	9.5867	-8.8045	4.1259	0.9485	0.9971	1.0932	0.7413	2	9.0931	2.5272	3.7598	3.4093	4.4892	-0.8006
533	5.4292	0.96	0.7036	5.0326	3.7638	16.3739	32.4656	4.3681	1.0041	0.7036	1.1148	0.4654	2	16.4408	6.7107	1.5774	14.4177	2.95	5.3376
534	3.1607	1.05		3.0153	2.3156	10.4261	5.6097	5.7244	1.2714	1.0221	1.1106	0.6889	2	13.2555	4.4662	3.7245	6.4826	5.4033	0.7436
535	3.2762	0.915		2.7711	1.9052	9.4173	8.3721	5.818	1.177	0.9143	1.0062	0.5464	2	11.0844	3.8409	3.3527	7.0293	5.3308	0.928
536	2.7034	0.9219		2.3471	1.6471	7.8297	-9.207	6.7459	1.4191	0.906	1.0343	0.628	2	11.1111	3.603	5.6349	5.7376	7.3667	-1.023
537	2.9715	1.0584		2.981	2.4242	9.8802	8.8046	4.7695	1.1702	1.1112	1.1807	0.8374	2	11.5622	4.6605	2.5012	5.5652	4.3496	1.018
538	3.6342	0.9618		3.3322	2.4897	10.9805	22.1722	4.1109	0.9321	0.9561	1.0713	0.5918	2	10.2349	4.1628	1.6434	7.034	3.1994	2.2693
539	3.1635	1.0195		3.0153	2.3306	10.1318	22.8735	2.4259	0.558	1.0163	1.1137	0.6954	2	5.6537	2.5942	1.3857	3.7307	1.871	1.2932
540	3.016	0.9311		2.6726	1.9249	8.8218	7.4098	5.5956	1.2209	0.9186	1.0749	0.6067	2	10.7709	3.9415	2.4036	6.4963	5.1809	0.7981
541	3.0596	1.0029		2.784	2.069	9.6401	1.4775	3.9746	0.853	0.9701	1.0543	0.6763	2	8.2234	2.7699	2.0394	4.0955	3.9159	0.1215
542	2.9035	0.9997		2.6384	1.9735	9.1189	-7.8058	2.7031	0.585	1.0029	1.1465	0.6757	2	5.3345	1.5526	1.8875	2.2978	2.9141	-0.4164
543	4.4864	0.9161		4.0261	2.9171	12.9119	25.5213	2.9146	0.6585	0.8642	1.0125	0.5522	2	8.5023	3.3686	0.4385	6.1005	2.1708	2.1699
544	3.123	0.9428		2.8097	2.0796	9.25	6.5307	6.6519	1.4955	0.9657	1.0367	0.6293	2	13.8332	4.8158	3.579	7.6532	6.2176	0.9034
545	2.8415	0.956		2.6041	1.9255	8.5342	26.4676	4.9163	1.1092	1.0001	1.0686	0.6902	2	9.4663	5.0005	2.0898	7.2452	3.615	2.5055
546	3.362	0.9571		3.0752	2.2661	10.1089	38.9846	3.396	0.7613	0.9715	1.0554	0.687	2	7.6956	4.4236	1.0158	6.4391	2.0721	3.0001
547	4.3725	0.9625	0.727	4.0304	3.0136	13.2218	24.9112	5.7814	1.3177	0.727	1.1213	0.4696	2	17.4227	6.3789	2.4599	13.583	4.3412	4.3402
548	4.0665	0.942		3.6706	2.693	12.0348	24.1382	5.613	1.256	0.8631	1.1127	0.5328	2	15.1159	5.9173	2.1119	11.1066	4.2582	3.6487
549	3.9161	0.7712	0.5476	2.8182	1.6538	9.4874	23.5747	4.5755	0.7976	0.5476	0.8966	0.2633	2	7.567	2.7047	0.957	10.272	3.4968	1.7839
550	4.6002	1.0118		4.4372	3.4517	14.6219	38.0515	3.8378	0.906	0.9211	1.1284	0.5803	2	13.2468	6.4201	0.8632	11.0643	2.3774	5.0406
551	4.7719	0.8987	0.5211	4.0946	2.8583	13.472	16.2676	4.2621	0.9043	0.5211	1.0731	0.3779	2	12.1825	3.3305	1.7532	8.8128	3.5688	1.9818
552	3.161	1.0423		3.0881	2.4472	10.3506	8.347	4.0011	0.946	1.0576	1.1554	0.7665	2	9.7915	3.6284	2.4524	4.7334	3.6672	0.8173
553	5.2587	0.9277	0.7947	4.7456	3.4187	15.3261	18.0689	4.9566	1.1056	0.7947	1.0518	0.4595	2	16.9451	4.9278	2.241	10.7244	4.061	3.0618
554	4.0492	0.8875		3.4778	2.4274	11.2897	16.0506	5.9726	1.2842	0.8513	0.9846	0.4997	2	14.4979	4.8326	3.5057	9.6705	5.014	2.327
555	3.6268	0.9752		3.2851	2.3992	11.1118	14.4191	3.424	0.7393	0.9274	1.0702	0.6385	2	8.2148	3.0555	1.5532	4.7853	2.9303	1.1845
556	3.2358	1.0441		3.2294	2.5732	10.6139	4.8272	3.618	0.8771	1.0567	1.1479	0.7936	2	9.3098	3.1821	2.7507	4.0096	3.4433	0.4494
557	2.9768	1.0632		2.921	2.311	9.943	33.1004	3.9816	0.9254	1.0752	1.1616	0.8129	2	9.2014	5.2109	1.8977	6.4105	2.6637	3.0457
558	2.8044	0.992		2.5912	1.957	8.7395	2.6785	4.7387	1.0611	0.9996	1.076	0.719	2	9.2737	3.564	2.8558	4.9573	4.6117	0.2484
559	2.6339	0.9331		2.33	1.6847	7.7215	-15.0832	4.4946	0.9806	1.0303	1.0477	0.6744	2	7.572	2.3462	3.0001	3.4789	5.1724	-1.1421
560	3.5817	0.9664		3.2551	2.3985	10.874	24.6733	4.4928	0.991	0.9231	1.0464	0.6363	2	10.776	4.8121	2.8508	7.5631	3.3843	2.6588
561	3.8357	0.9896		3.5849	2.7498	11.9246	23.8543	4.1996	0.9684	0.9934	1.0484	0.7273	2	11.548	5.0803	1.5376	6.9856	3.1978	2.7547
562	3.0719	0.947		2.8097	2.0849	9.1388	-1.9	6.6189	1.51	0.9689	1.0627	0.691	2	13.7998	4.3983	4.7001	6.3651	6.7446	-0.2622
563	3.9118	0.8561	0.7156	3.2551	2.2038	10.521	48.891	4.7339	0.9916	0.7156	1.0397	0.3998	2	10.4326	6.0678	1.1709	15.1777	2.4194	5.1006
564	2.8418	0.9898		2.5998	1.9213	8.8364	21.9238	5.5068	1.1974	1.0033	1.0661	0.7091	2	10.5803	5.3684	2.8535	7.5708	4.2995	2.3196
565	4.2281	0.9243	0.576	3.7434	2.7265	12.2778	39.4399	4.5913	1.0196	0.576	1.0978	0.3846	2	12.5183	6.0066	1.0797	15.6173	2.7805	4.9372
566	3.6518	0.9593		3.3194	2.4499	11.0058	23.9524	4.1748	0.9293	0.9601	1.0797	0.5916	2	10.2278	4.3281	1.7655	7.3155	3.1748	2.4498
567	4.6863	0.9585		4.343	3.2636	14.1122	17.9487	2.96	0.6845	0.8928	1.059	0.5511	2	9.6603	3.0723	1.1816	5.5751	2.4287	1.7339
568	3.0566	1.0069		2.8654	2.2043	9.6694	13.1402	3.2588	0.7429	0.9984	1.1252	0.7373	2	7.1833	3.0309	1.4586	4.1109	2.8306	0.9439
569	3.6707	0.981		3.4179	2.5655	11.3123	33.5227	3.917	0.8883	0.9507	1.0813	0.5943	2	10.049	4.9161	1.7079	8.2722	2.6039	3.3687
570	3.2795	1.0468		3.2294	2.5736	10.7852	14.8956	4.7791	1.1404	1.0289	1.139	0.7172	2	12.2996	4.7491	2.4379	6.6218	4.0673	1.8321
571	3.0672	0.9795		2.8182	2.1118	9.438	15.5809	4.2478	0.9505	1.0151	1.082	0.7133	2	8.9706	3.9554	2.3986	5.5456	3.586	1.3977
572	3.4313	0.9546		3.0881	2.251	10.29	-3.2465	3.5401	0.7744	0.953	1.0441	0.603	2	7.9687	1.9454	2.2331	3.226	3.655	-0.2587
573	3.8824	0.9551		3.5506	2.6019	11.6493	28.7831	5.1239	1.1444	0.9227	1.0422	0.6168	2	13.3318	6.0881	2.1152	9.8703	3.6491	3.8373
574	2.5514	0.9094		2.1929	1.544	7.2896	-7.3634	2.9026	0.6148	0.9162	0.9817	0.6335	2	4.4816	1.644	1.9692	2.5953	3.1162	-0.33
575	2.5971	1.0156		2.4328	1.8909	8.2862	21.8495	6.5201	1.4879	1.0553	1.1243	0.7057	2	12.3289	6.2897	2.7014	8.9128	5.0955	2.6938
576	3.4876	1.0653		3.435	2.7249	11.6719	13.1267	6.1637	1.439	1.0204	1.1312	0.7643	2	16.7955	6.297	3.4895	8.2393	5.3546	2.2047
577	3.455	0.9189		3.0624	2.2175	9.9737	28.2284	4.4395	0.9871	0.913	1.0407	0.6213	2	9.8447	4.7585	1.5971	7.6594	3.1863	2.779
578	3.6855	0.8779	0.7022	3.0624	2.0742	10.1646	32.3751	6.2389	1.2731	0.7022	1.0058	0.4197	2	12.9408	5.9605	2.4232	14.2003	4.219	4.1896
579	4.7714	0.8975	0.6542	4.1717	2.9544	13.4538	21.2309	5.3011	1.1641	0.6542	1.0396	0.4363	2	15.6616	5.147	2.2994	11.7966	4.1757	3.3251
580	2.7584	0.8653		2.2143	1.4481	7.4985	-24.2636	3.24	0.6257	0.865	0.9973	0.5349	2	4.6918	1.0154	2.2659	1.8981	4.0262	-1.1384
581	2.7537	0.9384		2.4585	1.7922	8.118	13.368	3.5716	0.7885	0.9381	1.0915	0.6139	2	6.4011	2.7551	1.8096	4.488	3.0941	0.8557
582	2.5653	0.9298		2.2272	1.5674	7.4931	-7.6058	3.2622	0.6824	0.9134	1.0269	0.6308	2	5.1132	1.8254	1.93	2.8938	3.5103	-0.3889
583	3.8966	0.9536		3.4607	2.4873	11.673	42.1961	2.8314	0.6033	0.8703	1.0322	0.5023	2	7.0426	3.7939	0.8144	7.5524	1.6367	2.9717
584	3.5655	0.8888		3.0024	2.0302	9.9554	2.3269	5.635	1.1491	0.8778	1.0109	0.5178	2	11.4402	3.1163	3.4288	6.0181	5.504	0.2662
585	4.7033	0.9643	0.7575	4.3559	3.2719	14.2489	24.9974	2.9951	0.6878	0.7575	1.0786	0.4863	2	9.7998	3.5422	1.4678	7.2837	2.2464	2.4497
586	4.2652	0.9126	0.7765	3.7006	2.6011	12.228	36.9831	3.5059	0.7458	0.7766	1.0271	0.5074	2	9.1193	4.4935	0.6978	8.8567	2.2093	3.3726
587	3.1574	0.919		2.7626	1.9492	9.116	6.4396	2.1582	0.4615	0.9242	1.0258	0.5741	2	4.2068	1.4301	1.2032	2.4911	2.0192	0.2709
588	5.1748	0.8612	0.6034	4.3173	2.9457	14.0015	13.0591	2.4727	0.5202	0.6034	1.0552	0.3794	2	7.2838	1.7669	1.0094	4.6567	2.1498	0.9512
589	4.2355	0.9486		3.8033	2.7594	12.6223	37.7675	4.5345	0.9913	0.8321	1.0638	0.5494	2	12.5126	6.2761	2.1477	11.424	2.822	4.7257
590	3.4299	0.94		3.041	2.1869	10.1288	25.2449	3.4165	0.7377	0.9499	1.027	0.5804	2	7.4716	3.3684	0.6943	5.804	2.554	1.8862
591	3.0616	0.951		2.8097	2.1111	9.1471	3.4187	3.5276	0.8142	0.9861	1.0916	0.6926	2	7.4472	2.6145	2.1221	3.7746	3.407	0.2546
592	3.264	0.9227		2.8825	2.0696	9.4616	18.226	3.3971	0.7431	0.9135	1.0168	0.5684	2	7.0306	2.8603	1.8813	5.0324	2.7779	1.2814
593	3.109	0.9513		2.7626	1.997	9.2912	15.4764	4.5528	0.9785	0.9484	1.0151	0.5803	2	9.0919	3.6401	1.5889	6.2728	3.8481	1.4071
594	4.5027	0.9579	0.807	4.1032	3.0411	13.55	38.1558	2.717	0.6098	0.807	1.0834	0.5401	2	8.2627	4.0603	1.0206	7.5172	1.6803	3.1527
595	4.917	0.915		4.3644	3.1281	14.1348	38.4428	2.4088	0.5331	0.8529	1.0505	0.5449	2	7.5351	3.7046	0.3683	6.7993	1.4828	2.8967
596	3.5456	0.8447		2.8739	1.8894	9.409	17.0652	4.1209	0.8275	0.8508	0.9778	0.4891	2	7.786	3.0003	1.8888	6.1343	3.4176	1.3287
597	4.8991	0.9021	0.6395	4.2873	3.0602	13.8836	19.5635	6.2485	1.3773	0.6395	1.0767	0.4142	2	19.1218	5.8225	1.7494	14.0586	5.0261	3.7409
598	3.243	0.9916		3.0624	2.3679	10.1026	16.0009	2.5045	0.587	1.0085	1.0797	0.6724	2	5.9303	2.3635	1.2926	3.5149	2.1037	0.9489
599	3.8264	1.0072		3.6106	2.7538	12.1082	23.9145	1.8759	0.4266	0.9645	1.1304	0.6253	2	5.1659	2.1279	0.633	3.4031	1.4273	1.2354
600	4.2144	0.8616	0.7483	3.4393	2.2513	11.4076	33.1539	4.1912	0.8271	0.7483	0.9478	0.4061	2	9.4357	4.266	1.0917	10.5054	2.8016	3.1283
601	4.2183	0.9329	0.7527	3.722	2.6248	12.3627	41.4753	3.4893	0.7408	0.7527	1.0263	0.4435	2	9.1587	4.7043	0.9157	10.6074	2.0421	3.7986
602	3.9708	0.9639		3.6791	2.7797	12.0245	6.9498	4.8829	1.1288	0.9776	1.0684	0.6876	2	13.573	4.0677	2.8382	5.9154	4.5436	0.9433
603	4.3185	0.9121		3.7605	2.6547	12.3743	35.2575	5.8575	1.2566	0.8306	1.073	0.4718	2	15.5499	7.2716	1.7665	15.4134	3.7923	5.4825
604	3.0029	1.0189		2.8953	2.2867	9.6123	4.9321	3.7532	0.8929	1.0294	1.1285	0.7132	2	8.5825	2.9679	2.9027	4.1617	3.5682	0.4233
605	3.151	1.0568		3.0324	2.3672	10.4612	9.8942	2.8192	0.6379	1.0589	1.1226	0.7308	2	6.6736	2.5166	1.3001	3.4438	2.5402	0.6603
606	3.4022	1.0275		3.3022	2.6235	10.9828	36.1746	4.9775	1.189	1.0569	1.1313	0.7121	2	13.0586	6.9863	2.0669	9.8107	3.1769	4.7239
607	3.3968	0.8605		2.7925	1.8776	9.1823	30.543	4.8595	0.9937	0.8609	0.9995	0.4973	2	9.1242	4.4654	1.7716	8.9788	3.3753	2.7868
608	5.0803	0.9103	0.7419	4.4587	3.1717	14.5291	26.5475	4.8669	1.0625	0.7419	1.0387	0.4338	2	15.4365	5.6489	3.3001	13.0207	3.5749	4.098
609	3.3156	0.9987		3.0924	2.3518	10.4025	31.6371	5.7178	1.2927	0.9902	1.0699	0.704	2	13.4472	7.006	1.8711	9.9523	3.909	4.2543
610	4.6475	0.9589	0.8131	4.3173	3.2586	14.0009	1.5577	3.3392	0.7772	0.8131	1.1289	0.5572	2	10.8811	2.0012	2.6565	3.5915	3.2872	0.1695
611	4.6422	0.9395	0.7875	4.1503	3.0034	13.7019	32.8106	4.7089	1.0322	0.7875	1.0758	0.512	2	14.1427	6.2601	2.12	12.2274	3.1639	4.6403
612	2.5953	1.001		2.3942	1.8351	8.162	0.2816	4.8325	1.0865	0.9944	1.0823	0.6789	2	8.8682	3.2964	3.3798	4.8556	4.8189	0.025
613	3.3814	0.9232		2.981	2.1635	9.8074	26.6288	2.6724	0.5895	0.938	1.0317	0.5789	2	5.7817	2.6746	0.814	4.6205	1.9607	1.5396
614	3.6596	0.9706		3.3579	2.4937	11.1591	24.753	5.7421	1.2832	0.9714	1.0761	0.6081	2	14.3191	6.1718	2.044	10.1496	4.3207	3.5444
615	7.5205	0.8655	0.6848	6.4203	4.3872	20.4488	21.4497	7.1676	1.5378	0.6848	0.9867	0.4256	2	31.4456	9.1412	1.3238	21.4789	5.6302	6.745
616	4.117	0.9307	0.7215	3.6406	2.5918	12.0372	37.3208	4.8116	1.036	0.7215	1.0479	0.4736	2	12.4708	6.0826	1.7688	12.8428	3.0159	4.6542
617	3.8304	0.9533		3.4264	2.4937	11.472	30.8878	5.7966	1.26	0.9208	1.0534	0.6139	2	14.4549	6.9242	1.8805	11.2787	4.0061	4.4648
618	4.7024	0.9182		4.1631	2.982	13.564	24.8109	4.0024	0.8799	0.8369	1.0123	0.5037	2	11.9351	4.477	0.986	8.888	3.0094	2.9612
619	3.404	1.0342		3.3065	2.606	11.0596	9.4229	4.3533	1.0258	1.0534	1.1191	0.7013	2	11.3447	3.8344	2.4383	5.4674	3.9431	1.069
620	3.2179	0.9886		2.9639	2.2304	9.9944	4.7633	4.2366	0.9455	0.9902	1.0757	0.6958	2	9.4493	3.2577	2.6586	4.6817	4.0348	0.4501
621	3.3675	0.977		3.041	2.212	10.3365	16.3217	6.4431	1.3788	0.9179	1.0714	0.6301	2	14.2522	5.7233	3.4358	9.0834	5.3915	2.3262
622	3.2865	1.0297		3.0752	2.3357	10.6315	17.7563	3.184	0.6995	0.9817	1.1038	0.6626	2	7.4368	3.0555	1.6757	4.6116	2.6186	1.3205
623	3.7885	0.947		3.4093	2.5027	11.271	9.0864	3.5268	0.7831	0.9358	1.0353	0.5947	2	8.8264	2.7088	2.0269	4.5549	3.2063	0.802
624	3.6592	0.9861		3.4179	2.5763	11.3362	12.2609	4.2346	0.9624	0.9273	1.0766	0.5878	2	10.9095	3.5213	2.7271	5.991	3.7153	1.3376
625	4.2202	0.9438		3.8462	2.7895	12.5135	27.1961	8.5982	1.9167	0.8734	1.0618	0.5269	2	23.9847	9.8212	2.9733	18.6394	6.2598	6.5229
626	3.8855	1.0091		3.6492	2.7541	12.3181	25.1321	4.619	1.0327	0.9229	1.0561	0.6447	2	12.7212	5.4264	1.6149	8.4175	3.4581	3.1971
627	3.1915	0.9846		2.9639	2.249	9.8722	17.6124	2.2913	0.522	1.0141	1.0873	0.7308	2	5.1532	2.2872	1.2593	3.1297	1.8878	0.9076
628	3.286	1.005		3.1095	2.3857	10.3746	1.3166	4.5686	1.0506	1.0257	1.0914	0.6955	2	10.8993	3.2789	4.8856	4.7148	4.5085	0.1435
629	4.8441	0.8643	0.5865	4.0261	2.7301	13.1528	16.861	8.4988	1.7641	0.5865	1.0269	0.3335	2	23.2027	6.2685	2.7786	18.797	7.0657	3.9122
630	2.8538	1.0234		2.6769	2.08	9.175	-8.7227	5.4224	1.2293	1.0021	1.1121	0.6951	2	11.2786	3.1138	4.9751	4.4799	5.8953	-0.9838
631	2.4471	1.0004		2.1929	1.5925	7.6906	-20.5433	3.4489	0.7142	0.9946	1.0609	0.7072	2	5.4923	1.8119	2.8659	2.562	4.1574	-1.1283
632	4.3137	0.9821		3.979	2.9522	13.3098	32.2689	4.1509	0.9207	0.8333	1.0593	0.4936	2	12.2542	5.3419	1.8805	10.8233	2.8115	3.9543
633	2.369	1.0523		2.2058	1.6854	7.8315	-22.5253	2.9796	0.6412	1.0752	1.0951	0.731	2	5.0219	1.5374	2.5853	2.1033	3.6509	-1.1312
634	1.7848	1.2565		1.8674	1.6063	7.0454	-19.7108	4.8254	1.1002	1.1742	1.3099	1.0511	2	7.7511	4.5441	4.8318	4.3232	5.7767	-1.5278
635	3.2338	0.9406		2.9082	2.1016	9.5558	16.1219	5.3905	1.1855	0.9565	1.0289	0.6588	2	11.3287	4.8053	2.2272	7.2938	4.5215	1.8264
636	2.6333	0.843		2.0473	1.2973	6.9741	-17.0006	3.6704	0.6828	0.8325	0.9393	0.4755	2	4.7616	1.2326	2.7545	2.5921	4.2945	-0.8095
637	4.2485	0.9566	0.6977	3.8762	2.8641	12.7674	9.1141	3.1831	0.7141	0.6977	1.0844	0.474	2	9.1166	2.2021	1.5982	4.646	2.893	0.8309
638	2.9329	1.0011		2.7454	2.1028	9.2237	-7.9163	3.7269	0.8497	1.0373	1.1042	0.7606	2	7.837	2.4388	2.9575	3.2063	4.0219	-0.6204
639	4.4051	0.9624	0.8092	4.056	3.0009	13.3182	46.2883	5.385	1.2134	0.8092	1.0571	0.5594	2	16.1598	9.0982	1.0267	16.2636	2.8923	7.4801
640	3.7236	0.9533		3.3451	2.4219	11.1521	29.6384	5.7695	1.253	0.8757	1.0756	0.5801	2	13.9731	6.4962	1.593	11.1989	4.0594	4.1414
641	4.2431	0.9625		3.8933	2.905	12.8297	31.4044	3.6845	0.8343	0.8738	1.0731	0.5721	2	10.7036	4.8074	1.0099	8.4025	2.5275	3.3614
642	4.1714	0.9041	0.728	3.5464	2.4413	11.8482	22.1124	5.1674	1.0647	0.728	0.987	0.4091	2	12.6151	4.4359	2.4257	10.8439	4.0247	2.7895
643	3.9538	0.9548	0.8224	3.5549	2.5743	11.8602	34.9242	4.6646	1.0125	0.8224	1.0806	0.4965	2	12.008	5.7009	1.7093	11.4816	3.0355	4.1937
644	2.9	1.0297		2.8097	2.2075	9.3814	3.7281	2.6805	0.6307	1.05	1.1242	0.7214	2	5.9172	2.0821	1.6752	2.8864	2.5805	0.2206
645	3.7365	1.0326		3.602	2.7825	12.1211	15.6431	3.9658	0.9104	0.9911	1.0991	0.7063	2	11.0349	4.0889	2.2086	5.7895	3.3454	1.7262
646	2.6692	0.9955		2.4842	1.9038	8.3484	8.8327	3.5419	0.8077	1.0061	1.1183	0.7455	2	6.7431	3.0029	1.8082	4.0279	3.229	0.5956
647	2.4088	1.014		2.1458	1.5997	7.6733	-19.6624	6.6332	1.3829	1.0001	1.0954	0.7321	2	10.6111	3.7248	4.9562	5.0877	7.9375	-2.0864
648	3.2226	0.9516		2.9339	2.1565	9.6341	7.8515	3.458	0.774	0.9752	1.0804	0.6677	2	7.4572	2.713	2.1286	4.0634	3.1865	0.5855
649	3.5309	0.8305		2.724	1.7067	9.2123	13.0807	4.1698	0.7725	0.7756	0.8968	0.4411	2	7.1166	2.5296	1.5085	5.7348	3.6244	0.9309
650	3.2638	0.9649		2.9939	2.2346	9.8934	10.6942	3.8322	0.8656	0.986	1.0511	0.6638	2	8.5635	3.1875	2.3752	4.8019	3.4224	0.9158
651	4.3579	0.833	0.6005	3.4778	2.2531	11.4045	33.5985	7.0361	1.3901	0.6005	0.9453	0.3658	2	15.8531	7.0357	1.9285	19.2321	4.6722	5.3264
652	4.6668	0.9596	0.7403	4.2445	3.1018	14.0693	35.0149	4.9842	1.0988	0.7403	1.0743	0.5062	2	15.46	7.0528	1.6247	13.9335	3.239	5.4133
653	3.4496	0.9489		3.1566	2.363	10.2836	22.1191	5.4399	1.25	0.9561	1.0783	0.6737	2	12.8545	5.6976	2.5217	8.4567	4.2366	2.8433
654	4.6347	0.9336		4.146	3.0134	13.5935	31.7895	3.7918	0.8406	0.8409	1.074	0.5399	2	11.4261	5.0286	0.9785	9.3145	2.5864	3.6323
655	3.6786	1.0568		3.6534	2.9397	12.2134	8.7972	3.4995	0.8423	1.0775	1.1584	0.7663	2	10.2874	3.3507	2.4116	4.3727	3.1916	0.905
656	3.4301	0.9397		3.041	2.1554	10.126	48.5074	5.8049	1.2356	0.9179	0.9873	0.5512	2	12.5119	7.7169	0.967	13.9992	2.9891	6.0692
657	5.1371	0.9963	0.8419	4.9598	3.833	16.079	8.7185	4.1277	0.984	0.8419	1.1289	0.5364	2	15.8216	3.4006	3.2491	6.3395	3.7679	1.3794
658	3.2169	0.9648		2.9082	2.1274	9.7502	16.2584	5.9616	1.3008	0.9645	1.0661	0.6681	2	12.6827	5.3972	1.8375	8.0788	4.9923	2.062
659	2.9974	1.0365		2.8611	2.2241	9.7607	0.7855	4.5066	1.0269	1.0252	1.1029	0.7042	2	10.0232	3.2275	3.6859	4.5829	4.4711	0.0787
660	3.2651	0.9729		3.0196	2.2792	9.979	6.3385	3.4112	0.7791	0.9815	1.1033	0.6348	2	7.7747	2.521	2.3575	3.9712	3.1949	0.4928
661	3.9049	0.9008		3.4264	2.4501	11.0505	2.3824	2.873	0.637	0.9263	1.0731	0.574	2	7.0392	1.7776	1.2247	3.0967	2.8046	0.1677
662	3.1655	1.0316		3.0752	2.4102	10.2588	35.4778	6.4976	1.5265	1.0364	1.1445	0.7031	2	15.6605	8.5037	1.963	12.0944	4.1924	5.556
663	4.3222	0.8485	0.5273	3.4521	2.2415	11.5221	31.1056	5.5994	1.0893	0.5273	0.9875	0.2938	2	12.5511	5.0376	1.9184	17.1444	3.8577	3.9041
664	3.1765	0.9672		2.9039	2.1825	9.6521	2.1931	4.4479	1.0058	0.994	1.0868	0.7107	2	9.7076	3.3047	2.593	4.6499	4.3504	0.2129
665	3.7321	0.8988		3.1523	2.1573	10.5378	20.0286	6.9585	1.4245	0.8679	1.0419	0.5326	2	15.0115	5.9706	3.6257	11.2095	5.5647	3.0066
666	2.7913	0.9462		2.497	1.841	8.2976	6.6969	4.534	1.006	0.9727	1.0828	0.7084	2	8.3471	3.5558	2.2899	5.0196	4.2305	0.559
667	2.774	0.9962		2.5099	1.8325	8.6813	-4.7888	5.3034	1.1195	0.9825	1.0708	0.6485	2	9.7185	3.1388	4.0781	4.8399	5.5575	-0.4654
668	3.9332	0.9044		3.3965	2.3685	11.1751	38.955	7.3815	1.5645	0.8392	1.0053	0.4857	2	17.483	8.9991	2.529	18.5277	4.506	6.8105
669	4.9607	0.8923	0.6969	4.2831	2.9843	13.9063	20.6103	4.2618	0.9146	0.6969	0.9957	0.3982	2	12.7184	3.9686	1.5446	9.9658	3.3834	2.6213
670	4.3392	0.8046	0.6792	3.4093	2.146	10.9678	29.0713	5.1022	0.9983	0.6792	0.932	0.3734	2	10.9493	4.5344	1.0759	12.1437	3.6189	3.1831
671	4.4791	0.9457	0.7957	4.0689	2.9877	13.307	26.5551	5.144	1.1549	0.7957	1.0668	0.4679	2	15.3688	5.8491	1.8622	12.4996	3.778	4.0812
672	3.6421	0.9686		3.3451	2.5147	11.0822	2.5775	3.1258	0.7093	0.9481	1.084	0.6183	2	7.8604	2.0855	2.0928	3.373	3.0453	0.2026
673	3.3784	1.0061		3.2209	2.5267	10.6782	6.1829	4.5185	1.0692	1.0118	1.1166	0.6656	2	11.4169	3.5276	2.3589	5.2996	4.2391	0.7059
674	4.2036	0.9603		3.889	2.8838	12.6812	21.39	4.1845	0.9516	0.8931	1.0706	0.5488	2	12.0673	4.3866	2.1541	7.9925	3.2894	2.5812
675	3.6465	0.8889	0.7426	3.1052	2.1578	10.1829	25.083	6.1032	1.2933	0.7426	1.0281	0.4316	2	13.1695	5.2765	2.1656	12.2263	4.5723	3.3033
676	4.3924	1.015		4.1417	3.1553	14.0068	8.0301	4.5522	1.0255	0.9818	1.111	0.6975	2	14.3635	4.0735	3.0823	5.8402	4.1866	1.1534
677	3.9397	0.9743		3.6149	2.6711	12.0591	18.7532	4.4584	0.9875	0.9239	1.0892	0.5892	2	11.9089	4.3675	2.7053	7.4128	3.6223	2.2333
678	3.4173	0.9061		2.9425	2.0512	9.728	18.2504	1.474	0.3108	0.8952	1.0362	0.5556	2	3.0235	1.2212	0.5614	2.1981	1.205	0.5518
679	4.1177	0.8866	0.7643	3.4564	2.3579	11.4696	38.0875	4.408	0.9062	0.7643	1.0125	0.4804	2	10.3937	5.2698	1.5773	10.9693	2.7291	3.9587
680	3.3747	0.9706		3.1223	2.3727	10.2903	47.1475	4.8063	1.1082	0.9801	1.0797	0.6319	2	11.404	6.9818	1.2185	11.0491	2.5403	5.3767
681	3.0334	0.9347		2.5912	1.7884	8.9075	14.8842	3.502	0.7031	0.9267	1.0284	0.5618	2	6.263	2.6069	1.8817	4.64	2.9808	0.9322
682	3.7718	0.9722		3.3922	2.4833	11.5204	2.8068	1.8565	0.4002	0.9223	1.0387	0.5673	2	4.6103	1.153	0.8955	2.0325	1.8044	0.1294
683	3.4875	0.9212		3.0709	2.192	10.0925	8.4425	5.3312	1.1579	0.9285	1.0629	0.6324	2	11.6861	4.0735	3.4461	6.4414	4.8813	0.9866
684	3.2664	0.9726		3.0153	2.2728	9.9801	27.9254	4.4075	1.0037	0.9835	1.0524	0.63	2	10.0174	4.7986	2.2683	7.6172	3.1767	2.7974
685	4.2577	0.9152	0.7556	3.722	2.6278	12.2423	22.3591	3.4114	0.7323	0.7556	1.0132	0.4809	2	8.9646	3.2782	2.66	6.8166	2.6487	2.0044
686	5.1744	0.947	0.7876	4.8099	3.6011	15.3945	34.3566	4.1223	0.9643	0.7876	1.0937	0.522	2	14.8449	6.5127	2.4971	12.4769	2.706	5.1002
687	3.3772	0.9309		2.9339	2.0635	9.8772	20.7405	8.4006	1.755	0.887	1.0493	0.5385	2	17.3347	7.1809	3.1398	13.3343	6.6582	3.5953
688	2.8787	1.0303		2.7026	2.0782	9.3171	-2.9821	3.8322	0.8548	1.0297	1.0991	0.7045	2	7.9641	2.543	3.0332	3.6094	3.9465	-0.2375
689	3.0288	0.9825		2.8268	2.1314	9.3489	-2.7919	2.709	0.6176	1.0085	1.0935	0.6755	2	5.7739	1.7198	2.4018	2.546	2.7846	-0.1612
690	3.4823	0.9364		3.0495	2.1649	10.2439	18.1551	6.5853	1.3917	0.8432	1.0753	0.5511	2	14.2566	5.5586	2.5862	10.0863	5.3897	2.5883
691	3.2554	0.8625		2.6341	1.7254	8.821	25.6079	6.9	1.3497	0.8302	0.9401	0.4782	2	11.9053	5.5036	2.4131	11.5079	5.1331	3.0487
692	2.8713	0.9183		2.5227	1.8072	8.2839	9.1972	4.9503	1.08	0.9463	0.9933	0.5921	2	8.9462	3.4845	2.8469	5.8846	4.4951	0.8228
693	3.7106	0.9734	0.8256	3.3879	2.515	11.3472	25.4484	6.9124	1.5321	0.8256	1.1	0.5571	2	17.3846	7.2952	3.3041	13.0939	5.1532	4.4241
694	1.8202	1.2158		1.8888	1.6281	6.9522	-91.3725	3.4073	0.7979	1.1429	1.3016	0.9528	2	5.5474	1.1438	4.6609	1.2005	6.5204	-5.0688
695	3.6358	0.9581		3.2423	2.357	10.9437	17.0629	4.692	1.0105	0.9221	1.0374	0.5913	2	11.0591	4.188	2.2229	7.0826	3.8914	1.887
696	3.1729	1.0154		3.0324	2.3393	10.1214	5.2758	3.3958	0.7849	1.0596	1.1272	0.7223	2	7.9438	2.7425	2.0246	3.7969	3.2167	0.4191
697	2.5138	0.948		2.2657	1.646	7.4868	-0.7225	5.1468	1.1315	0.9815	1.0425	0.6441	2	8.4716	3.2776	3.2895	5.0891	5.1841	-0.0612
698	3.8366	1.0081		3.6192	2.7825	12.1502	24.1122	4.4753	1.0249	0.9615	1.112	0.6644	2	12.4526	5.2589	1.7695	7.9157	3.3962	3.0026
699	2.9841	0.947		2.7069	2.022	8.8779	30.1902	4.3065	0.9808	0.9921	1.1133	0.6208	2	8.7078	4.4954	1.3891	7.2408	3.0064	2.6289
700	3.7919	1.0052		3.5892	2.7538	11.9741	8.9703	5.0541	1.1624	0.9769	1.0774	0.6456	2	13.9181	4.2187	2.693	6.5346	4.6007	1.2485
701	2.7419	1.0152		2.6512	2.0857	8.7447	11.9933	3.5376	0.8437	1.0411	1.1441	0.7235	2	7.3783	3.1373	2.3353	4.3363	3.1132	0.8849
702	4.1574	0.9721		3.8762	2.9306	12.6967	16.5418	4.5869	1.0587	0.9204	1.0902	0.5766	2	13.4423	4.431	2.1488	7.6843	3.8282	2.2236
703	3.7223	0.9088		3.1695	2.2111	10.6279	12.8283	2.6413	0.5495	0.869	1.0403	0.5666	2	5.8402	2.0538	1.6037	3.6247	2.3025	0.7492
704	3.9221	0.9151		3.4264	2.4172	11.2752	32.3397	4.4896	0.9625	0.8767	1.0563	0.5236	2	10.8523	5.1001	1.7358	9.7407	3.0378	3.5096
705	2.8694	0.8944		2.4628	1.7283	8.0627	-5.4359	4.1001	0.8789	0.9396	1.0525	0.5833	2	7.0862	2.1364	2.5421	3.6626	4.323	-0.3852
706	2.7611	1.0126		2.6341	2.0377	8.7835	20.8686	2.9052	0.674	1.0111	1.1218	0.6974	2	5.9199	2.8388	1.449	4.0703	2.299	1.2354
707	6.3709	0.8834		5.4438	3.7124	17.6812	29.7162	5.5512	1.1655	0.7923	0.9797	0.5022	2	20.6083	8.0836	2.3242	16.0954	3.9016	6.124
708	3.9875	0.9193		3.5464	2.5372	11.5164	13.1374	3.1708	0.6986	0.9043	1.0343	0.5888	2	8.045	2.6788	1.3607	4.5493	2.7543	1.0569
709	2.6704	0.9375		2.3728	1.7293	7.8649	3.965	5.2125	1.1461	0.9675	1.0361	0.6817	2	9.0139	3.7697	2.968	5.5299	5.0057	0.3574
710	4.416	0.9249	0.8063	3.8933	2.7371	12.8314	43.451	4.0203	0.8576	0.8063	1.0235	0.5157	2	11.0039	5.9537	0.7961	11.5448	2.2734	4.7813
711	3.4263	1.0473		3.3536	2.6415	11.2732	32.5499	3.3518	0.7854	1.0454	1.1167	0.7011	2	8.8538	4.467	1.1217	6.3712	2.2608	2.8819
712	3.855	0.9122		3.3879	2.4145	11.0469	29.0656	4.4463	0.9718	0.8734	1.0077	0.5682	2	10.7357	4.9125	1.5783	8.6457	3.1541	3.1204
713	2.932	1.0062		2.7412	2.123	9.2677	21.8956	1.5992	0.3663	1.0291	1.135	0.7671	2	3.3952	1.7015	0.8592	2.2183	1.2491	0.7434
714	4.5639	0.9878		4.3473	3.3626	14.1634	32.8968	3.4108	0.8098	0.8792	1.1012	0.5497	2	11.4692	5.0311	0.6261	9.1526	2.2888	3.773
715	3.4498	0.8494		2.8525	1.9189	9.2061	34.1879	3.104	0.647	0.8166	0.983	0.4847	2	5.9562	3.0264	0.6935	6.2442	2.0427	2.0363
716	2.9423	0.925		2.6341	1.9214	8.5507	-1.7508	3.0917	0.6947	0.9621	1.0302	0.6809	2	5.9403	2.0378	1.6808	2.993	3.1457	-0.104
717	2.779	0.9773		2.5527	1.8959	8.5327	34.9207	2.2052	0.49	0.9924	1.1146	0.6595	2	4.1809	2.4065	0.7406	3.649	1.4352	1.46
718	2.5253	0.988		2.2186	1.629	7.8384	-20.4758	2.8898	0.6006	0.9869	1.0601	0.6927	2	4.7075	1.4478	2.3926	2.09	3.4815	-0.9639
719	3.3044	1.0178		3.148	2.4293	10.5656	14.5689	2.5313	0.582	1.0489	1.1139	0.6932	2	6.1494	2.395	1.2422	3.455	2.1626	0.8959
720	2.4983	1.0714		2.3728	1.8491	8.4094	-3.9302	3.5446	0.7794	1.052	1.1266	0.7423	2	6.5543	2.477	2.4281	3.337	3.684	-0.2576
721	4.3134	0.9367		3.8847	2.8361	12.6931	41.357	5.5421	1.2383	0.881	1.0866	0.5414	2	15.718	8.2602	1.0794	15.2561	3.2501	6.5005
722	2.8179	0.9475		2.5142	1.8192	8.388	27.3919	3.2455	0.7039	0.9221	1.0318	0.664	2	5.9043	3.1821	1.0233	4.792	2.3565	1.6173
723	4.2214	0.9025	0.6046	3.602	2.5365	11.9689	29.5054	3.8845	0.8232	0.6046	1.0672	0.3963	2	9.8531	3.9924	1.5671	10.0741	2.7383	2.9072
724	4.2571	0.964	0.7892	3.9104	2.9019	12.8927	21.8262	3.1365	0.706	0.7892	1.0537	0.5277	2	9.1019	3.2805	1.5506	6.2165	2.452	1.9866
725	4.8973	0.8827	0.6419	4.1331	2.8226	13.5808	32.4309	3.3342	0.693	0.6419	1.0075	0.3906	2	9.4111	3.9321	1.0639	10.0667	2.2529	3.0521
726	3.1257	0.9129		2.6426	1.8239	8.9648	11.4984	3.4971	0.7115	0.8809	1.0397	0.5213	2	6.3783	2.3468	1.4017	4.5016	3.0949	0.7334
727	4.2637	0.932		3.859	2.8264	12.4836	25.0718	3.9399	0.892	0.8498	1.069	0.5608	2	11.1356	4.4473	1.4401	7.9307	2.952	2.7919
728	3.0223	0.96		2.7454	2.0218	9.1149	16.3971	2.2871	0.5073	0.9736	1.0417	0.6269	2	4.624	1.9569	1.1484	3.1215	1.912	0.7582
729	4.077	0.9488		3.6706	2.6718	12.1531	19.7396	2.8083	0.6174	0.914	1.0796	0.5713	2	7.5032	2.7689	1.4786	4.8464	2.254	1.4811
730	2.6776	0.9936		2.4756	1.8715	8.3582	15.453	5.0764	1.1367	0.9865	1.0633	0.7185	2	9.5004	4.5518	2.5182	6.3351	4.2919	1.4681
731	5.0494	0.882	0.6881	4.3045	2.9653	13.9914	33.5736	3.9813	0.8438	0.6881	1.006	0.4389	2	11.8057	5.1243	0.9679	11.6752	2.6446	3.9636
732	3.5805	0.9793		3.2979	2.4567	11.016	30.9459	2.4818	0.5535	0.9455	1.0478	0.6533	2	6.0971	3.0064	0.7898	4.6021	1.7138	1.8868
733	3.2384	1.0121		3.0196	2.2602	10.2968	20.6478	2.0434	0.4485	0.9753	1.0865	0.6896	2	4.6184	2.0717	0.7798	3.0043	1.6215	0.9536
734	3.4031	0.9834		3.1737	2.3981	10.5135	16.3389	4.1113	0.9378	0.9776	1.08	0.6335	2	9.8593	3.79	2.5471	5.9823	3.4395	1.6109
735	4.2328	0.9404		3.8333	2.824	12.5057	35.6281	3.6911	0.8335	0.876	1.0353	0.5681	2	10.4238	5.0636	0.9948	8.9134	2.3761	3.7138
736	3.3687	1.0509		3.3408	2.6844	11.1218	25.0431	3.4393	0.8301	1.0686	1.1422	0.8163	2	9.2325	4.4166	1.3884	5.4103	2.578	2.3121
737	3.289	0.9733		3.0196	2.2438	10.0565	29.6431	2.2612	0.5045	0.9795	1.0718	0.644	2	5.0737	2.5286	0.6274	3.9264	1.5909	1.504
738	3.3116	0.9314		2.9039	2.0908	9.6897	20.4379	4.2423	0.9154	0.9331	1.0677	0.6174	2	8.8698	3.8965	1.4953	6.3117	3.3753	1.8128
739	3.1868	0.9761		2.8311	2.0575	9.7726	9.0456	6.4595	1.36	0.9398	1.0126	0.6217	2	13.2904	4.8549	3.6948	7.809	5.8753	1.2022
740	3.5	0.9521		3.1609	2.3105	10.4684	24.7616	4.6847	1.034	0.9189	1.121	0.6398	2	10.824	4.9352	1.9917	7.7139	3.5246	2.6802
741	3.3699	0.9056		2.9296	2.0477	9.5878	14.6274	2.4402	0.5212	0.9036	1.0306	0.6135	2	4.9968	2.0089	0.7869	3.2747	2.0834	0.7309
742	3.509	0.971		3.1609	2.312	10.7043	15.6189	3.3934	0.7329	0.9547	1.0176	0.596	2	7.8456	2.9321	1.285	4.9194	2.8635	1.2254
743	5.642	0.8307	0.4725	4.5101	2.901	14.7246	3.8836	4.2126	0.83	0.4725	0.9483	0.2685	2	12.2207	1.5618	2.1207	5.8165	4.049	0.4746
744	4.694	0.9199	0.7233	4.1717	2.9967	13.5652	31.5594	6.9551	1.5365	0.7233	1.0612	0.4118	2	20.8423	8.538	2.9689	20.7324	4.76	6.5777
745	4.4668	0.9158	0.6677	3.8462	2.669	12.8517	21.2896	3.2273	0.6702	0.6677	1.0089	0.3871	2	8.6136	2.8171	1.6432	7.2774	2.5402	1.8338
746	4.9019	0.9244	0.7032	4.3045	3.064	14.2353	20.9896	5.2656	1.1334	0.7031	1.0519	0.456	2	16.1337	5.2834	1.9553	11.5871	4.1603	3.3864
747	3.7856	0.9886		3.5721	2.7232	11.7579	13.4292	2.7856	0.6452	0.9638	1.0993	0.6264	2	7.5857	2.5292	2.0931	4.0378	2.4115	1.0187
748	4.4846	0.9281	0.7878	4.0261	2.9468	13.0761	30.0998	4.8374	1.0901	0.7878	1.1049	0.5112	2	14.2549	6.0193	2.2194	11.7743	3.3814	4.2907
749	4.8975	0.8978	0.5503	4.1974	2.9237	13.8137	27.8058	5.3984	1.1426	0.5503	1.029	0.3699	2	15.7834	5.8302	2.4076	15.7625	3.8974	4.3887
750	3.4462	1.1544		3.6706	3.2205	12.4977	13.0103	2.885	0.7434	1.1417	1.2607	0.9381	2	9.2911	3.5632	1.5858	3.7983	2.5097	1.2088
751	4.7408	0.9202	0.667	4.1845	2.971	13.705	27.9758	4.2608	0.9237	0.667	1.0566	0.3833	2	12.6588	4.7178	1.5194	12.3072	3.0688	3.5414
752	4.1107	0.9654		3.7691	2.7936	12.4672	29.1248	4.9908	1.1183	0.8761	1.0828	0.5808	2	13.9424	6.1151	1.6728	10.5288	3.5372	4.0607
753	4.1416	0.9801		3.8162	2.8328	12.7516	14.1798	3.5092	0.7796	0.9288	1.0696	0.6525	2	9.9409	3.3745	1.3827	5.1719	3.0116	1.4096
754	4.7067	0.94	0.7242	4.1717	3.0032	13.8995	21.2148	3.912	0.8452	0.7242	1.0582	0.4135	2	11.7484	3.7668	1.9589	9.1098	3.082	2.4924
755	3.0972	1.0426		3.0024	2.3465	10.1447	5.4359	2.4296	0.562	1.0443	1.1137	0.7676	2	5.701	2.0734	1.7403	2.7013	2.2975	0.3099
756	3.0636	0.9789		2.7968	2.1184	9.4218	10.2014	1.906	0.4285	0.9846	1.1221	0.7286	2	4.0377	1.659	1.2254	2.2769	1.7115	0.4119
757	4.5721	1.0138	0.8869	4.4587	3.5208	14.5625	26.1392	2.8971	0.7004	0.8869	1.1401	0.6007	2	10.2	3.9515	0.9223	6.5786	2.1398	2.6662
758	4.1299	0.9752		3.8033	2.8042	12.6532	6.4999	2.7542	0.6104	0.9195	1.0723	0.6128	2	7.7232	2.0801	1.4802	3.3943	2.5751	0.502
759	3.8657	1.018		3.662	2.8172	12.3631	20.3439	6.675	1.521	0.9974	1.1346	0.7079	2	18.8047	7.5893	3.0258	10.7213	5.317	3.8256
760	3.6401	0.9628		3.3408	2.5093	11.01	14.6344	3.0518	0.6955	0.9472	1.0763	0.6123	2	7.658	2.716	1.38	4.4355	2.6053	1.1207
761	3.763	0.9984		3.4821	2.6365	11.8028	17.1049	6.1785	1.3801	0.8732	1.0788	0.5623	2	16.2895	5.666	4.428	10.0773	5.1217	2.7863
762	4.2721	0.9653		3.9061	2.8697	12.9557	36.8586	4.2488	0.9411	0.8461	1.0602	0.5524	2	12.1928	5.9762	1.8295	10.8177	2.6827	4.4941
763	2.9351	1.0714		2.9339	2.4057	9.8792	2.6912	4.4978	1.0953	1.1063	1.1788	0.8439	2	10.8204	3.985	3.3179	4.7219	4.3768	0.2912
764	3.7145	0.992		3.465	2.6323	11.5756	12.2875	4.2397	0.9641	0.9817	1.1143	0.6877	2	11.1601	3.9286	2.0945	5.7129	3.7188	1.3713
765	3.9047	0.9466		3.4307	2.4421	11.6124	40.1531	6.1689	1.2973	0.8499	1.0369	0.5008	2	15.0651	7.8979	1.2483	15.772	3.6919	6.0491
766	4.1622	0.9665	0.8008	3.7819	2.7545	12.6382	18.4156	5.8347	1.2717	0.8008	1.0914	0.4715	2	16.0717	5.2043	4.689	11.0373	4.7602	2.9597
767	3.1038	0.9784		2.8311	2.0877	9.5406	-1.4368	3.0891	0.676	0.9822	1.0612	0.6768	2	6.4491	2.0281	2.1553	2.9966	3.1335	-0.0927
768	3.2162	1.0009		2.9682	2.2337	10.1131	24.1091	4.1432	0.9151	0.9841	1.1127	0.698	2	9.2546	4.4258	1.0673	6.341	3.1443	2.2312
769	4.4657	0.9619	0.8339	4.1331	3.0864	13.4948	33.7879	4.9323	1.1281	0.8339	1.1165	0.5044	2	15.2232	6.791	1.6052	13.4622	3.2658	5.1436
770	3.0873	1.2541		3.5164	3.2676	12.1631	-28.1005	4.7613	1.2791	1.2391	1.3374	1.1013	2	15.5581	2.3451	5.4427	2.1294	6.0993	-4.3719
771	2.7684	0.9889		2.587	1.9612	8.601	-10.2696	3.6692	0.8366	1.0199	1.119	0.7136	2	7.196	2.1484	2.9108	3.0105	4.0459	-0.739
772	3.6501	0.9495		3.3022	2.4365	10.8883	22.4479	7.2719	1.6272	0.9575	1.0891	0.5949	2	17.7179	7.3324	4.1987	12.3247	5.6394	3.9773
773	3.5706	1.0192		3.3279	2.5214	11.4325	15.1002	3.8045	0.8391	0.9559	1.0778	0.6606	2	9.5926	3.5822	1.8575	5.4226	3.23	1.4485
774	3.07	0.9871		2.921	2.2593	9.5206	15.9221	1.9131	0.454	1.0132	1.0875	0.7418	2	4.3223	1.8815	1.1639	2.5362	1.6086	0.6882
775	2.5865	0.9675		2.2229	1.5968	7.8615	-21.1159	4.053	0.8232	0.9351	1.066	0.6059	2	6.4719	1.6075	3.4454	2.6532	4.9089	-1.3666
776	3.2533	0.9404		2.9168	2.1543	9.6115	23.0693	6.1447	1.3773	0.9693	1.0887	0.6218	2	13.2375	5.9931	3.4545	9.6385	4.7272	3.0538
777	2.6509	0.9131		2.3043	1.6529	7.6045	-22.0799	2.3899	0.5195	0.9638	1.0444	0.6489	2	3.9502	1.021	2.1721	1.5734	2.9176	-0.8722
778	3.2381	0.9733		2.9896	2.2395	9.9014	28.1907	4.1687	0.9429	1.0141	1.0813	0.7343	2	9.3357	4.8298	1.9253	6.5778	2.9935	2.6318
779	4.6524	1.0184	0.8569	4.5272	3.555	14.8848	19.4737	5.1572	1.2317	0.8569	1.15	0.6082	2	18.334	6.096	2.7575	10.0236	4.1529	3.5703
780	3.2871	1.1601		3.5635	2.9264	11.9798	10.9501	4.6985	1.1477	1.0592	1.2897	0.7563	2	13.7497	4.6698	3.355	6.1749	4.184	1.5056
781	3.9827	0.9782		3.6492	2.7066	12.2386	15.9061	4.6442	1.0271	0.8678	1.0809	0.5946	2	12.57	4.3217	1.7974	7.2678	3.9055	1.9994
782	3.5271	0.9265		3.1223	2.2609	10.2668	12.2791	3.199	0.7045	0.9245	1.0527	0.5792	2	7.2326	2.5134	1.2724	4.3395	2.8062	0.8881
783	2.7195	0.973		2.4499	1.8156	8.3131	13.7129	4.4025	0.9615	0.9634	1.0328	0.6312	2	7.9932	3.4939	2.695	5.5353	3.7987	1.0961
784	4.9764	1.006	0.7355	4.7799	3.7097	15.7282	6.1564	5.9146	1.395	0.7355	1.1176	0.4785	2	21.9413	4.0067	2.8078	8.3733	5.5504	1.3508
785	3.973	0.8907		3.4007	2.3763	11.1173	28.9608	4.6645	0.997	0.8238	1.0283	0.5433	2	11.0843	5.0105	1.8678	9.222	3.3136	3.2101
786	4.0861	0.9815		3.8162	2.8619	12.5997	34.6072	2.6515	0.6023	0.9336	1.0908	0.602	2	7.5883	3.6699	0.694	6.096	1.7339	2.6261
787	4.9408	0.9114		4.3302	3.09	14.1471	14.2523	5.9374	1.2968	0.8332	1.0313	0.478	2	18.3465	5.0484	2.7911	10.5612	5.0911	2.6148
788	4.7413	0.9284	0.5943	4.2102	3.029	13.829	5.3197	3.3655	0.7372	0.5943	1.0717	0.368	2	10.1942	1.715	1.9512	4.6601	3.1865	0.5423
789	3.3794	0.9566		3.0838	2.3014	10.1558	21.4192	3.3428	0.7575	0.9413	1.0539	0.5881	2	7.6931	3.1927	0.9307	5.4286	2.6268	1.6478
790	4.6858	0.953		4.3302	3.2315	14.0288	18.4854	4.0249	0.9271	0.9182	1.0824	0.6067	2	13.0065	4.395	1.2984	7.2435	3.2808	2.4043
791	2.9178	0.9971		2.7326	2.1036	9.1401	8.7388	4.978	1.1457	1.0175	1.1047	0.7285	2	10.4717	4.2248	3.1665	5.7992	4.5431	0.9151
792	4.2392	0.9017		3.6749	2.5666	12.0091	23.4389	6.7557	1.4438	0.8241	1.0071	0.521	2	17.3391	6.759	2.0959	12.9721	5.1723	4.0641
793	2.6457	0.9646		2.3942	1.7705	8.0178	-6.3152	3.4666	0.7655	1.0003	1.1052	0.6717	2	6.1376	2.088	2.4708	3.1084	3.6854	-0.3876
794	2.7806	1.0495		2.7326	2.1752	9.1675	-12.405	3.842	0.9116	1.1091	1.159	0.7983	2	8.3571	2.4107	3.1169	3.0199	4.3185	-1.0367
795	3.9874	1.0091		3.8419	3.0074	12.6408	31.8823	6.5281	1.5531	0.9178	1.1128	0.6756	2	19.6325	9.2635	1.7083	13.7117	4.4467	6.2593
796	2.9208	0.9561		2.6384	1.9493	8.7728	20.4591	3.0212	0.6713	0.9758	1.0655	0.6794	2	5.8893	2.8377	0.9398	4.1765	2.4032	1.2049
797	3.3436	0.9772		3.1352	2.369	10.2645	35.1675	5.1514	1.1889	0.9729	1.0931	0.6735	2	12.2036	6.5411	1.9279	9.7119	3.3397	4.2917
798	3.4237	1.0394		3.3151	2.6064	11.1792	19.8542	3.1883	0.7434	1.0481	1.1164	0.7083	2	8.3101	3.4598	1.3922	4.8847	2.5553	1.6499
799	3.0699	0.9699		2.8011	2.0793	9.3538	-2.6834	5.375	1.1948	0.9718	1.0622	0.6766	2	11.1762	3.4346	4.2353	5.076	5.5192	-0.2999
800	2.8795	0.9424		2.497	1.7609	8.5255	10.5623	2.52	0.5205	0.9368	1.028	0.5866	2	4.4375	1.7907	1.1832	3.0528	2.2538	0.4687
801	2.7439	0.909		2.3128	1.5943	7.8356	2.48	5.3364	1.0858	0.8705	1.022	0.5326	2	8.5079	2.9826	3.0654	5.6003	5.2042	0.211
802	2.9293	1.0503		2.8654	2.3164	9.6661	10.452	4.8432	1.1606	1.0744	1.1842	0.8365	2	11.2189	4.8007	3.3148	5.7387	4.337	1.1726
803	3.115	0.9672		2.7883	2.0536	9.4648	2.2985	3.43	0.7442	0.9842	1.0577	0.6324	2	7.0438	2.281	2.1557	3.6071	3.3511	0.1619
804	2.3932	1.2957		2.6726	2.5179	9.7418	8.6518	2.0703	0.5351	1.2817	1.4086	1.188	2	5.2128	2.6977	1.4081	2.2708	1.8911	0.451
805	3.7854	0.8835		3.1866	2.1843	10.5067	2.9994	8.8681	1.8437	0.8968	0.9872	0.532	2	19.3707	5.1572	5.2745	9.6943	8.6022	0.581
806	3.0223	1.013		2.784	2.0917	9.618	11.054	3.6105	0.7852	0.9813	1.1025	0.6616	2	7.552	2.9595	1.8743	4.4732	3.2115	0.8348
807	2.8809	1.0055		2.6426	1.9791	9.1004	13.0203	4.7655	1.0364	1.0068	1.0785	0.6735	2	9.4314	4.0195	2.5103	5.9684	4.145	1.228
808	2.9289	1.0194		2.7968	2.1785	9.3802	-6.6156	3.5983	0.8357	1.0137	1.1204	0.7676	2	7.839	2.4263	3.024	3.1608	3.8364	-0.5186
809	4.2104	0.9528		3.7734	2.7399	12.6037	38.1635	4.6937	1.0204	0.8658	1.0557	0.5151	2	12.8602	6.4028	1.1221	12.4309	2.9024	4.9079
810	3.4894	0.9314		3.041	2.1346	10.2106	29.0975	7.1571	1.4962	0.8965	1.0276	0.6033	2	15.2776	7.5069	2.2664	12.4429	5.0746	4.4454
811	4.0212	0.9878		3.829	2.9349	12.4792	18.0201	5.5454	1.3042	0.9961	1.1427	0.7301	2	16.2752	6.252	3.573	8.563	4.5461	2.9328
812	3.5415	0.974		3.2551	2.4117	10.8364	4.3373	4.9377	1.0989	0.995	1.1238	0.6279	2	11.9083	3.4823	3.0195	5.5462	4.7236	0.5165
813	2.5445	0.9518		2.2829	1.6819	7.6082	30.5959	4.9449	1.0931	1.0136	1.0724	0.7287	2	8.3168	5.0454	2.0209	6.924	3.432	2.5446
814	4.1077	0.9565		3.7777	2.8403	12.3431	24.8105	4.0233	0.9258	0.8811	1.1288	0.613	2	11.4274	4.6896	1.0984	7.65	3.0251	2.8352
815	2.4891	1.0169		2.2657	1.6869	7.9516	-11.1708	2.958	0.6275	0.9575	1.0959	0.6714	2	4.9898	1.6504	2.5582	2.4582	3.2885	-0.5574
816	2.999	1.0399		2.8482	2.2221	9.7976	-1.0059	3.9585	0.8978	1.0416	1.1157	0.7072	2	8.7962	2.7392	3.2487	3.8733	3.9984	-0.0885
817	4.4333	1.0185		4.2574	3.323	14.1848	17.3261	5.1535	1.2073	0.9262	1.1374	0.5861	2	17.125	5.4645	3.1494	9.3227	4.2606	2.9671
818	3.1414	0.9878		2.9382	2.2392	9.7487	15.8006	3.7351	0.8579	1.0029	1.0778	0.6509	2	8.3636	3.3686	2.2097	5.1752	3.1449	1.3215
819	3.5578	0.9681		3.2508	2.3964	10.821	-17.5801	1.4299	0.3167	0.9546	1.0808	0.6323	2	3.4266	0.4606	1.0605	0.7285	1.6813	-0.6024
820	3.7554	1.029		3.5849	2.7465	12.1397	37.433	7.3265	1.6575	0.9602	1.126	0.6555	2	20.1221	10.5374	2.1714	16.0741	4.584	7.5323
821	2.6122	1.0555		2.5056	1.9779	8.6623	18.0091	4.4537	1.0169	1.0653	1.1345	0.7474	2	8.8089	4.3154	2.1316	5.7742	3.6516	1.5864
822	2.3974	1.0701		2.2743	1.7926	8.0595	-31.2001	3.0553	0.6796	1.0087	1.144	0.808	2	5.4769	1.5303	3.0258	1.8938	4.0086	-1.7088
823	3.4737	0.9502		3.1652	2.3556	10.3693	37.0069	3.7276	0.8468	0.9598	1.0975	0.6684	2	8.7808	4.8189	1.8028	7.2101	2.3482	3.2495
824	3.9659	0.9941	0.8388	3.7605	2.922	12.3852	15.9748	3.4337	0.8101	0.8388	1.1357	0.5696	2	10.0333	3.2462	2.5929	5.6991	2.8852	1.6028
825	4.6276	0.9259	0.7252	4.1888	3.0778	13.4612	40.4976	5.241	1.1983	0.7252	1.0632	0.4689	2	16.1306	7.9948	1.6216	17.0497	3.1185	6.5325
826	3.711	0.9734		3.4607	2.6381	11.3482	16.3283	3.0751	0.7149	0.9838	1.1151	0.6941	2	8.1123	3.1104	2.2995	4.4815	2.573	1.3246
827	3.1177	0.9531		2.8354	2.1178	9.335	18.5185	3.124	0.7087	0.9454	1.0805	0.6203	2	6.6161	2.8043	1.4926	4.5205	2.5455	1.2252
828	2.3252	1.3079		2.5655	2.4193	9.5539	-57.3295	2.2648	0.5735	1.2766	1.4419	1.1741	2	5.4792	1.0424	3.2702	0.8879	3.5633	-3.1412
829	4.4727	0.9474	0.7338	4.0475	2.9492	13.3123	14.5581	5.0933	1.1284	0.7338	1.084	0.458	2	15.0212	4.1798	2.3434	9.1269	4.3519	2.1868
830	4.4634	0.8389	0.6287	3.6106	2.3591	11.7636	38.4707	2.8034	0.5622	0.6287	0.9838	0.3562	2	6.6136	3.1587	0.6986	8.8672	1.725	2.5443
831	2.6482	1.0106		2.5056	1.9158	8.4076	12.2966	2.9443	0.6709	1.0548	1.1124	0.715	2	5.6406	2.5398	1.5844	3.5523	2.5822	0.6936
832	3.7016	0.9365		3.2637	2.3405	10.891	20.5393	3.6603	0.7866	0.8509	1.0299	0.5818	2	8.567	3.4518	1.8763	5.9331	2.9086	1.7596
833	2.8729	1.0116		2.754	2.1615	9.1298	-0.7282	2.8546	0.6758	1.0174	1.1476	0.7044	2	6.1703	1.9806	2.6157	2.8116	2.8754	-0.0449
834	4.7627	0.9237	0.7731	4.206	2.9918	13.8214	36.4607	3.9232	0.8492	0.7731	1.0597	0.4856	2	11.7373	5.49	1.2131	11.3054	2.4927	4.2795
835	2.9994	0.912		2.6255	1.8815	8.5934	9.7794	3.4256	0.75	0.9063	1.0727	0.5771	2	6.4452	2.4139	1.8039	4.1829	3.0907	0.6303
836	2.4052	1.0071		2.1629	1.6078	7.6095	2.043	3.0566	0.6458	0.9631	1.0979	0.7013	2	4.9144	2.2003	1.8433	3.1374	2.9942	0.1004
837	2.7186	1.0135		2.557	1.9756	8.6565	13.4617	4.4967	1.0262	0.9817	1.1146	0.633	2	8.8837	3.6591	3.0419	5.7807	3.8913	1.1959
838	2.8621	0.993		2.6041	1.9375	8.9287	13.555	2.9091	0.6313	0.9695	1.0432	0.6262	2	5.6363	2.3386	1.606	3.7349	2.5148	0.764
839	1.6195	1.1246		1.5419	1.2302	5.7221	-16.825	1.0866	0.2336	0.9784	1.2073	0.8383	2	1.3367	0.8393	0.7886	1.0011	1.2694	-0.2249
840	4.2669	0.8764	0.7353	3.5721	2.4299	11.7475	36.0989	4.6632	0.9646	0.7353	1.0236	0.4386	2	11.3311	5.3974	1.7156	12.3058	2.9798	4.0904
841	2.7724	1.0764		2.784	2.2555	9.3751	6.2574	3.5547	0.8552	1.1005	1.1761	0.7891	2	8.0177	3.1311	2.5001	3.9682	3.3323	0.5017
842	3.2429	0.9557		2.8782	2.1055	9.7369	15.229	6.2015	1.341	0.9235	1.0622	0.576	2	13.0573	5.0168	3.4081	8.7093	5.2572	1.9885
843	3.3786	0.9399		3.0324	2.2132	9.9763	27.939	3.3588	0.7451	0.8937	1.0706	0.5678	2	7.4337	3.4512	1.6203	6.078	2.4204	2.0769
844	2.7373	0.9896		2.4799	1.8459	8.5097	-1.9289	2.4215	0.5253	0.9908	1.1171	0.6408	2	4.4698	1.4954	1.3	2.3337	2.4682	-0.0862
845	3.5431	1.0264		3.4264	2.6804	11.4247	18.1036	2.7676	0.6493	0.9906	1.1244	0.6877	2	7.4184	2.9016	1.5087	4.2196	2.2666	1.343
846	5.3268	0.9182		4.797	3.4535	15.3663	24.9459	3.8529	0.8659	0.9001	1.0179	0.5899	2	13.306	5.0253	1.495	8.5184	2.8918	3.3193
847	3.6482	0.9897		3.4136	2.6055	11.3434	21.3049	3.3572	0.7711	0.9712	1.0919	0.6102	2	8.7473	3.4757	1.3637	5.6961	2.642	1.8636
848	2.3978	0.9664		2.0559	1.4695	7.2799	-6.0859	4.5654	0.9216	0.9035	1.0625	0.6466	2	6.7089	2.7235	2.8808	4.2117	4.8432	-0.4083
849	2.8553	0.9906		2.6855	2.0878	8.8853	10.6117	1.9395	0.4557	1.0244	1.1067	0.7122	2	4.0493	1.6645	1.0566	2.3371	1.7337	0.4297
850	3.1882	0.9373		2.8097	2.0229	9.3877	10.439	4.9879	1.0748	0.9197	1.0427	0.6528	2	10.09	3.9695	1.8084	6.0807	4.4672	1.0533
851	4.095	1.0348		4.0218	3.2213	13.3121	17.6541	3.99	0.9655	1.0085	1.136	0.7285	2	12.8531	4.6628	2.2678	6.4002	3.2856	2.2691
852	3.1888	0.92		2.7583	1.9631	9.2164	6.8656	4.4993	0.9583	0.9217	1.0322	0.6154	2	8.8325	3.1852	2.7213	5.1757	4.1904	0.6064
853	3.9022	1.0461		3.829	3.1058	12.8243	11.4985	4.8807	1.182	1.0433	1.2054	0.7134	2	15.1585	4.8246	1.9714	6.7627	4.3195	1.743
854	2.6457	1.0583		2.527	1.9584	8.7959	-9.9229	4.3694	0.9728	1.0679	1.1329	0.7498	2	8.557	2.7523	3.5892	3.6706	4.803	-0.8491
855	3.9046	0.9685		3.602	2.7113	11.8799	13.0172	3.663	0.836	0.9479	1.0412	0.6068	2	9.9315	3.226	2.0778	5.3168	3.1862	1.2928
856	3.0378	0.9782		2.7925	2.0719	9.3356	-15.8727	4.6645	1.0352	0.9682	1.0955	0.6232	2	9.6644	1.8341	4.4274	2.9432	5.4048	-1.534
857	3.5042	0.9333		3.1181	2.2688	10.2745	41.1882	5.749	1.2695	0.9063	1.0422	0.5608	2	13.0433	7.2683	1.404	12.9614	3.3811	5.3723
858	4.1785	0.9548		3.7948	2.793	12.5335	29.6884	3.9796	0.8868	0.8901	1.034	0.5421	2	11.1151	4.8169	2.8091	8.885	2.7981	3.2999
859	3.1456	1.0005		2.8782	2.1509	9.8871	15.7391	4.3765	0.9521	0.9916	1.06	0.6457	2	9.4135	3.8629	2.4502	5.9822	3.6878	1.4816
860	3.883	0.9914		3.5721	2.6335	12.0937	22.8404	3.5091	0.7641	0.9249	1.129	0.6124	2	9.2411	3.7689	1.3353	6.1542	2.7076	2.1107
861	4.1329	1.0181	0.8517	4.0304	3.1777	13.2193	44.5177	6.5986	1.5862	0.8517	1.1802	0.6045	2	20.9683	11.5478	1.4243	19.1019	3.6611	9.3346
862	4.4434	0.9046		3.829	2.6783	12.6282	11.6567	5.3677	1.1384	0.8993	1.0413	0.5279	2	14.3763	4.1794	2.583	7.9162	4.742	1.6758
863	2.8597	0.9138		2.4499	1.7269	8.2099	-6.6617	3.2632	0.6864	0.9366	1.0334	0.5792	2	5.6352	1.6406	2.2057	2.8325	3.4806	-0.3754
864	2.8148	0.9873		2.5698	1.9494	8.7307	-22.913	3.5185	0.7856	0.9987	1.1337	0.7619	2	6.859	1.7233	3.0603	2.262	4.3248	-1.5716
865	5.499	1.0083	0.6666	5.2853	4.1258	17.4181	-1.199	3	0.7106	0.6666	1.1899	0.3747	2	12.3772	0.9892	1.7465	2.6398	3.0359	-0.1484
866	3.6565	0.9779		3.4007	2.5653	11.2329	23.1715	6.2236	1.4213	0.9473	1.0788	0.6101	2	15.9653	6.6164	2.7938	10.8455	4.7815	3.6994
867	2.5984	0.9256		2.2229	1.5678	7.5555	3.2033	4.4723	0.928	0.9838	1.0158	0.6032	2	7.0116	2.8358	2.5019	4.7014	4.329	0.2246
868	2.5866	1.0942		2.4799	1.9822	8.8918	3.3105	4.1115	0.9166	1.0041	1.1869	0.7112	2	8.1498	3.0971	2.6919	4.3548	3.9754	0.2698
869	3.918	0.9803		3.6363	2.7389	12.0663	28.5511	3.1483	0.7146	0.9312	1.0473	0.622	2	8.6228	3.8611	1.4035	6.2074	2.2494	2.4619
870	4.9096	0.8851	0.7317	4.2231	2.925	13.6513	15.9462	3.8879	0.833	0.7317	1.0341	0.4509	2	11.372	3.2869	1.9982	7.2895	3.2679	1.8134
871	3.4644	0.9345		3.1138	2.2868	10.171	-4.4404	4.1785	0.9395	0.9827	1.0481	0.6999	2	9.5554	2.6301	2.3844	3.7578	4.364	-0.4243
872	6.0683	0.9152	0.6906	5.3624	3.836	17.4474	27.7566	4.2967	0.9447	0.6906	1.0466	0.4679	2	16.4822	6.0274	2.0089	12.881	3.1041	4.5749
873	2.22	1.0216		2.0002	1.4889	7.1249	-5.8615	3.7458	0.7828	0.9961	1.0931	0.686	2	5.5771	2.3931	2.5651	3.4887	3.9652	-0.3269
874	3.1862	0.9415		2.8311	2.0608	9.4243	31.6423	3.6337	0.7946	0.9351	1.0483	0.613	2	7.4884	3.8922	1.1693	6.3492	2.4839	2.3695
875	4.6859	0.9121		4.1246	2.969	13.4267	19.151	4.451	0.9842	0.837	1.0829	0.4938	2	13.215	4.3077	1.4582	8.724	3.5986	2.5308
876	3.5267	0.9481		3.1823	2.3424	10.5045	2.1472	4.5192	1.0077	0.9348	1.0728	0.5988	2	10.5858	2.8753	1.9306	4.8018	4.4221	0.2273
877	2.8943	1.0529		2.7669	2.1597	9.5738	-7.2302	6.8422	1.5435	1.0738	1.1284	0.7556	2	14.777	4.4756	6.3332	5.9228	7.3367	-1.0684
878	4.7532	0.9219		4.2231	3.0252	13.7662	31.8093	5.2223	1.1476	0.856	1.0471	0.5611	2	15.7985	7.0237	2.7967	12.5166	3.5612	5.0254
879	3.7427	0.9464		3.3151	2.3762	11.1278	28.15	6.7248	1.436	0.9135	1.0792	0.6033	2	15.9794	7.4131	2.8575	12.2881	4.8318	4.4982
880	3.0903	0.8836		2.5741	1.734	8.5783	20.0669	3.5185	0.7112	0.8509	0.9825	0.5783	2	6.1011	2.8507	1.3239	4.9296	2.8125	1.2243
881	4.1785	1.1145		4.3387	3.6883	14.6296	33.3402	4.9837	1.2565	1.0207	1.3179	0.7708	2	18.3814	8.689	1.9114	11.273	3.3221	6.1284
882	2.9775	0.9079		2.5184	1.7052	8.4923	-8.6175	2.6397	0.53	0.8804	1.0078	0.6146	2	4.5013	1.3743	1.7193	2.2361	2.8672	-0.3879
883	5.0742	0.8972	0.5491	4.3987	3.1113	14.3029	29.2846	4.7745	1.0386	0.5491	1.0441	0.3393	2	14.8549	5.4958	1.2124	16.1964	3.3763	4.3502
884	4.9889	0.811	0.5239	3.979	2.5737	12.7106	11.6505	5.2707	1.0672	0.5239	0.9575	0.2791	2	13.5651	2.8801	2.2515	10.3187	4.6566	1.5804
885	6.1233	0.9562	0.6657	5.7007	4.3308	18.3947	34.8945	5.2852	1.2443	0.6657	1.0923	0.3885	2	22.8893	9.3238	2.1653	24.0013	3.4409	7.9871
886	4.9947	0.8664	0.6746	4.2445	2.8993	13.5946	7.5564	5.743	1.2248	0.6746	1.026	0.3882	2	16.6508	3.3191	4.7316	8.5502	5.309	1.2582
887	2.8058	0.9533		2.5142	1.8409	8.4035	-13.6903	3.8425	0.8417	0.9673	1.0608	0.689	2	7.0736	2.0414	3.3312	2.9629	4.3684	-0.9684
888	2.98	0.9278		2.6555	1.9487	8.6865	20.6288	1.3368	0.2999	0.9817	1.1108	0.6161	2	2.6051	1.1911	0.6966	1.9332	1.061	0.5374
889	3.6835	1.0312		3.5549	2.7829	11.9334	20.0782	4.2097	0.9817	0.9751	1.1205	0.6818	2	11.7152	4.6462	1.6843	6.8142	3.3644	2.3522
890	2.5755	0.9846		2.4285	1.8554	7.9666	-24.8551	6.9576	1.6204	1.0128	1.1305	0.7608	2	12.9092	3.4008	7.2646	4.4699	8.6871	-3.2086
891	3.596	0.9709		3.3451	2.5303	10.9681	4.6263	4.3355	1.0002	0.9729	1.0815	0.7001	2	10.97	3.4022	3.1322	4.8599	4.135	0.5075
892	4.2519	0.9898		4.0132	3.0617	13.2213	33.6116	5.5132	1.2767	0.8948	1.0906	0.6252	2	16.8799	7.9619	2.3559	12.7353	3.6601	5.6736
893	3.3065	0.9011		2.8311	1.9771	9.3608	11.6195	5.2166	1.1018	0.8866	0.9993	0.5793	2	10.3137	3.8694	2.7365	6.6792	4.6106	1.1984
894	3.249	0.9367		2.8182	2.0054	9.5609	2.6089	6.9153	1.4505	0.9674	1.0692	0.5956	2	13.8679	4.3733	3.6732	7.3422	6.7348	0.3618
895	2.8561	1.0112		2.6641	2.0461	9.0731	17.4001	4.1228	0.9297	1.0108	1.0892	0.687	2	8.4356	3.8073	2.6233	5.542	3.4054	1.4678
896	2.9935	1.1002		3.0153	2.4854	10.3467	21.5365	3.2031	0.7694	1.0843	1.1507	0.7607	2	7.9609	3.6263	2.0103	4.767	2.5132	1.7145
897	4.9044	0.927	0.757	4.4201	3.2229	14.2823	50.9854	1.5759	0.3556	0.757	1.0624	0.5148	2	5.0789	2.9872	0.2962	5.8024	0.7724	2.5895
898	3.197	0.9609		2.8868	2.1368	9.6509	28.8615	7.6519	1.6942	0.9231	1.0588	0.652	2	16.3505	8.2684	3.2379	12.6807	5.4435	4.719
899	3.5345	0.8773		2.8611	1.8854	9.7412	31.9417	5.8376	1.1299	0.7832	0.9713	0.456	2	11.0063	5.3274	1.636	11.682	3.973	3.5156
900	3.5343	0.9844		3.2979	2.4918	10.9304	6.728	5.4584	1.2444	0.9604	1.1057	0.6226	2	13.6013	4.085	3.6855	6.561	5.0912	0.9151
901	3.2948	1.0402		3.2337	2.5462	10.7672	31.7006	4.9919	1.1805	1.0529	1.1315	0.722	2	12.7105	6.4908	1.9537	8.9903	3.4094	4.0293
902	3.917	1.0917		4.0646	3.457	13.4342	-7.9739	4.0264	1.0361	1.1831	1.2763	0.9355	2	13.9192	2.9571	2.9363	3.161	4.3475	-1.1099
903	7.8772	0.9709		7.4054	5.5456	24.0264	1.1061	1.2556	0.2898	0.9213	1.0631	0.5524	2	6.9631	0.763	0.7024	1.3811	1.2417	0.077
904	4.3475	0.9156		3.7905	2.6681	12.5047	7.5264	5.2865	1.128	0.8216	1.0811	0.4724	2	14.105	3.371	2.0869	7.1359	4.8885	1.0616
905	3.3364	1.0487		3.3236	2.7123	10.9925	17.2834	3.603	0.889	1.0506	1.1835	0.8379	2	9.7724	4.1863	2.8058	4.996	2.9803	1.689
906	2.7465	1.0164		2.5527	1.936	8.7698	-5.4493	6.7669	1.4938	1.0165	1.0819	0.6889	2	13.1007	4.2023	5.7997	6.0996	7.1357	-0.7139
907	5.2197	0.9441	0.4971	4.7927	3.5387	15.4811	6.4479	2.6156	0.5979	0.4971	1.1283	0.3009	2	9.2557	1.3332	2.5259	4.4301	2.4469	0.5968
908	4.1166	0.884		3.5078	2.4218	11.4319	27.4246	5.554	1.1766	0.8337	1.038	0.5179	2	13.4507	5.7764	2.6459	11.1534	4.0308	3.6888
909	2.529	0.9471		2.2615	1.673	7.5244	22.572	6.2376	1.3869	1.0059	1.0728	0.6963	2	10.4355	5.7184	2.4837	8.2123	4.8295	2.3555
910	2.8592	0.9376		2.4842	1.7682	8.4219	16.0359	4.5848	0.9626	0.9291	1.0571	0.5738	2	8.1068	3.5089	1.9908	6.1152	3.8496	1.3
911	4.6843	0.8799	0.7591	3.9875	2.768	12.9488	25.4227	5.9866	1.2797	0.7591	1.0314	0.4444	2	16.571	6.1968	1.3154	13.9449	4.4646	4.2128
912	3.3767	0.9935		3.1052	2.3426	10.5391	10.9308	4.9706	1.1049	0.9712	1.0952	0.6162	2	11.6442	4.0007	2.0927	6.493	4.4274	1.2728
913	2.9226	0.9307		2.5741	1.8446	8.5454	-2.0298	6.8561	1.48	0.9164	0.9819	0.6245	2	12.6468	4.1121	4.8178	6.5844	6.9954	-0.2567
914	4.1501	0.9442	0.7611	3.7691	2.7402	12.3107	21.7858	4.5299	1.0083	0.7611	1.0815	0.5027	2	12.4127	4.4853	1.3402	8.922	3.5429	2.7042
915	3.0024	1.0241		2.9125	2.315	9.6593	19.7941	3.3863	0.8116	1.0475	1.122	0.7172	2	7.8392	3.4996	1.4179	4.8796	2.716	1.5517
916	3.6117	0.9727		3.2466	2.3787	11.037	-6.9481	3.6394	0.7844	0.9627	1.0579	0.6727	2	8.657	2.0167	3.7916	2.9981	3.8923	-0.6015
917	4.7556	0.8571	0.7283	3.979	2.7062	12.8052	39.3129	5.1788	1.0945	0.7283	1.0256	0.4409	2	14.015	6.8953	1.0661	15.64	3.1429	5.5097
918	2.4082	0.9661		2.0944	1.4923	7.3091	7.1321	5.3208	1.0863	0.9225	1.0347	0.655	2	7.9402	3.803	2.5091	5.8058	4.9413	0.5663
919	3.7065	0.9875		3.435	2.6051	11.4991	6.2401	5.2577	1.1911	0.9946	1.0669	0.6928	2	13.6969	4.2702	2.7218	6.1633	4.9297	0.8547
920	3.2104	1.0036		3.0067	2.2837	10.1221	34.2712	4.5568	1.0281	0.9837	1.0694	0.6951	2	10.4064	5.6482	1.0021	8.1263	2.9952	3.5664
921	4.7255	0.8931	0.7997	4.0603	2.814	13.2582	28.3731	5.9346	1.2596	0.7997	1.0518	0.4638	2	16.7	6.7099	1.7348	14.4666	4.2507	4.7383
922	5.2095	0.8862	0.5308	4.4501	3.109	14.504	24.149	3.4488	0.7393	0.5308	1.0471	0.313	2	10.7222	3.408	1.3202	10.8895	2.6159	2.5893
923	3.5243	0.929		3.1138	2.2534	10.2864	6.6193	3.2241	0.7063	0.9277	1.0898	0.5801	2	7.2651	2.2274	1.8742	3.8396	3.0107	0.4809
924	2.4393	0.8092		1.7946	1.0601	6.2013	2.4924	5.1509	0.8805	0.8038	0.8723	0.4715	2	5.4605	2.5043	2.2067	5.3113	5.0227	0.1361
925	4.5237	1.0059		4.3387	3.348	14.2951	17.5795	6.2945	1.4742	0.9827	1.055	0.7085	2	21.074	7.3803	3.0987	10.4171	5.188	3.7047
926	3.8705	0.9371		3.4778	2.5293	11.395	17.9846	5.7854	1.2842	0.8988	1.0365	0.5888	2	14.6331	5.4258	3.5154	9.2144	4.745	2.6317
927	3.9843	1.0014	0.8482	3.8248	2.9654	12.5351	40.2171	3.7345	0.8835	0.8482	1.1712	0.6068	2	11.0744	5.8085	0.7769	9.5728	2.2327	4.4538
928	4.7326	0.9863	0.7274	4.4758	3.4007	14.6637	20.2705	2.7463	0.6369	0.7274	1.1259	0.4569	2	9.3392	2.8935	0.9601	6.3328	2.1896	1.8931
929	5.1018	0.9491	0.7557	4.7242	3.5349	15.2121	18.4287	6.2549	1.4535	0.7557	1.1075	0.4655	2	22.1106	6.4497	3.1475	13.856	5.1022	4.0747
930	3.1548	0.998		2.9596	2.2628	9.8909	1.2004	3.2121	0.7348	1.0538	1.1203	0.7161	2	7.2683	2.3599	1.93	3.2954	3.1735	0.0872
931	2.5344	1.0747		2.4199	1.9101	8.5572	-7.7204	3.1939	0.7129	1.0408	1.1549	0.7949	2	6.1007	2.2638	2.5576	2.8479	3.4405	-0.471
932	2.9091	0.9834		2.6898	2.0048	8.9872	13.556	2.6953	0.6012	0.9898	1.0593	0.6617	2	5.4035	2.2742	1.2284	3.4369	2.3299	0.7325
933	4.2027	0.9507		3.7819	2.7249	12.5525	16.2363	2.8254	0.6133	0.8412	1.0983	0.483	2	7.6988	2.393	0.8462	4.9547	2.3666	1.25
934	4.7464	0.9368	0.7427	4.3344	3.2328	13.9692	39.4298	3.8744	0.8966	0.7427	1.1102	0.5057	2	12.5253	6.1254	1.1425	12.113	2.3468	4.9387
935	2.7974	0.8743		2.3257	1.5812	7.6836	-6.9276	3.1085	0.6397	0.871	0.9917	0.5981	2	4.9151	1.6473	2.0526	2.7544	3.3238	-0.3405
936	3.3264	1.0104		3.2251	2.5528	10.5595	19.56	3.8658	0.9346	1.0212	1.1441	0.7441	2	9.8686	4.2441	1.6866	5.7039	3.1097	1.9303
937	4.0066	0.9087		3.4479	2.3971	11.4379	29.3259	4.147	0.8691	0.8707	1.0283	0.5481	2	9.9407	4.5216	1.5331	8.2493	2.9308	2.9152
938	3.6997	0.951		3.3365	2.4506	11.0539	31.338	3.2966	0.7308	0.9166	1.0474	0.5779	2	8.0787	3.8398	1.5382	6.6445	2.2635	2.5317
939	2.4077	1.0674		2.2871	1.7843	8.0742	-14.2704	3.1855	0.7039	1.0666	1.1261	0.8106	2	5.6838	2.1394	2.5775	2.6393	3.6399	-0.8111
940	4.4002	1.0239		4.3259	3.4262	14.1537	32.4726	2.3794	0.576	0.9978	1.1497	0.6867	2	8.1524	3.7507	0.9909	5.4617	1.6068	2.6473
941	4.0754	0.8756		3.4093	2.2873	11.21	12.8092	2.7329	0.5576	0.8388	1.0107	0.4685	2	6.251	1.917	1.282	4.0922	2.3829	0.8007
942	3.2279	0.9633		2.921	2.124	9.7685	1.9797	3.8337	0.8336	0.9564	1.0773	0.6325	2	8.1428	2.5381	2.3187	4.0127	3.7578	0.1612
943	3.6569	1.0529		3.6149	2.9099	12.0967	21.2185	2.7593	0.6638	1.0381	1.1959	0.7423	2	8.0293	3.3173	2.0474	4.4691	2.1738	1.7037
944	3.3815	0.9777		3.1395	2.3882	10.3863	18.9931	4.1595	0.9564	0.9668	1.0816	0.6269	2	9.9336	3.9991	2.0613	6.3789	3.3695	1.8867
945	4.3567	1.0131		4.1374	3.1992	13.8663	34.791	2.985	0.6887	0.9172	1.1235	0.6498	2	9.5496	4.5872	1.075	7.0593	1.9465	3.3224
946	3.34	0.9306		2.9253	2.0766	9.7642	31.5642	2.623	0.5579	0.9164	1.0502	0.6176	2	5.447	2.828	1.0599	4.5792	1.7951	1.7193
947	4.5042	0.9039	0.6411	3.8719	2.729	12.791	46.384	3.0173	0.6438	0.6411	1.0356	0.4132	2	8.2343	4.4878	0.9435	10.8623	1.6178	3.8194
948	3.5805	0.9117		3.0838	2.1559	10.2549	37.37	6.1065	1.2838	0.8537	1.0508	0.5446	2	13.1651	7.0026	2.3343	12.8583	3.8245	4.9198
949	2.9556	1.0667		2.8953	2.3143	9.9045	10.3754	2.2526	0.5264	1.0619	1.1511	0.8102	2	5.2133	2.1766	1.636	2.6865	2.0189	0.5409
950	3.1371	0.9282		2.7754	2.0117	9.1476	-5.6202	2.4632	0.5417	0.9681	1.0655	0.6225	2	4.9553	1.341	1.6226	2.1543	2.6018	-0.2785
951	3.9378	0.9676	0.8534	3.5806	2.6349	11.9696	11.4582	2.7495	0.6052	0.8534	1.0586	0.5302	2	7.2446	2.1209	1.0686	4	2.4344	0.8301
952	4.9369	0.8238	0.5824	3.9575	2.5541	12.7766	34.9626	3.66	0.7317	0.5824	0.9572	0.329	2	9.348	4.0516	0.9523	12.313	2.3804	3.2683
953	3.1003	1.0372		2.9639	2.3008	10.102	8.4519	2.1804	0.4966	1.0335	1.1085	0.7644	2	5.0166	1.9497	1.2743	2.5508	1.9961	0.424
954	2.5695	0.9819		2.3428	1.7424	7.9263	-8.2247	3.2839	0.7219	0.99	1.0899	0.715	2	5.7218	2.0706	2.334	2.8959	3.554	-0.4706
955	2.6185	1.0494		2.5056	1.9533	8.6328	-5.8224	4.2417	0.9597	1.0406	1.1209	0.7291	2	8.2853	2.7902	3.0426	3.827	4.4886	-0.4824
956	4.8407	0.944		4.3987	3.2385	14.356	28.353	5.8547	1.3207	0.8928	1.0773	0.5411	2	18.9606	7.6456	1.6136	14.1304	4.1948	5.3759
957	2.6536	1.012		2.557	2.0254	8.4368	-8.6715	6.0758	1.4586	1.1	1.2042	0.8678	2	12.3059	4.6625	5.6216	5.373	6.6027	-1.0671
958	3.7329	0.9286		3.3365	2.4209	10.8896	50.3384	4.6206	1.0272	0.8557	1.0676	0.5627	2	11.1859	6.9221	0.8938	12.3005	2.2947	5.6308
959	3.1392	0.9555		2.8482	2.0972	9.4236	-6.0118	4.1093	0.9145	0.9845	1.0763	0.6211	2	8.6181	2.1876	3.024	3.5221	4.3563	-0.5181
960	3.9598	1.0802		3.9747	3.2802	13.438	24.3914	1.882	0.4594	0.979	1.1735	0.739	2	6.1735	2.5574	0.5926	3.4606	1.423	1.5058
961	3.4348	1.0216		3.2979	2.542	11.0237	8.043	2.2553	0.5201	1.01	1.1126	0.6804	2	5.7329	1.8721	1.0694	2.7516	2.0739	0.4611
962	2.4065	0.965		2.0687	1.4744	7.2956	-14.2264	4.163	0.8413	0.9241	1.0561	0.6565	2	6.1379	2.2487	2.8437	3.4252	4.7553	-0.8732
963	4.3313	1.0029	0.7813	4.1117	3.1667	13.6463	35.7748	5.7554	1.3356	0.7814	1.1862	0.4992	2	18.2257	8.3654	1.7664	16.7576	3.6964	6.5202
964	4.49	0.9647	0.7759	4.1246	3.0874	13.6074	21.413	2.3055	0.5231	0.7759	1.1047	0.514	2	7.1181	2.4555	0.9649	4.777	1.8119	1.5242
965	3.1471	1.0952		3.2337	2.7162	10.8286	-0.1764	4.2336	1.0619	1.104	1.1984	0.8217	2	11.4992	3.4646	3.5706	4.2163	4.241	-0.0203
966	3.8863	0.9533		3.525	2.5745	11.6386	11.9513	6.78	1.4998	0.9292	1.0852	0.6227	2	17.455	5.8036	3.6196	9.3194	5.9696	2.0861
967	4.4681	0.9842		4.206	3.1813	13.8158	34.2627	3.379	0.7781	0.9193	1.0892	0.5903	2	10.7496	4.9942	0.926	8.4609	2.2213	3.6831
968	3.1396	0.9929		2.951	2.2513	9.7929	22.5049	2.7624	0.6351	0.9936	1.1419	0.6686	2	6.2191	2.8309	1.3757	4.2341	2.1407	1.3996
969	3.3235	0.8844		2.8482	1.9897	9.2343	14.0745	3.1846	0.6862	0.879	1.0179	0.5688	2	6.3363	2.4482	2.0098	4.3043	2.7364	0.8918
970	2.4271	1.1514		2.4756	2.0641	8.7794	-6.9568	2.5001	0.5878	1.1396	1.2076	0.9483	2	5.1604	2.1769	1.8743	2.2955	2.674	-0.359
971	3.9557	1.0142		3.8419	2.9955	12.6039	37.9945	5.8027	1.3791	0.9623	1.1226	0.6259	2	17.382	8.8561	2.2688	14.1504	3.598	6.6042
972	3.1064	1.075		3.1352	2.5823	10.491	28.7384	3.1172	0.7673	1.0991	1.2178	0.8831	2	8.0495	4.2749	1.6711	4.841	2.2214	2.3133
973	4.0398	0.8612		3.3151	2.1994	10.9296	37.2278	5.7319	1.1534	0.7757	0.9507	0.4318	2	12.6067	6.2469	1.6928	14.4663	3.5981	4.6932
974	2.7771	1.0336		2.6898	2.1175	9.0176	7.4969	4.4543	1.0459	1.0859	1.1178	0.7647	2	9.4319	3.8578	3.5077	5.0451	4.1203	0.7071
975	3.6486	0.9919		3.3279	2.4901	11.3691	25.4172	4.5558	0.9978	0.9246	1.081	0.5787	2	11.3443	4.8499	1.1827	8.3801	3.3978	2.8834
976	3.9228	1.0333		3.7819	2.9791	12.7342	35.4714	3.031	0.7091	0.8885	1.1803	0.5811	2	9.0298	4.3395	1.137	7.468	1.9559	3.203
977	2.5264	1.0585		2.3557	1.8404	8.4011	11.2864	3.7653	0.8248	1.0294	1.1367	0.7931	2	6.9296	3.4315	2.1605	4.3264	3.3404	0.7821
978	1.7134	1.2774		1.8503	1.6373	6.876	3.6192	2.4925	0.5935	1.1696	1.3262	1.0119	2	4.081	2.5785	2.1463	2.5482	2.4022	0.1477
979	2.7565	1.0118		2.6212	2.0367	8.762	8.576	5.0233	1.1676	1.0548	1.1195	0.7173	2	10.2309	4.1716	3.2851	5.8156	4.5924	0.8774
980	2.6151	1.2169		2.9553	2.8097	9.9976	-19.5165	5.8012	1.6303	1.2813	1.5053	1.2591	2	16.2995	5.5487	5.0599	4.4069	6.9335	-3.1811
981	2.979	1.0351		2.8397	2.252	9.6872	25.9011	1.7518	0.4072	1.061	1.1526	0.7339	2	3.945	1.9745	0.8816	2.6903	1.2981	1.0218
982	3.9106	0.9736		3.6235	2.7267	11.9615	44.2858	2.3041	0.5252	0.9311	1.0506	0.5764	2	6.2826	3.5222	1.309	6.1112	1.2837	2.7823
983	4.859	0.9783		4.63	3.5651	14.9341	12.0621	2.757	0.6582	0.8945	1.1502	0.5718	2	9.8291	2.5719	1.0472	4.4979	2.4245	1.1856
984	3.5896	0.9465		3.1652	2.2932	10.6732	21.3218	4.3522	0.9351	0.9064	1.0572	0.6081	2	9.9804	4.2102	2.7153	6.9234	3.4242	2.128
985	4.7676	0.921		4.2659	3.0828	13.7939	21.7971	5.0324	1.1247	0.9171	1.0206	0.6283	2	15.514	5.8545	2.0257	9.3173	3.9356	3.3816
986	3.2795	0.9081		2.8268	1.9684	9.3563	39.4785	6.6225	1.3933	0.9021	0.987	0.5468	2	13.0357	7.3377	1.6649	13.4206	4.0081	5.1463
987	3.8542	0.8389	0.6593	3.0538	1.9564	10.1572	30.4844	6.0804	1.1711	0.6593	0.982	0.3988	2	11.8956	5.3118	2.0291	13.3206	4.2267	3.6263
988	4.0582	0.9897		3.752	2.8051	12.6184	19.3015	4.2717	0.9496	0.9232	1.0729	0.5732	2	11.9825	4.2888	1.8843	7.4819	3.4472	2.3128
989	3.2372	1.0352		3.0795	2.372	10.5282	1.2793	2.8719	0.647	1.0364	1.1386	0.767	2	6.8122	2.2618	2.5776	2.9488	2.8352	0.0872
990	2.9389	1.084		2.9296	2.3985	10.0084	9.7492	4.135	0.9909	1.0918	1.1732	0.8551	2	9.9177	4.1581	2.9785	4.8625	3.7318	0.9669
991	4.4486	0.9905	0.7073	4.1631	3.1915	13.8437	19.8223	7.4288	1.7126	0.7073	1.1333	0.4423	2	23.7091	7.334	5.0968	16.5825	5.9563	4.6997
992	2.6428	1.0462		2.5912	2.0725	8.6859	-7.8407	2.1779	0.5196	1.0701	1.2012	0.7831	2	4.5136	1.4853	1.8366	1.8967	2.3486	-0.3539
993	3.3626	1.0199		3.2637	2.5519	10.7738	37.1967	3.403	0.806	1.0269	1.1456	0.7355	2	8.6841	4.8022	1.1466	6.5288	2.1372	3.2302
994	3.9622	1.0235		3.8804	3.0843	12.7403	28.1881	4.956	1.1998	0.9659	1.1198	0.7012	2	15.2859	6.8043	1.4404	9.7042	3.559	4.3088
995	2.794	0.9645		2.5356	1.8793	8.4656	27.7796	4.2738	0.9488	0.9829	1.0517	0.6776	2	8.0318	4.3228	1.3585	6.3793	3.0866	2.2312
996	3.7777	1.045		3.6235	2.8581	12.402	20.4847	4.1332	0.9525	0.9208	1.1664	0.6313	2	11.8132	4.4947	2.286	7.1197	3.2866	2.4199
997	2.7611	1.1274		2.9168	2.5342	9.7789	-7.1663	4.7195	1.2231	1.2099	1.3344	1.0108	2	11.9601	4.2551	2.9759	4.2097	5.0577	-0.8571
998	2.7417	0.8972		2.2786	1.552	7.7281	-18.8838	2.4625	0.4945	0.8801	0.9828	0.5285	2	3.8218	0.8255	1.5718	1.562	2.9276	-0.7217
999	4.495	0.9896		4.3302	3.3915	13.9754	42.9532	3.3884	0.8223	0.9312	1.0955	0.6352	2	11.4918	6.1639	1.3374	9.7042	1.933	4.9361
1000	3.0161	0.9756		2.6898	1.9517	9.2439	21.7498	5.9184	1.2496	0.9502	1.0558	0.6053	2	11.5509	5.3155	2.6033	8.7815	4.6311	2.5123
1001	3.016	1.124		3.0624	2.5529	10.6499	-1.2558	5.4556	1.3078	1.0919	1.2061	0.8432	2	13.9277	4.4833	4.1885	5.3168	5.5241	-0.1749
1002	2.6352	0.9905		2.4799	1.8839	8.1998	1.6109	4.0266	0.9251	1.0044	1.0818	0.6617	2	7.5858	2.7438	3.1365	4.1465	3.9619	0.1222
1003	2.6164	0.964		2.4071	1.8123	7.9236	-4.2087	3.2947	0.7536	1.0471	1.0481	0.6765	2	5.9709	2.0714	2.138	3.0618	3.4333	-0.2513
1004	3.2461	0.9875		2.9553	2.2142	10.0702	9.9232	3.7612	0.827	0.961	1.1211	0.6166	2	8.328	2.9152	2.7028	4.7282	3.3879	0.8264
1005	3.9197	0.8982	0.8095	3.4179	2.4175	11.0609	13.7723	4.7053	1.0284	0.8095	1.0472	0.4767	2	11.375	3.5009	2.5381	7.3433	4.0573	1.5666
1006	3.6251	0.9844		3.3236	2.4526	11.2113	-3.3662	4.994	1.0925	0.9488	1.0926	0.6455	2	12.2484	2.92	3.9372	4.5235	5.1622	-0.4123
1007	5.1323	0.998	0.6575	4.9512	3.8665	16.0921	25.6078	4.1542	0.9981	0.6575	1.1639	0.4102	2	16.0623	5.3808	2.1619	13.1178	3.0904	4.1132
1008	4.5781	1.096	0.9141	4.7542	4.0361	15.7636	32.5209	2.823	0.7228	0.9141	1.2336	0.6279	2	11.3939	4.9014	1.088	7.8067	1.9049	3.7054
1009	3.5145	1.0427		3.4736	2.811	11.5123	21.0315	5.9572	1.4546	1.0408	1.1226	0.7295	2	16.7458	6.9536	2.8093	9.5322	4.7043	3.5219
1010	3.1769	0.9973		2.951	2.2599	9.9538	34.4336	2.7939	0.6343	0.9766	1.0923	0.7226	2	6.3139	3.4978	0.9924	4.8407	1.8319	2.1741
1011	2.9267	1.0129		2.6855	2.0429	9.3127	2.3353	2.6746	0.5867	0.982	1.1128	0.691	2	5.4639	1.9327	1.5858	2.7968	2.6122	0.1276
1012	2.9947	1.0531		2.8739	2.2647	9.908	27.7077	7.0673	1.6154	1.0395	1.1133	0.6898	2	16.0053	7.9588	2.859	11.5384	5.1092	4.4347
1013	3.9309	0.9916		3.6706	2.7656	12.2452	38.9693	6.7684	1.5286	0.8867	1.1273	0.5799	2	18.7186	9.6898	2.9478	16.7105	4.1308	7.2945
1014	3.3762	1.0249		3.1866	2.4631	10.8704	25.7858	6.0695	1.3753	0.9847	1.098	0.6237	2	14.9497	6.6642	3.4199	10.6853	4.5044	3.8549
1015	3.1397	0.9924		2.9382	2.2518	9.7891	-1.9007	1.9706	0.4533	0.9714	1.1326	0.6786	2	4.4373	1.2784	1.684	1.8838	2.0081	-0.0843
1016	2.5014	1.0679		2.4242	1.9063	8.3918	0.8913	2.2189	0.504	1.0333	1.1702	0.7396	2	4.2298	1.664	1.7497	2.25	2.199	0.0377
1017	3.6263	1.0383		3.5721	2.8346	11.829	27.2951	3.0681	0.7352	1.0022	1.1763	0.7414	2	8.6968	4.0275	1.6155	5.4325	2.2306	2.3738
1018	2.7464	1.0485		2.6298	2.0614	9.0468	13.3166	3.8964	0.8878	1.0492	1.1161	0.7205	2	8.0321	3.5031	2.2109	4.8619	3.3775	1.0696
1019	2.7656	0.9292		2.4413	1.7593	8.0731	10.7713	8.1071	1.7667	0.9359	1.0311	0.6128	2	14.2629	5.9691	4.1752	9.741	7.2338	1.5363
1020	2.8223	1.0918		2.8397	2.3319	9.6808	12.8721	2.6236	0.632	1.0879	1.1651	0.8576	2	6.1179	2.7477	1.7605	3.2041	2.2858	0.7875
1021	3.0128	1.0743		3.0452	2.4983	10.1679	-1.3531	2.6982	0.663	1.0648	1.1971	0.7516	2	6.7409	1.9643	1.8548	2.6134	2.7347	-0.0912
1022	3.9348	0.9717		3.6192	2.6878	12.0113	1.0652	2.4639	0.5513	0.9786	1.0779	0.6176	2	6.6224	1.5761	1.5966	2.5518	2.4376	0.0705
1023	2.4312	1.2698		2.6469	2.4093	9.6983	-41.0448	4.6875	1.1645	1.203	1.4221	1.1894	2	11.2935	3.2282	6.8543	2.7142	6.6115	-4.6354
1024	2.9792	0.9722		2.7583	2.1294	9.0995	42.1688	2.5252	0.5909	0.9883	1.117	0.6901	2	5.3772	3.2753	0.6489	4.7463	1.4603	2.2675
1025	3.3636	1.0305		3.2037	2.471	10.8895	10.0841	7.7157	1.7508	0.9851	1.1202	0.7154	2	19.0656	6.8856	5.422	9.6254	6.9378	1.9226
1026	3.7765	0.977		3.405	2.5124	11.5913	5.1381	2.905	0.6296	0.942	1.1138	0.5759	2	7.2984	1.9621	2.2425	3.4068	2.7557	0.375
1027	4.013	1.043		3.9533	3.1531	13.1487	30.2984	2.694	0.646	1.056	1.1248	0.8082	2	8.4945	4.0914	0.881	5.0621	1.8778	2.5737
1028	4.9651	0.976	0.8123	4.6385	3.5196	15.2247	17.3014	4.4982	1.0399	0.8123	1.1015	0.5001	2	15.8317	4.5996	2.8973	9.1966	3.7199	2.7391
1029	5.071	0.9365		4.5829	3.3172	14.9186	23.5627	7.3409	1.6323	0.924	1.0652	0.6045	2	24.3512	9.1297	2.4248	15.103	5.6111	5.7378
1030	3.5698	0.9735		3.2594	2.4362	10.9181	23.0234	4.2842	0.956	0.9434	1.0733	0.6591	2	10.4372	4.5766	2.2046	6.9439	3.2979	2.403
1031	3.6963	0.8896		3.1866	2.2034	10.3303	37.0104	4.5795	0.9768	0.8316	1.045	0.4863	2	10.0904	5.1374	1.7238	10.5632	2.8845	3.7345
1032	4.3802	1.0339	0.824	4.3387	3.4482	14.2279	25.7467	4.1138	0.997	0.824	1.1717	0.6038	2	14.1851	5.4966	2.8653	9.1034	3.0546	3.6522
1033	4.9549	0.8588	0.5463	4.1117	2.7753	13.3689	20.946	7.1228	1.4787	0.5463	0.9796	0.2978	2	19.768	5.8172	3.6955	19.5372	5.631	4.1406
1034	2.8424	0.9315		2.4842	1.7351	8.3179	-8.4877	7.5392	1.5727	0.9517	1.0243	0.6554	2	13.0813	4.2502	4.9904	6.4849	8.179	-1.1103
1035	2.3371	0.9444		1.9745	1.3829	6.9342	-3.8035	4.3652	0.8706	0.8811	1.0422	0.5705	2	6.0366	2.3552	2.409	4.1286	4.5312	-0.2296
1036	3.9206	1.0355		3.8162	3.0268	12.7542	-14.1991	2.4371	0.5784	1.0378	1.1481	0.7147	2	7.3765	0.9417	3.3065	1.3176	2.7831	-1.0474
1037	2.9896	1.047		2.8868	2.2928	9.8337	-7.777	5.3092	1.2379	1.0545	1.1218	0.7403	2	12.173	3.2892	4.3666	4.4433	5.7222	-0.9467
1038	3.8647	0.9961		3.6449	2.79	12.0941	35.6963	4.4813	1.0338	0.965	1.1341	0.6744	2	12.5027	6.4062	1.8584	9.4996	2.8816	4.463
1039	4.1881	0.9386	0.7334	3.7348	2.7029	12.3493	24.0738	3.6321	0.795	0.7334	1.1273	0.431	2	9.8173	3.5519	1.4419	8.2417	2.7577	2.3634
1040	2.4915	1.0234		2.2572	1.6869	8.0108	-6.6928	4.2958	0.9046	1.007	1.0928	0.6792	2	7.2466	2.6282	2.6906	3.8694	4.5834	-0.485
1041	3.0415	1.0353		2.8782	2.1914	9.8921	-2.3299	4.0425	0.8955	1.0104	1.0914	0.6826	2	8.8587	2.6174	3.542	3.8343	4.1367	-0.2064
1042	2.622	1.0136		2.4156	1.8313	8.3491	10.1182	2.3789	0.5218	0.9596	1.1204	0.6897	2	4.3565	1.9156	1.1627	2.7773	2.1383	0.4408
1043	5.0787	1.0347		5.024	4.0464	16.5093	-6.2925	3.5096	0.8602	1.008	1.1296	0.7085	2	14.2011	1.7495	1.9597	2.4692	3.7304	-0.8936
1044	3.4028	1.0121		3.2508	2.5079	10.8194	28.2684	4.3026	0.9973	0.9943	1.1216	0.6584	2	10.7905	5.0824	2.0273	7.7193	3.0864	3.0503
1045	2.5264	1.0807		2.4285	1.921	8.5774	-14.3029	3.0372	0.6802	1.0501	1.1198	0.7932	2	5.8345	1.9191	2.8798	2.4195	3.4716	-0.8345
1046	3.394	0.8897		2.8097	1.8952	9.4869	31.6899	7.161	1.4306	0.8523	0.9737	0.4962	2	13.5715	6.7281	2.518	13.5593	4.8918	4.3008
1047	3.2052	1.0072		2.9939	2.2962	10.1418	33.1568	4.0058	0.9069	1.0263	1.1173	0.7358	2	9.1981	5.0199	1.1362	6.8226	2.6776	3.0498
1048	4.3912	0.9764		4.0817	3.0695	13.4699	39.6912	4.4001	1.0027	0.9437	1.0801	0.639	2	13.506	7.0563	1.1274	11.0432	2.6537	5.3607
1049	3.4074	1.0614		3.3836	2.7494	11.3624	8.028	3.3372	0.8075	1.0997	1.1745	0.784	2	9.1754	3.143	2.5353	4.0089	3.0693	0.7366
1050	3.1181	0.8901		2.6512	1.8633	8.7196	14.5784	7.035	1.5033	0.913	1.0235	0.572	2	13.1084	5.3482	2.9164	9.3507	6.0096	1.911
1051	2.9725	1.0539		2.9039	2.292	9.8413	8.2639	5.5003	1.281	1.0532	1.1205	0.8018	2	12.6066	5.0872	2.9926	6.3451	5.0457	1.0418
1052	3.36	1.0478		3.2466	2.5392	11.0606	22.1559	3.4397	0.7896	1.0029	1.1082	0.7424	2	8.734	3.923	1.5928	5.284	2.6775	1.9351
1053	3.4525	0.9896		3.1823	2.4037	10.7336	33.8131	3.5583	0.7969	0.9836	1.0955	0.7039	2	8.5532	4.55	0.8652	6.4637	2.3552	2.8921
1054	2.6021	1.0049		2.3985	1.8229	8.2147	-13.6689	4.3818	0.9723	1.0208	1.085	0.6812	2	7.9875	2.3012	3.7764	3.378	4.9808	-1.0918
1055	2.4804	0.9997		2.2186	1.6366	7.7903	-5.1751	2.731	0.5737	0.9791	1.0286	0.6361	2	4.4695	1.5959	2.1142	2.5087	2.8722	-0.2313
1056	3.776	0.996		3.5549	2.7286	11.8152	39.4644	5.6982	1.3159	0.9211	1.12	0.5837	2	15.5482	8.1496	2.0415	13.9612	3.4495	6.136
1057	3.786	1.0606		3.8462	3.2121	12.6146	20.2242	2.5581	0.6514	1.0783	1.2133	0.7678	2	8.2169	3.2287	1.1485	4.2051	2.0407	1.6618
1058	3.052	1.0441		2.8782	2.2177	10.0106	17.6417	3.0352	0.6724	0.9728	1.129	0.7072	2	6.7312	2.9552	1.5517	4.1789	2.4997	1.1875
1059	4.4521	1.0161	0.8508	4.2959	3.3556	14.2116	21.7482	2.9507	0.6967	0.8508	1.113	0.527	2	9.9015	3.3703	1.3901	6.395	2.309	2.1534
1060	3.8411	0.9846		3.5421	2.6618	11.8811	20.2466	2.7275	0.6111	0.9376	1.0999	0.6521	2	7.26	2.8885	1.1116	4.4294	2.1753	1.4699
1061	4.2015	0.8969	0.7952	3.5549	2.4301	11.8378	14.1904	4.8846	1.0027	0.7952	0.9828	0.4705	2	11.87	3.6566	2.6426	7.7713	4.1915	1.6844
1062	3.9547	1.0628		3.9318	3.1509	13.2041	24.6753	2.0333	0.4852	1.0078	1.1774	0.6785	2	6.4068	2.6202	0.9382	3.8614	1.5316	1.5809
1063	3.7746	0.9898		3.5292	2.6944	11.7375	30.541	4.2764	0.9817	0.9648	1.0781	0.6179	2	11.5222	5.3545	1.9539	8.6651	2.9703	3.519
1064	3.9086	1.0485		3.8847	3.1315	12.8745	29.6842	5.1322	1.2483	1.0626	1.1336	0.7218	2	16.0715	7.3754	2.8733	10.2183	3.6087	4.7707
1065	2.2583	1.3192		2.5698	2.457	9.3593	-57.3636	2.4287	0.6376	1.3078	1.3786	1.2275	2	5.9672	1.2683	4.2443	1.0333	3.8219	-3.423
1066	2.9189	1.0151		2.6812	2.0355	9.3085	5.6458	1.9439	0.4251	0.992	1.0885	0.703	2	3.9569	1.5129	0.9375	2.152	1.8342	0.2234
1067	5.1663	0.9711		4.8441	3.6672	15.7608	12.8371	1.8759	0.4365	0.8573	1.1487	0.5698	2	6.8793	1.8148	0.6205	3.1849	1.6351	0.8831
1068	4.9734	0.9782	0.6172	4.6642	3.5493	15.2838	21.5057	2.1627	0.5022	0.6172	1.1066	0.4079	2	7.6761	2.3433	0.6128	5.7443	1.6976	1.6508
1069	4.4999	0.9621	0.8074	4.1203	3.0644	13.601	18.5755	3.3602	0.7571	0.8074	1.0761	0.5365	2	10.2969	3.3807	1.572	6.301	2.736	1.9127
1070	3.4299	1.0724		3.4307	2.7722	11.556	11.564	2.3904	0.5734	1.0869	1.1919	0.7541	2	6.6266	2.3604	1.0285	3.1302	2.114	0.7663
1071	3.2314	1.0336		3.0752	2.363	10.4928	22.6718	2.9319	0.6603	1.0261	1.1256	0.7691	2	6.928	3.3144	1.1798	4.3096	2.2672	1.5707
1072	3.2561	0.9674		2.9939	2.2479	9.8965	31.5311	2.6239	0.596	0.9454	1.1043	0.6083	2	5.8983	2.9527	1.0313	4.8538	1.7965	1.8598
1073	3.7499	1.0149		3.5164	2.6608	11.9561	23.8239	4.2524	0.9464	0.9732	1.07	0.6971	2	11.3147	4.9536	2.449	7.1064	3.2392	2.6956
1074	4.4538	0.9519	0.751	4.1032	3.0642	13.3187	43.8138	4.5277	1.0417	0.751	1.1152	0.4426	2	13.8737	7.2045	1.3867	16.2783	2.544	6.0786
1075	3.1204	0.9761		2.8996	2.2219	9.5689	-1.8061	2.4944	0.5792	0.9973	1.121	0.6783	2	5.5424	1.6224	1.8404	2.3918	2.5395	-0.1001
1076	4.4109	0.9524		4.0304	2.9629	13.1971	9.4555	4.6285	1.0391	0.8868	1.1071	0.5918	2	13.7137	3.7769	3.1658	6.3817	4.1908	1.2967
1077	4.2194	1.0093		4.0775	3.165	13.3782	17.9507	2.9581	0.6998	0.9472	1.1114	0.6148	2	9.3623	3.1728	1.7939	5.1607	2.4271	1.6806
1078	2.9847	1.0145		2.8825	2.2857	9.5126	2.2385	4.4698	1.074	1.0365	1.1198	0.7341	2	10.2167	3.4367	3.4692	4.6813	4.3697	0.2287
1079	4.982	0.9809	0.6398	4.6942	3.5686	15.3517	7.5918	2.421	0.5628	0.6398	1.0894	0.4425	2	8.6396	1.6459	1.8082	3.7195	2.2372	0.6559
1080	5.178	0.9684	0.6719	4.8484	3.6645	15.7531	25.0898	6.3003	1.4656	0.6719	1.1047	0.4631	2	23.0875	7.978	3.2351	17.2288	4.7196	5.7926
1081	3.216	0.9527		2.8568	2.0689	9.6254	24.6863	2.4193	0.52	0.9195	1.0849	0.6542	2	5.0052	2.4276	0.7946	3.7107	1.8221	1.2356
1082	4.3617	0.937		3.8933	2.8291	12.8396	19.3103	3.6642	0.8074	0.9298	1.0822	0.5941	2	10.3665	3.7584	2.2914	6.3259	2.9566	2.0018
1083	3.004	0.9328		2.6555	1.9322	8.8027	1.7937	3.7827	0.8303	0.9726	1.0358	0.626	2	7.3089	2.4565	1.6842	3.9242	3.7148	0.1311
1084	2.9165	1.031		2.7369	2.099	9.4463	11.0776	4.0276	0.895	1.0059	1.0745	0.7269	2	8.454	3.5398	1.9372	4.8699	3.5815	0.9365
1085	3.1429	1.0516		3.0238	2.3897	10.3836	1.4777	4.426	1.0186	1.0558	1.1224	0.7489	2	10.5769	3.4221	2.988	4.5693	4.3605	0.1563
1086	2.8557	0.9905		2.6041	1.9669	8.8862	-26.9774	3.4004	0.7527	0.9679	1.1085	0.6556	2	6.6882	1.0263	4.07	1.5654	4.3176	-1.8043
1087	3.4519	0.99		3.1994	2.4099	10.7361	27.0876	4.931	1.1069	0.9389	1.1047	0.671	2	11.8833	5.6312	1.5552	8.3928	3.5953	3.2189
1088	3.0454	1.0124		2.8996	2.2733	9.6856	-1.9873	4.9361	1.1586	1.0026	1.1231	0.7626	2	11.2213	3.6163	3.6525	4.7419	5.0343	-0.223
1089	3.3569	0.9808		3.1395	2.3889	10.3434	-1.2034	3.496	0.8074	1.0111	1.0834	0.7123	2	8.3515	2.4197	2.1116	3.397	3.5381	-0.1005
1090	3.4923	1.1522		3.662	3.1263	12.6412	24.6554	3.8009	0.94	1.1183	1.2599	0.9464	2	11.8826	5.6399	1.4061	5.9594	2.8638	2.9297
1091	3.8678	0.9686		3.5078	2.5607	11.7696	28.4673	5.7523	1.2515	0.8912	1.0569	0.6083	2	14.7299	6.6962	2.682	11.008	4.1147	4.1932
1092	3.9191	0.9646		3.6577	2.7747	11.8761	2.3859	3.4849	0.8142	1.0112	1.0761	0.6409	2	9.6695	2.411	1.2938	3.7618	3.4018	0.2307
1093	4.3914	0.9289	0.6552	3.8462	2.7297	12.8157	23.4072	7.6487	1.6291	0.6552	1.0494	0.4181	2	20.8786	7.3364	3.077	17.5476	5.8583	4.8871
1094	3.2222	0.9977		2.981	2.2276	10.0997	20.6779	3.9824	0.8784	0.9684	1.0533	0.6723	2	8.8713	3.9581	2.591	5.8876	3.1591	1.8344
1095	3.5073	0.924		3.0196	2.1354	10.1806	15.3363	3.3781	0.7086	0.9279	1.0196	0.5599	2	7.2136	2.7075	1.5795	4.836	2.86	1.1063
1096	4.3898	0.9966		4.1546	3.1643	13.7441	37.0507	3.447	0.7936	0.8949	1.1171	0.6016	2	10.9075	5.3467	1.1057	8.8876	2.1699	4.0413
1097	3.8027	0.9914		3.5678	2.7107	11.8436	24.2736	4.5442	1.04	0.9666	1.1309	0.6119	2	12.3179	5.0958	1.6956	8.3272	3.4412	2.99
1098	2.7913	0.942		2.4885	1.8115	8.26	-19.4449	3.1941	0.7005	0.9542	1.0755	0.6601	2	5.7861	1.3931	2.5756	2.1105	3.8151	-1.1251
1099	2.8571	0.9853		2.6169	1.9712	8.8437	-3.0264	5.6306	1.255	0.9838	1.0398	0.6564	2	11.0991	3.4721	3.3547	5.2894	5.8012	-0.3359
1100	3.9614	0.8902		3.4136	2.3903	11.0783	34.8777	3.9713	0.8569	0.8335	1.0081	0.5055	2	9.4926	4.618	1.9336	9.1359	2.5861	3.3108
1101	5.2612	0.9925	0.7782	4.9469	3.7681	16.4038	16.0332	2.945	0.6765	0.7782	1.125	0.492	2	11.097	2.9957	0.9291	6.0893	2.4728	1.7792
1102	3.3828	1.0395		3.3194	2.6608	11.0466	-0.5226	2.9868	0.7194	1.0494	1.124	0.7234	2	7.9473	2.1306	2.3184	2.945	3.0024	-0.0415
1103	4.7786	0.9837	0.7774	4.5358	3.4848	14.7682	17.1297	4.9349	1.1645	0.7774	1.1327	0.5338	2	17.197	5.1286	2.6638	9.6085	4.0895	2.9458
1104	4.0319	0.9703		3.7091	2.7684	12.2898	11.863	7.2009	1.6221	0.9413	1.0389	0.588	2	19.9351	6.0969	4.4474	10.3684	6.3467	2.3649
1105	3.7235	1.0014		3.4864	2.6663	11.7146	32.3509	5.3155	1.2098	0.988	1.1186	0.6887	2	14.1727	7.0613	1.3215	10.2537	3.5958	4.585
1106	3.1234	1.0158		3.0024	2.3673	9.9681	23.6797	3.2306	0.7672	1.0073	1.1238	0.694	2	7.6479	3.5222	1.6289	5.0751	2.4656	1.811
1107	4.1406	0.9225	0.6773	3.6149	2.5118	11.9993	47.8162	3.8047	0.7964	0.6773	1.0565	0.433	2	9.5566	5.4294	0.7352	12.5377	1.9854	4.5696
1108	4.0151	0.9719		3.6963	2.7448	12.2592	25.4146	4.8221	1.0797	0.9191	1.0559	0.6552	2	13.2357	5.7202	2.492	8.7307	3.5966	3.3638
1109	3.8352	0.9402		3.4264	2.4905	11.328	31.0632	3.689	0.811	0.84	1.0536	0.532	2	9.1874	4.2067	1.7399	7.9077	2.543	2.8539
1110	3.721	1.0247		3.5678	2.7753	11.9789	25.3597	5.3137	1.2311	1.0181	1.1372	0.7357	2	14.747	6.6577	2.0257	9.0493	3.9661	3.7398
1111	4.986	0.9474	0.7951	4.5272	3.3032	14.8403	5.9789	4.1799	0.9304	0.7951	1.0839	0.4673	2	13.8069	2.6619	1.9266	5.6966	3.9299	0.8255
1112	2.8041	0.9132		2.4199	1.7068	8.0445	27.5893	2.6598	0.5643	0.8799	1.049	0.6186	2	4.5398	2.4439	1.1658	3.9509	1.926	1.2525
1113	4.4204	0.9671	0.7615	4.0518	3.0243	13.4309	39.8516	4.422	0.9957	0.7615	1.0823	0.4684	2	13.3736	6.5756	1.2102	14.0373	2.6598	5.3296
1114	3.9652	0.8915		3.3836	2.3651	11.1056	40.1999	6.025	1.2831	0.8302	1.0263	0.5114	2	14.2498	7.5711	1.989	14.8033	3.603	5.7284
1115	3.3064	0.9843		3.0709	2.3416	10.2245	-0.2569	2.3475	0.5376	0.9798	1.0847	0.6964	2	5.4968	1.6249	1.5226	2.3332	2.3535	-0.0141
1116	2.8193	1.0989		2.8482	2.3579	9.7332	0.7077	4.8189	1.1674	1.1234	1.1905	0.8882	2	11.3625	4.3303	3.7982	4.8753	4.7847	0.0804
1117	3.0435	0.9678		2.7797	2.0802	9.2537	-3.1282	5.563	1.2505	0.9553	1.0767	0.6811	2	11.5721	3.5458	2.9759	5.2057	5.7371	-0.362
1118	3.8426	1.0064		3.6235	2.7819	12.1489	15.4215	2.8286	0.6477	0.9576	1.0891	0.6777	2	7.8689	2.8349	1.4296	4.1829	2.3924	1.2135
1119	4.176	1.0014		3.9618	3.051	13.1378	27.0815	2.9099	0.6758	0.9232	1.114	0.5883	2	8.878	3.6527	0.5349	6.2086	2.1218	2.4043
1120	3.4032	1.0255		3.2765	2.5734	10.9638	10.4569	2.8302	0.6643	1.0146	1.1578	0.6742	2	7.2832	2.4703	1.4127	3.6639	2.5343	0.7616
1121	3.1663	0.9987		2.9767	2.2626	9.9338	3.151	2.9638	0.6751	0.9952	1.0702	0.6513	2	6.7059	2.0807	1.9898	3.1948	2.8704	0.2113
1122	2.8972	1.0746		2.8182	2.2352	9.7807	-14.6191	2.2775	0.5205	1.0771	1.1695	0.7726	2	5.0906	1.2725	2.0651	1.6471	2.6104	-0.7442
1123	4.8674	0.9216	0.6547	4.3002	3.077	14.0926	20.1375	5.711	1.2469	0.6547	1.0478	0.3982	2	17.5727	5.3549	3.0963	13.4475	4.561	3.5387
1124	5.7881	0.9713		5.3452	3.9512	17.6623	1.0268	4.2051	0.9407	0.9282	1.0693	0.5861	2	16.6151	2.6101	0.9431	4.453	4.1619	0.1706
1125	2.9982	1.0137		2.7968	2.1242	9.5485	18.9999	4.7986	1.0675	0.9832	1.0488	0.6585	2	10.1932	4.4961	2.6227	6.8279	3.8868	1.9367
1126	4.2231	1.019	0.8535	4.1246	3.2683	13.5195	25.0694	4.7698	1.1531	0.8535	1.1424	0.604	2	15.5891	6.067	3.2554	10.0439	3.574	3.9081
1127	3.9498	0.9374		3.4821	2.4798	11.6318	9.2641	3.7087	0.7907	0.9251	1.0402	0.5602	2	9.1968	2.7372	1.6474	4.886	3.3652	0.852
1128	3.384	1.0823		3.3536	2.7044	11.5061	17.9841	4.407	1.0358	1.0705	1.1348	0.7526	2	11.9183	4.8635	2.2017	6.4626	3.6144	2.1434
1129	4.7319	0.9887		4.4758	3.3957	14.6983	5.5928	3.5937	0.8302	0.9663	1.0907	0.6304	2	12.2031	2.8213	1.6753	4.4753	3.3927	0.6825
1130	2.82	0.9775		2.5741	1.9127	8.66	-5.6974	7.0044	1.547	0.9919	1.0845	0.7066	2	13.3973	4.4682	5.3656	6.3233	7.4035	-0.7633
1131	4.3759	0.9496		4.0132	2.9862	13.0542	27.8818	4.3474	0.9945	0.9382	1.0729	0.6598	2	12.9823	5.6885	1.5037	8.621	3.1353	3.6197
1132	4.0898	0.912		3.4564	2.3582	11.718	42.3634	5.948	1.197	0.8113	1.002	0.4654	2	14.0265	7.5378	1.2603	16.1947	3.4282	5.9421
1133	4.3281	1.0459		4.2145	3.268	14.2206	12.176	5.9707	1.3721	0.903	1.118	0.5699	2	19.5122	5.3643	4.6399	9.4125	5.2437	2.3758
1134	3.3333	0.9879		3.1652	2.4384	10.3447	4.6119	3.7623	0.8868	1.007	1.1005	0.7158	2	9.174	2.9921	2.8078	4.1798	3.5888	0.4231
1135	3.3534	0.9899		3.0924	2.3006	10.4285	16.4976	3.7055	0.8175	0.9507	1.0565	0.6627	2	8.5249	3.4569	2.2524	5.2165	3.0942	1.4064
1136	3.026	1.0288		2.9253	2.3098	9.7803	3.556	3.6001	0.8502	1.0588	1.1679	0.7215	2	8.3155	2.8009	2.5514	3.8819	3.472	0.2957
1137	3.6888	0.8215	0.6863	2.8953	1.8426	9.5205	28.4596	5.6705	1.0975	0.6863	0.9791	0.3679	2	10.4485	4.4662	1.3335	12.1385	4.0568	2.9736
1138	4.0106	0.8787	0.7079	3.4222	2.3675	11.0714	31.8553	4.6542	0.9953	0.7079	1.0531	0.448	2	11.0189	4.9309	1.3071	11.0069	3.1716	3.5101
1139	4.9827	0.8876	0.5668	4.2531	2.9354	13.8936	17.2877	4.9592	1.0478	0.5668	0.9998	0.3457	2	14.5572	3.9347	1.3262	11.3807	4.1019	2.5166
1140	4.1669	0.9444		3.7605	2.7378	12.3631	25.3248	4.8801	1.0807	0.8355	1.0703	0.5164	2	13.3608	5.2656	1.4898	10.1963	3.6442	3.3836
1141	4.3695	0.9369	0.7316	3.8719	2.7947	12.8608	15.0048	5.6112	1.2193	0.7316	1.0777	0.4766	2	15.6817	4.6263	3.3838	9.7059	4.7693	2.353
1142	3.5405	0.9863		3.2851	2.4751	10.9703	14.5919	4.1374	0.9335	0.9409	1.0778	0.6165	2	10.2406	3.6727	1.6987	5.9577	3.5337	1.4943
1143	5.2026	0.8719	0.6926	4.403	2.9703	14.2507	20.3419	7.7841	1.6225	0.6926	0.9878	0.4329	2	23.1212	7.3878	3.7373	17.0644	6.2007	4.7033
1144	2.8131	1.0494		2.7326	2.1741	9.2747	40.7311	3.669	0.86	1.0616	1.1761	0.817	2	7.9767	5.0257	1.1709	6.1512	2.1745	3.249
1145	3.6021	0.9213		3.1052	2.1783	10.4261	32.3818	3.7212	0.7775	0.9342	1.0045	0.5975	2	8.1058	4.1283	1.1405	6.909	2.5161	2.6248
1146	3.0574	0.9643		2.7754	2.0613	9.2619	6.2929	4.7912	1.0663	0.9762	1.085	0.6954	2	9.8762	3.7437	2.8621	5.3835	4.4898	0.6215
1147	4.0085	0.9092		3.4736	2.4191	11.4501	29.0928	3.7749	0.7975	0.8543	0.9946	0.5391	2	9.1318	4.0996	1.3255	7.6047	2.6767	2.6567
1148	3.9653	0.8627		3.3022	2.2438	10.7464	19.6048	6.6332	1.385	0.8722	0.98	0.5188	2	14.8836	5.6848	3.2616	10.9567	5.3327	2.9179
1149	3.3868	0.9468		3.0581	2.2541	10.0734	25.5569	3.8196	0.8547	0.9494	1.0261	0.6021	2	8.6098	3.9124	1.1279	6.4982	2.8435	2.2004
1150	4.9236	0.9509	0.7723	4.5315	3.3581	14.7078	33.1009	4.7453	1.0835	0.7723	1.082	0.5314	2	15.9352	6.9619	2.0371	13.0998	3.1746	5.2747
1151	3.8892	1.0109		3.6492	2.7558	12.3515	34.8603	4.665	1.0408	0.9465	1.1092	0.6688	2	12.8559	6.5139	1.6693	9.7397	3.0387	4.4816
1152	5.566	0.9332	0.5985	4.9983	3.5737	16.3173	14.3463	3.9575	0.8667	0.5985	1.0617	0.4085	2	14.143	3.4138	1.4412	8.3566	3.3897	2.029
1153	4.0661	0.986		3.8205	2.8925	12.5949	46.7806	3.9105	0.8981	0.9195	1.082	0.5882	2	11.3111	6.5156	1.0444	11.0762	2.0811	5.2914
1154	2.5141	1.0356		2.3214	1.743	8.1795	-9.6001	3.0401	0.6478	1.0137	1.1119	0.6822	2	5.2989	1.7645	2.5045	2.5864	3.332	-0.5087
1155	4.6473	0.9547		4.3087	3.2041	13.9383	4.4298	3.9518	0.9084	0.9551	1.0574	0.6738	2	12.6619	3.1055	2.4702	4.6091	3.7767	0.5609
1156	4.185	0.9091	0.4993	3.5464	2.2822	11.953	10.9888	5.9433	1.1348	0.4993	0.9825	0.3053	2	13.5638	3.1055	2.7381	10.1727	5.2902	1.4905
1157	3.1733	0.9615		2.8654	2.0951	9.5855	7.507	3.1339	0.685	0.9157	1.092	0.6305	2	6.5659	2.3206	1.2803	3.6804	2.8987	0.4929
1158	4.2602	0.9983	0.8676	4.0432	3.0994	13.3616	20.2199	3.6624	0.8495	0.8676	1.1288	0.6092	2	11.3512	4.0751	2.0926	6.6897	2.9218	2.2952
1159	3.4036	1.0318		3.3322	2.6422	11.033	14.7671	3.227	0.7728	1.0484	1.1162	0.7003	2	8.5264	3.1852	1.5034	4.5485	2.7505	1.2591
1160	3.8406	0.9343		3.3836	2.4229	11.2727	31.5156	6.2742	1.3485	0.8485	1.0245	0.5455	2	15.2017	7.135	2.2647	13.0787	4.2968	4.7909
1161	2.5982	1.0107		2.4156	1.8484	8.25	9.6987	5.2635	1.1793	1.0028	1.0825	0.6691	2	9.7291	4.1237	2.7581	6.1633	4.7529	0.9436
1162	4.8228	0.9433	0.5511	4.3901	3.2791	14.2921	18.1708	4.2387	0.9725	0.5511	1.1159	0.3827	2	13.8992	3.8531	1.3006	10.0674	3.4686	2.5256
1163	3.3357	0.9638		3.0924	2.3312	10.1005	3.7773	5.5986	1.2922	0.9977	1.0757	0.6834	2	13.0515	4.1745	4.2874	6.1084	5.3871	0.493
1164	3.2654	1.0223		3.1566	2.4889	10.4878	9.2709	2.7238	0.6464	1.0393	1.1483	0.6966	2	6.7793	2.35	1.4398	3.3735	2.4713	0.6285
1165	4.1531	1.0342		4.0646	3.2016	13.494	20.4552	2.7572	0.6542	0.9858	1.1207	0.7182	2	8.8276	3.381	1.1569	4.7073	2.1933	1.8057
1166	3.3306	1.0059		3.1438	2.4038	10.5251	13.6566	2.3532	0.5374	1.0135	1.0737	0.7205	2	5.6566	2.2363	1.4279	3.1041	2.0319	0.7725
1167	4.9071	0.9997	0.7758	4.66	3.5662	15.4112	17.3048	4.0405	0.935	0.7758	1.0927	0.5598	2	14.4093	4.3639	1.8909	7.7955	3.3413	2.4935
1168	4.0859	0.99		3.8462	2.891	12.7085	25.762	2.5365	0.577	0.9223	1.1135	0.5958	2	7.3329	3.011	0.6194	5.0535	1.883	1.8891
1169	5.2672	1.0188	0.765	5.1868	4.0956	16.8578	20.1072	4.308	1.0466	0.765	1.1758	0.5249	2	17.6439	5.3545	1.617	10.2	3.4418	3.5477
1170	4.995	1.0077	0.7664	4.8955	3.8581	15.8129	19.9757	3.0088	0.7341	0.7664	1.1493	0.4805	2	11.6081	3.4758	2.037	7.2334	2.4078	2.3188
1171	5.3184	0.9953	0.6825	5.1782	4.0621	16.6298	4.0765	4.1868	1.0227	0.6825	1.1622	0.4857	2	17.0071	2.6438	1.4405	5.4436	4.0161	0.6933
1172	3.4095	0.9163		2.9682	2.1066	9.8151	5.6349	5.3384	1.1458	0.9293	1.0598	0.5775	2	11.2459	3.543	2.7101	6.135	5.0377	0.6337
1173	3.7128	0.9987		3.4736	2.6403	11.6493	43.1942	4.4996	1.0198	0.9284	1.0823	0.6712	2	11.8803	6.8473	1.3579	10.2009	2.556	5.1316
1174	4.1474	0.9344		3.6149	2.5427	12.1751	12.0246	5.2072	1.0875	0.873	1.0762	0.5566	2	13.2404	4.1417	4.8668	7.4417	4.5811	1.5921
1175	2.6145	0.8944		2.2272	1.5644	7.346	-23.4489	2.6478	0.5639	0.923	1.0262	0.5912	2	4.1422	0.9613	1.9723	1.6258	3.2687	-0.9713
1176	2.5488	0.9209		2.2143	1.5854	7.3736	0.8824	4.7805	1.0279	0.9367	1.079	0.6513	2	7.579	3.153	2.8753	4.8409	4.7382	0.0669
1177	3.5621	0.9235		3.1052	2.1701	10.3348	10.2618	4.8534	1.0191	0.8574	1.0059	0.5242	2	10.5323	3.3639	3.1569	6.4169	4.3553	1.0808
1178	4.232	1.0391		4.1974	3.3899	13.8146	14.4992	2.8982	0.7112	1.0539	1.1787	0.7675	2	9.8247	3.3263	1.9061	4.3342	2.478	1.4245
1179	3.8192	1.0031		3.6149	2.7535	12.0352	9.4595	4.3687	0.9995	1.0005	1.0972	0.6551	2	12.0292	3.7292	3.2296	5.6923	3.9554	1.1379
1180	2.706	0.9449		2.4585	1.8136	8.0325	-24.6607	4.3068	0.9724	1.02	1.093	0.7423	2	7.8108	2.0587	3.6115	2.7737	5.3688	-1.9262
1181	3.8408	0.9389		3.4179	2.4528	11.3287	4.2769	5.7767	1.2507	0.8801	1.0173	0.563	2	14.169	3.7191	4.6939	6.606	5.5296	0.606
1182	3.6337	1.0026		3.3665	2.5586	11.4448	10.8008	5.3472	1.1954	0.9704	1.0812	0.626	2	13.6814	4.4637	1.8959	7.13	4.7696	1.4777
1183	2.9706	1.0638		3.0067	2.4612	9.9277	12.2098	3.5493	0.8799	1.0668	1.1836	0.8613	2	8.7356	3.7505	2.0737	4.3542	3.116	1.0666
1184	3.0969	1.0407		3.0153	2.3401	10.1249	8.4853	3.4487	0.7971	1.0396	1.2299	0.8093	2	8.0704	3.2392	1.9879	4.0023	3.1562	0.6848
1185	2.9914	0.9272		2.6555	1.9442	8.714	-31.0487	3.5444	0.7908	0.9358	1.061	0.6033	2	6.8911	0.6627	4.9977	1.0985	4.6449	-2.1396
1186	2.5866	1.0442		2.4799	1.9716	8.485	-12.5317	3.1383	0.7292	1.0552	1.1286	0.7301	2	6.1875	1.803	2.3547	2.4696	3.5316	-0.7754
1187	3.6069	0.9838		3.2979	2.4465	11.1478	37.5709	4.2714	0.9374	0.927	1.0557	0.6494	2	10.4501	5.6578	1.1113	8.7129	2.6667	3.9262
1188	4.3573	0.9673	0.7312	4.0518	3.0689	13.2409	42.0035	3.7082	0.8595	0.7312	1.1217	0.4999	2	11.38	5.855	1.745	11.7129	2.1507	4.78
1189	3.5647	1.0401		3.4693	2.7163	11.6478	36.8365	3.3639	0.7845	1.0161	1.1623	0.6805	2	9.1374	4.8119	0.6164	7.0706	2.1248	3.3659
1190	3.8462	1.0465		3.7305	2.9508	12.645	29.5985	4.0962	0.9559	1.0124	1.1765	0.7323	2	12.0871	5.6894	2.1281	7.7692	2.8838	3.5776
1191	3.9111	0.9171		3.4093	2.4332	11.2686	20.4492	4.4249	0.9555	0.931	1.0566	0.553	2	10.7667	4.1484	2.7117	7.501	3.52	2.2017
1192	2.7502	0.9295		2.4242	1.7571	8.0307	10.4648	4.5449	0.9944	0.971	1.0768	0.6261	2	7.9858	3.3834	2.1422	5.404	4.0692	0.8357
1193	2.8473	0.9749		2.5741	1.9183	8.7208	6.8382	4.035	0.8876	0.9945	1.0682	0.6389	2	7.7403	2.9308	1.8345	4.5876	3.7591	0.5293
1194	5.5929	0.9741	0.7391	5.3067	4.046	17.1152	20.0894	4.1136	0.9724	0.7391	1.1009	0.5164	2	16.6436	5.0412	2.6321	9.7617	3.2872	3.3436
1195	4.62	0.9651	0.822	4.2659	3.1863	14.0074	32.2992	4.875	1.1089	0.822	1.0837	0.5418	2	15.5332	6.8052	1.7705	12.561	3.3004	5.0171
1196	3.593	0.9746		3.268	2.4196	11.0013	44.1266	5.6237	1.2369	0.8624	1.0501	0.6085	2	13.6072	7.9164	1.431	13.0098	3.1421	6.0044
1197	3.5937	0.9651		3.3322	2.5099	10.8961	31.1952	3.7182	0.8565	0.9254	1.0958	0.6584	2	9.3322	4.5955	1.643	6.9803	2.5583	2.9112
1198	4.6024	0.8769	0.5534	3.8719	2.6559	12.6791	17.0154	5.1291	1.0744	0.5534	1.0155	0.3264	2	13.6224	3.7072	1.6934	11.3579	4.2564	2.3179
1199	2.7673	1.084		2.7112	2.144	9.4245	14.5514	4.274	0.9723	1.0335	1.146	0.7199	2	9.1634	3.9626	3.3933	5.5041	3.652	1.3334
1200	4.9472	0.935	0.7293	4.4587	3.2748	14.5325	17.5414	4.8079	1.0834	0.7293	1.0418	0.4345	2	15.745	4.4847	2.2778	10.3205	3.9646	2.7619
1201	4.9191	0.8542	0.5477	4.0689	2.7407	13.2011	29.8767	6.124	1.2714	0.5477	1.0541	0.3591	2	16.784	6.5566	1.7023	18.2581	4.2944	5.0145
1202	3.1058	1.0437		2.9896	2.318	10.1836	13.7602	5.2912	1.2044	1.018	1.1153	0.7516	2	12.2651	5.1175	3.609	6.8085	4.5632	1.6877
1203	3.4094	0.9614		3.0153	2.1581	10.2971	1.7281	4.628	0.9699	0.9442	1.0596	0.5953	2	9.9876	2.88	2.0491	4.8378	4.5479	0.1726
1204	4.017	0.8734		3.4007	2.3181	11.0223	32.9714	6.6539	1.3994	0.7953	1.0421	0.4934	2	15.4243	7.286	2.6869	14.7683	4.46	5.0856
1205	2.4071	1.07		2.2914	1.7991	8.0914	-4.4573	5.0379	1.1202	1.033	1.1155	0.802	2	9.0637	3.8168	3.8499	4.7589	5.2626	-0.404
1206	3.4412	0.9721		3.1438	2.366	10.5095	22.1388	5.2437	1.1805	0.9814	1.0478	0.6896	2	12.4067	5.5622	2.7245	8.0659	4.0828	2.7467
1207	3.5381	0.9565		3.208	2.354	10.632	15.3659	4.7322	1.0477	0.9233	1.0796	0.5828	2	11.1396	4.0457	2.6531	6.9422	4.0051	1.7117
1208	3.5008	0.982		3.1652	2.2979	10.8005	13.3456	4.7269	1.0057	0.9831	1.052	0.6604	2	10.862	4.1548	2.084	6.2909	4.096	1.4496
1209	4.162	0.9859	0.8159	3.8505	2.8667	12.8905	29.3651	3.373	0.7501	0.8159	1.0621	0.5047	2	9.6693	4.0419	1.7882	8.0086	2.3825	2.8394
1210	3.4819	1.0381		3.3493	2.6091	11.3556	21.464	4.1758	0.9594	0.9992	1.1392	0.7464	2	10.895	4.7864	1.8144	6.4124	3.2795	2.3385
1211	5.2019	0.9008	0.6042	4.5957	3.2766	14.7216	23.5668	5.1082	1.1369	0.6042	1.044	0.4102	2	16.7375	5.5459	3.6747	13.5211	3.9043	3.9445
1212	4.6606	0.965	0.7956	4.2659	3.1387	14.1296	20.3386	4.3672	0.9701	0.7956	1.0815	0.5139	2	13.7074	4.5758	1.2579	8.9036	3.479	2.7879
1213	2.61	0.9953		2.4713	1.9249	8.1608	8.2755	2.3121	0.5454	1.0474	1.1127	0.7311	2	4.4505	1.9188	1.1421	2.6245	2.1208	0.3683
1214	4.1773	1.0242		4.0389	3.1777	13.4415	29.2239	5.0659	1.1976	1.0283	1.1299	0.6822	2	16.0978	7.1504	1.9159	10.4811	3.5854	4.7044
1215	5.5782	0.9129	0.6174	4.8827	3.479	15.9989	8.8846	5.4378	1.1825	0.6174	1.0397	0.3927	2	18.9182	3.6267	1.3218	9.2344	4.9547	1.6808
1216	2.4872	1.0422		2.3343	1.7818	8.1438	3.2682	4.8753	1.0667	1.0507	1.1164	0.7003	2	8.6868	3.5867	3.1969	5.1214	4.7161	0.2839
1217	3.8268	1.0683		3.9019	3.2265	12.8431	17.6773	3.4277	0.8611	1.0601	1.1944	0.747	2	11.0594	4.0629	1.8095	5.4388	2.8218	1.955
1218	3.1565	0.9612		2.8696	2.116	9.5322	-4.5069	3.7833	0.8398	1.009	1.0813	0.6576	2	8.0055	2.2392	2.1594	3.4051	3.9538	-0.3608
1219	2.9037	1.0239		2.7026	2.0329	9.3405	0.4095	1.7236	0.3751	1.0108	1.0863	0.6797	2	3.5039	1.1811	1.0424	1.7377	1.7165	0.0143
1220	3.8669	1.0073		3.6192	2.7273	12.2365	31.3086	4.9981	1.114	0.8819	1.0864	0.6259	2	13.6314	6.4169	1.0292	10.2515	3.4333	4.2678
1221	3.9092	0.9294		3.4521	2.4972	11.4143	22.6043	2.7994	0.6125	0.9244	1.055	0.559	2	6.9907	2.7912	1.2449	4.9936	2.1666	1.5802
1222	4.7144	0.891	0.552	4.0304	2.798	13.1967	20.5628	6.5901	1.3973	0.552	1.0428	0.3195	2	18.4391	5.4641	2.6013	17.1025	5.235	3.7916
1223	3.1477	1.0824		3.1994	2.6489	10.7034	-16.7015	3.5913	0.8888	1.1387	1.2269	0.8316	2	9.5129	1.8964	2.6074	2.2805	4.1911	-1.5888
1224	4.9179	0.9507	0.6119	4.4629	3.2717	14.6884	7.445	5.4439	1.2126	0.6119	1.0658	0.5367	2	17.8107	4.0301	2.809	7.5092	5.0386	1.326
1225	3.0572	1.0053		2.8696	2.2136	9.6551	25.4028	4.6769	1.0723	0.9981	1.1064	0.7106	2	10.3528	5.1091	1.9575	7.1897	3.4888	2.6299
1226	4.4311	0.9526	0.8345	4.0646	3.0178	13.2612	29.9429	4.4192	1.0057	0.8345	1.0821	0.5023	2	13.3364	5.5485	1.7199	11.0456	3.096	3.9933
1227	4.0682	0.9745	0.869	3.7819	2.8447	12.4548	26.5841	4.1588	0.9499	0.869	1.1199	0.5615	2	11.8304	4.8593	1.8229	8.6545	3.0531	3.145
1228	4.0315	0.9655		3.6749	2.7276	12.2282	21.5142	5.5996	1.249	0.9325	1.0538	0.5716	2	15.2736	5.7984	1.8943	10.1432	4.3949	3.286
1229	3.0572	0.9561		2.7497	2.0411	9.183	24.2663	1.9782	0.4397	0.9825	1.0484	0.6825	2	4.0377	2.0023	0.9291	2.9338	1.4982	0.9798
1230	3.3111	0.9913		3.0752	2.349	10.3117	28.9477	6.2341	1.4201	0.9651	1.0951	0.6796	2	14.644	7.2493	1.9031	10.6672	4.4294	4.2391
1231	3.0174	1.1445		3.1138	2.6226	10.8493	13.6866	3.6086	0.8723	1.1222	1.2137	0.8204	2	9.464	3.8506	2.2917	4.6936	3.1148	1.2953
1232	2.7078	0.9644		2.4413	1.7738	8.2043	5.1419	6.4326	1.3908	1.0111	1.0331	0.696	2	11.4102	4.8333	3.5388	6.9448	6.1018	0.5867
1233	3.5967	0.9992		3.3665	2.5548	11.29	19.0434	6.6447	1.5036	0.8809	1.1204	0.6338	2	16.976	6.6423	3.6272	10.4799	5.3794	3.2328
1234	3.4419	1.0169		3.2894	2.5518	10.9956	26.7937	3.7458	0.8693	0.9696	1.1053	0.6949	2	9.5586	4.4668	1.4527	6.4275	2.7422	2.5611
1235	3.2601	0.9434		2.9296	2.1551	9.6628	18.3779	4.2753	0.9535	0.9684	1.0969	0.6067	2	9.2138	3.8105	2.0683	6.2806	3.4896	1.6933
1236	3.8106	1.0215		3.6577	2.8387	12.2286	28.2309	2.6767	0.6214	1.0252	1.1028	0.6845	2	7.5984	3.4601	1.7463	5.0548	1.9211	2.1451
1237	3.2917	1.0375		3.2037	2.5197	10.7296	0.4799	4.1129	0.9659	1.0304	1.1353	0.7072	2	10.3632	2.9445	3.0568	4.1634	4.0931	0.0497
1238	4.4979	0.9408	0.6138	4.0389	2.9796	13.2938	18.8158	3.876	0.8687	0.6138	1.0906	0.4183	2	11.5488	3.4891	1.5245	8.342	3.1467	2.173
1239	5.0481	0.9571	0.7001	4.6514	3.4779	15.1793	23.7677	3.3372	0.7646	0.7001	1.1197	0.4541	2	11.6065	3.9138	1.0277	8.6193	2.544	2.7586
1240	3.3086	0.9748		3.0324	2.2777	10.1327	28.5705	6.9443	1.561	0.9654	1.0814	0.6519	2	15.817	7.7526	2.7292	11.8923	4.9603	4.519
1241	2.9722	1.0565		2.8953	2.2863	9.8649	0.9944	4.1637	0.965	1.1033	1.144	0.8243	2	9.5195	3.4929	2.8068	4.2372	4.1224	0.0947
1242	2.8629	1.0806		2.8054	2.2676	9.7193	8.9443	6.1015	1.4235	1.1096	1.1594	0.7884	2	13.8357	5.6174	4.2074	7.1255	5.5558	1.2375
1243	4.6534	0.9909	0.832	4.3687	3.2935	14.4861	24.6506	2.7875	0.6338	0.832	1.1088	0.5733	2	9.1807	3.4673	1.1388	6.0481	2.1004	2.2631
1244	2.6602	0.942		2.3728	1.7371	7.8729	-8.7888	6.0378	1.3322	0.9371	1.0533	0.6658	2	10.4883	3.4513	4.7218	5.184	6.5686	-0.9218
1245	5.1301	0.9283	0.7597	4.5486	3.252	14.9614	16.8842	4.5644	0.9921	0.7597	1.0623	0.4326	2	14.8435	4.1474	1.906	9.587	3.7937	2.5062
1246	3.0269	0.9858		2.8225	2.1302	9.3745	17.6991	3.3358	0.758	0.9834	1.0895	0.6542	2	7.106	3.0537	1.3461	4.6679	2.7454	1.2577
1247	2.9273	1.0547		2.7797	2.1538	9.6996	7.3031	4.2106	0.935	1.013	1.0934	0.7335	2	9.0687	3.5253	2.3453	4.806	3.9032	0.6623
1248	5.0916	0.8756	0.7086	4.3045	2.9539	14.0059	15.5828	4.8073	1.0139	0.7086	1.0394	0.3613	2	14.2003	3.6792	1.8509	10.1822	4.0582	2.2128
1249	2.6669	0.9463		2.2786	1.6036	7.9283	18.9306	5.4023	1.0927	0.9543	0.9907	0.6322	2	8.6632	4.4088	2.6818	6.9741	4.3798	1.64
1250	2.9091	0.9891		2.6898	2.0284	9.0398	2.07	4.9156	1.103	1.0154	1.1271	0.6945	2	9.9708	3.5495	3.164	5.1111	4.8139	0.2064
1251	1.9142	0.8756		1.4819	0.9409	5.2656	12.8409	1.9641	0.351	0.7315	0.9763	0.4898	2	1.848	1.0759	0.8843	2.1963	1.7119	0.2373
1252	2.6771	1.048		2.5827	2.0624	8.8142	18.9299	4.475	1.0471	1.0333	1.2346	0.8077	2	9.2293	4.6776	2.337	5.791	3.628	1.7471
1253	3.7231	0.9817		3.4307	2.5661	11.4821	19.6224	4.1533	0.9282	0.9627	1.0832	0.6581	2	10.6577	4.2883	0.8986	6.5161	3.3383	2.0913
1254	3.0375	1.0106		2.8996	2.2271	9.6434	23.5018	4.7112	1.088	1.0245	1.1	0.68	2	10.4924	4.9166	2.2882	7.2304	3.6041	2.4659
1255	4.2677	0.9615	0.7946	3.8762	2.8599	12.8916	28.9832	5.1309	1.1383	0.7946	1.0513	0.5492	2	14.674	6.2543	3.3619	11.3875	3.6439	4.253
1256	3.467	1.0698		3.4436	2.7686	11.6518	5.8169	4.1454	0.985	1.0347	1.1541	0.7472	2	11.477	3.5848	3.1606	4.7978	3.9043	0.6676
1257	3.3009	0.8536		2.6812	1.76	8.8515	26.2004	3.3689	0.6699	0.8309	0.9834	0.4846	2	5.9293	2.7585	0.6779	5.6918	2.4863	1.5535
1258	5.1551	0.8556	0.7593	4.2916	2.8608	13.8562	11.3068	4.7047	0.9713	0.7593	0.9816	0.4286	2	13.4591	3.3101	1.1208	7.7238	4.1727	1.5218
1259	3.7374	0.9423		3.2808	2.3339	11.0635	29.3444	4.3131	0.9099	0.9173	1.0227	0.5964	2	10.0663	4.7716	1.3984	8	3.0475	2.9539
1260	6.5288	0.929		5.9577	4.3686	19.0538	25.4592	4.0784	0.9351	0.8744	1.0573	0.5117	2	17.8171	6.0918	1.3074	11.9046	3.0401	4.5361
1261	3.6508	0.805		2.8439	1.7915	9.2324	23.9708	4.8324	0.9377	0.7557	0.9101	0.406	2	8.6572	3.5667	1.9045	8.7857	3.674	2.0752
1262	4.7516	0.9195	0.6128	4.2445	3.1	13.7263	8.822	4.8372	1.0925	0.6128	1.0899	0.4233	2	14.9954	3.1897	2.1943	7.536	4.4105	1.3229
1263	3.5714	0.965		3.2508	2.4403	10.8268	19.2049	6.1768	1.3922	0.9817	1.0494	0.6735	2	15.0732	6.2558	3.6253	9.2886	4.9904	2.8948
1264	4.5989	0.9957	0.7978	4.3858	3.3556	14.3852	27.0107	2.6863	0.6266	0.7978	1.1277	0.489	2	9.0142	3.3936	0.8687	6.9399	1.9607	2.4348
1265	4.0301	0.9008	0.7427	3.4393	2.3942	11.4048	37.8207	2.3251	0.4881	0.7427	1.0516	0.4149	2	5.5668	2.7052	0.6251	6.5203	1.4457	2.1054
1266	3.1512	0.9041		2.7069	1.9033	8.951	10.7306	2.2797	0.4848	0.8952	1.0422	0.5592	2	4.339	1.6035	1.2875	2.8677	2.0351	0.4656
1267	4.3831	0.9458	0.7631	3.9747	2.9132	13.0241	18.0818	3.9631	0.8865	0.7631	1.0486	0.5064	2	11.5453	3.7317	2.6686	7.369	3.2465	2.0876
1268	2.6063	1.0493		2.5912	2.1075	8.5912	31.1508	2.4755	0.6073	1.0898	1.2008	0.8291	2	5.2172	3.0383	1.0243	3.6645	1.7044	1.6252
1269	4.8166	0.9743	0.8197	4.5101	3.4178	14.7431	26.9648	3.2657	0.7571	0.8197	1.0744	0.4988	2	11.1616	4.1995	1.3624	8.4186	2.3851	3.0097
1270	3.301	0.9308		2.8953	2.0587	9.6523	9.4485	5.0294	1.0727	0.9189	1.0454	0.5688	2	10.354	3.5686	2.3554	6.2742	4.5541	0.9783
1271	2.9551	1.0059		2.7454	2.0853	9.3381	7.7386	1.8231	0.4071	1.0147	1.1287	0.7443	2	3.8017	1.5462	0.352	2.0773	1.682	0.2942
1272	4.5882	0.9503	0.6681	4.176	3.0956	13.6984	25.022	3.3811	0.7641	0.6681	1.1127	0.414	2	10.4664	3.6685	1.5198	8.8601	2.535	2.6189
1273	3.5588	1.0791		3.5849	2.9072	12.0643	20.1654	3.6943	0.8902	1.0502	1.1832	0.7451	2	10.7402	4.3635	2.4643	5.8559	2.9494	2.1658
1274	4.6728	0.985		4.4458	3.4143	14.4601	17.9351	4.4526	1.0513	0.9087	1.1183	0.6564	2	15.2026	5.1251	2.0784	7.8079	3.654	2.7266
1275	5.5872	0.9652	0.6949	5.1696	3.8589	16.9415	30.3228	3.0076	0.6851	0.6949	1.0755	0.4639	2	11.6061	4.4913	0.8788	9.6827	2.0956	3.5193
1276	4.1025	1.0179	0.9166	4.0261	3.2178	13.1188	12.6831	4.0315	0.9888	0.9166	1.1508	0.6905	2	12.9724	4.076	2.53	5.9029	3.5201	1.6453
1277	12.3818	0.9276		11.3372	8.2449	36.0837	-0.0457	3.9321	0.8985	0.7906	1.0573	0.4608	2	32.4195	1.7979	1.1675	3.9017	3.9339	-0.0148
1278	2.8867	0.9536		2.6041	1.9319	8.6478	29.5865	4.4867	1.0023	0.9993	1.0703	0.6652	2	8.6678	4.6662	1.7321	7.0142	3.1592	2.5645
1279	2.9272	0.9458		2.6169	1.9064	8.6973	1.726	2.6088	0.5718	0.945	1.0407	0.6507	2	4.9734	1.754	2.0639	2.6957	2.5637	0.0858
1280	4.0195	1.0241		3.9704	3.1511	12.9315	22.88	3.5785	0.872	0.9823	1.178	0.7087	2	11.2762	4.5358	2.1704	6.4	2.7597	2.58
1281	4.6443	1.0294	0.8776	4.6043	3.7095	15.0191	17.1622	3.5006	0.8646	0.8776	1.2132	0.6375	2	12.9855	4.0773	1.9162	6.3954	2.8999	2.2286
1282	5.0807	0.9753	0.6594	4.7542	3.6385	15.5675	8.8005	3.7407	0.8743	0.6594	1.1219	0.4118	2	13.6106	2.6028	1.6892	6.3198	3.4115	1.1978
1283	3.0295	1.0131		2.8825	2.2322	9.6422	11.0584	2.9739	0.6885	1.0124	1.1543	0.7106	2	6.6384	2.6136	1.4327	3.6782	2.6451	0.7341
1284	3.0397	1.0927		3.0881	2.5336	10.4346	-9.9023	2.303	0.5592	1.1014	1.1728	0.7914	2	5.835	1.4253	2.4154	1.801	2.5311	-0.5778
1285	2.9639	1.0518		2.8782	2.2832	9.7934	4.1234	3.4978	0.8155	1.0775	1.1488	0.8386	2	7.9861	3.1415	2.468	3.7463	3.3536	0.3293
1286	5.8644	1.0082	0.7602	5.7307	4.5704	18.5737	14.2137	4.4877	1.1043	0.7602	1.2171	0.5152	2	20.5105	4.8985	3.0187	9.5089	3.8498	2.9153
1287	2.7582	1.0768		2.7925	2.3043	9.3304	1.583	5.1293	1.2668	1.1014	1.2209	0.8083	2	11.8195	4.2674	2.7199	5.2796	5.0481	0.1871
1288	3.891	1.043		3.8462	3.0674	12.7492	24.385	3.8204	0.9192	1.0578	1.1501	0.8012	2	11.7187	5.1723	1.9834	6.4553	2.8888	2.8576
1289	5.2723	0.8555	0.7343	4.3302	2.8674	14.1693	17.0451	3.0979	0.6269	0.7343	0.9372	0.4217	2	8.8829	2.5979	0.6604	6.16	2.5699	1.5141
1290	5.0158	0.8942	0.6332	4.3002	3.004	14.0907	16.4098	3.0171	0.6432	0.6332	1.0555	0.4115	2	9.0635	2.5252	1.6242	6.1358	2.522	1.4873
1291	3.2198	1.0002		3.0624	2.3596	10.1172	15.615	3.8773	0.9043	1.0206	1.1107	0.7656	2	9.1489	3.9337	1.5975	5.1378	3.2719	1.4286
1292	2.9382	1.0113		2.694	2.0095	9.3347	-7.6045	7.8966	1.6999	0.9819	1.0479	0.6838	2	15.8683	4.6036	5.6461	6.7323	8.4969	-1.2067
1293	3.8342	0.825	0.7344	3.0196	1.9377	9.9368	46.7951	5.8179	1.1345	0.7344	0.9449	0.427	2	11.2734	6.5972	1.3148	15.4498	3.0953	5.2754
1294	2.725	1.0306		2.5741	2.03	8.8224	16.7521	4.7091	1.0835	1.0471	1.1127	0.7464	2	9.5594	4.5275	2.2813	6.0658	3.9203	1.6014
1295	3.4793	1.0837		3.5721	2.9834	11.8456	5.1238	2.5493	0.6421	1.1092	1.1705	0.8647	2	7.6057	2.4812	2.0106	2.8694	2.4188	0.3897
1296	5.1323	0.9144	0.6512	4.5871	3.2719	14.7441	6.4126	5.1827	1.1501	0.6512	1.0267	0.4098	2	16.9572	3.0751	1.6352	7.5038	4.8503	1.0874
1297	4.9863	0.7905	0.5067	3.8462	2.3668	12.3835	0.6535	4.3932	0.8396	0.5067	0.9225	0.2773	2	10.3978	1.278	1.0182	4.6095	4.3644	0.0679
1298	3.1859	1.0293		3.0624	2.4157	10.3024	-2.404	3.1288	0.7336	1.0315	1.1332	0.7924	2	7.5582	2.3572	2.8683	2.9746	3.204	-0.1817
1299	3.5143	0.918		3.0709	2.2161	10.135	16.733	3.3652	0.7358	0.9355	1.0395	0.5764	2	7.4577	2.8631	1.9758	4.9669	2.8021	1.2479
1300	3.2938	1.0362		3.1909	2.5049	10.722	-9.3849	3.6009	0.8412	1.052	1.1554	0.7296	2	9.0198	2.0271	3.3067	2.7785	3.9388	-0.8465
1301	4.3775	0.9989	0.6695	4.1246	3.1376	13.7371	30.8204	3.3674	0.7691	0.6695	1.1195	0.4579	2	10.5654	4.323	1.4306	9.4407	2.3295	3.2563
1302	3.8421	1.0014		3.6406	2.8367	12.087	27.6564	7.0809	1.6618	0.9251	1.1523	0.6426	2	20.0865	8.8467	4.3987	13.7681	5.1225	5.5552
1303	2.9138	0.9558		2.6084	1.9439	8.7489	-27.3201	4.4834	0.9961	0.9872	1.0751	0.7122	2	8.7152	1.6846	4.2253	2.3652	5.7083	-2.381
1304	3.9246	1.0275		3.7734	2.9453	12.6691	19.2127	3.6717	0.8536	0.9769	1.1332	0.6234	2	10.8142	3.9268	1.901	6.2992	2.9663	2.0777
1305	3.2713	1.1347		3.4607	2.9712	11.6617	-10.2432	4.5175	1.151	1.1303	1.2452	0.8834	2	13.4225	3.0244	4.4427	3.4237	4.9802	-1.3749
1306	3.2544	1.018		3.1523	2.4976	10.408	22.3613	3.8677	0.9281	1.0662	1.1282	0.7289	2	9.66	4.3487	1.8264	5.9665	3.0029	2.1601
1307	3.6061	0.993		3.3236	2.4912	11.2494	36.4628	5.5493	1.2289	0.938	1.1341	0.65	2	13.8245	7.3327	2.0874	11.2808	3.5258	5.0408
1308	3.0775	0.9942		2.8311	2.1378	9.6118	24.8801	4.2814	0.9522	1.0162	1.079	0.7324	2	9.1527	4.6328	2.139	6.3252	3.2161	2.2772
1309	5.8777	1.0788	0.7337	6.1333	5.2213	19.9198	11.6655	3.4514	0.9047	0.7337	1.3145	0.4924	2	18.0206	3.6034	1.2844	7.3181	3.0487	2.1022
1310	3.1994	0.9626		2.7968	1.9882	9.6757	23.1058	3.7772	0.7762	0.9451	1.0203	0.6231	2	7.5098	3.5449	1.7036	5.6894	2.9045	1.7352
1311	3.6409	0.9311		3.2337	2.3498	10.6504	12.6807	4.0266	0.8884	0.9244	1.0996	0.5603	2	9.4616	3.1699	1.6691	5.6571	3.516	1.1998
1312	4.3405	1.0015		4.1074	3.126	13.6564	7.9343	3.3593	0.769	0.8932	1.1265	0.5853	2	10.5013	2.6434	2.2021	4.5164	3.0928	0.8332
1313	3.4484	0.9748		3.2209	2.4639	10.5605	-14.1892	3.9787	0.9283	1.009	1.1226	0.7166	2	9.8032	1.8646	2.778	2.6021	4.5433	-1.391
1314	3.8852	1.0276		3.7605	2.9449	12.5428	35.7123	6.2481	1.467	0.9749	1.1516	0.7141	2	18.4001	9.4394	2.248	13.2187	4.0167	6.5711
1315	4.0263	0.987		3.8205	2.9675	12.4843	16.794	4.1584	0.9884	0.9929	1.1454	0.6672	2	12.3401	4.3808	1.795	6.5662	3.4601	2.0724
1316	4.2672	1.1038		4.4073	3.6999	14.7976	28.7135	3.8422	0.9607	1.1145	1.2453	0.8912	2	14.2156	6.5228	3.065	7.3189	2.7389	4.0818
1317	3.2963	1.0225		3.148	2.4474	10.5884	-3.2456	2.6538	0.6134	1.053	1.1238	0.7455	2	6.495	1.8319	1.6222	2.4572	2.74	-0.2108
1318	5.0733	1.0167	0.8179	4.9384	3.9643	16.2039	32.6127	2.9333	0.7176	0.8179	1.2142	0.5245	2	11.6283	4.8291	1.3681	9.2072	1.9766	3.7923
1319	3.7289	1.0797		3.7305	3.0262	12.6485	40.2355	3.8642	0.9245	1.0325	1.1498	0.7652	2	11.6939	6.4723	0.9604	8.4581	2.3094	4.7051
1320	3.4153	1.1194		3.5635	3.0261	12.011	35.1693	4.9642	1.2507	1.127	1.2373	0.8198	2	15.0222	7.9215	2.5925	9.6631	3.2183	5.2832
1321	4.134	0.8575		3.3536	2.1891	11.1364	18.743	4.2556	0.8365	0.8533	0.9265	0.5267	2	9.316	3.5675	1.4223	6.7729	3.458	1.7461
1322	3.1715	0.7956		2.4285	1.4887	7.9275	-2.5016	7.873	1.4785	0.8516	0.9183	0.4931	2	11.7205	3.6862	2.6549	7.4755	8.07	-0.2932
1323	2.8665	1.039		2.7326	2.153	9.3568	6.8874	5.9878	1.3778	1.0233	1.1382	0.704	2	12.8917	4.8132	3.8545	6.8365	5.5754	0.8879
1324	4.11	1.0099		3.9061	3.0282	13.0398	16.4344	2.8312	0.6575	0.92	1.1183	0.6536	2	8.5735	2.9555	1.1139	4.5215	2.3659	1.409
1325	3.5435	1.037		3.4222	2.7015	11.5435	0.4934	2.9438	0.6889	1.0595	1.1263	0.7325	2	7.9527	2.1851	1.9912	2.9828	2.9292	0.0392
1326	3.617	1.089		3.6363	2.9512	12.3744	7.8368	2.9449	0.7023	1.05	1.1493	0.7848	2	8.6911	2.8113	1.7703	3.5821	2.7142	0.6811
1327	3.3302	1.0738		3.4179	2.8344	11.2342	20.0705	4.5451	1.1467	1.0696	1.1899	0.8108	2	12.8826	5.5312	3.7648	6.8217	3.6328	2.5856
1328	3.0858	1.0486		3.0838	2.5152	10.1656	14.1575	4.213	1.0424	1.1082	1.1621	0.8564	2	10.5965	4.5976	2.2347	5.3683	3.6166	1.5002
1329	2.8955	0.9369		2.5698	1.8477	8.5221	-5.5733	3.3182	0.7194	0.9861	1.0497	0.6417	2	6.131	1.9062	2.6515	2.9706	3.5031	-0.3417
1330	4.3792	0.9944	0.6745	4.086	3.094	13.6807	37.3357	4.3846	0.9916	0.6745	1.142	0.4801	2	13.5661	6.3841	1.8823	13.2975	2.7476	5.065
1331	4.6448	0.9766		4.313	3.2255	14.25	22.1169	6.2833	1.4222	0.8953	1.1109	0.5993	2	20.2669	7.415	3.2116	12.3735	4.8936	4.4824
1332	5.7275	0.9975	0.6469	5.4566	4.2558	17.9491	7.2362	4.2415	1.0057	0.6469	1.1703	0.4006	2	18.0509	2.8822	2.9435	7.1954	3.9345	1.3062
1333	5.2724	0.9569	0.6357	4.8955	3.7121	15.8494	8.0957	4.0004	0.9369	0.6357	1.1299	0.4449	2	14.8498	2.8378	2.7995	6.379	3.6766	1.2022
1334	3.4939	0.9714		3.2209	2.4255	10.6626	-7.2207	2.8817	0.6555	1.0284	1.1317	0.7602	2	6.9896	1.8442	2.8264	2.4259	3.0898	-0.5047
1335	3.2258	1.0638		3.268	2.6695	10.7808	17.6567	2.4299	0.6017	1.0573	1.1766	0.8074	2	6.4865	2.7607	1.226	3.4193	2.0008	1.1453
1336	4.2496	0.9477	0.7937	3.8248	2.7971	12.6522	27.5317	2.8903	0.639	0.7937	1.1184	0.5327	2	8.0845	3.3415	1.1865	6.2732	2.0946	2.2258
1337	3.3834	1.0124		3.2594	2.5661	10.7607	5.3355	3.5964	0.8576	1.0579	1.126	0.7213	2	9.2287	2.9481	3.8707	4.0872	3.4046	0.4924
1338	6.54	0.9983	0.7386	6.3004	4.905	20.5104	7.3912	3.8779	0.9274	0.7386	1.1264	0.4641	2	19.0213	3.0726	2.6877	6.6206	3.5913	1.4059
1339	3.7122	0.9543		3.3879	2.5444	11.1294	28.5353	4.2272	0.9664	0.9804	1.0589	0.6743	2	10.7558	5.1063	2.1827	7.5728	3.0211	3.0692
1340	4.6105	0.9939	0.7891	4.3773	3.3654	14.3958	21.4092	7.5733	1.7705	0.7891	1.1759	0.493	2	25.4872	8.3908	2.5152	17.0205	5.952	5.4566
1341	3.651	1.0338		3.4693	2.682	11.8577	33.6413	2.8086	0.6353	0.9958	1.1206	0.6578	2	7.5327	3.7601	1.1978	5.716	1.8638	2.5341
1342	3.8403	1.007		3.7091	2.9195	12.1497	47.6208	7.513	1.8053	1.0208	1.1087	0.7287	2	21.9341	13.3128	2.4111	18.2693	3.9353	10.4452
1343	4.6392	0.9833		4.403	3.3871	14.3305	33.322	3.8071	0.8998	0.855	1.1692	0.5815	2	12.8951	5.773	1.0602	9.9284	2.5385	4.2969
1344	4.3766	0.8723	0.7332	3.6834	2.5164	11.9937	17.8662	3.2599	0.684	0.7332	1.0061	0.4476	2	8.2032	2.6639	1.0927	5.952	2.6774	1.4656
1345	5.2134	1.1556	0.8912	5.6879	4.8325	18.9266	2.989	3.7046	0.9459	0.8912	1.4631	0.9564	2	17.9023	3.9723	2.294	4.1533	3.5938	0.5351
1346	4.2709	0.9605	0.7317	3.8633	2.8387	12.8867	23.0326	5.5418	1.2208	0.7317	1.1217	0.523	2	15.7316	5.8543	4.0009	11.1933	4.2654	3.6234
1347	3.3726	1.0586		3.3665	2.7827	11.2158	19.1856	3.787	0.9396	1.0647	1.1902	0.7611	2	10.5381	4.3513	2.1666	5.7167	3.0605	2.0218
1348	4.9221	1.0156	0.7633	4.7028	3.6251	15.7036	18.7751	4.6815	1.0807	0.7633	1.1242	0.5438	2	16.9709	5.254	2.034	9.662	3.8025	3.1863
1349	2.6253	1.0789		2.6384	2.1947	8.8979	7.7189	2.9308	0.7229	1.1367	1.1982	0.8517	2	6.4323	2.8	2.0149	3.2876	2.7047	0.4965
1350	4.7476	1.0169		4.6385	3.7101	15.1675	28.0534	3.6691	0.8975	0.9163	1.1782	0.6524	2	13.6126	5.541	1.0017	8.493	2.6398	3.8188
1351	2.9983	0.9986		2.8482	2.2082	9.4063	23.9709	7.625	1.79	1.0519	1.1186	0.7067	2	16.8375	8.1332	2.9574	11.5079	5.7972	4.0361
1352	5.3227	1.0092	0.7983	5.2425	4.1571	16.8749	23.9865	5.8189	1.4335	0.7983	1.1856	0.6449	2	24.1899	8.6547	4.8228	13.421	4.4232	5.8023
1353	3.4377	0.9968		3.2123	2.4554	10.7652	21.1119	2.4804	0.5657	1	1.135	0.7159	2	6.0904	2.6867	1.5503	3.7527	1.9568	1.2858
1354	4.7232	0.9751	0.8372	4.4158	3.3198	14.4683	30.6155	3.4957	0.8021	0.8372	1.0775	0.5313	2	11.6049	4.8415	0.6985	9.1129	2.4255	3.5529
1355	3.5093	0.9734		3.2508	2.4708	10.7315	1.1713	2.8946	0.6664	0.9756	1.1214	0.6506	2	7.1519	1.9449	2.8582	2.9895	2.8607	0.0838
1356	4.398	0.97		4.1074	3.1225	13.4028	29.2379	4.5863	1.0685	0.9575	1.1614	0.6375	2	14.3208	6.2561	2.3615	9.8132	3.2454	4.1871
1357	3.9889	1.0611		4.0175	3.2886	13.2974	42.701	4.4548	1.1017	0.9819	1.1797	0.7468	2	14.65	8.1619	1.3399	10.9295	2.5525	6.2557
1358	2.8367	1.0367		2.8097	2.2645	9.2386	0.7003	4.675	1.1459	1.0909	1.1762	0.8683	2	10.5865	4.1052	3.351	4.7276	4.6422	0.0741
1359	4.6117	0.9937		4.3901	3.3748	14.3961	6.5564	4.58	1.0737	0.9836	1.1127	0.6285	2	15.4567	3.7034	1.8443	5.8921	4.2797	1.0134
1360	5.0032	0.9628	0.5985	4.6214	3.4726	15.1332	12.1878	5.8977	1.3533	0.5985	1.1233	0.4168	2	20.4804	4.6548	6.1065	11.1672	5.1789	2.4961
1361	2.5758	0.9435		2.2529	1.5986	7.6348	-13.7522	4.6451	0.9726	0.9824	1.0497	0.7073	2	7.4257	2.7164	3.2242	3.8402	5.2839	-1.0212
1362	4.2168	0.9429		3.7691	2.7106	12.4915	34.5657	4.736	1.0277	0.8515	1.0492	0.4993	2	12.8373	5.9845	1.4628	11.9861	3.0989	4.4373
1363	2.6848	1.0671		2.6555	2.1553	9.0004	-6.2277	1.9281	0.4617	1.0708	1.1793	0.8452	2	4.1556	1.4724	1.4555	1.742	2.0482	-0.2588
1364	3.7283	0.9803		3.4179	2.5277	11.4815	23.3923	2.2848	0.503	0.9109	1.0503	0.639	2	5.7754	2.4695	1.1509	3.8645	1.7504	1.351
1365	5.8544	0.9949	0.7665	5.6536	4.3851	18.2977	23.6161	3.4496	0.8267	0.7665	1.1328	0.5418	2	15.127	5	1.731	9.2285	2.635	3.5724
1366	2.9828	1.1005		3.0024	2.4881	10.3127	10.5418	2.5064	0.6047	1.1222	1.1886	0.804	2	6.2361	2.4602	1.4477	3.0598	2.2422	0.6574
1367	3.4972	1.0921		3.5164	2.8496	11.9991	27.3527	2.677	0.6358	1.0697	1.1508	0.8183	2	7.6285	3.6779	1.4069	4.4948	1.9448	2.0866
1368	3.057	1.0319		2.9382	2.3502	9.9102	15.9681	2.3612	0.5599	1.0595	1.1336	0.8207	2	5.5492	2.5146	1.3898	3.0638	1.9841	0.8861
1369	3.6195	1.0397		3.5549	2.8459	11.8227	37.9677	4.2152	1.0147	0.9897	1.1566	0.7737	2	11.996	6.5776	2.0913	8.5017	2.6148	4.5546
1370	4.4261	0.8097	0.6437	3.4864	2.2371	11.259	8.7106	6.0678	1.2056	0.6437	0.9353	0.3592	2	13.5742	3.1721	1.0539	8.8309	5.5393	1.1824
1371	3.0113	1.0634		2.9168	2.316	10.0597	1.0869	3.6615	0.843	1.0474	1.1313	0.7304	2	8.48	2.7373	2.7938	3.7479	3.6217	0.0922
1372	3.3022	1.0177		3.1438	2.4252	10.558	16.9695	2.3514	0.5401	1.0081	1.1022	0.6901	2	5.7026	2.3151	0.6276	3.3545	1.9523	0.9677
1373	5.2936	0.8709	0.499	4.4801	3.0939	14.4839	15.245	5.3655	1.1461	0.499	1.0233	0.3075	2	16.6002	3.929	1.602	12.7784	4.5475	2.5307
1374	3.621	1.1215		3.7263	3.1077	12.7585	21.1513	3.4315	0.8358	1.1188	1.1943	0.8815	2	10.6641	4.6406	2.1204	5.2646	2.7057	2.2556
1375	5.5355	0.9623	0.5972	5.1268	3.8963	16.7346	21.4841	3.8136	0.8879	0.5972	1.1463	0.4273	2	14.8589	4.4717	0.8102	10.4658	2.9942	3.1923
1376	3.2718	0.9899		3.0581	2.3387	10.1747	37.1903	4.0431	0.9293	0.9939	1.1073	0.6606	2	9.4557	5.1943	1.1454	7.8625	2.5395	3.5166
1377	5.1746	1.0302	0.752	5.1397	4.1475	16.7482	20.9923	3.2227	0.7981	0.752	1.186	0.5494	2	13.3663	4.2048	1.804	7.6531	2.5462	2.8059
1378	4.4122	1.0132	0.8004	4.206	3.23	14.0449	22.7452	3.1162	0.7167	0.8004	1.1137	0.55	2	10.0654	3.6134	2.5027	6.5702	2.4074	2.2894
1379	3.2129	1.0144		3.1138	2.4641	10.2394	22.7978	2.8523	0.6864	1.0073	1.1871	0.7796	2	7.0283	3.3191	1.3788	4.2572	2.202	1.6023
1380	2.8713	1.099		2.8782	2.3782	9.9135	17.3468	2.0248	0.4857	1.0982	1.2276	0.8146	2	4.8153	2.1985	1.3288	2.6989	1.6735	0.8353
1381	4.5104	0.9924	0.781	4.3473	3.4203	14.062	42.9049	2.7784	0.6758	0.781	1.1774	0.5486	2	9.5031	4.9476	0.864	9.0182	1.5864	4.0773
1382	4.0715	1.0903		4.1289	3.3843	13.9456	-0.3294	2.6696	0.6479	1.0643	1.2089	0.7597	2	9.0347	2.0049	2.1113	2.6392	2.6784	-0.0298
1383	3.9662	1.1078		4.1546	3.5596	13.8028	23.1196	3.1531	0.8132	1.105	1.2221	0.8429	2	11.2238	4.6383	1.8043	5.5027	2.4241	2.5949
1384	3.5786	1.0995		3.6363	3.0437	12.3613	19.6965	1.9443	0.4787	1.0478	1.1835	0.8406	2	5.9178	2.4781	1.0847	2.9479	1.5613	1.1656
1385	5.0111	1.0231	0.7612	4.9598	4.0008	16.1056	18.4314	4.6371	1.1519	0.7612	1.1963	0.5506	2	18.552	5.502	2.8528	9.9924	3.7824	3.4194
1386	3.7456	1.0138		3.6063	2.8361	11.9296	-4.4353	3.7244	0.8854	0.9817	1.1795	0.7551	2	10.5629	2.4686	2.8973	3.2692	3.8896	-0.4685
1387	4.4284	0.9093	0.5645	3.8119	2.6851	12.6506	25.7784	3.3623	0.7136	0.5645	1.0376	0.3312	2	9.0281	3.1538	2.1685	9.5228	2.4956	2.3273
1388	3.3148	1.0326		3.2723	2.6629	10.7535	31.1577	3.5189	0.8714	1.0579	1.1767	0.8066	2	9.3704	4.8737	2.2223	6.0419	2.4225	2.9196
1389	4.6743	1.0092		4.5229	3.542	14.8202	24.4619	5.641	1.3482	0.9702	1.1216	0.7603	2	19.9805	8.1272	2.0726	10.6898	4.2611	4.8876
1390	4.4844	0.9523	0.7965	4.0047	2.9104	13.4162	27.1259	5.2913	1.1478	0.7965	1.0581	0.5105	2	15.3997	6.1457	2.1198	12.0392	3.8559	4.1773
1391	4.523	0.9894		4.1931	3.1773	14.0594	24.0643	3.9227	0.8865	0.8749	1.1328	0.5894	2	12.4637	4.7551	2.035	8.0672	2.9787	2.9993
1392	2.845	0.9293		2.4628	1.7313	8.3061	-7.3807	3.1796	0.6628	0.9309	1.0653	0.6617	2	5.5049	1.8529	2.3647	2.8003	3.4144	-0.4063
1393	4.4079	1.0675		4.4801	3.6606	14.7821	31.3937	4.7041	1.1649	1.0134	1.2035	0.7647	2	17.22	7.874	2.2992	10.2967	3.2274	5.406
1394	4.6788	1.0283	0.8522	4.6257	3.6763	15.1146	34.3937	3.7881	0.9214	0.8522	1.1533	0.6048	2	13.9261	6.2928	1.3771	10.4042	2.4852	4.7897
1395	3.2736	1.0354		3.1695	2.5017	10.648	15.0029	4.1337	0.9712	1.0098	1.1194	0.7052	2	10.3413	4.029	1.6642	5.7137	3.5135	1.5515
1396	3.7361	1.1072		3.8976	3.3164	12.9951	32.1903	1.9354	0.4939	1.1151	1.2415	0.8936	2	6.4187	3.239	1.024	3.6245	1.3124	2.0662
1397	4.3736	1.0215	0.8034	4.1588	3.2364	14.0347	11.9507	5.5774	1.2862	0.8034	1.1663	0.5606	2	18.0508	4.9103	2.9912	8.7588	4.9109	2.1572
1398	3.4195	1.0695		3.3065	2.5968	11.4897	32.8751	3.0955	0.6996	1.0228	1.17	0.7062	2	8.0383	4.11	1.0669	5.8197	2.0778	2.6426
1399	3.1988	1.072		3.1609	2.5685	10.773	14.1251	3.9583	0.9437	1.0995	1.1697	0.8531	2	10.167	4.336	2.3695	5.0825	3.3992	1.4361
1400	3.5508	1.0477		3.4693	2.7708	11.6872	10.0466	4.4997	1.0668	1.045	1.1735	0.7223	2	12.4679	4.1763	2.4965	5.7819	4.0477	1.2526
1401	3.262	0.9628		2.9724	2.2058	9.8664	19.1933	3.9337	0.8794	0.9599	1.0992	0.6292	2	8.677	3.6653	2.0875	5.8256	3.1787	1.6654
1402	3.8575	0.9987		3.662	2.8373	12.1025	40.1718	3.0774	0.7215	0.9371	1.1114	0.687	2	8.7315	4.7725	1.3728	6.9468	1.8412	3.5076
1403	5.0816	0.9364	0.6252	4.66	3.4847	14.9484	31.723	4.2116	0.9818	0.6252	1.103	0.3895	2	14.6761	5.7757	1.6158	14.8296	2.8755	4.6557
1404	4.7749	1.0103	0.7161	4.6514	3.6835	15.1557	13.2245	4.1207	1.0015	0.7161	1.1896	0.5746	2	15.1786	4.062	3.0765	7.069	3.5757	2.0073
1405	3.0787	0.9979		2.8525	2.1567	9.6515	-6.7235	3.1916	0.7132	0.9879	1.0566	0.7266	2	6.8833	2.0122	2.9819	2.7693	3.4062	-0.4628
1406	3.4105	1.1401		3.6363	3.1537	12.216	19.4476	3.2627	0.8423	1.1608	1.2581	0.8632	2	10.2897	4.2697	2.8725	4.9465	2.6282	2.0011
1407	5.432	1.0476	0.7445	5.4438	4.4235	17.8777	12.931	4.4516	1.1015	0.7445	1.2001	0.575	2	19.6915	4.7749	3.4536	8.3043	3.8759	2.5463
1408	3.0961	1.0711		3.0452	2.4395	10.4183	35.6815	4.2823	1.0027	1.0706	1.2012	0.8354	2	10.4466	6.0283	1.4876	7.2164	2.7543	3.7275
1409	2.868	1.103		2.8782	2.3944	9.938	22.233	3.4523	0.8318	1.1258	1.2015	0.8418	2	8.2661	4.0979	2.2348	4.8678	2.6847	1.8378
1410	4.2658	1.0317		4.1503	3.2772	13.8259	23.4187	3.9617	0.939	0.9239	1.1788	0.6555	2	12.9832	5.0291	1.9259	7.6726	3.0339	3.0405
1411	3.1492	1.0651		3.1609	2.5723	10.5374	21.6095	4.1989	1.025	1.0989	1.1682	0.7713	2	10.8008	4.8729	2.7605	6.3176	3.2916	2.334
1412	3.6561	1.1236		3.7734	3.1656	12.9057	6.6263	3.1798	0.78	1.1126	1.1932	0.7669	2	10.066	2.944	2.7325	3.8389	2.9691	0.667
1413	4.9784	0.9709	0.7718	4.7242	3.617	15.1853	19.9854	4.7724	1.1367	0.7718	1.1045	0.4839	2	17.2616	5.2977	2.7632	10.9478	3.8186	3.4498
1414	3.1677	1.0696		3.2423	2.6854	10.644	21.3276	3.367	0.8495	1.1173	1.2124	0.8396	2	9.0418	4.1525	1.0752	4.9456	2.6489	1.9284
1415	3.2878	0.9779		3.0324	2.2761	10.101	25.8574	4.0378	0.9099	0.9753	1.1388	0.6386	2	9.1904	4.2882	1.6772	6.7149	2.9938	2.3764
1416	3.6182	1.0361		3.5464	2.8262	11.7774	7.443	4.3883	1.0531	1.0307	1.1636	0.7793	2	12.4022	4.0884	1.772	5.2461	4.0616	0.9231
1417	4.2906	0.9975		4.1546	3.2919	13.4464	20.4427	2.7134	0.6643	0.922	1.1655	0.6196	2	8.9323	3.1635	1.7342	5.1059	2.1587	1.826
1418	4.2361	1.0046		4.0346	3.1447	13.3692	40.7296	5.1647	1.2148	0.9627	1.1241	0.6975	2	16.2415	8.7503	1.1792	12.5451	3.0611	6.6151
1419	3.2923	1.079		3.3108	2.7012	11.1596	33.2536	6.798	1.6455	1.0666	1.1979	0.7783	2	18.3628	9.6376	2.867	12.3836	4.5374	6.1063
1420	2.6999	1.0018		2.587	2.0331	8.4969	-15.5603	4.3688	1.0453	1.0551	1.173	0.8025	2	8.8822	2.6696	3.9859	3.3264	5.0486	-1.3821
1421	3.9414	1.1192		4.0989	3.4387	13.8578	34.9944	2.9844	0.7406	1.0535	1.2188	0.7277	2	10.2625	5.0029	0.8065	6.8754	1.94	3.5913
1422	6.3035	0.9474	0.6703	5.765	4.2546	18.7617	19.4246	5.2074	1.1809	0.6703	1.0767	0.4262	2	22.1554	6.0918	2.6768	14.2935	4.1959	4.3036
1423	3.2957	1.0246		3.1737	2.4689	10.6079	16.7994	2.8836	0.6711	1.0356	1.1331	0.7245	2	7.1193	2.9342	1.9106	4.05	2.3992	1.196
1424	2.962	1.115		3.1138	2.6722	10.3753	13.7243	4.3093	1.1099	1.1565	1.2358	0.9635	2	11.5153	5.1627	3.4212	5.3581	3.7179	1.5804
1425	3.802	0.9613		3.4436	2.5409	11.4817	11.721	4.4947	0.9947	0.9279	1.0766	0.5989	2	11.4205	3.7148	2.7021	6.2032	3.9679	1.3386
1426	2.9531	1.0565		2.8696	2.2838	9.802	-4.3884	2.8517	0.6644	1.0908	1.1755	0.8342	2	6.5126	2.1975	1.9711	2.6342	2.9768	-0.2858
1427	3.0462	1.0479		2.9553	2.373	10.0282	24.3596	3.6244	0.8577	1.0534	1.1798	0.7816	2	8.6007	4.2378	1.7817	5.4221	2.7415	2.0951
1428	5.5606	0.9962	0.7127	5.3324	4.1721	17.4034	11.6202	2.8587	0.6853	0.7127	1.2048	0.4908	2	11.9266	2.6259	0.6075	5.3503	2.5265	1.3859
1429	4.3707	1.1277		4.5957	3.9311	15.4839	21.5219	2.5995	0.66	1.0527	1.2201	0.7977	2	10.2189	3.8266	1.1773	4.7972	2.04	2.1993
1430	4.5426	1.0402		4.5486	3.666	14.8447	16.354	2.9186	0.7208	0.9832	1.1692	0.7378	2	10.6995	3.551	2.5061	4.813	2.4413	1.7498
1431	2.8634	1.0708		2.8868	2.3939	9.6329	6.0892	6.2469	1.5524	1.124	1.1937	0.841	2	14.9544	5.8442	3.2332	6.9493	5.8665	0.9106
1432	4.4099	1.0772		4.4672	3.6449	14.9244	24.2148	3.1963	0.7806	0.9324	1.1985	0.7063	2	11.6503	4.5321	1.0974	6.4164	2.4223	2.8211
1433	4.3023	1.0479		4.3002	3.4897	14.1639	11.7115	4.841	1.1927	1.0153	1.1801	0.6578	2	16.8936	4.79	1.9844	7.2817	4.274	1.9785
1434	3.8444	1.0225		3.6706	2.879	12.3491	13.0311	2.6562	0.6192	1.0046	1.1147	0.7538	2	7.6471	2.7378	1.9144	3.632	2.31	0.9965
1435	2.6219	1.056		2.6041	2.1316	8.6986	-9.9528	5.1538	1.2629	1.0921	1.2126	0.8299	2	10.9858	3.6092	4.7712	4.3491	5.6666	-1.0934
1436	5.3973	0.9699	0.6501	5.0754	3.8287	16.4462	17.7579	6.5627	1.5278	0.6501	1.1101	0.4176	2	25.1268	6.7162	1.3632	16.0815	5.3974	4.462
1437	3.2737	1.0484		3.2166	2.5768	10.7826	10.6047	2.5031	0.5982	1.0164	1.1422	0.7266	2	6.45	2.31	1.3914	3.179	2.2377	0.684
1438	2.8757	1.0416		2.7669	2.1612	9.4098	-13.5517	3.4868	0.8008	1.0675	1.131	0.7406	2	7.5356	1.9111	3.6011	2.5804	3.9594	-1.0212
1439	4.9886	0.9997	0.7113	4.857	3.8389	15.6683	4.2328	3.8906	0.9532	0.7113	1.2211	0.4604	2	14.9356	2.3478	1.9994	5.0989	3.7259	0.6322
1440	4.7033	1.0039	0.796	4.5229	3.5239	14.8332	23.6783	4.0699	0.9669	0.796	1.1519	0.5368	2	14.3418	5.0632	1.1239	9.4326	3.1062	3.3959
1441	4.6439	1.0426	0.9165	4.6771	3.8419	15.2112	37.8398	2.68	0.6769	0.9164	1.211	0.6658	2	10.2963	5.0053	0.554	7.5173	1.6659	3.8961
1442	4.305	1.0059	0.8532	4.1289	3.217	13.6041	28.5609	3.2358	0.7652	0.8532	1.1172	0.5724	2	10.4097	4.2963	1.0668	7.5053	2.3117	2.9731
1443	3.5615	1.0695		3.5592	2.8947	11.9663	17.8501	3.4052	0.8237	1.1128	1.1781	0.7867	2	9.8571	3.9602	1.1526	5.0342	2.7974	1.7595
1444	4.2291	1.1249		4.5015	3.8987	14.945	17.544	4.3115	1.1247	1.0426	1.2441	0.8272	2	16.8092	5.8897	2.6428	7.1202	3.5551	2.949
1445	4.0874	1.0076		3.9061	3.0219	12.9391	-2.5735	3.3844	0.7904	1.0083	1.1925	0.6834	2	10.2273	2.1091	3.2673	3.0864	3.4715	-0.2632
1446	3.4637	1.0676		3.4179	2.7414	11.617	43.5684	5.6078	1.3233	1.0539	1.1251	0.8147	2	15.3733	9.2761	2.0645	11.386	3.1646	6.6979
1447	3.9	0.9983		3.7648	2.9604	12.2313	22.3306	6.4793	1.5682	0.9425	1.1361	0.6592	2	19.1813	7.6006	2.2075	11.5303	5.0325	4.2833
1448	4.6135	1.1009		4.797	4.08	15.956	27.5342	3.4419	0.8801	1.0595	1.2252	0.7889	2	14.0429	5.8343	2.2499	7.3952	2.4942	3.8666
1449	2.4083	1.1204		2.3814	1.9519	8.477	9.0661	5.1373	1.1829	1.1346	1.2019	0.8882	2	10.0275	5.0585	3.3335	5.6951	4.6716	0.9091
1450	3.0486	0.9613		2.694	1.971	9.207	14.394	6.345	1.3583	0.7945	1.1191	0.5996	2	12.5059	5.0567	3.5774	8.4339	5.4315	1.8001
1451	4.2777	1.0801	0.8714	4.4073	3.6652	14.5159	25.2929	1.7236	0.4352	0.8715	1.2898	0.6542	2	6.3172	2.4401	1.3037	3.73	1.2876	1.5978
1452	3.4758	0.9296		3.1009	2.2632	10.1509	23.4701	3.3725	0.7519	0.9478	1.1211	0.6808	2	7.6327	3.5486	1.9176	5.2122	2.581	1.7914
1453	4.6169	0.9455		4.2531	3.206	13.7135	8.536	2.6427	0.6178	0.8895	1.1006	0.6173	2	8.4724	2.2154	1.4935	3.5886	2.4171	0.7232
1454	6.0265	1.0136	0.7222	5.8849	4.6417	19.1899	18.2275	2.1202	0.5128	0.7222	1.1583	0.471	2	9.8412	2.6103	1.2667	5.5424	1.7337	1.7938
1455	3.2645	1.0803		3.3151	2.747	11.0794	21.1694	3.8122	0.9452	1.082	1.1766	0.7761	2	10.4722	4.5491	1.8742	5.8618	3.0052	2.2169
1456	2.8686	1.1173		3.0024	2.5826	10.0688	-16.9582	4.5673	1.1715	1.1517	1.2221	0.8721	2	11.7955	2.6586	4.4769	3.0484	5.3419	-2.0003
1457	3.8847	0.9768		3.6149	2.7027	11.921	29.9936	5.2359	1.1871	0.9308	1.0994	0.6408	2	14.151	6.5931	1.8345	10.2894	3.6654	4.2444
1458	4.5432	0.9676	0.7361	4.176	3.1228	13.811	26.5062	4.2208	0.9544	0.7361	1.1656	0.4777	2	13.1807	4.9756	2.1738	10.4149	3.102	3.4937
1459	3.5164	1.0745		3.5635	2.9508	11.8704	34.8058	4.149	1.0314	1.1104	1.1939	0.7716	2	12.2428	6.3483	1.699	8.2273	2.7049	4.2612
1460	3.3211	1.0177		3.1652	2.4611	10.6182	25.4965	5.6424	1.3078	0.9971	1.1143	0.7097	2	13.8866	6.524	3.1737	9.1927	4.2037	3.5406
1461	4.2652	0.9743		3.9104	2.9077	13.0545	23.0958	3.5084	0.7814	0.8593	1.1215	0.5762	2	10.2014	3.9106	1.702	6.7873	2.6981	2.3561
1462	5.038	1.0216	0.8409	4.9555	3.9575	16.1698	26.298	4.6283	1.1328	0.8408	1.1737	0.6047	2	18.3166	6.8796	1.7095	11.377	3.4112	4.8169
1463	4.8362	1.0359	0.7674	4.8056	3.8613	15.7391	27.4237	2.8998	0.7114	0.7674	1.1877	0.5053	2	11.1969	4.1339	2.3604	8.1819	2.1045	3.0706
1464	3.632	0.9556		3.2209	2.3364	10.9032	35.5404	5.0577	1.0838	0.8702	1.036	0.5483	2	11.8167	5.9871	2.3864	10.9198	3.2601	4.1997
1465	6.2264	0.9961		5.962	4.5731	19.4845	8.9062	2.5716	0.6036	0.8963	1.0817	0.6376	2	11.7604	2.5411	2.0336	3.9853	2.3426	1.0474
1466	3.1619	1.0184		3.011	2.3374	10.1163	25.2139	4.5747	1.057	1.006	1.1381	0.7012	2	10.6929	5.0949	3.0933	7.2664	3.4212	2.6961
1467	4.1425	1.0385		4.1074	3.2829	13.5153	35.0253	1.8189	0.4418	0.9226	1.2016	0.6919	2	5.9714	2.9093	0.8458	4.2046	1.1818	2.0915
1468	4.1952	0.9801		3.9447	3.0002	12.9169	39.1163	2.9737	0.6907	0.9587	1.1541	0.6287	2	8.9216	4.6281	0.3043	7.3609	1.8105	3.4898
1469	4.7944	0.9672	0.6898	4.3987	3.2623	14.568	16.7988	5.349	1.1978	0.6898	1.1089	0.4311	2	17.4501	4.85	1.4434	11.2498	4.4504	2.9314
1470	3.9841	1.0462	0.8489	3.8676	3.0612	13.0942	37.3031	5.0155	1.1725	0.8489	1.1592	0.6082	2	15.3534	7.6397	1.3988	12.562	3.1445	5.7273
1471	2.701	1.0321		2.5784	2.0071	8.7582	-14.3441	3.4397	0.7883	1.0677	1.1394	0.798	2	6.9039	2.1484	2.9371	2.6922	3.9331	-0.9903
1472	4.456	0.9889	0.7843	4.1631	3.1566	13.8433	22.2419	5.2824	1.2045	0.7843	1.1595	0.5135	2	16.6744	5.8179	3.0784	11.33	4.1075	3.7087
1473	4.412	1.0081		4.1803	3.2075	13.9732	37.8806	3.9938	0.9168	0.9239	1.1506	0.6232	2	12.81	6.3986	0.7267	10.2672	2.4809	4.8525
1474	4.7637	0.9439	0.8695	4.3687	3.2658	14.1256	-8.2686	4.9908	1.1539	0.9504	1.1136	0.6727	2	16.299	2.2871	3.0208	3.4	5.4034	-1.3477
1475	3.8537	1.0245		3.7691	2.9986	12.404	40.4965	4.8675	1.1767	1.0114	1.1717	0.7299	2	14.5956	8.0249	0.83	10.9937	2.8964	5.9107
1476	3.5241	0.9304		3.1095	2.2627	10.3003	-3.9437	4.3201	0.949	0.9767	1.0916	0.6397	2	9.775	2.4872	2.205	3.8879	4.4905	-0.3855
1477	3.5471	1.066		3.4436	2.7138	11.8789	18.6886	5.7214	1.3071	1.0321	1.1505	0.7316	2	15.5266	6.3053	2.3902	8.6181	4.6521	2.9017
1478	4.5866	1.0214	0.7809	4.5572	3.6799	14.7182	18.3399	4.6714	1.168	0.7809	1.2278	0.547	2	17.1904	5.2392	2.7049	9.5787	3.8146	3.1527
1479	3.6441	1.0419		3.5763	2.8755	11.928	3.1968	5.2033	1.2544	1.0165	1.1923	0.7168	2	14.962	4.0886	4.2815	5.7043	5.037	0.4783
1480	3.4313	0.8987		2.9253	2.0053	9.6877	6.362	5.2039	1.0772	0.8229	1.0367	0.4732	2	10.4354	2.9696	2.5544	6.276	4.8728	0.6639
1481	3.3502	0.9534		2.981	2.1567	10.0346	-9.6535	2.3555	0.5062	0.9587	1.0396	0.6553	2	5.08	1.202	1.4535	1.8344	2.5828	-0.4904
1482	3.4136	0.9934		3.1823	2.418	10.6528	-3.5764	3.7339	0.8475	1.0215	1.1319	0.7093	2	9.0286	2.4201	2.8533	3.4122	3.8674	-0.3229
1483	2.907	0.9937		2.7197	2.0638	9.0755	-1.3495	6.2801	1.4281	1.012	1.0833	0.6936	2	12.9608	4.2396	5.5674	6.1127	6.365	-0.1749
1484	4.5687	1.0153		4.4415	3.4998	14.5719	25.5456	4.034	0.9689	0.9076	1.1567	0.6015	2	14.1183	5.4131	2.1354	9	3.0035	3.6066
1485	3.0838	1.0008		2.9467	2.2968	9.6958	32.6046	5.2857	1.2521	1.0401	1.1195	0.7636	2	12.1403	6.6785	1.6367	8.7459	3.5623	3.9583
1486	2.7917	1.0712		2.784	2.2916	9.395	3.2635	2.3855	0.5819	1.0564	1.1792	0.8888	2	5.4666	2.2294	1.8379	2.5083	2.3077	0.1784
1487	4.9013	0.9916	0.7785	4.7028	3.6523	15.269	12.3524	5.0398	1.2055	0.7785	1.1585	0.5285	2	18.407	4.6084	3.8789	8.719	4.4173	2.2737
1488	3.8477	1.0907		3.8847	3.1939	13.1839	35.1493	4.4217	1.0712	1.0248	1.2212	0.7775	2	14.1226	7.1935	2.3687	9.2521	2.8675	4.964
1489	3.527	1.069		3.4564	2.7558	11.8452	26.6129	2.5957	0.6039	1.0361	1.1509	0.7184	2	7.1533	3.2723	1.4792	4.5548	1.9049	1.9037
1490	3.1625	1.0046		2.9767	2.2836	9.9809	-22.9965	2.8289	0.6472	1.0454	1.1175	0.7261	2	6.4601	1.041	2.6576	1.4336	3.4795	-1.4856
1491	2.6704	1.1098		2.6426	2.1446	9.3108	-3.3529	3.6993	0.8521	1.0886	1.1874	0.8887	2	7.9335	3.1316	2.4354	3.524	3.8232	-0.266
1492	3.2306	1.0452		3.1823	2.5516	10.6078	34.7086	3.0463	0.7328	1.0471	1.1788	0.7823	2	7.773	4.2539	1.5695	5.4376	1.989	2.6979
1493	4.1459	0.9566		3.8505	2.8977	12.4594	23.6997	4.3419	1.0098	0.9521	1.0829	0.6763	2	12.5816	5.2225	2.8739	7.7218	3.3129	2.9818
1494	4.1431	1.0524		4.0646	3.2001	13.6983	32.1678	4.3543	1.0172	0.9642	1.1353	0.6793	2	13.9341	6.4886	1.4098	9.5521	2.9536	4.4823
1495	4.0181	1.0339		3.9276	3.0862	13.0511	8.4093	4.0011	0.9461	0.9961	1.1495	0.7098	2	12.3482	3.6394	3.1586	5.1276	3.6646	1.0384
1496	3.0948	1.0005		2.8568	2.1568	9.7276	27.1467	4.1199	0.9135	0.9673	1.1682	0.7059	2	8.8858	4.5309	1.4983	6.4187	3.0015	2.4122
1497	3.0725	1.1151		3.0538	2.4829	10.7631	5.0709	2.868	0.6616	1.0723	1.2067	0.8523	2	7.121	2.6814	1.3626	3.1462	2.7226	0.3611
1498	3.1903	1.0559		3.1138	2.5274	10.5828	-4.0062	1.8775	0.4484	1.1033	1.1674	0.8686	2	4.7452	1.5061	1.6842	1.7339	1.9527	-0.1901
1499	3.579	0.9721		3.3451	2.5515	10.9298	33.0983	6.2586	1.461	0.955	1.093	0.6609	2	15.9688	8.0529	2.4722	12.1838	4.1871	5.2854
1500	3.7163	1.0521		3.7263	3.0546	12.2838	8.0856	4.0023	0.9953	1.0764	1.1723	0.838	2	12.2255	4.0712	2.1757	4.8582	3.6787	0.9885
1501	3.8242	1.002		3.602	2.7225	12.0383	30.1455	2.4439	0.5527	0.9261	1.1304	0.6064	2	6.6534	3.0408	0.6644	5.0148	1.7071	2.0057
1502	4.3006	0.9466		3.8933	2.8693	12.7887	37.6599	4.4039	0.9881	0.8539	1.0908	0.5029	2	12.636	6.1393	0.8596	12.2084	2.7454	4.7587
1503	4.4285	0.9513	0.7403	4.0004	2.9525	13.2346	34.4137	3.5823	0.7992	0.7403	1.1016	0.4419	2	10.5766	4.6779	1.5601	10.5867	2.3495	3.6398
1504	4.4009	1.0715		4.4544	3.6509	14.8141	46.0461	2.1679	0.5343	1.0132	1.1874	0.7813	2	7.9149	4.5584	0.9279	5.8346	1.1697	3.6445
1505	3.7053	1.1062		3.7819	3.1951	12.8774	23.4196	2.62	0.6501	1.1021	1.2493	0.8569	2	8.3712	3.6797	1.1094	4.2945	2.0064	1.9605
1506	3.2474	1.005		3.0838	2.4235	10.253	6.6877	4.3362	1.0249	1.0259	1.1153	0.7027	2	10.5088	3.5462	2.6776	5.0462	4.0462	0.7028
1507	3.0506	0.9594		2.6898	1.9504	9.1945	-4.0607	8.7676	1.8599	0.9839	1.051	0.6609	2	17.1004	5.3354	6.9443	8.0729	9.1236	-0.6944
1508	2.8964	0.9896		2.694	2.0401	9.0048	18.0585	5.2848	1.1973	1.0161	1.1149	0.6696	2	10.7816	4.8465	2.315	7.2382	4.3304	1.947
1509	3.4446	1.0421		3.3408	2.6585	11.2771	8.8598	4.7063	1.1095	1.0648	1.1447	0.7855	2	12.5116	4.4779	1.6267	5.7004	4.2892	1.1085
1510	3.7465	1.048		3.7391	3.0245	12.3355	16.3158	3.4286	0.8406	1.0472	1.1595	0.8134	2	10.3697	4.0256	1.5338	4.9493	2.8691	1.6919
1511	5.2622	0.9402	0.6129	4.7285	3.4183	15.5432	26.9616	4.6493	1.0225	0.6129	1.0421	0.3582	2	15.8926	5.5011	2.4121	15.3596	3.3958	4.2849
1512	4.6729	0.809	0.5445	3.6877	2.3411	11.8758	35.2482	5.8549	1.1542	0.5445	0.9388	0.3442	2	13.7068	6.1363	1.521	17.8282	3.7911	4.8314
1513	4.4187	1.0862		4.5229	3.7799	15.0784	28.2897	4.0758	1.0217	0.9849	1.214	0.6919	2	15.4063	6.3806	2.441	9.2222	2.9228	4.3584
1514	3.7313	0.9862	0.8636	3.5164	2.703	11.5601	33.755	5.504	1.2869	0.8636	1.1358	0.6367	2	14.8772	7.3432	1.9885	11.5335	3.6461	5.0218
1515	3.1944	1.0113		3.0924	2.4493	10.1493	-8.7512	3.6922	0.891	1.0142	1.1339	0.7631	2	9.0433	2.2725	2.311	2.9781	4.0153	-0.7914
1516	4.4603	1.0081		4.3087	3.3645	14.1265	11.2632	3.2358	0.7707	0.987	1.1189	0.6334	2	10.8868	3.045	1.9338	4.8071	2.8713	1.2262
1517	4.8529	0.9377	0.7177	4.4244	3.2802	14.2957	36.3865	3.1989	0.734	0.7177	1.1168	0.4317	2	10.4929	4.6964	1.0241	10.8795	2.0349	3.818
1518	2.797	1.0293		2.6726	2.1024	9.0446	13.9753	6.7614	1.5717	1.049	1.1526	0.8074	2	14.2151	6.6831	3.542	8.2769	5.8165	1.9866
1519	4.2703	0.9977	0.8781	4.0304	3.0768	13.3841	30.5958	5.2301	1.2023	0.8781	1.1198	0.6065	2	16.0921	7.125	2.6372	11.7479	3.6299	4.9235
1520	4.7334	1.0714		4.8141	3.9498	15.9325	33.9131	4.156	1.0303	1.0148	1.1944	0.6892	2	16.4152	7.4599	1.8714	10.8232	2.7466	5.5669
1521	4.5795	0.9997	0.87	4.3987	3.4101	14.3823	32.4573	4.8719	1.1551	0.87	1.1158	0.5625	2	16.6135	7.2432	1.1103	12.8772	3.2905	5.3923
1522	3.3927	0.9671		3.1095	2.3286	10.308	33.3357	5.375	1.2142	0.9224	1.1196	0.5922	2	12.5163	6.2945	1.3615	10.6285	3.5833	4.1724
1523	3.1381	1.0446		3.0795	2.4773	10.2982	6.0633	3.1537	0.7586	1.064	1.17	0.7311	2	7.8126	2.6397	2.0995	3.6104	2.9625	0.4737
1524	4.4619	0.9964	0.8387	4.1803	3.1602	13.9666	16.0777	4.0338	0.9127	0.8387	1.1221	0.546	2	12.7475	3.8978	2.5662	7.139	3.3852	2.0495
1525	4.9543	0.935	0.8097	4.4544	3.2645	14.5522	31.7486	3.1204	0.7	0.8097	1.0582	0.5171	2	10.1866	4.3353	1.1621	8.3842	2.1297	3.2341
1526	4.919	0.9518	0.7854	4.5315	3.3799	14.7081	38.2285	5.4149	1.2443	0.7853	1.0474	0.4999	2	18.3018	8.6687	1.8072	17.3398	3.3449	6.9965
1527	4.7338	0.9375	0.6563	4.1845	2.9811	13.9427	18.3793	4.7229	1.0098	0.6563	1.0528	0.3708	2	14.0794	4.0172	2.2855	10.8331	3.8549	2.5877
1528	3.2872	1.0811		3.3279	2.7474	11.1642	35.7523	3.224	0.7934	1.0933	1.2082	0.8103	2	8.8576	4.8452	1.5385	5.9794	2.0713	3.1668
1529	5.5739	0.9867	0.6249	5.2724	4.0537	17.2772	11.0516	3.577	0.8393	0.6249	1.1765	0.4326	2	14.5002	2.9788	1.3788	6.8863	3.1817	1.6025
1530	2.84	1.0034		2.6298	1.9836	8.9522	25.0421	4.1048	0.9095	0.9991	1.1237	0.7705	2	8.1423	4.4098	2.2808	5.7234	3.0769	2.039
1531	4.2272	1.0443		4.1117	3.2773	13.8687	35.6255	5.8586	1.3844	0.8937	1.1893	0.6347	2	19.2003	9.2339	3.1732	14.5487	3.7714	6.8402
1532	3.2633	1.0383		3.0924	2.404	10.6445	3.7792	4.0318	0.9106	1.0455	1.1102	0.7018	2	9.6924	3.0889	2.8928	4.4012	3.8794	0.3663
1533	3.3504	0.9489		2.9467	2.0993	9.988	20.6444	5.1762	1.0879	0.922	1.0523	0.6387	2	10.8664	4.8666	1.7138	7.62	4.1076	2.2433
1534	2.7297	0.9968		2.4799	1.8723	8.548	-1.2679	6.1627	1.3498	1.0057	1.0709	0.6698	2	11.5384	4.0335	3.7759	6.0224	6.2408	-0.1463
1535	3.6337	1.026		3.5506	2.8338	11.7124	20.0662	6.0705	1.4688	1.0487	1.1188	0.7228	2	17.2026	6.9591	1.0255	9.6283	4.8524	3.4519
1536	3.8601	1.0294		3.7819	3.0063	12.4829	4.1748	2.2732	0.5475	1.0122	1.1634	0.7573	2	6.8338	1.9349	1.9514	2.555	2.1782	0.2853
1537	3.0522	1.0586		3.0238	2.4654	10.1512	5.8406	5.1592	1.253	1.0713	1.1522	0.8438	2	12.7195	4.8422	3.5325	5.7383	4.8579	0.7429
1538	2.6249	1.0682		2.6426	2.1781	8.8088	-8.8451	5.2259	1.2922	1.1066	1.1846	0.8148	2	11.3826	3.6278	3.5783	4.4526	5.6882	-1.0068
1539	3.3049	0.9842		3.041	2.2527	10.2182	-8.7952	5.134	1.1318	0.9881	1.0545	0.6522	2	11.5654	2.6257	3.7734	4.0259	5.5855	-1.0172
1540	3.8807	0.9926		3.6834	2.7948	12.1012	10.2004	3.2173	0.7431	0.9772	1.0829	0.6819	2	8.9918	2.8873	1.7032	4.2341	2.8891	0.9172
1541	4.6491	0.9335	0.7375	4.146	3.0079	13.6346	28.1633	5.8106	1.2819	0.7375	1.1126	0.524	2	17.4777	7.1095	1.558	13.5679	4.1741	4.9223
1542	3.6013	1.0715		3.6534	3.0177	12.1228	27.5982	4.6644	1.1611	1.06	1.1987	0.8313	2	14.0759	6.6923	3.0938	8.0501	3.3772	3.8847
1543	3.2495	1.0458		3.2166	2.609	10.6761	23.4238	3.0323	0.741	1.0761	1.1671	0.7672	2	7.9112	3.6346	1.6656	4.7373	2.3221	1.8531
1544	2.8418	1.0032		2.7197	2.1022	8.9565	21.2847	3.4022	0.7985	1.0375	1.1444	0.7892	2	7.1521	3.6358	1.544	4.6069	2.6781	1.5223
1545	2.6349	1.015		2.5184	1.9572	8.4025	-2.691	5.715	1.3312	1.0587	1.1529	0.7529	2	11.1854	4.1177	3.9137	5.469	5.8688	-0.301
1546	2.7225	1.081		2.6983	2.201	9.246	15.7276	3.1294	0.745	1.0789	1.2031	0.7608	2	6.8879	3.0897	1.695	4.0612	2.6373	1.0833
1547	3.7296	0.9829		3.405	2.5314	11.5166	10.9699	2.2352	0.4913	0.9672	1.0791	0.6884	2	5.6582	1.9907	0.8795	2.8917	1.99	0.6207
1548	4.0533	0.976		3.8033	2.8983	12.4285	29.6949	5.6929	1.3276	0.9362	1.0985	0.6061	2	16.4998	7.3253	2.6959	12.0867	4.0023	4.8996
1549	4.0083	1.0425		3.9618	3.1733	13.1282	11.4801	3.6824	0.8901	0.9802	1.1683	0.7191	2	11.6854	3.6855	2.4396	5.1253	3.2597	1.3415
1550	3.6652	0.9532		3.2937	2.4257	10.976	13.5533	5.5384	1.224	0.9391	1.1139	0.5906	2	13.4344	4.6485	2.0282	7.8704	4.7877	1.8208
1551	3.1425	0.9984		2.981	2.2814	9.857	10.1527	5.5711	1.2894	0.9867	1.083	0.65	2	12.7099	4.5439	4.0915	6.9909	5.0055	1.2904
1552	4.4099	0.9778		4.1289	3.0983	13.5461	20.35	3.4143	0.7809	0.9121	1.0768	0.6311	2	10.5784	3.869	1.1475	6.1306	2.7195	2.1527
1553	4.5612	0.9048	0.746	3.8804	2.7397	12.9653	22.0489	4.738	1.0012	0.746	1.0831	0.4417	2	12.9807	4.4936	1.5992	10.1724	3.6934	2.8621
1554	4.3567	0.9338		3.8376	2.7674	12.7808	36.8159	3.5797	0.7751	0.8455	1.0322	0.5389	2	9.9066	4.8661	0.8535	9.0297	2.2619	3.6472
1555	4.95	0.8878	0.5829	4.2445	2.9503	13.8057	-1.138	5.0486	1.0789	0.5829	0.99	0.3382	2	14.8949	1.5572	3.6941	4.6049	5.1061	-0.1695
1556	4.6342	0.9545	0.7877	4.3045	3.2458	13.896	31.5496	2.8821	0.6732	0.7877	1.1197	0.5243	2	9.3548	3.9857	1.1121	7.6024	1.9728	2.9514
1557	3.9907	1.0565		3.9704	3.2226	13.2461	27.6928	2.3966	0.5831	1.0072	1.1998	0.747	2	7.7233	3.4333	0.8106	4.5961	1.7329	2.1388
1558	5.0565	0.92	0.5977	4.4929	3.2379	14.614	9.1536	4.093	0.9068	0.5977	1.0788	0.4001	2	13.2527	2.7007	3.4447	6.7504	3.7183	1.2131
1559	2.2101	1.2604		2.3857	2.157	8.7517	-45.9567	3.9185	0.9658	1.2019	1.402	1.0859	2	8.4523	2.326	4.6891	2.142	5.7193	-3.8844
1560	4.2718	0.9544	0.7917	3.8719	2.8283	12.8081	24.8959	3.8108	0.8415	0.7917	1.05	0.5408	2	10.7781	4.2312	1.7897	7.8238	2.8621	2.6833
1561	3.0718	1.0377		2.9553	2.326	10.0142	5.5033	4.3138	1.002	1.0474	1.1804	0.7842	2	10.034	3.749	2.4655	4.7805	4.0764	0.5522
1562	3.2448	0.9416		2.9082	2.1501	9.5984	30.7861	2.2051	0.4939	0.9393	1.1122	0.6172	2	4.7411	2.4015	0.568	3.8912	1.5262	1.4596
1563	3.2826	1.0297		3.0966	2.3654	10.6188	3.0034	2.9997	0.6682	0.9796	1.12	0.6742	2	7.0954	2.1747	2.4511	3.2256	2.9096	0.2131
1564	3.1006	1.0249		2.9253	2.2448	9.984	30.0702	2.6539	0.5967	0.9909	1.1188	0.7316	2	5.9574	3.1491	1.1578	4.3044	1.8558	1.7914
1565	3.8737	1.01		3.7134	2.8885	12.2908	32.5114	2.6732	0.6282	0.9844	1.1184	0.6988	2	7.7216	3.7712	1.3563	5.3965	1.8041	2.5104
1566	3.1151	0.9947		2.8568	2.1583	9.7347	30.5581	5.8711	1.3017	0.9802	1.0969	0.6544	2	12.6716	6.5401	2.2491	9.9943	4.077	3.8722
1567	2.908	0.9704		2.6683	1.9759	8.8653	-1.3417	4.3418	0.9677	1.018	1.0801	0.6683	2	8.5789	2.8253	3.5003	4.2277	4.3999	-0.1151
1568	3.9015	1.1378		4.1588	3.615	13.9465	18.4065	3.7513	0.9724	1.1031	1.2212	0.8045	2	13.561	4.9585	1.6052	6.1635	3.0609	2.4961
1569	3.7171	0.997		3.5592	2.7694	11.6425	8.1718	3.0856	0.734	1.0079	1.1094	0.7387	2	8.5452	2.7913	1.8906	3.7788	2.8335	0.6983
1570	3.2306	1.012		3.1052	2.4372	10.2713	23.2474	2.6607	0.6313	1.0135	1.1887	0.7825	2	6.4846	3.1054	1.2174	3.9687	2.0422	1.5075
1571	3.6107	1.0938		3.7391	3.1463	12.4069	17.961	3.3452	0.8483	1.1096	1.2498	0.8935	2	10.525	4.3425	1.9219	4.8602	2.7444	1.8904
1572	5.039	0.9715	0.71	4.7285	3.5986	15.3799	18.9092	2.252	0.5269	0.71	1.1188	0.4711	2	8.104	2.3926	0.589	5.0792	1.8262	1.5324
1573	2.7024	1.0427		2.5955	2.0327	8.852	5.1973	2.834	0.6508	1.0528	1.1333	0.8274	2	5.7607	2.5223	2.104	3.0486	2.6867	0.2994
1574	6.2017	1.0724		6.3903	5.2759	20.8942	10.3265	3.8384	0.9692	1.0452	1.1597	0.7895	2	20.2508	4.8087	2.0964	6.0907	3.442	2.0912
1575	4.0033	0.962		3.6706	2.7004	12.099	19.6159	5.9142	1.32	0.8822	1.079	0.6135	2	15.9707	6.0496	3.9315	9.8605	4.7541	3.1328
1576	2.9903	0.9667		2.6555	1.9415	9.0814	22.8183	6.1878	1.3229	0.9864	1.0517	0.6104	2	12.0136	5.6564	2.5385	9.267	4.7759	2.7413
1577	5.1156	0.8907	0.5501	4.4715	3.1492	14.3151	18.9655	3.5735	0.7861	0.5501	1.0362	0.3303	2	11.2536	3.0907	1.2444	9.3586	2.8958	2.1343
1578	4.8419	0.976	0.8192	4.5229	3.422	14.8469	36.6828	3.4157	0.7873	0.8192	1.1288	0.4957	2	11.6886	5.3598	1.5736	10.8122	2.1627	4.2877
1579	2.7106	1.0213		2.5441	1.9402	8.6971	-13.2401	3.7344	0.8331	1.0031	1.1294	0.7695	2	7.2454	2.2949	2.8606	2.9822	4.2288	-0.9593
1580	4.9501	0.9971	0.6767	4.7285	3.7095	15.5062	23.2688	3.981	0.9524	0.6767	1.1832	0.4242	2	14.7674	4.7319	2.5104	11.1552	3.0547	3.4362
1581	2.8124	0.9913		2.5827	1.9505	8.7582	-1.7098	2.7499	0.6124	1.0199	1.1162	0.7701	2	5.3637	2.0622	2.2901	2.6778	2.7969	-0.0917
1582	3.4389	0.9999		3.2166	2.4592	10.8028	-7.6296	4.6949	1.0688	1.0008	1.0723	0.7099	2	11.5458	2.7061	3.387	3.8121	5.0531	-0.8809
1583	3.3335	1.0106		3.1095	2.3991	10.5832	44.2488	5.4716	1.2404	1.0471	1.1137	0.7329	2	13.1269	8.0441	1.1838	10.9761	3.0504	5.8085
1584	4.2435	1.0603		4.2702	3.4858	14.1352	36.1572	3.5872	0.8846	0.9228	1.1823	0.6778	2	12.5043	6.0735	1.5856	8.9606	2.2902	4.5212
1585	4.2434	0.9828		3.9704	3.0249	13.102	44.0316	3.2913	0.7599	0.8804	1.0943	0.6038	2	9.9558	5.4959	0.4623	9.1024	1.842	4.3837
1586	4.4266	1.0339		4.403	3.4537	14.3784	23.9	4.4012	1.0572	0.9463	1.1398	0.6121	2	15.2004	5.683	1.3993	9.2846	3.3493	3.6329
1587	3.0938	0.9885		2.8397	2.1138	9.6074	-19.4054	4.5652	1.0044	1.0071	1.0834	0.7219	2	9.6499	2.0627	4.0185	2.8572	5.451	-1.8726
1588	3.6129	1.0276		3.4136	2.6233	11.6636	8.2771	3.6296	0.8163	1.0083	1.1152	0.7416	2	9.5214	3.257	2.3725	4.3919	3.3291	0.7881
1589	3.2785	1.0116		3.1138	2.3896	10.4193	9.1935	4.5555	1.0448	0.9828	1.1185	0.6629	2	10.8859	3.7432	2.2575	5.6465	4.1368	1.0008
1590	2.8449	1.0717		2.7968	2.2246	9.5786	3.6643	6.4073	1.4881	1.0621	1.1919	0.8686	2	14.2536	5.8839	4.0205	6.7738	6.1725	0.5223
1591	4.1533	0.9511		3.6663	2.6025	12.41	35.6422	5.2478	1.1005	0.8338	1.0774	0.5562	2	13.6574	6.7463	1.5925	12.1293	3.3774	4.8678
1592	3.4651	1.0184		3.3622	2.6814	11.0862	36.9101	2.9689	0.7181	1.0559	1.131	0.7999	2	7.9607	4.4366	1.3304	5.5462	1.873	2.9383
1593	5.3578	1.0035	0.6303	5.1097	3.9647	16.8916	25.4997	4.044	0.9492	0.6303	1.13	0.4052	2	16.0331	5.3091	1.2559	13.1032	3.0128	4.0884
1594	4.1251	1.0344		3.9918	3.1291	13.4053	20.7509	4.2814	0.9994	0.9302	1.1315	0.6698	2	13.397	5.0526	2.3252	7.5436	3.393	2.78
1595	4.8765	0.9896	0.7947	4.6857	3.6754	15.1608	29.2891	5.4172	1.3133	0.7947	1.1752	0.5641	2	19.9105	7.9924	2.3691	14.1685	3.8306	5.8316
1596	3.821	0.9489		3.4264	2.469	11.3904	7.086	3.9919	0.8653	0.9422	1.0594	0.5838	2	9.856	2.8638	2.71	4.9054	3.709	0.6984
1597	3.0219	1.0102		2.8482	2.2011	9.5904	-8.9333	3.4725	0.797	1.0706	1.1377	0.731	2	7.6433	2.0825	3.0446	2.8487	3.7828	-0.6828
1598	3.5385	0.983		3.2765	2.4747	10.9274	35.9722	4.7107	1.0668	0.9264	1.1154	0.5968	2	11.6576	5.9934	1.1483	10.0429	3.0161	4.1935
1599	9.6587	0.9361	0.6981	8.8102	6.441	28.4042	14.8251	5.0525	1.1457	0.6981	1.0881	0.4089	2	32.5434	6.5841	2.358	16.1032	4.3035	4.8246
1600	3.8362	1.0345		3.7905	3.054	12.4671	13.1939	4.6434	1.1375	1.0187	1.1481	0.7523	2	14.1808	4.9032	3.0601	6.5178	4.0307	1.871
1601	3.7511	1.04		3.6963	2.969	12.2564	11.7359	4.1657	1.0091	1.0051	1.1534	0.7774	2	12.368	4.3099	2.67	5.5438	3.6768	1.4515
1602	4.4856	1.0151	0.8726	4.3344	3.4258	14.3045	38.5934	4.0649	0.9735	0.8726	1.1297	0.6056	2	13.9257	6.886	1.5088	11.3709	2.4962	5.3744
1603	3.892	1.0653		3.9961	3.3021	13.0255	32.2727	3.8212	0.9687	1.0666	1.198	0.8187	2	12.6181	6.1912	0.9377	7.5618	2.588	4.0722
1604	2.3923	1.0841		2.3171	1.8559	8.1478	-0.7861	3.8633	0.88	1.0868	1.1572	0.8245	2	7.1699	3.154	3.0133	3.8253	3.8937	-0.0564
1605	4.4412	1.0769		4.5829	3.8447	15.0255	17.4818	4.8347	1.2371	0.9784	1.2271	0.6731	2	18.5879	5.9347	2.6135	8.8173	3.9895	3.2495
1606	2.15	1.2663		2.4285	2.2386	8.5526	-1.3217	2.5909	0.6782	0.9564	1.3826	1.016	2	5.8	2.5905	2.6642	2.5497	2.6251	-0.0767
1607	3.532	1.0388		3.4393	2.7302	11.5269	17.3557	2.4312	0.5758	1.0243	1.168	0.7084	2	6.6376	2.5753	1.1792	3.6355	2.0092	1.152
1608	3.7976	0.9786		3.5035	2.6176	11.6745	26.2731	6.2452	1.4003	0.8965	1.1014	0.5591	2	16.3475	6.8693	3.1746	12.2866	4.6044	4.295
1609	3.5334	0.9445		3.1737	2.3175	10.4846	11.5141	3.7509	0.8291	0.9358	1.0684	0.5698	2	8.6928	2.8921	2.2679	5.0755	3.319	1.0009
1610	4.3873	0.9664	0.7362	4.0304	2.9993	13.3199	31.6107	7.251	1.6327	0.7362	1.121	0.501	2	21.748	9.3594	2.7633	18.6796	4.9589	6.8747
1611	3.467	1.0395		3.4393	2.7833	11.3218	12.594	3.8459	0.9455	1.0664	1.191	0.8115	2	10.7043	4.076	2.6735	5.0227	3.3615	1.3481
1612	3.3488	1.0757		3.3279	2.6886	11.3172	20.8851	3.9344	0.9347	1.0588	1.1663	0.8092	2	10.5779	4.7281	3.0066	5.8426	3.1126	2.2092
1613	4.8606	0.9673	0.8296	4.4886	3.3604	14.7706	22.7172	4.0673	0.9253	0.8296	1.1227	0.4979	2	13.6676	4.6699	2.1873	9.3792	3.1433	3.1049
1614	2.4046	1.0187		2.1715	1.6312	7.6952	22.2874	4.1381	0.8772	0.9706	1.1206	0.7149	2	6.75	3.8033	1.9025	5.3202	3.2158	1.5044
1615	4.3435	1.0038	0.6588	4.1417	3.1413	13.6975	8.72	3.7653	0.8635	0.6588	1.1639	0.4322	2	11.828	2.5167	2.4409	5.8236	3.437	1.0314
1616	4.702	1.0129		4.57	3.5956	14.9621	1.8516	5.6161	1.3496	0.9594	1.1502	0.6257	2	20.1932	3.8229	2.0435	6.1097	5.5121	0.3739
1617	2.9426	1.1189		3.011	2.5413	10.3431	1.6685	2.6484	0.6507	1.1138	1.1794	0.9072	2	6.7304	2.4749	1.8914	2.728	2.6042	0.1123
1618	4.0855	1.0227	0.8549	3.9404	3.0761	13.1261	44.4747	3.7308	0.8743	0.8549	1.1457	0.5685	2	11.4762	6.2817	1.1256	11.0491	2.0715	5.104
1619	4.1674	1.0037		3.979	3.0853	13.1404	19.9532	4.7666	1.1192	0.9491	1.1531	0.6114	2	14.7064	5.2672	2.369	8.6151	3.8155	2.9344
1620	3.758	0.9924		3.4607	2.5721	11.7162	34.0599	3.0413	0.6677	0.9191	1.0936	0.6368	2	7.8224	3.9414	1.0626	6.189	2.0054	2.6643
1621	3.3521	1.0546		3.2637	2.586	11.1057	35.2233	3.7456	0.8722	1.0071	1.1722	0.7398	2	9.6862	5.2068	1.1998	7.038	2.4263	3.4118
1622	3.4034	1.0126		3.2466	2.5274	10.827	23.0632	3.3278	0.7768	1.0472	1.1218	0.6785	2	8.4108	3.6769	1.7905	5.4195	2.5604	1.9398
1623	3.2039	1.0089		3.0024	2.2999	10.1544	10.8454	5.9527	1.3482	0.9837	1.1145	0.7181	2	13.6906	5.2957	3.5592	7.3749	5.3072	1.4848
1624	3.3217	1.0164		3.148	2.4433	10.607	10.0703	3.481	0.8018	0.9966	1.1463	0.7233	2	8.5052	3.1207	2.4845	4.3146	3.1305	0.8565
1625	4.5712	1.024	0.8979	4.4844	3.574	14.7052	22.3651	3.5236	0.8564	0.8979	1.1607	0.579	2	12.5933	4.4005	1.4407	7.5995	2.7355	2.8165
1626	5.2698	0.9751	0.8518	4.9769	3.8496	16.1425	10.7356	2.9164	0.6955	0.8518	1.136	0.591	2	11.2271	2.7438	0.8253	4.643	2.6033	1.2053
1627	4.2275	1.0462	0.8909	4.2188	3.447	13.8943	37.207	5.5875	1.3862	0.8909	1.1843	0.6473	2	19.2601	9.437	1.6142	14.5802	3.5085	7.1661
1628	2.5996	1.1041		2.5955	2.1536	9.0171	1.4162	4.2395	1.0125	1.1127	1.1808	0.8201	2	9.1301	3.5568	3.1904	4.337	4.1793	0.1293
1629	4.373	1.0386	0.9361	4.343	3.5176	14.2683	6.451	4.0521	0.999	0.9361	1.1921	0.6538	2	14.2535	3.3978	4.312	5.197	3.7906	0.9195
1630	3.3627	0.9977		3.0881	2.3035	10.5402	15.8222	3.7452	0.8185	0.9818	1.1126	0.664	2	8.6271	3.4584	2.5849	5.2084	3.1526	1.365
1631	5.63	1.0089	0.74	5.508	4.3317	17.8438	16.3165	4.1494	1.0073	0.7401	1.1689	0.5352	2	17.9738	4.7911	2.986	8.9519	3.4723	2.9327
1632	3.448	1.0321		3.3151	2.5933	11.1804	28.3888	6.01	1.394	1.005	1.1231	0.7136	2	15.5857	7.4958	3.2338	10.5042	4.3038	4.4246
1633	2.5666	1.0678		2.4114	1.857	8.6102	-22.8016	3.6313	0.7832	1.0313	1.1433	0.7762	2	6.7434	1.9238	3.4593	2.4785	4.4594	-1.5376
1634	3.4432	0.9948		3.1994	2.4482	10.7603	16.7314	3.9449	0.8975	1.0068	1.1242	0.7151	2	9.6579	3.965	2.2808	5.5445	3.2848	1.6159
1635	3.5886	0.9899		3.3965	2.6414	11.1601	28.1213	2.82	0.6674	0.9892	1.1804	0.7264	2	7.4488	3.5671	0.8984	4.9107	2.027	2.0947
1636	4.4419	0.9903	0.6805	4.2616	3.3281	13.8199	37.8946	3.4703	0.8357	0.6805	1.1812	0.4375	2	11.5494	5.3196	1.3591	12.1579	2.1553	4.3766
1637	3.199	1.0012		2.981	2.2708	10.0624	15.9978	3.0417	0.6864	1.0002	1.0941	0.7032	2	6.9072	2.9017	1.3087	4.1266	2.5552	1.105
1638	4.8863	1.0355		4.8784	3.971	15.8964	14.8357	2.8914	0.7223	1.0498	1.1796	0.752	2	11.4818	3.5551	1.5393	4.7276	2.4624	1.7034
1639	3.6183	1.0311		3.4521	2.6491	11.7205	25.8858	4.5823	1.0357	0.9891	1.1091	0.7155	2	12.1391	5.5721	1.7462	7.7882	3.3962	3.1423
1640	3.1089	0.9884		2.9425	2.2657	9.6539	18.1178	3.5879	0.842	1.0127	1.0932	0.6586	2	8.129	3.4077	2.8826	5.1741	2.9378	1.4728
1641	4.838	1.0042	0.8071	4.6557	3.6446	15.2633	20.9208	5.2135	1.2449	0.8071	1.1589	0.4956	2	19.0012	6.0182	3.2346	12.1444	4.1228	3.9752
1642	3.9917	0.9491		3.6235	2.6609	11.9023	20.0463	4.0277	0.9004	0.9616	1.0479	0.6561	2	10.7172	4.2612	0.9908	6.4948	3.2203	2.1484
1643	3.7197	1.0134		3.6192	2.8488	11.8423	23.5914	5.4076	1.3009	0.9726	1.1298	0.6999	2	15.4052	6.5263	3.1512	9.3241	4.1318	3.6343
1644	5.4948	0.8954	0.5642	4.8099	3.4137	15.4565	1.1451	3.446	0.7611	0.5642	1.0858	0.3449	2	11.7636	1.3096	1.1674	3.7971	3.4065	0.1347
1645	4.5385	1.0262	0.8307	4.4758	3.5791	14.6322	21.2869	4.7725	1.1674	0.8307	1.1758	0.5907	2	17.0814	5.855	2.5609	9.9126	3.7566	3.6361
1646	3.4314	1.0761		3.4222	2.781	11.6003	5.697	3.6009	0.8633	1.0547	1.1971	0.7369	2	10.014	3.0728	2.5166	4.1699	3.3957	0.5705
1647	3.8202	1.0157		3.6534	2.8083	12.1903	12.9462	4.3851	1.0102	0.9952	1.1011	0.6721	2	12.3148	4.16	2.8168	6.1895	3.8174	1.5943
1648	4.7004	1.0248		4.6214	3.6855	15.133	29.5078	5.0997	1.242	0.9268	1.1688	0.6102	2	18.795	7.7395	2.6669	12.684	3.5949	5.546
1649	3.1894	0.9716		2.8953	2.179	9.7351	-3.0273	3.4139	0.7641	1.0013	1.1173	0.7174	2	7.4389	2.2982	2.3614	3.2033	3.5172	-0.2252
1650	2.7348	1.0183		2.557	1.9564	8.7487	9.1155	4.1024	0.9174	0.9939	1.0857	0.6851	2	8.0259	3.286	2.7326	4.7961	3.7284	0.7316
1651	3.111	1.1001		3.1309	2.5842	10.752	16.8969	2.922	0.7023	1.0966	1.2225	0.7794	2	7.5511	3.1686	1.6824	4.0652	2.4283	1.2759
1652	3.1978	1.0882		3.2294	2.6825	10.9324	9.5762	1.9379	0.4755	1.0535	1.1835	0.8196	2	5.1983	1.9341	1.3775	2.3597	1.7523	0.4978
1653	3.7653	1.0641		3.7777	3.0933	12.5874	11.5457	3.542	0.8704	1.029	1.1833	0.7176	2	10.9565	3.5133	1.247	4.8958	3.133	1.265
1654	3.4274	0.9827		3.1652	2.3704	10.5808	7.9524	3.3909	0.7597	0.9817	1.0673	0.6483	2	8.0378	2.6627	1.6764	4.1072	3.1212	0.6392
1655	5.2261	1.0268	0.6442	5.2168	4.2457	16.8582	13.1524	4.1835	1.0536	0.6442	1.182	0.453	2	17.7618	3.9819	1.8006	8.7904	3.6332	2.3361
1656	4.8202	0.9866	0.7876	4.5486	3.4981	14.9403	21.7109	5.855	1.3709	0.7876	1.1178	0.4657	2	20.4814	6.5815	2.4213	14.1318	4.5839	4.4467
1657	5.0375	0.8919	0.6721	4.3259	3.0357	14.1151	14.747	4.4202	0.9506	0.6721	1.0952	0.4276	2	13.4183	3.5901	1.347	8.3961	3.7684	1.9788
1658	3.541	1.0337		3.4222	2.6845	11.4998	18.2765	2.4617	0.5747	1.0273	1.1345	0.6974	2	6.6085	2.6109	0.7964	3.7437	2.0118	1.2078
1659	4.0166	0.9667		3.722	2.7989	12.1982	9.0419	3.9147	0.8982	0.9702	1.1275	0.6818	2	10.9568	3.4185	1.4115	5.0137	3.5607	0.9907
1660	3.3281	1.0422		3.2209	2.5657	10.8968	17.7679	3.3393	0.7863	1.0296	1.1521	0.7918	2	8.5677	3.6966	1.4491	4.6684	2.746	1.5223
1661	3.8086	1.0715		3.8847	3.2523	12.8205	20.1115	3.2317	0.8198	1.1019	1.2578	0.8178	2	10.5104	4.2251	1.0154	5.1665	2.5817	2.1138
1662	2.9678	1.0127		2.8739	2.2511	9.4423	-20.4432	4.2058	1.0027	1.0392	1.1364	0.8024	2	9.4677	2.1291	3.543	2.6534	5.0655	-1.9355
1663	4.0022	1.0296		3.8933	3.0571	12.9461	19.7406	2.9107	0.6873	0.9528	1.136	0.6722	2	8.8984	3.3269	2.5046	4.9493	2.3362	1.7566
1664	4.7456	0.9609	0.7904	4.3387	3.2598	14.3251	23.1781	4.757	1.0825	0.7904	1.0816	0.5328	2	15.5069	5.5415	2.2822	10.3997	3.6544	3.5942
1665	3.1836	1.0254		3.0324	2.3814	10.2551	13.3038	3.3038	0.7672	1.0476	1.1487	0.7806	2	7.8677	3.2824	1.2936	4.2052	2.8642	1.0467
1666	3.5399	1.0576		3.5078	2.8209	11.762	30.6352	2.2279	0.5343	1.065	1.1354	0.7464	2	6.2846	3.0787	0.5943	4.1249	1.5454	1.9253
1667	6.0667	0.9872	0.6864	5.8378	4.5588	18.8148	1.0381	3.1843	0.7716	0.6864	1.143	0.4842	2	14.5168	1.6764	1.9356	3.4626	3.1513	0.1507
1668	4.437	0.9608		4.0518	3.013	13.3921	4.7406	3.0462	0.6853	0.8731	1.1117	0.525	2	9.1782	1.9586	1.7563	3.7305	2.9019	0.4351
1669	2.9618	1.018		2.7797	2.1333	9.4726	21.7148	4.9445	1.1135	1.0207	1.091	0.7594	2	10.5481	5.2299	2.43	6.8869	3.8708	2.2905
1670	2.91	1.0701		2.921	2.3621	9.7827	-15.4925	2.0383	0.4922	1.0981	1.1579	0.7829	2	4.8146	1.097	1.3858	1.4012	2.354	-0.7459
1671	3.3994	0.9332		3.0024	2.1433	9.9659	7.0989	3.2146	0.6913	0.9622	1.082	0.5855	2	6.8898	2.2377	2.182	3.8217	2.9864	0.4891
1672	3.4334	1.0768		3.4607	2.8125	11.6144	10.629	2.1222	0.5139	1.0617	1.1685	0.7687	2	5.9686	2.0924	1.3176	2.7218	1.8966	0.6344
1673	4.0932	0.9472		3.752	2.816	12.1809	24.792	2.9586	0.684	0.8777	1.0912	0.5935	2	8.3313	3.3861	1.7404	5.7053	2.2251	2.0655
1674	3.4313	1.0484		3.3622	2.6488	11.302	5.0098	2.5547	0.5987	1.0597	1.1266	0.7233	2	6.7668	2.0943	1.6813	2.8953	2.4267	0.339
1675	3.3425	0.9785		3.1181	2.3886	10.2749	40.3839	3.8188	0.8878	0.9797	1.1446	0.7174	2	9.1217	5.317	1.523	7.4115	2.2767	3.6837
1676	4.3617	1.0103	0.8502	4.2488	3.3617	13.8439	42.7282	3.9252	0.9532	0.8502	1.1583	0.6087	2	13.1955	7.0066	0.5997	11.5106	2.2481	5.6382
1677	2.572	1.0022		2.3814	1.8158	8.0976	-3.3616	3.5665	0.7997	1.0021	1.1528	0.7754	2	6.476	2.6405	2.5884	3.4055	3.6863	-0.2177
1678	4.1026	0.949	0.8102	3.7562	2.8042	12.2314	44.4253	5.0344	1.1542	0.8102	1.0922	0.5632	2	14.1174	7.8475	1.6379	13.9334	2.7978	6.2717
1679	3.6711	1.003		3.465	2.6733	11.5674	21.5956	2.4569	0.5678	0.9796	1.1266	0.6528	2	6.568	2.6759	1.66	4.0991	1.9263	1.4184
1680	4.8991	0.9962	0.6865	4.6257	3.5633	15.3328	4.4851	2.9802	0.6926	0.6865	1.1938	0.4695	2	10.6195	1.8127	1.6635	3.8612	2.8466	0.4763
1681	3.7236	1.0587		3.7477	3.0765	12.3845	11.0099	3.4182	0.8491	1.0483	1.1836	0.7879	2	10.516	3.5544	2.3537	4.5114	3.0419	1.1578
1682	5.0128	0.9328	0.5744	4.5529	3.3952	14.6902	16.9644	4.0019	0.9249	0.5744	1.1458	0.3856	2	13.5873	3.5865	2.1333	9.3004	3.323	2.305
1683	2.6463	1.0271		2.4756	1.8709	8.5393	7.8715	3.9452	0.8644	0.997	1.1179	0.6985	2	7.3811	3.1197	2.958	4.4665	3.6347	0.581
1684	3.3229	1.0982		3.375	2.805	11.4646	33.5613	3.4401	0.8417	1.0744	1.2189	0.8428	2	9.6495	5.1647	1.7839	6.1281	2.2856	3.2385
1685	3.5599	0.968		3.3065	2.5083	10.8256	4.8568	2.4388	0.5651	0.9776	1.1284	0.662	2	6.1172	1.8332	1.7916	2.7692	2.3203	0.2971
1686	4.8088	0.9507	0.7858	4.3944	3.2415	14.3624	28.6487	3.7976	0.8571	0.7858	1.0918	0.4942	2	12.3098	4.8656	1.2195	9.8461	2.7096	3.5266
1687	4.0689	0.9639		3.722	2.768	12.3215	8.3636	3.3775	0.7587	0.9653	1.1141	0.6205	2	9.3489	2.7023	2.4325	4.355	3.095	0.7819
1688	2.9059	1.081		2.8568	2.2564	9.8691	2.2379	4.7547	1.0871	1.0572	1.1248	0.7436	2	10.7286	3.6965	3.941	4.9712	4.6484	0.2401
1689	5.503	1.0258	0.6884	5.3581	4.2336	17.7337	14.7289	2.954	0.7052	0.6884	1.2145	0.4547	2	12.506	2.9874	2.1889	6.5699	2.5189	1.842
1690	4.5831	1.0346		4.5101	3.6121	14.8962	32.436	3.9018	0.9461	0.9238	1.1826	0.648	2	14.0936	6.2797	1.0365	9.6904	2.6362	4.5714
1691	3.9223	1.052		3.9447	3.2365	12.9626	25.6234	4.9219	1.2289	1.048	1.1817	0.6994	2	15.9296	6.6419	1.8968	9.497	3.6608	4.0817
1692	5.7582	1.0678		5.8549	4.7999	19.3166	-5.9665	4.1605	1.0338	1.0598	1.1689	0.7573	2	19.9698	2.147	1.7759	2.8353	4.4087	-1.1915
1693	3.0633	1.0565		2.9981	2.4227	10.1677	6.3189	5.5197	1.3152	1.1	1.1586	0.8357	2	13.3725	5.1665	3.0875	6.182	5.171	0.845
1694	4.4501	1.0744		4.5957	3.8456	15.0211	12.5182	2.7474	0.7034	1.0604	1.1829	0.7809	2	10.5654	3.1995	2.1356	4.0971	2.4035	1.3226
1695	4.061	1.0148		3.8248	2.9129	12.9468	33.6512	2.8947	0.6513	0.945	1.1054	0.6081	2	8.4321	4.0055	0.9741	6.5867	1.9206	2.8375
1696	3.6402	1.1941		4.056	3.7044	13.6558	2.4668	2.0168	0.5471	1.2114	1.2938	0.9306	2	7.4711	2.0149	2.8664	2.1651	1.9671	0.1843
1697	3.9474	0.9738		3.6877	2.7736	12.0759	33.4043	4.0485	0.9299	0.9188	1.1164	0.5845	2	11.2288	5.3267	1.7675	9.1136	2.6961	3.7509
1698	3.7684	1.0463		3.7177	3.0209	12.3867	27.9325	2.5514	0.6222	1.0643	1.1676	0.734	2	7.7075	3.5026	0.9964	4.7718	1.8387	2.1529
1699	3.2204	1.0681		3.1652	2.541	10.8056	20.2787	3.2079	0.7544	1.0647	1.1853	0.8207	2	8.1514	3.752	1.6934	4.5715	2.5575	1.653
1700	3.3754	0.9864		3.1566	2.4238	10.4602	3.1759	4.2688	0.9892	0.992	1.0926	0.6779	2	10.3468	3.1303	3.0907	4.6179	4.1332	0.3286
1701	3.3155	1.0125		3.148	2.4474	10.5459	15.1514	2.559	0.5939	1.0094	1.0993	0.7295	2	6.2628	2.5329	1.2685	3.4719	2.1712	0.9489
1702	4.4213	0.9591	0.837	4.1203	3.1205	13.3215	25.9359	3.3384	0.782	0.837	1.114	0.5323	2	10.4176	4.0182	1.2796	7.5482	2.4726	2.7019
1703	4.2027	1.0111	0.8814	3.9832	3.0309	13.3501	44.9649	4.0679	0.9235	0.8814	1.1348	0.5712	2	12.3294	6.8228	1.265	11.9438	2.2388	5.5439
1704	4.1876	0.9998	0.8587	3.9575	3.0158	13.1528	32.3079	4.5475	1.0427	0.8587	1.1043	0.5446	2	13.7143	6.1074	2.4992	11.2137	3.0783	4.4308
1705	4.3045	0.9183	0.6571	3.7734	2.6912	12.4185	9.9928	5.1899	1.1247	0.6571	1.1136	0.3804	2	13.9671	3.1724	2.8007	8.3407	4.6713	1.3957
1706	3.1277	0.9472		2.8397	2.0978	9.3071	27.1931	3.9598	0.8925	0.9829	1.0494	0.6219	2	8.3069	4.0519	1.6503	6.515	2.883	2.2589
1707	4.5645	1.0114		4.4287	3.5006	14.5032	1.7255	2.8227	0.6813	0.9638	1.1785	0.6774	2	9.8813	2.0497	1.9401	3.0257	2.774	0.1705
1708	3.9751	0.938		3.4693	2.4737	11.7143	27.4376	3.8329	0.8094	0.8916	1.0679	0.5938	2	9.4815	4.2531	1.8692	7.1622	2.7812	2.6015
1709	3.0265	1.0001		2.8397	2.147	9.5084	3.5752	4.1388	0.9346	0.9982	1.1063	0.6909	2	8.8861	3.0751	2.3034	4.4506	3.9908	0.3177
1710	3.5123	1.0549		3.4821	2.8295	11.6398	2.6097	4.8333	1.1749	1.0577	1.149	0.7504	2	13.6757	3.8892	5.0035	5.1828	4.7072	0.3569
1711	5.9439	0.9998		5.6922	4.443	18.6687	20.6769	6.0065	1.4295	0.9548	1.1465	0.6639	2	26.6868	8.6812	2.8919	13.0756	4.7645	5.518
1712	2.9277	0.95		2.527	1.7973	8.7374	6.2846	3.7688	0.7753	0.9235	1.0414	0.6641	2	6.7737	2.7713	2.0897	4.1729	3.5319	0.4257
1713	3.3889	1.0731		3.3108	2.6721	11.4252	-3.2638	3.5901	0.8396	1.0515	1.1474	0.7271	2	9.5931	2.3823	3.6697	3.2766	3.7073	-0.3131
1714	3.0663	1.0399		2.9682	2.3585	10.0178	-13.668	3.4322	0.808	1.0809	1.1356	0.8155	2	8.0948	2.0751	2.6373	2.5446	3.9013	-1.1064
1715	4.3978	0.9879		4.1974	3.2412	13.6485	29.0103	4.4891	1.0661	0.9344	1.1328	0.6821	2	14.55	6.3946	1.8118	9.3755	3.1868	4.221
1716	3.557	1.0835		3.6063	2.9474	12.1072	15.3882	3.8106	0.9277	1.0683	1.1876	0.8061	2	11.2313	4.3272	2.1964	5.3683	3.2242	1.7283
1717	2.855	1.049		2.724	2.138	9.4091	8.7525	3.9738	0.9029	1.0557	1.1223	0.7149	2	8.4959	3.3358	3.1521	4.6661	3.6259	0.7436
1718	3.0219	1.059		2.9981	2.443	10.0535	15.3464	1.7895	0.4348	1.0714	1.2079	0.7815	2	4.3717	1.8548	1.1934	2.3733	1.5148	0.6709
1719	2.9335	1.0049		2.7326	2.1031	9.2607	-4.9159	4.2056	0.9551	1.0203	1.1229	0.7654	2	8.8447	2.9422	3.7261	3.8441	4.4122	-0.4348
1720	3.7434	1.0588		3.7691	3.0731	12.4518	1.1349	1.9495	0.4811	1.0944	1.171	0.8287	2	5.9909	1.6651	1.9032	2.0094	1.9273	0.068
1721	4.2139	1.111		4.4629	3.7835	14.7079	17.7488	4.9863	1.2827	1.0477	1.247	0.7406	2	18.8655	6.3856	4.4667	8.6227	4.1013	3.3484
1722	3.3888	1.0435		3.2594	2.5714	11.1093	15.8026	7.388	1.7101	0.9817	1.1133	0.66	2	18.9975	7.1078	4.8592	10.769	6.2205	3.0021
1723	5.1252	0.938	0.6675	4.66	3.4446	15.1021	17.2584	2.1743	0.4959	0.6675	1.1439	0.4283	2	7.4897	2.0632	1.7822	4.8169	1.7991	1.2926
1724	3.8607	0.8546		3.1695	2.1107	10.3653	20.3667	7.3804	1.5029	0.745	1.0165	0.4605	2	15.5779	5.879	2.7179	12.7673	5.8772	3.1727
1725	2.8998	0.9583		2.5484	1.8232	8.7303	12.8033	4.0106	0.8376	0.9829	1.0595	0.6371	2	7.3122	3.1643	1.9618	4.9664	3.497	0.9362
1726	3.7149	1.0698		3.7048	3.019	12.486	22.9851	6.671	1.613	1.0254	1.1724	0.7611	2	20.1396	8.5396	4.2799	11.2194	5.1377	4.6291
1727	3.7621	0.951		3.4264	2.512	11.2393	34.3956	2.8543	0.6379	0.9329	1.095	0.6806	2	7.1701	3.7406	1.2305	5.4962	1.8726	2.4662
1728	2.9932	1.0197		2.8996	2.2987	9.5888	23.0643	2.4064	0.5769	1.0608	1.1447	0.7293	2	5.5315	2.6261	0.9227	3.6006	1.8513	1.2758
1729	4.1448	0.9684	0.7225	3.8462	2.8996	12.6099	24.3357	2.2842	0.5252	0.7225	1.1212	0.5119	2	6.6232	2.4965	1.3668	4.8767	1.7283	1.6118
1730	4.6892	1.1266		5.0497	4.4154	16.5962	31.4225	2.5894	0.6889	1.0965	1.2332	0.8133	2	11.4332	5.0367	1.6291	6.1933	1.7757	3.5926
1731	5.539	1.0276	0.7904	5.4695	4.4123	17.8807	35.4436	3.1279	0.7718	0.7904	1.2016	0.5835	2	13.8011	6.0698	1.2379	10.4031	2.0192	4.8916
1732	4.3759	0.9859		4.0475	3.0248	13.5537	29.7471	6.0545	1.3512	0.8586	1.0593	0.6163	2	18.3137	8.0691	2.7475	13.093	4.2534	5.4478
1733	1.9803	1.0712		1.8032	1.3643	6.6645	-10.3806	5.067	1.0373	0.8765	1.2198	0.7802	2	6.9129	3.6461	3.2668	4.6731	5.5928	-0.7176
1734	4.6807	1.0409		4.6685	3.8125	15.3068	22.031	3.9684	0.9884	0.9936	1.1807	0.6633	2	15.1296	5.3855	1.677	8.1195	3.0942	3.3332
1735	5.0931	1.0083	0.7987	4.994	3.9891	16.1331	17.8828	2.2018	0.5444	0.7987	1.1933	0.5294	2	8.7833	2.5279	1.3087	4.7748	1.8081	1.5707
1736	2.7732	1.0557		2.7197	2.1757	9.1979	-7.2824	4.0197	0.9508	1.0847	1.1512	0.7836	2	8.7457	2.7422	3.0941	3.4996	4.3124	-0.6369
1737	3.1465	1.033		2.9467	2.2653	10.211	13.456	3.6294	0.8052	0.9978	1.1353	0.6837	2	8.2216	3.2536	1.5551	4.7592	3.141	1.1063
1738	2.8096	1.0233		2.6726	2.0914	9.0322	-1.8025	2.8411	0.6579	1.0564	1.1214	0.801	2	5.9419	2.2097	2.0339	2.7587	2.8924	-0.1071
1739	4.7297	1.0096	0.8529	4.5529	3.5302	15.001	30.5268	3.8166	0.8982	0.8529	1.118	0.5537	2	13.4734	5.5812	0.7474	10.0791	2.6515	4.113
1740	4.0366	1.028		3.9918	3.2096	13.0361	16.0113	5.8084	1.4301	0.9874	1.1806	0.7111	2	18.6425	6.4541	4.8921	9.0759	4.8784	2.9849
1741	4.3466	1.0314		4.2359	3.3513	14.0838	39.1082	3.1853	0.758	0.9294	1.2523	0.617	2	10.675	5.3716	0.4648	8.7053	1.9396	4.1748
1742	3.4689	1.0185		3.2937	2.5458	11.0993	10.6564	3.5707	0.819	1.0112	1.1205	0.7631	2	9.0903	3.403	1.7879	4.4597	3.1902	0.9687
1743	3.0477	1.0795		3.0324	2.5105	10.3356	9.8366	6.9845	1.6965	1.0858	1.2232	0.8587	2	17.5345	7.1321	4.5077	8.3061	6.2974	1.7248
1744	2.6956	1.1217		2.7669	2.3266	9.499	-1.2233	1.9626	0.4807	1.1555	1.2297	0.9458	2	4.5663	1.8231	1.6048	1.9276	1.9867	-0.0559
1745	3.0291	1.0944		3.0752	2.5424	10.4141	22.1143	4.6943	1.146	1.1334	1.2012	0.8305	2	11.9348	5.6759	1.8224	6.834	3.6562	2.6393
1746	3.5754	1.0006		3.3665	2.5687	11.2386	7.3198	5.7344	1.3107	0.9937	1.1024	0.7146	2	14.7299	4.8759	5.1005	6.8235	5.3146	1.0782
1747	3.3521	0.9989		3.0881	2.3236	10.5194	4.0247	2.9021	0.641	1.007	1.119	0.7495	2	6.7434	2.3589	2.1596	3.1474	2.7853	0.2714
1748	3.9767	0.9977		3.8205	3.0173	12.4641	39.5619	2.8003	0.6779	1.0142	1.169	0.7477	2	8.4493	4.6081	1.3563	6.1632	1.6924	3.3427
1749	3.7353	1.0414		3.5849	2.8187	12.2202	44.126	2.9749	0.6862	1.0205	1.1566	0.7499	2	8.3853	4.9466	1.244	6.5962	1.6621	3.7001
1750	3.8756	0.9425		3.495	2.5464	11.475	4.6589	6.1289	1.3601	0.8746	1.1028	0.5956	2	15.6067	4.2077	3.7464	7.0641	5.8434	0.7271
1751	5.4768	1.0321	0.6449	5.3667	4.3151	17.7574	27.876	4.141	1.0063	0.6449	1.1832	0.4413	2	17.8688	6.2989	1.3254	14.275	2.9867	4.9811
1752	3.8455	1.0265		3.7734	3.0192	12.4006	32.3981	4.8413	1.1787	1.0126	1.1733	0.7361	2	14.6169	7.1446	1.9007	9.7066	3.2728	4.7356
1753	4.2851	0.9911		4.0432	3.0919	13.3419	21.6043	4.372	1.0132	0.895	1.1681	0.6424	2	13.5177	5.1223	2.1099	7.9732	3.4274	2.9204
1754	5.3662	0.987	0.6387	5.054	3.8755	16.639	9.0599	4.5107	1.0506	0.6387	1.1454	0.3935	2	17.4814	3.198	3.5451	8.1267	4.1021	1.5838
1755	4.193	1.0321		4.0603	3.2032	13.5961	45.5407	4.3826	1.0325	0.9791	1.1649	0.6429	2	14.0382	7.9275	1.1271	12.3308	2.3867	6.3931
1756	3.1506	0.9488		2.8182	2.0459	9.3906	40.3109	3.6312	0.7911	0.9313	1.0513	0.5962	2	7.429	4.287	1.035	7.19	2.1674	2.9947
1757	3.494	0.8916		2.9981	2.0772	9.7867	-5.6669	1.9114	0.4057	0.8941	1.0233	0.5798	2	3.9704	0.9459	1.0356	1.6316	2.0197	-0.225
1758	4.7468	0.9786	0.7714	4.4287	3.3654	14.5931	29.1965	5.9357	1.3689	0.7714	1.1133	0.5318	2	19.976	8.0673	1.6981	15.1702	4.2027	5.8323
1759	2.8568	0.9253		2.5313	1.8566	8.3046	-5.2342	3.8043	0.8505	0.9818	1.0478	0.6533	2	7.0631	2.246	3.1174	3.4377	4.0035	-0.3697
1760	2.7772	0.9428		2.4799	1.7877	8.2259	13.8243	5.6151	1.2203	0.966	1.0332	0.6247	2	10.0381	4.4105	2.9672	7.0604	4.8389	1.3877
1761	3.9029	1.0926		3.979	3.3151	13.3971	12.7577	3.1064	0.7687	1.0942	1.2074	0.7796	2	10.2981	3.4266	2.0323	4.3953	2.7101	1.3138
1762	3.7627	1.0947		3.8847	3.2543	12.9404	8.1058	3.1851	0.801	1.1162	1.2465	0.8808	2	10.3654	3.4184	2.2581	3.8809	2.927	0.8402
1763	3.5164	0.9958		3.3408	2.5805	11.0007	38.9866	2.6722	0.6268	0.9685	1.1185	0.625	2	6.8957	3.7073	1.3523	5.9322	1.6304	2.6884
1764	3.3797	1.0837		3.3493	2.7487	11.5066	-7.5482	2.7574	0.6587	1.1203	1.1866	0.7921	2	7.5793	1.777	1.5824	2.2433	2.9655	-0.5721
1765	4.9614	0.963	0.7886	4.5743	3.4531	15.0096	30.2524	3.7539	0.8636	0.7886	1.1229	0.4925	2	12.9626	5.211	1.2935	10.5803	2.6183	3.9215
1766	3.7683	1.0228		3.6577	2.9052	12.1082	18.9087	3.7478	0.8992	1.0155	1.1257	0.6878	2	10.8881	4.149	1.4956	6.0326	3.0391	2.0588
1767	3.0715	1.0596		3.0067	2.4191	10.224	22.6478	3.3953	0.8034	1.0772	1.1471	0.8203	2	8.2136	4.0145	1.6941	4.8941	2.6263	1.8602
1768	2.869	1.0399		2.7197	2.1221	9.3729	19.9461	3.9714	0.8992	1.0034	1.1465	0.7235	2	8.4277	3.9811	1.6692	5.5027	3.1793	1.681
1769	3.2645	1.0714		3.2637	2.6826	10.9874	-9.2021	2.8583	0.6979	1.0471	1.178	0.7789	2	7.6678	1.7257	2.896	2.2154	3.1213	-0.7056
1770	2.7575	1.0449		2.6127	2.0289	9.0519	-19.8628	1.8824	0.4219	1.0234	1.1633	0.7006	2	3.8192	0.8222	1.7825	1.1736	2.2562	-0.7586
1771	4.4989	1.1071		4.7199	4.0384	15.6472	15.365	2.6591	0.6863	1.0582	1.2588	0.8094	2	10.7387	3.4715	1.5309	4.2891	2.2506	1.65
1772	3.9242	1.0383		3.8419	3.064	12.7999	33.7018	2.5452	0.6093	1.0469	1.1754	0.7038	2	7.7984	3.8158	0.7619	5.4218	1.6874	2.6282
1773	3.4189	0.9735		3.1523	2.3465	10.4562	28.38	4.7887	1.0747	0.9522	1.1269	0.6126	2	11.2368	5.2901	1.7394	8.6351	3.4297	3.189
1774	3.4641	0.9658		3.1352	2.3058	10.5109	34.0971	5.2149	1.144	0.9164	1.0489	0.6437	2	12.0245	6.3121	2.426	9.8064	3.4367	4.1
1775	4.4936	0.8424		3.6663	2.4635	11.8927	32.0721	3.8579	0.7991	0.8212	1.011	0.5257	2	9.5039	4.4257	1.1241	8.4193	2.6206	3.0481
1776	5.1639	0.9469	0.7938	4.7371	3.5148	15.3622	27.2533	3.7217	0.8515	0.7938	1.1097	0.5415	2	13.081	5.0312	1.1693	9.2907	2.7074	3.565
1777	4.0419	0.8903		3.3965	2.3222	11.3054	44.6007	5.2555	1.0795	0.7998	0.99	0.4631	2	12.2043	6.7915	0.8857	14.6644	2.9115	5.4432
1778	3.4232	1.0398		3.3065	2.6062	11.182	36.6151	1.7491	0.4077	1.0476	1.1525	0.6906	2	4.5585	2.4347	0.592	3.5257	1.1086	1.6691
1779	3.0925	1.119		3.2765	2.8161	10.871	18.1533	5.4779	1.419	1.1484	1.2498	0.9524	2	15.4264	7.0704	3.6576	7.4241	4.4836	2.8004
1780	2.4411	1.0296		2.2272	1.6615	7.8961	5.2868	5.2459	1.1038	1.0094	1.1001	0.7638	2	8.716	4.2555	3.0952	5.5717	4.9684	0.4608
1781	5.0644	0.9933	0.6692	4.8398	3.7347	15.8031	12.3407	2.5889	0.6118	0.6692	1.1907	0.452	2	9.6688	2.2189	1.4634	4.9094	2.2694	1.1932
1782	4.3123	1.023	0.9151	4.1845	3.2994	13.8593	23.7506	3.1905	0.7596	0.9151	1.195	0.5941	2	10.5269	3.9454	1.1994	6.6415	2.4328	2.5002
1783	2.9779	1.0861		2.9596	2.4428	10.1609	8.0913	2.093	0.5032	1.0559	1.1888	0.8001	2	5.1129	1.9529	1.2089	2.4407	1.9237	0.4137
1784	3.1558	0.9589		2.8482	2.109	9.5066	3.2517	3.7212	0.8255	0.9819	1.0472	0.6351	2	7.8481	2.5416	2.6401	4.002	3.6002	0.2552
1785	4.2848	1.0195		4.1631	3.2353	13.7232	22.1946	3.2588	0.7683	0.9122	1.1705	0.6354	2	10.5431	3.951	2.0267	6.2184	2.5355	2.34
1786	3.0682	1.137		3.1994	2.742	10.96	1.2218	2.1403	0.5355	1.178	1.2454	0.928	2	5.8686	2.0336	1.4062	2.1914	2.1141	0.0717
1787	4.9338	0.9719	0.648	4.6086	3.49	15.0646	10.8292	3.0481	0.7062	0.648	1.1276	0.4874	2	10.6379	2.4767	2.6257	5.0816	2.718	1.152
1788	4.9047	1.0319	0.7868	4.7799	3.7746	15.8996	13.7162	3.531	0.8383	0.7868	1.1618	0.5452	2	13.328	3.489	2.5708	6.3999	3.0467	1.8281
1789	2.9961	0.892		2.5613	1.7877	8.396	39.725	4.4876	0.9555	0.8835	0.9879	0.5352	2	8.0224	4.6346	1.1776	8.6589	2.7048	3.1869
1790	1.955	1.2831		2.0816	1.8869	7.8804	-53.3511	2.1025	0.5034	1.245	1.376	1.0786	2	3.9673	1.361	2.6064	1.2618	3.2243	-2.1166
1791	3.5412	0.8732		2.951	1.9819	9.7137	27.1397	5.031	1.0265	0.8434	1.0305	0.4739	2	9.971	4.4432	1.3732	9.3759	3.6656	2.7061
1792	4.1041	1.0907		4.1674	3.4491	14.0625	25.1434	2.6634	0.6533	0.9574	1.383	0.686	2	9.1865	3.6776	1.822	5.3606	1.9938	2.3098
1793	4.9891	1.0488	0.8529	5.0797	4.1707	16.4384	13.3896	4.0033	1.0157	0.8529	1.1807	0.5642	2	16.6965	4.1917	1.7475	7.43	3.4673	2.2356
1794	3.0313	0.9942		2.7626	2.0396	9.4683	-4.8821	7.2377	1.5591	0.9868	1.0981	0.6562	2	14.7621	4.2609	6.1082	6.4927	7.591	-0.7207
1795	2.6891	0.892		2.27	1.561	7.5356	8.2691	4.7862	0.9915	0.9402	1.0059	0.6125	2	7.4712	3.3071	2.6998	5.3991	4.3904	0.6178
1796	4.027	1.0048		3.722	2.8071	12.7117	2.6618	3.2134	0.7096	0.9235	1.1	0.5851	2	9.0203	2.0702	2.3424	3.5382	3.1279	0.2401
1797	3.2066	1.0929		3.2251	2.6562	11.0092	35.5618	4.5203	1.0906	1.0672	1.1799	0.82	2	12.0067	6.6582	1.5766	8.12	2.9127	4.2698
1798	3.8131	1.0667		3.8248	3.1018	12.7782	13.9605	3.0192	0.7329	1.0507	1.1212	0.7456	2	9.365	3.2442	1.4871	4.3512	2.5977	1.3074
1799	3.0612	1.1094		3.1352	2.6282	10.6694	42.414	2.646	0.6518	1.117	1.1896	0.8537	2	6.9543	4.2504	0.5645	4.9788	1.5237	2.9496
[truncated: 1,512 more rows]

## Sheet: MC1061 deltaAmiABC-1
n	Axis	Dia	Volume	Area	MaxDia	VolCenter	FlChannel	FluorTotal	FluorCenter	FluorPole	ConcCenter	ConcOffCenter	FCPlus	RingFraction	ConcTotal	WallArea	ConcWall
[truncated: 1,414 more rows]

[truncated: 18 more sheets: MC1061 deltaAmiABC-2, MC1061 deltaAmiAB, BW25113 deltaAmiC, BW25113 deltaNlpIAmiC, BW25113-1, BW25113 deltaNlpI-1, BW25113-2, BW25113 deltaNlpI-2, BW25113-3, BW25113 deltaNlpI-3, MG1655, MG1655 deltaFtsEX, BW25113-4, BW25113 deltaFtsE, BW25113 deltaEnvC, BW25113 deltaPal, BW25113 deltaTolA, BW25113 deltaNlpD]
