# Supplementary material for: Early midcell localization of Escherichia coli PBP4 supports the function of peptidoglycan amidases
Source: PLoS Genet. 2022 May 23;18(5):e1010222. doi: 10.1371/journal.pgen.1010222 (PMC9166362; doi:10.1371/journal.pgen.1010222)
Supplement: S13 Data — (XLSX) [file pgen.1010222.s030.xlsx]

## Sheet: information
n	Number of cells
count	Number of cells
mean	average value
stdev	standard deviation of the average value
Axis	Length of the cell (µm)
Dia	Diameter of the cell (µm)
Constr	Normalized position of the constriction in the cell (0-1)
Area	2D surface of the cell (µm^2)
Age	Normalized age of the cells (0-100 %)
Volume	Volume of the cell (µm^3) (sum of disks)
WallArea	Calculated 3D surface (µm^2)
RingFraction	The fractio of fluorescent material in Volcenter compared to the rest of the cell
ConcTotal	Concentration of fluorescent material in the cell (au/µm^3)
ConcWall	Concentration of fluorescent material in cell envelope (au/µm^2)
MinDiaCenter	The miniumal diameter along the cell length (excluding the cell poles)
MaxDia	The maximun diamter ofound along the length axis.
VolCenter	Cell compartment ± 0.4 μm from cell center (µm^3)
FlChannel	Fluorescence Channel
FluorTotal	Total amount of fluorescent material per cell (au)
FluorCenter	Amount of fluorescent material in the VolCenter (au/µm^3)
FluorPole	Amount of fluorescent material in the cell pole defined haf of the sphere at the end of the cell with a dimater identaical to that of the cell (au)
ConcCenter	Contentration of the fluorescenc\t material in VolCenter (au/µm^3)
ConcOffCenter	Concentration of fluorescent material in the cell excluding that of the VolCenter (au/µm^3)
FCPlus	The extra amount of fluorescent material in the VolCenter compared to the rest of the cell (au/µm^3)
see also:
Vischer, N.O.E., Verheul, J., Postma, M., Saparoea, B. van den B. van, Galli, E., Natale, P., et al. (2015) Cell age dependent concentration of Escherichia coli divisome proteins analyzed with ImageJ and ObjectJ. Frontiers in microbiology 6: 586.

## Sheet: LMC500 no aztreonam
n	Axis	Dia	Volume	Age	Area	RingFraction	ConcTotal	WallArea	ConcWall	MinDiaCenter	MaxDia	VolCenter	FlChannel	FluorTotal	FluorCenter	FluorPole	ConcCenter	ConcOffCenter	FCPlus	Constr
count	6542	6542	6542	6542	6542	6496	6542	6542	6542	6542	6542	6542	6542	6542	6542	6542	6542	6542	6542	1057
mean	2.5408	0.8904	1.3507	44.2493	2.0845	17.5086	6.7177	7.085	1.2701	0.8349	0.9417	0.5034	2	9.4056	5.5018	1.5001	11.8236	4.7357	3.1428	0.685
stdev	0.5028	0.0513	0.2796	28.5211	0.4225	34.4634	5.2496	1.3277	0.9838	0.0864	0.0515	0.0795	0	7.977	5.767	1.3412	13.2563	3.6918	5.5395	0.0648
---	---	---	---	---	---	---	---	---	---	---	---	---	---	---	---	---	---	---	---	---
1	1.9752	0.9176	1.0883	8.0016	1.6318	3.8054	2.1329	5.6943	0.4076	0.8863	0.9538	0.5332	2	2.3212	1.1824	0.8774	2.2174	2.0518	0.0883
2	2.0163	0.9076	1.0899	10.0999	1.6533	-9.4332	1.9375	5.7492	0.3673	0.8895	0.9664	0.5331	2	2.1117	0.9311	0.4325	1.7466	2.1204	-0.1992
3	2.1223	0.9238	1.198	16.9306	1.7775	52.9253	0.0494	6.1594	0.0096	0.9248	0.9826	0.5481	2	0.0591	0.044	0.0081	0.0803	0.0232	0.0313
4	2.0921	0.8625	1.0365	14.7923	1.6447	-61.1914	1.1289	5.6684	0.2064	0.8237	0.8918	0.5082	2	1.1701	0.2088	0.5083	0.4109	1.8197	-0.716
5	2.9166	0.8574	1.4424	69.6866	2.3428	61.2792	5.1367	7.8558	0.9432	0.787	0.8812	0.4309	2	7.4092	5.3973	0.3087	12.5253	1.989	4.5403
6	2.0594	0.8387	0.9683	12.5051	1.5762	42.4388	4.9935	5.4259	0.8911	0.8004	0.902	0.4826	2	4.8352	3.4391	0.4554	7.1263	2.8741	2.052
7	2.1603	0.9453	1.2855	19.6046	1.8503	100	0.0082	6.4152	0.0016	0.8979	0.996	0.6097	2	0.0105	0.0105	0	0.0172	0	0.0105
8	2.2068	0.8552	1.0904	22.7926	1.7304	-14.2015	1.9922	5.9291	0.3664	0.8406	0.918	0.5154	2	2.1723	0.8642	0.9088	1.6766	2.2751	-0.3085
9	3.1653	0.8945	1.7695	81.6439	2.6598	68.8415	7.8096	8.8954	1.5535	0.814	0.9428	0.4724	2	13.819	10.6627	0.4898	22.5716	2.4334	9.5132
10	2.6197	0.8792	1.3033	53.7849	2.1372	16.7589	5.8113	7.2354	1.0468	0.8242	0.849	0.4269	2	7.5739	3.3346	1.8517	7.8107	4.8376	1.2693
11	2.3075	0.9374	1.3555	29.7935	1.9745	48.6576	4.7126	6.7955	0.94	0.9151	1.0313	0.6301	2	6.3879	4.6326	1.057	7.3525	2.4195	3.1082
12	2.7196	0.9241	1.519	59.7735	2.33	52.0883	2.9807	7.8956	0.5734	0.8519	0.9517	0.5339	2	4.5277	3.1209	0.6247	5.8452	1.4281	2.3584
13	3.1429	0.8646	1.64	80.6007	2.557	30.8634	2.9173	8.5369	0.5604	0.6829	0.9381	0.3692	2	4.7843	2.2212	0.8484	6.0163	2.0169	1.4766	0.6829
14	2.1123	0.9117	1.1561	16.2266	1.7475	-0.0751	2.1995	6.0504	0.4203	0.8808	0.9842	0.5474	2	2.5428	1.203	0.5	2.1976	2.201	-0.0019
15	3.0231	0.8488	1.493	75.2722	2.4114	22.451	4.1636	8.0612	0.7711	0.6888	0.9064	0.3711	2	6.2162	2.594	0.2145	6.9892	3.2288	1.3956	0.6888
16	2.8969	0.8387	1.4281	68.5844	2.2786	15.5098	0.1071	7.6326	0.02	0.8092	0.8832	0.4334	2	0.153	0.063	0.0152	0.1453	0.0905	0.0237
17	2.0658	0.963	1.25	12.8657	1.7903	9.2032	0.1295	6.2497	0.0259	0.952	1.0178	0.6422	2	0.1619	0.0904	0.043	0.1408	0.1176	0.0149
18	2.8231	0.8221	1.3155	65.4312	2.1758	14.3786	2.6434	7.2911	0.4769	0.8308	0.8563	0.47	2	3.4774	1.5637	0.6345	3.3272	2.2634	0.5
19	2.6977	0.8902	1.4093	58.8931	2.2315	35.7655	6.6294	7.5447	1.2383	0.8668	0.9503	0.5235	2	9.3428	5.5706	0.7118	10.6413	4.2583	3.3415
20	1.9925	0.9345	1.1342	8.8537	1.6747	-60.5044	2.3879	5.85	0.463	0.9204	0.9862	0.5716	2	2.7084	0.5519	1.59	0.9657	3.8327	-1.6387
21	2.6578	0.904	1.4146	56.7399	2.2272	67.5196	7.3322	7.5478	1.3742	0.7858	0.9476	0.4199	2	10.3721	8.0031	0.5517	19.0612	2.3815	7.0032
22	2.2721	0.889	1.2199	27.1116	1.8503	-12.711	0.0047	6.3456	0.0009	0.8753	0.948	0.4949	2	0.0057	0.0019	0	0.0038	0.0053	-0.0007
23	2.053	0.8723	1.0378	12.0974	1.6276	-15.5138	3.5577	5.6261	0.6563	0.8531	0.9189	0.5342	2	3.6922	1.6228	1.305	3.0374	4.1095	-0.5728
24	2.9179	0.9024	1.6355	69.7402	2.4585	70.1746	11.3161	8.2726	2.2372	0.8634	0.9421	0.4978	2	18.5074	14.6676	0.1518	29.4654	3.3751	12.9875
25	2.2864	0.8868	1.21	28.1784	1.8588	-18.0385	4.8294	6.37	0.9174	0.8933	0.9613	0.5145	2	5.8436	1.8788	1.9131	3.6516	5.7004	-1.0541
26	3.4378	0.8919	1.9271	91.7623	2.8953	74.3321	11.4017	9.6322	2.2811	0.8125	0.9284	0.4553	2	21.9722	17.6649	0.2152	38.7965	2.9266	16.3324
27	1.7809	0.8736	0.8833	1.4606	1.392	26.245	4.0669	4.8876	0.735	0.8397	0.9357	0.5282	2	3.5923	2.5271	0.9296	4.7846	2.9997	0.9428
28	2.9206	0.8393	1.4374	69.8473	2.3	64.0712	6.5367	7.7006	1.2201	0.8236	0.9062	0.4538	2	9.3958	7.0857	0.7719	15.6155	2.3486	6.02
29	2.0718	0.9338	1.195	13.2635	1.7475	87.7939	0.0185	6.0778	0.0036	0.9079	0.9809	0.5983	2	0.0221	0.0208	0.0002	0.0347	0.0023	0.0194
30	1.8957	0.9493	1.0988	4.6202	1.6061	34.1232	12.6168	5.6534	2.4522	0.92	1.028	0.5972	2	13.8633	9.6943	3.269	16.2329	8.3116	4.7306
31	2.3372	1.0711	1.6047	32.3746	2.2572	2.0032	0.2175	7.8645	0.0444	0.9639	1.0274	0.6633	2	0.3491	0.1484	0.1386	0.2238	0.2132	0.007
32	3.4828	0.8555	1.8337	92.806	2.8225	64.0477	10.365	9.3607	2.0304	0.7322	0.9376	0.454	2	19.0063	13.8648	1.208	30.5399	3.7264	12.1731	0.7322
33	2.1339	0.8931	1.1404	17.887	1.7346	2.5926	3.9505	5.9873	0.7524	0.8727	0.951	0.5249	2	4.5051	2.1366	1.6189	4.0704	3.8479	0.1168
34	2.1698	0.8419	1.0438	20.3126	1.6747	-61.9803	7.9504	5.739	1.446	0.7992	0.9167	0.4885	2	8.2986	1.1479	4.622	2.3496	12.8779	-5.1435
35	2.4912	0.9124	1.3682	45.8551	2.0944	60.4401	9.8918	7.141	1.8952	0.8726	0.9728	0.4975	2	13.5339	10.1266	1.0201	20.3563	3.9132	8.1799
36	2.4661	0.965	1.4965	44.6799	2.1801	80.021	0.5097	7.4768	0.102	0.9372	1.0025	0.6131	2	0.7628	0.6728	0.0273	1.0975	0.1018	0.6104
37	3.421	0.856	1.8081	91.0984	2.7711	64.2714	9.7164	9.1997	1.9097	0.7932	0.9409	0.4236	2	17.5683	12.7618	0.4353	30.1291	3.4715	11.2914
38	1.9517	0.8931	1.0264	6.8887	1.5719	-51.6797	4.8113	5.4759	0.9018	0.8569	0.9233	0.549	2	4.9383	1.4548	2.7056	2.6497	7.298	-2.5521
39	2.0108	0.9586	1.204	9.7814	1.7304	0.8217	2.1197	6.0556	0.4214	0.9248	0.9914	0.5912	2	2.5521	1.2637	0.8136	2.1377	2.1022	0.021
40	2.3914	0.898	1.3063	37.3368	1.9745	8.7526	4.9967	6.7468	0.9675	0.8682	0.946	0.5299	2	6.5272	2.9875	2.1055	5.6375	4.5594	0.5713
41	1.9048	0.8422	0.8872	4.916	1.452	-18.5595	7.7809	5.0396	1.3698	0.7904	0.9221	0.5097	2	6.9032	3.4211	2.5158	6.7118	9.2254	-1.2812
42	2.1244	0.871	1.0761	17.2032	1.6875	-16.8392	9.2083	5.813	1.7046	0.855	0.9148	0.5002	2	9.909	3.7129	3.3937	7.4228	10.7586	-1.6686
43	3.2559	0.8397	1.6356	85.2363	2.5827	65.6303	14.0169	8.5891	2.6692	0.7853	0.9196	0.4386	2	22.926	17.1595	0.4918	39.1224	4.8177	15.0464
44	2.1029	0.9093	1.1519	15.5506	1.7346	13.9934	3.7508	6.0069	0.7193	0.878	0.9532	0.5307	2	4.3206	2.3165	0.9477	4.3651	3.2258	0.6046
45	2.9077	0.9061	1.6059	69.1344	2.4585	63.6709	17.3619	8.277	3.3686	0.7503	0.9494	0.4259	2	27.8815	20.4388	0.8608	47.9873	6.3073	17.7524	0.7503
46	2.3887	0.9078	1.3362	37.0519	1.9916	-25.3618	2.5079	6.8124	0.4919	0.8914	0.9589	0.5315	2	3.3511	0.8212	0.9471	1.5449	3.1439	-0.8499
47	2.4148	0.9813	1.4649	40.0868	2.1629	0.7575	0.4039	7.4443	0.0795	0.9061	1.0032	0.5587	2	0.5917	0.2285	0.1854	0.4089	0.4009	0.0045
48	2.3056	0.898	1.2559	29.5906	1.8974	49.3625	0.0104	6.5045	0.002	0.8666	0.9327	0.5559	2	0.013	0.0093	0.001	0.0168	0.0053	0.0064
49	3.8071	0.8384	1.8817	98.445	3.041	78.5641	14.3388	10.0274	2.6908	0.6914	0.883	0.3623	2	26.9814	22.3113	1.2254	61.5795	3.0737	21.1977	0.6914
50	2.3968	0.9513	1.4583	37.9514	2.0858	51.6633	2.7149	7.163	0.5527	0.9376	0.9978	0.5871	2	3.9591	2.8159	0.433	4.796	1.3123	2.0454
51	2.9828	0.8618	1.5234	72.4978	2.4114	74.0764	15.7878	8.0763	2.978	0.7683	0.9212	0.4632	2	24.0511	19.7121	1.204	42.5546	4.0928	17.8162	0.7683
52	1.9662	0.8714	0.9877	7.5485	1.5505	-18.6898	1.1977	5.3829	0.2198	0.8639	0.947	0.489	2	1.183	0.4742	0.3746	0.9695	1.4216	-0.2211
53	3.1284	0.8599	1.6305	79.9094	2.5313	29.0776	7.9878	8.4507	1.5412	0.7422	0.9268	0.4571	2	13.0241	6.3764	1.7808	13.9511	5.6652	3.7871	0.7422
54	2.074	0.8465	0.9959	13.4204	1.6019	-29.0624	14.6822	5.5155	2.6511	0.856	0.9219	0.4988	2	14.622	5.2026	5.859	10.4296	18.9486	-4.2495
55	2.279	0.9288	1.3245	27.5774	1.9317	-16.3345	0.5796	6.6501	0.1154	0.9053	0.9794	0.5495	2	0.7677	0.2451	0.337	0.4461	0.6742	-0.1254
56	2.1229	0.8963	1.1362	17.0173	1.7304	-1.0884	0.5843	5.9777	0.1111	0.8813	0.9497	0.5125	2	0.6639	0.2955	0.1857	0.5766	0.5907	-0.0072
57	3.7401	0.8588	1.9338	97.6413	3.0538	25.3554	5.7007	10.0911	1.0925	0.6731	0.8947	0.3796	2	11.0241	4.4106	2.8896	11.6187	4.2553	2.7952	0.6731
58	3.0141	0.8484	1.5143	74.6613	2.4028	57.9215	16.4695	8.0339	3.1043	0.7012	0.9129	0.3941	2	24.9398	17.1769	3.5247	43.5807	6.9302	14.4455	0.7012
59	2.942	0.9224	1.7141	70.8513	2.5313	56.4881	12.7697	8.5259	2.5673	0.7961	0.9863	0.4853	2	21.8885	15.0607	1.4203	31.0369	5.5564	12.3644	0.7961
60	1.9778	0.8333	0.9117	8.0948	1.4991	-25.0856	10.3417	5.1776	1.821	0.8234	0.8961	0.4522	2	9.4285	3.4846	4.064	7.706	12.9364	-2.3652
61	2.859	0.86	1.42	66.7891	2.3	46.8803	16.58	7.7243	3.048	0.8484	0.8567	0.4873	2	23.5436	15.3287	2.0836	31.4594	8.8073	11.0373
62	2.1276	0.8621	1.057	17.4515	1.6747	-31.3752	8.2618	5.7622	1.5155	0.8453	0.9063	0.4777	2	8.7327	2.4449	4.7669	5.1181	10.8538	-2.7399
63	2.1287	0.9502	1.2693	17.5385	1.8289	15.5485	0.1487	6.3542	0.0297	0.9288	0.9989	0.5803	2	0.1887	0.1022	0.0436	0.1761	0.1255	0.0293
64	2.1111	0.814	0.9429	16.1404	1.5762	7.0866	12.474	5.3983	2.1788	0.7927	0.8685	0.427	2	11.7617	5.7825	2.8347	13.5414	11.5895	0.8335
65	3.1384	0.8986	1.6851	80.4468	2.6469	72.7744	14.8799	8.8599	2.8301	0.7111	0.9305	0.4247	2	25.0742	19.9682	0.488	47.0148	4.0512	18.2476	0.7111
66	2.6637	0.8716	1.4253	57.2793	2.1587	24.4559	0.0954	7.2938	0.0186	0.8739	0.9816	0.5221	2	0.136	0.0709	0.0166	0.1358	0.0721	0.0333
67	3.4535	0.7821	1.5715	92.1997	2.5698	21.7561	11.2499	8.4858	2.0834	0.592	0.9247	0.3179	2	17.6792	6.6443	2.3634	20.9023	8.8021	3.8463	0.592
68	2.6368	0.9777	1.6679	55.1015	2.3728	42.0395	8.1413	8.0988	1.6767	0.9433	1.0091	0.5898	2	13.5789	8.4917	1.4933	14.3972	4.7188	5.7085
69	1.9864	0.9058	1.0737	8.5146	1.6233	-5.5408	5.4864	5.6528	1.0421	0.8872	0.9502	0.5315	2	5.8908	2.751	1.9459	5.1762	5.7904	-0.3264
70	2.4329	0.8798	1.2869	42.3429	1.9745	32.5906	8.7774	6.7249	1.6797	0.8511	0.9789	0.5322	2	11.2956	6.8304	0.9566	12.8333	5.9166	3.6813
71	3.1583	0.8675	1.5686	81.276	2.5784	20.8639	8.181	8.6077	1.4908	0.66	0.8968	0.348	2	12.8327	4.9308	2.6505	14.1669	6.4743	2.6774	0.66
72	2.1213	0.8897	1.1213	16.8192	1.7175	-4.7643	0.7094	5.9294	0.1342	0.8542	0.9674	0.5018	2	0.7955	0.3351	0.2181	0.6677	0.7432	-0.0379
73	2.3122	0.9418	1.3706	30.3088	1.9873	11.6157	4.5884	6.8414	0.9192	0.9326	0.9993	0.6289	2	6.2889	3.2808	1.6639	5.2169	4.0554	0.7305
74	3.0173	0.849	1.5238	74.9201	2.4071	68.2542	13.8216	8.0481	2.6169	0.7886	0.9195	0.4157	2	21.0614	16.1994	0.6245	38.9672	4.3878	14.3753
75	2.1425	0.9402	1.2433	18.4865	1.8246	-39.3236	5.5368	6.3281	1.0878	0.9544	0.982	0.5921	2	6.8839	1.8605	3.3421	3.1423	7.7142	-2.707
76	2.0716	0.9211	1.1634	13.2514	1.7261	-9.0454	1.184	5.9946	0.2298	0.8778	0.9859	0.6022	2	1.3775	0.6529	0.5133	1.0842	1.2911	-0.1246
77	3.3587	0.8295	1.699	88.9001	2.6384	73.2267	14.271	8.7525	2.7702	0.6559	0.9491	0.4019	2	24.2465	19.2906	0.7194	47.9979	3.8208	17.7549	0.6559
78	1.9562	0.8905	1.0202	7.0967	1.5719	-8.4641	3.6236	5.4728	0.6755	0.8756	0.9628	0.5579	2	3.6968	1.8799	1.1948	3.3693	3.9301	-0.3129
79	1.9736	0.862	0.9648	7.9318	1.5419	-29.7156	8.8166	5.345	1.5914	0.8356	0.8965	0.4828	2	8.5063	2.9946	3.5528	6.2021	11.4371	-2.5277
80	2.2825	0.9294	1.3141	27.911	1.9359	-5.7276	0.9438	6.6643	0.1861	0.9364	1.0014	0.5687	2	1.2403	0.4964	0.4073	0.873	0.9979	-0.071
81	3.3299	0.8289	1.6722	87.864	2.6127	29.2457	4.9868	8.6711	0.9617	0.7448	0.9448	0.3928	2	8.339	3.8248	1.741	9.7364	3.5283	2.4388	0.7448
82	1.9725	0.8814	1.0083	7.8969	1.5719	-11.562	3.2261	5.4619	0.5956	0.8542	0.9202	0.5005	2	3.2529	1.4255	1.1014	2.8479	3.5992	-0.3761
83	3.1089	0.8926	1.6702	78.8216	2.6041	33.1481	8.6432	8.7182	1.6558	0.8269	0.9287	0.5036	2	14.4358	7.6948	2.1294	15.2809	5.7781	4.7852
84	3.2425	0.8436	1.6419	84.4237	2.5827	37.8945	7.7754	8.5936	1.4856	0.7204	0.9197	0.4247	2	12.7665	6.8887	2.4813	16.2202	4.829	4.8378	0.7204
85	3.0458	0.8752	1.5448	76.483	2.5013	60.9509	12.8371	8.3744	2.368	0.724	0.8865	0.3724	2	19.8307	13.9539	1.6283	37.4684	5.0129	12.087	0.724
86	1.9891	0.9691	1.2103	8.6548	1.7261	43.4553	2.9737	6.0558	0.5943	0.9304	1.029	0.6124	2	3.5991	2.5937	0.6228	4.2353	1.6815	1.564
87	3.1744	0.8901	1.7088	81.9544	2.6555	25.1236	5.4203	8.8765	1.0435	0.7871	0.9274	0.4169	2	9.2622	4.0191	0.6576	9.6397	4.0584	2.327
88	2.0964	0.8727	1.0634	15.122	1.6661	8.1059	4.6648	5.7477	0.8631	0.8645	0.9461	0.5058	2	4.9606	2.5701	1.0904	5.0816	4.2866	0.4021
89	2.7579	0.8551	1.3827	61.8713	2.2015	29.4235	8.5447	7.4092	1.5946	0.7942	0.854	0.4426	2	11.8147	6.1456	2.0296	13.8842	6.0306	3.4763
90	2.2454	0.9064	1.23	25.3816	1.8588	45.5654	9.0045	6.3935	1.7323	0.8954	0.9669	0.5335	2	11.0755	7.6616	1.4476	14.3611	4.9016	5.0466
91	2.6322	0.9335	1.5199	54.7149	2.27	9.1618	0.1562	7.719	0.0308	0.8892	0.9517	0.5187	2	0.2374	0.0954	0.0753	0.1838	0.1419	0.0217
92	2.0797	0.7646	0.8241	13.8561	1.4648	27.5635	8.6564	4.996	1.4279	0.7789	0.7974	0.414	2	7.1337	4.5625	0.9152	11.0196	6.2706	1.9663
93	2.393	0.8994	1.2695	37.5366	1.9788	2.0771	0.7027	6.7619	0.1319	0.876	0.9435	0.5054	2	0.8921	0.3663	0.2152	0.7247	0.6881	0.0185
94	2.162	0.9055	1.1831	19.6803	1.7817	-38.159	8.5091	6.1503	1.6368	0.9177	0.9805	0.5704	2	10.0671	2.8644	3.1679	5.0215	11.7561	-3.8415
95	3.0098	0.8563	1.5026	74.3476	2.4199	71.6795	17.4494	8.0967	3.2383	0.7647	0.8984	0.4524	2	26.2195	21.03	0.8477	46.4803	4.9418	18.794
96	2.2354	0.909	1.2398	24.6744	1.8546	-27.0885	7.4091	6.3833	1.439	0.8991	0.9681	0.5383	2	9.1858	2.5806	2.8061	4.7937	9.4158	-2.4883
97	2.4836	0.8994	1.3261	45.4925	2.0601	0.3915	10.847	7.0175	2.0498	0.9163	0.9188	0.5623	2	14.3842	6.1313	4.5647	10.9043	10.8041	0.0563
98	3.1393	0.8642	1.6285	80.5045	2.5527	63.8652	23.1137	8.5231	4.4163	0.7598	0.9723	0.4665	2	37.6407	27.9353	3.6992	59.8854	8.3518	24.0393	0.7598
99	2.4049	0.8942	1.313	38.943	1.9788	12.3285	0.716	6.7555	0.1392	0.8596	0.9265	0.51	2	0.9401	0.4361	0.2007	0.8549	0.6277	0.1159
100	2.6621	0.8666	1.3586	57.132	2.1458	1.1033	1.3736	7.2475	0.2575	0.8362	0.9346	0.4671	2	1.8662	0.6551	0.514	1.4026	1.3585	0.0206
101	2.535	0.9198	1.3684	49.2225	2.1501	1.3053	0.7765	7.3251	0.1451	0.8419	0.9195	0.4661	2	1.0626	0.3711	0.3278	0.7962	0.7664	0.0139
102	1.6527	0.7849	0.6622	0.2093	1.165	-29.0325	8.4399	4.0752	1.3714	0.779	0.8321	0.4284	2	5.5889	3.0428	1.9883	7.1027	10.8903	-1.6226
103	2.4302	0.8126	1.1077	42.0479	1.8331	26.0926	5.3047	6.2042	0.9471	0.8049	0.886	0.455	2	5.876	3.317	0.657	7.2902	3.9204	1.5332
104	2.0782	0.872	1.0555	13.7228	1.649	-28.0973	2.0127	5.6931	0.3732	0.8476	0.9236	0.5266	2	2.1244	0.7608	0.9795	1.4448	2.5782	-0.5969
105	2.0299	0.8793	1.0432	10.822	1.619	-1.7331	12.0525	5.6076	2.2422	0.8682	0.935	0.5425	2	12.5732	6.4341	3.5454	11.8599	12.2615	-0.2179
106	3.1954	0.7435	1.2452	82.8315	2.2572	21.2208	9.8251	7.4637	1.6392	0.5528	0.8409	0.2608	2	12.2342	4.6152	1.6938	17.6935	7.7404	2.5962	0.5528
107	2.1222	0.8501	1.0298	16.9058	1.649	-19.1699	7.3582	5.6676	1.337	0.833	0.8986	0.4681	2	7.5775	2.6521	2.7929	5.6657	8.7689	-1.4526
108	2.3743	0.7907	1.025	35.4665	1.7432	-0.0919	2.4403	5.898	0.4241	0.7385	0.8285	0.3958	2	2.5013	0.9645	0.6898	2.4368	2.4426	-0.0023
109	2.2466	0.8145	1.0095	25.4866	1.6875	-12.1158	12.6671	5.7488	2.2244	0.7863	0.851	0.4254	2	12.7874	4.4922	6.1951	10.56	14.202	-1.5493
110	1.8918	0.8633	0.9248	4.4952	1.4734	-3.6257	15.7857	5.1312	2.8451	0.8678	0.9101	0.4819	2	14.5986	7.3538	5.2884	15.2596	16.3579	-0.5293
111	2.2987	0.9237	1.3219	28.9837	1.9402	-20.3145	1.376	6.6706	0.2727	0.8963	0.9614	0.5935	2	1.8189	0.613	0.8002	1.0329	1.6555	-0.3695
112	3.6831	0.8104	1.7481	97.0361	2.8439	23.9524	8.224	9.3773	1.5331	0.6461	0.8878	0.3378	2	14.3764	5.5559	1.3305	16.4489	6.2541	3.4435	0.6461
113	2.5641	0.8099	1.2178	50.9361	1.9359	-1.4195	5.0605	6.5242	0.9446	0.8571	0.9242	0.513	2	6.1627	2.5456	0.9763	4.9619	5.1324	-0.0875
114	3.6792	0.8242	1.7979	96.9282	2.8868	51.6757	12.3408	9.527	2.3289	0.6401	0.9081	0.3358	2	22.1876	13.4681	1.542	40.1088	5.9637	11.4656	0.6401
115	2.2928	0.8437	1.1104	28.5536	1.7817	-8.5483	5.7259	6.0775	1.0462	0.8214	0.8994	0.4975	2	6.358	2.5488	1.7714	5.1227	6.215	-0.5435
116	2.9824	0.8293	1.4908	72.4433	2.3257	5.5606	0.6827	7.77	0.131	0.8594	0.9364	0.5117	2	1.0177	0.3865	0.201	0.7553	0.6447	0.0566
117	2.7621	0.9256	1.5998	62.1082	2.3728	36.6036	9.6678	8.032	1.9256	0.8889	0.9535	0.5354	2	15.4665	8.943	1.6765	16.7026	6.1292	5.6613
118	2.4216	0.9715	1.399	41.0201	2.1501	9.7946	1.1866	7.3911	0.2246	0.8733	0.949	0.4942	2	1.6601	0.6917	0.5691	1.3994	1.0704	0.1626
119	1.9713	0.8929	1.0341	7.8039	1.589	-36.5022	0.2919	5.5295	0.0546	0.8581	0.9245	0.5096	2	0.3019	0.0929	0.1151	0.1823	0.3985	-0.1102
120	2.3761	0.8877	1.2671	35.6073	1.9402	-1.1226	1.0292	6.6267	0.1968	0.8514	0.9484	0.4816	2	1.3041	0.4865	0.3414	1.0104	1.0408	-0.0146
121	3.0623	0.8539	1.5047	77.0829	2.4585	53.685	12.9182	8.2151	2.3661	0.76	0.8854	0.4009	2	19.438	12.8342	1.1867	32.0097	5.9831	10.4353
122	2.8247	0.8843	1.5365	65.5352	2.33	78.2808	18.0875	7.847	3.5417	0.8362	0.9607	0.5282	2	27.7915	23.8303	0.4366	45.1181	3.9284	21.7554
123	2.6647	0.8432	1.2369	57.3121	2.0944	69.4919	21.7517	7.0592	3.8113	0.6931	0.867	0.3558	2	26.9047	21.0575	2.066	59.1903	6.6363	18.6966	0.6931
124	2.0147	0.8849	1.0365	10.0055	1.6147	-0.5066	4.7512	5.6006	0.8793	0.885	0.9499	0.5128	2	4.9246	2.4239	1.6061	4.7268	4.7754	-0.0249
125	2.4349	0.8936	1.323	42.5941	2.0045	2.5377	1.2778	6.8355	0.2473	0.891	0.9392	0.5612	2	1.6905	0.7419	0.3662	1.3218	1.2454	0.0429
126	2.1695	0.8897	1.152	20.262	1.7603	-14.9481	6.2926	6.0639	1.1955	0.8788	0.951	0.5469	2	7.2491	2.872	2.5188	5.2517	7.2331	-1.0836
127	3.0062	0.8949	1.5982	73.9794	2.5184	62.3804	15.1306	8.4519	2.8611	0.8205	0.8944	0.4881	2	24.1818	17.8633	1.3988	36.5951	5.6923	15.0847
128	1.8938	0.9418	1.0802	4.5747	1.5933	-14.1564	6.7402	5.6035	1.2993	0.9359	1.0032	0.5889	2	7.2808	3.5003	3.0211	5.9442	7.6945	-1.0307
129	1.9382	0.923	1.0728	6.393	1.6061	-15.6429	6.1293	5.6203	1.17	0.9223	0.9882	0.603	2	6.5755	3.2457	2.6478	5.3825	7.0883	-1.0286
130	3.2561	0.8131	1.5314	85.2562	2.5056	31.1	9.4605	8.3173	1.7419	0.6467	0.8972	0.3635	2	14.4878	6.8754	1.2866	18.9125	6.5185	4.5057	0.6467
131	2.7989	0.9507	1.6084	64.4813	2.467	45.9907	13.161	8.3598	2.5321	0.853	0.953	0.4736	2	21.1682	13.1015	2.5641	27.6663	7.1081	9.7354
132	2.2169	0.9135	1.2333	23.5943	1.846	1.4049	0.6014	6.362	0.1166	0.9173	0.9732	0.5846	2	0.7417	0.3571	0.179	0.6108	0.593	0.0104
133	1.9644	0.8189	0.8801	7.5021	1.4648	-39.2565	4.3859	5.0539	0.7638	0.8144	0.8692	0.4271	2	3.86	1.0933	2.0374	2.5597	6.1073	-1.5153
134	2.4349	0.9314	1.3275	42.5793	2.0816	11.5554	5.9858	7.1243	1.1154	0.8362	0.9195	0.5248	2	7.9461	3.6965	2.8687	7.0437	5.294	0.9182
135	2.3965	0.8724	1.2138	37.8941	1.9274	-6.4805	1.3539	6.5681	0.2502	0.8195	0.9052	0.4512	2	1.6434	0.544	0.491	1.2056	1.4417	-0.1065
136	2.6188	0.8738	1.3936	53.657	2.1244	40.2205	5.2588	7.1888	1.0194	0.8761	0.955	0.5093	2	7.3286	4.5487	0.5248	8.9316	3.1437	2.9476
137	4.7032	0.8607	2.447	99.956	3.889	3.9325	0.873	12.717	0.168	0.7213	0.91	0.4172	2	2.1363	0.4339	0.4105	1.0401	0.8387	0.084	0.7213
138	2.4074	0.8133	1.0417	39.3185	1.816	-6.694	10.7426	6.1511	1.8193	0.7431	0.8512	0.3904	2	11.1906	3.7256	4.8741	9.5433	11.4623	-0.7491
139	3.5332	0.8123	1.7179	94.3222	2.7283	42.8737	8.0908	9.0161	1.5416	0.6576	0.9258	0.4112	2	13.8992	7.8595	1.6596	19.1146	4.6218	5.9591	0.6576
140	2.0542	0.8336	0.9545	12.1932	1.5633	-7.082	10.6113	5.3799	1.8827	0.7839	0.8921	0.4891	2	10.1285	4.8401	2.7871	9.8965	11.3633	-0.7173
141	3.0727	0.876	1.5721	77.6287	2.527	59.4995	13.3975	8.4561	2.4908	0.7374	0.9396	0.3874	2	21.0622	14.6338	1.1318	37.7785	5.4263	12.5319	0.7374
142	2.4053	0.9195	1.3314	39.0152	2.0302	42.5551	16.1021	6.9479	3.0856	0.8859	0.9596	0.521	2	21.4383	13.9423	2.9007	26.76	9.2497	9.1231
143	2.5096	0.9614	1.5067	47.0248	2.2143	45.8635	9.3639	7.5797	1.8614	0.888	0.976	0.5317	2	14.1086	9.166	1.6529	17.2397	5.0695	6.4707
144	2.0588	0.9102	1.1304	12.445	1.6961	-1.8388	1.1162	5.8869	0.2143	0.8845	0.9822	0.5754	2	1.2617	0.6309	0.3715	1.0964	1.1367	-0.0232
145	1.9072	0.8911	0.9897	5.087	1.529	-13.3888	1.738	5.339	0.3222	0.8647	0.9323	0.5487	2	1.7201	0.851	0.6218	1.5511	1.9708	-0.2303
146	2.179	0.9041	1.1823	20.935	1.7946	-30.5684	7.1481	6.189	1.3655	0.873	0.9448	0.5748	2	8.4512	2.7807	3.3324	4.838	9.3328	-2.5834
147	2.4422	0.8738	1.2677	43.3356	1.9702	28.7605	9.4578	6.7044	1.7883	0.8399	0.9395	0.5376	2	11.9897	7.0704	1.8209	13.1524	6.7378	3.4483
148	2.236	0.8305	1.0449	24.7267	1.7089	-7.4191	1.7569	5.8338	0.3147	0.8344	0.9052	0.4568	2	1.8358	0.7259	0.4595	1.5892	1.8873	-0.1362
149	2.1502	0.8728	1.0999	18.9126	1.7132	2.088	0.9257	5.8958	0.1727	0.8444	0.9102	0.4807	2	1.0182	0.4569	0.3096	0.9506	0.9064	0.0213
150	2.4274	0.8468	1.1975	41.7388	1.9017	-6.7551	1.303	6.4577	0.2416	0.8243	0.8962	0.4867	2	1.5603	0.5716	0.5105	1.1744	1.391	-0.1054
151	3.1739	0.9535	1.8915	81.935	2.8311	16.2376	4.99	9.5069	0.9928	0.7859	1.0007	0.454	2	9.4386	3.4302	2.0407	7.5554	4.1796	1.5326
152	2.8434	0.9229	1.6128	66.1956	2.4413	-6.3596	1.3854	8.2439	0.271	0.8569	0.9306	0.5537	2	2.2344	0.6739	0.6354	1.2169	1.4735	-0.1421
153	2.0926	0.9198	1.1644	14.8167	1.7432	-0.9963	4.0134	6.0469	0.7728	0.9085	0.9812	0.5986	2	4.6732	2.3798	1.5203	3.9758	4.0536	-0.0466
154	2.1373	0.8695	1.0869	18.1365	1.6961	-8.414	6.7467	5.838	1.2561	0.7992	0.9336	0.4798	2	7.333	2.8926	1.8265	6.0285	7.3144	-0.617
155	2.9867	0.8361	1.4201	72.844	2.3471	66.7653	22.8354	7.8451	4.1336	0.7372	0.8606	0.412	2	32.4285	24.7781	1.9867	60.1355	7.5895	21.651
156	2.1927	0.8221	1.0084	21.9185	1.6575	6.1036	16.2196	5.6629	2.8882	0.8257	0.896	0.4768	2	16.3558	8.2607	4.0096	17.3239	15.2303	0.9983
157	2.4423	0.8264	1.1079	43.3504	1.8717	14.6319	7.4155	6.3404	1.2958	0.7983	0.8474	0.4532	2	8.2156	4.071	1.8268	8.983	6.3304	1.2021
158	2.7304	0.8253	1.2941	60.3411	2.1073	-14.8441	2.4555	7.0794	0.4489	0.7904	0.857	0.4628	2	3.1777	0.8334	0.8997	1.8008	2.8201	-0.4717
159	2.3992	0.8797	1.2582	38.2381	1.9445	-17.7196	5.5654	6.6306	1.0561	0.8536	0.9195	0.4965	2	7.0024	2.0121	1.0018	4.0524	6.5513	-1.2408
160	2.4758	0.9543	1.4615	45.1458	2.1672	29.0661	10.0974	7.4225	1.9882	0.9081	0.9675	0.588	2	14.7574	8.5009	3.4443	14.457	7.1623	4.2894
161	2.0421	0.9507	1.2041	11.5	1.7475	14.5294	3.1015	6.0993	0.6123	0.9162	0.9817	0.6283	2	3.7345	2.2082	1.1776	3.5144	2.6509	0.5426
162	2.0518	0.8348	0.9597	12.0136	1.5633	-22.0029	10.8471	5.3812	1.9345	0.7958	0.8951	0.4876	2	10.41	4.1625	4.06	8.5362	13.2333	-2.2905
163	2.5581	0.8745	1.3402	50.6856	2.073	15.557	14.0013	7.0281	2.6699	0.8736	0.9357	0.5352	2	18.7646	9.2465	3.5719	17.2778	11.823	2.9192
164	2.3378	0.9052	1.2944	32.4021	1.9402	-13.8531	1.3317	6.6477	0.2593	0.8841	0.9515	0.5702	2	1.7238	0.6258	0.581	1.0975	1.5163	-0.2388
165	1.8171	0.9415	1.0386	2.2301	1.5205	16.229	1.0157	5.3743	0.1963	0.913	0.9762	0.6088	2	1.0549	0.6892	0.3657	1.1321	0.8509	0.1712
166	2.0936	0.9067	1.1418	14.9143	1.7218	22.6514	0.5827	5.9633	0.1116	0.8845	0.9496	0.5635	2	0.6653	0.4046	0.1246	0.7181	0.4507	0.1507
167	2.0874	0.8598	1.0349	14.3174	1.6361	14.3608	8.8642	5.6384	1.627	0.8336	0.9028	0.5165	2	9.1736	5.2386	2.5565	10.1415	7.5911	1.3174
168	2.154	0.8903	1.1304	19.1765	1.7475	8.691	13.9348	6.0243	2.6147	0.8949	0.9399	0.5101	2	15.7519	7.8593	3.6071	15.4081	12.7243	1.369
169	2.0701	0.806	0.9052	13.1307	1.529	-21.288	3.2232	5.2416	0.5566	0.7715	0.8396	0.4491	2	2.9176	1.1345	1.0242	2.5263	3.9093	-0.6211
170	3.1244	0.8301	1.5394	79.718	2.4456	62.6244	12.4781	8.1477	2.3576	0.7214	0.928	0.4183	2	19.2088	13.9804	0.7475	33.4199	4.6639	12.0294	0.7214
171	3.3294	0.8218	1.6096	87.8236	2.5912	-2.3841	9.965	8.5958	1.866	0.7947	0.8788	0.4333	2	16.0397	4.038	4.0656	9.3201	10.2027	-0.3824
172	3.4626	0.8279	1.6865	92.3667	2.7197	52.5033	25.8451	9.0064	4.8396	0.7562	0.8775	0.4132	2	43.5877	27.9569	2.2629	67.6651	12.2756	22.885
173	2.605	0.9314	1.5486	52.7814	2.24	-7.1389	1.4147	7.622	0.2874	0.8858	0.9944	0.6065	2	2.1908	0.7628	0.6842	1.2578	1.5157	-0.1564
174	2.77	0.8598	1.401	62.7191	2.2229	45.4421	11.6966	7.4818	2.1902	0.8301	0.8924	0.4487	2	16.387	10.3099	1.9165	22.9782	6.3816	7.4466
175	1.7848	0.9511	1.0369	1.5385	1.5034	-48.1539	6.7103	5.3327	1.3048	0.9176	0.9892	0.6131	2	6.9579	2.7448	4.213	4.4768	9.9415	-3.3505
176	2.2542	0.8929	1.2144	25.934	1.8417	-23.9851	9.3046	6.3234	1.7869	0.824	0.9582	0.5077	2	11.2995	3.1463	4.4032	6.1978	11.5365	-2.7102
177	2.2979	0.8592	1.1537	28.9568	1.816	5.0149	0.378	6.2029	0.0703	0.8663	0.9245	0.5227	2	0.4361	0.2095	0.0699	0.4008	0.359	0.0219
178	3.0609	0.8385	1.4684	77.0266	2.4156	48.3666	14.0549	8.0629	2.5596	0.8143	0.8519	0.4437	2	20.6382	13.2019	2.1093	29.7538	7.2568	9.982
179	2.3573	0.8272	1.1003	34.0795	1.8032	11.5521	11.7483	6.1261	2.1101	0.8254	0.8868	0.4695	2	12.9267	6.3716	3.568	13.5723	10.3914	1.4933
180	2.5572	0.9123	1.4039	50.6074	2.1544	-3.4723	1.1498	7.3294	0.2202	0.8699	0.9229	0.554	2	1.6142	0.6031	0.4057	1.0886	1.1897	-0.0561
181	2.414	0.9688	1.4534	40.0142	2.1372	9.6368	2.8323	7.3471	0.5603	0.925	0.9924	0.5797	2	4.1165	1.8802	0.8454	3.2437	2.5593	0.3967
182	3.141	0.8652	1.6291	80.543	2.557	56.0599	10.9783	8.5377	2.0948	0.6539	0.9427	0.4196	2	17.8848	12.0504	1.3269	28.7182	4.824	10.0262	0.6539
183	2.0835	0.8443	0.9895	14.1472	1.6061	16.9968	7.474	5.5265	1.3382	0.8511	0.8863	0.4925	2	7.3955	4.3123	1.6498	8.7558	6.2035	1.257
184	2.4676	0.9685	1.4671	44.7549	2.1886	48.4629	9.2568	7.5082	1.8088	0.9083	0.9755	0.6022	2	13.5807	9.4547	2.4498	15.6995	4.7708	6.5816
185	2.6504	0.8729	1.3628	56.1376	2.1501	-7.4506	0.932	7.2685	0.1747	0.8463	0.9132	0.4534	2	1.2701	0.3594	0.3579	0.7927	1.0014	-0.0946
186	3.2764	0.847	1.6602	86.2336	2.6212	46.1293	6.0316	8.7185	1.1485	0.6524	0.9268	0.3646	2	10.0136	5.8038	0.4071	15.9186	3.2491	4.6192	0.6523
187	2.1312	0.9142	1.1754	17.7251	1.7689	1.3934	9.983	6.1206	1.9171	0.8953	0.9839	0.5418	2	11.734	5.4967	2.2566	10.1458	9.8439	0.1635
188	2.4079	0.9098	1.2871	39.3474	2.013	4.8036	9.9761	6.8822	1.8657	0.8715	0.941	0.4906	2	12.8403	5.2759	2.7395	10.7544	9.4971	0.6168
189	3.5599	0.8483	1.7461	95.0225	2.8654	11.7721	9.0176	9.487	1.6597	0.6451	0.8948	0.3474	2	15.7457	4.6172	2.3674	13.2922	7.9561	1.8536	0.6451
190	3.2572	0.8868	1.7833	85.3159	2.7197	62.8695	7.2648	9.0745	1.4277	0.8422	0.9428	0.5129	2	12.9554	9.5284	0.5297	18.5787	2.6974	8.145
191	1.9236	0.8816	0.9826	5.6584	1.529	27.3686	2.8551	5.3276	0.5266	0.8493	0.942	0.5351	2	2.8054	1.8774	0.6275	3.5085	2.0736	0.7678
192	2.1337	0.8518	1.042	17.8497	1.6618	0.8254	4.7332	5.7099	0.8638	0.8253	0.8924	0.4572	2	4.932	2.1866	1.3942	4.7831	4.694	0.0407
193	2.4242	0.949	1.4549	41.2984	2.1073	41.5325	8.946	7.2274	1.8009	0.9317	1.035	0.5909	2	13.0156	8.4964	2.2317	14.3786	5.2305	5.4057
194	2.2733	0.9202	1.2947	27.178	1.9102	-11.8609	0.8687	6.5721	0.1711	0.9037	0.9922	0.5591	2	1.1247	0.4098	0.4615	0.7331	0.9717	-0.1334
195	2.8993	0.8751	1.4647	68.6729	2.3728	54.7199	12.9057	7.9707	2.3716	0.7857	0.9198	0.4041	2	18.903	12.7051	0.924	31.441	5.8439	10.3437
196	2.3013	0.927	1.3286	29.2262	1.9488	-2.37	1.0855	6.7016	0.2152	0.9012	0.9621	0.5954	2	1.4422	0.6274	0.4449	1.0538	1.1112	-0.0342
197	2.007	0.8549	0.9785	9.6048	1.559	6.1513	5.0373	5.3906	0.9144	0.8294	0.8957	0.4734	2	4.929	2.5412	1.4601	5.368	4.7275	0.3032
198	3.4361	0.7879	1.6068	91.6584	2.5741	62.0521	15.2559	8.5054	2.8821	0.7199	0.922	0.3663	2	24.5131	17.3317	0.3994	47.3096	5.7892	15.2109	0.7199
199	3.1987	0.8506	1.6674	82.9292	2.5655	51.4919	8.1101	8.5477	1.582	0.7892	0.9258	0.4219	2	13.5227	8.6228	1.857	20.4385	3.934	6.9631	0.7892
200	2.2459	0.8602	1.1206	25.4078	1.7732	-3.0231	6.5473	6.0695	1.2088	0.8283	0.93	0.4854	2	7.3369	3.0525	1.5068	6.2881	6.745	-0.2218
201	2.7581	0.8766	1.4553	61.9051	2.2529	58.1832	13.1732	7.5957	2.5239	0.8508	0.9181	0.4524	2	19.171	13.6467	0.9292	30.1626	5.5087	11.1543
202	1.9885	0.902	1.0645	8.608	1.619	4.1538	1.2206	5.6347	0.2306	0.8888	0.9513	0.5218	2	1.2993	0.6644	0.3339	1.2733	1.1699	0.054
203	2.073	0.8848	1.0819	13.36	1.6661	-9.204	9.5262	5.762	1.7887	0.8555	0.9163	0.549	2	10.3064	4.7628	3.0395	8.6749	10.4026	-0.9486
204	2.5122	0.8254	1.2102	47.2232	1.9274	39.5797	5.5049	6.5144	1.0227	0.8321	0.9322	0.4726	2	6.662	4.2087	0.8972	8.9051	3.326	2.6368
205	2.3038	0.9235	1.3207	29.388	1.9445	6.9487	7.8782	6.6838	1.5567	0.9098	0.9769	0.5892	2	10.4048	5.042	2.5161	8.5579	7.3308	0.723
206	2.01	0.9431	1.1678	9.7343	1.7047	-27.9942	2.0219	5.9549	0.3965	0.9455	1.0038	0.5827	2	2.3612	0.8471	1.2614	1.4537	2.5881	-0.661
207	1.9379	0.8845	0.9962	6.3815	1.5462	2.259	0.7985	5.385	0.1477	0.8704	0.9389	0.5505	2	0.7955	0.4476	0.24	0.8131	0.7805	0.018
208	2.6599	0.8693	1.3555	56.9359	2.1501	50.3577	9.3844	7.2642	1.7511	0.8325	0.9123	0.472	2	12.7206	8.6047	0.6891	18.231	4.6587	6.4058
209	2.6181	0.8779	1.3565	53.5932	2.133	59.7135	21.374	7.2205	4.0155	0.7877	0.9202	0.4269	2	28.9938	20.9889	2.2653	49.17	8.6109	17.3132
210	1.8478	0.8543	0.8876	3.0711	1.422	19.3894	3.8675	4.9592	0.6922	0.8266	0.9083	0.4637	2	3.4328	2.1114	0.9465	4.5531	3.1178	0.6656
211	1.8238	0.8891	0.9372	2.3867	1.452	-45.0336	5.2337	5.0944	0.9628	0.8582	0.9248	0.541	2	4.905	1.8972	2.6354	3.507	7.5903	-2.2089
212	2.0968	0.8924	1.1105	15.1587	1.7004	-28.6251	6.8312	5.8788	1.2904	0.9123	0.9719	0.5326	2	7.586	2.5081	2.5747	4.7091	8.7862	-2.1715
213	2.393	0.9574	1.4297	37.5224	2.0944	-13.5445	1.1877	7.1978	0.2359	0.9085	0.9774	0.5542	2	1.6981	0.5173	0.5796	0.9335	1.3486	-0.23
214	2.084	0.9474	1.2298	14.1715	1.7817	2.5332	0.1996	6.2027	0.0396	0.9183	0.9839	0.6166	2	0.2455	0.1262	0.0835	0.2046	0.1945	0.0062
215	2.8021	0.8961	1.5193	64.5502	2.3385	61.8676	16.4519	7.8882	3.1687	0.8601	0.9291	0.5166	2	24.9953	18.7047	1.374	36.2097	6.2735	15.464
216	1.9622	0.9527	1.1558	7.4093	1.6747	-7.1114	0.5706	5.8731	0.1123	0.9118	1.0179	0.6317	2	0.6595	0.3392	0.2663	0.5369	0.6112	-0.0469
217	2.0657	0.9501	1.2215	12.8416	1.7689	25.0874	7.0287	6.1657	1.3925	0.9285	0.9891	0.6242	2	8.5856	5.4405	1.9305	8.7161	5.2654	2.1539
218	2.1225	0.9511	1.2686	16.9553	1.8246	16.2542	5.8259	6.3419	1.1654	0.9035	1.0093	0.5807	2	7.3907	4.0343	2.2595	6.9474	4.8787	1.2013
219	2.0886	0.9245	1.1853	14.439	1.7475	-1.1281	1.133	6.0661	0.2214	0.9071	0.9729	0.583	2	1.343	0.6528	0.497	1.1198	1.1458	-0.0152
220	2.2736	0.9407	1.3537	27.2312	1.9488	0.5638	2.9834	6.7189	0.6011	0.9192	1.0054	0.5538	2	4.0386	1.6657	1.0981	3.0078	2.9666	0.0228
221	2.5973	0.8938	1.4356	52.3851	2.1501	67.8931	14.5511	7.2933	2.8642	0.8556	0.987	0.5522	2	20.8896	16.7625	1.3523	30.3566	4.672	14.1826
222	2.2722	0.9139	1.2722	27.1249	1.8974	-2.8238	7.6967	6.524	1.5009	0.9172	0.9828	0.5402	2	9.7918	3.9986	3.5224	7.4023	7.9142	-0.2765
223	1.8382	0.8628	0.8954	2.7565	1.4263	31.3159	8.5641	4.9826	1.539	0.8586	0.9247	0.4813	2	7.6683	5.2325	1.4472	10.8717	5.8822	2.4014
224	1.8356	0.9743	1.1137	2.678	1.5847	10.8694	3.9916	5.6186	0.7912	0.9443	1.0329	0.5913	2	4.4455	2.587	1.5247	4.375	3.5578	0.4832
225	2.4177	0.952	1.3853	40.5236	2.1073	40.113	7.2548	7.2312	1.3898	0.8767	0.9478	0.5275	2	10.0501	6.3235	1.8501	11.9865	4.3447	4.0314
226	2.5679	0.9	1.4431	51.0929	2.1372	2.1012	0.1691	7.2604	0.0336	0.9184	0.9863	0.5981	2	0.244	0.1041	0.0141	0.1741	0.1655	0.0051
227	1.9872	0.8947	1.0515	8.5379	1.6061	-35.1968	10.4114	5.5855	1.96	0.8782	0.9431	0.5193	2	10.9476	3.4569	4.4386	6.6564	14.0758	-3.8532
228	3.3434	0.9787	2.1206	88.3101	3.0667	55.3304	8.6552	10.28	1.7854	0.8748	0.9961	0.5631	2	18.3543	12.3326	1.5925	21.9015	3.8664	10.1555
229	2.5219	1.0088	1.5785	48.1271	2.3257	51.053	14.6077	7.9925	2.885	0.8909	0.9944	0.5392	2	23.0582	15.6271	3.0702	28.9828	7.1501	11.7719
230	2.0291	0.9136	1.1162	10.7983	1.6747	-63.6672	6.365	5.8239	1.2199	0.8722	0.9943	0.5845	2	7.1046	1.5651	3.9796	2.6779	10.4171	-4.5233
231	2.7412	0.8938	1.4337	60.8438	2.2786	69.6649	9.3908	7.6969	1.7492	0.7993	0.908	0.4878	2	13.4636	10.7691	0.5588	22.0754	2.8486	9.3794
232	1.8901	0.8926	0.9801	4.4043	1.5162	35.7247	4.7416	5.3005	0.8767	0.8661	0.9368	0.5092	2	4.6472	3.212	0.9527	6.3082	3.0477	1.6602
233	3.7027	0.853	1.9388	97.2087	3.0024	14.4743	6.6359	9.9229	1.2966	0.6113	0.9491	0.3412	2	12.8656	3.7985	1.9455	11.1338	5.6755	1.8622	0.6113
234	2.857	0.8607	1.4634	66.7541	2.3	39.4324	7.9119	7.7251	1.4988	0.8235	0.9254	0.4965	2	11.5783	6.945	0.9155	13.9876	4.7921	4.5656
235	3.1871	0.848	1.6008	82.6166	2.5484	36.6247	12.9467	8.491	2.4408	0.8508	0.8508	0.4465	2	20.7251	11.2542	1.1976	25.2043	8.2049	7.5905
236	2.3062	0.8182	1.0595	29.6312	1.7432	-17.2118	0.5223	5.9278	0.0934	0.7966	0.8631	0.4402	2	0.5534	0.1743	0.1757	0.3958	0.6122	-0.0953
237	2.4348	0.9083	1.3644	42.5646	2.0344	3.2603	1.0501	6.9476	0.2062	0.8794	0.9366	0.574	2	1.4327	0.6298	0.3122	1.0972	1.0158	0.0467
238	2.4327	0.9471	1.3889	42.3134	2.1115	5.6194	0.5062	7.2384	0.0971	0.8533	0.9398	0.5379	2	0.7031	0.2965	0.1869	0.5513	0.4778	0.0395
239	2.5122	0.95	1.4686	47.2385	2.1929	67.8038	15.9902	7.4977	3.1321	0.8888	0.9787	0.5267	2	23.4832	18.6341	1.2432	35.3792	5.1484	15.9225
240	2.6683	0.8904	1.3966	57.5088	2.2058	-4.7963	0.826	7.4642	0.1546	0.8271	0.9018	0.4508	2	1.1536	0.3349	0.2534	0.7429	0.8656	-0.0553
241	2.9149	0.8781	1.5942	69.4904	2.3942	12.9008	11.1561	8.0416	2.2116	0.9024	0.9739	0.5327	2	17.785	7.4703	3.7645	14.0244	9.7169	2.2944
242	2.7585	0.8693	1.4154	61.922	2.2358	39.9654	11.1881	7.5332	2.1021	0.8185	0.8909	0.4489	2	15.8357	9.3436	0.9091	20.8165	6.7167	6.3288
243	1.8461	0.8844	0.9447	2.9924	1.4648	-24.7926	0.9316	5.1291	0.1716	0.8727	0.9399	0.5054	2	0.8801	0.3694	0.3804	0.7309	1.1627	-0.2182
244	3.1863	0.7788	1.3941	82.558	2.3514	50.6912	12.1359	7.7961	2.1701	0.7589	0.8524	0.3932	2	16.9187	10.9291	1.3412	27.7975	5.9842	8.5763
245	1.8944	0.9558	1.1159	4.5974	1.6147	-18.1255	13.212	5.6887	2.5917	0.9341	1.0016	0.5873	2	14.7433	6.494	7.0012	11.0566	15.6063	-2.6723
246	2.6847	0.9214	1.5441	58.3642	2.2914	-6.0326	10.6764	7.7712	2.1213	0.8748	0.9366	0.5661	2	16.4854	5.4141	5.271	9.5635	11.3202	-0.9945
247	2.4071	0.9208	1.3777	39.2317	2.0344	44.7651	4.543	6.963	0.8989	0.9172	0.9876	0.5584	2	6.2589	4.203	1	7.5269	2.5093	2.8018
248	2.5065	0.916	1.4053	46.8571	2.1158	7.3517	0.2399	7.2127	0.0467	0.8814	0.9529	0.5189	2	0.3372	0.1402	0.0667	0.2701	0.2223	0.0248
249	3.0167	0.9256	1.7369	74.8646	2.6084	37.4053	10.2929	8.772	2.038	0.8658	0.9566	0.4959	2	17.8777	9.8822	3.3863	19.9276	6.4427	6.6872
250	2.828	0.9358	1.5509	65.7087	2.4585	63.0265	13.806	8.3138	2.5755	0.7693	0.9369	0.4483	2	21.4118	15.7838	2.3988	35.2049	5.1047	13.4951
251	2.4336	0.9403	1.4146	42.5054	2.0987	32.3552	7.3667	7.1894	1.4495	0.8926	0.9919	0.5836	2	10.4209	6.2796	1.1213	10.7608	4.983	3.3717
252	2.2723	0.8595	1.1426	27.1515	1.7946	-1.8838	0.7443	6.1359	0.1386	0.8422	0.9064	0.4748	2	0.8504	0.344	0.2336	0.7245	0.7583	-0.016
253	1.8083	0.8303	0.8172	2.0178	1.3534	5.9496	5.1296	4.7168	0.8887	0.7863	0.8518	0.4709	2	4.1919	2.5212	1.2909	5.3541	4.8245	0.2494
254	2.4148	0.8856	1.2905	40.0723	1.9702	48.0037	10.2536	6.7183	1.9696	0.8564	0.9227	0.506	2	13.2323	9.0497	0.9176	17.8855	5.3315	6.352
255	3.4328	0.8541	1.731	91.513	2.7754	72.5444	7.5431	9.2111	1.4175	0.7241	0.9201	0.3573	2	13.0571	10.2122	0.3606	28.5797	2.0711	9.4722	0.724
256	1.8468	0.8781	0.9318	3.0261	1.4562	10.5203	5.7606	5.0948	1.0536	0.8128	0.9462	0.4945	2	5.3677	3.1135	1.4878	6.2962	5.1542	0.5647
257	3.1252	0.7836	1.3956	79.7562	2.3171	41.4787	11.9233	7.6935	2.1629	0.7095	0.8564	0.4029	2	16.6401	9.7131	0.8817	24.1097	6.9774	6.9021	0.7095
258	3.4458	0.9203	2.0044	91.9913	2.9896	61.2474	7.0488	9.9631	1.4181	0.7334	0.9946	0.411	2	14.1286	9.7762	0.7762	23.7836	2.7316	8.6534	0.7334
259	3.0337	0.8214	1.4918	75.8856	2.3471	73.307	14.9932	7.8285	2.8571	0.8049	0.9169	0.4416	2	22.3669	18.164	0.9854	41.1303	4.0023	16.3965
260	3.6373	0.907	2.0381	96.2616	3.1223	27.1891	8.962	10.3637	1.7624	0.6882	0.9401	0.4365	2	18.2654	7.8143	1.2673	17.9038	6.5253	4.9662	0.6882
261	3.447	0.7989	1.5758	92.033	2.6169	58.5394	8.626	8.6517	1.5711	0.6356	0.8974	0.3365	2	13.5929	9.1606	0.5054	27.2247	3.5763	7.9572	0.6356
262	2.3965	0.9752	1.5297	37.8798	2.133	3.9049	0.1979	7.342	0.0412	0.9469	1.0139	0.6117	2	0.3027	0.1281	0.0556	0.2095	0.1902	0.0118
263	2.4126	0.8718	1.2017	39.8399	1.9402	-2.8268	6.9296	6.6078	1.2602	0.8207	0.8965	0.4601	2	8.3273	3.0427	0.939	6.6137	7.1255	-0.2354
264	2.9636	0.8156	1.3495	71.627	2.2743	48.2186	12.2792	7.5933	2.1823	0.7867	0.8446	0.4423	2	16.5708	10.8026	2.0623	24.423	6.3584	7.9902
265	2.4417	0.9598	1.4753	43.3058	2.1458	-20.9417	0.01	7.3622	0.002	0.9422	1.0098	0.613	2	0.0148	0.0043	0	0.0071	0.0121	-0.0031
266	2.297	0.8663	1.1681	28.8626	1.8289	20.9771	6.5852	6.2515	1.2305	0.8518	0.9174	0.5346	2	7.6922	4.3956	1.4786	8.2223	5.204	1.6136
267	1.8174	0.8961	0.9473	2.2413	1.4562	-11.4132	3.4481	5.1163	0.6384	0.851	0.9165	0.5445	2	3.2664	1.7188	1.1499	3.1568	3.8414	-0.3728
268	2.2113	0.9565	1.3451	23.1929	1.9188	15.5775	3.7087	6.6449	0.7507	0.9372	1.0034	0.6383	2	4.9886	2.7756	1.4134	4.3484	3.131	0.7771
269	1.9671	0.8952	1.037	7.6181	1.589	11.3418	1.0824	5.5323	0.2029	0.9092	0.9652	0.5186	2	1.1224	0.6249	0.2234	1.2049	0.9596	0.1273
270	2.7848	0.9294	1.5084	63.5889	2.4028	65.8229	11.7047	8.1309	2.1714	0.7303	0.9386	0.3959	2	17.6554	13.205	0.6393	33.3553	4.0003	11.6213	0.7303
271	2.1751	0.9737	1.3608	20.7442	1.9145	-7.653	0.5739	6.6539	0.1174	0.9265	1.0106	0.6374	2	0.781	0.3341	0.2687	0.5241	0.6179	-0.0598
272	2.0939	0.8765	1.0759	14.951	1.6704	-26.369	13.2155	5.7656	2.4661	0.8553	0.9214	0.5237	2	14.2186	4.9967	5.2735	9.5413	16.7008	-3.7493
273	1.9822	0.8469	0.9418	8.3278	1.5248	5.7663	3.4121	5.2737	0.6093	0.8123	0.8765	0.4493	2	3.2135	1.6301	0.7625	3.6277	3.2153	0.1853
274	3.1339	0.8519	1.5822	80.2546	2.5142	56.1263	9.2485	8.3877	1.7446	0.7777	0.9141	0.4622	2	14.6329	10.0884	1.2784	21.8253	4.0576	8.2129
275	3.4102	0.8619	1.6832	90.7882	2.7797	57.0031	8.8813	9.2335	1.619	0.6928	0.8783	0.3704	2	14.949	9.9358	0.2239	26.8251	3.8188	8.5214	0.6928
276	2.1828	0.9093	1.2114	21.1388	1.8074	-2.1837	0.6388	6.2357	0.1241	0.9076	0.9725	0.5715	2	0.7739	0.3562	0.2193	0.6233	0.6528	-0.0169
277	2.0753	0.914	1.145	13.5413	1.7175	-5.0624	0.7627	5.9589	0.1466	0.8896	0.961	0.5879	2	0.8733	0.4269	0.2482	0.7261	0.8013	-0.0442
278	2.2503	0.9063	1.2423	25.6838	1.8631	5.0334	0.1255	6.4069	0.0243	0.9215	0.9873	0.5462	2	0.1559	0.073	0.0236	0.1336	0.1192	0.0078
279	2.1268	0.8552	1.042	17.3646	1.6618	22.6585	3.4972	5.7138	0.6378	0.8324	0.8918	0.4769	2	3.6441	2.1157	0.7102	4.4361	2.7049	0.8257
280	2.3643	0.8801	1.2432	34.5683	1.9145	0.7311	10.0391	6.5369	1.9093	0.8725	0.9439	0.5066	2	12.4806	5.1397	2.4957	10.1459	9.9657	0.0912
281	1.7812	0.8795	0.8906	1.4718	1.4006	-46.6885	5.2353	4.9215	0.9474	0.814	0.9667	0.5436	2	4.6626	1.9976	2.3739	3.6748	7.6796	-2.1769
282	2.1235	0.9182	1.1865	17.104	1.7689	22.0452	1.4176	6.1256	0.2746	0.8965	0.9839	0.5483	2	1.682	0.9767	0.4984	1.7814	1.1051	0.3708
283	2.1703	0.9911	1.3988	20.338	1.9402	-14.0966	7.2486	6.7577	1.5004	0.9831	1.0487	0.6979	2	10.1393	4.3426	3.479	6.2222	8.2702	-1.4293
284	1.8564	0.8927	0.9608	3.2849	1.4862	30.5527	0.5028	5.2064	0.0928	0.8529	0.9568	0.509	2	0.4831	0.3253	0.1064	0.6391	0.3492	0.1476
285	2.0812	0.9413	1.2107	13.9773	1.7689	-33.7136	5.1768	6.1545	1.0184	0.9364	1.0033	0.6253	2	6.2675	2.2154	2.8899	3.5431	6.9223	-2.113
286	3.1053	0.8452	1.5578	78.7265	2.4713	70.5511	14.5742	8.2455	2.7535	0.7225	0.9215	0.4136	2	22.7037	17.7926	0.6144	43.0237	4.292	16.0177	0.7225
287	2.2256	0.9821	1.2605	24.0618	1.9788	-0.7741	0.7006	6.8668	0.1286	0.8675	0.929	0.4806	2	0.8831	0.3324	0.3281	0.6918	0.706	-0.0068
288	2.5186	0.9168	1.4456	47.9121	2.1287	2.824	0.6134	7.2541	0.1222	0.8735	0.9906	0.5359	2	0.8867	0.3444	0.1672	0.6428	0.596	0.025
289	2.3379	0.9782	1.5033	32.4297	2.0816	1.1651	0.3208	7.1845	0.0671	0.9712	1.026	0.6681	2	0.4822	0.2174	0.1454	0.3255	0.3171	0.0056
290	2.7668	0.8824	1.4396	62.5152	2.2743	19.2524	5.3349	7.6699	1.0013	0.8327	0.9092	0.4692	2	7.6801	3.5	1.5453	7.4591	4.3078	1.4786
291	2.3843	0.9055	1.3247	36.4837	1.9831	5.3292	3.4095	6.7827	0.6659	0.8875	0.9497	0.5189	2	4.5166	1.9157	0.9678	3.6918	3.228	0.2407
292	2.4207	0.9698	1.421	40.8739	2.1458	67.984	9.0958	7.3753	1.7525	0.8771	0.9595	0.5317	2	12.9251	10.3353	0.9615	19.4387	2.9121	8.787
293	2.0784	0.9378	1.1978	13.7349	1.7603	-0.1493	10.021	6.1231	1.9603	0.9345	1.0052	0.6199	2	12.0031	6.203	4.3314	10.0073	10.0362	-0.0179
294	2.3705	0.9992	1.5123	35.0167	2.1544	57.9807	7.5344	7.4413	1.5312	0.9303	1.0191	0.5784	2	11.3943	8.4377	1.198	14.5881	3.1659	6.6065
295	3.5324	0.8963	1.9542	94.2798	2.9939	6.1225	4.169	9.9471	0.819	0.6222	0.9658	0.3473	2	8.147	1.8579	0.4161	5.3501	3.9138	0.4988	0.6222
296	2.341	0.9146	1.3258	32.7195	1.9616	-33.0605	2.9392	6.7266	0.5793	0.8916	0.9711	0.5775	2	3.8968	0.9702	1.981	1.68	3.9108	-1.2883
297	2.7678	0.8125	1.2166	62.5661	2.1073	47.6819	13.088	7.0652	2.2537	0.6752	0.8199	0.3328	2	15.9228	9.8709	1.6234	29.6618	6.8473	7.5923	0.6752
298	2.9706	0.889	1.6013	71.8261	2.4713	58.9254	10.7006	8.2967	2.0653	0.8018	0.9416	0.4992	2	17.1349	12.2909	1.265	24.6202	4.3951	10.0968
299	2.4385	0.8692	1.2559	43.0089	1.9574	16.7589	6.0268	6.6586	1.1367	0.8383	0.943	0.5368	2	7.5691	3.9616	1.5293	7.3798	5.0168	1.2685
300	1.9453	0.8831	0.9974	6.7156	1.5505	34.3262	0.2797	5.3967	0.0517	0.8734	0.9351	0.5403	2	0.279	0.195	0.0507	0.361	0.1837	0.0958
301	2.4056	0.8622	1.1904	39.0729	1.9145	54.1872	10.3994	6.5158	1.8999	0.8276	0.8877	0.4473	2	12.3795	8.8391	0.9675	19.7611	4.7641	6.7081
302	2.7939	0.9276	1.549	64.2061	2.4071	-13.7508	0.1923	8.1422	0.0366	0.8627	0.9308	0.4929	2	0.2978	0.0669	0.065	0.1356	0.2187	-0.041
303	3.1165	0.8823	1.6948	79.2214	2.5827	62.4775	8.0518	8.6386	1.5797	0.7563	0.9671	0.4661	2	13.6462	9.934	0.6767	21.3126	3.0212	8.5258	0.7563
304	2.5592	0.9891	1.5838	50.7012	2.3214	61.4727	5.8383	7.9526	1.1627	0.9216	0.9505	0.5853	2	9.2467	7.0007	0.6196	11.9617	2.2493	5.6842
305	2.5115	0.9544	1.4799	47.1774	2.2015	16.345	5.8787	7.5303	1.1553	0.8748	0.9482	0.5278	2	8.6999	4.0176	1.0689	7.6118	4.9177	1.422
306	2.6622	0.9666	1.5532	57.1647	2.3728	59.9224	18.4894	8.0843	3.5523	0.8769	0.9458	0.5124	2	28.7178	21.0054	2.3743	40.9931	7.4101	17.2084
307	2.043	0.9502	1.2047	11.5358	1.7475	40.8442	2.6115	6.0987	0.5159	0.9061	1.0158	0.6362	2	3.1461	2.2679	0.4875	3.5645	1.5449	1.285
308	2.129	0.98	1.3423	17.5882	1.8803	100	0.0136	6.5545	0.0028	0.9233	1.0552	0.6061	2	0.0182	0.0182	0	0.0301	0	0.0182
309	1.884	0.9049	1.0086	4.1548	1.529	-10.5298	0.2863	5.3556	0.0539	0.8781	0.9478	0.514	2	0.2888	0.1323	0.106	0.2573	0.3165	-0.0304
310	3.5005	0.9705	2.2509	93.4568	3.1952	-3.697	2.2207	10.6729	0.4683	0.7407	1.0321	0.4855	2	4.9986	0.9333	1.2536	1.9223	2.3028	-0.1848	0.7407
311	1.7002	0.8783	0.8404	0.5626	1.3277	-86.5431	3.4087	4.6913	0.6106	0.8693	0.9293	0.5342	2	2.8647	0.9176	1.9471	1.7177	6.3586	-2.4792
312	2.9166	0.886	1.5678	69.7045	2.4156	68.7672	10.4841	8.1181	2.0247	0.8325	0.9353	0.4605	2	16.4369	12.8111	0.989	27.8201	3.2744	11.3032
313	2.3773	1.0045	1.4902	35.706	2.1715	47.73	7.5825	7.5023	1.5061	0.9207	0.9858	0.5449	2	11.2994	7.5529	1.0415	13.8613	3.9635	5.3932
314	2.5158	0.9362	1.3775	47.6821	2.1672	-2.7377	0.1924	7.3994	0.0358	0.8316	0.8987	0.4627	2	0.265	0.0842	0.1011	0.182	0.1977	-0.0073
315	2.0936	0.8741	1.0651	14.9266	1.6661	63.6722	0.1191	5.7493	0.0221	0.8487	0.9414	0.5341	2	0.1269	0.1039	0.0073	0.1945	0.0432	0.0808
316	2.2551	0.9108	1.2607	25.9604	1.876	-38.7775	0.004	6.4529	0.0008	0.8563	0.9519	0.5104	2	0.005	0.0009	0	0.0017	0.0055	-0.002
317	3.5359	0.9103	2.0372	94.4704	3.041	53.2817	6.7333	10.1122	1.3565	0.7188	0.9619	0.3886	2	13.7171	8.5312	0.6485	21.9538	3.1457	7.3087	0.7188
318	2.1864	0.929	1.2569	21.5345	1.846	-88.9222	0.0106	6.3812	0.0021	0.9014	0.9885	0.6129	2	0.0134	0.0004	0.0113	0.0007	0.0201	-0.0119
319	2.3251	0.8824	1.2252	31.3585	1.8845	29.2755	0.016	6.4454	0.003	0.8522	0.9177	0.544	2	0.0196	0.0119	0	0.0219	0.0113	0.0057
320	2.9721	0.8539	1.5194	71.9348	2.3814	77.6679	4.853	7.9728	0.9249	0.8194	0.9256	0.487	2	7.3737	6.2548	0.0215	12.8436	1.0838	5.727
321	2.4555	0.9827	1.595	44.2005	2.2058		0	7.5807	0	0.9838	1.0548	0.6704	2	0	0	0	0	0	0
322	3.8216	0.8646	2.0477	98.5976	3.1438	13.6297	4.2817	10.3805	0.8446	0.6472	0.9602	0.3638	2	8.7676	2.5406	0.9419	6.9826	3.6982	1.195	0.6472
323	2.1566	0.9595	1.3178	19.3652	1.8717		0	6.5008	0	0.9359	1.0036	0.6391	2	0	0	0	0	0	0
324	2.6039	1.0161	1.7616	52.702	2.4242	39.4271	2.6239	8.3119	0.5561	0.9819	1.0538	0.6603	2	4.6222	2.8717	1.0602	4.3495	1.5894	1.8224
325	1.9783	1.0061	1.2832	8.1413	1.7732	-49.2707	0.4114	6.2531	0.0844	0.9852	1.0511	0.6474	2	0.5279	0.1374	0.1879	0.2122	0.6141	-0.2601
326	2.4372	0.8656	1.2523	42.9199	1.9488	-56.3781	0.2416	6.6274	0.0457	0.8138	0.9104	0.4931	2	0.3026	0.0157	0.2732	0.0318	0.3779	-0.1706
327	3.3287	0.9469	2.0664	87.7831	2.9596	14.6384	3.1677	9.9023	0.661	0.7222	1.0537	0.4341	2	6.5458	2.1319	0.2978	4.9114	2.704	0.9582	0.7222
328	3.2542	0.8877	1.7196	85.137	2.7197	71.8006	8.5547	9.0756	1.6209	0.7268	0.9171	0.4396	2	14.7106	11.6228	0.1559	26.4399	2.4124	10.5623	0.7268
329	2.5196	0.9083	1.406	47.9889	2.1115	23.8307	3.2039	7.1899	0.6265	0.9165	0.9876	0.5449	2	4.5047	2.4031	0.2003	4.4106	2.4404	1.0735
330	2.5374	0.9108	1.377	49.3929	2.133	37.5111	4.1591	7.2601	0.7888	0.8715	0.9461	0.5128	2	5.7271	3.481	0.7671	6.7885	2.5989	2.1483
331	3.0419	0.8317	1.432	76.2961	2.3814	76.4767	8.2033	7.9477	1.4781	0.6774	0.8861	0.3533	2	11.7471	9.6656	0.2449	27.3554	1.9297	8.9838	0.6774
332	3.1075	0.9073	1.784	78.8026	2.6426	65.1005	7.7726	8.857	1.5656	0.8535	0.9896	0.5542	2	13.8664	10.5304	0.6626	19.0012	2.7126	9.0271
333	2.0754	0.8684	1.0465	13.5534	1.6404	-38.8404	2.5397	5.6619	0.4694	0.8532	0.9286	0.5309	2	2.6578	0.8399	1.257	1.582	3.5262	-1.0323
334	2.3369	0.9609	1.4454	32.3195	2.0473	70.5087	2.3295	7.0542	0.4773	0.9449	1.0108	0.6518	2	3.3671	2.8219	0.2377	4.3294	0.687	2.3741
335	2.0437	0.9055	1.1021	11.5954	1.6747	-57.0872	0.0107	5.814	0.002	0.9178	0.9834	0.5644	2	0.0118	0.0028	0.0091	0.0049	0.0168	-0.0067
336	2.177	0.9825	1.3811	20.8968	1.9317	24.5882	5.3798	6.7192	1.1058	0.9259	1.0411	0.6808	2	7.43	4.5887	1.5194	6.7404	4.0569	1.8269
337	2.6425	0.9235	1.5048	55.6024	2.2572	-19.5861	0.0284	7.6661	0.0056	0.8652	0.9562	0.5146	2	0.0428	0.0091	0.0101	0.0177	0.034	-0.0084
338	2.3623	0.8702	1.2182	34.4425	1.8931	-15.8369	0.0956	6.458	0.018	0.8566	0.923	0.4944	2	0.1165	0.0363	0.0184	0.0735	0.1108	-0.0185
339	4.0022	0.8488	2.0489	99.3629	3.2423	-5.0056	3.4936	10.6716	0.6708	0.6575	0.9359	0.3978	2	7.158	1.101	1.7514	2.7677	3.6684	-0.3583	0.6575
340	2.3144	0.9095	1.2907	30.5127	1.9274	23.0266	0.8765	6.6127	0.1711	0.9232	0.9963	0.5921	2	1.1313	0.66	0.0267	1.1146	0.6746	0.2605
341	2.2254	0.9186	1.2593	24.0358	1.8631	-28.6866	5.063	6.422	0.9928	0.8982	0.9671	0.5442	2	6.3758	1.7166	2.4956	3.1543	6.5151	-1.829
342	2.4938	0.8728	1.2694	46.0216	2.013	14.6627	5.5967	6.8376	1.039	0.8301	0.8987	0.4765	2	7.1044	3.3177	0.922	6.9621	4.7762	1.0417
343	2.1321	0.8769	1.0935	17.75	1.7047	44.2806	0.0023	5.8738	0.0004	0.862	0.9291	0.4859	2	0.0025	0.0017	0.0008	0.0036	0.0013	0.0011
344	2.0128	0.9467	1.1806	9.8875	1.7132	97.1439	0.0222	5.9865	0.0044	0.9174	1.0066	0.5701	2	0.0263	0.0259	0	0.0454	0.0006	0.0255
345	2.5726	0.9177	1.4669	51.2656	2.1801	68.6272	5.086	7.4166	1.0059	0.8901	0.9953	0.5865	2	7.4606	6.0559	0.0876	10.3246	1.5956	5.12
346	2.307	0.7873	0.9801	29.7529	1.6832	23.9975	0.0248	5.7059	0.0043	0.7454	0.8156	0.4223	2	0.0243	0.0138	0.0002	0.0326	0.0188	0.0058
347	2.9817	0.8214	1.3858	72.3887	2.3043	24.7833	0.0516	7.6939	0.0093	0.7878	0.8542	0.4479	2	0.0715	0.0351	0.0065	0.0784	0.0388	0.0177
348	2.9147	0.8362	1.4292	69.4726	2.2871	-25.1653	7.4286	7.6567	1.3866	0.8398	0.9382	0.4844	2	10.617	1.8324	1.263	3.7828	9.2984	-2.6718
349	2.8504	0.8682	1.4447	66.4571	2.3128	49.8822	0.0082	7.7741	0.0015	0.8244	0.8909	0.4958	2	0.0119	0.008	0	0.0161	0.0041	0.0059
350	2.9838	0.8894	1.6142	72.6071	2.4842	64.2697	5.5991	8.3376	1.084	0.7716	0.9163	0.4742	2	9.038	6.7573	0.6449	14.2501	2.0005	5.8087
351	3.1439	0.8335	1.5884	80.6392	2.4713	72.5153	15.6439	8.2323	3.0184	0.7879	0.9246	0.4447	2	24.8487	19.9312	0.675	44.8193	4.2998	18.0191	0.7879
352	2.3511	0.8903	1.2553	33.5784	1.9231	20.9696	7.5553	6.5759	1.4423	0.8878	0.9478	0.5602	2	9.4842	5.334	2.1178	9.521	5.971	1.9888
353	2.2591	0.9735	1.4184	26.2506	1.9959	-38.434	2.9939	6.9093	0.6146	0.9889	1.0481	0.6287	2	4.2465	0.9737	2.2686	1.5486	4.1445	-1.6321
354	2.228	0.834	1.0563	24.231	1.7089	-46.0547	0.072	5.8378	0.013	0.7836	0.94	0.4133	2	0.076	0.0084	0.0595	0.0204	0.1051	-0.035
355	3.2947	0.8901	1.7823	86.8755	2.7626	65.9568	4.4447	9.2132	0.8598	0.7199	0.9182	0.3616	2	7.9217	5.772	0.6562	15.9639	1.5132	5.2249	0.7199
356	2.7377	0.8534	1.3317	60.7599	2.1801	62.2275	8.7313	7.3399	1.5841	0.7481	0.8996	0.4394	2	11.6275	8.6845	0.6454	19.7665	3.298	7.2355
357	2.5198	0.9183	1.4497	48.0042	2.133	9.1292	2.5365	7.2694	0.5058	0.8936	0.9613	0.5546	2	3.6772	1.6141	0.3919	2.9103	2.3051	0.3357
358	3.1623	0.9063	1.7397	81.5082	2.6898	52.2463	9.3222	9.0039	1.8012	0.7071	0.9507	0.4037	2	16.2178	10.2703	1.3422	25.4406	4.4517	8.4732	0.7071
359	2.3881	0.9124	1.2782	36.9381	2.0002	-16.5181	0.2458	6.845	0.0459	0.8437	0.9267	0.4761	2	0.3142	0.0845	0.1548	0.1774	0.2864	-0.0519
360	2.5314	0.8083	1.1154	48.9594	1.906	-9.2926	6.8403	6.4282	1.1869	0.7892	0.8654	0.4193	2	7.6297	2.4256	1.2185	5.7848	7.4758	-0.709
361	2.209	0.8658	1.1186	23.0378	1.7518	-16.7422	7.3554	6.0088	1.3693	0.8278	0.9268	0.5277	2	8.2277	3.1537	2.5743	5.9761	8.5865	-1.3775
362	3.1759	0.8301	1.4991	82.1294	2.4885	67.1557	10.5266	8.2822	1.9054	0.6563	0.8571	0.3398	2	15.7805	11.7725	0.4305	34.6405	3.4574	10.5975	0.6563
363	3.5885	0.8514	1.8375	95.3845	2.8996	21.5342	2.5505	9.5981	0.4883	0.656	0.9203	0.337	2	4.6865	1.6836	0.9064	4.9959	2.0013	1.0092	0.656
364	2.621	0.9905	1.7449	53.9128	2.3857	26.6955	2.5571	8.1562	0.547	0.9831	1.0842	0.6539	2	4.4618	2.4169	0.5466	3.6959	1.8745	1.1911
365	2.5626	0.9956	1.575	50.8264	2.3385	60.1812	11.1413	8.015	2.1893	0.8964	0.9719	0.5831	2	17.5475	13.1473	1.9345	22.5455	4.4363	10.5603
366	3.1594	0.8702	1.6881	81.3921	2.587	50.7526	14.0453	8.6378	2.7449	0.8194	0.9328	0.4606	2	23.7099	15.2192	1.4079	33.0435	6.9169	12.0334
367	2.1864	0.8319	1.0261	21.5217	1.6704	-28.3879	0.2412	5.7143	0.0433	0.8192	0.8897	0.4814	2	0.2475	0.0788	0.1028	0.1638	0.3097	-0.0703
368	1.9408	0.9661	1.1732	6.5197	1.6747	-17.7071	4.9933	5.8903	0.9945	0.8942	1.0228	0.641	2	5.8581	2.7305	2.7145	4.2595	5.8777	-1.0373
369	1.8044	0.8802	0.9107	1.9285	1.422	-9.0181	2.9491	4.9896	0.5383	0.845	0.9542	0.533	2	2.6857	1.4714	0.969	2.7605	3.2148	-0.2422
370	3.8691	0.87	2.0491	98.8377	3.2037	-2.8045	8.102	10.575	1.5699	0.6545	0.9297	0.3751	2	16.6018	2.6583	4.6242	7.0876	8.3291	-0.4656	0.6544
371	3.7788	0.8893	2.1021	98.2491	3.1909	32.6271	5.0676	10.5576	1.009	0.6003	0.974	0.3861	2	10.6525	4.7939	0.5246	12.4155	3.4141	3.4756	0.6003
372	2.4392	1.0034	1.5462	43.0979	2.2315	49.4129	7.8708	7.6892	1.5827	0.9149	0.9885	0.6051	2	12.1699	8.4226	1.7451	13.9203	3.9816	6.0135
373	2.7209	0.9495	1.6556	59.8235	2.3899	57.581	11.8209	8.116	2.4114	0.9267	0.9907	0.6031	2	19.5707	14.2931	1.3748	23.6996	5.0143	11.269
374	2.9203	0.8797	1.4984	69.8294	2.4028	45.4024	10.2243	8.0703	1.8983	0.7418	0.8981	0.3949	2	15.3201	9.1599	0.3981	23.198	5.5824	6.9557
375	2.8667	0.8917	1.5664	67.0342	2.3857	16.9367	6.9711	8.0309	1.3597	0.8766	0.9366	0.5497	2	10.9195	5.0325	1.6353	9.1546	5.7903	1.8494
376	3.0171	0.8847	1.666	74.9016	2.5013	73.428	8.6532	8.3858	1.7191	0.8367	0.9619	0.4718	2	14.4163	11.6703	0.2171	24.7377	2.2993	10.5856
377	3.451	0.8297	1.6518	92.0955	2.7155	56.036	15.6113	8.995	2.8668	0.7668	0.8899	0.4008	2	25.7868	17.2004	1.5344	42.9196	6.8632	14.4499
378	2.5509	0.915	1.5034	50.2326	2.1544	49.0571	10.867	7.3326	2.2281	0.9303	0.9971	0.5913	2	16.3375	11.288	0.906	19.091	5.536	8.0147
379	2.6663	0.9744	1.649	57.4268	2.3942	5.5247	0.482	8.1617	0.0974	0.9032	0.9901	0.5462	2	0.7948	0.2926	0.2172	0.5358	0.4554	0.0439
380	3.3059	0.8269	1.6406	87.1371	2.587	62.6543	19.8643	8.5883	3.7946	0.7857	0.8981	0.4319	2	32.5893	23.6224	1.7569	54.6984	7.4186	20.4186
381	2.4453	0.8787	1.2817	43.6481	1.9831	7.8149	11.2426	6.7505	2.1346	0.8591	0.9455	0.5529	2	14.4096	6.8561	3.4937	12.4007	10.3639	1.1261
382	3.5239	0.8146	1.6946	94.005	2.7283	7.0677	3.3924	9.0187	0.6374	0.6633	0.9204	0.3824	2	5.7487	1.6119	0.9392	4.215	3.1527	0.4063	0.6633
383	1.6767	0.9175	0.8975	0.3527	1.3577	37.623	4.7437	4.833	0.8809	0.8876	0.9587	0.5787	2	4.2575	3.3143	1.4033	5.7267	2.9589	1.6018
384	2.9862	0.9034	1.67	72.7893	2.5227	58.2259	13.6728	8.4756	2.694	0.7965	0.9529	0.4972	2	22.8335	16.1347	1.4168	32.4532	5.7117	13.295	0.7965
385	2.26	0.8993	1.2255	26.3299	1.8588	4.9954	0.8042	6.385	0.1543	0.9224	0.9309	0.5285	2	0.9855	0.453	0.2332	0.8572	0.764	0.0492
386	2.2919	0.9247	1.32	28.5268	1.9359	-1.2743	7.8595	6.6584	1.5581	0.9023	0.9929	0.6078	2	10.3745	4.706	3.8036	7.7421	7.9596	-0.1322
387	2.8869	0.9377	1.6654	68.0893	2.5184	60.7485	15.3099	8.5048	2.998	0.8511	0.984	0.4954	2	25.4971	18.4659	3.4953	37.2777	6.0095	15.4891
388	2.3385	0.8807	1.2294	32.4849	1.8931	-6.2783	7.5351	6.4703	1.4317	0.864	0.931	0.5497	2	9.2636	3.8208	2.3148	6.9502	8.0082	-0.5816
389	3.7608	0.8789	2.0333	98.0535	3.1395	59.672	5.917	10.3837	1.1587	0.6224	0.9271	0.3824	2	12.0311	8.0916	0.0226	21.1624	2.3862	7.1792	0.6224
390	1.8741	0.908	1.0034	3.8153	1.5248	-19.7287	6.8323	5.3461	1.2823	0.8769	0.9962	0.5351	2	6.8555	3.0248	2.8628	5.6526	8.18	-1.3525
391	3.381	0.7909	1.4898	89.7385	2.5398	72.8144	13.7036	8.4009	2.4302	0.6208	0.8714	0.3641	2	20.4156	16.2219	0.4379	44.5525	3.7253	14.8655	0.6208
392	2.5311	0.8458	1.2363	48.944	1.9873	-9.5071	0.4529	6.7257	0.0833	0.8508	0.9076	0.4469	2	0.5599	0.1684	0.1629	0.3768	0.4959	-0.0532
393	1.778	0.8541	0.8502	1.3939	1.362	26.5878	5.2223	4.7707	0.9307	0.8005	0.9196	0.5071	2	4.44	3.1247	0.9416	6.1618	3.834	1.1805
394	3.134	0.8488	1.6203	80.2738	2.5056	33.8532	9.0692	8.3573	1.7583	0.8509	0.9836	0.538	2	14.6949	8.2023	1.7598	15.2448	5.9989	4.9747
395	2.34	0.9173	1.3255	32.6228	1.9659	17.3022	7.4056	6.7434	1.4557	0.9169	0.9732	0.5903	2	9.8161	5.3131	1.9564	9.0015	6.124	1.6984
396	3.0188	0.8453	1.5059	75.0312	2.3985	72.4182	9.3313	8.0168	1.7528	0.7897	0.9224	0.3893	2	14.052	11.1781	0.0904	28.7149	2.5737	10.1762
397	2.0283	0.8776	1.0302	10.7508	1.6147	-51.2997	4.2383	5.592	0.7808	0.8762	0.9456	0.51	2	4.3663	1.0304	2.1844	2.0204	6.4125	-2.2399
398	2.4192	0.9089	1.3083	40.6694	2.0216	17.7896	0.0461	6.908	0.0087	0.8664	0.9372	0.4922	2	0.0603	0.0294	0	0.0597	0.0379	0.0107
399	2.3264	0.8337	1.1043	31.3996	1.7903	-13.5467	0.6281	6.093	0.1138	0.8052	0.8759	0.4713	2	0.6936	0.2422	0.1675	0.5138	0.7132	-0.094
400	1.8577	0.9712	1.1209	3.3075	1.6019	-39.6557	3.2648	5.6683	0.6456	0.9119	1.0393	0.6032	2	3.6595	1.2991	2.1198	2.1537	4.5596	-1.4512
401	1.7607	0.877	0.8758	1.1274	1.3791	-21.6034	8.6722	4.8513	1.5656	0.8231	0.9586	0.5072	2	7.5951	3.7086	3.2659	7.3112	10.5459	-1.6408
402	2.0902	0.8709	1.0621	14.5729	1.6575	-24.8052	8.5783	5.7186	1.5932	0.8559	0.9221	0.5318	2	9.111	3.4338	3.0056	6.4568	10.7064	-2.26
403	2.3931	0.8781	1.1714	37.5795	1.9359	-8.541	5.9861	6.6017	1.0622	0.8149	0.8694	0.4509	2	7.0121	2.3307	1.9819	5.169	6.4971	-0.5989
404	2.3092	0.8609	1.1563	30.0238	1.8289	-30.5975	4.119	6.2452	0.7626	0.8271	0.902	0.5176	2	4.7628	1.3272	2.0237	2.5639	5.3791	-1.4573
405	3.7517	0.8534	1.8826	97.8798	3.0452	48.6755	14.6947	10.058	2.7505	0.6567	0.9031	0.3807	2	27.6642	16.3369	1.8299	42.9135	7.5421	13.4657	0.6567
406	1.9301	0.8368	0.888	5.9334	1.4648	-16.2174	8.8056	5.0738	1.5411	0.7856	0.9165	0.496	2	7.8194	3.8082	2.6577	7.6773	10.2337	-1.2681
407	2.804	0.9291	1.548	64.688	2.4199	61.4043	13.8499	8.1845	2.6195	0.7456	0.9278	0.4195	2	21.4397	15.4071	2.5388	36.7307	5.3454	13.1649	0.7456
408	3.8142	0.8367	1.8474	98.5104	3.041	19.4841	5.9131	10.0254	1.0896	0.5854	0.8941	0.2884	2	10.9238	3.5016	1.0229	12.1401	4.7609	2.1284	0.5854
409	3.2407	0.8308	1.5598	84.3841	2.5441	67.3623	21.1062	8.4579	3.8924	0.7567	0.8649	0.4523	2	32.9214	25.2923	0.7524	55.92	6.8886	22.1766
410	1.9579	0.9526	1.1527	7.224	1.6704	6.6828	0.9334	5.8595	0.1836	0.9325	1.0061	0.6277	2	1.0759	0.6186	0.3882	0.9855	0.871	0.0719
411	2.4464	0.9177	1.3937	43.7375	2.0644	50.8641	0.0374	7.0534	0.0074	0.8967	0.9697	0.5739	2	0.0521	0.037	0.0022	0.0645	0.0184	0.0265
412	2.4248	0.9785	1.4542	41.357	2.1672	60.635	4.0219	7.4541	0.7846	0.9217	0.9832	0.5445	2	5.8486	4.4084	0.4554	8.0957	1.5832	3.5463
413	2.1843	0.9086	1.2075	21.3046	1.8074	43.0815	0.1545	6.2348	0.0299	0.8562	0.9879	0.5723	2	0.1866	0.1307	0.0172	0.2285	0.088	0.0804
414	2.8851	0.9057	1.6533	67.9658	2.4371	48.7143	9.3173	8.2093	1.8764	0.9167	0.984	0.519	2	15.4043	9.9842	0.6586	19.2362	4.7785	7.5041
415	2.0142	0.8799	1.0308	9.9819	1.6061	-58.8129	1.2863	5.5679	0.2381	0.8263	0.9434	0.5029	2	1.3259	0.2476	0.6467	0.4924	2.0428	-0.7798
416	3.5023	0.857	1.8197	93.4779	2.8439	76.1662	11.1288	9.4297	2.1476	0.6945	0.9362	0.403	2	20.2511	16.4932	0.2523	40.9307	2.6524	15.4245	0.6945
417	2.3355	0.8277	1.0919	32.1543	1.786	8.8929	0.3805	6.0727	0.0684	0.8047	0.8717	0.4659	2	0.4155	0.1985	0.0724	0.426	0.3467	0.0369
418	1.7862	0.947	1.0232	1.5719	1.4991	-41.3568	3.8061	5.314	0.7329	0.8887	1.0196	0.6166	2	3.8944	1.7069	2.1875	2.7681	5.3802	-1.6106
419	3.1464	0.8713	1.6271	80.7355	2.5784	54.5168	7.3748	8.6121	1.3933	0.683	0.9012	0.3896	2	11.9996	7.8487	0.9254	20.1457	3.3544	6.5418	0.683
420	2.281	0.8916	1.2136	27.7374	1.8631	5.0454	13.7625	6.3892	2.6141	0.8787	0.9683	0.5177	2	16.7022	7.6082	3.1453	14.6954	13.0677	0.8427
421	2.3008	0.8891	1.2314	29.1857	1.876	-7.5784	1.108	6.4265	0.2123	0.8736	0.9362	0.5457	2	1.3644	0.5471	0.3915	1.0025	1.1919	-0.1034
422	2.546	0.8814	1.3262	49.8899	2.0773	9.9537	13.1183	7.0498	2.4678	0.8604	0.9255	0.5054	2	17.3975	7.7013	3.3795	15.2387	11.8122	1.7317
423	2.2964	0.8755	1.1913	28.8357	1.846	-2.9469	0.8335	6.3161	0.1572	0.8548	0.9117	0.541	2	0.9929	0.4349	0.2352	0.8039	0.858	-0.0293
424	3.2804	0.8195	1.5529	86.4339	2.5441	9.3775	3.5866	8.4454	0.6595	0.6765	0.8827	0.3453	2	5.5697	1.6446	0.3376	4.7627	3.2503	0.5223	0.6765
425	2.5458	0.9672	1.5355	49.8588	2.2615	23.434	5.9967	7.7352	1.1904	0.9127	0.9855	0.5733	2	9.208	4.79	1.4112	8.3553	4.5914	2.1578
426	3.2537	0.8774	1.7587	85.0575	2.6898	76.1611	15.5428	8.9691	3.0477	0.8251	0.941	0.4978	2	27.3352	22.6633	0.2524	45.5285	3.7053	20.8188
427	3.6852	0.8834	1.9797	97.0576	3.0881	4.4477	4.9926	10.2276	0.9664	0.6742	0.9457	0.3571	2	9.8838	2.1431	2.9228	6.0015	4.7704	0.4396	0.6742
428	2.3948	0.8752	1.2434	37.7081	1.9317	7.377	9.4739	6.5849	1.7889	0.8746	0.9384	0.5125	2	11.7799	5.3662	3.1027	10.4706	8.7751	0.869
429	2.1158	0.9074	1.159	16.4239	1.7432	-12.6953	0.823	6.0315	0.1582	0.9027	0.9422	0.5292	2	0.9539	0.3698	0.3167	0.6987	0.9276	-0.1211
430	3.4699	0.7931	1.6055	92.5757	2.6169	63.8191	8.8623	8.6455	1.6458	0.6546	0.8571	0.3836	2	14.2285	10.3105	0.7313	26.8778	3.2064	9.0805	0.6546
431	3.4368	0.8085	1.5579	91.7	2.6384	43.0936	4.378	8.7294	0.7813	0.6008	0.8681	0.3022	2	6.8205	3.692	0.3879	12.2187	2.4914	2.9392	0.6008
432	2.5208	0.8878	1.3636	48.0196	2.0687	-9.2348	0.8203	7.0304	0.1591	0.883	0.9206	0.5124	2	1.1186	0.3559	0.2995	0.6945	0.896	-0.1033
433	2.238	0.8984	1.2023	24.8574	1.8374	5.0537	3.4019	6.3166	0.6475	0.9093	0.9717	0.5397	2	4.0901	1.9498	1.0303	3.6129	3.2299	0.2067
434	2.3956	0.858	1.2089	37.7796	1.8974	57.6307	9.2219	6.4571	1.7265	0.8257	0.8979	0.4538	2	11.1484	8.198	0.9476	18.0652	3.9073	6.4249
435	2.3336	0.8654	1.179	31.9481	1.8588	-35.4705	8.8647	6.3446	1.6473	0.871	0.9474	0.5458	2	10.4515	2.848	4.065	5.2177	12.0093	-3.7072
436	2.5129	0.9436	1.4455	47.3454	2.1801	9.0543	0.3555	7.4491	0.069	0.884	0.962	0.5134	2	0.5139	0.2125	0.1074	0.414	0.3234	0.0465
437	2.2553	0.9199	1.2828	25.9735	1.8931	-9.8573	0.7154	6.5179	0.1408	0.8991	0.9894	0.5407	2	0.9177	0.3345	0.3802	0.6187	0.786	-0.0905
438	2.5098	0.8944	1.3474	47.0858	2.073	10.9412	7.9744	7.0518	1.5237	0.8511	0.9165	0.5099	2	10.7447	4.797	1.3065	9.4077	7.1021	1.1756
439	2.1157	0.863	1.0608	16.4115	1.6661	-27.0542	3.981	5.7364	0.7362	0.8453	0.9155	0.4756	2	4.223	1.2634	1.5584	2.6561	5.0582	-1.1425
440	2.7322	0.8627	1.4367	60.4582	2.1972	-9.6772	6.3208	7.4045	1.2264	0.9169	0.917	0.5618	2	9.0811	3.0158	1.8145	5.3683	6.9326	-0.8788
441	2.49	0.8723	1.2881	45.8249	2.0088	-6.5681	0.9659	6.8237	0.1823	0.8667	0.9327	0.4901	2	1.2442	0.4228	0.3547	0.8626	1.0294	-0.0817
442	2.4391	0.942	1.4289	43.0831	2.1073	23.6891	13.8233	7.2185	2.7363	0.9165	0.9985	0.6038	2	19.7521	11.0486	3.1117	18.2982	10.5489	4.6791
443	2.4862	0.9085	1.315	45.6284	2.0816	19.0586	0.357	7.0959	0.0662	0.8188	0.9313	0.5057	2	0.4695	0.2356	0.0872	0.4659	0.289	0.0895
444	2.0302	0.8277	0.9325	10.8457	1.5333	16.0193	9.4779	5.2789	1.6742	0.8193	0.8789	0.4838	2	8.8381	5.2668	1.7139	10.886	7.9596	1.4158
445	3.0275	0.9397	1.7708	75.5321	2.6555	50.8606	13.33	8.9378	2.641	0.8638	0.9408	0.5217	2	23.6047	15.4227	1.6142	29.5634	6.5504	12.0055
446	2.0792	0.879	1.0686	13.8076	1.6618	-3.9054	7.9578	5.7417	1.481	0.8859	0.9513	0.542	2	8.5037	4.1493	2.7076	7.6555	8.2682	-0.3321
447	2.4335	0.9425	1.3841	42.4463	2.103	-2.6816	1.0683	7.2056	0.2052	0.8843	0.9476	0.5524	2	1.4786	0.5663	0.4614	1.0252	1.0969	-0.0396
448	2.7067	0.8629	1.4181	59.3077	2.1758	57.7514	13.631	7.3374	2.6345	0.8518	0.9461	0.5316	2	19.3301	14.2245	1.3234	26.7604	5.7588	11.1634
449	3.6221	0.8715	1.965	96.0043	2.9939	48.9083	13.1272	9.9175	2.601	0.7296	0.9538	0.4375	2	25.795	15.55	3.1146	35.5463	6.707	12.6159	0.7296
450	1.9126	0.874	0.9605	5.3267	1.5076	-60.771	3.9756	5.2513	0.7272	0.8701	0.9382	0.54	2	3.8186	1.1311	2.0487	2.0945	6.3918	-2.3206
451	3.4337	0.8149	1.6186	91.5338	2.6555	63.0459	12.6899	8.7901	2.3367	0.7025	0.8953	0.3592	2	20.5398	14.634	0.3879	40.7401	4.6894	12.9495	0.7025
452	2.6056	0.9819	1.6096	52.829	2.3514	12.0918	0.9911	8.0371	0.1985	0.9156	0.9839	0.5951	2	1.5953	0.7114	0.4215	1.1954	0.8713	0.1929
453	3.5589	0.8178	1.6989	94.9799	2.7669	68.9116	15.0295	9.1431	2.7927	0.6478	0.8923	0.3588	2	25.5336	19.2722	0.5154	53.7102	4.6725	17.5956	0.6478
454	3.1642	0.915	1.7325	81.6245	2.7155	65.2322	15.9973	9.0953	3.0472	0.7613	0.9004	0.4212	2	27.7153	20.4221	1.1145	48.4821	5.562	18.0793
455	2.7965	0.8839	1.5448	64.3437	2.3043	38.3655	10.7378	7.7659	2.136	0.8664	0.979	0.5287	2	16.5878	9.8628	2.4783	18.6559	6.6182	6.364
456	2.6142	0.914	1.4389	53.3221	2.2101	34.8889	12.4155	7.5063	2.38	0.8296	0.9397	0.519	2	17.8647	10.4287	2.4638	20.0928	8.0841	6.2328
457	3.0669	0.8858	1.6196	77.3273	2.5484	-0.0668	1.0056	8.5351	0.1908	0.8241	0.9051	0.4481	2	1.6287	0.4499	0.357	1.0039	1.0063	-0.0011
458	3.3006	0.8766	1.7819	87.0163	2.7283	42.6747	12.1743	9.0893	2.3867	0.8112	0.9391	0.4416	2	21.6934	12.3396	2.9314	27.9411	6.9788	9.2576
459	2.5368	0.933	1.4326	49.3464	2.1801	40.2603	21.5702	7.4358	4.1558	0.8776	0.993	0.5439	2	30.9014	19.4495	4.9439	35.7591	12.8856	12.441
460	2.0863	0.8108	0.9256	14.2809	1.5505	-33.7017	9.8239	5.3141	1.7111	0.7789	0.8821	0.4491	2	9.093	2.8345	4.9152	6.3111	13.1344	-3.0645
461	2.5536	0.898	1.3971	50.373	2.1201	58.8928	15.7661	7.2042	3.0575	0.8419	0.9408	0.52	2	22.0268	16.3426	1.4087	31.4254	6.4809	12.9722
462	2.426	0.8287	1.0942	41.5478	1.8631	4.0011	5.6784	6.3162	0.9837	0.7583	0.8262	0.4421	2	6.2133	2.6587	1.1926	6.0137	5.4514	0.2486
463	1.8625	0.8175	0.8187	3.5104	1.3791	16.8648	3.1027	4.7833	0.5311	0.7887	0.8548	0.4363	2	2.5402	1.5538	0.7383	3.5613	2.5795	0.4284
464	3.273	0.8613	1.6957	85.9937	2.6598	-17.7323	3.9337	8.8561	0.7532	0.8084	0.9155	0.4768	2	6.6703	1.0254	1.954	2.1505	4.6311	-1.1828
465	1.7977	0.8394	0.8284	1.7724	1.3577	-7.6187	4.099	4.7404	0.7163	0.793	0.9121	0.4927	2	3.3956	1.9147	1.1078	3.8862	4.4113	-0.2587
466	2.3139	0.9119	1.2933	30.4719	1.9317	-12.1685	0.6443	6.6291	0.1257	0.8809	0.9495	0.5754	2	0.8333	0.3145	0.2404	0.5465	0.7227	-0.1014
467	1.8869	0.9088	1.0141	4.2795	1.5376	20.5052	6.9716	5.3874	1.3123	0.9019	0.9639	0.5335	2	7.0699	4.4061	1.789	8.2597	5.5421	1.4497
468	2.4847	0.901	1.3387	45.5378	2.0644	-21.1152	7.3291	7.0328	1.3951	0.868	0.9253	0.5461	2	9.8114	2.7758	2.9123	5.083	8.8767	-2.0717
469	2.5703	0.8716	1.2462	51.1557	2.0773	63.7178	13.2178	7.0381	2.3404	0.7927	0.8656	0.4559	2	16.472	12.6818	0.8603	27.8192	4.7957	10.4956
470	3.1795	0.8625	1.7192	82.3046	2.5827	27.3853	13.4906	8.6154	2.6921	0.8794	0.9708	0.4999	2	23.1931	11.2481	2.4563	22.5027	9.7961	6.3515
471	2.1648	0.8968	1.163	19.895	1.7689	46.2902	7.6371	6.0994	1.4562	0.909	0.9718	0.5775	2	8.882	6.4803	0.8151	11.2218	4.102	4.1115
472	2.3064	0.9424	1.3684	29.6718	1.9831	33.8159	10.793	6.8287	2.1628	0.9265	0.9983	0.6226	2	14.7691	9.4416	2.0518	15.1651	7.1433	4.9943
473	3.0586	0.8934	1.6834	76.9139	2.5613	57.6521	8.49	8.5845	1.6649	0.7737	0.9417	0.4287	2	14.2921	9.7811	1.0723	22.8146	3.5954	8.2397	0.7737
474	2.0171	0.9045	1.0845	10.159	1.649	-9.3282	3.4014	5.732	0.6435	0.8731	0.9384	0.518	2	3.6888	1.5821	1.4036	3.0542	3.7186	-0.3441
475	2.5059	0.8819	1.2749	46.8114	2.043	21.2916	5.4681	6.9426	1.0041	0.8276	0.8953	0.4616	2	6.9713	3.4709	1.3015	7.5194	4.3038	1.4843
476	2.0054	0.9032	1.0798	9.5225	1.6361	3.8341	1.4468	5.69	0.2746	0.8948	0.9551	0.5288	2	1.5623	0.7957	0.454	1.5047	1.3915	0.0599
477	3.2059	0.8349	1.5384	83.125	2.527	55.87	11.954	8.4087	2.187	0.6468	0.9088	0.337	2	18.39	12.0523	1.6616	35.7624	5.2752	10.2745	0.6468
478	2.7127	0.992	1.6951	59.4905	2.4799	22.4052	0.1401	8.4543	0.0281	0.9052	0.9874	0.5793	2	0.2374	0.1161	0.0144	0.2005	0.1087	0.0532
479	3.2227	0.8629	1.7151	83.6548	2.6212	36.8934	6.7661	8.7369	1.3282	0.6784	0.9757	0.4112	2	11.6045	6.0369	1.372	14.6828	4.2699	4.2813	0.6784
480	2.3984	0.8441	1.1726	38.1377	1.8717	-1.5617	1.2838	6.3605	0.2367	0.7959	0.9183	0.4444	2	1.5054	0.5559	0.4632	1.251	1.3039	-0.0235
481	2.5643	0.8916	1.3768	50.9518	2.1158	26.6525	8.264	7.1831	1.584	0.8728	0.9492	0.5347	2	11.3779	6.2737	1.5748	11.7324	6.0614	3.0325
482	2.3853	0.8772	1.253	36.5404	1.9274	-10.8621	1.2285	6.5738	0.2342	0.8431	0.9533	0.5002	2	1.5393	0.5141	0.5162	1.0277	1.362	-0.1672
483	3.9038	0.8095	1.8496	99.0781	3.0196	60.8378	21.5404	9.928	4.013	0.6884	0.8819	0.3836	2	39.8412	27.4742	1.142	71.6282	8.4357	24.2385	0.6884
484	2.4149	0.8186	1.1098	40.145	1.8331	-10.1914	1.8081	6.2108	0.3231	0.7976	0.8557	0.4344	2	2.0066	0.661	0.6773	1.5216	1.9923	-0.2045
485	3.3447	0.9988	2.1555	88.3913	3.1266	26.0518	4.8947	10.4951	1.0053	0.7982	1.0954	0.6203	2	10.5505	4.9938	1.2433	8.0505	3.6195	2.7486
486	1.9014	0.8832	0.9738	4.7908	1.5119	-37.012	5.5105	5.2757	1.0171	0.8588	0.9255	0.5356	2	5.3661	2.0576	2.5146	3.8418	7.55	-1.9861
487	3.127	0.8	1.4331	79.8328	2.3642	49.0412	19.9308	7.859	3.6344	0.7911	0.8609	0.4728	2	28.5629	18.8102	2.6643	39.7805	10.1566	14.0076
488	1.9023	0.9194	1.0453	4.8135	1.5676	20.7147	11.7142	5.4946	2.2285	0.8955	0.9678	0.5913	2	12.2449	8.0278	3.3331	13.5772	9.2872	2.5365
489	2.387	0.8531	1.1837	36.7391	1.8803	0.3946	0.7298	6.3977	0.135	0.841	0.9386	0.4803	2	0.8639	0.3526	0.2183	0.7341	0.727	0.0034
490	2.0392	0.8821	1.0489	11.3689	1.6318	-48.5491	8.3813	5.6512	1.5556	0.8525	0.9181	0.5466	2	8.7911	2.5375	4.3044	4.6421	12.4501	-4.268
491	3.6922	0.8159	1.679	97.1224	2.8696	0.2599	1.5494	9.4641	0.2749	0.6282	0.864	0.3025	2	2.6015	0.4742	0.521	1.5677	1.5454	0.0068	0.6282
492	3.2152	0.8352	1.6318	83.3995	2.5356	61.8052	14.4471	8.436	2.7945	0.8193	0.9186	0.4836	2	23.5747	17.2387	1.4904	35.6489	5.5179	14.5704
493	2.3593	0.8909	1.274	34.219	1.9317	-1.0856	1.1814	6.6037	0.2279	0.9164	0.9164	0.518	2	1.5051	0.6023	0.4058	1.1627	1.1942	-0.0163
494	2.1237	0.9181	1.189	17.1412	1.7689	2.3156	7.3333	6.1255	1.4234	0.9179	0.9835	0.5355	2	8.7193	4.0379	2.9633	7.5408	7.1637	0.2019
495	2.0582	0.8671	1.0313	12.397	1.6233	35.2208	7.629	5.6066	1.4033	0.8555	0.9213	0.5166	2	7.8678	5.3239	1.3138	10.3065	4.942	2.7711
496	3.0798	0.8626	1.599	77.8929	2.497	58.4263	12.6666	8.3464	2.4267	0.7462	0.95	0.4282	2	20.2539	14.0887	2.0955	32.8984	5.2659	11.8336	0.7462
497	2.4655	0.9279	1.3621	44.6648	2.103	-29.5592	2.8731	7.1871	0.5445	0.8708	0.9303	0.5542	2	3.9135	0.9063	1.7868	1.6352	3.7223	-1.1568
498	2.5801	0.9126	1.4836	51.6745	2.1758	67.4071	17.6355	7.3969	3.5372	0.8863	0.9736	0.5751	2	26.164	20.9422	0.8374	36.4134	5.7479	17.6364
499	3.3952	0.8676	1.74	90.1698	2.784	58.2568	18.8393	9.2536	3.5424	0.6565	0.9084	0.3881	2	32.7804	22.149	3.6376	57.0694	7.8643	19.0968	0.6565
500	2.0942	0.9164	1.1695	14.9876	1.7389	16.6944	4.9908	6.0291	0.9681	0.8471	0.9925	0.529	2	5.8367	3.1739	1.4623	5.9996	4.1578	0.9744
501	2.0671	0.8651	1.0376	12.95	1.6276	-7.513	4.9195	5.6176	0.9087	0.8598	0.9267	0.5253	2	5.1045	2.3949	1.5519	4.5589	5.289	-0.3835
502	2.4039	0.865	1.2191	38.8277	1.9188	18.8114	0.4327	6.5326	0.0808	0.8325	0.9312	0.487	2	0.5275	0.2703	0.0726	0.5551	0.3513	0.0992
503	1.8196	0.865	0.8857	2.2748	1.4134	21.5973	10.7331	4.9448	1.9225	0.8581	0.89	0.5137	2	9.5063	6.376	2.4971	12.4115	8.415	2.0531
504	2.0543	0.8793	1.0582	12.2052	1.6404	-3.4427	6.5028	5.6748	1.2126	0.8579	0.9244	0.5374	2	6.8813	3.3784	1.7727	6.2861	6.7269	-0.2369
505	1.8241	0.8155	0.7994	2.3979	1.3449	-37.1487	11.6841	4.6735	1.9986	0.7858	0.8513	0.4597	2	9.3403	3.8971	4.8782	8.4776	16.0256	-3.4698
506	2.5705	1.034	1.6727	51.1714	2.4285	51.583	13.5372	8.3501	2.7118	0.8723	1.01	0.5814	2	22.6437	15.4907	4.2013	26.6458	6.5542	11.6803
507	2.5518	0.8692	1.2615	50.3262	2.0559	19.402	15.8558	6.968	2.8706	0.8107	0.875	0.4537	2	20.0021	9.6784	4.6044	21.3334	12.7792	3.8808
508	2.1061	0.8506	1.0187	15.7961	1.6361	-20.5674	7.0652	5.6278	1.2789	0.8068	0.9298	0.4695	2	7.1973	2.5186	3.0562	5.3649	8.5181	-1.4803
509	1.9131	0.846	0.9084	5.361	1.4648	-34.6611	8.888	5.0843	1.588	0.8312	0.9017	0.4986	2	8.0739	3.1693	4.0888	6.3564	11.9689	-2.7985
510	2.9525	0.8454	1.4825	71.1575	2.3428	64.1632	11.8986	7.8421	2.2494	0.7651	0.9162	0.4569	2	17.6397	13.2663	1.0799	29.0384	4.2641	11.3182	0.7651
511	2.6018	0.8997	1.4088	52.6069	2.1672	-21.469	15.8417	7.3543	3.0347	0.8767	0.9727	0.5604	2	22.3178	5.9913	8.3857	10.6919	19.2424	-4.7914
512	2.977	0.872	1.585	72.1525	2.4328	-13.8058	0.397	8.1554	0.0772	0.8687	0.9303	0.545	2	0.6293	0.1594	0.1215	0.2925	0.4519	-0.0869
513	2.1114	0.8701	1.0647	16.165	1.6747	-6.3345	1.2207	5.7715	0.2252	0.8379	0.9486	0.4958	2	1.2997	0.5612	0.39	1.1319	1.298	-0.0823
514	2.4295	0.8709	1.2293	41.9743	1.9531	-11.3345	6.5023	6.6471	1.2025	0.832	0.8946	0.5073	2	7.9933	2.7666	2.4723	5.4533	7.2391	-0.906
515	2.3166	0.9847	1.3892	30.7305	2.073	3.3783	5.1458	7.1662	0.9975	0.8626	1.0545	0.5231	2	7.1486	2.8423	2.4123	5.4338	4.9722	0.2415
516	2.581	0.881	1.348	51.7375	2.1073	-22.3946	5.7039	7.1434	1.0764	0.8156	0.9262	0.5395	2	7.6889	2.0447	2.9369	3.7897	6.9811	-1.7219
517	1.8958	0.8695	0.9403	4.6315	1.4862	4.0424	9.1106	5.1788	1.6542	0.8222	0.9433	0.4805	2	8.5667	4.5472	2.1513	9.4627	8.7421	0.3463
518	2.2116	0.8577	1.0958	23.2446	1.7389	35.1369	7.681	5.9589	1.4125	0.8588	0.9249	0.5242	2	8.4168	5.569	1.1206	10.6243	4.9823	2.9574
519	2.8637	0.9118	1.531	66.9116	2.4328	46.1796	9.3854	8.2032	1.7516	0.8669	0.895	0.5177	2	14.3691	9.2505	2.1425	17.8694	5.0513	6.6356
520	3.3432	0.8395	1.7037	88.2898	2.6555	71.9316	19.2948	8.8177	3.728	0.7005	0.9519	0.4305	2	32.8726	25.9771	0.6776	60.3482	5.4157	23.6458	0.7005
521	2.2327	0.8686	1.1392	24.4786	1.7775	-9.3015	2.5424	6.0927	0.4754	0.85	0.9164	0.4981	2	2.8963	1.1149	0.9166	2.2381	2.7788	-0.2694
522	3.2296	0.7701	1.3807	83.8516	2.36	55.6105	13.0603	7.8139	2.3077	0.5907	0.8562	0.3376	2	18.0324	11.985	1.0087	35.5034	5.7976	10.0279	0.5907
523	2.722	0.8993	1.4598	59.8568	2.2743	24.8126	12.0732	7.6901	2.2918	0.8272	0.949	0.5005	2	17.6245	8.9167	3.3823	17.8148	9.0776	4.3731
524	2.222	0.8575	1.0968	23.8019	1.7475	-11.4781	6.1092	5.9856	1.1195	0.8595	0.9298	0.535	2	6.7006	2.8745	1.3065	5.3729	6.8106	-0.7691
525	2.6462	0.8821	1.3818	55.8454	2.1672	44.2343	10.8113	7.3331	2.0372	0.7993	0.9284	0.4693	2	14.9391	9.4377	1.5372	20.1096	6.029	6.6082
526	3.1278	0.8974	1.6704	79.8519	2.6341	64.6395	12.6093	8.8182	2.3885	0.6809	0.9274	0.425	2	21.0625	15.5097	0.9449	36.4918	4.4586	13.6147	0.6809
527	2.5283	0.9026	1.3627	48.6969	2.1073	-21.432	5.7109	7.1694	1.0855	0.9165	0.9171	0.5184	2	7.7823	1.927	2.7938	3.7172	6.9347	-1.6679
528	2.9834	0.8962	1.645	72.5524	2.5013	64.6124	14.574	8.3995	2.8542	0.7971	0.9558	0.4944	2	23.9742	18.04	1.5665	36.4887	5.1573	15.4903
529	3.9007	0.797	1.7405	99.0563	2.9724	-6.4619	7.4749	9.7663	1.3321	0.6097	0.8792	0.3176	2	13.0101	1.6869	3.6752	5.3112	7.958	-0.8407	0.6097
530	2.243	0.857	1.1105	25.1586	1.7646	38.9782	8.7371	6.0389	1.6067	0.8575	0.9235	0.4735	2	9.7026	6.3066	0.8793	13.3183	5.3318	3.7819
531	2.2777	0.9753	1.3085	27.5107	2.0173	-2.9627	1.3857	6.9788	0.2598	0.8513	0.9555	0.5056	2	1.8132	0.6677	0.7238	1.3206	1.4268	-0.0537
532	2.8084	0.8603	1.4722	64.8087	2.2572	8.416	8.9927	7.5901	1.7443	0.8577	0.9242	0.5081	2	13.2391	5.2992	2.0992	10.4285	8.2358	1.1142
533	2.8865	0.8523	1.4654	68.0364	2.3043	61.8642	23.3522	7.7289	4.4276	0.8034	0.9169	0.4414	2	34.2203	25.1007	1.7297	56.8693	8.9053	21.1701
534	3.7588	0.7937	1.7865	98.01	2.8482	28.4124	8.9882	9.3727	1.7132	0.6545	0.9163	0.3996	2	16.0574	7.1337	1.937	17.8508	6.4344	4.5623	0.6545
535	2.8383	0.9196	1.6163	66.0215	2.4285	44.7273	6.131	8.1995	1.2086	0.8715	0.9838	0.5545	2	9.9096	6.3114	1.376	11.3821	3.3888	4.4323
536	2.725	0.8945	1.44	60.057	2.2657	56.0333	8.814	7.6574	1.6575	0.8139	0.949	0.4967	2	12.6921	9.0367	0.8426	18.1932	3.8752	7.1118
537	2.1656	0.8462	1.0497	19.9835	1.679	-23.6456	4.1078	5.7574	0.7489	0.8532	0.8882	0.4924	2	4.312	1.4815	1.6631	3.0088	5.0794	-1.0196
538	2.978	0.8618	1.5294	72.2615	2.4071	35.1288	15.3704	8.0628	2.9156	0.8098	0.9151	0.4844	2	23.5075	13.0877	3.4385	27.0198	9.9713	8.2579
539	2.6844	0.914	1.5331	58.3477	2.2743	8.913	0.5598	7.7081	0.1114	0.8898	0.9598	0.5653	2	0.8583	0.3648	0.1234	0.6453	0.51	0.0765
540	2.0682	0.8847	1.0788	12.9741	1.6618	-14.3502	12.025	5.7484	2.2567	0.8751	0.9293	0.5453	2	12.9726	5.6374	4.5376	10.3376	13.7513	-1.8616
541	3.5485	0.8433	1.754	94.7887	2.8397	-3.2915	3.5422	9.4005	0.6609	0.505	0.9081	0.2951	2	6.213	0.8752	1.2264	2.9657	3.6587	-0.2045	0.505
542	2.8823	0.8452	1.4123	67.86	2.2829	72.5154	7.4123	7.6534	1.3678	0.6471	0.8934	0.3361	2	10.4684	8.276	0.3028	24.6202	2.0372	7.5912	0.6471
543	2.5285	0.78	1.0825	48.7432	1.8417	26.4451	6.7252	6.196	1.175	0.7897	0.8612	0.4181	2	7.28	3.9933	1.7695	9.5518	4.9469	1.9252
544	2.0946	0.8911	1.1117	14.9998	1.6961	-14.4992	1.2941	5.8637	0.2454	0.8752	0.9567	0.5173	2	1.4387	0.5579	0.464	1.0785	1.4818	-0.2086
545	2.5089	0.8506	1.1717	46.9485	1.9788	10.2145	6.8355	6.7043	1.1946	0.7823	0.8569	0.415	2	8.0092	3.3649	1.3018	8.109	6.1375	0.8181
546	2.803	0.8499	1.3647	64.6191	2.2272	-3.0479	0.7239	7.4838	0.132	0.7908	0.886	0.4412	2	0.9879	0.2991	0.2356	0.6778	0.746	-0.0301
547	2.0825	0.9126	1.144	14.0987	1.7218	0.8055	8.1133	5.9706	1.5546	0.88	0.9857	0.5898	2	9.2816	4.8214	2.5346	8.1748	8.048	0.0748
548	3.3955	0.79	1.5355	90.1904	2.5484	14.8865	5.9996	8.4268	1.0932	0.6411	0.905	0.3502	2	9.2124	3.1598	0.7305	9.0224	5.1065	1.3714	0.6411
549	1.899	0.8846	0.974	4.7453	1.5119	3.2519	4.4264	5.2774	0.8169	0.885	0.9517	0.5482	2	4.3113	2.4876	1.025	4.5381	4.2823	0.1402
550	2.2234	0.8753	1.1512	23.9318	1.7817	5.7808	0.2481	6.1141	0.0467	0.8509	0.9164	0.5003	2	0.2856	0.1335	0.0776	0.2668	0.2338	0.0165
551	2.6497	0.93	1.4706	56.0564	2.2786	3.5573	1.3409	7.7415	0.2547	0.8314	0.9252	0.4773	2	1.972	0.6874	0.5685	1.4403	1.2933	0.0702
552	2.638	0.91	1.4222	55.2468	2.2229	19.4067	8.5804	7.5418	1.618	0.8615	0.8938	0.4753	2	12.203	5.6553	1.8633	11.8972	6.9152	2.3682
553	1.8688	0.9404	1.0703	3.6684	1.5676	-37.3522	11.6599	5.5209	2.2604	0.9262	0.9853	0.5753	2	12.4796	4.5522	6.1828	7.9127	16.0153	-4.6614
554	2.9271	0.8522	1.4741	70.0977	2.3385	69.6467	17.7258	7.8364	3.3344	0.7975	0.8926	0.4458	2	26.1296	20.5969	2.1966	46.2045	5.3805	18.1984
555	1.9489	0.9111	1.0536	6.8079	1.5976	4.3812	10.2165	5.5786	1.9295	0.9012	0.9517	0.5808	2	10.7641	6.1454	3.2928	10.5804	9.7684	0.4716
556	3.1143	0.8643	1.5498	79.107	2.5313	5.5502	0.8796	8.4558	0.1612	0.7578	0.8805	0.4619	2	1.3632	0.4594	0.343	0.9946	0.8308	0.0757
557	2.4435	0.9295	1.3778	43.5141	2.0858	-2.5343	5.9281	7.1354	1.1447	0.9162	0.9219	0.5628	2	8.1678	3.2138	2.1596	5.7106	6.0784	-0.207
558	3.3883	0.888	1.7928	89.9848	2.8397	35.4153	19.7496	9.4528	3.7457	0.8155	0.9287	0.4827	2	35.407	18.6961	2.2893	38.7347	12.7554	12.5395
559	2.1153	0.9027	1.1489	16.3869	1.7346	-2.4793	3.9565	5.9989	0.7577	0.886	0.9475	0.5177	2	4.5456	1.9862	1.1672	3.8368	4.0545	-0.1127
560	1.5926	0.875	0.7761	0.0551	1.2292	-7.1749	14.2823	4.378	2.5319	0.809	0.9205	0.4847	2	11.0845	6.6233	4.4611	13.6662	15.3071	-0.7953
561	2.5238	0.8626	1.2259	48.3732	2.0173	27.3133	0.201	6.8393	0.036	0.7975	0.8883	0.4188	2	0.2464	0.1285	0.0438	0.3068	0.1461	0.0673
562	2.5558	0.9109	1.3896	50.498	2.1501	-5.1057	1.3545	7.3142	0.2573	0.8646	0.9118	0.5219	2	1.8822	0.647	0.5008	1.2395	1.4237	-0.0961
563	2.1846	0.9204	1.2314	21.3429	1.8289	25.3512	10.1869	6.3166	1.9859	0.9086	0.9706	0.601	2	12.5442	7.7506	2.3113	12.8953	7.6043	3.1801
564	2.2076	0.8852	1.1584	22.8958	1.786	12.4336	4.1942	6.1392	0.7914	0.862	0.9292	0.5522	2	4.8586	2.6324	1.3089	4.7668	3.6728	0.6041
565	2.9343	0.8849	1.4879	70.5278	2.4285	74.4292	5.1484	8.1573	0.9391	0.6582	0.9103	0.3487	2	7.6603	6.1606	0.2674	17.6658	1.3165	5.7015	0.6582
566	2.3859	0.9848	1.4591	36.6255	2.1415	5.1874	7.9814	7.3816	1.5777	0.9117	1.0238	0.596	2	11.6456	5.1144	3.7096	8.581	7.5675	0.6041
567	2.1825	0.96	1.3373	21.1133	1.8974	9.1053	10.5489	6.5821	2.1433	0.9272	0.9925	0.6366	2	14.1071	7.3881	4.5839	11.6062	9.5883	1.2845
568	3.1558	0.8499	1.5715	81.1407	2.527	54.443	7.5586	8.4258	1.4098	0.7292	0.9026	0.3932	2	11.8783	7.8209	0.7821	19.891	3.4435	6.4669	0.7292
569	2.2881	0.938	1.3386	28.3525	1.9574	30.7724	8.5102	6.7423	1.6896	0.9164	0.9819	0.5804	2	11.3917	6.9248	1.9865	11.9318	5.8915	3.5055
570	3.2309	0.8024	1.4798	83.9304	2.4542	57.6324	11.7579	8.144	2.1365	0.7886	0.8596	0.432	2	17.3994	12.1797	0.8047	28.1929	4.9815	10.0277
571	2.0909	0.8855	1.0931	14.6704	1.6832	23.2538	10.0642	5.8167	1.8913	0.8277	0.9529	0.5547	2	11.0012	6.8432	1.9301	12.3357	7.7242	2.5582
572	2.5925	0.8552	1.2682	52.2585	2.0601	-3.8663	0.7008	6.9652	0.1276	0.7888	0.8597	0.4584	2	0.8887	0.2993	0.2535	0.6529	0.7279	-0.0344
573	2.9863	0.9001	1.6978	72.8075	2.5142	63.2008	16.3417	8.4446	3.2855	0.818	0.9562	0.5245	2	27.7449	20.6889	1.898	39.448	6.0135	17.535
574	2.4281	0.9578	1.4239	41.7976	2.1287	-7.8379	6.0231	7.3059	1.1739	0.883	0.9665	0.5819	2	8.5763	3.1072	2.6406	5.34	6.4953	-0.6722
575	1.942	0.8987	1.029	6.5657	1.5719	-9.9611	5.3727	5.4827	1.0084	0.8714	0.9629	0.565	2	5.5285	2.7875	1.8414	4.9335	5.9081	-0.5507
576	1.9499	0.8696	0.9763	6.831	1.5333	-18.0105	12.2636	5.3269	2.2476	0.855	0.9211	0.5346	2	11.973	5.5799	4.3559	10.4381	14.4719	-2.1564
577	3.6724	0.8661	1.9625	96.8636	3.0196	-1.6093	6.9182	9.9919	1.3588	0.6548	0.9178	0.3531	2	13.577	2.2635	2.831	6.4108	7.0297	-0.2185	0.6548
578	2.0179	0.9015	1.0782	10.1944	1.6447	30.6037	2.1587	5.7148	0.4073	0.8798	0.9557	0.5369	2	2.3275	1.5166	0.2912	2.8246	1.498	0.7123
579	3.1869	0.8846	1.6905	82.5775	2.6512	52.7969	10.9061	8.8566	2.0817	0.7242	0.9401	0.398	2	18.4367	11.7829	1.3977	29.6051	5.1481	9.734	0.7242
580	2.1754	0.9396	1.2719	20.7696	1.8546	-6.7706	1.4016	6.4214	0.2776	0.9194	0.993	0.6119	2	1.7827	0.795	0.6711	1.2993	1.4966	-0.1207
581	3.6645	0.8733	1.9484	96.799	3.0367	25.2484	7.295	10.0543	1.4137	0.6702	0.9408	0.3629	2	14.2136	5.5679	1.7583	15.3414	5.4532	3.5887	0.6702
582	2.3044	1.0162	1.4467	29.415	2.1201	12.4761	5.6346	7.3567	1.1081	0.927	1.0003	0.6219	2	8.1516	4.0841	1.8129	6.5671	4.9318	1.017
583	2.517	0.9357	1.4031	47.7894	2.1672	7.0827	9.307	7.3987	1.765	0.854	0.9264	0.4992	2	13.0586	5.2417	2.6467	10.5004	8.6476	0.9249
584	2.0684	0.9305	1.1852	12.9982	1.7389	-20.5142	7.1833	6.0468	1.408	0.9155	0.9853	0.6059	2	8.5136	3.4987	3.8015	5.7743	8.6566	-1.7465
585	3.5303	0.8589	1.8004	94.1741	2.8739	4.7837	3.892	9.526	0.7356	0.6528	0.93	0.3933	2	7.0072	1.7926	1.2265	4.5582	3.7059	0.3352	0.6528
586	3.6607	0.8809	2.0368	96.7559	3.0581	42.2711	5.7647	10.1304	1.159	0.7008	0.9732	0.4478	2	11.7416	6.4535	0.5361	14.4118	3.3279	4.9633	0.7008
587	2.6251	0.9076	1.4503	54.201	2.2058	51.7778	19.2134	7.485	3.7228	0.8383	0.9634	0.4753	2	27.8652	18.8316	2.6171	39.6214	9.265	14.428
588	3.2207	0.8156	1.5598	83.5762	2.4842	9.3282	3.9195	8.2527	0.7408	0.6352	0.934	0.3877	2	6.1137	1.9482	0.7335	5.0248	3.5539	0.5703	0.6352
589	2.7241	0.8875	1.4835	59.9402	2.2486	64.4106	10.1798	7.5952	1.9883	0.8616	0.938	0.5555	2	15.1017	11.7397	0.6095	21.1321	3.6228	9.7271
590	2.4396	0.9608	1.4608	43.1276	2.1458	23.6844	5.0913	7.3637	1.01	0.8619	0.9918	0.5902	2	7.4374	4.0546	2.218	6.87	3.8854	1.7615
591	3.1211	0.8871	1.6656	79.565	2.5998	47.466	7.8981	8.6981	1.5124	0.8195	0.9214	0.4846	2	13.1551	8.2548	1.285	17.0348	4.1491	6.2442
592	3.808	0.863	2.075	98.4668	3.1266	3.5753	9.2456	10.3247	1.8581	0.8615	0.9345	0.4988	2	19.1846	5.1325	1.7568	10.2903	8.915	0.6859
593	2.1362	0.9115	1.1826	18.0242	1.7689	-8.8694	3.661	6.1172	0.7078	0.887	0.9606	0.543	2	4.3295	1.78	1.3223	3.2784	3.9856	-0.384
594	2.0634	0.8872	1.0765	12.7454	1.6618	25.564	0.1952	5.7515	0.0365	0.8812	0.9286	0.5415	2	0.2101	0.1324	0.0394	0.2445	0.1453	0.0537
595	2.878	0.9187	1.6132	67.6136	2.4628	67.1089	16.0043	8.3059	3.1084	0.7983	1.0021	0.4867	2	25.8182	19.8881	2.6963	40.866	5.2641	17.3263	0.7983
596	2.3661	0.9443	1.4204	34.7083	2.043	3.9842	1.2898	7.0195	0.261	0.9604	0.9812	0.5817	2	1.832	0.7933	0.5027	1.3638	1.2383	0.073
597	2.1997	0.9103	1.2146	22.342	1.8246	41.0284	8.4107	6.2908	1.6239	0.8539	0.9853	0.5647	2	10.2156	6.9923	1.2795	12.3816	4.9599	4.1913
598	2.3184	0.9522	1.3081	30.8804	2.013	20.884	2.7586	6.9355	0.5203	0.8855	0.9572	0.5588	2	3.6085	1.9731	1.0067	3.5313	2.1826	0.7536
599	2.3841	0.9013	1.3184	36.427	1.9745	-2.4392	1.089	6.7507	0.2127	0.8834	0.9477	0.5194	2	1.4357	0.5444	0.3575	1.0481	1.1155	-0.035
600	2.011	0.8685	1.0078	9.7932	1.5847	15.6322	3.6162	5.4871	0.6642	0.8289	0.9432	0.4825	2	3.6444	2.0417	0.7886	4.2316	3.0507	0.5697
601	2.546	0.9071	1.3803	49.8744	2.133	4.9243	1.2295	7.2557	0.2339	0.8622	0.9298	0.4807	2	1.6971	0.6455	0.359	1.3428	1.1689	0.0836
602	1.9378	0.8408	0.9131	6.37	1.4777	4.6626	6.8822	5.1188	1.2277	0.8299	0.8892	0.4813	2	6.2841	3.4507	1.8745	7.1698	6.561	0.293
603	3.1327	0.9396	1.9006	80.1395	2.754	63.5395	7.2478	9.2471	1.4897	0.7415	1.0176	0.4662	2	13.7752	9.9846	1.2312	21.4174	2.6426	8.7527	0.7415
604	2.0793	0.9067	1.1342	13.8318	1.7089	-19.7816	6.1525	5.9231	1.1781	0.9163	0.9163	0.561	2	6.9782	2.7538	2.7423	4.9089	7.3696	-1.3804
605	2.3959	0.9798	1.4488	37.8082	2.1415	-13.9061	0.4515	7.3751	0.0887	0.92	0.9874	0.5455	2	0.6541	0.1896	0.2338	0.3475	0.5143	-0.091
606	1.6697	0.9225	0.8961	0.2976	1.3577	-43.8836	10.9963	4.8392	2.0362	0.8779	0.9834	0.5832	2	9.8538	4.9031	6.1232	8.407	15.8215	-4.3242
607	2.4074	0.9292	1.3454	39.2896	2.0516	12.4928	4.536	7.0273	0.8684	0.8493	0.9625	0.5157	2	6.1027	2.8095	2.263	5.4475	3.9693	0.7624
608	2.6447	0.8563	1.3545	55.7806	2.1073	47.3019	12.788	7.1145	2.4346	0.8708	0.9418	0.4854	2	17.3213	11.4642	1.7239	23.6203	6.7392	8.1933
609	2.5159	0.7983	1.0509	47.6974	1.8717	60.538	10.9875	6.3098	1.83	0.7418	0.813	0.3546	2	11.5468	8.5276	1.4309	24.0489	4.3357	6.9902
610	2.3146	0.9005	1.2713	30.5535	1.9102	-24.6677	6.0536	6.5479	1.1753	0.8691	0.9947	0.5713	2	7.6959	2.4129	2.6387	4.2236	7.5466	-1.8984
611	3.2522	0.8497	1.6592	84.9583	2.6084	67.0769	21.8665	8.6812	4.1792	0.7549	0.9013	0.4505	2	36.2809	27.5792	1.8271	61.2207	7.199	24.3361	0.7549
612	2.0768	0.8929	1.0995	13.6623	1.6832	4.0217	6.097	5.8255	1.1507	0.8649	0.9326	0.5554	2	6.7036	3.5197	1.6946	6.337	5.8516	0.2696
613	2.0028	0.9339	1.148	9.3932	1.6832	-36.5863	5.6501	5.8761	1.1038	0.9174	0.9829	0.5643	2	6.4863	1.9814	3.4092	3.5114	7.7171	-2.3731
614	3.2126	0.8615	1.6279	83.2818	2.6084	68.6684	15.3398	8.6949	2.872	0.7398	0.881	0.4334	2	24.9716	19.2306	1.0428	44.3713	4.8062	17.1476	0.7398
615	2.1169	0.9167	1.1805	16.5226	1.7603	12.9573	7.3241	6.0968	1.4181	0.9089	0.9811	0.5575	2	8.6461	4.6743	1.9065	8.3846	6.375	1.1203
616	3.2568	0.8706	1.7626	85.296	2.6726	73.7623	8.3498	8.9073	1.6523	0.7505	0.9166	0.4499	2	14.7174	11.8415	0.1643	26.3231	2.1908	10.8559	0.7505
617	2.2237	0.8659	1.1295	23.9578	1.7646	-7.3839	0.9994	6.0492	0.1866	0.8463	0.9166	0.4815	2	1.1288	0.4334	0.3637	0.9001	1.0731	-0.0833
618	1.9524	0.9118	1.0652	6.9465	1.6019	-10.3023	6.4325	5.593	1.2251	0.8956	0.9556	0.586	2	6.8519	3.4517	2.7212	5.8902	7.0949	-0.7059
619	2.6089	0.8394	1.2103	53.0197	2.0387	39.7722	8	6.88	1.4073	0.7945	0.8499	0.4507	2	9.6824	6.0224	0.8726	13.3627	4.8181	3.8509
620	2.1654	0.899	1.1689	19.9456	1.7732	-12.0321	10.5444	6.1155	2.0154	0.9163	0.9163	0.561	2	12.3254	5.1448	3.5215	9.1701	11.8135	-1.483
621	3.1766	0.7936	1.43	82.1683	2.3857	54.4474	12.9108	7.9193	2.3313	0.7361	0.8542	0.3714	2	18.4624	12.2368	1.3415	32.9436	5.8812	10.0523
622	2.5878	0.9094	1.4252	51.9899	2.1758	25.438	4.8416	7.3929	0.9334	0.8798	0.9535	0.5572	2	6.9003	3.7668	1.8285	6.7602	3.6101	1.7553
623	2.9036	0.8838	1.548	68.8857	2.3985	65.3487	11.1937	8.0617	2.1494	0.7802	0.9066	0.4311	2	17.3278	12.9956	1.1096	30.1457	3.8787	11.3235
624	2.4191	0.8628	1.2185	40.6548	1.9274	-7.4251	8.1979	6.5569	1.5234	0.8275	0.9744	0.4969	2	9.9891	3.6341	2.95	7.3139	8.8067	-0.7417
625	1.9667	0.9036	1.0559	7.5949	1.6019	-40.7428	8.1977	5.5828	1.5505	0.8559	0.9831	0.5272	2	8.656	2.556	3.7065	4.8483	11.5378	-3.5267
626	2.276	0.8917	1.2203	27.3776	1.8588	5.5691	9.0111	6.3758	1.7247	0.8799	0.9616	0.5161	2	10.9963	5.0039	3.525	9.6962	8.5096	0.6124
627	1.8768	0.7903	0.7796	3.9284	1.3492	-28.701	2.6297	4.6595	0.44	0.7604	0.8325	0.395	2	2.0501	0.7485	1.1431	1.8949	3.3845	-0.5884
628	2.7382	0.9059	1.4993	60.7934	2.3043	-14.3296	9.6875	7.7923	1.864	0.8533	0.9238	0.5344	2	14.5245	3.8376	3.6271	7.1813	11.076	-2.0813
629	2.116	0.8974	1.1372	16.4486	1.7261	20.001	5.2152	5.9655	0.9942	0.8819	0.9476	0.5233	2	5.9307	3.3693	1.042	6.4391	4.1721	1.1862
630	2.4095	0.9325	1.3042	39.55	2.0601	-14.2258	1.0058	7.0584	0.1858	0.8377	0.9378	0.4997	2	1.3117	0.3874	0.5359	0.7753	1.1488	-0.1866
631	3.3865	0.8275	1.6458	89.9232	2.6555	44.0239	14.1703	8.8043	2.6489	0.6846	0.8834	0.387	2	23.3214	13.3369	2.0106	34.4588	7.9319	10.267	0.6846
632	2.2913	0.898	1.2391	28.5134	1.8845	-6.8452	1.1	6.4641	0.2109	0.8681	0.9338	0.5113	2	1.363	0.5077	0.4461	0.9928	1.1753	-0.0933
633	2.7635	0.8711	1.4553	62.1759	2.2443	62.0716	1.2591	7.5623	0.2423	0.8263	0.9507	0.4876	2	1.8324	1.3703	0.0675	2.8102	0.4775	1.1374
634	2.1344	0.8758	1.098	17.9618	1.7047	-9.503	5.5634	5.8725	1.0402	0.8511	0.9166	0.5006	2	6.1086	2.4691	1.237	4.9326	6.0923	-0.5805
635	2.3178	0.9323	1.2461	30.8395	1.9745	7.9658	7.2475	6.7891	1.3302	0.834	0.8917	0.511	2	9.0311	4.1281	3.2301	8.0779	6.6701	0.7194
636	1.8903	0.9011	1.0019	4.427	1.529	-14.7882	4.7731	5.3511	0.8937	0.8748	0.9439	0.5186	2	4.7822	2.1344	2.0996	4.1153	5.4788	-0.7072
637	3.434	0.9098	1.9869	91.5753	2.9467	55.67	4.0894	9.8155	0.8278	0.8087	1.0073	0.4625	2	8.1252	5.3617	0.7496	11.5937	1.8128	4.5233	0.8087
638	3.2982	0.8714	1.7366	86.9962	2.7112	52.4707	10.0135	9.0294	1.9259	0.7926	0.9236	0.4375	2	17.3895	11.2068	1.5017	25.6138	4.7593	9.1244
639	2.9954	0.8937	1.6748	73.2642	2.5056	41.0351	2.7493	8.4099	0.5475	0.8642	0.9398	0.5562	2	4.6046	2.7912	0.4427	5.0183	1.6211	1.8895
640	2.5153	0.858	1.2324	47.5749	2.0002	1.408	1.2563	6.7801	0.2284	0.8282	0.8877	0.4464	2	1.5483	0.5747	0.4211	1.2874	1.2386	0.0218
641	2.7303	0.7912	1.1993	60.3076	2.0259	48.1971	17.5049	6.7865	3.0934	0.7506	0.8579	0.4224	2	20.9936	13.9485	2.2531	33.022	9.0677	10.1183
642	2.0463	0.863	1.0177	11.7267	1.6061	-37.7788	6.4402	5.5479	1.1814	0.8512	0.9167	0.5269	2	6.5542	2.1993	2.4247	4.1739	8.8731	-2.4761
643	2.2074	0.8783	1.1457	22.8442	1.7732	-6.2962	4.5096	6.0907	0.8483	0.8734	0.9466	0.5457	2	5.1666	2.2905	1.2719	4.1976	4.7936	-0.3253
644	1.7991	0.9505	1.0404	1.7947	1.5162	20.074	4.6751	5.3725	0.9054	0.9279	1.0075	0.6296	2	4.864	3.3291	1.5349	5.2874	3.7367	0.9764
645	2.2099	0.9005	1.2048	23.0636	1.816	17.7872	4.9902	6.2519	0.9617	0.8754	0.9875	0.5691	2	6.0122	3.4041	0.9802	5.9816	4.1025	1.0694
646	4.0564	0.9225	2.4258	99.5383	3.5592	40.5612	5.0451	11.7554	1.0411	0.8787	0.9776	0.5574	2	12.2383	6.6356	0.7231	11.9037	2.9987	4.964
647	2.1091	0.9059	1.1437	16.0173	1.7346	-3.7307	9.8551	6.0028	1.8777	0.8734	0.9835	0.5462	2	11.2713	5.163	3.585	9.4532	10.2231	-0.4205
648	2.4025	0.9379	1.3286	38.6117	2.0644	34.3007	3.0681	7.0786	0.5759	0.8845	0.9445	0.5007	2	4.0763	2.4075	0.6766	4.8081	2.0158	1.3982
649	2.5844	0.948	1.5468	51.8952	2.2572	10.0646	0.6407	7.697	0.1288	0.9076	0.994	0.5884	2	0.991	0.4388	0.2551	0.7457	0.5762	0.0997
650	2.0847	0.8887	1.0833	14.2201	1.6832	-21.4654	4.8126	5.8205	0.8957	0.8629	0.9369	0.5646	2	5.2135	2.1815	2.0197	3.8635	5.8454	-1.1191
651	2.7063	0.8174	1.2568	59.2911	2.0687	-9.0494	1.3233	6.9495	0.2393	0.7859	0.8669	0.4534	2	1.6631	0.5037	0.3678	1.111	1.4431	-0.1505
652	2.7812	0.8664	1.4431	63.2813	2.2486	-2.8097	0.8156	7.5703	0.1555	0.8335	0.9352	0.4788	2	1.177	0.3684	0.295	0.7695	0.8385	-0.0331
653	2.4505	0.943	1.476	44.0062	2.1201	38.7951	8.9673	7.2601	1.8231	0.907	1.026	0.6255	2	13.2357	8.5675	1.8641	13.698	5.4884	5.1348
654	1.8747	0.8109	0.8158	3.8266	1.3791	-48.5587	13.2844	4.7761	2.2691	0.7805	0.8801	0.4338	2	10.8374	3.2977	6.0478	7.6023	19.7341	-5.2625
655	3.4159	0.9167	1.9647	91.0156	2.951	53.1184	9.0823	9.8374	1.8139	0.787	1.0062	0.4444	2	17.8439	11.3706	1.8748	25.5879	4.2579	9.4784	0.787
656	2.2221	0.8551	1.0871	23.8148	1.7432	8.6591	3.9391	5.9693	0.7174	0.8641	0.9311	0.5191	2	4.2822	2.2384	1.2195	4.3123	3.598	0.3708
657	2.5157	0.8638	1.2949	47.6668	2.013	65.236	19.4338	6.8272	3.686	0.7616	0.9216	0.4298	2	25.1648	19.3205	1.337	44.9484	6.7561	16.4165	0.7616
658	2.112	0.9394	1.2322	16.202	1.7946	36.2856	0.1427	6.2328	0.0282	0.8909	0.9739	0.5455	2	0.1758	0.1134	0.0227	0.2078	0.0909	0.0638
659	2.3794	0.8585	1.1934	35.9318	1.8845	-14.4937	6.4243	6.4174	1.1947	0.8335	0.9027	0.4676	2	7.6668	2.328	2.0983	4.9788	7.3552	-1.1112
660	2.8326	0.8536	1.4136	65.865	2.2615	1.8879	5.9953	7.5957	1.1158	0.8064	0.9502	0.4997	2	8.475	3.0991	1.1624	6.2024	5.8821	0.16
661	1.9218	0.9105	1.0413	5.5897	1.5719	-5.7078	4.8002	5.4971	0.9093	0.8877	0.9463	0.577	2	4.9984	2.6424	1.5576	4.5798	5.0743	-0.2853
662	1.8647	0.8647	0.916	3.5781	1.452	-9.112	3.7177	5.0656	0.6723	0.8772	0.9247	0.4882	2	3.4054	1.6703	1.3421	3.421	4.0566	-0.3103
663	2.0798	0.9446	1.2197	13.8803	1.7732	8.2731	5.6497	6.1722	1.1165	0.9487	1.013	0.6201	2	6.891	3.7838	2.3379	6.1015	5.1822	0.5701
664	2.1932	0.9231	1.2457	21.9441	1.8417	11.5708	0.5121	6.3603	0.1003	0.9227	0.9886	0.5867	2	0.6379	0.3395	0.1679	0.5786	0.4528	0.0738
665	2.4312	0.9057	1.3567	42.2101	2.0259	8.9887	2.9176	6.9175	0.5722	0.9193	0.9427	0.5773	2	3.9583	1.8887	0.6317	3.2716	2.6554	0.3558
666	2.5799	0.9677	1.5721	51.6588	2.2957	-7.5807	0.7922	7.8436	0.1588	0.905	1.0136	0.6161	2	1.2454	0.4306	0.3022	0.699	0.8523	-0.0944
667	2.4141	0.9367	1.3554	40.0287	2.073	17.8882	10.9273	7.1041	2.0848	0.8968	0.9666	0.5234	2	14.8109	7.3459	3.0308	14.0338	8.9723	2.6494
668	1.9936	0.9447	1.1602	8.9239	1.6918	49.6435	5.2106	5.9167	1.0217	0.9234	1.0274	0.5749	2	6.0453	4.5095	0.7757	7.8439	2.6238	3.0011
669	2.4204	0.9232	1.3882	40.8301	2.0516	-40.7086	4.7091	7.0198	0.9313	0.917	0.9825	0.5505	2	6.5372	0.9866	4.1472	1.7921	6.6261	-2.6612
670	2.0262	0.9048	1.0955	10.6085	1.6575	-16.0706	7.5681	5.7592	1.4396	0.8791	0.9474	0.5235	2	8.2909	3.2663	3.292	6.2392	8.7842	-1.3324
671	3.5532	0.8206	1.7712	94.8949	2.7711	51.348	5.3885	9.1597	1.042	0.733	0.9497	0.3985	2	9.5441	5.9454	0.544	14.9193	2.6217	4.9007	0.733
672	2.8896	0.9229	1.6635	68.2836	2.4842	51.6885	5.716	8.3786	1.1349	0.8593	0.9742	0.5313	2	9.5085	6.3819	0.4938	12.0127	2.7615	4.9148
673	1.7225	0.9505	0.9849	0.6953	1.4434	6.8868	2.7555	5.1436	0.5276	0.9284	1.0243	0.5828	2	2.7139	1.6822	1.0317	2.8863	2.5657	0.1869
674	2.4068	0.9231	1.343	39.2173	2.0387	8.0038	1.5741	6.9794	0.3029	0.8638	0.9717	0.5136	2	2.114	0.9129	0.7562	1.7776	1.4482	0.1692
675	3.0527	0.8442	1.5086	76.6515	2.4242	60.6357	11.1932	8.0963	2.0857	0.7323	0.9005	0.387	2	16.8861	11.9442	1.1936	30.8636	4.406	10.239	0.7323
676	2.7716	0.9129	1.5185	62.8211	2.3514	67.9793	14.2186	7.949	2.7162	0.8311	0.9446	0.4652	2	21.591	16.7956	0.8137	36.1007	4.5529	14.6774
677	2.9766	0.8295	1.4497	72.1343	2.3214	64.9555	9.9626	7.7568	1.862	0.6823	0.9197	0.3918	2	14.4428	10.7495	0.9368	27.4333	3.4914	9.3814	0.6823
678	2.5056	0.9489	1.5579	46.7809	2.1844	40.1522	7.3221	7.4695	1.5272	0.9688	1.0262	0.6101	2	11.4071	7.2536	1.3189	11.89	4.3821	4.5802
679	3.2487	0.8122	1.5297	84.7204	2.497	64.1391	14.4753	8.2893	2.6713	0.6944	0.8804	0.4163	2	22.1428	16.3634	1.0784	39.3038	5.1909	14.2022	0.6944
680	3.1805	0.9342	1.8408	82.363	2.784	49.0172	4.4194	9.3346	0.8715	0.7494	0.9907	0.4238	2	8.1353	4.9426	1.4467	11.6622	2.2531	3.9877	0.7494
681	2.7602	0.9482	1.6516	62.0236	2.4242	69.1832	9.7994	8.222	1.9685	0.7888	0.9774	0.4633	2	16.1847	12.5961	0.9607	27.1896	3.0199	11.1971	0.7888
682	2.1469	0.8938	1.1407	18.7496	1.7475	-5.8637	9.202	6.0285	1.7412	0.9048	0.9661	0.5366	2	10.4967	4.612	2.6058	8.5948	9.7418	-0.6155
683	3.5384	0.9178	2.1107	94.534	3.0667	29.7473	2.1694	10.2021	0.4488	0.7871	0.9967	0.4227	2	4.5789	2.0062	1.6884	4.7467	1.5241	1.3621	0.7871
684	3.3341	0.8869	1.8102	88.0463	2.7883	77.5302	10.0726	9.2899	1.9627	0.7511	0.9352	0.4095	2	18.2334	15.0631	0.6512	36.7872	2.2632	14.1364	0.7511
685	2.2234	0.9079	1.2402	23.9188	1.8417	40.0555	0.1745	6.3416	0.0341	0.9231	0.9307	0.5291	2	0.2164	0.142	0.0318	0.2684	0.1046	0.0867
686	3.1665	0.8726	1.6838	81.6827	2.5998	60.8576	15.4285	8.681	2.9926	0.7796	0.9381	0.4275	2	25.9785	18.3915	1.0031	43.0235	6.0391	15.8099	0.7796
687	1.979	0.9074	1.0708	8.1763	1.619	-0.0984	4.9139	5.6413	0.9327	0.9024	0.9721	0.535	2	5.2618	2.6264	1.153	4.909	4.9187	-0.0052
688	3.2342	0.9135	1.8903	84.1275	2.7754	57.2486	9.9946	9.2818	2.0355	0.8214	0.963	0.5164	2	18.8927	13.0223	2.5897	25.2168	4.2728	10.8158
689	2.9599	0.9244	1.7295	71.4462	2.5527	13.3304	0.1962	8.5956	0.0395	0.8998	0.9578	0.5658	2	0.3393	0.1415	0.0426	0.25	0.1701	0.0452
690	3.4445	0.8079	1.6147	91.9705	2.6426	67.5465	7.4494	8.7421	1.3759	0.676	0.925	0.3417	2	12.0286	8.951	0.6306	26.197	2.4177	8.1249	0.676
691	2.1811	0.9366	1.2817	21.0496	1.8546	-37.4873	1.9891	6.4177	0.3972	0.921	0.9868	0.599	2	2.5494	0.6823	1.2908	1.1391	2.7346	-0.9557
692	4.4564	0.8897	2.5014	99.934	3.7948	-11.2333	10.0598	12.4553	2.0203	0.5929	0.955	0.3657	2	25.1636	1.2649	1.4011	3.4593	11.1897	-2.8267	0.5929
693	3.017	0.8783	1.5748	74.8831	2.4842	66.5507	11.3196	8.3242	2.1415	0.798	0.8901	0.4325	2	17.8261	13.5009	0.5994	31.2172	3.7863	11.8634
694	1.9316	0.9019	1.0323	5.9908	1.5676	46.4747	2.4621	5.4732	0.4644	0.8713	0.9521	0.5726	2	2.5416	1.9358	0.316	3.3807	1.3177	1.1812
695	1.8619	0.9684	1.115	3.4427	1.6019	28.8958	3.0687	5.6646	0.604	0.9481	1.0116	0.5917	2	3.4216	2.2798	0.9604	3.853	2.182	0.9887
696	4.194	0.8925	2.3503	99.78	3.5721	3.5084	5.797	11.759	1.1587	0.7373	0.9452	0.4089	2	13.6246	2.7651	0.7038	6.7626	5.5935	0.478	0.7029
697	2.6919	0.9129	1.4821	58.7607	2.2786	61.7936	16.0181	7.7201	3.0752	0.8647	0.9301	0.5338	2	23.7405	17.937	1.0445	33.6013	6.1198	14.6701
698	2.2638	0.9249	1.2907	26.6209	1.9102	0.9625	6.8823	6.5779	1.3504	0.9136	0.9824	0.5602	2	8.883	3.9039	2.9984	6.9684	6.8158	0.0855
699	2.6552	0.9164	1.4902	56.414	2.2529	26.1588	8.074	7.6438	1.5741	0.8568	0.9496	0.5089	2	12.0319	6.1812	1.0898	12.1467	5.9618	3.1474
700	2.3779	0.9235	1.3633	35.8048	2.013	-37.1443	0.1485	6.8991	0.0293	0.9064	0.9818	0.558	2	0.2024	0.0384	0.053	0.0689	0.2036	-0.0752
701	3.2875	0.8702	1.6826	86.7349	2.6983	37.571	9.0988	8.9875	1.7034	0.7246	0.9192	0.3838	2	15.3097	7.9323	2.299	20.6658	5.6802	5.752	0.7246
702	1.8761	0.9737	1.1325	3.8944	1.6233	-24.4481	1.4599	5.7388	0.2881	0.9383	1.0481	0.6207	2	1.6533	0.7234	0.8123	1.1656	1.8168	-0.4042
703	2.6009	0.9389	1.5586	52.5276	2.2529		0	7.672	0	0.8659	0.9991	0.5737	2	0	0	0	0	0	0
704	2.2878	0.8548	1.1257	28.3257	1.7989	-4.6132	0.4662	6.1439	0.0854	0.8398	0.8884	0.47	2	0.5248	0.205	0.2036	0.4362	0.4877	-0.0242
705	2.1058	0.9027	1.1395	15.7715	1.7261	28.6789	0.4198	5.972	0.0801	0.8679	0.9409	0.5178	2	0.4784	0.2923	0.0708	0.5644	0.2995	0.1372
706	3.6456	0.8692	1.9362	96.5193	3.0067	27.8619	2.4219	9.9552	0.471	0.6558	0.9182	0.3967	2	4.6892	1.9996	0.5071	5.0406	1.7471	1.3065	0.6558
707	2.4271	0.9518	1.4764	41.7241	2.1158	-51.9171	3.3088	7.2579	0.6731	0.9699	1.0325	0.658	2	4.8851	0.7715	2.2009	1.1725	5.0267	-2.5362
708	3.2471	0.9199	1.8202	84.5819	2.8054	30.8866	3.9436	9.3839	0.7649	0.6818	0.9308	0.4282	2	7.1782	3.384	0.4643	7.9038	2.7255	2.2171	0.6818
709	1.7731	0.9031	0.9278	1.3161	1.4263	8.33	0.4795	5.0306	0.0884	0.8518	0.9829	0.5639	2	0.4449	0.2849	0.1333	0.5053	0.4396	0.0371
710	2.0669	0.9701	1.2764	12.9018	1.8032	-53.9862	4.4703	6.2993	0.9058	0.9587	1.0648	0.6675	2	5.7059	1.5149	3.1428	2.2693	6.8838	-3.0804
711	2.0552	0.9121	1.1272	12.2531	1.6961	13.7609	4.1293	5.8893	0.7903	0.8872	0.982	0.5876	2	4.6545	2.7329	1.128	4.6512	3.5611	0.6405
712	2.4543	0.9371	1.3384	44.1556	2.1115	31.1199	3.2259	7.2257	0.5975	0.8252	0.9175	0.511	2	4.3175	2.4791	0.6813	4.8511	2.2219	1.3436
713	2.1549	0.8585	1.0738	19.2771	1.6918	-36.3475	7.4099	5.8118	1.3691	0.8315	0.9201	0.5176	2	7.9568	2.3368	3.7664	4.515	10.1029	-2.8921
714	2.9291	0.8766	1.5434	70.2051	2.4028	57.245	12.0864	8.0666	2.3125	0.8383	0.9018	0.471	2	18.6542	13.1128	1.6397	27.8384	5.1677	10.6786
715	2.328	0.9363	1.3674	31.5365	1.9916	14.489	2.4767	6.848	0.4946	0.9242	0.9903	0.6231	2	3.3867	1.8103	0.6639	2.9053	2.1178	0.4907
716	2.7678	0.9906	1.8215	62.5831	2.5313	52.5709	9.0691	8.6139	1.9178	0.9825	1.0195	0.5997	2	16.5194	11.2642	1.863	18.782	4.3015	8.6844
717	1.8757	0.9185	1.0241	3.8605	1.5419	31.1364	1.2356	5.4128	0.2338	0.9053	0.9746	0.5499	2	1.2654	0.8619	0.2853	1.5673	0.8509	0.394
718	2.0795	0.8839	1.0765	13.844	1.6704		0	5.7744	0	0.8748	0.9452	0.5598	2	0	0	0	0	0	0
719	3.1288	0.8737	1.6571	79.9477	2.5698	77.2705	9.0036	8.588	1.7373	0.7882	0.9296	0.4713	2	14.9198	12.4931	0.5284	26.5067	2.0465	11.5286
720	2.9218	0.9605	1.7605	69.9545	2.6084	12.21	2.715	8.8164	0.5421	0.8881	0.9597	0.5438	2	4.7797	1.8797	1.3458	3.4568	2.3834	0.5836
721	3.2658	0.8442	1.6335	85.6743	2.6041	75.3507	4.6736	8.6616	0.8814	0.7213	0.9178	0.3946	2	7.6343	6.2071	0.3853	15.7288	1.152	5.7525	0.7213
722	2.7477	0.9185	1.4851	61.264	2.3428	51.823	6.2699	7.929	1.1744	0.8653	0.93	0.5248	2	9.3115	6.4107	0.3709	12.2157	3.0206	4.8255
723	2.0669	0.9211	1.1524	12.9259	1.7218	-1.3748	3.3674	5.9812	0.6488	0.9029	0.9817	0.6287	2	3.8806	2.0927	1.3142	3.3289	3.4137	-0.0534
724	2.3107	0.9538	1.4027	30.1594	2.0088	30.3116	1.2606	6.924	0.2554	0.9331	1.0358	0.6434	2	1.7683	1.1013	0.3448	1.7116	0.8785	0.536
725	3.4284	0.8735	1.7784	91.3263	2.8311	30.3727	2.645	9.4086	0.5	0.6918	0.9152	0.3474	2	4.7039	2.0685	0.4206	5.954	1.8417	1.4287	0.6918
726	2.447	0.9279	1.4207	43.7823	2.0858	-16.9567	0.9992	7.1334	0.199	0.8915	0.9958	0.6067	2	1.4195	0.4683	0.7353	0.7718	1.1686	-0.2407
727	2.2008	0.9145	1.2246	22.3935	1.8331	-3.2655	0.0541	6.3228	0.0105	0.8672	0.9795	0.5786	2	0.0663	0.0302	0.0124	0.0522	0.0559	-0.0022
728	2.4196	0.9003	1.3253	40.7278	2.0045	33.7004	4.1316	6.8436	0.8001	0.9033	0.9423	0.5346	2	5.4756	3.3097	0.9455	6.1908	2.7391	1.8453
729	2.1685	0.8926	1.1603	20.1986	1.7646	26.5465	0.0621	6.0808	0.0119	0.8853	0.9561	0.5546	2	0.0721	0.0445	0.0135	0.0801	0.0457	0.0191
730	2.7418	0.8954	1.477	60.9277	2.2829	23.7105	2.1527	7.7123	0.4123	0.8563	0.9245	0.5541	2	3.1796	1.6639	0.3716	3.0029	1.6424	0.7539
731	3.2964	0.9456	2.04	86.9761	2.9253	55.6884	7.2761	9.7931	1.5157	0.8748	1.0269	0.5015	2	14.8433	9.8829	0.4307	19.707	3.2243	8.266
732	2.3077	1.0167	1.4456	29.8477	2.1244	-11.1239	2.8861	7.3708	0.566	0.9408	0.9897	0.6133	2	4.1721	1.5028	1.322	2.4503	3.2071	-0.4641
733	2.3703	0.8817	1.2508	35.0027	1.9231	60.1988	4.1421	6.5657	0.7891	0.8767	0.9407	0.5038	2	5.181	3.9494	0.2879	7.8393	1.6486	3.1189
734	2.3352	0.8539	1.1549	32.0855	1.8374	2.7136	0.1844	6.264	0.034	0.8303	0.8942	0.5048	2	0.213	0.0964	0.0545	0.1909	0.1794	0.0058
735	3.0929	0.8318	1.4536	78.3281	2.4242	15.4359	0.0805	8.0824	0.0145	0.753	0.8758	0.4333	2	0.117	0.0476	0.0175	0.1098	0.0681	0.0181
736	3.3576	0.8056	1.5727	88.8594	2.5655	77.5211	12.1029	8.4974	2.24	0.7365	0.9111	0.4066	2	19.0343	15.8617	0.6069	39.0138	2.7206	14.7556	0.7365
737	2.4369	0.874	1.2694	42.8606	1.9659	7.0773	4.7274	6.6911	0.8968	0.8577	0.9195	0.5386	2	6.0009	2.7909	1.0105	5.1815	4.3929	0.4247
738	2.4295	0.9023	1.3428	41.9595	2.0173	1.8152	3.6242	6.8864	0.7067	0.8883	0.9562	0.5833	2	4.8666	2.1641	0.695	3.71	3.5585	0.0883
739	2.9529	0.8835	1.5691	71.1935	2.4413	53.9656	10.8189	8.1959	2.0713	0.8508	0.9199	0.4844	2	16.976	11.5737	2.8491	23.8928	4.9803	9.1612
740	2.3981	0.8993	1.3129	38.0803	1.9831	-31.819	0.0402	6.7751	0.0078	0.9212	0.9868	0.5332	2	0.0528	0.0115	0.0002	0.0215	0.053	-0.0168
741	2.9832	0.8487	1.4597	72.516	2.3771	43.6662	3.2151	7.9534	0.5901	0.6545	0.9039	0.373	2	4.6931	2.7249	0.2015	7.3047	1.8112	2.0493	0.6545
742	3.1674	0.8494	1.6034	81.7021	2.5356	65.4531	11.8137	8.4521	2.2411	0.8051	0.9109	0.4263	2	18.9421	14.1379	0.219	33.1667	4.0812	12.3982
743	2.4665	0.9565	1.4832	44.6949	2.1629	55.3346	0.4815	7.4119	0.0964	0.9191	0.9863	0.6181	2	0.7142	0.5281	0.0385	0.8545	0.2151	0.3952
744	3.026	0.8979	1.7305	75.4206	2.5441	43.3998	7.1286	8.5362	1.4451	0.8635	0.9475	0.5103	2	12.336	7.4128	1.0647	14.5261	4.0348	5.3538
745	3.0601	0.8945	1.6562	76.989	2.5655	58.2588	10.2579	8.5993	1.9756	0.7908	0.923	0.4446	2	16.9892	11.8013	1.1247	26.5445	4.2816	9.8977
746	2.404	0.9158	1.3591	38.8565	2.0216	-31.1194	3.3134	6.9165	0.6511	0.8809	0.9652	0.5249	2	4.5033	0.8788	1.6267	1.6744	4.3445	-1.4014
747	2.2402	0.9554	1.3567	25.0145	1.9445	-17.0697	4.0724	6.7243	0.8216	0.9623	0.9857	0.5969	2	5.525	1.9027	2.2718	3.1877	4.7677	-0.9431
748	2.0034	0.891	1.0532	9.4402	1.6147	27.5044	1.725	5.6081	0.324	0.8823	0.953	0.511	2	1.8168	1.1388	0.3579	2.2285	1.2506	0.4997
749	4.0209	0.8129	1.9252	99.4067	3.1266	5.8161	4.5663	10.2681	0.8562	0.5891	0.8829	0.3295	2	8.7911	1.9282	1.2304	5.8528	4.3009	0.5113	0.5891
750	2.307	0.9512	1.3918	29.7394	2.0002	-1.8342	3.2058	6.8938	0.6472	0.9555	0.994	0.6313	2	4.4619	1.9791	1.7542	3.1351	3.2647	-0.0818
751	2.7204	0.8907	1.448	59.8068	2.2529	40.632	11.3113	7.6126	2.1515	0.8588	0.8899	0.5144	2	16.3787	10.109	3.3174	19.6539	6.7152	6.655
752	2.4569	0.9048	1.296	44.2902	2.0473	-10.8645	0.665	6.9837	0.1234	0.8312	0.9061	0.5133	2	0.8618	0.2848	0.3025	0.5548	0.7372	-0.0936
753	2.0244	0.8875	1.056	10.4664	1.6276	16.7606	6.3511	5.6441	1.1883	0.8693	0.9376	0.5071	2	6.7068	3.8051	1.4277	7.5033	5.2866	1.1241
754	2.5238	0.8348	1.227	48.3578	1.9574	-2.7762	0.4559	6.6191	0.0845	0.7989	0.8616	0.4439	2	0.5594	0.1924	0.0717	0.4335	0.4685	-0.0155
755	2.3787	0.878	1.243	35.8471	1.9231	-24.3688	0.9495	6.5613	0.1799	0.8701	0.9319	0.4991	2	1.1802	0.3018	0.3706	0.6047	1.1808	-0.2876
756	1.7102	0.9234	0.9238	0.6179	1.3963	-37.9984	10.2507	4.9614	1.9087	0.8737	1.0081	0.5498	2	9.4696	4.1798	5.2898	7.6019	14.1462	-3.5983
757	2.0427	0.8957	1.0805	11.5239	1.6575	20.8514	2.3697	5.7483	0.4454	0.8539	0.9782	0.5578	2	2.5605	1.5802	0.4876	2.8328	1.8756	0.5339
758	3.1331	0.8894	1.6586	80.1586	2.6169	60.2307	15.2585	8.7548	2.8907	0.7949	0.9078	0.4745	2	25.3077	18.1224	2.9525	38.193	6.0684	15.243
759	2.8059	0.9212	1.5911	64.7742	2.4028	47.9238	6.8458	8.1208	1.3413	0.8666	0.9453	0.5059	2	10.8923	7.0234	1.4216	13.8838	3.5649	5.22
760	2.3413	0.8708	1.2111	32.7609	1.876	7.1254	0.8496	6.4048	0.1607	0.8278	0.8961	0.5193	2	1.029	0.4831	0.2446	0.9303	0.7891	0.0733
761	3.3128	0.8395	1.6107	87.3589	2.6298	61.5485	8.7666	8.7368	1.6162	0.6815	0.886	0.351	2	14.1204	9.8739	1.2656	28.1332	3.3709	8.6909	0.6815
762	1.9008	0.8835	0.9762	4.768	1.5119	-4.3747	3.9995	5.2761	0.74	0.8516	0.9171	0.5362	2	3.9043	2.0678	1.1765	3.8561	4.1746	-0.1708
763	2.434	0.8982	1.3335	42.535	2.013	-10.3091	9.5074	6.8681	1.8459	0.8779	0.9529	0.5655	2	12.6781	4.6237	2.3735	8.176	10.4873	-1.307
764	3.4094	0.8635	1.7939	90.7675	2.784	62.8242	15.2284	9.2489	2.9537	0.6947	0.9593	0.3733	2	27.3183	19.2759	1.162	51.6343	5.6612	17.1625	0.6947
765	2.1498	0.8682	1.084	18.9001	1.7047	-43.9474	8.2533	5.8635	1.5258	0.8628	0.9301	0.4858	2	8.9466	1.8395	3.5996	3.7866	11.8803	-3.9318
766	1.9154	0.9369	1.0938	5.4181	1.6061	0.8148	1.5283	5.6376	0.2965	0.8741	0.9991	0.6183	2	1.6716	0.9508	0.5684	1.5377	1.5157	0.0136
767	2.4153	0.9255	1.3895	40.1886	2.0516	-2.4345	5.9981	7.0227	1.1868	0.9197	0.9853	0.5715	2	8.3343	3.3083	2.1471	5.789	6.144	-0.2029
768	2.348	0.7947	0.964	33.3562	1.7304	-25.9926	4.7396	5.8618	0.7795	0.7502	0.8112	0.4187	2	4.569	1.3125	1.8726	3.135	5.9717	-1.1876
769	2.7979	0.9871	1.7592	64.3953	2.5527	57.2171	14.6377	8.6765	2.9679	0.9447	1.0068	0.5829	2	25.7507	18.3842	2.5155	31.5397	6.2626	14.7338
770	3.2319	0.8452	1.6234	84.0092	2.5784	72.1836	5.8057	8.5819	1.0982	0.6684	1.0004	0.4174	2	9.425	7.4774	0.4765	17.9128	1.615	6.8033	0.6684
771	2.6818	0.9132	1.5764	58.1993	2.27	59.324	16.3807	7.6936	3.3564	0.9333	1.0264	0.5846	2	25.8226	19.2141	1.0549	32.8673	6.663	15.319
772	3.355	0.8505	1.6815	88.7168	2.6983	43.852	7.7574	8.9648	1.455	0.7111	0.9225	0.4131	2	13.0441	7.5192	0.8057	18.2038	4.3556	5.7201	0.7111
773	2.4214	0.8974	1.2128	40.9763	2.0002	5.3752	0.6351	6.8267	0.1128	0.8039	0.8898	0.4496	2	0.7702	0.3116	0.1903	0.693	0.6009	0.0414
774	3.7548	0.8097	1.7289	97.9449	2.8996	8.5119	5.1148	9.5515	0.9258	0.6183	0.8939	0.3487	2	8.8429	2.3842	0.5795	6.8383	4.6793	0.7527	0.6183
775	2.3541	0.8738	1.2224	33.787	1.8931	2.5964	0.3028	6.4621	0.0573	0.8401	0.9117	0.5262	2	0.3702	0.1648	0.1016	0.3132	0.295	0.0096
776	2.583	0.9802	1.6349	51.8164	2.3257	61.2935	9.1531	7.9542	1.8813	0.967	1.0173	0.6397	2	14.9644	11.4386	1.3507	17.8807	3.543	9.1722
777	2.3183	0.9545	1.4165	30.8531	2.0173	13.7859	0.494	6.9519	0.1006	0.9421	1.0113	0.6446	2	0.6997	0.371	0.1751	0.5755	0.4259	0.0965
778	2.484	0.93	1.4103	45.5227	2.1244	18.0851	3.3726	7.2571	0.6554	0.9028	0.9662	0.5966	2	4.7564	2.5084	1.3182	4.2044	2.7626	0.8602
779	2.6633	0.9301	1.5144	57.2466	2.2914	48.2992	7.5612	7.782	1.4714	0.8952	0.961	0.517	2	11.4507	7.5516	1.6921	14.6073	3.9092	5.5306
780	2.0461	0.8631	1.0263	11.6909	1.6061	-1.8631	0.7646	5.5481	0.1414	0.8511	0.9166	0.4944	2	0.7847	0.3704	0.2683	0.7492	0.7788	-0.0146
781	2.5139	0.8626	1.2528	47.4372	2.0088	65.2495	16.004	6.8123	2.9432	0.7915	0.8917	0.442	2	20.0498	15.5404	1.5734	35.1607	5.5612	13.0824
782	2.1534	0.9441	1.2642	19.1639	1.8417	-9.9954	2.6036	6.3868	0.5154	0.9232	1.0074	0.5819	2	3.2915	1.3376	1.2991	2.2985	2.8639	-0.329
783	2.6749	0.9745	1.6229	57.8865	2.4028	49.8328	12.2744	8.1888	2.4326	0.9006	0.9845	0.554	2	19.9202	13.3384	2.2683	24.075	6.1578	9.9268
784	2.6434	0.9212	1.4539	55.6834	2.2529	29.4945	11.4232	7.6498	2.1711	0.8489	0.9703	0.4816	2	16.6082	8.7775	4.0127	18.225	8.054	4.8985
785	2.2496	0.9135	1.2647	25.6444	1.876	-9.6694	0.8897	6.4562	0.1743	0.9368	0.9523	0.5496	2	1.1252	0.4275	0.2733	0.7777	0.9757	-0.1088
786	1.9907	0.9222	1.1069	8.7483	1.6533	-19.1573	7.8537	5.7672	1.5074	0.8815	1.0074	0.5594	2	8.6933	3.5697	3.9391	6.3811	9.3581	-1.6654
787	2.2384	0.834	1.0521	24.9098	1.7175	-41.5242	11.8935	5.8646	2.1337	0.7937	0.9252	0.4668	2	12.5132	2.6608	3.8908	5.7005	16.8323	-5.196
788	2.2211	0.8671	1.1207	23.7629	1.7646	-10.4916	0.7442	6.0506	0.1378	0.8551	0.9021	0.5155	2	0.834	0.3364	0.3282	0.6525	0.8223	-0.0875
789	2.0901	0.9313	1.1996	14.5485	1.7603	-3.2781	5.9709	6.115	1.1713	0.9181	0.9765	0.6094	2	7.1627	3.5231	2.2964	5.7813	6.1667	-0.2348
790	2.0008	0.9781	1.247	9.264	1.7518	-37.7217	2.6223	6.1484	0.5318	0.9191	1.0287	0.6096	2	3.27	0.968	1.5045	1.588	3.6114	-1.2335
791	3.561	0.8052	1.6722	95.0437	2.7283	23.5939	9.9319	9.0083	1.8436	0.6392	0.8904	0.3237	2	16.6081	6.375	1.4228	19.6933	7.5886	3.9185	0.6392
792	2.4729	0.9536	1.4822	44.9953	2.1629	18.8031	0.1668	7.4081	0.0334	0.9033	0.9728	0.5968	2	0.2473	0.1274	0.0638	0.2134	0.1355	0.0465
793	1.8275	0.9466	1.0485	2.5211	1.5376	2.915	2.4863	5.4346	0.4797	0.9051	0.9866	0.616	2	2.6069	1.5628	1.0441	2.5371	2.4137	0.076
794	1.9884	0.9478	1.166	8.5847	1.6918	-29.2468	7.1383	5.9206	1.4058	0.9428	1.0186	0.5857	2	8.3233	2.969	4.0519	5.0694	9.2259	-2.4343
795	2.2631	0.8978	1.2297	26.5414	1.8588	-13.2838	0.9091	6.3831	0.1751	0.8709	0.9415	0.5123	2	1.1179	0.3791	0.3493	0.74	1.0298	-0.1485
796	2.3743	0.9317	1.3889	35.4806	2.0259	2.2628	0.6564	6.9498	0.1312	0.9201	0.9772	0.5619	2	0.9117	0.3811	0.2313	0.6783	0.6416	0.0206
797	2.7725	0.8624	1.4149	62.8552	2.2315	51.3185	22.249	7.5119	4.1907	0.7953	0.9177	0.4479	2	31.4801	21.0063	3.4263	46.9015	10.8315	16.1551
798	2.6546	0.8807	1.4241	56.3977	2.1715	-33.1265	19.469	7.3449	3.7748	0.902	0.998	0.5639	2	27.7258	5.4306	4.6846	9.6306	25.9186	-9.1846
799	2.0759	0.9674	1.2753	13.6139	1.8074	24.4447	9.3298	6.3093	1.8858	0.924	1.0286	0.645	2	11.8983	7.4549	2.8094	11.5587	7.0491	2.9085
800	2.7175	0.8626	1.4146	59.6736	2.1844	-2.9266	6.4711	7.3639	1.2431	0.854	0.919	0.5351	2	9.154	3.296	1.8446	6.1598	6.6605	-0.2679
801	2.1927	0.9186	1.2325	21.9057	1.8331	-45.0651	6.8067	6.3279	1.3257	0.8958	0.998	0.6052	2	8.3892	2.1951	4.6061	3.6272	9.8741	-3.7806
802	2.5631	0.9913	1.5507	50.8734	2.33	5.5141	0.7615	7.9824	0.1479	0.8858	0.9545	0.557	2	1.1808	0.4658	0.391	0.8363	0.7195	0.0651
803	2.1625	0.9053	1.1836	19.7308	1.7817	-43.1792	6.5099	6.15	1.2529	0.9101	0.9837	0.591	2	7.7051	2.1818	3.0596	3.6917	9.3211	-3.327
804	2.0164	0.974	1.2395	10.1117	1.7603	-8.9395	7.0854	6.1698	1.4234	0.9584	1.046	0.6173	2	8.7824	3.9796	3.0512	6.4472	7.7191	-0.7851
805	2.3775	0.855	1.1805	35.7342	1.876	-9.0497	8.9205	6.3865	1.6489	0.8527	0.9184	0.4789	2	10.5307	3.7056	1.7775	7.7381	9.7281	-0.953
806	2.0818	0.8802	1.0769	14.038	1.6661	-6.9558	0.773	5.7566	0.1446	0.862	0.9292	0.519	2	0.8324	0.3712	0.2921	0.7152	0.8268	-0.0579
807	1.7044	0.9605	0.9895	0.6068	1.4391	-29.5601	0.958	5.143	0.1843	0.9151	1.0037	0.589	2	0.9479	0.4508	0.4971	0.7654	1.2411	-0.2802
808	2.2767	0.9254	1.3147	27.4441	1.9231	-12.7054	7.5007	6.619	1.4898	0.8874	1.0032	0.5516	2	9.8612	3.4104	3.5011	6.1826	8.4539	-1.2529
809	3.1113	0.8434	1.505	78.9547	2.4713	62.434	19.5841	8.2434	3.5755	0.6752	0.8973	0.3972	2	29.474	21.3243	3.7319	53.68	7.3568	18.4018	0.6752
810	2.4372	0.9177	1.3957	42.9051	2.0559	-7.4614	1.1552	7.0264	0.2295	0.9193	0.9819	0.5849	2	1.6123	0.6058	0.5599	1.0357	1.2414	-0.1203
811	2.9189	0.8903	1.6742	69.8116	2.4285	51.5419	10.2421	8.1637	2.1004	0.9282	0.996	0.5589	2	17.1474	11.6122	1.9066	20.7752	4.9631	8.8381
812	3.6244	0.8512	1.9098	96.0686	2.9296	74.4728	12.5651	9.6921	2.4759	0.6908	0.9429	0.4443	2	23.9968	19.296	0.9321	43.435	3.2076	17.8711	0.6908
813	2.1398	0.8852	1.1248	18.2739	1.7261	-10.9789	1.5394	5.9509	0.291	0.8918	0.9167	0.5159	2	1.7315	0.6913	0.5712	1.3398	1.7084	-0.1901
814	2.4062	0.9532	1.4257	39.1451	2.0987	28.8046	0.2922	7.2058	0.0578	0.8938	0.9852	0.5443	2	0.4166	0.2332	0.0788	0.4285	0.2081	0.12
815	2.1285	0.9603	1.2885	17.5012	1.846	-3.3469	2.6133	6.421	0.5244	0.9168	1.0478	0.596	2	3.3673	1.4969	0.9601	2.5116	2.7008	-0.1127
816	2.8291	0.953	1.7371	65.7608	2.5013	64.3325	11.2616	8.4704	2.3095	0.9342	1.0008	0.6143	2	19.5626	15.0527	1.3425	24.5029	4.0167	12.5851
817	2.1225	0.9287	1.211	16.943	1.786	-9.6541	1.0743	6.1924	0.2101	0.891	0.9988	0.5561	2	1.301	0.5296	0.5224	0.9522	1.1781	-0.1256
818	2.4434	0.8609	1.2314	43.4992	1.9445	-4.7633	9.2967	6.6085	1.7323	0.8617	0.9371	0.5275	2	11.4479	4.5919	3.3834	8.7054	9.7393	-0.5453
819	1.6994	0.9147	0.9026	0.5515	1.3749	9.7894	7.7321	4.8833	1.4292	0.8529	0.9981	0.5827	2	6.979	4.748	2.231	8.1477	6.9754	0.6832
820	2.3145	0.988	1.3628	30.5263	2.0773	1.5806	12.5299	7.1841	2.3769	0.8693	0.9441	0.564	2	17.0758	7.2256	6.432	12.8108	12.3322	0.2699
821	2.4898	0.9212	1.3777	45.7946	2.1115	5.0976	0.6802	7.2058	0.13	0.8467	0.9608	0.548	2	0.9371	0.4015	0.2348	0.7327	0.6455	0.0478
822	2.2782	0.9224	1.3024	27.5374	1.9188	1.5658	1.2465	6.6017	0.2459	0.923	0.9678	0.5404	2	1.6234	0.6885	0.523	1.274	1.227	0.0254
823	2.2313	0.9156	1.2528	24.3222	1.8631	-6.1343	1.2431	6.4184	0.2426	0.9264	0.9584	0.546	2	1.5573	0.6248	0.48	1.1443	1.3193	-0.0955
824	2.2751	0.908	1.2613	27.2977	1.8888	2.0762	4.9183	6.4897	0.9559	0.886	0.9686	0.5392	2	6.2035	2.7256	1.2977	5.0552	4.8163	0.1288
825	2.4989	0.9234	1.3677	46.3401	2.1244	7.4624	8.2087	7.2488	1.5488	0.8572	0.9275	0.4771	2	11.227	4.4621	2.5068	9.3518	7.5958	0.8378
826	2.1252	0.9347	1.2275	17.2652	1.7989	-51.5411	8.9418	6.2403	1.7589	0.9167	1.0144	0.5639	2	10.9761	1.9839	6.7893	3.518	13.5501	-5.6572
827	2.838	0.8987	1.5241	66.0041	2.3771	50.3809	5.805	8.0123	1.1042	0.8408	0.9197	0.5274	2	8.8474	5.9765	1.1514	11.3324	2.8805	4.4574
828	1.925	0.9254	1.0695	5.75	1.5976	-40.9708	4.5248	5.5963	0.8647	0.8818	0.9896	0.599	2	4.8393	1.8382	2.6254	3.0687	6.3786	-1.9827
829	2.0879	1.0068	1.384	14.366	1.8845	-36.5372	4.8998	6.6038	1.0269	0.9809	1.0738	0.7075	2	6.7813	2.2556	3.6708	3.1881	6.6901	-2.4777
830	2.9826	0.9312	1.7671	72.4614	2.5912	67.4264	11.9297	8.7253	2.4161	0.885	0.9917	0.5517	2	21.0809	16.358	1.1066	29.6489	3.8859	14.2141
831	2.3505	0.9431	1.3988	33.5228	2.0259	-5.9935	9.5065	6.9641	1.9095	0.9366	1.0049	0.6515	2	13.2977	5.7671	2.4203	8.8526	10.076	-0.797
832	2.6732	1.0037	1.7635	57.755	2.467	54.6777	8.2948	8.4296	1.7353	0.9336	1.038	0.5868	2	14.6279	10.2041	1.8486	17.3908	3.7594	7.9982
833	2.5397	1.0165	1.594	49.5791	2.36	27.6086	14.1906	8.1107	2.7889	0.9227	0.9892	0.5529	2	22.6198	11.9251	5.9444	21.5676	10.2729	6.245
834	3.427	0.8083	1.6414	91.2226	2.6298	77.0465	5.6779	8.7022	1.071	0.7517	0.9153	0.4086	2	9.3197	7.713	0.2169	18.8779	1.3033	7.1805	0.7517
835	2.7046	0.9301	1.5196	59.2413	2.33	1.5663	1.5604	7.9031	0.3	0.8172	0.9435	0.516	2	2.3712	0.8296	0.7489	1.608	1.536	0.0371
836	2.208	0.9203	1.2517	22.9345	1.8503	-31.6073	10.5809	6.3838	2.0746	0.889	0.9616	0.5938	2	13.2441	4.082	5.9191	6.8747	13.9248	-4.1861
837	2.954	0.8814	1.6381	71.2116	2.4371	65.4753	13.9242	8.18	2.7884	0.8757	0.9635	0.5625	2	22.8092	17.6386	0.9951	31.3573	4.8073	14.9344
838	2.3976	0.9102	1.2992	38.0373	2.0045	3.9631	6.1956	6.8557	1.1741	0.8652	0.9373	0.5161	2	8.0493	3.3895	1.9254	6.568	5.9499	0.319
839	3.587	0.8451	1.8396	95.2353	2.8782	33.8641	11.4636	9.5237	2.2143	0.6934	0.9493	0.3732	2	21.0884	9.9711	2.5127	26.716	7.5817	7.1414	0.6934
840	2.2992	1.0099	1.4319	28.9972	2.103	-3.9213	1.4331	7.2943	0.2813	0.8876	0.9702	0.587	2	2.0521	0.7937	0.7233	1.3522	1.4893	-0.0805
841	2.2841	0.9082	1.2683	28.0045	1.8974	-12.1683	5.185	6.5168	1.0091	0.8682	0.972	0.5285	2	6.5761	2.2735	2.6472	4.3019	5.816	-0.8002
842	2.5764	0.9121	1.4799	51.4542	2.1715	-23.8649	1.8067	7.3829	0.3622	0.8992	1.0205	0.6264	2	2.6738	0.7637	0.9753	1.2192	2.238	-0.6381
843	3.6743	0.8126	1.786	96.8851	2.8439	48.7504	13.126	9.3797	2.4993	0.6648	0.9063	0.352	2	23.4431	13.7964	3.31	39.1969	6.7272	11.4286	0.6648
844	2.2605	0.9197	1.2745	26.3563	1.8974	8.8156	9.8046	6.531	1.9133	0.935	0.9963	0.5623	2	12.496	6.1287	3.0184	10.8998	8.9406	1.1016
845	2.3728	0.9433	1.359	35.3117	2.0473	2.8913	4.4869	7.0317	0.8672	0.9044	0.9771	0.5437	2	6.0977	2.5454	2.22	4.6814	4.3571	0.1763
846	2.4156	0.8705	1.2465	40.2614	1.9402	13.4674	11.286	6.6063	2.1295	0.8692	0.9356	0.502	2	14.068	6.7973	3.4343	13.5401	9.7661	1.8946
847	2.7858	0.9254	1.5565	63.6916	2.3942	58.739	12.9107	8.0991	2.4812	0.8666	0.9381	0.4961	2	20.0955	14.4466	2.0765	29.121	5.327	11.8039
848	2.6045	0.8602	1.3422	52.7496	2.0816	-18.1025	7.8515	7.0382	1.4973	0.8709	0.9454	0.5438	2	10.5383	3.1351	2.9698	5.7651	9.2732	-1.9077
849	2.3381	0.905	1.2988	32.4573	1.9402	1.8633	1.2652	6.6475	0.2472	0.9191	0.9752	0.5788	2	1.6433	0.7494	0.4232	1.2946	1.2417	0.0306
850	2.3705	0.9838	1.4165	35.0448	2.1244	3.5975	0.6876	7.3266	0.1329	0.8702	0.9791	0.5368	2	0.974	0.3909	0.2745	0.7282	0.6629	0.035
851	2.9059	0.9051	1.6186	69.01	2.4542	50.1458	10.935	8.2623	2.1422	0.7855	0.9847	0.4445	2	17.6994	11.2986	1.6075	25.4199	5.4515	8.8755
852	2.0595	0.9278	1.1683	12.5171	1.7261	11.1207	0.9906	6.0029	0.1928	0.8777	0.9957	0.579	2	1.1573	0.6385	0.3693	1.1026	0.8804	0.1287
853	2.6076	0.9167	1.4358	52.9402	2.2101	29.5562	9.9282	7.5096	1.8982	0.8526	0.9584	0.5556	2	14.2549	8.0992	3.2848	14.5765	6.9938	4.2132
854	1.9582	0.9085	1.0592	7.2703	1.6019	-8.5414	5.4946	5.5888	1.0414	0.9231	0.9581	0.5838	2	5.8199	2.9849	1.7288	5.1127	5.9642	-0.4971
855	2.4816	0.929	1.4277	45.3718	2.1201	5.5022	1.0801	7.2424	0.2129	0.8693	0.9569	0.5737	2	1.5421	0.6704	0.4374	1.1686	1.0207	0.0848
856	2.5239	0.9996	1.5838	48.404	2.3086	23.4789	8.8386	7.9263	1.7661	0.9344	1.002	0.5886	2	13.9985	7.268	3.6537	12.347	6.7635	3.2867
857	2.7802	0.9025	1.6076	63.2643	2.3343	25.4878	1.3645	7.8824	0.2783	0.9217	0.9973	0.5661	2	2.1936	1.1347	0.3175	2.0045	1.0167	0.5591
858	2.4414	0.8929	1.2873	43.2761	2.0088	-7.2964	1.1349	6.8482	0.2133	0.852	0.9096	0.5107	2	1.461	0.5153	0.3348	1.009	1.2177	-0.1066
859	2.312	0.9128	1.2928	30.2816	1.9317	-12.0736	13.1228	6.6302	2.5588	0.9164	0.9795	0.572	2	16.9651	6.3647	4.3773	11.1266	14.7073	-2.0483
860	2.4857	0.958	1.4826	45.583	2.1844	55.8344	13.1379	7.481	2.6037	0.8914	0.9716	0.5923	2	19.4783	14.3125	1.5558	24.1641	5.8025	10.8756
861	2.6853	0.9155	1.5289	58.3807	2.2786	30.1869	9.0523	7.7235	1.7919	0.9169	0.9642	0.5693	2	13.8401	7.7756	2.0888	13.6591	6.3198	4.1779
862	2.6374	0.9447	1.5513	55.2145	2.3	58.869	16.5767	7.8273	3.2853	0.8723	0.9767	0.509	2	25.7154	18.6086	1.9842	36.5615	6.8182	15.1384
863	2.4228	0.8989	1.217	41.1665	2.0045	64.5756	23.1834	6.8419	4.1237	0.8073	0.8761	0.466	2	28.2142	22.0463	2.5906	47.3144	8.2127	18.2195
864	2.3278	0.9991	1.4369	31.5228	2.1115	10.0156	9.5571	7.3066	1.8795	0.9269	1.0057	0.6313	2	13.7326	6.8044	3.2532	10.7783	8.5996	1.3754
865	1.8935	0.8793	0.9574	4.552	1.4991	-19.9089	9.4917	5.2307	1.7373	0.8512	0.9167	0.4885	2	9.0874	3.7501	3.2702	7.6776	11.3815	-1.8092
866	1.8862	0.8021	0.8045	4.2568	1.3749	-24.2378	6.8736	4.753	1.1634	0.8068	0.8583	0.4225	2	5.5298	2.2678	2.2459	5.3673	8.5394	-1.3403
867	2.9507	0.9177	1.6752	71.0854	2.527	58.4261	15.9185	8.5066	3.1348	0.7761	0.9636	0.4937	2	26.6667	18.8475	1.579	38.1774	6.6181	15.5803	0.7761
868	2.8523	0.8416	1.4169	66.527	2.2486	67.0137	20.3356	7.5418	3.8205	0.8508	0.9184	0.4987	2	28.8135	22.6542	1.081	45.4263	6.7078	19.309
869	1.7931	0.9146	0.9637	1.6944	1.4605	-28.2367	2.5287	5.1523	0.473	0.9163	0.964	0.5735	2	2.4369	1.1717	1.0352	2.043	3.2427	-0.6881
870	2.0509	0.9068	1.1148	11.9299	1.6832	-48.7186	9.132	5.8424	1.7425	0.9002	1.0059	0.5892	2	10.1803	3.0419	5.2446	5.1629	13.5805	-4.9597
871	2.9181	0.9159	1.6396	69.758	2.4927	49.3704	5.3326	8.3968	1.0413	0.8038	0.9373	0.463	2	8.7433	5.5667	0.4959	12.0232	2.6999	4.3166
872	1.9747	0.9315	1.1183	7.9667	1.6533	-20.6967	9.5363	5.7789	1.8454	0.8867	0.9871	0.5662	2	10.6645	4.3104	4.5037	7.6123	11.5103	-2.2072
873	2.518	0.8889	1.3668	47.8814	2.0687	54.9868	7.8478	7.0317	1.5254	0.9161	0.9194	0.5195	2	10.7264	7.7331	0.727	14.8871	3.5325	5.8981
874	2.4886	0.9773	1.5421	45.7795	2.2272	-7.9629	2.6564	7.6409	0.5361	0.9595	1.0177	0.5946	2	4.0965	1.3792	1.8439	2.3194	2.8679	-0.3262
875	1.853	0.9566	1.0907	3.2061	1.5762	-51.5363	3.7598	5.5686	0.7364	0.9256	0.9885	0.5854	2	4.1008	1.2221	2.4845	2.0875	5.6974	-2.1134
876	3.1712	0.8422	1.593	81.8379	2.5184	-0.9812	1.8432	8.3901	0.35	0.7856	0.9069	0.4201	2	2.9362	0.7531	0.6656	1.7927	1.8613	-0.0288
877	2.6246	0.9521	1.5975	54.1209	2.3043	51.4342	11.1738	7.8502	2.2739	0.9134	0.9969	0.5633	2	17.8502	12.238	1.9362	21.7248	5.4267	9.1811
878	2.9748	0.8777	1.6139	72.0618	2.4456	56.3314	8.6634	8.2025	1.7046	0.8695	0.9484	0.5358	2	13.9819	9.9034	0.8297	18.4823	3.7833	7.8762
879	1.9679	0.8625	0.9714	7.6529	1.5376	8.1737	3.1663	5.3321	0.5768	0.8551	0.921	0.4849	2	3.0757	1.6612	0.8408	3.426	2.9074	0.2514
880	2.1654	0.9304	1.2481	19.9582	1.8289	32.3487	2.0669	6.3291	0.4076	0.882	0.9817	0.6054	2	2.5797	1.681	0.4307	2.7768	1.3983	0.8345
881	2.3372	0.901	1.1866	32.3608	1.9317	-1.5766	1.6608	6.6159	0.2979	0.8138	0.908	0.4921	2	1.9707	0.799	0.5869	1.6238	1.687	-0.0311
882	2.4148	0.8919	1.3112	40.1159	1.9831	4.1076	0.9956	6.7662	0.1929	0.8572	0.9237	0.493	2	1.3054	0.5243	0.3276	1.0634	0.9547	0.0536
883	2.1403	0.868	1.0812	18.3364	1.6961	-5.0809	13.6617	5.8364	2.5308	0.8195	0.934	0.4918	2	14.771	6.3102	4.9283	12.83	14.3559	-0.7505
884	2.7433	0.9239	1.6045	61.0621	2.3514	7.1838	8.6861	7.9627	1.7503	0.8845	0.971	0.6003	2	13.9369	5.8411	4.5005	9.7298	8.0621	1.0012
885	2.1928	0.9569	1.3286	21.9313	1.9017	15.4085	6.1915	6.5916	1.248	0.9585	1.0247	0.6535	2	8.226	4.6903	1.6275	7.1771	5.2376	1.2675
886	2.0541	0.9179	1.1426	12.1812	1.7047	5.5992	10.4116	5.9234	2.0084	0.9177	0.9766	0.5878	2	11.8963	6.4427	3.6678	10.9614	9.8282	0.6661
887	1.8984	0.9648	1.1415	4.7111	1.6318	29.2279	3.3459	5.7541	0.6638	0.943	1.0129	0.6515	2	3.8193	2.6591	0.9445	4.0812	2.368	1.1163
888	2.7486	0.9492	1.6293	61.2977	2.4156	-4.9079	2.0722	8.1965	0.4119	0.8896	0.9826	0.5719	2	3.3762	1.0774	1.0703	1.8841	2.1739	-0.1657
889	2.648	0.9041	1.3868	55.9427	2.2186	61.0214	16.2975	7.5211	3.0051	0.8171	0.9056	0.4519	2	22.6014	16.6622	1.0999	36.8741	6.3526	13.7917
890	3.3359	0.8734	1.7634	88.0869	2.7497	43.8795	11.1184	9.1528	2.1421	0.6633	0.9446	0.3691	2	19.6062	10.9061	2.3269	29.5492	6.2397	8.6031	0.6633
891	3.7566	0.8876	2.0573	97.9666	3.1652	54.8208	8.3793	10.4748	1.6457	0.6405	0.9576	0.4167	2	17.2387	11.0278	1.757	26.4651	3.7857	9.4504	0.6405
892	2.841	0.8715	1.524	66.0911	2.3128	40.1691	21.3299	7.7781	4.1793	0.8405	0.9447	0.524	2	32.5068	19.745	3.2605	37.6808	12.7618	13.0577
893	2.0465	0.9299	1.1667	11.7387	1.7175	-31.8576	4.1374	5.9787	0.8074	0.9191	1.0287	0.6242	2	4.8271	1.8676	2.0617	2.992	5.4557	-1.5378
894	2.6144	0.9681	1.5794	53.3858	2.33	-8.1444	1.4328	7.9518	0.2846	0.9253	0.9973	0.5975	2	2.2629	0.7415	0.7815	1.241	1.5494	-0.1843
895	2.2935	0.958	1.4142	28.6476	2.0002	-24.9512	5.0757	6.9025	1.0399	0.941	1.0178	0.6398	2	7.178	2.2671	3.0736	3.5432	6.3424	-1.791
896	1.6948	0.9015	0.8814	0.5405	1.3534	-10.9085	5.5071	4.8	1.0112	0.8578	0.9366	0.5554	2	4.854	2.8628	1.9912	5.1545	6.1079	-0.5295
897	2.6619	0.9174	1.4813	57.1157	2.2615	58.084	15.7809	7.672	3.047	0.8542	0.9311	0.4867	2	23.3763	16.7971	1.8281	34.5136	6.6146	13.5779
898	1.9906	0.8901	1.0404	8.7367	1.6019	-33.8037	8.3851	5.5666	1.5672	0.8859	0.958	0.527	2	8.7239	2.9637	3.795	5.6237	11.2196	-2.949
899	2.4416	0.9577	1.3806	43.291	2.1415	48.7071	16.4489	7.3461	3.0914	0.8572	0.9503	0.5427	2	22.7094	15.6402	3.513	28.8176	8.4372	11.0611
900	1.6878	0.9262	0.9105	0.43	1.3791	-27.3552	6.5042	4.9111	1.2059	0.8596	0.9919	0.5914	2	5.9221	3.2793	3.1385	5.5448	8.284	-1.62
901	2.6405	0.9722	1.672	55.473	2.3642	-14.8752	7.0909	8.0647	1.4701	0.9333	1.0326	0.5957	2	11.856	3.0884	3.4996	5.1849	8.1456	-1.7636
902	3.4523	0.8821	1.8987	92.158	2.8782	21.0149	5.147	9.5668	1.0215	0.707	0.9598	0.3995	2	9.7726	3.6779	1.8797	9.2055	4.0654	2.0537	0.707
903	2.0716	0.8956	1.1075	13.2393	1.6832	27.3346	6.0334	5.8289	1.1464	0.8541	0.9444	0.5485	2	6.682	4.2312	1.1317	7.7138	4.3841	1.8265
904	2.3004	0.9658	1.322	29.1588	2.0216	-4.2898	5.6815	6.98	1.0761	0.8945	0.9677	0.5664	2	7.5109	3.0341	2.3576	5.3564	5.9252	-0.3222
905	2.3367	0.8728	1.2009	32.2782	1.876	-19.0236	3.065	6.4071	0.5745	0.8566	0.9222	0.5335	2	3.6807	1.2461	1.553	2.3356	3.6481	-0.7002
906	1.6759	0.9416	0.9412	0.3417	1.3877	-24.4697	10.8633	4.9573	2.0625	0.8621	0.9944	0.6043	2	10.2245	5.6696	5.3276	9.3818	13.5219	-2.5019
907	2.2743	0.9426	1.3491	27.2445	1.9531	-6.8075	5.0196	6.7348	1.0055	0.9373	1.0149	0.5895	2	6.7719	2.6996	1.8585	4.5793	5.3612	-0.461
908	2.425	0.9742	1.5517	41.3864	2.1587	18.5557	8.4368	7.4214	1.764	0.9572	1.0272	0.6678	2	13.0914	7.018	3.2039	10.5093	6.8715	2.4292
909	3.3245	0.8246	1.5953	87.682	2.5955	63.094	20.3023	8.6125	3.7606	0.6883	0.9026	0.3624	2	32.3882	23.1507	1.6878	63.8745	7.4929	20.435	0.6883
910	2.5102	0.9265	1.4695	47.101	2.1415	-18.8379	10.4829	7.3066	2.1083	0.9002	1.0007	0.5729	2	15.4046	4.2354	5.2773	7.3928	12.458	-2.9019
911	2.6192	0.9699	1.6581	53.689	2.3385	32.854	13.1515	7.981	2.7323	0.9841	1.0503	0.611	2	21.8065	12.5595	4.2131	20.5571	8.8306	7.1643
912	2.5094	0.9087	1.3236	46.9638	2.103	53.0429	16.9878	7.1633	3.1389	0.8417	0.918	0.4769	2	22.485	15.7309	2.1449	32.9853	7.9768	11.9267
913	2.1656	0.8773	1.1216	19.9708	1.7346	0.2896	5.9783	5.9684	1.1235	0.87	0.919	0.5235	2	6.7053	3.14	1.5171	5.9983	5.9612	0.0194
914	3.3846	0.7914	1.4986	89.8411	2.5441	37.1636	16.5323	8.4149	2.9442	0.5275	0.8588	0.3173	2	24.7753	12.5033	3.9852	39.4084	10.388	9.2074	0.5275
915	2.0642	0.9226	1.1545	12.7815	1.7218	0.5306	8.0371	5.9831	1.5508	0.8902	1.0006	0.5963	2	9.2788	4.8162	3.1858	8.0768	7.9942	0.0492
916	2.5122	0.8733	1.3206	47.2079	2.0302	72.5427	10.8232	6.8921	2.0738	0.8516	0.917	0.4973	2	14.2931	11.8463	0.513	23.8233	2.9717	10.3686
917	2.2952	0.8716	1.1859	28.7685	1.8374	-35.6842	8.6231	6.2845	1.6272	0.834	0.9325	0.5378	2	10.2261	2.6436	3.8012	4.9152	11.7001	-3.6491
918	2.4155	0.9446	1.392	40.2323	2.0901	12.2692	7.6493	7.168	1.4855	0.9071	0.9782	0.5529	2	10.6478	5.0168	2.5899	9.0734	6.7106	1.3064
919	2.1971	0.9569	1.3301	22.1237	1.906	26.1709	5.7659	6.6051	1.1611	0.9377	1.0112	0.6418	2	7.6692	4.7392	1.4833	7.3842	4.2568	2.0071
920	2.4747	0.9135	1.2855	45.0555	2.0816	-3.5724	1.9781	7.1021	0.358	0.8033	0.8678	0.4877	2	2.5428	0.9083	0.7388	1.8624	2.0487	-0.0908
921	2.1572	0.879	1.1209	19.403	1.7304	1.8625	0.6955	5.9569	0.1309	0.8572	0.9327	0.5384	2	0.7796	0.382	0.2121	0.7095	0.6826	0.0145
922	3.1336	0.894	1.7174	80.197	2.6298	12.7657	9.3861	8.8005	1.8317	0.6851	0.9629	0.4106	2	16.1197	5.4198	3.2758	13.1997	8.1879	2.0578	0.6851
923	2.1822	0.8953	1.1732	21.0878	1.7817	-7.3611	9.6399	6.138	1.8425	0.8517	0.9827	0.5693	2	11.3095	5.0593	3.684	8.8868	10.3491	-0.8325
924	2.9961	0.8771	1.6248	73.3191	2.4628	-1.8926	1.2754	8.2556	0.251	0.8568	0.935	0.5344	2	2.0723	0.6553	0.4259	1.2262	1.2996	-0.0392
925	3.6457	0.9007	2.0867	96.5408	3.1095	62.0406	13.4314	10.3158	2.7169	0.7299	0.9914	0.4577	2	28.0273	19.722	1.4006	43.0868	5.0984	17.3883	0.7299
926	3.1895	0.864	1.6572	82.6751	2.5955	36.0826	8.9054	8.6575	1.7047	0.8247	0.9282	0.4633	2	14.7581	7.9623	1.1843	17.1858	5.6922	5.3251
927	3.0131	0.9056	1.6317	74.5505	2.5527	63.0186	11.968	8.5725	2.278	0.8192	0.9359	0.4564	2	19.5282	14.3264	0.9079	31.3891	4.4258	12.3064
928	2.3361	0.8426	1.1284	32.2231	1.816	-0.5513	0.8745	6.1839	0.1596	0.8086	0.8779	0.4853	2	0.9868	0.4212	0.3087	0.8681	0.8793	-0.0054
929	2.196	0.898	1.181	22.0467	1.7989	-8.8568	6.4533	6.195	1.2302	0.8615	0.9701	0.5693	2	7.6213	3.3243	2.1262	5.8391	7.0248	-0.675
930	2.8741	0.8925	1.5436	67.4202	2.3942	43.052	5.0998	8.0587	0.9768	0.8274	0.9484	0.5113	2	7.8721	4.8741	0.6531	9.5326	2.9043	3.3891
931	1.789	0.9265	0.9838	1.6053	1.4734	5.6001	6.8393	5.2075	1.2921	0.8764	0.9997	0.5998	2	6.7285	4.2489	2.4796	7.0843	6.456	0.3768
932	2.895	0.8902	1.518	68.5135	2.4071	55.3104	18.7354	8.0963	3.5128	0.7886	0.944	0.4337	2	28.4404	19.3617	3.5593	44.6454	8.3729	15.7305
933	2.2057	0.8956	1.1845	22.7282	1.8032	30.8939	8.3058	6.2055	1.5854	0.8749	0.9413	0.5741	2	9.8382	6.3345	1.8377	11.0345	5.74	3.0394
934	2.6153	0.8257	1.2483	53.4336	2.013	14.1954	4.9548	6.7838	0.9117	0.836	0.9093	0.5003	2	6.1851	3.0052	1.028	6.0064	4.2515	0.878
935	2.0095	0.9035	1.0793	9.699	1.6404	-4.9744	3.4142	5.7039	0.646	0.8919	0.9727	0.5371	2	3.6849	1.7415	0.7981	3.2426	3.584	-0.1833
936	3.7439	0.8667	1.9898	97.7713	3.0838	42.6589	8.9281	10.1945	1.7426	0.6685	0.9376	0.4069	2	17.7651	9.6615	0.6073	23.7446	5.1196	7.5784	0.6685
937	3.1781	0.8935	1.6319	82.2267	2.6683	-1.1774	13.6987	8.9211	2.5058	0.6318	0.9195	0.3403	2	22.3549	4.454	5.6394	13.087	13.8603	-0.2632	0.6318
938	2.971	0.8592	1.5257	71.8442	2.3942	17.3152	0.768	8.0194	0.1461	0.8009	0.8874	0.4873	2	1.1718	0.5124	0.1574	1.0515	0.6351	0.2029
939	2.6714	0.9268	1.5329	57.6565	2.2914	30.9453	16.1369	7.7779	3.1803	0.8847	0.9414	0.5292	2	24.7362	13.5515	4.1039	25.609	11.1435	7.6547
940	2.751	0.8865	1.4436	61.483	2.27	31.7481	7.3382	7.6613	1.3827	0.8645	0.9188	0.4806	2	10.5934	5.7701	0.8593	12.0065	5.0083	3.3632
941	4.1077	0.8112	1.907	99.6701	3.1909	44.8519	16.573	10.468	3.0192	0.7245	0.8575	0.3546	2	31.6047	17.416	2.3646	49.1179	9.1396	14.1753	0.7245
942	2.7588	0.8674	1.4115	61.9559	2.2315	-9.9539	1.6142	7.5176	0.3031	0.8525	0.9174	0.4606	2	2.2785	0.5908	0.7683	1.2826	1.7749	-0.2268
943	2.3604	0.9078	1.3256	34.3167	1.9659	-7.6823	1.5142	6.7318	0.2982	0.8563	0.9881	0.5089	2	2.0072	0.6755	0.5921	1.3275	1.6305	-0.1542
944	2.7266	0.9508	1.5404	60.1071	2.3985	54.5816	12.8656	8.1446	2.4333	0.8129	0.9466	0.5032	2	19.8182	13.7572	2.6183	27.3418	5.8434	10.8171
945	3.1577	0.8401	1.5719	81.218	2.5013	59.162	22.4139	8.3339	4.2276	0.7866	0.8892	0.43	2	35.2324	24.7801	2.2695	57.6297	9.1535	20.8442
946	2.3506	0.8797	1.2328	33.5367	1.9017	5.2817	12.5583	6.4959	2.3833	0.8584	0.925	0.5303	2	15.4819	7.1255	3.37	13.4372	11.8951	0.8177
947	2.7666	0.8414	1.3326	62.4642	2.1758	25.0639	6.1988	7.3127	1.1296	0.8499	0.9089	0.4662	2	8.2605	4.236	1.0941	9.086	4.645	2.0704
948	2.402	0.8743	1.242	38.5542	1.9359	15.6431	9.5915	6.5972	1.8057	0.8525	0.9183	0.5027	2	11.9126	5.9306	1.4543	11.7979	8.0907	1.8635
949	2.323	0.8767	1.2131	31.2354	1.8717	-5.535	1.0092	6.3983	0.1913	0.8485	0.9189	0.5375	2	1.2242	0.5047	0.3625	0.9389	1.065	-0.0678
950	3.424	0.8105	1.5447	91.2019	2.6341	47.9382	15.0322	8.718	2.6635	0.6428	0.8547	0.3372	2	23.2203	13.7706	1.8039	40.8357	7.8263	11.1314	0.6428
951	2.3925	0.8508	1.1856	37.4652	1.8803	-1.4617	0.7057	6.3951	0.1308	0.8327	0.8851	0.4649	2	0.8367	0.3207	0.154	0.6897	0.716	-0.0122
952	2.2466	0.9058	1.2319	25.4735	1.8588	-9.0624	1.529	6.3929	0.2946	0.9164	0.9164	0.518	2	1.8836	0.6931	0.6135	1.3381	1.6676	-0.1707
953	2.9333	0.8501	1.456	70.4381	2.3385	54.7321	22.0894	7.834	4.1055	0.7199	0.9182	0.3996	2	32.1621	21.5991	2.6411	54.0473	9.9994	17.603	0.7199
954	1.9691	0.9267	1.107	7.7226	1.6404	-17.7493	11.9653	5.7325	2.3106	0.8835	1.0125	0.5503	2	13.2456	5.4024	4.7965	9.8171	14.0893	-2.351
955	3.3371	0.8068	1.544	88.1274	2.5527	39.4231	6.354	8.4584	1.1599	0.5946	0.882	0.3017	2	9.8105	5.0291	0.8759	16.6665	3.849	3.8676	0.5946
956	2.4832	0.9303	1.4036	45.4472	2.1244	59.284	16.7331	7.2575	3.2362	0.8618	0.9611	0.57	2	23.4866	17.8073	2.9467	31.2397	6.8129	13.9238
957	2.9907	0.8986	1.5786	72.99	2.5142	57.1808	12.9403	8.4429	2.4195	0.6575	0.9365	0.3911	2	20.4275	13.8475	1.482	35.4097	5.541	11.6806	0.6575
958	3.8971	0.805	1.7929	98.9907	2.9981	30.0639	7.9983	9.8558	1.455	0.6411	0.879	0.35	2	14.3401	6.2691	3.2874	17.9109	5.5936	4.3112	0.6411
959	3.029	0.8694	1.5861	75.5879	2.4713	70.2797	13.4448	8.2735	2.5775	0.7603	0.9142	0.4141	2	21.3248	16.6417	0.9352	40.1858	3.9959	14.987
960	2.2652	0.9288	1.3074	26.6738	1.9188	19.4693	0.258	6.6097	0.051	0.9373	1.0023	0.562	2	0.3373	0.1824	0.0741	0.3246	0.2078	0.0657
961	2.6391	0.967	1.5897	55.3598	2.3514	41.3703	10.8831	8.0175	2.1579	0.9201	0.9787	0.5554	2	17.3008	10.701	2.1286	19.2681	6.3806	7.1574
962	2.5763	0.8595	1.3156	51.4384	2.0559	-15.0317	3.3915	6.9567	0.6414	0.8547	0.921	0.5318	2	4.4619	1.4038	0.6941	2.6399	3.9013	-0.6707
963	2.6021	0.9521	1.4959	52.6386	2.2829	57.2752	17.6413	7.7829	3.3907	0.8753	0.9505	0.5553	2	26.3896	19.3001	2.2085	34.7562	7.5371	15.1147
964	3.009	0.8712	1.567	74.2739	2.4585	28.3563	6.991	8.2352	1.3303	0.821	0.9298	0.5021	2	10.9549	5.6211	2.4366	11.1952	5.0085	3.1064
965	2.623	0.8608	1.3536	54.0248	2.0987	-1.2327	0.387	7.0928	0.0738	0.8508	0.9192	0.4579	2	0.5238	0.1729	0.0703	0.3777	0.3918	-0.0065
966	2.2528	0.8821	1.1857	25.8154	1.8203	10.363	6.7337	6.2432	1.2789	0.8624	0.9516	0.4939	2	7.9842	3.8081	1.9634	7.711	6.0357	0.8274
967	2.3368	0.899	1.2731	32.3057	1.9274	35.038	8.9544	6.5999	1.7273	0.8708	0.9364	0.5568	2	11.3999	7.233	1.8822	12.9909	5.8169	3.9943
968	3.8521	0.8374	1.9139	98.7722	3.0752	55.315	7.7362	10.1338	1.4611	0.6875	0.9073	0.3583	2	14.8063	9.4287	0.6474	26.3148	3.457	8.1901	0.6875
969	2.5224	0.9556	1.467	48.1579	2.2143	46.1213	10.4911	7.5721	2.0325	0.8622	0.9355	0.5161	2	15.3905	10.0157	1.4174	19.4059	5.6525	7.0983
970	2.9669	0.9269	1.7103	71.7175	2.5655	51.4929	18.4309	8.6391	3.6488	0.8348	0.9723	0.5332	2	31.5224	20.9989	4.2825	39.382	8.9405	16.2318
971	1.7497	0.9472	0.9998	0.9832	1.4648	-37.3266	3.864	5.2066	0.742	0.9285	0.9874	0.5713	2	3.8632	1.5898	2.2734	2.7825	5.3065	-1.442
972	1.8795	0.9394	1.0694	4.0076	1.5762	-34.1124	6.4619	5.5465	1.2459	0.9195	0.9852	0.5586	2	6.9104	2.4834	4.0306	4.4462	8.6666	-2.3573
973	3.1116	0.837	1.552	78.9738	2.4542	35.6584	9.7758	8.1824	1.8542	0.8676	0.9157	0.5155	2	15.172	8.6522	0.8359	16.7857	6.2899	5.4101
974	2.6304	0.8902	1.509	54.6827	2.1715	58.0989	22.6667	7.3562	4.6497	0.9735	0.9831	0.5942	2	34.2041	25.5162	1.1801	42.9395	9.4978	19.8722
975	2.371	0.8642	1.2069	35.1009	1.8888	10.8547	0.3849	6.4375	0.0722	0.8472	0.9126	0.4734	2	0.4645	0.2129	0.0961	0.4496	0.3431	0.0504
976	1.7152	0.907	0.9034	0.651	1.3791	-19.4218	3.4419	4.8873	0.6362	0.8653	0.9561	0.5298	2	3.1094	1.5737	1.2107	2.9703	4.1102	-0.6039
977	3.5004	0.8616	1.8313	93.4358	2.8568	49.9321	11.9362	9.4754	2.3069	0.6419	0.9474	0.3913	2	21.8587	13.2529	2.5331	33.8703	5.9761	10.9145	0.6419
978	1.9461	0.8581	0.9421	6.7271	1.5119	-16.6974	16.309	5.2462	2.9287	0.8339	0.9248	0.5206	2	15.3647	7.342	5.6166	14.1034	19.0315	-2.5655
979	2.1588	1.0853	1.6012	19.5164	2.0901	-5.4167	2.721	7.3604	0.5919	0.9812	1.3487	0.9109	2	4.3569	2.3767	1.4167	2.6094	2.8684	-0.236
980	2.4353	0.8705	1.256	42.6385	1.9574	-33.8269	11.2283	6.66	2.1175	0.8545	0.9132	0.5443	2	14.1027	3.4082	5.2906	6.2619	15.0265	-4.7705
981	2.7362	0.8377	1.3492	60.676	2.1415	56.2372	6.0866	7.201	1.1404	0.7863	0.9164	0.4813	2	8.212	5.9002	0.6998	12.2594	2.6637	4.6182
982	2.0529	0.8954	1.0904	12.0735	1.6661	-26.3573	5.12	5.7747	0.9668	0.8515	0.9532	0.5615	2	5.5829	2.1608	2.4058	3.8485	6.4693	-1.4715
983	2.4123	0.9163	1.2938	39.8109	2.0302	17.4653	0.4226	6.944	0.0787	0.8341	0.9114	0.4749	2	0.5468	0.2612	0.1359	0.55	0.3489	0.0955
984	2.3398	0.9284	1.2727	32.5814	1.9873	10.1723	5.5738	6.8246	1.0394	0.848	0.937	0.5345	2	7.0938	3.3981	2.7558	6.3569	5.007	0.7216
985	2.5261	0.9317	1.4601	48.5889	2.1672	29.0843	6.1605	7.3938	1.2165	0.8744	0.9654	0.5223	2	8.9949	4.8978	1.9245	9.3779	4.3689	2.6161
986	2.1032	0.8274	0.9677	15.5751	1.5933	9.6478	5.2666	5.467	0.9322	0.8087	0.8869	0.4374	2	5.0965	2.5728	0.9025	5.8827	4.7584	0.4917
987	2.4603	0.9469	1.43	44.44	2.1372	-26.829	7.8617	7.3189	1.5361	0.8749	0.9553	0.5822	2	11.2423	2.7889	4.1505	4.7904	9.9713	-3.0162
988	1.8537	0.9591	1.0958	3.2286	1.5804	-27.9307	9.1049	5.5853	1.7863	0.9264	1.0405	0.5963	2	9.9772	4.1594	5.0478	6.9752	11.6483	-2.7867
989	3.5877	0.9614	2.1413	95.3419	3.2508	-4.3644	3.559	10.8358	0.7033	0.683	0.9944	0.3821	2	7.6208	1.0866	2.3562	2.8438	3.7143	-0.3326	0.683
990	3.4758	0.7998	1.6076	92.6803	2.6426	57.5927	7.9206	8.7333	1.458	0.7226	0.8931	0.4055	2	12.7332	8.6955	1.6531	21.4425	3.3589	7.3334
991	2.1027	0.9219	1.1837	15.5383	1.7561	24.2971	5.8744	6.0899	1.1418	0.8918	1.0114	0.5496	2	6.9535	4.1336	1.8508	7.5214	4.4472	1.6895
992	1.9077	0.9445	1.0999	5.144	1.6104	-5.0825	7.574	5.6608	1.4716	0.8807	1.0152	0.6266	2	8.3306	4.5635	3.0973	7.2831	7.9588	-0.4234
993	3.0162	0.8316	1.4438	74.8276	2.36	37.5175	3.4563	7.8803	0.6333	0.7884	0.8732	0.4034	2	4.9902	2.7435	0.3161	6.8002	2.1596	1.8722
994	2.3426	0.9892	1.3957	32.8853	2.1073	11.9186	0.5053	7.2799	0.0969	0.8875	0.9589	0.5595	2	0.7052	0.333	0.1763	0.5953	0.445	0.084
995	1.859	0.9261	1.0282	3.3525	1.5376	-22.3244	7.4889	5.4088	1.4236	0.9171	0.9826	0.5594	2	7.7001	3.4052	3.8471	6.0875	9.1606	-1.719
996	2.8685	0.8482	1.3895	67.1394	2.2786	61.5901	11.2534	7.6434	2.0458	0.7934	0.8965	0.4734	2	15.6366	11.677	1.3464	24.6646	4.3225	9.6306
997	2.7439	0.8099	1.2195	61.1126	2.0816	36.0349	5.8945	6.9817	1.0296	0.7173	0.9014	0.3996	2	7.1883	4.0971	1.1166	10.2517	3.7703	2.5903
998	2.6302	0.9055	1.4144	54.6345	2.2058	-2.1755	1.5645	7.4824	0.2957	0.8393	0.9324	0.4696	2	2.2128	0.7026	0.6292	1.4959	1.5984	-0.0481
999	1.7568	0.8951	0.9009	1.083	1.4006	-29.1259	6.7406	4.9401	1.2292	0.8739	0.9405	0.52	2	6.0726	2.7576	2.9118	5.3026	8.7037	-1.7687
1000	2.7083	0.8404	1.377	59.3742	2.1244	-4.2168	0.6431	7.1501	0.1238	0.8516	0.9276	0.5204	2	0.8855	0.3114	0.22	0.5985	0.6702	-0.0373
1001	3.1389	0.8211	1.4559	80.466	2.4328	45.5535	11.7483	8.0973	2.1123	0.7856	0.8759	0.4424	2	17.1043	10.6216	1.6259	24.0082	6.3967	7.7916
1002	3.0355	0.8786	1.6434	75.9602	2.5013	64.2042	14.1007	8.3785	2.7658	0.7423	0.9499	0.4217	2	23.1731	17.0064	1.0405	40.3311	5.0474	14.8781	0.7423
1003	1.9348	0.8835	0.9963	6.1745	1.5419	26.13	2.6781	5.3703	0.4968	0.8388	0.9371	0.5406	2	2.6682	1.7666	0.4875	3.2681	1.9784	0.6972
1004	2.934	0.9001	1.4888	70.5099	2.467	63.6145	12.0355	8.2968	2.1597	0.6601	0.8976	0.3588	2	17.9184	12.9701	1.1526	36.1455	4.3791	11.3987	0.6601
1005	2.5537	0.8371	1.2154	50.3886	1.9873	60.8859	10.1684	6.7158	1.8402	0.803	0.876	0.4343	2	12.3587	9.2522	1.0162	21.3021	3.9774	7.5247
1006	2.0932	0.8371	0.9839	14.8655	1.6019	17.3376	0.6009	5.5049	0.1074	0.8427	0.8549	0.4831	2	0.5912	0.3425	0.1108	0.7088	0.4967	0.1025
1007	2.2804	0.8671	1.1574	27.6974	1.816	-22.705	3.9012	6.2121	0.7269	0.8287	0.9475	0.496	2	4.5153	1.3491	1.9306	2.7201	4.7871	-1.0252
1008	2.4308	0.9735	1.5526	42.1364	2.1629	2.2856	0.2799	7.4339	0.0585	0.9326	1.0518	0.6596	2	0.4345	0.1903	0.1062	0.2885	0.2735	0.0099
1009	3.1201	0.7881	1.3561	79.5268	2.3257	65.9583	20.9336	7.7251	3.6748	0.6946	0.8514	0.383	2	28.3881	21.4536	1.5427	56.0151	7.1261	18.7243	0.6946
1010	2.4834	0.8366	1.1526	45.4623	1.9274	-6.817	0.7926	6.5269	0.14	0.7925	0.8804	0.4593	2	0.9136	0.3266	0.2385	0.711	0.8466	-0.0623
1011	2.227	0.8852	1.1807	24.1659	1.8032	16.0224	7.3989	6.1931	1.4106	0.8519	0.9472	0.4991	2	8.7359	4.5011	1.7257	9.0179	6.2136	1.3997
1012	2.0776	0.8748	1.0618	13.7107	1.6533	24.5608	5.447	5.7098	1.0129	0.8363	0.9097	0.5132	2	5.7836	3.5294	1.4358	6.8768	4.1089	1.4205
1013	2.6522	0.9119	1.5118	56.2351	2.24	51.6452	10.528	7.598	2.0948	0.8766	0.9574	0.5286	2	15.9163	10.9108	1.7059	20.6423	5.0909	8.22
1014	2.9424	0.7925	1.2739	70.8693	2.1972	60.817	12.7716	7.3262	2.2208	0.7282	0.8513	0.3627	2	16.2698	11.7098	1.112	32.2859	5.0044	9.8948
1015	2.1285	0.8861	1.1088	17.5261	1.7175	-30.1873	1.2279	5.925	0.2298	0.9096	0.9654	0.5192	2	1.3615	0.4189	0.4688	0.8069	1.5986	-0.411
1016	2.0519	0.8703	1.0418	12.0256	1.6233	-0.0853	1.1417	5.6104	0.212	0.8681	0.8974	0.5178	2	1.1894	0.5907	0.3511	1.1407	1.1426	-0.001
1017	2.3702	0.962	1.3798	34.9886	2.0816	38.8952	5.72	7.1633	1.1018	0.9076	0.9697	0.5361	2	7.8925	4.9435	1.37	9.2218	3.4953	3.0698
1018	2.9158	0.8459	1.4077	69.5974	2.3128	59.897	10.4795	7.7484	1.9039	0.7027	0.8996	0.3751	2	14.752	10.4125	0.9918	27.7582	4.2027	8.836	0.7027
1019	2.3141	0.9096	1.2799	30.4991	1.9274	14.7448	8.1428	6.6129	1.576	0.8875	0.9766	0.5941	2	10.422	5.6608	1.4143	9.5286	6.942	1.5367
1020	1.8961	0.9147	1.0282	4.6429	1.5547	-3.0876	2.5436	5.4485	0.48	0.8739	0.9901	0.5333	2	2.6153	1.3176	0.9742	2.4706	2.6221	-0.0808
1021	2.5487	0.8214	1.2158	50.0612	1.9488	31.2649	9.4336	6.5772	1.7438	0.8095	0.884	0.4523	2	11.4694	6.5186	1.8756	14.4135	6.4844	3.5859
1022	2.8247	0.9229	1.5553	65.5525	2.4242	72.5507	11.9934	8.1902	2.2775	0.8392	0.915	0.5086	2	18.6533	15.2075	0.7359	29.9009	3.2922	13.5331
1023	2.3694	0.7779	0.9786	34.9325	1.7132	-5.4577	3.9151	5.7901	0.6617	0.7891	0.8626	0.4022	2	3.8313	1.4514	0.976	3.609	4.1288	-0.2091
1024	2.6874	0.9221	1.5218	58.4302	2.2957	0.0887	0.8075	7.7856	0.1578	0.8806	0.9389	0.5545	2	1.2288	0.4484	0.3656	0.8087	0.8067	0.0011
1025	2.3058	0.9158	1.1963	29.6042	1.9317	4.5653	8.6277	6.6339	1.5558	0.8704	0.8872	0.5153	2	10.3213	4.7137	2.8665	9.1484	8.2339	0.4712
1026	2.5738	0.9015	1.3919	51.3127	2.1458	17.3559	0.2679	7.2891	0.0512	0.8647	0.9358	0.5141	2	0.3729	0.1786	0.0698	0.3473	0.2214	0.0647
1027	4.0475	0.836	1.9815	99.5164	3.2337	-6.1929	4.0354	10.6302	0.7522	0.5621	0.894	0.3192	2	7.9962	0.8725	1.7523	2.7338	4.2854	-0.4952	0.5621
1028	3.5436	0.7842	1.5585	94.725	2.6469	16.2745	10.7283	8.7302	1.9152	0.6106	0.8755	0.2939	2	16.72	5.3608	1.9986	18.242	8.9825	2.7211	0.6106
1029	2.1152	0.8193	0.9651	16.3745	1.589	-2.8761	5.7354	5.4446	1.0166	0.8234	0.847	0.4294	2	5.5352	2.3744	1.5626	5.5298	5.9005	-0.1592
1030	3.1817	0.8862	1.7059	82.441	2.6512	41.1504	10.727	8.8585	2.0657	0.6731	0.9606	0.3886	2	18.2992	9.9836	1.6625	25.6881	6.3128	7.5302	0.6731
1031	1.8937	0.9506	1.1074	4.5633	1.6061	-7.0306	0.9148	5.655	0.1791	0.9275	0.9937	0.5796	2	1.013	0.4962	0.436	0.8562	0.979	-0.0712
1032	1.9971	0.868	0.993	9.0645	1.5719	-32.5048	5.9677	5.4462	1.0881	0.8633	0.9253	0.4917	2	5.9259	1.9621	2.4546	3.9902	7.9074	-1.9262
1033	2.6622	0.8535	1.3095	57.1811	2.1158	45.7272	5.2831	7.1382	0.9692	0.8346	0.9055	0.4713	2	6.9182	4.5149	0.784	9.5792	2.8673	3.1635
1034	2.1765	0.8815	1.1298	20.8332	1.7518	-3.3563	6.5904	6.0271	1.2354	0.8662	0.9402	0.5539	2	7.4458	3.5229	1.7332	6.3602	6.8114	-0.2499
1035	3.0822	0.9381	1.8024	78.0631	2.7026	73.5527	8.9589	9.0838	1.7776	0.788	0.9899	0.4814	2	16.1476	13.0176	0.7225	27.041	2.3694	11.877	0.788
1036	1.7359	0.8741	0.8571	0.7838	1.3534	15.7347	1.4459	4.7672	0.26	0.8322	0.938	0.4881	2	1.2393	0.7896	0.3547	1.6179	1.2184	0.195
1037	2.6278	0.8836	1.3932	54.4899	2.1544	50.2117	10.0043	7.2945	1.9108	0.8549	0.9258	0.4683	2	13.938	9.331	1.4815	19.926	4.9811	6.9985
1038	2.1839	0.826	1.0085	21.2791	1.6575	-18.0278	3.5818	5.6673	0.6374	0.8169	0.8811	0.4949	2	3.6122	1.4408	1.2079	2.9114	4.2273	-0.6512
1039	2.5376	0.8531	1.2318	49.4239	2.0088	45.9829	7.5199	6.8014	1.3619	0.8127	0.909	0.4457	2	9.263	6.07	1.0419	13.6186	4.0622	4.2594
1040	2.3625	0.8465	1.1619	34.4844	1.846	4.4793	4.8669	6.2824	0.9001	0.83	0.8913	0.4563	2	5.6549	2.3747	1.6779	5.2043	4.6491	0.2533
1041	3.5314	0.8194	1.6979	94.2164	2.7497	25.8078	7.8801	9.0911	1.4717	0.6213	0.8994	0.3192	2	13.3797	5.3194	1.4095	16.663	5.8464	3.453	0.6213
1042	2.7821	0.8236	1.3311	63.3326	2.1458	61.1963	10.6616	7.1986	1.9715	0.7886	0.8639	0.4424	2	14.1917	10.5153	0.5738	23.7666	4.1372	8.6848
1043	3.4278	0.8234	1.6446	91.2641	2.6769	23.1729	8.0913	8.8669	1.5007	0.5895	0.9187	0.3069	2	13.3069	4.9915	1.0461	16.2625	6.2161	3.0836	0.5895
1044	2.4307	0.8496	1.2008	42.1216	1.9102	52.8117	6.5398	6.4878	1.2104	0.7991	0.9334	0.5143	2	7.853	5.7345	0.2677	11.1501	3.0862	4.1473
1045	2.3105	0.8846	1.1193	30.1459	1.876	26.475	8.2528	6.4211	1.4386	0.7902	0.8573	0.4543	2	9.2374	5.2021	1.7625	11.4517	6.068	2.4456
1046	2.6214	0.9245	1.4787	53.9608	2.24	53.618	9.2281	7.6134	1.7923	0.8604	0.9409	0.5059	2	13.6456	9.4817	1.0604	18.7433	4.2802	7.3165
1047	2.216	0.8742	1.1375	23.5554	1.7732	-8.6871	11.0388	6.0858	2.0633	0.843	0.9356	0.5369	2	12.5566	5.3514	3.6383	9.9664	11.998	-1.0908
1048	2.9476	0.8371	1.4133	71.0133	2.3171	73.0107	15.7621	7.7519	2.8737	0.7394	0.8649	0.4404	2	22.2766	18.138	0.7054	41.182	4.2542	16.2643
1049	1.9554	0.8666	0.9738	7.0736	1.5333	7.7569	5.2703	5.3234	0.9641	0.8295	0.919	0.5238	2	5.1322	2.9445	1.6198	5.6216	4.8616	0.3981
1050	1.8861	0.83	0.8588	4.2455	1.4177	-23.8623	3.5105	4.9182	0.613	0.829	0.8819	0.4437	2	3.0148	1.2098	1.1178	2.7267	4.3482	-0.7194
1051	2.6221	0.9338	1.4899	53.9768	2.2615	-7.9313	0.2385	7.6925	0.0462	0.8863	0.9476	0.5017	2	0.3553	0.1009	0.1412	0.2012	0.2574	-0.0282
1052	1.7919	0.8608	0.861	1.6498	1.3834	-19.6513	1.5053	4.8458	0.2675	0.8027	0.9377	0.514	2	1.2961	0.671	0.5179	1.3055	1.8011	-0.2547
1053	3.0921	0.8713	1.6469	78.3091	2.5313	69.1799	11.5484	8.4641	2.247	0.7357	0.9647	0.4508	2	19.0191	14.7618	1.1999	32.7457	3.5592	13.1574	0.7357
1054	2.9139	0.8903	1.5713	69.4192	2.4242	36.3365	10.3104	8.1503	1.9878	0.7824	0.9383	0.4374	2	16.2008	8.7581	2.9745	20.0216	6.5641	5.8868
1055	2.0214	0.9683	1.2393	10.2771	1.7561	-3.3437	4.5971	6.1489	0.9265	0.9487	1.0123	0.6075	2	5.6972	2.6955	1.7111	4.4374	4.751	-0.1905
1056	3.1518	0.8327	1.4994	81.0055	2.4756	44.0507	8.3387	8.2449	1.5165	0.7804	0.8412	0.4056	2	12.5031	7.4002	0.901	18.2437	4.6655	5.5077
1057	2.2977	0.8749	1.0869	28.9433	1.846	-9.3314	8.3048	6.3155	1.4293	0.7846	0.8739	0.4505	2	9.0265	3.2481	2.0479	7.2099	9.0795	-0.8423
1058	2.3215	0.8862	1.2403	31.0988	1.8888	-10.2819	0.0002	6.4634	0	0.8538	0.9126	0.5339	2	0.0002	0.0001	0.0001	0.0001	0.0002	0
1059	2.3854	0.8095	1.0405	36.5829	1.7903	-8.8108	3.6553	6.0663	0.627	0.7875	0.8477	0.4178	2	3.8033	1.3266	0.9358	3.1753	3.9774	-0.3351
1060	1.6018	0.9	0.8156	0.0771	1.2678	0.9745	2.7127	4.5289	0.4885	0.8509	0.9797	0.5114	2	2.2125	1.3953	0.8172	2.7285	2.6864	0.0216
1061	2.2802	0.8762	1.1831	27.684	1.8331	17.1042	3.9183	6.2766	0.7386	0.8673	0.9364	0.4915	2	4.6357	2.3893	1.6142	4.8613	3.248	0.7929
1062	2.2125	0.8969	1.1918	23.3611	1.8117	17.3705	0.2495	6.234	0.0477	0.8628	0.9536	0.5538	2	0.2974	0.1658	0.0628	0.2995	0.2062	0.0517
1063	2.5033	0.8709	1.2682	46.644	2.0173	47.5108	6.4875	6.8489	1.2013	0.8393	0.9293	0.4819	2	8.2274	5.5497	0.4819	11.5174	3.4052	3.9089
1064	1.9338	0.7996	0.8266	6.1286	1.4091	-74.8089	2.0737	4.8579	0.3528	0.778	0.8664	0.4445	2	1.7141	0.329	1.1559	0.7402	3.6251	-1.2823
1065	2.3082	0.7478	0.8922	29.9154	1.6061	-22.2366	8.3178	5.4229	1.3685	0.7201	0.7861	0.3836	2	7.4211	2.25	1.3161	5.8654	10.1671	-1.6502
1066	2.5622	0.924	1.3873	50.7795	2.1844	68.0286	12.3491	7.438	2.3033	0.8186	0.8913	0.502	2	17.1319	13.6365	0.5964	27.1641	3.948	11.6546
1067	2.1263	0.8481	1.026	17.3149	1.649	-2.0162	1.0103	5.6654	0.183	0.8271	0.8985	0.4654	2	1.0366	0.4587	0.1113	0.9858	1.0307	-0.0209
1068	2.3513	0.8534	1.1656	33.5923	1.8503	42.3222	5.5898	6.3038	1.0336	0.8675	0.8935	0.5078	2	6.5155	4.3947	0.4205	8.6546	3.2242	2.7575
1069	1.911	0.8973	1.0038	5.2582	1.5419	-34.0411	12.6261	5.3868	2.3528	0.8846	0.9555	0.5562	2	12.6741	5.0983	5.8209	9.1667	16.9241	-4.3144
1070	3.7648	0.8124	1.8135	98.1404	2.9168	37.6141	4.034	9.6082	0.7614	0.6065	0.8946	0.3433	2	7.3156	3.6155	0.9398	10.5331	2.5166	2.7517	0.6065
1071	2.4036	0.8778	1.2526	38.7845	1.9445	24.0818	11.273	6.6283	2.1304	0.863	0.9601	0.5047	2	14.1206	7.7195	2.8472	15.2962	8.5581	3.4005
1072	1.8115	0.8699	0.8876	2.1071	1.4134	-18.0587	1.5229	4.9505	0.273	0.8482	0.9024	0.5201	2	1.3517	0.6911	0.5835	1.3286	1.7979	-0.2441
1073	2.186	0.8532	1.0715	21.4834	1.7089	-85.6068	0.1984	5.8596	0.0363	0.8317	0.8965	0.5179	2	0.2126	0.0088	0.1852	0.0169	0.3683	-0.182
1074	2.1923	0.7622	0.8669	21.88	1.5462	-27.383	9.4792	5.2491	1.5655	0.7503	0.855	0.4336	2	8.2175	2.9858	3.0338	6.8857	12.0751	-2.2502
1075	2.2421	0.9172	1.2545	25.1324	1.876	-32.5946	5.6721	6.4607	1.1014	0.8946	0.9824	0.5524	2	7.1156	1.8351	2.7	3.3222	7.521	-2.3193
1076	3.4339	0.7968	1.5194	91.5545	2.5998	18.7286	5.3113	8.5956	0.9389	0.6137	0.8538	0.3031	2	8.07	2.8197	0.884	9.3033	4.3166	1.5114	0.6137
1077	2.2203	0.769	0.9029	23.724	1.5804	-1.3733	7.0182	5.3637	1.1814	0.7331	0.7981	0.4018	2	6.3367	2.7715	1.3826	6.8979	7.1144	-0.087
1078	2.0625	0.9442	1.2017	12.6973	1.7561	-11.1262	4.4083	6.1179	0.8659	0.9505	1.0167	0.645	2	5.2974	2.5702	1.7187	3.9847	4.8985	-0.5894
1079	1.8773	0.9147	1.0176	3.951	1.5376	-10.2162	6.5766	5.3946	1.2406	0.8698	0.9825	0.5414	2	6.6923	3.2404	2.5802	5.9857	7.2487	-0.6837
1080	2.2884	0.8257	1.0563	28.3793	1.7432	41.3504	0.0237	5.9361	0.0042	0.8022	0.8557	0.4402	2	0.025	0.0165	0.0045	0.0374	0.0139	0.0103
1081	1.7773	0.9313	0.9853	1.3606	1.4691	20.2492	4.6192	5.2001	0.8752	0.8572	0.9891	0.5948	2	4.5513	3.1129	1.4384	5.2334	3.6839	0.9216
1082	2.1114	0.9097	1.1554	16.1527	1.7432	39.6505	0.1783	6.0344	0.0341	0.9057	0.9782	0.5315	2	0.206	0.1389	0.0249	0.2613	0.1076	0.0817
1083	2.75	0.8616	1.3846	61.4156	2.2101	66.5876	5.1743	7.4436	0.9625	0.7896	0.9126	0.476	2	7.1644	5.5935	0.5134	11.7513	1.7288	4.7706
1084	2.4082	0.8171	1.1093	39.4487	1.8246	32.0976	0.0017	6.1823	0.0003	0.8036	0.8564	0.4407	2	0.0019	0.0011	0	0.0026	0.0012	0.0006
1085	2.1459	0.9506	1.2789	18.6743	1.846	39.9265	0.0051	6.4086	0.001	0.9215	1.0017	0.5841	2	0.0065	0.0044	0	0.0075	0.0031	0.0026
1086	2.7935	0.8514	1.3647	64.189	2.2229	-11.8384	0.5241	7.4722	0.0957	0.7741	0.8995	0.4172	2	0.7153	0.1598	0.1684	0.3832	0.5862	-0.0847
1087	3.1178	0.8631	1.5866	79.374	2.5313	75.5444	8.1013	8.4545	1.5203	0.6889	0.9286	0.4167	2	12.8535	10.5357	0.7876	25.2846	1.9811	9.7101	0.6889
1088	2.5835	0.7743	1.0755	51.8479	1.8717	-13.8126	8.1478	6.2842	1.3944	0.7825	0.8426	0.442	2	8.763	2.8887	1.5956	6.5351	9.2734	-1.2104
1089	3.4587	0.7808	1.4585	92.3041	2.5698	66.3681	10.8766	8.4845	1.8697	0.5587	0.8392	0.2859	2	15.8635	11.574	0.1381	40.4863	3.6579	10.5283	0.5587
1090	2.1433	0.8738	1.095	18.5741	1.7089	-56.8894	4.4261	5.8834	0.8238	0.8772	0.9451	0.5122	2	4.8466	0.7997	2.4627	1.5613	6.9443	-2.7572
1091	3.2152	0.8157	1.5183	83.3799	2.4799	67.0961	7.5413	8.2394	1.3897	0.7474	0.8738	0.4209	2	11.45	8.7269	0.5658	20.7354	2.4814	7.6825	0.7474
1092	1.6519	0.8847	0.8253	0.1983	1.2935	-41.7912	6.9826	4.5912	1.2552	0.8509	0.9818	0.5262	2	5.7627	2.802	2.9607	5.3246	9.901	-2.4083
1093	2.4079	0.9225	1.3168	39.3619	2.0387	1.1845	0.1309	6.9786	0.0247	0.8458	0.9205	0.4931	2	0.1724	0.0658	0.0487	0.1335	0.1294	0.002
1094	2.8569	0.811	1.3286	66.7366	2.1758	76.0671	6.3358	7.2788	1.1565	0.7898	0.8677	0.4285	2	8.4177	7.0529	0.0389	16.4584	1.5163	6.4031
1095	1.7409	0.893	0.8889	0.8059	1.3834	-1.8874	1.5968	4.8838	0.2906	0.8573	0.9401	0.5122	2	1.4194	0.8066	0.4669	1.5747	1.627	-0.0268
1096	2.4214	0.8932	1.3104	40.9616	1.9916	47.2776	0.9909	6.7948	0.1911	0.8944	0.9613	0.5296	2	1.2985	0.8906	0.0793	1.6816	0.5225	0.6139
1097	2.6199	0.8886	1.4071	53.8008	2.1587	32.4905	2.6419	7.314	0.5083	0.8504	0.9109	0.4843	2	3.7174	2.0716	0.3224	4.2772	1.7835	1.2078
1098	2.322	0.8684	1.1878	31.1261	1.8546	50.9383	5.7511	6.3347	1.0784	0.8733	0.8957	0.5199	2	6.8312	4.9466	0.8061	9.5151	2.8217	3.4797
1099	1.8256	0.9118	0.9819	2.4427	1.4862	-12.8306	0.7556	5.2296	0.1419	0.84	0.9944	0.5753	2	0.7419	0.3952	0.2658	0.687	0.8525	-0.0952
1100	2.3159	0.8977	1.2668	30.676	1.906	-44.7494	3.5346	6.531	0.6856	0.8644	0.9767	0.5671	2	4.4776	0.8979	1.5071	1.5833	5.1164	-2.0037
1101	1.9439	0.9031	1.0367	6.681	1.5804	-38.1708	0.559	5.5149	0.1051	0.9233	0.9294	0.5732	2	0.5795	0.2215	0.2308	0.3865	0.7723	-0.2212
1102	2.0756	0.8708	1.0473	13.5776	1.6447	7.7566	3.1895	5.6781	0.5883	0.8437	0.917	0.5453	2	3.3404	1.8635	0.977	3.4172	2.9421	0.2591
1103	2.8808	0.9073	1.6072	67.7544	2.4371	65.3916	10.0001	8.2112	1.9573	0.877	0.9614	0.5451	2	16.0721	12.3964	0.3216	22.74	3.4608	10.5098
1104	2.8003	0.835	1.3021	64.4985	2.1886	66.5642	6.6178	7.346	1.173	0.6878	0.8564	0.3681	2	8.6171	6.5505	0.7851	17.7947	2.2128	5.7359	0.6878
1105	1.68	0.7	0.5575	0.3748	1.0708	-4.315	2.0922	3.6942	0.3157	0.5746	0.771	0.3084	2	1.1664	0.6226	0.4221	2.0191	2.1823	-0.0503	0.5746
1106	2.1886	0.7821	0.9069	21.624	1.5804	-88.2833	5.7134	5.3775	0.9636	0.7821	0.854	0.4562	2	5.1815	0.3332	1.9861	0.7304	10.758	-4.5744
1107	3.6378	0.8203	1.7519	96.3045	2.8397	22.3322	1.9722	9.3747	0.3686	0.652	0.9022	0.3606	2	3.4551	1.3239	0.2279	3.6716	1.5318	0.7716	0.6521
1108	3.2589	0.8907	1.7886	85.3954	2.7326	84.7088	4.2647	9.1196	0.8364	0.6623	0.929	0.4172	2	7.6279	6.7336	0.0389	16.1414	0.6521	6.4615	0.6622
1109	2.2105	0.9332	1.2776	23.1153	1.876	29.7185	0.03	6.4807	0.0059	0.9162	0.9857	0.6162	2	0.0384	0.0244	0.007	0.0396	0.0211	0.0114
1110	2.0742	0.9145	1.1484	13.4446	1.7175	-10.8234	0.0952	5.9596	0.0183	0.9179	0.9835	0.5834	2	0.1093	0.0497	0.0371	0.0852	0.1055	-0.0118
1111	2.7371	0.8844	1.4083	60.7263	2.2529	26.0082	6.3177	7.6049	1.1699	0.8268	0.9257	0.5023	2	8.8972	4.6622	1.0823	9.2811	4.6746	2.314
1112	3.2483	0.8911	1.7649	84.7006	2.724	58.7759	2.5726	9.0931	0.4993	0.752	0.942	0.4661	2	4.5403	3.1629	0.0744	6.7853	1.0605	2.6686	0.752
1113	3.2526	0.854	1.6362	84.9782	2.6212	58.0899	6.0162	8.7266	1.128	0.712	0.9094	0.4243	2	9.8437	6.7879	0.8784	15.9996	2.5214	5.7182	0.712
1114	2.0223	0.9411	1.1753	10.3599	1.7132	-9.7618	4.8252	5.9794	0.9484	0.9463	1.0258	0.5799	2	5.6711	2.5178	2.3619	4.3416	5.2963	-0.5536
1115	2.0328	0.7959	0.8649	10.9645	1.4819	25.8563	2.6463	5.0827	0.4503	0.7217	0.8734	0.4433	2	2.2888	1.4616	0.3693	3.2972	1.9621	0.5918
1116	2.3466	0.9011	1.2813	33.1344	1.9402	10.0436	2.2721	6.6427	0.4383	0.9183	0.984	0.5766	2	2.9113	1.471	0.6842	2.551	2.044	0.2924
1117	3.2767	0.8528	1.617	86.2537	2.6384	57.7162	5.8972	8.779	1.0862	0.7277	0.9492	0.3857	2	9.5358	6.4655	0.7318	16.762	2.4936	5.5037	0.7277
1118	2.1689	0.9261	1.2364	20.2366	1.8246	34.5267	2.3632	6.3103	0.463	0.9374	1.0044	0.6124	2	2.9218	1.9563	0.5545	3.1947	1.5473	1.0088
1119	2.247	0.98	1.4216	25.5261	1.9959	1.8619	3.6866	6.9177	0.7576	0.983	1.0455	0.638	2	5.2408	2.4058	1.4959	3.771	3.618	0.0976
1120	1.8902	0.904	1.0074	4.4157	1.5333	-15.2487	3.1911	5.3681	0.5989	0.9162	0.9601	0.5241	2	3.2147	1.4372	1.2562	2.7423	3.6778	-0.4902
1121	2.6589	0.93	1.5109	56.8379	2.2871	54.9746	8.3201	7.7684	1.6182	0.7919	0.9489	0.4694	2	12.5709	8.6691	0.7347	18.4701	3.746	6.9108	0.7919
1122	2.0881	0.8099	0.9239	14.3903	1.5505	-22.9055	0.7093	5.3132	0.1233	0.8078	0.8506	0.4663	2	0.6553	0.2564	0.2802	0.5498	0.8718	-0.1501
1123	2.3601	0.921	1.355	34.2748	1.9916	24.8508	4.5004	6.8287	0.893	0.9212	0.987	0.5526	2	6.098	3.3843	0.7522	6.1245	3.3821	1.5154
1124	2.9983	0.8584	1.5436	73.5022	2.4156	52.1082	10.419	8.0857	1.989	0.8271	0.9325	0.515	2	16.0827	10.95	0.7062	21.2636	4.9899	8.3804
1125	3.1291	0.9204	1.8244	80.0244	2.6983	70.4038	12.2351	9.0482	2.467	0.7746	1.0077	0.4945	2	22.3218	17.5062	1.0073	35.3992	3.6211	15.7154	0.7746
1126	2.9157	0.9219	1.6732	69.5796	2.5056	65.73	2.4586	8.4445	0.4872	0.8746	0.9495	0.5144	2	4.1138	3.1374	0.0891	6.0987	0.8426	2.704
1127	2.6341	0.8982	1.4094	54.9564	2.1929	50.6826	10.4054	7.4332	1.973	0.8235	0.895	0.4668	2	14.6654	9.8284	1.144	21.0539	5.1318	7.4328
1128	2.2649	0.9451	1.3417	26.6606	1.9488	56.0889	3.357	6.7244	0.6698	0.9338	1.0293	0.5955	2	4.5041	3.4041	0.3452	5.7163	1.474	2.5263
1129	2.4499	0.8193	1.1016	43.9614	1.8631	70.6594	6.8085	6.3058	1.1894	0.7978	0.8643	0.446	2	7.5002	6.1906	0.3173	13.8801	1.9977	5.2996
1130	2.4204	0.8476	1.1896	40.8155	1.8974	16.2549	0.6056	6.4452	0.1118	0.7901	0.8941	0.4523	2	0.7204	0.3465	0.1575	0.7661	0.5072	0.1171
1131	2.3981	0.8296	1.1301	38.066	1.8417	-14.0215	4.7653	6.2498	0.8617	0.7865	0.8904	0.4405	2	5.3853	1.6385	1.1079	3.7195	5.4337	-0.7551
1132	2.6302	0.858	1.3926	54.6506	2.0987	-24.3516	0.134	7.0895	0.0263	0.9166	0.9186	0.5188	2	0.1866	0.041	0.0655	0.079	0.1666	-0.0454
1133	1.7805	0.9076	0.9467	1.4495	1.4391	-4.1523	7.5198	5.0764	1.4024	0.8609	0.9917	0.5743	2	7.119	4.2026	2.233	7.3174	7.8321	-0.2956
1134	2.6341	0.8963	1.4143	54.9403	2.1886	29.4256	0.8396	7.4175	0.1601	0.8659	0.9305	0.4836	2	1.1874	0.636	0.1658	1.3149	0.5926	0.3494
1135	2.5172	0.8832	1.2746	47.8201	2.0559	22.4056	0.4612	6.9846	0.0842	0.8073	0.8941	0.4256	2	0.5878	0.284	0.079	0.6673	0.3579	0.1317
1136	2.1661	0.9568	1.3133	20.0214	1.876	7.7012	0.6936	6.5107	0.1399	0.9437	0.9909	0.6507	2	0.9109	0.4868	0.2114	0.748	0.6402	0.0702
1137	3.0624	0.8396	1.5101	77.1017	2.4199	65.6034	13.174	8.0777	2.4628	0.7167	0.9097	0.3872	2	19.8941	14.8057	0.3713	38.2388	4.5315	13.0512	0.7167
1138	2.4017	1.0095	1.5283	38.4967	2.2058	18.8175	4.5628	7.6167	0.9155	0.9357	0.9978	0.578	2	6.9733	3.4533	1.6466	5.9742	3.7041	1.3122
1139	2.8851	0.8681	1.5091	68.0011	2.3428	23.3008	0.0679	7.8683	0.013	0.8046	0.9344	0.4626	2	0.1024	0.0479	0.014	0.1036	0.052	0.0239
1140	2.8598	0.8942	1.5577	66.8241	2.3857	63.4826	10.7112	8.0339	2.0768	0.8119	0.9521	0.5006	2	16.6849	12.5499	1.5012	25.0722	3.9115	10.592
1141	2.8097	0.911	1.5492	64.8432	2.3814	31.5473	8.0437	8.0408	1.5498	0.8749	0.9357	0.4879	2	12.4613	6.6179	0.9829	13.5632	5.5062	3.9312
1142	2.3764	0.8109	1.0707	35.6355	1.786	-0.5684	0.6996	6.0544	0.1237	0.7873	0.8574	0.4217	2	0.7491	0.2925	0.1899	0.6935	0.7036	-0.0043
1143	3.5339	0.8417	1.7279	94.3433	2.8225	5.3989	8.6979	9.3449	1.6083	0.6061	0.8972	0.3695	2	15.0291	3.8519	1.3623	10.4243	8.2284	0.8114	0.6061
1144	3.4051	0.8492	1.6798	90.5611	2.7369	24.7766	9.3917	9.0843	1.7366	0.5535	0.9089	0.2965	2	15.7762	6.0034	2.8611	20.2489	7.0648	3.9088	0.5535
1145	2.1239	0.8566	1.0446	17.1536	1.6618	-10.6613	0.8497	5.7155	0.1553	0.8528	0.9184	0.473	2	0.8876	0.3501	0.3217	0.7402	0.9403	-0.0946
1146	2.5177	0.9313	1.4071	47.8661	2.1587	72.2307	3.1225	7.3664	0.5965	0.8527	0.9226	0.5026	2	4.3937	3.6094	0.1949	7.182	0.8671	3.1736
1147	1.7509	0.9432	0.9933	1.0054	1.4605	-38.9565	0.5132	5.1881	0.0983	0.8875	0.9758	0.5665	2	0.5098	0.2054	0.3044	0.3626	0.7132	-0.1986
1148	2.2032	0.8662	1.1188	22.5221	1.7475	-11.8111	7.7462	5.9958	1.4454	0.8307	0.8932	0.5236	2	8.6664	3.5119	3.0615	6.7067	8.6613	-1.0236
1149	2.3407	0.9545	1.4304	32.678	2.0387	45.4097	5.4927	7.0191	1.1193	0.9603	1.0254	0.6449	2	7.8567	5.5015	1.0642	8.5303	2.9984	3.5677
1150	2.4981	0.8449	1.2409	46.3097	1.9574	16.8384	4.4269	6.6304	0.8285	0.8489	0.9203	0.4856	2	5.4934	2.7128	0.6218	5.5861	3.6814	0.925
1151	2.7243	0.8619	1.3378	59.9736	2.1886	-1.3339	1.0933	7.3767	0.1983	0.8096	0.9126	0.484	2	1.4626	0.5167	0.391	1.0675	1.1078	-0.0195
1152	1.8867	0.8833	0.9585	4.2682	1.4991	10.0909	7.3934	5.2354	1.3536	0.9021	0.9675	0.5257	2	7.0866	4.2097	1.7453	8.0078	6.6475	0.7151
1153	2.1891	0.8754	1.1192	21.6496	1.7518	-0.063	10.9887	6.0199	2.043	0.8641	0.9467	0.5507	2	12.2986	6.0471	2.8973	10.9812	10.9953	-0.0077
1154	2.7379	0.8823	1.3991	60.7766	2.2486	73.6502	18.4449	7.5891	3.4004	0.7335	0.9367	0.4423	2	25.8063	21.1563	0.9982	47.8285	4.8603	19.0064	0.7335
1155	1.9687	0.9187	1.083	7.6878	1.6276	3.5562	13.2889	5.6822	2.5328	0.9122	0.9821	0.5505	2	14.3919	7.5674	4.8604	13.7466	12.8169	0.5118
1156	2.6589	0.8828	1.3931	56.8215	2.1801	56.0721	11.9831	7.3743	2.2638	0.8387	0.9102	0.463	2	16.6937	11.7975	1.4296	25.4828	5.2641	9.3605
1157	1.8642	0.8535	0.8937	3.5442	1.4348	9.211	3.6164	4.9988	0.6466	0.8197	0.8915	0.4671	2	3.232	1.8314	1.0278	3.9205	3.2832	0.2977
1158	2.0646	0.8664	1.0256	12.7935	1.6276	-24.8159	0.9005	5.6192	0.1644	0.8573	0.9374	0.5371	2	0.9236	0.3746	0.3437	0.6973	1.124	-0.2292
1159	2.2723	0.8686	1.1643	27.1382	1.8117	9.0786	0.8622	6.2003	0.1619	0.8545	0.9202	0.4725	2	1.0039	0.4615	0.2558	0.9768	0.7839	0.0911
1160	1.6681	0.8637	0.7968	0.2865	1.2806	-7.9189	14.5124	4.5261	2.5548	0.8474	0.9292	0.52	2	11.5635	7.2289	4.3346	13.9013	15.6621	-0.9157
1161	3.4928	0.8789	1.8356	93.1415	2.9039	50.7081	9.6013	9.6437	1.8275	0.6767	0.9335	0.4055	2	17.6242	10.8563	1.701	26.7697	4.7328	8.9369	0.6767
1162	1.9686	0.8809	1.0033	7.6761	1.5676	-1.9712	4.5901	5.4479	0.8453	0.8744	0.9731	0.5156	2	4.6052	2.3227	1.3836	4.5046	4.6807	-0.0908
1163	2.0529	0.9185	1.1428	12.0854	1.7047	-21.4976	6.6971	5.9242	1.2919	0.9201	0.9884	0.6054	2	7.6534	3.2807	3.2558	5.4192	8.1368	-1.6453
1164	2.0571	0.9447	1.2056	12.361	1.7518	-51.1592	7.0484	6.105	1.3919	0.9285	1.0011	0.6319	2	8.4976	2.3846	4.8297	3.774	10.6543	-4.3473
1165	2.6322	0.9488	1.5739	54.731	2.3043	62.2463	11.0154	7.8461	2.2096	0.9161	0.9761	0.5462	2	17.3371	13.0632	1.0042	23.9175	4.1588	10.7917
1166	2.2475	0.8847	1.1892	25.5523	1.8203	-15.4089	5.6362	6.2463	1.0731	0.8776	0.9536	0.5019	2	6.7026	2.2321	2.1515	4.447	6.5046	-1.0328
1167	2.3819	0.7794	1.0053	36.158	1.7261	-0.8591	3.7005	5.8321	0.6379	0.7562	0.804	0.388	2	3.7201	1.4162	1.2845	3.6501	3.7324	-0.032
1168	1.8737	0.8738	0.9368	3.7927	1.4734	-10.9435	16.081	5.1435	2.9289	0.8276	0.9423	0.4943	2	15.0647	7.1702	5.2968	14.5049	17.8399	-1.6486
1169	3.1281	0.8367	1.5308	79.8902	2.467	23.3341	0.2674	8.2224	0.0498	0.8047	0.8772	0.4776	2	0.4094	0.1935	0.0429	0.4051	0.2051	0.0955
1170	2.0999	0.8909	1.1149	15.3913	1.7004	-64.1011	0.0649	5.877	0.0123	0.875	0.9185	0.5121	2	0.0724	0.0082	0.0341	0.0159	0.1065	-0.0464
1171	2.6059	0.8596	1.3257	52.8449	2.0816	0.8287	0.8982	7.0376	0.1692	0.8523	0.917	0.5347	2	1.1907	0.4861	0.2579	0.9092	0.8908	0.0099
1172	2.3366	0.9344	1.3635	32.2644	1.9959	-0.4427	0.6406	6.8589	0.1274	0.9231	0.989	0.6188	2	0.8735	0.3943	0.2704	0.6372	0.6434	-0.0039
1173	2.9992	0.8744	1.5701	73.6122	2.4585	64.0316	14.0599	8.239	2.6794	0.7199	0.9598	0.4195	2	22.0755	16.2568	2.2347	38.7514	5.0571	14.1353	0.7199
1174	2.5488	0.9099	1.3705	50.0767	2.1415	-6.4838	0.9029	7.286	0.1698	0.8725	0.9279	0.4929	2	1.2374	0.3936	0.2673	0.7986	0.9614	-0.0802
1175	2.6785	0.9239	1.4842	58.0346	2.2914	57.3641	5.5984	7.7742	1.0688	0.8347	0.9453	0.4885	2	8.3092	5.9325	0.9206	12.1445	2.387	4.7665
1176	1.9875	0.8283	0.9084	8.5496	1.4991	-42.3405	4.9771	5.172	0.8742	0.7882	0.9309	0.4514	2	4.5212	1.2835	1.6887	2.8435	7.0847	-1.9143
1177	2.1404	0.8996	1.1589	18.3489	1.7518	52.1343	0.0843	6.0489	0.0162	0.8653	0.9225	0.5149	2	0.0977	0.0717	0.0105	0.1393	0.0403	0.0509
1178	2.8787	0.8074	1.2616	67.6311	2.1844	38.4655	10.1512	7.3019	1.7539	0.741	0.8378	0.4155	2	12.8068	7.5217	2.3965	18.1025	6.2467	4.9262
1179	1.7928	0.8452	0.8324	1.6832	1.362	-48.1119	6.7191	4.7605	1.1749	0.8293	0.8837	0.4982	2	5.593	2.2672	2.5905	4.5508	9.9521	-2.6909
1180	2.1066	0.9323	1.208	15.8329	1.7775	11.4822	14.2835	6.1701	2.7965	0.917	0.9825	0.5724	2	17.2545	9.2175	4.701	16.1045	12.6431	1.9812
1181	2.2114	0.9162	1.2446	23.2058	1.846	11.5672	0.9475	6.3653	0.1853	0.9019	0.9667	0.5736	2	1.1792	0.617	0.3278	1.0757	0.8379	0.1364
1182	3.4934	0.7736	1.5122	93.1835	2.5741	13.9412	6.027	8.4903	1.0735	0.5916	0.8541	0.3238	2	9.114	2.9503	1.5604	9.1103	5.1866	1.2706	0.5916
1183	2.6353	0.8788	1.3994	55.0209	2.1501	28.1599	3.071	7.2754	0.5907	0.8584	0.9571	0.5162	2	4.2976	2.349	0.5318	4.5508	2.2063	1.2102
1184	2.1957	0.851	1.0715	22.0082	1.7132	24.2894	0.2916	5.8705	0.0532	0.8171	0.8926	0.503	2	0.3124	0.1869	0.0252	0.3716	0.2207	0.0759
1185	1.7322	0.7954	0.7197	0.7617	1.2421	-64.8596	0.9355	4.3287	0.1555	0.7727	0.8744	0.4111	2	0.6733	0.1973	0.4292	0.48	1.5423	-0.4367
1186	3.0298	0.9308	1.7457	75.6437	2.6341	63.1587	16.2715	8.8592	3.2063	0.7266	0.9921	0.4199	2	28.4051	20.4576	2.3888	48.7163	5.9946	17.9403	0.7266
1187	1.8441	0.8681	0.9025	2.8913	1.4391	-38.8495	3.9237	5.0291	0.7041	0.8334	0.9458	0.4947	2	3.5411	1.3192	1.6934	2.6668	5.4477	-1.3757
1188	2.1491	0.8661	1.0793	18.8624	1.7004	-39.0186	3.5744	5.8476	0.6597	0.8367	0.946	0.4923	2	3.8579	0.941	1.0541	1.9114	4.9691	-1.5053
1189	2.5469	0.9048	1.4093	49.921	2.1287	32.9896	17.0637	7.2394	3.3218	0.8514	0.9169	0.5066	2	24.0479	13.7258	3.7702	27.0948	11.4345	7.9333
1190	2.6564	0.8221	1.1929	56.5769	2.0387	61.0938	17.7841	6.8605	3.0923	0.7705	0.8456	0.4175	2	21.2146	15.8495	1.4319	37.9632	6.9192	12.9608
1191	2.5233	0.8847	1.2468	48.2655	2.0644	73.5036	15.5695	7.0133	2.7679	0.8251	0.8821	0.4329	2	19.4121	16.0543	0.6225	37.0881	4.1254	14.2686
1192	2.2734	0.8254	1.0623	27.1913	1.7304	11.5727	0.1987	5.8955	0.0358	0.804	0.8725	0.4247	2	0.2111	0.0991	0.0637	0.2333	0.1758	0.0244
1193	2.6106	0.816	1.1976	53.0992	1.9873	34.32	6.3304	6.6923	1.1328	0.819	0.8715	0.4775	2	7.5813	4.5874	0.9805	9.6065	4.1578	2.6019
1194	2.5443	0.8564	1.2743	49.7655	2.0216	-14.7048	8.6833	6.8455	1.6164	0.8408	0.9397	0.4902	2	11.0651	3.2552	4.1131	6.6407	9.96	-1.6271
1195	3.5377	0.8407	1.774	94.5128	2.8225	59.9835	16.0021	9.3437	3.0382	0.751	0.8895	0.3958	2	28.3878	19.5624	1.4539	49.4286	6.4035	17.028	0.751
1196	1.7436	0.9355	0.9654	0.8281	1.4434	-18.9298	7.1913	5.1246	1.3547	0.8782	1.0124	0.5659	2	6.9425	3.5255	3.4171	6.2301	8.5526	-1.3142
1197	1.5879	0.8714	0.7644	0.044	1.2207	-11.1853	1.1357	4.3468	0.1997	0.8026	0.9311	0.4763	2	0.8681	0.5043	0.3638	1.0588	1.2627	-0.0971
1198	1.7103	0.8749	0.8401	0.6289	1.332	9.0831	15.7246	4.7007	2.8103	0.8484	0.9186	0.4904	2	13.2102	8.2108	3.6427	16.7422	14.2956	1.1999
1199	2.4235	0.8505	1.1986	41.1958	1.906	-3.8702	1.2081	6.4753	0.2236	0.8029	0.9209	0.4548	2	1.448	0.5146	0.4092	1.1315	1.2548	-0.056
1200	2.6118	0.8899	1.425	53.1787	2.1544	-2.0391	0.8005	7.3021	0.1562	0.8742	0.9503	0.5411	2	1.1407	0.4187	0.319	0.7738	0.8168	-0.0233
1201	2.3324	0.8095	1.0439	31.8245	1.7475	7.1519	7.541	5.9316	1.3271	0.7935	0.8929	0.4644	2	7.872	3.8146	1.2726	8.2141	7.0018	0.563
1202	2.3727	0.8188	1.0886	35.2977	1.7989	7.3719	8.628	6.1033	1.5389	0.8062	0.8721	0.4316	2	9.3924	4.1417	1.3957	9.5959	7.9918	0.6924
1203	3.5429	0.8407	1.7486	94.7037	2.8268	49.6488	12.6851	9.3572	2.3705	0.6407	0.889	0.3309	2	22.1812	13.126	0.8506	39.6706	6.3869	11.0127	0.6407
1204	3.7207	0.7963	1.6658	97.4249	2.8268	43.0524	14.2488	9.3082	2.55	0.6978	0.8623	0.3529	2	23.7357	13.0822	1.6642	37.0716	8.1142	10.2188	0.6978
1205	2.1338	0.903	1.1681	17.8621	1.7518	5.1452	1.1088	6.053	0.214	0.9169	0.9169	0.5186	2	1.2952	0.6121	0.3693	1.1803	1.0518	0.0666
1206	2.9513	0.8525	1.5146	71.1034	2.36	-18.4279	12.5955	7.9041	2.4136	0.8554	0.9179	0.5405	2	19.0771	4.5469	5.4386	8.4124	14.9166	-3.5155
1207	1.963	0.8223	0.8816	7.4441	1.4691	-23.9857	6.3606	5.0712	1.1058	0.7913	0.8827	0.4746	2	5.6075	2.3976	2.4539	5.0521	7.886	-1.345
1208	2.3119	0.8552	1.1426	30.268	1.8203	12.3405	3.5744	6.2117	0.6575	0.8292	0.8842	0.5103	2	4.0841	2.1029	0.4633	4.121	3.1334	0.504
1209	2.3877	0.8191	1.0996	36.8812	1.8117	-6.9486	8.121	6.144	1.4534	0.8129	0.9001	0.4439	2	8.9299	3.2352	2.2654	7.2874	8.685	-0.6205
1210	2.2758	0.8266	1.0596	27.3509	1.7346	29.3283	12.3068	5.9102	2.2064	0.8267	0.8926	0.4458	2	13.0403	7.702	2.3467	17.2757	8.6973	3.8245
1211	2.5476	0.9025	1.3412	49.9677	2.1244	54.1831	9.8871	7.2231	1.8359	0.8464	0.9129	0.4649	2	13.2606	9.2911	0.8929	19.9842	4.53	7.185
1212	2.022	0.8163	0.9087	10.3244	1.5076	10.4773	7.8534	5.1857	1.3762	0.8098	0.8784	0.4273	2	7.1364	3.7515	1.8926	8.7804	7.0303	0.7477
1213	1.8105	0.762	0.6976	2.0848	1.2549	-4.9511	9.3577	4.3339	1.5062	0.7275	0.8125	0.4046	2	6.5279	3.6506	2.1603	9.0228	9.8216	-0.3232
1214	2.7395	0.8186	1.2417	60.827	2.0987	18.9405	5.8575	7.045	1.0324	0.7652	0.8693	0.4417	2	7.2733	3.4747	1.1667	7.8671	4.748	1.3776
1215	3.0072	0.8232	1.4461	74.0714	2.33	69.1505	16.3803	7.7767	3.046	0.7318	0.9118	0.4314	2	23.6876	18.56	0.85	43.0236	5.0532	16.3801	0.7318
1216	1.9467	0.954	1.1448	6.7387	1.6618	-27.6823	3.3852	5.8343	0.6642	0.9265	1.0207	0.6375	2	3.8754	1.6826	2.0008	2.6394	4.3222	-1.0728
1217	2.2823	0.8216	1.0474	27.8308	1.7304	-3.9212	1.596	5.8912	0.2838	0.8174	0.8727	0.4373	2	1.6717	0.6597	0.5236	1.5087	1.6586	-0.0655
1218	2.3895	0.8373	1.0989	37.1658	1.8503	-10.2191	4.6982	6.2855	0.8214	0.8033	0.8703	0.4271	2	5.1629	1.6839	1.169	3.943	5.1784	-0.5276
1219	2.5985	0.851	1.2669	52.4326	2.0559	17.9513	12.8539	6.9469	2.3442	0.8462	0.9296	0.5059	2	16.2846	8.2589	2.1767	16.3247	10.5465	2.9233
1220	3.2544	0.7841	1.4699	85.1568	2.4199	53.1794	14.5046	8.017	2.6594	0.7359	0.8718	0.4298	2	21.3203	14.2568	1.2006	33.1709	6.791	11.338	0.7359
1221	2.9102	0.7991	1.2831	69.2411	2.1886	40.4629	9.6331	7.3063	1.6917	0.6003	0.8968	0.298	2	12.3602	6.7104	1.3671	22.5185	5.7353	5.0013	0.6003
1222	3.3169	0.898	1.8856	87.4598	2.8054	51.6025	7.3784	9.357	1.4869	0.8191	0.9737	0.499	2	13.9127	8.961	0.0614	17.9595	3.5709	7.1793
1223	2.3271	0.986	1.3927	31.4543	2.0858	-5.3072	1.1278	7.2082	0.2179	0.8849	0.9657	0.5777	2	1.5707	0.6028	0.5782	1.0434	1.1877	-0.0834
1224	3.0024	0.8831	1.6228	73.8324	2.4842	42.1349	9.6655	8.3301	1.8829	0.8905	0.9326	0.5506	2	15.6851	9.6882	1.4307	17.5963	5.5928	6.6089
1225	1.8668	0.8922	0.9712	3.6345	1.4948	-15.1422	11.0723	5.2327	2.055	0.869	0.9415	0.51	2	10.7534	4.8731	4.0697	9.5554	12.7482	-1.6283
1226	2.9591	0.8747	1.5726	71.4101	2.4242	50.1303	18.5405	8.1317	3.5856	0.7497	0.9498	0.4764	2	29.1568	19.0214	2.767	39.9259	9.2462	14.6164	0.7497
1227	2.4425	0.8675	1.2574	43.3653	1.9574	2.6846	1.6012	6.6566	0.3025	0.8486	0.9091	0.5157	2	2.0133	0.8576	0.4945	1.663	1.5582	0.0541
1228	1.9522	0.9368	1.1197	6.9118	1.6404	-92.1894	6.6617	5.7451	1.2983	0.9025	0.9888	0.6066	2	7.4591	0.8895	6.2269	1.4664	12.8029	-6.8765
1229	2.1072	0.9445	1.2419	15.8698	1.7989	-1.9662	8.5919	6.2528	1.7065	0.9411	1.0176	0.5788	2	10.6703	4.8612	3.1449	8.3987	8.7611	-0.2098
1230	2.9982	0.8535	1.5502	73.4839	2.4028	16.0135	11.6346	8.0398	2.2433	0.857	0.91	0.5305	2	18.036	8.0717	1.6642	15.2166	9.7719	2.8882
1231	2.3559	0.8925	1.211	33.954	1.9317	42.2333	10.7799	6.6055	1.9763	0.8069	0.8994	0.4982	2	13.0544	8.6156	2.576	17.2934	6.2272	5.5133
1232	2.1779	0.9942	1.4094	20.9096	1.9531	-5.5301	0.7562	6.8021	0.1567	0.9844	1.0502	0.6876	2	1.0658	0.4897	0.3007	0.7123	0.798	-0.0589
1233	2.2211	0.8463	1.0719	23.7499	1.7261	-18.809	14.5769	5.9055	2.6458	0.8309	0.8938	0.5114	2	15.625	5.9183	6.23	11.5716	17.3178	-2.9389
1234	2.0859	0.8556	1.0164	14.2687	1.6276	1.5841	6.9811	5.6066	1.2656	0.8291	0.9095	0.5081	2	7.0956	3.6033	1.9466	7.0914	6.8702	0.1124
1235	2.3194	0.8695	1.1883	30.9895	1.8546	-13.362	16.1078	6.336	3.021	0.8684	0.9356	0.5322	2	19.1409	7.161	5.0261	13.4545	18.2599	-2.5576
1236	2.2322	0.8919	1.1971	24.4395	1.8203	-1.5646	1.158	6.255	0.2216	0.8547	0.9571	0.5136	2	1.3863	0.5825	0.3584	1.134	1.1762	-0.0217
1237	2.0393	0.9002	1.0869	11.3808	1.6618	0.6854	9.6141	5.7671	1.8119	0.9029	0.9828	0.5867	2	10.4496	5.6739	3.1352	9.6702	9.5482	0.0716
1238	2.6757	0.882	1.3377	57.9359	2.1929	78.4986	30.3706	7.4137	5.4799	0.7642	0.9094	0.4188	2	40.6267	34.6261	1.0244	82.6827	6.53	31.8914
1239	2.5033	0.9031	1.3181	46.6592	2.0858	30.6773	13.3439	7.1028	2.4763	0.8678	0.8955	0.4775	2	17.5886	9.8128	2.5527	20.5496	9.2502	5.3957
1240	2.6253	0.8447	1.2914	54.2331	2.0644	7.6061	0.3303	6.9666	0.0612	0.8075	0.8858	0.4472	2	0.4265	0.1689	0.1146	0.3777	0.3052	0.0324
1241	2.211	0.8347	1.0431	23.1412	1.6961	-0.5569	7.6989	5.7982	1.385	0.7997	0.9108	0.4912	2	8.0307	3.7577	2.3582	7.6506	7.7416	-0.0447
1242	2.5139	0.8746	1.3289	47.4219	2.0344	24.2801	6.6612	6.9071	1.2816	0.8706	0.923	0.5135	2	8.8521	4.7392	1.4644	9.2294	5.0437	2.1493
1243	2.2356	0.8857	1.1796	24.7006	1.8117	3.434	8.1639	6.2206	1.5481	0.9032	0.9657	0.5152	2	9.6301	4.3926	2.3871	8.5257	7.8838	0.3307
1244	2.3474	0.9402	1.3908	33.2314	2.0173	36.7983	11.3425	6.9335	2.2752	0.9188	1.0223	0.633	2	15.7752	10.3427	2.1879	16.339	7.1685	5.805
1245	2.5484	0.8001	1.0982	49.9989	1.9017	7.84	1.4797	6.4059	0.2537	0.7329	0.8076	0.3642	2	1.625	0.6241	0.3647	1.7135	1.3638	0.1274
1246	2.822	0.7706	1.1931	65.3273	2.0473	55.4009	12.432	6.8321	2.171	0.7203	0.8509	0.3912	2	14.8326	10.3866	1.9174	26.5488	5.5446	8.2174
1247	2.5214	0.9499	1.4661	48.081	2.2015	36.0117	8.3944	7.5245	1.6356	0.9169	0.9528	0.5413	2	12.3071	7.3397	2.9922	13.5589	5.3715	4.432
1248	1.9053	0.8392	0.8871	4.9616	1.4477	-59.8172	9.3371	5.0228	1.6491	0.8066	0.8736	0.4886	2	8.2829	2.336	4.1337	4.7814	14.9225	-4.9546
1249	3.0993	0.8612	1.6223	78.5936	2.5099	4.4543	1.4503	8.3849	0.2806	0.7921	0.9203	0.4853	2	2.3528	0.7773	0.4857	1.6016	1.3857	0.1048
1250	2.2382	0.9355	1.3033	24.8705	1.906	-29.6017	6.8634	6.5777	1.3599	0.9241	1.0001	0.5744	2	8.9451	2.4618	4.2449	4.2857	8.8954	-2.6479
1251	2.0891	0.8565	1.0295	14.4755	1.6318	-0.219	1.012	5.6211	0.1854	0.8626	0.929	0.5129	2	1.0419	0.5179	0.3108	1.0098	1.0142	-0.0023
1252	2.5394	0.95	1.4948	49.548	2.2186	64.876	2.4932	7.5784	0.4918	0.8591	0.9682	0.5159	2	3.7268	2.8696	0.2625	5.5623	0.8757	2.4178
1253	2.7979	0.8305	1.3613	64.4125	2.1758	46.8798	7.6869	7.3004	1.4334	0.8261	0.901	0.463	2	10.4642	6.7961	0.4217	14.6787	4.0833	4.9056
1254	2.1795	0.8304	1.0152	20.9605	1.6618	-7.4052	1.0052	5.6857	0.1795	0.7854	0.8508	0.4779	2	1.0205	0.4404	0.3186	0.9215	1.0797	-0.0756
1255	2.4128	0.8843	1.2865	39.869	1.9659	30.9332	7.2274	6.7033	1.3871	0.862	0.9175	0.5142	2	9.2981	5.4426	1.1136	10.5856	4.9916	2.8762
1256	2.7125	0.8389	1.2165	59.4739	2.1244	69.6353	23.1416	7.1484	3.9382	0.657	0.834	0.3673	2	28.1518	22.1848	2.365	60.3945	7.027	19.6036	0.657
1257	1.9425	0.9066	1.0269	6.6234	1.5847	-79.202	7.4953	5.5327	1.3912	0.8272	1.1262	0.6062	2	7.6969	2.0469	4.6553	3.3763	13.4319	-6.0961
1258	2.579	0.9013	1.4544	51.58	2.1501	-1.9361	1.4038	7.3023	0.2796	0.9164	0.9168	0.5613	2	2.0417	0.7638	0.5277	1.3606	1.431	-0.0395
1259	2.3357	1.0333	1.4463	32.1818	2.1844	7.3744	0.3924	7.5823	0.0748	0.885	0.9568	0.5679	2	0.5675	0.2482	0.179	0.4371	0.3634	0.0418
1260	2.3395	0.8174	1.0766	32.5262	1.7689	-18.0871	9.6669	6.0077	1.7323	0.7861	0.8516	0.4481	2	10.4074	3.2326	4.3525	7.2142	11.4152	-1.8824
1261	3.0535	0.8711	1.6075	76.6702	2.497	53.8507	23.0486	8.3562	4.4339	0.8522	0.9199	0.4824	2	37.0506	25.0829	2.9103	51.9993	10.6369	19.952
1262	2.425	0.8624	1.1573	41.401	1.9317	53.4844	12.8642	6.5698	2.2661	0.7999	0.8673	0.4658	2	14.8877	10.7496	2.2898	23.0799	5.9839	7.9626
1263	2.347	0.7972	1.0202	33.2037	1.7346	21.3932	15.1407	5.8779	2.6279	0.81	0.8632	0.4609	2	15.4465	8.79	2.9216	19.071	11.9014	3.3045
1264	2.5793	0.8856	1.291	51.5958	2.1158	29.0174	13.2782	7.1758	2.3889	0.8085	0.8784	0.4756	2	17.1421	9.4567	2.503	19.8844	9.4252	4.9742
1265	2.1124	0.8037	0.9178	16.2513	1.559	-31.8774	7.7082	5.3333	1.3265	0.7853	0.8508	0.4242	2	7.0746	2.057	2.2829	4.8492	10.1658	-2.2552
1266	2.3025	0.9241	1.3197	29.2801	1.9445	-9.7417	1.1559	6.6845	0.2282	0.8782	0.9929	0.5917	2	1.5254	0.6019	0.584	1.0173	1.2685	-0.1486
1267	1.9307	0.8174	0.8597	5.9564	1.4348	5.4151	1.3984	4.9581	0.2425	0.8187	0.842	0.4626	2	1.2022	0.677	0.3702	1.4634	1.3227	0.0651
1268	2.7176	0.8973	1.5	59.6902	2.2657	18.6987	9.1465	7.6609	1.7909	0.8831	0.9721	0.5497	2	13.7197	6.6535	3.6915	12.1029	7.4364	2.5654
1269	1.999	0.9201	1.11	9.2053	1.6575	4.3015	9.9567	5.778	1.9128	0.9335	0.9997	0.5629	2	11.0519	5.839	3.1726	10.3733	9.5287	0.4754
1270	1.8491	0.8884	0.9534	3.0936	1.4734	-65.249	4.0297	5.1608	0.7444	0.8558	0.9535	0.5108	2	3.8419	0.8948	2.4558	1.7517	6.6589	-2.5068
1271	3.3593	0.808	1.5991	88.9613	2.5741	58.0327	12.0245	8.527	2.255	0.6821	0.9126	0.3964	2	19.2283	13.159	1.193	33.1989	5.0465	11.1587	0.6821
1272	2.7689	0.821	1.2802	62.6681	2.1287	69.987	21.0584	7.1419	3.7748	0.7409	0.8885	0.3968	2	26.959	21.3758	0.9048	53.8666	6.3201	18.8678	0.7409
1273	2.0189	0.9378	1.1675	10.218	1.7047	5.7997	8.1079	5.9482	1.5914	0.9459	0.9797	0.5748	2	9.466	4.9391	3.3486	8.593	7.6379	0.549
1274	2.0815	0.8528	1.0111	14.0137	1.619	0.0175	1.0971	5.5765	0.1989	0.8548	0.9131	0.4932	2	1.1093	0.5411	0.3551	1.0973	1.0969	0.0002
1275	2.6608	0.9482	1.5551	57.0012	2.33	39.8179	6.1152	7.9259	1.1998	0.8773	0.9501	0.5286	2	9.5098	5.7321	1.0188	10.843	3.6802	3.7866
1276	2.353	0.8743	1.2128	33.6896	1.8931	20.1564	10.1241	6.4627	1.8999	0.8771	0.9462	0.5434	2	12.2785	6.8675	2.3042	12.6378	8.0833	2.4749
1277	2.1524	0.8549	1.0555	19.0633	1.6832	17.1873	0.484	5.7808	0.0884	0.8398	0.896	0.4628	2	0.5109	0.2733	0.1259	0.5906	0.4008	0.0878
1278	3.2793	0.7979	1.4602	86.3738	2.4799	45.306	11.4457	8.2199	2.0332	0.5781	0.8706	0.3033	2	16.713	9.4708	1.3984	31.2241	6.2603	7.572	0.5781
1279	1.9999	0.7602	0.7827	9.2288	1.3963	5.5189	8.0701	4.7761	1.3225	0.6786	0.8246	0.3838	2	6.3165	3.2752	1.6142	8.5328	7.6245	0.3486
1280	2.7664	0.9294	1.6162	62.4473	2.3857	-4.2084	1.2275	8.0771	0.2456	0.8997	0.9329	0.5278	2	1.9839	0.5917	0.6089	1.121	1.2792	-0.0835
1281	2.1164	0.927	1.2096	16.4979	1.7775	-18.9704	0.8672	6.1634	0.1702	0.917	0.9825	0.554	2	1.049	0.3726	0.3481	0.6725	1.0318	-0.199
1282	3.5535	0.7778	1.4854	94.9374	2.6341	13.4454	8.6171	8.6831	1.4741	0.4739	0.8219	0.2243	2	12.7999	3.3942	2.3498	15.1296	7.4583	1.721	0.4739
1283	2.9751	0.8267	1.4351	72.0799	2.3128	34.7162	11.9017	7.7268	2.2105	0.6589	0.9053	0.4006	2	17.0802	9.0426	2.2932	22.5703	7.77	5.9296	0.6589
1284	2.2662	0.8443	1.0949	26.7268	1.7603	-0.0488	10.4393	6.0108	1.9016	0.828	0.8988	0.4734	2	11.43	4.9388	2.1344	10.4325	10.4443	-0.0056
1285	2.3817	0.9283	1.3116	36.1438	2.0259	30.1969	7.6574	6.9455	1.446	0.8721	0.9405	0.506	2	10.0434	5.7373	1.7832	11.3385	5.3449	3.0328
1286	3.336	0.685	1.1612	88.1072	2.1844	14.6091	12.0148	7.1787	1.9435	0.4637	0.7977	0.2127	2	13.9516	4.2205	1.6323	19.8421	10.2596	2.0382	0.4637
1287	3.3967	0.9012	1.9107	90.2727	2.8868	37.0043	4.0532	9.6166	0.8053	0.6906	1.0258	0.407	2	7.7445	3.9051	0.8117	9.5938	2.5534	2.8658	0.6906
1288	2.6491	0.7579	1.0608	55.9914	1.8845	59.1045	18.4556	6.3077	3.1038	0.7229	0.7949	0.3535	2	19.5777	14.2399	1.5678	40.277	7.5478	11.5713
1289	2.1397	0.8465	1.0357	18.2489	1.6575	3.86	7.5442	5.6905	1.3731	0.8521	0.9189	0.4739	2	7.8135	3.7387	2.2307	7.8897	7.2532	0.3016
1290	1.8701	0.8931	0.9724	3.691	1.4991	11.5543	4.9709	5.2472	0.9212	0.88	0.9573	0.5126	2	4.8337	2.8123	1.3913	5.4862	4.3967	0.5585
1291	1.9963	0.8135	0.8856	9.0177	1.4819	-13.3028	11.4753	5.1017	1.992	0.7888	0.885	0.4276	2	10.1625	4.2074	3.1156	9.8399	13.0018	-1.3519
1292	3.5964	0.8136	1.6865	95.5766	2.784	53.8235	12.1194	9.1924	2.2235	0.6033	0.8923	0.3154	2	20.4394	12.7662	2.1565	40.4797	5.5965	11.0012	0.6033
1293	2.7645	0.9193	1.5528	62.2776	2.36	57.3846	14.2432	7.9838	2.7702	0.8422	0.9454	0.4661	2	22.1169	15.5205	2.5996	33.3022	6.0696	12.6917
1294	2.2797	0.9536	1.386	27.6307	1.9788	4.2506	0.2879	6.8296	0.0584	0.9572	0.9876	0.5825	2	0.399	0.1775	0.1426	0.3047	0.2756	0.017
1295	2.1183	0.9135	1.1754	16.5967	1.7561	33.0234	10.7506	6.0795	2.0785	0.8969	0.9888	0.5374	2	12.6362	8.0425	2.9834	14.9656	7.2006	4.1729
1296	3.4689	0.8153	1.6551	92.5339	2.6855	63.6315	13.3199	8.8849	2.4813	0.7201	0.9045	0.4046	2	22.0457	15.9877	0.7627	39.5196	4.8442	14.028	0.7201
1297	2.9095	0.8379	1.3666	69.2233	2.2871	60.5941	17.7636	7.6587	3.1697	0.7631	0.8671	0.3986	2	24.2758	17.5	2.3117	43.9007	6.9999	14.7097
1298	3.0886	0.805	1.4367	78.2144	2.3471	28.2765	13.1481	7.8105	2.4185	0.7356	0.894	0.4341	2	18.8899	9.4346	3.5436	21.7359	9.4301	5.3414	0.7356
1299	1.7889	0.8929	0.9238	1.5942	1.4263	34.4523	7.8678	5.0183	1.4484	0.8508	0.982	0.5503	2	7.2683	5.3419	1.473	9.7074	5.157	2.5041
1300	2.2334	0.8683	1.1341	24.5439	1.7775	11.7918	6.0697	6.0925	1.1298	0.8287	0.9487	0.4947	2	6.8836	3.4605	1.2933	6.9948	5.3541	0.8117
1301	2.2216	0.8669	1.1168	23.7759	1.7646	1.4708	1.1689	6.0504	0.2158	0.8351	0.9222	0.5317	2	1.3054	0.6316	0.3305	1.1878	1.1517	0.0192
1302	3.3521	0.8056	1.5575	88.6557	2.5613	41.2333	11.7832	8.484	2.1632	0.6335	0.8691	0.3596	2	18.3524	10.0578	2.4071	27.9657	6.9248	7.5673	0.6335
1303	3.1473	0.7881	1.3751	80.774	2.3471	55.8779	15.8474	7.7924	2.7965	0.6777	0.8256	0.3389	2	21.7918	14.5462	2.1217	42.9269	6.9922	12.1768	0.6777
1304	2.3348	0.9353	1.362	32.058	1.9959	36.6768	5.85	6.8601	1.1615	0.9257	1.0013	0.6233	2	7.9677	5.231	1.1776	8.393	3.7043	2.9223
1305	2.0308	0.9179	1.1278	10.8813	1.6832	7.3539	7.1524	5.856	1.3775	0.8612	0.9937	0.5883	2	8.0665	4.4917	2.6952	7.6347	6.6263	0.5932
1306	2.6904	0.869	1.387	58.7111	2.1758	69.0649	20.35	7.3445	3.8431	0.7857	0.982	0.4655	2	28.2255	22.4244	1.5943	48.1708	6.2952	19.4939
1307	2.4265	0.9331	1.3661	41.6065	2.0773	0.9898	1.5738	7.113	0.3022	0.883	0.9488	0.5593	2	2.1499	0.8927	0.6403	1.5962	1.5582	0.0213
1308	2.3583	0.9591	1.3267	34.1632	2.0644	-4.4452	1.1459	7.1058	0.214	0.8869	0.9398	0.4947	2	1.5203	0.5244	0.4975	1.0602	1.1968	-0.0676
1309	2.7845	0.8334	1.3235	63.5547	2.1715	56.9351	15.3194	7.2903	2.7811	0.7712	0.8598	0.419	2	20.2752	14.3084	1.8644	34.1449	6.5974	11.5437
1310	2.4447	0.8893	1.2422	43.6034	2.0045	25.3119	8.8145	6.8304	1.603	0.8157	0.8843	0.4833	2	10.9494	5.9531	2.3107	12.3179	6.5833	2.7715
1311	2.6196	0.9118	1.4426	53.7369	2.2101	57.4917	10.8632	7.5036	2.0885	0.8916	0.9475	0.5178	2	15.6713	11.401	1.5437	22.0164	4.6179	9.0097
1312	3.6403	0.8197	1.6964	96.3689	2.8397	6.8002	6.8352	9.374	1.237	0.5769	0.8857	0.3695	2	11.5953	3.1422	2.0895	8.5048	6.3706	0.7885	0.5769
1313	1.7717	0.9414	1.0049	1.2939	1.4777	-11.9601	0.3995	5.2397	0.0766	0.9239	0.9912	0.6042	2	0.4015	0.2222	0.1792	0.3678	0.4473	-0.048
1314	2.6093	0.8794	1.4016	53.0515	2.1287	26.8827	7.2582	7.2088	1.4112	0.9203	0.9806	0.5815	2	10.1731	5.8208	1.336	10.0097	5.3068	2.7348
1315	2.0383	0.9137	1.1203	11.2499	1.6832	-58.3824	7.1107	5.8509	1.3615	0.9165	0.9768	0.5975	2	7.9661	2.0778	4.321	3.4777	11.2619	-4.6508
1316	2.2279	0.8021	0.979	24.1919	1.649	-8.8286	7.6916	5.6142	1.3413	0.8008	0.855	0.4258	2	7.5301	2.8995	1.7679	6.8092	8.3704	-0.6648
1317	2.2587	0.8954	1.2148	26.1978	1.8503	-13.7187	8.6238	6.3533	1.6489	0.8952	0.9609	0.5298	2	10.4762	3.7584	2.2155	7.0941	9.8068	-1.4372
1318	2.6133	0.8473	1.299	53.2424	2.0601	59.3883	19.2109	6.9561	3.5875	0.837	0.8968	0.51	2	24.9549	18.7993	1.7162	36.8604	7.8019	14.8203
1319	2.4252	0.879	1.2838	41.4304	1.9659	-8.6564	1.069	6.697	0.2049	0.8461	0.9165	0.5364	2	1.3724	0.5043	0.4283	0.9401	1.1617	-0.1188
1320	1.6821	0.927	0.9174	0.4079	1.3749	-22.8338	1.1763	4.8986	0.2203	0.881	0.974	0.5804	2	1.0791	0.5922	0.5785	1.0204	1.4448	-0.2464
1321	1.9588	0.8782	0.9899	7.3166	1.5547	-1.0298	5.4229	5.4043	0.9933	0.862	0.9658	0.5493	2	5.3681	2.9544	1.7108	5.3783	5.4789	-0.0553
1322	2.4081	0.8402	1.1664	39.3908	1.8717	-12.6171	1.4005	6.3561	0.257	0.8272	0.8974	0.4523	2	1.6335	0.5073	0.6035	1.1216	1.5772	-0.2061
1323	2.3764	0.8662	1.2108	35.6214	1.8974	-19.5256	3.0607	6.4667	0.5731	0.8637	0.9123	0.482	2	3.7059	1.0397	1.1571	2.1571	3.6583	-0.7236
1324	2.1384	0.9129	1.1875	18.2114	1.7732	1.666	1.0984	6.1324	0.2127	0.9193	0.985	0.5523	2	1.3043	0.6183	0.3269	1.1194	1.08	0.0217
1325	3.0401	0.7877	1.2926	76.24	2.2615	56.2989	13.8438	7.5228	2.3787	0.5992	0.8259	0.3033	2	17.8945	11.9092	1.3577	39.2704	6.05	10.0744	0.5992
1326	2.2325	0.8849	1.1718	24.4656	1.8074	-37.9956	12.0454	6.2061	2.2743	0.8766	0.9763	0.5217	2	14.1148	3.308	4.9169	6.3411	16.6215	-5.363
1327	2.412	0.8889	1.2204	39.7819	1.9745	-3.1686	7.5511	6.7357	1.3681	0.8536	0.9252	0.4965	2	9.2154	3.5757	2.9673	7.2023	7.7904	-0.292
1328	2.2118	0.9066	1.2148	23.2705	1.8289	-27.392	5.8409	6.2997	1.1263	0.9249	0.9825	0.5856	2	7.0955	2.4135	2.1594	4.1217	7.441	-1.9436
1329	2.1737	0.8614	1.0823	20.6171	1.7132	-6.7082	1.4545	5.8825	0.2676	0.8525	0.9064	0.5161	2	1.5742	0.6955	0.4582	1.3475	1.5521	-0.1056
1330	3.3704	0.8206	1.5988	89.3698	2.6212	-0.7568	9.3884	8.6888	1.7275	0.5865	0.887	0.3337	2	15.0101	3.0434	2.0475	9.119	9.4594	-0.1136	0.5865
1331	2.5628	0.9021	1.3943	50.8421	2.1372	-0.9511	1.4464	7.263	0.2777	0.851	0.9171	0.5543	2	2.0167	0.7902	0.4567	1.4255	1.4601	-0.0192
1332	2.4082	0.8632	1.1583	39.4197	1.9188	-19.0908	2.1119	6.5305	0.3746	0.8067	0.8724	0.4321	2	2.4462	0.6199	1.0571	1.4345	2.5152	-0.467
1333	3.3336	0.9205	1.9432	88.0058	2.8868	60.6421	13.8179	9.6404	2.7853	0.8517	0.9926	0.4777	2	26.851	18.8807	1.5201	39.5262	5.4383	16.283
1334	2.2593	0.8069	1.0048	26.2638	1.6832	34.0264	6.7441	5.727	1.1833	0.7777	0.8422	0.4146	2	6.7765	4.1507	0.9119	10.0105	4.4495	2.3058
1335	2.5842	0.952	1.4955	51.8794	2.2657	75.7761	15.2307	7.7291	2.947	0.8359	0.965	0.5319	2	22.7775	19.2225	0.7888	36.136	3.6894	17.2599
1336	2.2636	0.8342	1.07	26.5811	1.7389	10.2643	13.9491	5.9321	2.5161	0.7962	0.8623	0.4402	2	14.9255	7.0419	3.3823	15.9971	12.5168	1.532
1337	2.2391	0.8291	1.0444	24.949	1.7089	29.8156	15.8186	5.8322	2.8327	0.8019	0.8883	0.4475	2	16.5209	9.8943	2.6176	22.1085	11.1018	4.9258
1338	2.5806	0.8579	1.2653	51.706	2.0559	-3.6039	1.137	6.9549	0.2069	0.7938	0.8676	0.4616	2	1.4387	0.492	0.3675	1.0657	1.178	-0.0519
1339	2.6017	0.8594	1.2671	52.591	2.0773	40.2296	14.0402	7.0239	2.5328	0.8529	0.9047	0.4931	2	17.7904	11.2953	1.5036	22.9063	8.3923	7.157
1340	2.278	0.9202	1.2953	27.524	1.9145	13.449	4.4855	6.5855	0.8823	0.9155	0.9866	0.552	2	5.8101	2.9245	1.0381	5.2976	3.8822	0.7814
1341	2.5551	0.9331	1.4295	50.4511	2.1972	6.7783	1.0733	7.4897	0.2049	0.8516	0.9229	0.5097	2	1.5343	0.614	0.2677	1.2047	1.0006	0.104
1342	2.1528	0.9151	1.1975	19.1136	1.7903	-2.6555	1.1425	6.1889	0.2211	0.8915	0.9483	0.5349	2	1.3681	0.5909	0.4284	1.1048	1.1728	-0.0363
1343	2.3908	0.8962	1.3056	37.237	1.9702	41.9708	0.1205	6.7311	0.0234	0.8735	0.9424	0.5218	2	0.1573	0.1025	0.0091	0.1964	0.0699	0.066
1344	2.5029	0.851	1.2271	46.5983	1.9745	45.842	21.6903	6.6913	3.9777	0.7879	0.8966	0.4387	2	26.6162	17.3543	3.1515	39.5614	11.7467	12.2014
1345	2.6578	0.8664	1.343	56.7236	2.1415	-2.533	1.1888	7.2338	0.2207	0.8252	0.8577	0.4474	2	1.5965	0.5049	0.423	1.1285	1.2189	-0.0404
1346	3.1888	0.8581	1.5894	82.6556	2.5784	38.1991	14.1848	8.5967	2.6226	0.7362	0.8711	0.3822	2	22.5453	11.9625	4.5488	31.2991	8.7661	8.6121	0.7362
1347	2.8418	0.892	1.5605	66.1085	2.3642	21.6403	6.0921	7.964	1.1937	0.8538	0.9253	0.5427	2	9.5068	4.6481	1.0781	8.5643	4.7736	2.0573
1348	2.1229	0.9584	1.2823	17.0049	1.8374	-6.7722	3.4501	6.3917	0.6921	0.965	1.0541	0.6092	2	4.424	1.9444	1.4724	3.1919	3.6837	-0.2996
1349	2.7303	0.8235	1.2915	60.3244	2.103	63.7946	22.8904	7.0638	4.1851	0.7756	0.8956	0.4546	2	29.563	22.6273	1.3564	49.7715	8.2874	18.8596
1350	1.891	0.9436	1.0916	4.4724	1.5933	-16.1962	5.6856	5.6057	1.1072	0.9404	0.9977	0.5633	2	6.2064	2.7162	2.7483	4.8219	6.6064	-1.0052
1351	3.647	0.8336	1.7975	96.5838	2.8911	50.9251	8.9876	9.551	1.6915	0.7309	0.8844	0.4236	2	16.1553	10.0953	1.5364	23.8341	4.4106	8.2271	0.7309
1352	2.902	0.9372	1.6766	68.8148	2.5313	62.9579	16.4287	8.5445	3.2236	0.796	1.0076	0.4517	2	27.5443	20.09	2.4685	44.4788	6.0856	17.3413	0.796
1353	2.1102	0.9278	1.1987	16.0665	1.7732	26.385	0.3238	6.151	0.0631	0.8593	1.0015	0.5513	2	0.3881	0.2338	0.0888	0.424	0.2383	0.1024
1354	3.6585	0.8515	1.8552	96.7344	2.9596	-13.7726	4.9732	9.7867	0.9427	0.6438	0.8973	0.3946	2	9.2263	0.962	5.5638	2.4379	5.6581	-1.2707	0.6438
1355	1.8358	0.9591	1.0821	2.7004	1.5633	-4.5807	0.4122	5.5315	0.0806	0.9486	1.0241	0.5865	2	0.446	0.2324	0.1745	0.3962	0.431	-0.0204
1356	2.1191	0.9082	1.1596	16.6214	1.7475	-51.7288	4.8786	6.0459	0.9357	0.8916	0.9824	0.5481	2	5.6572	1.1306	2.422	2.0628	7.4021	-2.9264
1357	3.0052	0.8432	1.5124	73.961	2.3814	71.1726	23.317	7.9606	4.4299	0.7294	0.9235	0.449	2	35.2647	28.1167	2.1931	62.6226	6.7216	25.0988	0.7294
1358	1.905	0.9093	1.0253	4.9274	1.5547	56.6617	7.9946	5.4418	1.5063	0.8648	0.9521	0.5713	2	8.1969	6.6238	0.8346	11.5941	3.4646	4.6445
1359	2.5956	0.8965	1.415	52.2902	2.1544	24.2833	5.5392	7.31	1.0722	0.8813	0.9579	0.5701	2	7.8379	4.2945	0.8416	7.5322	4.1939	1.9033
1360	3.4739	0.8332	1.7662	92.6385	2.7454	46.5846	8.4206	9.0931	1.6356	0.6546	0.9197	0.3952	2	14.8725	8.7061	0.9105	22.0272	4.498	6.9283	0.6546
1361	2.034	0.9239	1.1383	11.0477	1.6961	-40.0802	7.6875	5.9039	1.4822	0.9248	0.9973	0.6123	2	8.7507	3.0868	4.5316	5.0409	10.7685	-3.5073
1362	1.8881	0.8939	0.9866	4.3135	1.5162	-25.0771	5.621	5.3019	1.046	0.8682	0.9364	0.5152	2	5.5457	2.2313	2.1759	4.3313	7.031	-1.3907
1363	2.3412	0.8882	1.2492	32.7471	1.9102	13.3743	0.2216	6.5331	0.0424	0.8696	0.942	0.5585	2	0.2768	0.1442	0.0411	0.2582	0.1919	0.037
1364	1.7712	0.9512	1.0205	1.2717	1.4905	-23.4386	4.1264	5.2925	0.7957	0.9218	0.9885	0.6306	2	4.211	2.225	1.986	3.5284	5.0937	-0.987
1365	2.8046	0.8898	1.4478	64.7053	2.3257	55.2686	10.2237	7.8402	1.8879	0.7962	0.9247	0.4453	2	14.8019	10.2173	1.1695	22.9438	4.5733	8.1808
1366	2.1942	0.8894	1.1661	21.9569	1.7817	-8.3778	1.1086	6.1308	0.2109	0.8511	0.9165	0.5428	2	1.2927	0.5439	0.3875	1.0019	1.2014	-0.1083
1367	3.621	0.8337	1.8388	95.9615	2.8696	10.7194	6.9266	9.4838	1.343	0.6556	0.9218	0.3946	2	12.7367	3.8059	1.7546	9.644	6.1843	1.3653	0.6556
1368	2.0921	0.8525	1.0208	14.8045	1.6276	-33.3053	0.2679	5.6031	0.0488	0.8508	0.8927	0.4954	2	0.2735	0.0859	0.1156	0.1733	0.3572	-0.0911
1369	2.1449	0.8682	1.0808	18.6242	1.7004	30.8043	12.3475	5.8501	2.2812	0.8466	0.9319	0.4879	2	13.3452	8.2798	2.2801	16.9695	8.5442	4.1109
1370	3.7222	0.8366	1.8733	97.4465	2.9639	15.2445	4.8166	9.7832	0.9223	0.5862	0.9184	0.315	2	9.0229	2.6614	1.6362	8.4492	4.0824	1.3755	0.5862
1371	2.5386	0.8765	1.3038	49.5015	2.0601	45.4577	7.1661	6.9902	1.3366	0.8204	0.8823	0.4594	2	9.3432	6.043	1.3321	13.1528	3.9087	4.2472
1372	2.5148	0.8264	1.1756	47.529	1.9317	45.4348	13.9131	6.5289	2.5052	0.7752	0.8578	0.3977	2	16.3562	10.4506	1.8989	26.2773	7.5917	7.4314
1373	2.417	0.7951	1.006	40.4944	1.786	9.4429	0.9904	6.0371	0.165	0.7368	0.8399	0.3589	2	0.9963	0.4159	0.2793	1.1591	0.8969	0.0941
1374	1.7216	0.8866	0.8678	0.6842	1.3577	12.9876	4.6111	4.7955	0.8344	0.848	0.9588	0.5052	2	4.0015	2.5468	1.157	5.0411	4.0124	0.5197
1375	2.4692	0.9699	1.5141	44.815	2.1929	49.4218	4.1294	7.5234	0.831	0.8917	1.0098	0.6071	2	6.2523	4.358	1.2427	7.1785	2.0886	3.09
1376	2.5336	0.8924	1.4023	49.0986	2.0901	-18.6883	7.9469	7.1033	1.5688	0.8607	0.9868	0.5229	2	11.1439	2.8488	2.1852	5.4486	9.4318	-2.0826
1377	3.2215	0.8874	1.8521	83.5959	2.6898	56.1093	3.627	8.9811	0.748	0.9233	0.9922	0.6164	2	6.7176	4.7504	0.1363	7.7072	1.5919	3.7692
1378	2.6615	0.895	1.453	57.0993	2.2101	36.3961	7.3652	7.4831	1.4301	0.8928	0.957	0.5307	2	10.7017	6.3813	1.1956	12.0232	4.6846	3.895
1379	1.9294	0.859	0.936	5.899	1.4991	-45.1246	2.8049	5.207	0.5042	0.8552	0.9213	0.5236	2	2.6254	0.9467	1.4262	1.8079	4.0704	-1.1847
1380	2.545	0.9334	1.4312	49.8122	2.1886	7.0942	0.6483	7.4632	0.1243	0.8897	0.9573	0.5245	2	0.9278	0.3817	0.237	0.7278	0.6023	0.0658
1381	3.4394	0.8481	1.6539	91.8456	2.7626	18.5249	7.361	9.1637	1.3285	0.5714	0.8943	0.3107	2	12.1744	4.1186	1.9604	13.2568	5.9974	2.2553	0.5714
1382	2.3343	0.8979	1.2676	32.003	1.9231	34.8632	10.6429	6.5851	2.0487	0.9213	0.9871	0.5769	2	13.491	8.7026	1.8606	15.0859	6.9325	4.7034
1383	2.3893	0.8819	1.2599	37.1231	1.9402	8.4548	9.0329	6.6197	1.7192	0.8855	0.9577	0.5127	2	11.3805	5.2021	2.5821	10.1457	8.2692	0.9622
1384	2.0694	0.8287	0.961	13.0705	1.5676	22.9778	4.0522	5.3878	0.7228	0.8058	0.9082	0.481	2	3.8942	2.3962	1.0249	4.9813	3.1212	0.8948
1385	2.0996	0.9336	1.2076	15.379	1.7732	-22.1608	2.3952	6.1583	0.4697	0.9245	0.9698	0.5702	2	2.8925	1.0274	1.4053	1.8018	2.9259	-0.641
1386	2.3222	0.8246	1.0725	31.1671	1.7689	23.9997	3.8007	6.0156	0.6776	0.8188	0.8725	0.4787	2	4.0763	2.3612	0.7972	4.9323	2.8887	0.9783
1387	3.6278	0.8241	1.7856	96.1329	2.8439	34.242	8.9679	9.3923	1.7049	0.6149	0.9108	0.3847	2	16.0131	7.752	3.452	20.1498	5.8972	5.4832	0.6149
1388	3.6865	0.8404	1.8131	97.0792	2.9467	15.4121	5.7981	9.7337	1.08	0.6952	0.8962	0.3439	2	10.5125	3.3069	0.6458	9.6156	4.9045	1.6202	0.6952
1389	2.0685	0.9074	1.1374	13.0102	1.7004	1.7041	6.1964	5.897	1.1952	0.8917	0.9909	0.5768	2	7.0478	3.6334	1.7303	6.2991	6.0909	0.1201
1390	1.7944	0.7968	0.75	1.7167	1.2935	-62.8258	14.2432	4.4916	2.3783	0.7837	0.8551	0.4426	2	10.6824	3.5516	6.1824	8.0252	23.19	-6.7113
1391	3.3084	0.8713	1.7151	87.258	2.7197	33.2092	5.5263	9.0561	1.0466	0.6427	0.9259	0.3468	2	9.4781	4.4275	1.4448	12.7682	3.691	3.1476	0.6427
1392	3.0708	0.8734	1.6339	77.591	2.5184	58.6784	7.9032	8.4262	1.5325	0.8091	0.951	0.4639	2	12.9131	9.092	1.2338	19.6003	3.2657	7.5772
1393	3.3842	0.8197	1.6162	89.8205	2.6298	9.8731	5.2604	8.7147	0.9756	0.5907	0.9298	0.3518	2	8.5019	2.507	0.9347	7.1271	4.7409	0.8394	0.5907
1394	3.5394	0.8147	1.6549	94.6188	2.7412	61.9697	23.7118	9.059	4.3317	0.6682	0.878	0.3463	2	39.2406	27.4403	2.585	79.2338	9.0177	24.3173	0.6682
1395	2.1301	0.8926	1.1295	17.638	1.7304	0.4052	8.1519	5.9731	1.5415	0.8716	0.9491	0.5164	2	9.2076	4.2302	2.572	8.1915	8.1192	0.0373
1396	2.6528	0.872	1.3102	56.3001	2.1501	22.1375	3.093	7.2674	0.5576	0.7972	0.8682	0.4376	2	4.0524	1.951	0.8392	4.4582	2.4082	0.8971
1397	2.6366	0.9374	1.5188	55.0854	2.2829	26.4641	0.8927	7.7642	0.1746	0.8699	0.9394	0.5212	2	1.3558	0.701	0.1957	1.3449	0.6564	0.3588
1398	2.1022	0.8971	1.1195	15.5138	1.7132	8.1834	7.1234	5.9249	1.346	0.8913	0.9305	0.5241	2	7.9747	4.0805	2.1019	7.7855	6.5403	0.6526
1399	2.0598	0.8994	1.1001	12.5531	1.679	-9.3082	0.9356	5.8199	0.1768	0.8817	0.9381	0.5651	2	1.0292	0.4821	0.3024	0.8531	1.0226	-0.0958
1400	3.6007	0.8442	1.8516	95.6193	2.8868	44.216	6.3695	9.5496	1.235	0.7604	0.9419	0.4366	2	11.7937	6.7658	0.9108	15.498	3.5531	5.2147	0.7604
1401	3.2625	0.8718	1.6852	85.5547	2.6812	11.7825	6.3362	8.9357	1.1949	0.6513	0.9336	0.3784	2	10.6777	3.3733	1.9803	8.9141	5.5896	1.2581	0.6513
1402	2.1269	0.843	1.0097	17.4018	1.6404	-21.4607	8.455	5.6326	1.5156	0.8503	0.9084	0.4697	2	8.537	2.9913	3.0017	6.3686	10.2692	-1.8321
1403	2.0204	0.9529	1.202	10.2535	1.7304	-17.703	5.325	6.0482	1.0583	0.9233	0.998	0.5826	2	6.4006	2.5182	3.0353	4.3226	6.2676	-1.1331
1404	2.2886	0.9264	1.3107	28.3927	1.9359	-13.7871	4.8067	6.6605	0.9459	0.917	0.9825	0.5722	2	6.3001	2.261	1.8081	3.9515	5.4696	-0.8686
1405	2.8134	0.8761	1.4236	64.9641	2.3	39.883	7.7087	7.7431	1.4173	0.848	0.8952	0.4708	2	10.9741	6.5583	1.6215	13.9315	4.6342	4.3768
1406	3.1051	0.9033	1.7241	78.7075	2.6298	76.3839	8.0302	8.8118	1.5712	0.7234	0.9212	0.459	2	13.8448	11.4456	0.1182	24.9368	1.8964	10.5752	0.7234
1407	2.376	0.9114	1.3327	35.5932	1.9873	19.5797	8.476	6.8035	1.6603	0.8658	0.9874	0.5379	2	11.2959	5.8783	2.487	10.9281	6.8165	2.2117
1408	1.8792	0.9193	1.0278	3.9736	1.5462	-48.0249	3.7784	5.4272	0.7155	0.886	0.9562	0.5404	2	3.8834	1.1572	2.4499	2.1414	5.5927	-1.865
1409	2.1245	0.9425	1.2429	17.228	1.8117	32.8674	6.1414	6.2906	1.2134	0.9154	1.0268	0.5856	2	7.6331	4.9232	1.3952	8.4072	4.123	2.5088
1410	2.7822	0.8981	1.5375	63.3496	2.3257	42.2969	14.9525	7.8502	2.9285	0.8801	0.9732	0.5025	2	22.9894	14.0593	2.2259	27.9799	8.6281	9.7238
1411	2.0907	0.8781	1.0791	14.6338	1.6704	-0.8591	3.399	5.7675	0.636	0.8729	0.9361	0.5422	2	3.6679	1.8272	1.0231	3.3702	3.4283	-0.0315
1412	3.3568	0.8143	1.5324	88.8186	2.5912	40.2357	13.3702	8.5878	2.3858	0.6419	0.8542	0.3773	2	20.4885	11.2586	2.5481	29.8384	7.9904	8.2437	0.6419
1413	2.1289	0.9351	1.228	17.5758	1.8032	-16.1686	6.9629	6.2544	1.3671	0.9273	0.9953	0.5731	2	8.5505	3.2532	4.0203	5.6767	8.0891	-1.3825
1414	3.0427	0.9246	1.7635	76.3708	2.6298	72.7527	5.832	8.8381	1.1637	0.731	0.9879	0.4107	2	10.2847	8.135	0.0595	19.8089	1.5891	7.4824	0.731
1415	3.2341	0.8015	1.4716	84.1077	2.4542	62.4184	14.09	8.1432	2.5463	0.7866	0.8633	0.4357	2	20.7349	15.2493	0.6263	35.0024	5.2952	12.9424
1416	3.3933	0.9065	1.883	90.1081	2.8996	68.062	10.4007	9.6634	2.0267	0.7375	0.9424	0.4547	2	19.5845	14.84	1.1019	32.6369	3.3218	13.3296	0.7375
1417	3.1292	0.897	1.737	80.0436	2.6341	8.1486	5.8033	8.8176	1.1432	0.7176	0.9641	0.4586	2	10.0803	3.266	1.5222	7.1215	5.3303	0.8214	0.7176
1418	3.1542	0.9121	1.8002	81.102	2.6983	28.2244	7.187	9.0379	1.4315	0.8541	0.9426	0.483	2	12.9381	6.1433	0.3686	12.7185	5.1584	3.6517
1419	2.0454	0.8253	0.9279	11.667	1.5419	-9.3254	2.9123	5.3032	0.5096	0.7985	0.8772	0.4779	2	2.7023	1.2697	0.9346	2.6568	3.1839	-0.252
1420	2.9206	0.8026	1.3215	69.8652	2.2058	61.068	14.8437	7.3638	2.6638	0.763	0.8639	0.4062	2	19.616	14.3262	0.9596	35.273	5.7788	11.9791
1421	3.454	0.8691	1.7529	92.2206	2.8397	41.7591	6.1767	9.4303	1.1481	0.5791	0.9097	0.3133	2	10.8271	5.6483	1.5563	18.029	3.5973	4.5213	0.5791
1422	2.2146	0.9524	1.3345	23.4776	1.9145	-0.883	1.0209	6.6263	0.2056	0.9611	1.0217	0.6391	2	1.3624	0.6462	0.4485	1.0111	1.0299	-0.012
1423	2.5087	0.9272	1.4542	46.918	2.1415	57.3211	13.344	7.3074	2.6555	0.9162	0.9818	0.5538	2	19.4049	14.277	0.9864	25.7796	5.6951	11.1231
1424	2.3977	0.9509	1.4568	38.0517	2.0858	41.6508	0.0158	7.1625	0.0032	0.9307	0.9971	0.578	2	0.0231	0.015	0	0.0259	0.0092	0.0096
1425	2.3477	0.8962	1.2741	33.3008	1.9317	-2.9089	0.0242	6.61	0.0047	0.8676	0.9448	0.5552	2	0.0308	0.0129	0.0116	0.0233	0.0249	-0.0009
1426	3.2698	0.9111	1.892	85.794	2.8011	75.6187	7.8609	9.3596	1.5891	0.6509	0.996	0.4354	2	14.8729	12.0812	0.5374	27.7475	1.9165	11.2467	0.6509
1427	3.2559	0.8116	1.4844	85.2165	2.5013	50.1799	4.7755	8.3021	0.8538	0.6252	0.8812	0.3633	2	7.0887	4.4214	0.3681	12.1704	2.3791	3.5571	0.6252
1428	2.7235	0.9226	1.5583	59.9235	2.33	17.5009	6.7561	7.8936	1.3337	0.8665	0.9782	0.584	2	10.528	5.0975	2.5195	8.7284	5.5736	1.8425
1429	3.2084	0.8719	1.688	83.1838	2.6341	60.6042	11.669	8.7877	2.2415	0.7017	0.9371	0.4118	2	19.6973	13.8306	0.8138	33.5852	4.5972	11.9374	0.7017
1430	2.7797	0.9639	1.7003	63.2301	2.4799	74.4053	14.5374	8.4172	2.9366	0.8839	0.9946	0.5203	2	24.718	20.3275	0.8337	39.0684	3.7208	18.3915
1431	2.0649	0.9274	1.1642	12.8055	1.7304	-10.0967	1.9626	6.0158	0.3798	0.9061	1.005	0.6078	2	2.2849	1.0828	0.7817	1.7813	2.1608	-0.2307
1432	1.8817	0.9063	1.0103	4.1208	1.529	-10.8273	1.6894	5.3574	0.3186	0.8782	0.9478	0.5272	2	1.7068	0.8024	0.6342	1.5218	1.8724	-0.1848
1433	3.5946	0.7654	1.5791	95.5553	2.6255	22.1069	7.5064	8.6432	1.3714	0.5898	0.8915	0.3108	2	11.8533	4.4377	1.6948	14.2774	5.8468	2.6204	0.5899
1434	2.6264	0.9033	1.4409	54.3133	2.1972	33.0587	10.1349	7.4527	1.9595	0.8651	0.9283	0.4969	2	14.6034	8.1988	0.6905	16.5007	6.7846	4.8277
1435	2.4281	0.859	1.1799	41.7829	1.9274	73.7593	10.8361	6.5525	1.9512	0.8051	0.873	0.4829	2	12.7855	10.8037	0.4885	22.3711	2.8435	9.4305
1436	2.5013	0.9837	1.4972	46.4767	2.2529	76.3276	0.0037	7.7301	0.0007	0.8653	0.9439	0.4998	2	0.0056	0.0047	0.0003	0.0094	0.0009	0.0043
1437	3.3517	0.8271	1.5996	88.6353	2.6255	37.3551	8.4603	8.7095	1.5538	0.6106	0.901	0.3637	2	13.5331	6.9831	1.3333	19.1986	5.3001	5.0553	0.6106
1438	2.3895	0.8882	1.282	37.1516	1.9531	4.4066	0.1834	6.6676	0.0353	0.8761	0.9492	0.5138	2	0.2351	0.1004	0.0607	0.1954	0.1753	0.0104
1439	2.6103	0.8618	1.2899	53.0674	2.0901	44.5538	7.0056	7.067	1.2787	0.7898	0.9069	0.4699	2	9.0365	5.8515	0.9444	12.4514	3.8844	4.0261
1440	2.3966	0.9535	1.3665	37.9227	2.0901	-13.4956	5.1801	7.1792	0.986	0.8985	0.966	0.5356	2	7.0786	2.1937	3.6331	4.0955	5.8791	-0.9553
1441	3.1339	0.8814	1.6783	80.2354	2.5955	72.9984	7.038	8.6779	1.3611	0.8208	0.9315	0.4831	2	11.8119	9.5404	0.5843	19.7504	1.9003	8.6225
1442	3.1623	0.8678	1.6101	81.5276	2.5827	70.0728	6.0835	8.6214	1.1361	0.7335	0.8933	0.397	2	9.7951	7.5864	0.6046	19.1106	1.8206	6.8637	0.7335
1443	2.0173	0.847	0.9607	10.1708	1.5547	13.0749	0.4672	5.3681	0.0836	0.8297	0.8967	0.4624	2	0.4488	0.2465	0.1007	0.533	0.4061	0.0587
1444	3.5707	0.8361	1.8294	95.1076	2.8354	44.8759	3.1897	9.3789	0.6222	0.6738	0.9498	0.3731	2	5.8352	3.2747	0.057	8.7767	1.7583	2.6186	0.6738
1445	2.3975	0.8445	1.1677	38.0087	1.8717	22.5837	6.8598	6.3609	1.2593	0.8454	0.9102	0.4616	2	8.0102	4.2603	0.9231	9.2294	5.3104	1.809
1446	2.2841	0.9674	1.4245	27.9911	2.0088	30.8337	0.3099	6.9417	0.0636	0.9386	1.0028	0.588	2	0.4414	0.2621	0.0697	0.4458	0.2144	0.1361
1447	3.4077	0.8979	1.9293	90.7056	2.8868	73.733	10.4657	9.6126	2.1005	0.7425	0.9823	0.4203	2	20.1915	16.0431	0.4374	38.1711	2.7489	14.8878	0.7425
1448	2.3955	0.909	1.2771	37.7653	2.0002	4.3552	8.4069	6.8408	1.5695	0.8592	0.9263	0.5058	2	10.7365	4.5349	2.9061	8.9649	8.0406	0.4676
1449	2.0938	0.9827	1.3231	14.9388	1.8503	21.6143	5.4168	6.4639	1.1088	0.9844	1.0545	0.6797	2	7.167	4.4351	1.7757	6.5253	4.2462	1.5491
1450	3.0316	0.8397	1.4586	75.7553	2.3942	56.5724	13.3135	7.9969	2.4283	0.6895	0.9115	0.3673	2	19.419	13.1092	1.4066	35.6946	5.7816	10.9858	0.6895
1451	2.1844	0.9253	1.2549	21.3174	1.8374	33.3913	0.3205	6.3497	0.0633	0.8925	0.9643	0.575	2	0.4022	0.2571	0.0799	0.4471	0.2135	0.1343
1452	1.7015	0.8613	0.8088	0.5736	1.3063	-11.2064	7.0225	4.6041	1.2336	0.8562	0.9281	0.5127	2	5.6798	3.3677	2.3121	6.5684	7.8098	-0.6365
1453	2.0728	0.895	1.1	13.3359	1.6832	-4.7932	4.3319	5.8281	0.8176	0.8781	0.9473	0.569	2	4.7651	2.3544	1.663	4.138	4.5395	-0.2284
1454	1.8604	0.8903	0.9553	3.3863	1.4862	14.15	1.7518	5.2035	0.3216	0.8915	0.9588	0.5218	2	1.6735	1.0215	0.4017	1.9578	1.5039	0.2368
1455	2.1104	0.9152	1.1655	16.0912	1.7518	6.9803	0.0348	6.0681	0.0067	0.9207	0.9874	0.5436	2	0.0406	0.0204	0.0151	0.0376	0.0324	0.0028
1456	2.5128	0.8811	1.3183	47.3148	2.0473	-55.4737	0.0144	6.955	0.0027	0.8533	0.923	0.4785	2	0.019	0.0002	0.0102	0.0004	0.0224	-0.0105
1457	3.0418	0.891	1.6659	76.2774	2.5398	74.1249	12.1036	8.5145	2.3681	0.8735	0.9412	0.4867	2	20.1634	16.4702	0.1948	33.8432	3.1318	14.9461
1458	2.3045	0.9231	1.3192	29.469	1.9445	-17.5594	6.7232	6.6833	1.3271	0.9019	0.9752	0.6056	2	8.8693	3.2294	4.1335	5.3325	7.9041	-1.5574
1459	3.08	0.9421	1.8119	77.9118	2.7112	76.7829	9.7036	9.1157	1.9287	0.7778	0.9564	0.5	2	17.5819	14.6264	0.8688	29.252	2.2529	13.4999	0.7778
1460	2.1485	0.9788	1.3504	18.8248	1.8974	-19.4388	5.4228	6.6068	1.1084	0.9648	1.0347	0.6364	2	7.323	2.6983	2.7476	4.2399	6.4768	-1.4235
1461	2.4194	0.9131	1.3634	40.6986	2.0302	43.3263	3.7428	6.94	0.7353	0.9323	0.9989	0.5538	2	5.1029	3.3857	0.4094	6.113	2.1212	2.2109
1462	2.4689	0.9078	1.3351	44.8	2.0644	-14.8282	3.2232	7.0412	0.6112	0.8857	0.9506	0.542	2	4.3033	1.368	1.5638	2.5238	3.7011	-0.6381
1463	2.039	0.9709	1.2512	11.3451	1.7775	-64.4572	0.5293	6.2196	0.1065	0.9286	1.0317	0.6572	2	0.6623	0.1453	0.4217	0.221	0.8705	-0.4269
1464	2.7643	0.9502	1.6414	62.2098	2.4328	73.3765	4.8737	8.2515	0.9695	0.8818	0.9708	0.5113	2	7.9997	6.5333	0.2673	12.778	1.2976	5.8699
1465	2.7425	0.9133	1.4943	60.9949	2.3257	76.0455	6.9912	7.8687	1.3277	0.8326	0.9218	0.5122	2	10.4469	8.8021	0.3033	17.1853	1.6746	7.9444
1466	2.8722	0.8589	1.4441	67.3324	2.3086	71.595	9.1795	7.7498	1.7105	0.786	0.902	0.4815	2	13.2561	10.7462	0.2231	22.3187	2.6075	9.4907
1467	2.8526	0.9562	1.7013	66.5619	2.5313	69.2582	8.0065	8.5687	1.5897	0.848	1.0042	0.5503	2	13.6215	10.7885	0.5795	19.6055	2.4614	9.434
1468	2.3447	0.9525	1.4215	32.9683	2.0387	40.9593	2.8701	7.0166	0.5815	0.9212	1.0229	0.6313	2	4.0799	2.7409	0.4301	4.3415	1.6946	1.6711
1469	2.1746	0.9473	1.288	20.7188	1.8674	-67.1612	3.0821	6.4716	0.6134	0.962	1.024	0.6491	2	3.9697	0.678	2.5438	1.0446	5.1521	-2.6661
1470	1.9632	0.9439	1.1354	7.4673	1.6618	-60.8591	4.3692	5.8214	0.8522	0.9206	1.0216	0.6299	2	4.9608	1.4077	3.1889	2.235	7.0282	-3.0191
1471	3.3961	0.8857	1.8059	90.2109	2.8397	3.6004	2.2639	9.45	0.4326	0.7015	0.9678	0.3985	2	4.0884	1.017	0.7647	2.5517	2.1824	0.1472	0.7015
1472	3.2835	0.8935	1.7653	86.5743	2.7626	46.785	4.2341	9.2171	0.8109	0.6796	0.9442	0.3783	2	7.4744	4.3493	1.7078	11.4968	2.2532	3.4969	0.6796
1473	2.5646	0.9151	1.3883	50.9831	2.1672	30.2636	0.0437	7.3731	0.0082	0.8236	0.9233	0.5141	2	0.0607	0.034	0.0008	0.0662	0.0305	0.0184
1474	2.4633	0.8773	1.2906	44.5749	1.9959	60.5909	1.9618	6.7892	0.3729	0.8281	0.9325	0.5088	2	2.5319	1.9274	0.2767	3.7884	0.7732	1.5341
1475	2.2241	0.9805	1.4142	23.9838	1.9745	19.7282	6.1754	6.8512	1.2747	0.9846	1.0504	0.6449	2	8.7332	4.9195	2.1977	7.6286	4.957	1.7229
1476	2.4097	0.9345	1.4241	39.5645	2.0644	57.7414	2.0513	7.0744	0.4129	0.9281	0.9944	0.5759	2	2.9213	2.186	0.2369	3.7961	0.8669	1.6868
1477	2.1955	0.8864	1.1591	21.9954	1.7775	-2.6175	0.04	6.1138	0.0076	0.8683	0.9364	0.5381	2	0.0464	0.0209	0.0082	0.0388	0.0411	-0.0012
1478	2.2035	0.8872	1.1697	22.5607	1.786	-22.299	5.244	6.1416	0.9987	0.8683	0.9266	0.5501	2	6.1339	2.1598	2.3393	3.9266	6.4133	-1.3678
1479	2.2043	0.8704	1.1263	22.6251	1.7561	-5.7532	3.0155	6.0276	0.5635	0.8363	0.9323	0.5356	2	3.3964	1.5124	0.7883	2.824	3.1889	-0.1954
1480	2.7933	0.8392	1.3984	64.1546	2.1929	20.7801	2.4677	7.364	0.4686	0.7902	0.9162	0.4888	2	3.4509	1.6726	0.4063	3.4222	1.955	0.7171
1481	2.788	0.8871	1.4457	63.8458	2.3043	58.4466	6.1181	7.7696	1.1384	0.7044	0.9368	0.4061	2	8.845	6.202	0.8735	15.2717	2.5423	5.1696	0.7044
1482	2.261	0.9471	1.347	26.3827	1.9488	-25.7275	3.1609	6.727	0.6329	0.9222	1.0093	0.5972	2	4.2577	1.2779	1.5832	2.14	3.9742	-1.0954
1483	2.6083	0.8952	1.4008	52.972	2.1629	28.8136	0.0257	7.3353	0.0049	0.8766	0.9037	0.5278	2	0.036	0.02	0.0071	0.0379	0.0183	0.0104
1484	2.7776	0.952	1.6208	63.0596	2.4499	50.6242	4.8183	8.3077	0.94	0.8426	0.9333	0.4797	2	7.8095	5.0949	1.2201	10.6199	2.379	3.9535
1485	3.7311	0.8408	1.8815	97.598	2.9853	43.1669	6.6386	9.8551	1.2674	0.6447	0.9208	0.3417	2	12.4906	6.6809	0.9984	19.5534	3.7729	5.3918	0.6447
1486	3.4389	0.921	2.0193	91.8248	2.9853	57.2381	7.1648	9.9504	1.454	0.8238	0.9692	0.484	2	14.4678	9.764	0.963	20.1741	3.0638	8.2811	0.8238
1487	2.0371	0.8268	0.9343	11.1904	1.5376	-8.2552	0.0509	5.2915	0.009	0.8253	0.8946	0.4751	2	0.0476	0.0223	0.0111	0.0469	0.0551	-0.0039
1488	2.4119	0.9143	1.3612	39.7674	2.0259	77.1887	8.4558	6.9281	1.6614	0.861	0.9465	0.5173	2	11.5101	9.8824	0.3315	19.1023	1.9289	8.8845
1489	2.9947	0.9782	1.9	73.1727	2.724	71.2532	5.0506	9.2028	1.0427	0.8186	1.031	0.5455	2	9.5962	7.6296	0.7005	13.9868	1.4519	6.8376	0.8186
1490	3.6298	0.8446	1.8236	96.1758	2.9125	69.3051	2.7635	9.6307	0.5233	0.6732	0.9224	0.3939	2	5.0396	3.8268	0.3666	9.7144	0.8483	3.4927	0.6732
1491	2.46	0.9408	1.3541	44.41	2.1244	-25.5403	0.097	7.2707	0.0181	0.8657	0.9369	0.52	2	0.1314	0.0298	0.0407	0.0573	0.1218	-0.0336
1492	2.0385	0.924	1.1481	11.2618	1.7004	27.8107	0.0456	5.9175	0.0089	0.866	0.9992	0.5878	2	0.0524	0.0339	0.0132	0.0577	0.0329	0.0146
1493	3.3672	0.8613	1.7137	89.2676	2.7412	67.8079	8.0397	9.1118	1.5121	0.678	0.9088	0.396	2	13.7776	10.3673	0.2327	26.1787	2.5883	9.3423	0.678
1494	3.12	0.9031	1.7324	79.5077	2.6426	53.1084	4.9601	8.852	0.9707	0.8009	0.9318	0.4888	2	8.5928	5.7003	0.3597	11.6624	2.3259	4.5635
1495	1.9602	0.9402	1.1301	7.363	1.6533	10.509	4.2699	5.7898	0.8334	0.927	0.9932	0.6174	2	4.8254	2.8661	1.5247	4.6424	3.821	0.5071
1496	2.1728	0.9145	1.2099	20.5156	1.8074	0.8337	3.5214	6.2421	0.6825	0.9078	0.9641	0.5836	2	4.2605	2.0734	0.7941	3.5527	3.4919	0.0355
1497	1.9532	0.9114	1.0648	7.0158	1.6019	36.603	2.4252	5.5923	0.4618	0.8993	0.9613	0.5784	2	2.5823	1.8345	0.3427	3.1715	1.5375	0.9452
1498	2.424	0.9491	1.3836	41.2544	2.1073	-16.7576	4.3471	7.2274	0.8322	0.92	0.9388	0.5296	2	6.0146	1.6801	2.4383	3.1723	5.0754	-1.0079
1499	2.2913	0.8756	1.1754	28.5	1.8417	-23.3809	5.1969	6.3028	0.9692	0.8739	0.9429	0.5079	2	6.1084	1.8288	2.938	3.6003	6.4121	-1.4282
1500	2.7269	0.7923	1.2603	60.1238	2.0259	-19.6833	0.0877	6.7878	0.0163	0.7878	0.8541	0.4789	2	0.1105	0.0285	0.0118	0.0595	0.105	-0.0217
1501	1.9516	0.9205	1.0844	6.8772	1.6147	5.174	4.6233	5.6441	0.8883	0.8782	0.9951	0.5888	2	5.0135	2.8407	1.7083	4.8249	4.3842	0.2594
1502	2.3656	0.9446	1.42	34.6663	2.043	69.2905	0.1906	7.0198	0.0386	0.9476	1.0263	0.5941	2	0.2706	0.2222	0	0.3741	0.0585	0.1875
1503	3.2538	0.8211	1.5149	85.0774	2.527	59.3479	10.4878	8.3933	1.8929	0.7253	0.8526	0.4322	2	15.888	11.2721	1.4375	26.0779	4.2635	9.4292	0.7253
1504	2.4945	0.9375	1.4357	46.0974	2.1501	-4.1353	0.2553	7.3473	0.0499	0.8763	0.9304	0.522	2	0.3666	0.1237	0.1113	0.2369	0.2659	-0.0152
1505	2.0764	0.9134	1.1456	13.6502	1.7175	-53.337	3.5183	5.9582	0.6765	0.8935	0.9597	0.5956	2	4.0306	1.0636	2.1305	1.7856	5.395	-2.1498
1506	2.6878	0.9015	1.41	58.4467	2.2486	39.0489	14.5933	7.6121	2.7031	0.8025	0.932	0.5058	2	20.5765	12.5342	3.125	24.7793	8.8949	8.0349
1507	3.0174	0.8329	1.3916	74.9386	2.3642	60.7685	11.5218	7.8952	2.0308	0.6578	0.8542	0.3251	2	16.0338	11.213	1.9377	34.4912	4.5201	9.7435	0.6578
1508	2.4028	0.8824	1.2718	38.6261	1.9531	14.1001	0.3674	6.6607	0.0702	0.8545	0.9269	0.493	2	0.4673	0.2215	0.0453	0.4492	0.3156	0.0659
1509	2.8424	0.8971	1.5974	66.126	2.3771	61.5635	15.1763	8.0104	3.0264	0.8783	0.9964	0.5622	2	24.2426	18.2041	0.3426	32.3795	5.8333	14.9246
1510	2.7823	0.8927	1.4639	63.3838	2.3128	75.0503	9.6496	7.8034	1.8102	0.8582	0.9236	0.4704	2	14.126	11.7341	0.2103	24.9448	2.4076	10.6016
1511	2.4369	0.9116	1.3688	42.8458	2.043	-24.9566	6.8954	6.9786	1.3525	0.8954	0.9905	0.5851	2	9.4384	2.6863	3.4666	4.5908	8.6163	-2.3555
1512	2.4355	0.8808	1.2871	42.6829	1.9788	39.8516	8.9137	6.7396	1.7023	0.8526	0.9181	0.549	2	11.4728	7.5154	1.3679	13.6898	5.3614	4.5721
1513	2.8211	0.9014	1.5052	65.2234	2.3685	63.2038	11.0809	7.9887	2.0878	0.7991	0.9252	0.4892	2	16.6789	12.5365	0.7781	25.6248	4.0774	10.5417
1514	1.9051	0.9205	1.0434	4.9502	1.5719	36.227	4.7506	5.5095	0.8997	0.9189	0.9855	0.6041	2	4.9568	3.6258	1.0237	6.0024	3.0298	1.7957
1515	2.1741	0.9817	1.377	20.6425	1.9274	-19.0271	8.132	6.7047	1.6701	0.9966	1.0554	0.6805	2	11.1977	4.4562	4.0623	6.5482	9.6792	-2.1306
1516	2.0689	0.8415	0.9855	13.0343	1.589	26.7655	8.0107	5.4695	1.4434	0.8157	0.8899	0.4868	2	7.8945	4.9689	1.7074	10.2065	5.8663	2.113
1517	2.4827	0.8977	1.3377	45.4321	2.0559	25.8936	9.9513	7.002	1.9011	0.8731	0.9544	0.5535	2	13.3118	7.529	2.2059	13.6019	7.3748	3.4469
1518	3.7139	0.8425	1.8492	97.3384	2.9767	70.1649	9.9568	9.8302	1.873	0.7825	0.8977	0.4307	2	18.4122	14.1983	0.4575	32.9677	2.9707	12.9189
1519	2.4059	0.9128	1.2808	39.1018	2.0173	14.0866	0.5825	6.8993	0.1081	0.8204	0.8901	0.4661	2	0.7461	0.3384	0.2248	0.7259	0.5005	0.1051
1520	2.0498	0.8333	0.9521	11.8462	1.559	-47.4331	7.6269	5.3659	1.3533	0.8291	0.8955	0.4901	2	7.2616	2.0662	3.8792	4.2159	11.244	-3.4444
1521	2.1632	0.8593	1.0768	19.7561	1.7004	-4.5615	0.4988	5.8397	0.092	0.8292	0.9067	0.5108	2	0.5371	0.2419	0.155	0.4736	0.5216	-0.0245
1522	2.4461	0.9137	1.2942	43.7226	2.0559	75.0849	13.3369	7.0216	2.4582	0.8174	0.9109	0.5076	2	17.2606	14.6468	0.5604	28.8557	3.3229	12.9601
1523	2.6573	0.9535	1.5795	56.6421	2.3385	14.5015	4.4339	7.9597	0.8799	0.9221	0.9965	0.5552	2	7.0034	3.1202	2.2448	5.6204	3.791	1.0156
1524	2.3839	0.8459	1.1734	36.3845	1.8631	8.6215	1.03	6.3356	0.1908	0.8337	0.9027	0.4603	2	1.2086	0.5374	0.2915	1.1676	0.9412	0.1042
1525	2.2132	0.8872	1.1704	23.4129	1.7946	21.3129	6.2022	6.1686	1.1768	0.8743	0.9415	0.548	2	7.259	4.2214	1.0853	7.7039	4.8805	1.5471
1526	2.7223	0.9323	1.6328	59.8902	2.3514	36.0639	8.4544	7.9731	1.7314	0.9197	0.9897	0.6113	2	13.8044	8.2829	3.1712	13.5492	5.4055	4.9784
1527	3.5403	0.8279	1.7424	94.6401	2.784	2.803	5.3215	9.2083	1.0069	0.5943	0.927	0.3393	2	9.2722	2.0147	2.6675	5.9385	5.1723	0.2599	0.5943
1528	2.8663	0.963	1.7481	66.9816	2.5613	64.1203	9.2093	8.6717	1.8565	0.8713	0.9792	0.5706	2	16.0988	12.2081	0.6302	21.3945	3.3043	10.3226
1529	2.297	0.9517	1.3901	28.8761	1.9916	7.8341	10.852	6.8674	2.1967	0.9449	1.0159	0.6438	2	15.0853	7.6212	3.491	11.8373	10.0017	1.1818
1530	1.8915	0.9404	1.0808	4.4838	1.589	-7.8303	8.4261	5.5883	1.6296	0.917	0.9762	0.5776	2	9.1069	4.5351	4.0852	7.8514	9.0858	-0.7131
1531	3.2143	0.8806	1.7558	83.321	2.6641	56.7994	14.6904	8.8923	2.9006	0.7173	0.9921	0.4561	2	25.7934	17.5454	2.4447	38.4653	6.3464	14.6505	0.7173
1532	2.5056	0.9143	1.3733	46.7962	2.1115	-15.0453	0.193	7.1972	0.0368	0.8454	0.9111	0.4829	2	0.265	0.0673	0.0689	0.1394	0.222	-0.0399
1533	2.771	0.9258	1.614	62.7701	2.3814	-10.2508	7.9421	8.0591	1.5906	0.9001	0.9841	0.534	2	12.8185	3.3623	5.1757	6.296	8.7565	-1.314
1534	2.1156	0.8926	1.1262	16.3992	1.7175	18.3183	6.8618	5.9329	1.3025	0.9165	0.9165	0.5181	2	7.7278	4.3192	1.6283	8.3373	5.6049	1.4156
1535	3.0095	0.8467	1.5508	74.2923	2.3942	66.8676	10.8685	8.005	2.1055	0.8517	0.9263	0.5095	2	16.8548	13.1052	0.3631	25.7196	3.6009	11.2704
1536	3.7531	0.8139	1.7942	97.9232	2.9125	20.3084	6.8279	9.5964	1.2766	0.6303	0.8875	0.3721	2	12.2506	4.5128	1.1794	12.1269	5.4413	2.4879	0.6303
1537	2.792	0.9571	1.7017	64.0859	2.4756	33.1078	10.3551	8.3949	2.099	0.9173	0.9856	0.5782	2	17.6212	9.8388	3.151	17.0176	6.9268	5.834
1538	2.8248	0.8842	1.5089	65.5699	2.33	71.7441	15.232	7.847	2.929	0.7268	0.9262	0.4579	2	22.9835	18.46	0.6444	40.3171	4.3039	16.4893	0.7268
1539	3.1493	0.858	1.6018	80.8897	2.5441	62.4678	16.4537	8.489	3.1047	0.7804	0.9021	0.4263	2	26.3555	19.0961	0.7721	44.7978	6.1756	16.4637
1540	2.2753	0.847	1.1043	27.311	1.7732	-40.3341	17.2156	6.0543	3.1401	0.8344	0.9357	0.4847	2	19.0112	4.0419	9.6648	8.3392	24.16	-7.668
1541	2.2801	0.8627	1.1487	27.6573	1.8074	-3.3778	0.7178	6.1801	0.1334	0.8364	0.9332	0.4793	2	0.8245	0.3278	0.2272	0.6839	0.742	-0.0278
1542	1.9321	0.8989	1.0231	6.0252	1.5633	-33.6991	8.3652	5.4561	1.5686	0.8768	0.9264	0.5626	2	8.5584	3.4086	3.8929	6.0582	11.1843	-2.8841
1543	2.2188	0.9715	1.3813	23.6591	1.9531	-15.2335	8.7106	6.7721	1.7767	0.9624	1.0826	0.6769	2	12.032	4.9615	4.2116	7.3296	10.0374	-1.8329
1544	1.7896	1.0072	1.1405	1.6276	1.5847	-41.7593	2.9265	5.6625	0.5894	0.9715	1.077	0.702	2	3.3377	1.5183	1.8194	2.1629	4.1484	-1.3938
1545	3.0648	0.8961	1.7388	77.2145	2.5741	49.9878	11.3284	8.6283	2.2829	0.8912	0.9729	0.5384	2	19.6978	12.8968	1.3268	23.9549	5.6656	9.8465
1546	2.4755	0.9234	1.3361	45.1307	2.103	16.2699	6.9762	7.1816	1.2979	0.8717	0.9494	0.5419	2	9.3209	4.6821	2.2725	8.6395	5.8412	1.5165
1547	2.4649	0.9719	1.4925	44.6348	2.1929	46.9774	8.3026	7.5261	1.6465	0.9233	0.9895	0.5903	2	12.3917	8.42	1.6742	14.2632	4.4022	5.8213
1548	2.9017	0.9185	1.6421	68.797	2.4842	41.2962	9.6361	8.373	1.8898	0.8403	0.9495	0.4924	2	15.8235	9.3199	2.7964	18.9278	5.6567	6.5345
1549	3.233	0.8226	1.5248	84.0683	2.5142	55.763	8.3522	8.3546	1.5244	0.6333	0.896	0.3686	2	12.7355	8.4635	0.9898	22.962	3.6948	7.1017	0.6333
1550	3.4085	0.8821	1.8234	90.7262	2.8397	67.3136	13.44	9.4457	2.5945	0.7236	0.9187	0.3986	2	24.5065	18.2472	1.1025	45.7796	4.3931	16.4962	0.7236
1551	2.1906	0.9292	1.2552	21.7904	1.8503	-1.8778	9.3762	6.395	1.8403	0.9412	1.0139	0.6269	2	11.769	5.7672	3.6585	9.1999	9.5525	-0.221
1552	3.6536	0.8645	1.8861	96.6698	2.9981	60.9198	11.7534	9.9228	2.234	0.6867	0.93	0.4277	2	22.168	15.4694	1.6934	36.1656	4.5933	13.5047	0.6867
1553	3.1586	0.8782	1.6338	81.2953	2.6084	16.3424	10.5452	8.7143	1.9771	0.6748	0.9369	0.3587	2	17.2288	5.9805	3.0086	16.6706	8.8221	2.8156	0.6748
1554	2.0974	0.9072	1.1492	15.2076	1.7261	-14.3177	4.9313	5.9774	0.9481	0.9025	0.9304	0.5281	2	5.6671	2.1656	2.1959	4.1007	5.6372	-0.8114
1555	3.0263	0.8703	1.5683	75.4392	2.4713	66.9687	20.6142	8.2746	3.9071	0.7842	0.913	0.4194	2	32.3293	24.5063	1.0136	58.4318	6.8092	21.6505
1556	2.6865	0.9751	1.6117	58.4137	2.4156	59.3007	11.3469	8.23	2.2221	0.8854	0.9562	0.5723	2	18.2878	13.4877	1.592	23.5686	4.6182	10.8448
1557	2.206	0.8743	1.1367	22.741	1.7646	-2.3161	0.9579	6.0591	0.1797	0.8508	0.9162	0.5372	2	1.0889	0.5014	0.3194	0.9332	0.9802	-0.0252
1558	3.6669	0.9145	2.091	96.8205	3.1737	7.0277	3.9401	10.5344	0.7821	0.6524	0.976	0.3656	2	8.2388	1.9184	0.6075	5.2466	3.6632	0.579	0.6524
1559	2.0749	0.9397	1.2082	13.5171	1.7603	12.5558	0.7047	6.1256	0.139	0.9248	0.9985	0.6019	2	0.8514	0.4778	0.2503	0.7937	0.6162	0.1069
1560	2.8283	0.8777	1.4796	65.726	2.3171	41.2654	17.6996	7.7989	3.3579	0.8334	0.894	0.4992	2	26.1883	15.9957	2.1161	32.0457	10.3957	10.8067
1561	2.6065	0.8652	1.3459	52.9243	2.0944	30.2329	6.5399	7.0844	1.2424	0.8785	0.937	0.559	2	8.802	5.2114	1.1278	9.3231	4.5625	2.6611
1562	2.2372	0.9923	1.4504	24.779	2.0088	19.3046	5.1519	6.9745	1.0714	0.9821	1.0476	0.6519	2	7.4723	4.1526	1.452	6.3701	4.1573	1.4425
1563	1.9545	0.9106	1.0664	7.0621	1.6019	25.3169	3.4032	5.5914	0.6491	0.9165	0.9819	0.574	2	3.6292	2.3777	0.7055	4.1423	2.5415	0.9188
1564	2.4309	0.9671	1.4547	42.1511	2.1501	-0.1579	0.8061	7.3852	0.1588	0.9089	0.9637	0.5847	2	1.1726	0.4702	0.3803	0.8041	0.8073	-0.0019
1565	2.1211	0.9195	1.1903	16.7945	1.7689	26.3575	2.8499	6.1271	0.5536	0.9207	0.9856	0.5513	2	3.3922	2.0511	0.5872	3.7206	2.0987	0.8941
1566	2.4298	0.9105	1.3417	42.0037	2.0344	3.4094	1.0285	6.9504	0.1985	0.8516	0.917	0.5467	2	1.38	0.5902	0.3862	1.0796	0.9935	0.0471
1567	2.3861	0.8134	1.0851	36.6397	1.7989	11.158	1.2885	6.0975	0.2293	0.7704	0.8724	0.4233	2	1.3981	0.6405	0.319	1.5132	1.1448	0.156
1568	4.4224	0.8728	2.413	99.8899	3.6963	-9.9479	3.6685	12.1256	0.73	0.5644	0.9512	0.3921	2	8.8521	0.7008	2.8418	1.7874	4.0334	-0.8806	0.5644
1569	2.1979	0.9709	1.364	22.1622	1.9317	22.8946	3.7677	6.704	0.7666	0.9676	1.0439	0.671	2	5.1392	3.1259	0.9109	4.6587	2.9051	1.1766
1570	2.4337	0.9214	1.4061	42.5202	2.0601	7.8752	0.2791	7.0445	0.0557	0.8296	1.1305	0.5238	2	0.3925	0.1656	0.0771	0.3162	0.2572	0.0309
1571	2.4281	0.9302	1.3677	41.8271	2.073	61.8936	2.2109	7.0959	0.4261	0.8956	0.9688	0.5714	2	3.0239	2.353	0.1005	4.118	0.8424	1.8716
1572	2.6888	0.9234	1.4811	58.5954	2.3	-24.9708	7.2179	7.8006	1.3705	0.8762	0.9365	0.5532	2	10.6905	2.3203	2.5813	4.1946	9.0205	-2.6695
1573	2.3932	0.9358	1.3202	37.5938	2.0516	0.7639	6.5631	7.0356	1.2315	0.8498	0.9276	0.4797	2	8.6646	3.1906	2.237	6.6509	6.5129	0.0662
1574	2.8502	0.889	1.5382	66.4397	2.3642	30.1998	10.7448	7.9604	2.0762	0.8614	0.9284	0.5168	2	16.5276	8.8672	2.9968	17.1575	7.4997	4.9913
1575	2.3678	0.8528	1.1712	34.8484	1.8631	-7.6844	5.4178	6.3435	1.0003	0.8432	0.9114	0.4853	2	6.3453	2.3435	1.8717	4.8291	5.8338	-0.4876
1576	2.172	0.956	1.3124	20.4394	1.8803	-9.625	2.2657	6.5231	0.4558	0.9293	1.0277	0.6368	2	2.9735	1.2955	0.9104	2.0343	2.4838	-0.2862
1577	2.2101	0.8468	1.0745	23.0766	1.7175	-3.198	1.128	5.8791	0.2062	0.8155	0.8809	0.4862	2	1.212	0.5272	0.3661	1.0844	1.1641	-0.0388
1578	2.5348	0.8919	1.3426	49.207	2.0901	3.0414	1.1143	7.1027	0.2106	0.8307	0.9041	0.4754	2	1.496	0.5591	0.383	1.1761	1.0804	0.0455
1579	3.1956	0.8788	1.633	82.851	2.6426	39.7268	6.3924	8.8228	1.1832	0.6454	0.9148	0.3438	2	10.4388	5.4715	1.0061	15.9166	3.853	4.147	0.6454
1580	3.0707	0.8418	1.4664	77.5721	2.4328	23.9915	4.3748	8.1205	0.79	0.5966	0.9028	0.3215	2	6.4152	2.6081	0.9004	8.1126	3.3251	1.5391	0.5966
1581	2.658	0.9058	1.5362	56.7563	2.2315	17.2066	7.2297	7.5634	1.4684	0.9162	0.9844	0.5482	2	11.1062	5.1925	1.7536	9.4713	5.9855	1.911
1582	2.4081	0.9097	1.2856	39.4052	2.013	12.1711	5.7327	6.882	1.0709	0.8717	0.9372	0.4993	2	7.3699	3.4108	1.5609	6.8314	5.0349	0.897
1583	1.8082	0.9505	1.0459	2.0066	1.5248	-38.6544	6.6962	5.3993	1.2971	0.9205	0.9761	0.6169	2	7.0036	3.021	3.9826	4.8968	9.2849	-2.7072
1584	1.7445	0.9032	0.9189	0.8502	1.4006	-32.1044	7.2202	4.95	1.3403	0.8513	0.9823	0.5191	2	6.6346	2.8214	3.0732	5.4352	9.5383	-2.13
1585	2.4357	0.9037	1.2797	42.6977	2.0259	-12.1919	1.1415	6.9151	0.2112	0.8355	0.9058	0.5017	2	1.4608	0.4644	0.4514	0.9257	1.2807	-0.1781
1586	2.3934	0.878	1.2535	37.6223	1.9359	-13.5793	1.36	6.6016	0.2582	0.8675	0.9388	0.5055	2	1.7048	0.5493	0.3418	1.0867	1.5447	-0.2315
1587	2.8661	0.9075	1.5439	66.9641	2.4242	55.0434	15.1917	8.1712	2.8704	0.8315	0.9033	0.5154	2	23.4544	16.4305	1.8025	31.8761	6.8297	12.9101
1588	3.0628	0.8744	1.6096	77.1393	2.5142	54.9199	6.05	8.4139	1.1574	0.6905	0.9598	0.3847	2	9.738	6.3972	0.5859	16.6304	2.7273	5.3481	0.6905
1589	2.9803	0.8627	1.5505	72.3523	2.4114	54.6236	8.2509	8.0772	1.5838	0.804	0.9403	0.4765	2	12.793	8.7719	0.5344	18.4102	3.7441	6.988
1590	3.7628	0.8834	2.0267	98.0969	3.1566	33.6045	6.7333	10.4429	1.3068	0.7001	0.9401	0.4252	2	13.6464	6.4867	2.0137	15.2554	4.4705	4.5858	0.7001
1591	2.7265	0.8793	1.4348	60.0904	2.2315	43.4085	12.5314	7.5316	2.3873	0.8271	0.9365	0.5181	2	17.9801	11.4794	1.5799	22.155	7.0917	7.8049
1592	1.6477	0.8741	0.8082	0.1873	1.2763	-68.3846	7.8336	4.5249	1.3992	0.8555	0.9213	0.5165	2	6.3311	2.484	3.8471	4.8092	13.1914	-4.3295
1593	2.6987	0.9493	1.5801	58.9925	2.3685	-0.5617	0.633	8.0486	0.1243	0.8708	0.9459	0.5463	2	1.0002	0.3421	0.3144	0.6262	0.6365	-0.0056
1594	1.8644	0.9082	1.0029	3.5668	1.5162	18.9377	1.0193	5.3193	0.1922	0.8804	0.9885	0.5362	2	1.0223	0.6366	0.234	1.1874	0.8263	0.1936
1595	3.5069	0.7784	1.5061	93.6674	2.5998	13.1306	8.5634	8.5761	1.5039	0.557	0.869	0.3034	2	12.8974	3.9501	1.4443	13.0216	7.4388	1.6935	0.557
1596	2.0596	0.9588	1.2421	12.5411	1.7775	14.273	0.9048	6.2038	0.1811	0.935	1.0044	0.6296	2	1.1238	0.6488	0.3392	1.0305	0.7756	0.1604
1597	3.1409	0.8668	1.5844	80.5237	2.5613	-14.4371	4.2515	8.553	0.7876	0.6152	0.9114	0.346	2	6.7361	0.7108	2.2306	2.0545	4.8652	-0.9725	0.6152
1598	2.4401	0.9164	1.3429	43.2018	2.0559	20.2539	9.8371	7.0248	1.8805	0.857	0.9539	0.5571	2	13.2103	7.0455	3.6411	12.6478	7.8445	2.6756
1599	2.3417	0.943	1.4	32.7886	2.0173	24.2098	4.1896	6.9372	0.8455	0.9225	0.9882	0.6127	2	5.8654	3.3656	1.2246	5.4926	3.1751	1.42
1600	2.1266	0.9067	1.1544	17.3397	1.7518	-52.9206	10.0564	6.0576	1.9165	0.8894	0.9886	0.5546	2	11.6091	2.3847	5.0768	4.3001	15.3783	-6.1436
1601	2.6427	0.8495	1.3148	55.6348	2.0901	-15.2945	1.9086	7.0528	0.3558	0.8218	0.8868	0.4612	2	2.5094	0.6311	0.8367	1.3684	2.2005	-0.3838
1602	2.0996	1.0126	1.4033	15.3668	1.906	-1.986	6.6309	6.679	1.3932	0.9638	1.0732	0.6675	2	9.3052	4.3292	1.9864	6.4859	6.7628	-0.1848
1603	2.1079	0.9492	1.2457	15.9312	1.8074	2.0154	7.1536	6.2856	1.4177	0.9659	0.9817	0.5929	2	8.9113	4.3355	3.2612	7.3125	7.0095	0.1796
1604	1.8426	0.9665	1.0993	2.8239	1.5804	-2.7037	9.7841	5.5948	1.9224	0.9075	1.0282	0.5947	2	10.7557	5.6848	4.0967	9.5593	10.0484	-0.2908
1605	2.5375	0.9588	1.48	49.4084	2.2358	-25.6264	0.1197	7.6437	0.0232	0.8998	0.9712	0.5182	2	0.1772	0.0325	0.0336	0.0628	0.1504	-0.0454
1606	2.1235	0.8349	0.993	17.0916	1.6233	-21.2528	1.6575	5.5696	0.2955	0.8293	0.9006	0.4554	2	1.6459	0.5654	0.6149	1.2416	2.0097	-0.3498
1607	2.9451	0.8678	1.4946	70.9413	2.3942	31.6998	12.5266	8.0294	2.3317	0.7497	0.8895	0.4416	2	18.7222	9.7131	2.8108	21.9949	8.5556	5.9349
1608	2.3707	0.9465	1.4259	35.0588	2.0516	-3.0713	1.1196	7.0492	0.2265	0.9446	0.9844	0.5755	2	1.5964	0.615	0.4932	1.0687	1.1539	-0.049
1609	2.2016	0.8227	1.0171	22.4192	1.6661	11.6847	4.2551	5.6906	0.7605	0.7937	0.8615	0.4726	2	4.3279	2.2817	0.8078	4.8282	3.7581	0.5057
1610	2.8182	0.8954	1.4772	65.1369	2.3514	27.1291	8.2707	7.9277	1.5411	0.8521	0.9233	0.5123	2	12.2175	6.4022	1.459	12.4962	6.0268	3.3145
1611	2.3919	0.9278	1.3308	37.3796	2.0344	63.538	10.8568	6.9717	2.0724	0.8715	0.937	0.5045	2	14.4482	11.1771	1.221	22.156	3.9587	9.1801
1612	2.7442	0.9126	1.552	61.1462	2.3257	9.0368	11.0095	7.8679	2.1717	0.9007	0.9537	0.5788	2	17.0868	7.3406	5.1208	12.6823	10.0146	1.5441
1613	2.2904	0.9504	1.2525	28.4866	1.9831	34.7224	8.4052	6.839	1.5393	0.8794	0.9471	0.5003	2	10.5275	6.4004	2.6288	12.7935	5.4869	3.6554
1614	2.0745	0.8613	1.0272	13.4688	1.6276	-56.5522	11.4926	5.6132	2.1031	0.8588	0.9313	0.5267	2	11.8052	2.8003	5.1942	5.3169	17.9927	-6.6761
1615	2.2819	0.8754	1.184	27.8041	1.8331	-16.173	4.4938	6.2756	0.8478	0.8547	0.9207	0.4879	2	5.3206	1.6864	1.3861	3.4567	5.2206	-0.8605
1616	2.8789	0.8634	1.5182	67.6487	2.3257	-0.1647	2.0381	7.809	0.3962	0.8718	0.9602	0.5357	2	3.0943	1.0885	0.6819	2.0319	2.0414	-0.0051
1617	2.3332	0.9538	1.4112	31.9068	2.0302	-0.8303	10.0284	6.9913	2.0242	0.9609	1.0324	0.6517	2	14.1521	6.4721	5.4102	9.9311	10.1114	-0.1175
1618	2.3123	0.9127	1.288	30.3359	1.9317	-21.7131	20.7276	6.63	4.0267	0.8511	0.982	0.6007	2	26.6972	9.3573	3.5518	15.5774	25.2275	-5.7968
1619	2.0875	0.8697	1.0557	14.3417	1.6533	35.6915	10.2936	5.7038	1.9052	0.8291	0.9352	0.5286	2	10.867	7.3779	2.0417	13.9566	6.6194	3.8786
1620	2.6944	0.8564	1.3817	58.8269	2.1501	56.9124	9.4243	7.2492	1.7963	0.8341	0.9488	0.5292	2	13.0216	9.56	1.2041	18.0644	4.0609	7.4109
1621	2.6854	0.9024	1.4882	58.3972	2.2486	73.0416	13.1226	7.6133	2.5651	0.9162	0.9166	0.561	2	19.529	16.249	0.6663	28.9629	3.5375	14.2643
1622	2.6249	0.8241	1.2549	54.153	2.0173	-19.9196	2.6947	6.7954	0.4976	0.8289	0.907	0.4582	2	3.3816	0.8072	0.798	1.7615	3.2315	-0.6736
1623	1.9328	0.9346	1.1044	6.0941	1.619	-45.6093	15.768	5.6751	3.0685	0.9258	0.9891	0.6048	2	17.4142	5.9444	10.3816	9.8282	22.9602	-7.9425
1624	2.6284	0.8796	1.4025	54.522	2.1458	48.7908	9.0863	7.2628	1.7546	0.8802	0.9495	0.5012	2	12.7436	8.5495	0.988	17.0596	4.6529	6.2177
1625	2.1838	0.8755	1.1327	21.2663	1.7475	-27.4875	2.3806	6.0067	0.4489	0.8323	0.9348	0.5334	2	2.6965	0.8776	0.9288	1.6453	3.035	-0.7412
1626	2.787	0.8626	1.441	63.7944	2.2443	50.6478	12.6997	7.5523	2.4231	0.7614	0.929	0.4272	2	18.3003	11.9463	1.4223	27.9628	6.2674	9.2687	0.7614
1627	2.1302	0.9024	1.1478	17.6629	1.7475	-13.4667	8.5741	6.0388	1.6297	0.889	0.9485	0.536	2	9.8413	3.8897	2.6446	7.2565	9.7289	-1.3253
1628	2.2736	0.8951	1.229	27.2179	1.8631	-25.1839	11.2814	6.3933	2.1686	0.8803	0.9503	0.5164	2	13.8648	3.8005	4.7115	7.36	14.1219	-3.4917
1629	3.3655	0.8476	1.7324	89.2267	2.6983	59.1672	15.5837	8.9613	3.0126	0.7542	0.9155	0.4519	2	26.9972	18.8489	1.4935	41.7135	6.3634	15.9735	0.7542
1630	2.3709	0.8493	1.1733	35.0728	1.8588	-7.9578	0.4566	6.3261	0.0847	0.8122	0.9171	0.4485	2	0.5357	0.1784	0.1504	0.3978	0.4929	-0.0426
1631	3.2657	0.8516	1.6088	85.6544	2.6255	19.1072	5.677	8.7373	1.0453	0.6232	0.9023	0.3672	2	9.1332	3.4315	1.2797	9.3446	4.5924	1.7451	0.6232
1632	1.7437	0.8442	0.8047	0.8392	1.3192	-24.1091	5.0911	4.6248	0.8858	0.812	0.881	0.4531	2	4.0968	1.8751	1.9171	4.1385	6.3184	-0.9877
1633	2.3574	0.8745	1.2188	34.0934	1.8974	9.7304	1.1291	6.4764	0.2125	0.8547	0.9208	0.5309	2	1.3761	0.675	0.2989	1.2715	1.0193	0.1339
1634	3.4647	0.8536	1.7292	92.4503	2.8011	9.6429	8.3535	9.2912	1.5547	0.6361	0.9092	0.3491	2	14.4448	4.0281	2.1991	11.5377	7.5479	1.3929	0.6361
1635	2.2863	0.9298	1.3207	28.1382	1.9402	35.983	5.2714	6.6782	1.0425	0.9404	0.9882	0.5559	2	6.9619	4.381	1.2246	7.8811	3.3746	2.5051
1636	1.8726	0.8802	0.9492	3.7475	1.4819	-39.5781	4.5742	5.178	0.8385	0.849	0.9316	0.4955	2	4.3418	1.4453	2.1494	2.9168	6.3845	-1.7184
1637	1.9797	0.8508	0.9543	8.2112	1.529	-31.8895	6.0384	5.2917	1.089	0.8299	0.9296	0.4651	2	5.7624	1.8662	3.037	4.0128	7.9641	-1.8376
1638	3.4189	0.8552	1.7305	91.057	2.7669	32.4499	7.6028	9.1853	1.4324	0.6792	0.8931	0.3626	2	13.1566	6.1316	2.2404	16.9084	5.1355	4.2693	0.6792
1639	2.1695	0.9161	1.2121	20.2746	1.8074	19.3861	10.4797	6.2441	2.0343	0.9087	0.9783	0.5931	2	12.7024	7.4735	1.936	12.6	8.4483	2.4625
1640	2.2078	0.8804	1.1457	22.9216	1.7775	-7.7927	6.3518	6.1067	1.1917	0.8629	0.9443	0.5558	2	7.2773	3.2382	2.4239	5.8264	6.8468	-0.5671
1641	2.238	0.9054	1.2283	24.8444	1.8503	11.8702	7.1837	6.3655	1.3862	0.9198	0.9855	0.5394	2	8.8238	4.4626	1.3337	8.2726	6.331	1.0474
1642	2.2365	0.8166	1.0149	24.7398	1.6832	22.3447	4.4687	5.7376	0.7905	0.8248	0.8883	0.433	2	4.5353	2.5158	1.2451	5.8108	3.4702	1.0134
1643	2.4286	0.8754	1.2748	41.8565	1.9616	-17.0888	32.8908	6.6793	6.2775	0.8171	1.0286	0.4997	2	41.9292	12.0794	15.2695	24.1725	38.5112	-7.1652
1644	3.1811	0.8651	1.6542	82.402	2.5912	66.2101	14.2955	8.6451	2.7354	0.7226	0.9382	0.4052	2	23.6476	17.6143	1.3033	43.4749	4.8305	15.6571	0.7226
1645	2.0996	0.8736	1.0706	15.3545	1.6704	-19.87	2.9018	5.7622	0.5392	0.8374	0.9394	0.4861	2	3.1067	1.0736	1.4229	2.2084	3.4783	-0.6173
1646	2.448	0.915	1.333	43.8718	2.0601	18.1388	0.4281	7.0365	0.0811	0.872	0.9416	0.5452	2	0.5706	0.2945	0.0483	0.5403	0.3505	0.1035
1647	3.5393	0.7719	1.5222	94.5976	2.6041	63.4941	16.1996	8.5827	2.8731	0.6388	0.8537	0.3056	2	24.659	17.4641	0.9955	57.1538	5.914	15.657	0.6388
1648	2.4202	0.9169	1.3733	40.7862	2.0387	-16.7514	2.0348	6.9717	0.4008	0.897	0.9957	0.5507	2	2.7944	0.8403	1.2928	1.5257	2.3756	-0.4681
1649	3.3266	0.8154	1.6142	87.7224	2.5698	46.7372	10.7142	8.5216	2.0295	0.6903	0.9413	0.3593	2	17.2948	10.1334	1.078	28.2058	5.7068	8.0831	0.6903
1650	2.4562	0.8762	1.2109	44.2304	1.9873	45.1307	3.5047	6.761	0.6277	0.7958	0.9092	0.4889	2	4.2439	2.8555	0.7513	5.8404	1.923	1.9153
1651	2.4256	0.8935	1.3196	41.4891	1.9959	-10.1793	1.3988	6.8086	0.2711	0.8872	0.9267	0.5601	2	1.8459	0.6753	0.5334	1.2058	1.5412	-0.1879
1652	1.7844	0.9389	1.0075	1.5274	1.4862	26.6928	5.0117	5.2634	0.9593	0.8596	0.9849	0.6026	2	5.0493	3.5618	1.4875	5.9106	3.674	1.3478
1653	3.498	0.8788	1.8437	93.3306	2.9082	28.9402	9.3045	9.657	1.7764	0.6656	0.9274	0.3884	2	17.1547	7.5324	2.5643	19.3951	6.6118	4.9646	0.6656
1654	2.2123	0.8689	1.1302	23.3352	1.7603	4.2122	0.7789	6.0393	0.1458	0.8313	0.8933	0.5063	2	0.8803	0.4149	0.2662	0.8193	0.7461	0.0371
1655	2.3101	0.9677	1.4398	30.1052	2.0344	45.8389	13.752	7.0227	2.8195	0.9596	1.0252	0.6523	2	19.8002	13.9346	3.2533	21.3628	7.4483	9.0762
1656	2.228	0.929	1.2892	24.2049	1.8845	-16.6935	5.5317	6.5023	1.0968	0.9253	0.9858	0.555	2	7.1315	2.3921	3.0568	4.31	6.4549	-1.1905
1657	2.0022	0.9263	1.1349	9.3462	1.6704	-11.679	2.1721	5.8262	0.4231	0.8858	0.985	0.5552	2	2.4651	1.0589	1.0717	1.9073	2.4258	-0.2879
1658	1.8421	0.931	1.0308	2.8127	1.529	-49.1876	5.0569	5.3881	0.9674	0.8733	0.9894	0.5478	2	5.2127	1.5685	3.1278	2.8634	7.5443	-2.564
1659	1.9258	0.9221	1.0659	5.7958	1.5933	-44.9333	2.1516	5.5787	0.4111	0.855	0.9739	0.5806	2	2.2934	0.78	1.3117	1.3435	3.1183	-1.0305
1660	1.89	0.887	0.9693	4.3816	1.5076	-11.3702	1.5706	5.2668	0.2891	0.8723	0.9409	0.5083	2	1.5224	0.7159	0.5957	1.4086	1.7491	-0.1731
1661	3.3936	0.8383	1.6666	90.1287	2.694	52.6504	19.2226	8.9373	3.5846	0.6791	0.9051	0.3983	2	32.0364	20.4929	3.3702	51.4447	9.1016	16.8673	0.6791
1662	2.4532	0.9126	1.3169	44.0958	2.0601	55.5244	15.9633	7.0337	2.9888	0.8299	0.931	0.5369	2	21.0221	15.4844	1.6212	28.8396	7.0997	11.6724
1663	2.44	0.8623	1.2391	43.1721	1.9445	3.8497	0.7689	6.6102	0.1441	0.8693	0.8946	0.519	2	0.9528	0.4204	0.247	0.81	0.7394	0.0367
1664	3.0306	0.885	1.6274	75.6995	2.5142	66.4051	12.7103	8.4265	2.4547	0.7931	0.9316	0.4561	2	20.6847	15.6833	0.6782	34.3847	4.27	13.7357
1665	2.391	0.8982	1.2446	37.2798	1.9745	33.82	9.6029	6.747	1.7714	0.8157	0.927	0.4855	2	11.9518	7.1274	1.5695	14.6809	6.3551	4.0421
1666	3.317	0.7878	1.4881	87.4799	2.4799	14.971	5.9856	8.2092	1.085	0.6483	0.9	0.3242	2	8.9072	2.9834	1.2983	9.2032	5.0896	1.3335	0.6483
1667	1.9889	0.8751	1.0062	8.6314	1.5762	-48.4434	4.0319	5.468	0.7419	0.8591	0.9375	0.498	2	4.0569	1.015	2.0057	2.0382	5.9849	-1.9653
1668	2.3176	0.9146	1.3098	30.7986	1.9402	-0.1707	2.0413	6.6594	0.4015	0.8807	0.948	0.5805	2	2.6737	1.1825	0.7697	2.0369	2.0448	-0.0046
1669	2.295	0.8985	1.1706	28.7416	1.8888	6.7076	1.0654	6.4782	0.1925	0.7971	0.8819	0.4616	2	1.2471	0.5424	0.3164	1.1751	0.9938	0.0837
1670	3.6258	0.839	1.8131	96.09	2.8911	49.3971	10.387	9.5571	1.9705	0.6547	0.9178	0.3703	2	18.8327	11.2492	1.3804	30.3791	5.2563	9.3028	0.6547
1671	2.3599	0.9058	1.3139	34.2608	1.9616	18.7842	8.4747	6.7159	1.658	0.9206	0.9348	0.5299	2	11.1349	5.7385	1.6836	10.8302	6.8827	2.0916
1672	2.6413	0.9507	1.575	55.5701	2.3171	61.683	22.7184	7.8888	4.5357	0.8894	0.9756	0.5338	2	35.7815	26.7179	2.1587	50.0521	8.7051	22.0711
1673	3.4072	0.8275	1.6533	90.6849	2.6726	34.6072	6.0616	8.858	1.1314	0.6024	0.9613	0.3098	2	10.0216	4.6962	1.0748	15.1581	3.9638	3.4682	0.6024
1674	2.003	0.9552	1.19	9.4167	1.7175	11.8378	6.2341	6.0109	1.2342	0.931	1.0345	0.5962	2	7.4186	4.1553	2.2213	6.9693	5.4964	0.8782
1675	2.3426	0.8723	1.211	32.8991	1.8803	-5.8633	1.9126	6.4201	0.3608	0.8587	0.9419	0.5352	2	2.3161	0.9477	0.7199	1.7709	2.0246	-0.1358
1676	3.062	0.8827	1.7066	77.0641	2.5356	-10.3689	0.729	8.4909	0.1465	0.8862	0.9895	0.5077	2	1.2441	0.2795	0.339	0.5505	0.8045	-0.129
1677	1.9238	0.9261	1.0744	5.6698	1.5976	-15.5789	1.7284	5.5972	0.3318	0.9281	0.9901	0.5915	2	1.857	0.8924	0.8443	1.5086	1.9977	-0.2893
1678	1.746	0.8429	0.811	0.9389	1.3192	-12.8085	6.8995	4.6233	1.2103	0.8179	0.8889	0.4491	2	5.5955	2.7784	2.3291	6.187	7.7828	-0.7167
1679	2.4866	0.9247	1.3803	45.6586	2.1158	-6.2916	1.1157	7.2235	0.2132	0.8522	0.9278	0.5426	2	1.54	0.5466	0.5903	1.0074	1.1859	-0.0969
1680	2.6254	0.9382	1.5187	54.2491	2.2743	22.7924	9.4792	7.7385	1.8603	0.8879	0.961	0.5196	2	14.396	7.0844	4.9582	13.633	7.3187	3.2812
1681	2.3725	0.8958	1.2848	35.2836	1.9531	-41.374	5.3191	6.6767	1.0236	0.8824	0.9697	0.5431	2	6.834	1.2564	2.3714	2.3135	7.5201	-2.8275
1682	3.0032	0.8894	1.6438	73.9243	2.5013	64.8566	13.4838	8.3915	2.6413	0.7904	0.9859	0.4873	2	22.1646	16.6842	0.4651	34.2395	4.7387	14.3752	0.7904
1683	2.6986	0.8585	1.3039	58.976	2.1587	25.0504	12.7461	7.2784	2.2834	0.8209	0.8731	0.4727	2	16.6197	8.6786	4.0307	18.3616	9.5533	4.1633
1684	2.2131	0.8919	1.1815	23.3999	1.8032	18.2657	3.5703	6.2011	0.6803	0.8921	0.9249	0.5519	2	4.2183	2.3811	0.7065	4.3142	2.9182	0.7705
1685	3.752	0.9795	2.3358	97.9015	3.4693	-6.9196	6.9109	11.5459	1.3981	0.7415	1.1064	0.4394	2	16.1425	2.1297	6.7415	4.8471	7.3892	-1.117	0.7415
1686	1.9712	0.8607	0.9644	7.7923	1.5376	9.9871	6.4392	5.33	1.1651	0.8664	0.9331	0.481	2	6.21	3.408	1.738	7.0859	5.7964	0.6202
1687	2.0726	0.8723	1.0501	13.3238	1.6447	-12.3807	3.6413	5.6799	0.6732	0.8747	0.942	0.5396	2	3.8237	1.7347	1.3619	3.2148	4.0922	-0.4734
1688	3.126	0.7818	1.3333	79.7754	2.3128	24.9701	11.2184	7.6781	1.9481	0.5946	0.8564	0.3257	2	14.9575	6.4761	1.6847	19.8854	8.4171	3.7349	0.5946
1689	3.1587	0.7895	1.388	81.3147	2.36	35.9672	9.4873	7.8342	1.6809	0.6549	0.8515	0.3291	2	13.1684	6.7358	2.1708	20.4648	6.075	4.7363	0.6549
1690	2.2622	0.8914	1.2083	26.4224	1.846	8.6294	3.513	6.335	0.6701	0.9162	0.9162	0.5178	2	4.2448	2.0283	0.8943	3.9172	3.2099	0.3663
1691	3.0653	0.8197	1.434	77.2521	2.3685	1.6692	7.7331	7.894	1.4048	0.641	0.8903	0.3401	2	11.0893	2.7715	1.8031	8.1484	7.6042	0.1851	0.6411
1692	3.5044	0.8442	1.7363	93.6042	2.8054	24.1424	7.1474	9.2939	1.3353	0.6588	0.9163	0.3675	2	12.4101	4.9887	1.1839	13.5745	5.4218	2.9961	0.6588
1693	2.2341	0.7927	0.9627	24.6483	1.6361	16.6952	3.4568	5.5637	0.5981	0.7678	0.8385	0.3953	2	3.3279	1.694	0.6803	4.2849	2.8796	0.5556
1694	2.4161	0.9252	1.3878	40.305	2.0516	36.0843	10.809	7.0223	2.1362	0.9157	0.9858	0.5635	2	15.0007	9.3057	2.3139	16.5148	6.9085	5.4129
1695	3.7282	0.7103	1.3476	97.533	2.5398	23.4491	10.7193	8.3193	1.7364	0.4655	0.8028	0.2256	2	14.4453	5.2383	1.0101	23.222	8.2058	3.3873	0.4655
1696	2.2638	0.8975	1.222	26.5944	1.8588	4.4714	2.3847	6.3827	0.4566	0.891	0.9565	0.5194	2	2.9141	1.3134	0.8179	2.5289	2.2779	0.1303
1697	3.0878	0.879	1.6121	78.1766	2.5484	60.3176	17.3606	8.527	3.2822	0.7044	0.9095	0.4184	2	27.987	19.7637	2.9542	47.2333	6.8891	16.8811	0.7044
1698	2.1723	0.9243	1.2341	20.4648	1.8246	-7.4562	0.7591	6.3081	0.1485	0.926	0.9968	0.5993	2	0.9368	0.419	0.3304	0.6992	0.8157	-0.0698
1699	3.49	0.7948	1.5769	92.9946	2.6384	46.5305	11.8697	8.7146	2.1478	0.6032	0.8748	0.3336	2	18.7174	10.8268	1.1229	32.4507	6.3468	8.7093	0.6032
1700	1.989	0.883	1.0225	8.6431	1.589	-17.6362	9.3983	5.5177	1.7416	0.8425	0.9489	0.4991	2	9.6098	3.8237	3.2314	7.6605	11.056	-1.6948
1701	2.3542	0.8607	1.1855	33.8009	1.8674	-5.9184	1.8457	6.3661	0.3437	0.8521	0.9176	0.5148	2	2.1881	0.877	0.684	1.7034	1.9549	-0.1295
1702	2.3816	1.0155	1.545	36.1297	2.1972	36.462	13.1754	7.598	2.6791	0.9296	1.0287	0.5957	2	20.356	12.4088	2.616	20.8314	8.3714	7.4222
1703	2.7109	0.9165	1.5594	59.424	2.3043	28.5839	9.0051	7.8054	1.7991	0.9063	0.9805	0.5971	2	14.0425	7.8537	2.5629	13.1535	6.4309	4.0139
1704	2.1181	0.8253	0.9731	16.572	1.6019	14.1742	10.8056	5.4915	1.9148	0.7889	0.8547	0.4326	2	10.5149	5.5018	2.4269	12.7194	9.2737	1.4904
1705	2.6174	0.9127	1.5029	53.5453	2.2101	-10.275	0.5516	7.5048	0.1105	0.9022	0.9654	0.5874	2	0.829	0.2721	0.1973	0.4633	0.6083	-0.0852
1706	2.7122	0.7828	1.1485	59.4573	1.9916	74.6118	18.2284	6.67	3.1387	0.7461	0.8419	0.4042	2	20.9353	17.4908	0.5458	43.2717	4.6279	15.6202
1707	2.1401	0.9291	1.2254	18.2989	1.8032	-42.9949	4.4425	6.2468	0.8715	0.9213	0.9887	0.5599	2	5.4439	1.2164	3.1357	2.1724	6.3527	-2.3406
1708	2.0954	0.8757	1.074	15.0854	1.6704	13.8355	5.2378	5.7647	0.9758	0.8593	0.9261	0.5114	2	5.6254	3.0861	1.2517	6.0349	4.513	0.7783
1709	2.6213	0.8122	1.2031	53.9448	1.9873	25.5925	11.9206	6.6881	2.1444	0.8016	0.8705	0.4392	2	14.3417	7.5659	1.7965	17.2278	8.8701	3.6704
1710	3.0539	0.8502	1.5363	76.689	2.4413	12.6146	4.9613	8.1571	0.9344	0.6911	0.9419	0.3655	2	7.6221	2.5459	2.5611	6.9664	4.3355	0.9615	0.6911
1711	2.4007	0.8558	1.1961	38.3673	1.8974	-2.8698	1.4345	6.4546	0.2658	0.8504	0.8961	0.4764	2	1.7158	0.6538	0.4505	1.3723	1.4757	-0.0492
1712	2.3498	0.8714	1.2098	33.4534	1.8845	-7.3482	0.5458	6.4323	0.1027	0.8543	0.9203	0.5177	2	0.6603	0.2548	0.1743	0.4922	0.5859	-0.0485
1713	2.0138	0.8333	0.9307	9.9583	1.529	33.7755	4.0423	5.2718	0.7136	0.851	0.8965	0.4525	2	3.7622	2.482	0.8151	5.485	2.6769	1.2707
1714	2.3555	0.8495	1.1498	33.9123	1.846	45.8788	4.3737	6.2859	0.8	0.841	0.893	0.5087	2	5.0289	3.5114	0.5384	6.9024	2.3672	2.3072
1715	2.3134	0.9368	1.3566	30.4447	1.9788	-20.5739	4.8218	6.8081	0.9608	0.887	1.007	0.6093	2	6.5413	2.197	2.9964	3.6055	5.8141	-1.3458
1716	2.4376	0.8633	1.2393	42.9496	1.9445	46.8121	9.1691	6.6113	1.7188	0.8445	0.912	0.5187	2	11.3633	7.8492	1.4079	15.1312	4.8767	5.3194
1717	2.3911	0.9346	1.4103	37.2941	2.0473	2.003	0.988	7.0207	0.1985	0.8948	0.9879	0.5652	2	1.3934	0.5752	0.3921	1.0176	0.9682	0.0279
1718	3.0379	0.8746	1.601	76.128	2.4927	55.0101	8.9114	8.3468	1.7093	0.7269	0.9185	0.411	2	14.2672	9.4961	0.6998	23.1055	4.0091	7.8484	0.7269
1719	2.4604	0.8765	1.2964	44.4549	1.9916	14.3071	8.3514	6.7748	1.5981	0.8615	0.9321	0.5443	2	10.8268	5.4447	1.682	10.0024	7.1568	1.549
1720	2.5819	0.9197	1.4599	51.7848	2.1929	41.7669	8.8926	7.4594	1.7404	0.9198	0.9343	0.5731	2	12.9823	8.3901	2.3137	14.6399	5.1785	5.4223
1721	3.26	0.8755	1.7135	85.495	2.6898	49.7944	16.193	8.9668	3.0944	0.7148	0.9046	0.4295	2	27.7467	17.308	1.4155	40.2979	8.1297	13.8163	0.7148
1722	2.4119	0.9591	1.429	39.7529	2.1158	29.2627	0.3341	7.2672	0.0657	0.8761	1.0005	0.5619	2	0.4774	0.2725	0.0734	0.4849	0.2364	0.1397
1723	3.0247	0.8838	1.6079	75.3464	2.5056	56.7575	18.0598	8.3982	3.4577	0.7682	0.9122	0.4143	2	29.0383	19.7167	2.656	47.5949	7.8098	16.4814	0.7682
1724	2.5127	0.9437	1.4105	47.2996	2.1801	-20.0646	0.2963	7.4492	0.0561	0.8621	0.9464	0.5123	2	0.418	0.0984	0.2052	0.1921	0.3558	-0.0839
1725	1.9566	0.8958	1.0293	7.1083	1.5804	-24.274	4.018	5.5061	0.7511	0.8595	0.9448	0.5612	2	4.1357	1.7981	1.219	3.2042	4.9932	-1.0039
1726	2.5595	0.8193	1.1605	50.7169	1.9531	13.178	14.1914	6.5884	2.4997	0.7778	0.8677	0.4372	2	16.4691	7.5571	2.8345	17.2851	12.321	2.1703
1727	2.6252	0.858	1.3072	54.2171	2.0944	60.3943	15.8507	7.0761	2.9282	0.7885	0.8718	0.4267	2	20.72	15.1923	1.8225	35.6056	6.2776	12.5137
1728	3.0458	0.8768	1.6311	76.5017	2.5056	51.3834	14.2994	8.3898	2.78	0.8288	0.9079	0.4656	2	23.3237	15.2212	1.3538	32.693	6.9521	11.9845
1729	3.4049	0.7987	1.6006	90.5405	2.5827	18.9836	5.455	8.5438	1.0219	0.7233	0.9563	0.378	2	8.7312	3.328	0.6204	8.8045	4.4195	1.6575	0.7234
1730	2.133	0.8594	1.0538	17.8123	1.6747	-9.5961	10.5712	5.7591	1.9343	0.8321	0.8962	0.4718	2	11.1399	4.3965	2.1875	9.3194	11.5855	-1.069
1731	2.314	0.9119	1.287	30.4855	1.9317	-0.6155	1.1538	6.6291	0.224	0.926	0.9955	0.586	2	1.4849	0.6711	0.3457	1.1453	1.1609	-0.0091
1732	2.3935	0.8694	1.2352	37.6509	1.9188	-1.75	1.8736	6.5377	0.354	0.8398	0.9133	0.4775	2	2.3143	0.8698	0.68	1.8215	1.9064	-0.0405
1733	2.1762	0.8911	1.1517	20.8205	1.7689	-23.5768	13.999	6.0925	2.6463	0.8544	0.9204	0.552	2	16.1226	5.7483	4.7003	10.4133	17.2993	-3.8012
1734	1.8429	0.8456	0.8622	2.8463	1.4048	-14.4291	6.7013	4.8955	1.1802	0.8276	0.9384	0.4714	2	5.7779	2.7809	2.0568	5.8996	7.6683	-0.8337
1735	2.8878	0.8808	1.5077	68.1599	2.3771	65.5062	11.5607	7.9909	2.1812	0.7836	0.8938	0.4178	2	17.4301	13.084	0.7197	31.3136	3.9876	11.4178
1736	1.8353	0.8325	0.8398	2.6668	1.3791	42.5676	0.6873	4.8	0.1203	0.8225	0.8525	0.4457	2	0.5772	0.4216	0.0868	0.946	0.3948	0.2457
1737	3.2779	0.8334	1.5846	86.2737	2.5827	5.4933	6.2553	8.582	1.155	0.6341	0.9068	0.3372	2	9.9121	2.538	2.5126	7.5261	5.9116	0.5445	0.6341
1738	3.0705	0.8134	1.3805	77.5345	2.3557	57.5485	22.7705	7.8466	4.0062	0.7444	0.867	0.3709	2	31.4347	21.675	1.917	58.4446	9.6662	18.0902
1739	2.6724	0.8776	1.2963	57.7222	2.1801	53.9084	11.8299	7.3682	2.0813	0.7601	0.8773	0.4148	2	15.3351	10.5289	1.5625	25.3803	5.4526	8.2669
1740	2.2334	0.9146	1.252	24.57	1.8631	-5.5783	1.5235	6.4171	0.2972	0.8881	0.9611	0.5367	2	1.9074	0.7568	0.5521	1.4102	1.6085	-0.1064
1741	1.7576	0.8852	0.885	1.0941	1.3877	9.9801	6.6302	4.8879	1.2005	0.831	0.9728	0.5043	2	5.8677	3.5953	1.6981	7.1295	5.9684	0.5856
1742	2.3079	0.9372	1.2581	29.8747	1.9745	-2.3098	1.2966	6.7952	0.2401	0.8578	0.9288	0.5167	2	1.6313	0.6478	0.6108	1.2536	1.3266	-0.0377
1743	3.5371	0.8113	1.6825	94.4916	2.7283	9.5447	6.11	9.015	1.1403	0.638	0.8514	0.3205	2	10.28	2.7524	1.7175	8.5884	5.5268	0.9812	0.638
1744	2.3316	0.8992	1.153	31.7558	1.9231	-4.6723	1.4835	6.5866	0.2597	0.7864	0.8574	0.4614	2	1.7105	0.6366	0.5535	1.3796	1.5528	-0.0799
1745	3.0066	0.8508	1.5658	74.0162	2.4028	43.5167	10.4974	8.0366	2.0453	0.8245	0.9309	0.5091	2	16.4369	10.1712	1.9169	19.98	5.9291	7.1528
1746	2.1245	0.8807	1.0939	17.2404	1.7047	-20.7666	5.0417	5.8783	0.9382	0.8847	0.9554	0.5268	2	5.5151	2.0618	2.3169	3.9141	6.0884	-1.1453
1747	2.7933	0.8922	1.5717	64.1718	2.3214	53.4286	14.9801	7.8296	3.0071	0.8585	0.9888	0.5084	2	23.5443	16.126	1.8705	31.7216	6.9766	12.5794
1748	3.0661	0.8559	1.5584	77.2709	2.467	67.571	19.3894	8.2443	3.6651	0.7739	0.9245	0.4182	2	30.2165	23.0474	1.1573	55.1065	6.2879	20.4176
1749	2.3958	0.8897	1.2822	37.7939	1.9616	17.8175	9.7336	6.6963	1.8638	0.8828	0.9496	0.5187	2	12.4804	6.3724	1.8963	12.2864	7.999	2.2237
1750	2.3249	0.8737	1.1986	31.3448	1.8674	-7.1353	0.9413	6.3812	0.1768	0.8729	0.9416	0.5386	2	1.1282	0.4627	0.3687	0.859	1.0084	-0.0805
1751	2.3092	0.9613	1.4208	30.0374	2.0216	-0.7856	0.5899	6.9741	0.1202	0.9339	1.0023	0.6435	2	0.8381	0.376	0.264	0.5843	0.5945	-0.0066
1752	3.2331	0.8988	1.7895	84.088	2.7326	52.0819	7.7492	9.1294	1.519	0.8551	0.9361	0.5142	2	13.8672	9.1317	0.5067	17.7581	3.7133	7.2223
1753	3.0182	0.8214	1.4353	74.9942	2.3343	70.7854	16.6569	7.7882	3.0697	0.7074	0.9084	0.3674	2	23.9076	18.7108	0.7366	50.9313	4.866	16.9231	0.7074
1754	2.5259	0.9722	1.5138	48.5273	2.2529	8.7873	10.5636	7.715	2.0727	0.9288	0.9668	0.5406	2	15.9912	6.6142	4.6003	12.2343	9.635	1.4052
1755	2.0723	0.8574	1.0184	13.2997	1.619	-5.1594	1.3555	5.5818	0.2473	0.87	0.8853	0.5149	2	1.3804	0.6628	0.446	1.2871	1.4255	-0.0712
1756	1.9351	0.8806	0.9916	6.209	1.5376	-4.3301	1.5392	5.3533	0.2851	0.8485	0.9194	0.5259	2	1.5263	0.7785	0.527	1.4801	1.6058	-0.0661
1757	3.4054	0.8618	1.731	90.623	2.7754	13.1489	7.063	9.22	1.326	0.6797	0.8973	0.3436	2	12.2261	3.7151	1.7839	10.8133	6.1342	1.6076	0.6797
1758	2.5019	0.9282	1.4397	46.5223	2.1372	7.5088	1.1794	7.2951	0.2328	0.8591	0.9291	0.5052	2	1.698	0.6787	0.5146	1.3433	1.0908	0.1275
1759	2.9871	0.8752	1.5747	72.8622	2.4499	68.1921	12.5365	8.213	2.4037	0.7473	0.9517	0.4573	2	19.7413	15.2855	1.2853	33.4269	3.9877	13.462	0.7473
1760	3.8649	0.8355	1.9211	98.794	3.0795	62.7675	15.4797	10.1452	2.9312	0.7813	0.8932	0.4416	2	29.738	21.2112	1.533	48.0285	5.7635	18.6658
1761	2.0405	0.866	1.0139	11.4523	1.6061	-27.7499	5.337	5.5515	0.9747	0.8737	0.9432	0.5311	2	5.4112	2.1191	1.7844	3.9903	6.8178	-1.5016
1762	3.2139	0.911	1.8458	83.3014	2.7497	10.5343	9.1173	9.1979	1.8296	0.6891	0.9819	0.4274	2	16.8288	5.2589	3.6992	12.3052	8.157	1.7728	0.6892
1763	2.5859	0.9671	1.5472	51.9426	2.3	44.6169	4.6928	7.8562	0.9242	0.8918	0.9856	0.5972	2	7.2607	4.7916	1.3365	8.0235	2.599	3.2395
1764	2.6296	0.8336	1.2342	54.6023	2.043	52.7816	15.1146	6.8869	2.7087	0.8095	0.8733	0.4309	2	18.6544	12.9217	1.3319	29.9856	7.1371	9.8461
1765	2.3032	0.8947	1.241	29.3476	1.8888	1.0251	6.5396	6.4736	1.2537	0.8952	0.9659	0.5707	2	8.1157	3.7772	1.2208	6.6181	6.4724	0.0832
1766	2.545	1.0384	1.6777	49.7966	2.4114	16.6959	0.4081	8.3025	0.0825	0.9481	1.0211	0.5727	2	0.6846	0.309	0.179	0.5396	0.3399	0.1143
1767	2.0387	0.8772	1.0384	11.3213	1.6233	-19.2827	8.673	5.6184	1.6029	0.8719	0.9388	0.5421	2	9.006	3.8717	2.8868	7.1418	10.3452	-1.7366
1768	2.1278	0.9036	1.1497	17.4764	1.7475	5.0849	7.5862	6.0404	1.4439	0.8883	0.9547	0.5294	2	8.7219	4.2552	2.1054	8.0382	7.2004	0.4435
1769	2.1429	0.8547	1.0511	18.5241	1.6747	-25.7772	6.6014	5.7536	1.206	0.8643	0.9379	0.4855	2	6.9387	2.2421	2.886	4.6186	8.3029	-1.7886
1770	2.0702	0.9656	1.2687	13.1428	1.7989	9.342	4.2726	6.28	0.8632	0.9468	1.026	0.6505	2	5.4207	3.0262	1.7747	4.6518	3.8734	0.5064
1771	2.4202	0.9275	1.3682	40.7716	2.0601	62.851	0.0843	7.0522	0.0164	0.9209	0.9866	0.5407	2	0.1154	0.0895	0.0175	0.1655	0.0313	0.0725
1772	1.96	0.9348	1.117	7.3514	1.6447	-4.6314	8.4878	5.756	1.6471	0.9287	0.995	0.6175	2	9.4809	5.0455	3.6838	8.1702	8.8813	-0.4391
1773	3.1308	0.9246	1.8007	80.0819	2.7112	62.2711	10.0394	9.0937	1.988	0.741	0.9937	0.4706	2	18.0779	13.0399	1.5958	27.7084	3.7877	11.2573	0.741
1774	3.349	0.8436	1.6964	88.5946	2.6726	64.6583	9.7555	8.8761	1.8645	0.7051	0.9581	0.4224	2	16.5493	12.1568	0.9407	28.7804	3.4477	10.7005	0.7052
1775	2.3401	0.9239	1.346	32.6366	1.9788	3.2727	4.3178	6.792	0.8557	0.9096	0.9767	0.5932	2	5.8117	2.6676	1.4227	4.4972	4.1765	0.1902
1776	3.5172	0.9295	2.0405	93.7939	3.0838	69.2052	16.0255	10.2705	3.1839	0.7315	0.9686	0.4536	2	32.7	24.8684	1.8274	54.8291	4.9351	22.6301	0.7315
1777	3.4585	0.8526	1.7247	92.2832	2.7925	53.553	5.8177	9.2631	1.0832	0.7225	0.8991	0.3744	2	10.0338	6.385	0.7588	17.0547	2.7021	5.3734	0.7224
1778	2.319	0.9789	1.4817	30.935	2.0644	58.0596	8.9136	7.1316	1.8519	0.9712	1.0394	0.6834	2	13.2073	10.2229	0.9956	14.9593	3.7385	7.6681
1779	2.8822	0.9068	1.6022	67.8424	2.4371	68.987	8.7762	8.2105	1.7126	0.8001	0.9385	0.4686	2	14.0612	10.9758	0.7986	23.4224	2.7217	9.7004
1780	2.822	0.8363	1.3457	65.3099	2.2101	66.187	23.5582	7.4146	4.2757	0.7249	0.8579	0.4216	2	31.7023	24.3411	1.7246	57.7334	7.9655	20.9828	0.7249
1781	2.2719	0.9737	1.4356	27.0983	2.0088	0.0851	5.5219	6.9498	1.1407	0.9531	1.0237	0.6103	2	7.9273	3.3738	2.6231	5.5283	5.5173	0.0067
1782	3.5879	0.8529	1.8467	95.3632	2.9039	57.3678	5.9315	9.6133	1.1394	0.7219	0.9238	0.3793	2	10.9537	7.2431	0.2651	19.095	2.5287	6.2839	0.7219
1783	2.6285	0.8929	1.4211	54.5381	2.1758	36.391	8.3778	7.373	1.6148	0.861	0.9299	0.4938	2	11.9057	6.9641	0.6726	14.1026	5.3289	4.3326
1784	2.5558	0.8951	1.3962	50.5292	2.1158	3.0018	5.8243	7.1872	1.1314	0.8568	0.9878	0.5884	2	8.1319	3.568	1.649	6.0642	5.6494	0.2441
1785	2.417	0.9738	1.457	40.4798	2.1501	1.9971	10.1346	7.3941	1.997	0.9268	0.9947	0.5566	2	14.7661	5.8233	4.9336	10.4619	9.9321	0.2949
1786	2.0308	0.8711	1.0285	10.8932	1.6061	-5.7785	1.2158	5.5574	0.225	0.8571	0.9121	0.5222	2	1.2505	0.5994	0.3472	1.1477	1.2861	-0.0723
1787	2.4718	0.9065	1.3529	44.9352	2.0644	39.2015	8.2352	7.0397	1.5827	0.8649	0.9347	0.5445	2	11.1414	7.0941	1.3792	13.0279	5.007	4.3676
1788	2.4061	0.9619	1.5051	39.1306	2.1158	-4.7101	0.0983	7.2708	0.0204	0.9393	1.0108	0.5869	2	0.148	0.0534	0.0326	0.0911	0.1029	-0.007
1789	2.3664	0.9705	1.497	34.7503	2.0944	-4.9323	0.0394	7.2148	0.0082	0.9442	1.0145	0.6105	2	0.0591	0.0224	0.0058	0.0366	0.0414	-0.0029
1790	2.4723	0.9125	1.3351	44.9653	2.0773	-9.544	2.6016	7.0874	0.4901	0.8487	0.932	0.5345	2	3.4734	1.1918	0.3416	2.2296	2.8498	-0.3315
1791	2.3569	0.9356	1.2716	34.0098	2.0173	-35.4347	5.9953	6.9277	1.1005	0.8324	0.9091	0.5092	2	7.6236	1.4332	4.4271	2.8147	8.12	-2.7014
1792	2.2517	0.8236	1.0436	25.7365	1.7089	2.096	4.4975	5.8261	0.8056	0.8005	0.8928	0.4385	2	4.6936	2.0292	0.9379	4.6274	4.4031	0.0984
1793	2.3044	0.9548	1.397	29.4285	2.0045	49.3351	3.5956	6.9118	0.7267	0.911	1.0292	0.6457	2	5.023	3.6543	0.6422	5.6599	1.8217	2.4781
1794	2.4597	0.844	1.1641	44.395	1.9231	-8.2206	5.4976	6.5218	0.9813	0.8508	0.8517	0.4839	2	6.3998	2.3533	1.8139	4.8626	5.9498	-0.5261
1795	1.9327	0.9459	1.1269	6.0826	1.6361	-57.4372	7.7389	5.7433	1.5185	0.8851	1.0086	0.6087	2	8.721	2.4075	5.489	3.9551	12.1843	-5.0091
1796	2.5049	0.9227	1.4036	46.7048	2.1287	36.5398	3.8861	7.2615	0.7512	0.8656	0.9627	0.5115	2	5.4546	3.2545	0.8151	6.3631	2.4662	1.9931
1797	2.5913	0.9196	1.3902	52.132	2.2015	65.0155	10.0534	7.4863	1.8669	0.8705	0.9279	0.521	2	13.9762	10.919	1.2056	20.9589	3.517	9.0867
1798	2.7349	0.9733	1.6916	60.5922	2.4585	55.7965	9.8303	8.3622	1.9886	0.8548	0.9964	0.5673	2	16.629	11.7436	2.4293	20.6994	4.3453	9.2784
1799	3.2318	0.7962	1.4429	83.9895	2.4371	14.4265	3.1577	8.0835	0.5636	0.6881	0.8376	0.3764	2	4.5562	1.6745	0.7651	4.4482	2.7021	0.6573	0.6881
1800	3.0341	0.9585	1.8121	75.9415	2.7112	65.6927	10.7653	9.1368	2.1351	0.864	0.9425	0.4949	2	19.5078	14.6429	0.8321	29.5884	3.6932	12.8152
1801	2.4612	0.9236	1.4075	44.4999	2.0901	10.3268	6.2607	7.1415	1.2339	0.8899	0.9729	0.588	2	8.812	4.2114	2.5069	7.1618	5.6144	0.91
1802	2.3766	0.8918	1.2845	35.6496	1.9488	19.2583	0.2026	6.6586	0.0391	0.8742	0.9416	0.4969	2	0.2602	0.1314	0.0519	0.2644	0.1636	0.0501
1803	2.6515	0.9388	1.5071	56.1863	2.3	13.2743	0.5848	7.8198	0.1127	0.8359	0.9425	0.4847	2	0.8814	0.3629	0.179	0.7486	0.5072	0.117
1804	1.9417	0.9292	1.0907	6.5427	1.619	-10.2467	5.9511	5.6683	1.1451	0.8975	0.9963	0.6052	2	6.4909	3.3056	2.5209	5.4617	6.5607	-0.6651
1805	2.3472	0.9846	1.4399	33.2176	2.103	30.9566	0.2113	7.2603	0.0419	0.9117	0.9716	0.5962	2	0.3042	0.1811	0.0344	0.3038	0.1459	0.0942
1806	2.4183	0.9667	1.4511	40.5673	2.1372	44.5072	7.9354	7.3443	1.5679	0.92	0.9845	0.5617	2	11.515	7.5985	1.9124	13.5278	4.4036	5.125
1807	2.8915	0.9017	1.6502	68.3897	2.4328	55.739	11.889	8.1909	2.3953	0.852	0.9827	0.5131	2	19.6193	13.6355	0.7531	26.5764	5.2623	10.9356
1808	2.6522	0.9709	1.5978	56.2676	2.3728	11.5072	5.2191	8.09	1.0308	0.9059	0.9664	0.5472	2	8.3391	3.487	2.2694	6.3721	4.6186	0.9596
1809	2.4354	0.8934	1.2231	42.6533	2.0045	-13.8089	0.1943	6.8353	0.0348	0.7976	0.8823	0.46	2	0.2376	0.0689	0.0737	0.1497	0.2211	-0.0328
1810	2.0718	0.8752	1.0566	13.2755	1.649	-14.848	5.4824	5.6968	1.0168	0.8452	0.9184	0.538	2	5.7927	2.5276	1.6282	4.6978	6.2965	-0.8601
1811	1.9568	0.9478	1.1465	7.143	1.6618	0.0006	0.6915	5.8264	0.1361	0.9083	0.9759	0.6128	2	0.7928	0.4238	0.3089	0.6915	0.6915	0
1812	1.7464	0.9272	0.9634	0.9499	1.4348	10.2315	8.6476	5.0873	1.6376	0.8775	0.9974	0.555	2	8.3311	5.1609	3.1702	9.2988	7.763	0.8524
1813	3.4185	0.8077	1.5999	91.0363	2.6212	31.2227	2.5872	8.6747	0.4772	0.6072	0.9068	0.3177	2	4.1393	1.8577	0.3895	5.848	1.7794	1.2924	0.6072
1814	3.4373	0.8696	1.8613	91.7208	2.8268	17.8448	5.8875	9.3905	1.167	0.7057	0.9637	0.3819	2	10.9584	3.8026	1.1611	9.9578	4.8369	1.9555	0.7057
1815	1.8826	0.8943	0.9843	4.1435	1.5119	3.447	5.0724	5.289	0.944	0.8773	0.9426	0.5192	2	4.9928	2.7151	1.6794	5.2291	4.8977	0.1721
1816	1.8589	0.9497	1.0775	3.3413	1.5719	12.5933	1.866	5.5463	0.3625	0.9087	0.998	0.5684	2	2.0106	1.1802	0.6372	2.0765	1.631	0.2532
1817	2.846	0.9184	1.5984	66.2827	2.4328	67.4551	11.0621	8.2114	2.1533	0.8268	0.9586	0.5046	2	17.6817	13.7438	0.792	27.2389	3.6002	11.9272
1818	2.0616	0.8907	1.08	12.6612	1.6661	-6.8755	5.7289	5.7692	1.0725	0.8865	0.9545	0.5668	2	6.1872	3.045	1.479	5.372	6.1225	-0.4254
1819	2.6247	0.9231	1.4643	54.1369	2.24	-0.8866	0.882	7.6117	0.1697	0.8582	0.9372	0.4911	2	1.2915	0.4255	0.3665	0.8665	0.8898	-0.0115
1820	2.0278	0.9196	1.1223	10.6797	1.6832	-6.7001	0.995	5.8582	0.1906	0.9175	0.9805	0.5656	2	1.1167	0.5257	0.4297	0.9294	1.0617	-0.0748
1821	2.8243	0.8879	1.4999	65.5178	2.3385	61.2947	17.5657	7.8783	3.3442	0.7857	0.9199	0.4866	2	26.3468	19.4577	1.8319	39.9852	6.7989	16.1492
1822	3.3008	0.8385	1.6083	87.0365	2.6169	51.1859	14.2633	8.6954	2.6381	0.74	0.8583	0.4036	2	22.9397	14.552	2.1951	36.0542	6.9624	11.7419
1823	1.8451	0.8587	0.8934	2.9587	1.4263	5.6646	9.0086	4.9778	1.6168	0.839	0.9071	0.4737	2	8.0483	4.4814	2.6106	9.4609	8.4983	0.4559
1824	3.1782	0.8553	1.6266	82.2462	2.5613	47.7174	12.6449	8.5397	2.4085	0.7866	0.8912	0.4223	2	20.5682	12.6061	2.8176	29.8538	6.6109	9.8146
1825	2.1069	0.8649	1.0519	15.8452	1.6618	3.0765	1.0191	5.7251	0.1872	0.8242	0.9193	0.4797	2	1.072	0.5067	0.3121	1.0564	0.9877	0.033
1826	3.3755	0.9004	1.9055	89.5745	2.8654	69.4526	3.1716	9.5483	0.6329	0.7315	0.9955	0.4453	2	6.0434	4.6287	0.1823	10.3944	0.9688	4.1973	0.7315
1827	2.1612	0.918	1.2151	19.6425	1.8032	-44.4754	7.9965	6.233	1.5589	0.9205	0.983	0.5962	2	9.7166	2.5667	4.9998	4.3049	11.553	-4.3215
1828	2.9992	0.9302	1.751	73.5938	2.6041	65.273	12.3675	8.7643	2.4709	0.8513	0.9844	0.5049	2	21.6555	16.3035	1.5116	32.2933	4.2949	14.1352
1829	2.0126	0.9097	1.0917	9.8757	1.6533	0.6719	0.3884	5.7518	0.0737	0.8818	0.9486	0.5306	2	0.424	0.2075	0.1261	0.3911	0.3858	0.0028
1830	2.7783	0.9518	1.6305	63.0937	2.4499	48.6931	4.4275	8.3073	0.869	0.8623	0.9326	0.4979	2	7.2191	4.6463	0.367	9.3316	2.2717	3.5152
1831	2.7546	0.9231	1.6025	61.6517	2.36	2.6971	2.1239	7.9886	0.4261	0.9194	0.9771	0.5381	2	3.4036	1.2039	0.8078	2.2373	2.0667	0.0918
1832	2.157	0.947	1.2819	19.3778	1.8503	12.1602	0.2376	6.4176	0.0475	0.9266	0.9936	0.6275	2	0.3046	0.168	0.0725	0.2678	0.2088	0.037
1833	3.4054	0.8618	1.7071	90.6024	2.7754	54.6421	5.1391	9.2199	0.9515	0.6764	0.8603	0.3537	2	8.7729	5.6182	0.6384	15.8843	2.331	4.7937	0.6764
1834	3.7682	0.92	2.1853	98.1839	3.2851	19.8604	3.2382	10.8911	0.6497	0.7158	1.0022	0.4186	2	7.0764	2.4917	0.5265	5.9524	2.5951	1.4054	0.7158
1835	2.4466	0.8989	1.3357	43.7674	2.0259	60.9492	5.7043	6.9093	1.1028	0.8883	0.9271	0.5637	2	7.6193	5.8995	0.1999	10.4662	2.2275	4.6439
1836	2.8216	0.9206	1.643	65.258	2.4156	70.3155	10.1649	8.1603	2.0466	0.879	0.9782	0.577	2	16.701	13.4844	0.5597	23.3709	3.0175	11.7434
1837	2.6325	0.9199	1.5054	54.7471	2.24	13.0316	0.1512	7.6078	0.0299	0.9114	0.9199	0.5202	2	0.2276	0.0981	0.0572	0.1885	0.1315	0.0297
1838	2.6499	0.9432	1.5519	56.0726	2.3086	60.742	9.9976	7.8524	1.9759	0.9071	0.9673	0.528	2	15.5153	11.4965	0.6707	21.7748	3.9249	9.4243
1839	1.9523	0.9147	1.0734	6.9349	1.6061	-17.6495	2.0602	5.6098	0.3942	0.8975	0.9886	0.5782	2	2.2114	1.0111	0.805	1.7487	2.4238	-0.3903
1840	2.2165	0.916	1.2366	23.5683	1.8503	22.7133	0.343	6.3785	0.0665	0.9293	0.9593	0.585	2	0.4242	0.2514	0.0766	0.4298	0.2651	0.0964
1841	2.514	0.9067	1.3937	47.4678	2.103	-36.5504	0.1543	7.161	0.03	0.8768	0.9397	0.518	2	0.2151	0.0305	0.0528	0.059	0.2107	-0.0786
1842	2.2053	0.9621	1.3531	22.6895	1.9231	-25.6357	6.9316	6.6656	1.4071	0.915	1.0573	0.6685	2	9.3791	3.4176	4.7338	5.112	8.7085	-2.4044
1843	2.279	0.9038	1.2561	27.564	1.8845	-29.372	0.2827	6.4712	0.0549	0.8905	0.9471	0.5225	2	0.3551	0.0868	0.1476	0.1662	0.3657	-0.1043
1844	2.7619	0.9185	1.5486	62.0743	2.3557	52.1784	7.6228	7.9693	1.4813	0.8641	0.9695	0.5181	2	11.8047	8.0482	1.4231	15.5337	3.6453	6.1595
1845	2.843	0.93	1.6982	66.1782	2.4585	71.6804	8.1252	8.3067	1.6611	0.8458	0.9907	0.564	2	13.7982	11.1884	0.2033	19.8371	2.3011	9.8906
1846	2.6139	0.8738	1.3725	53.2902	2.1201	-65.6795	0.1378	7.1753	0.0263	0.8683	0.9531	0.5585	2	0.1891	0.0033	0.158	0.0058	0.2283	-0.1242
1847	2.3572	0.9027	1.2877	34.0516	1.9531	23.2786	3.9722	6.6852	0.7651	0.8779	0.9476	0.5751	2	5.115	2.9434	0.9126	5.1177	3.0475	1.1907
1848	2.1418	0.9578	1.2973	18.449	1.8546	20.9532	5.6863	6.4447	1.1446	0.9155	1.0135	0.59	2	7.3769	4.1974	1.2979	7.1148	4.4947	1.5457
1849	1.8729	0.967	1.1195	3.7588	1.6104	51.728	1.1166	5.6898	0.2197	0.9282	1.0284	0.6122	2	1.25	0.9765	0.182	1.5951	0.5389	0.6466
1850	2.4442	0.8011	1.0169	43.5885	1.8203	38.1367	14.5261	6.1512	2.4014	0.758	0.8374	0.4139	2	14.7716	9.3524	1.9384	22.5982	8.9862	5.6334
1851	2.5882	0.9014	1.4411	52.0057	2.1587	9.8755	0.3957	7.3294	0.0778	0.8603	0.9676	0.5579	2	0.5702	0.2552	0.0582	0.4575	0.3566	0.0563
1852	2.2889	0.8947	1.2286	28.4061	1.876	-20.5398	6.8008	6.4332	1.2988	0.8978	0.9683	0.5274	2	8.3555	2.6072	2.6142	4.9437	8.198	-1.7162
1853	1.9701	0.9206	1.093	7.7807	1.6318	17.2238	4.6256	5.6979	0.8873	0.9246	0.9825	0.546	2	5.0558	2.9613	1.4949	5.424	3.829	0.8708
1854	3.4859	0.8739	1.892	92.9317	2.8825	26.3772	6.3295	9.5705	1.2513	0.8512	0.9198	0.5232	2	11.9755	5.5968	1.5006	10.6977	4.6599	3.1588
1855	2.1495	0.9388	1.2512	18.8875	1.8289	-24.3392	5.4727	6.3397	1.0801	0.9187	1.0019	0.5739	2	6.8474	2.2383	2.7454	3.9004	6.8045	-1.6666
1856	2.6614	0.9063	1.4458	57.0666	2.2358	-30.2653	1.9891	7.5776	0.3795	0.8714	0.9487	0.497	2	2.8759	0.4173	1.0062	0.8397	2.5912	-0.8704
1857	2.0738	0.9173	1.1592	13.4084	1.7218	-0.6318	0.2399	5.9765	0.0465	0.9018	0.9646	0.571	2	0.2781	0.1361	0.1094	0.2383	0.2414	-0.0018
1858	2.3732	0.9322	1.3899	35.3961	2.0259	41.4412	0.3245	6.9504	0.0649	0.9021	0.9726	0.5571	2	0.451	0.2927	0.0416	0.5255	0.19	0.1869
1859	2.4703	0.932	1.4098	44.86	2.1158	25.6909	0.1124	7.2326	0.0219	0.8848	0.9484	0.5738	2	0.1585	0.0887	0.0318	0.1545	0.0835	0.0407
1860	2.7261	0.8449	1.2749	60.0737	2.1501	44.3762	21.4574	7.2361	3.7805	0.7899	0.8571	0.4458	2	27.3561	17.4606	3.9342	39.1662	11.9358	12.1396
1861	2.2074	0.9088	1.2193	22.8571	1.8289		0	6.3024	0	0.9115	0.9715	0.5773	2	0	0	0	0	0	0
1862	2.0255	0.9419	1.1824	10.5967	1.7175	50.7036	0.1923	5.9938	0.0379	0.9387	1.0018	0.5707	2	0.2274	0.1694	0.027	0.2969	0.0949	0.1153
1863	3.3722	0.8542	1.7471	89.4926	2.724	14.2552	7.5446	9.0498	1.4565	0.6475	0.9488	0.4052	2	13.1812	4.5003	2.5843	11.1063	6.469	1.879	0.6475
1864	2.597	0.9386	1.5167	52.3693	2.2486	29.3594	5.6803	7.6582	1.125	0.9205	1	0.6055	2	8.6153	4.959	2.1663	8.19	4.0126	2.5294
1865	3.0902	0.9242	1.758	78.2523	2.6726	32.3142	4.8634	8.972	0.9529	0.8419	0.9475	0.5239	2	8.5498	4.4873	2.3207	8.5656	3.2918	2.7628
1866	3.0563	0.9231	1.7218	76.8577	2.6384	47.8494	8.5094	8.8631	1.6531	0.7302	0.9774	0.4181	2	14.6514	8.866	1.3571	21.205	4.4377	7.0106	0.7302
1867	2.4011	0.9128	1.3432	38.3961	2.013	-27.2608	4.765	6.8859	0.9295	0.8691	1.0028	0.5521	2	6.4004	1.6033	2.7342	2.9038	6.0639	-1.7448
1868	1.9348	0.9699	1.1811	6.163	1.6747	9.5305	4.6471	5.8953	0.931	0.924	1.0095	0.6412	2	5.4887	3.2188	1.9553	5.0201	4.2043	0.5231
1869	2.5075	0.9623	1.4593	46.8876	2.2143	33.7664	5.2329	7.5809	1.0073	0.886	0.9499	0.525	2	7.6363	4.3981	1.3759	8.3775	3.4661	2.5785
1870	2.4124	0.8951	1.3155	39.8254	1.9873	0.8433	5.0035	6.7835	0.9703	0.8536	0.9531	0.519	2	6.5821	2.6304	1.2589	5.068	4.9611	0.0555
1871	2.4014	0.9814	1.4295	38.4535	2.1501	56.0889	3.3375	7.4041	0.6444	0.9052	0.9653	0.5376	2	4.771	3.4638	0.1449	6.4435	1.4655	2.676
1872	1.8619	0.9625	1.1035	3.4314	1.5933	42.3185	0.5144	5.6301	0.1008	0.9285	0.9957	0.5902	2	0.5676	0.4153	0.105	0.7037	0.2966	0.2402
1873	2.1058	0.9252	1.1938	15.7838	1.7646	-6.5535	4.9492	6.1207	0.9653	0.9265	0.9566	0.549	2	5.9083	2.5079	2.1789	4.5682	5.2735	-0.3872
1874	2.2748	0.8026	0.9968	27.2711	1.6875	-18.922	2.7156	5.7359	0.4719	0.7934	0.8595	0.4245	2	2.7069	0.8589	1.0555	2.023	3.2295	-0.5122
1875	2.0316	0.9279	1.1499	10.917	1.7004	-67.299	0.3851	5.9223	0.0748	0.8976	1.004	0.6	2	0.4428	0.0886	0.1848	0.1476	0.6443	-0.298
1876	2.5908	0.912	1.4276	52.0847	2.1844	71.7568	0.0008	7.4231	0.0001	0.8588	0.9389	0.5329	2	0.0011	0.0009	0	0.0017	0.0002	0.0008
1877	1.8878	0.9284	1.0462	4.2909	1.5676	62.5854	1.8049	5.5058	0.343	0.9163	0.9823	0.5812	2	1.8883	1.5743	0.2061	2.7085	0.6753	1.1818
1878	2.022	0.915	1.1149	10.3126	1.6704	10.4635	2.359	5.8121	0.4525	0.9261	0.9827	0.5474	2	2.6301	1.4314	0.8005	2.615	2.1123	0.2752
1879	2.293	0.9174	1.3008	28.5805	1.9231		0	6.609	0	0.9318	0.9529	0.5876	2	0	0	0	0	0	0
1880	2.3619	0.8467	1.1597	34.3865	1.846	-50.2497	0.7597	6.2827	0.1402	0.8273	0.8935	0.4521	2	0.881	0.0733	0.6537	0.1621	1.1414	-0.4427
1881	2.1401	0.939	1.2498	18.3114	1.8203	-46.5155	2.8336	6.313	0.561	0.9328	0.9995	0.5789	2	3.5414	0.7563	1.7015	1.3063	4.1517	-1.6473
1882	3.4349	0.9124	1.9881	91.5961	2.9553	66.3293	3.2499	9.8455	0.6562	0.7442	0.9504	0.4322	2	6.4611	4.7585	0.4339	11.0102	1.0942	4.2856	0.7442
1883	3.4483	0.847	1.7372	92.0746	2.7669	79.9996	2.6462	9.176	0.501	0.72	0.9073	0.3804	2	4.5969	3.8788	0	10.1958	0.5292	3.6775	0.72
1884	2.4245	1.0195	1.5909	41.3277	2.2486		0	7.7649	0	0.9307	1.0382	0.6298	2	0	0	0	0	0	0
1885	3.0778	0.8522	1.5826	77.8174	2.467	82.3634	5.0301	8.24	0.9661	0.8451	0.9279	0.4749	2	7.9607	6.978	0.0247	14.6922	0.8871	6.5567
1886	3.9808	0.9096	2.3517	99.2533	3.4436	40.867	4.4669	11.3762	0.9234	0.8314	0.9896	0.4602	2	10.5048	5.5087	1.1704	11.9694	2.6414	4.293
1887	3.4989	0.8293	1.6737	93.3727	2.754	19.1279	2.4458	9.1156	0.4491	0.5942	0.8919	0.3378	2	4.0935	1.4512	0.4556	4.2957	1.9779	0.783	0.5942
1888	3.4132	0.8709	1.8275	90.8915	2.8097	31.9373	3.8178	9.3382	0.7472	0.72	0.9168	0.3973	2	6.9771	3.2607	0.8478	8.2075	2.5986	2.2283	0.72
1889	2.1768	0.9777	1.3656	20.8714	1.9231	16.5247	4.6765	6.686	0.9552	0.9755	1.0244	0.6839	2	6.3862	3.725	1.2158	5.4466	3.9036	1.0553
1890	3.043	0.8761	1.6116	76.3895	2.5013	90.8874	1.2767	8.3756	0.2457	0.8071	0.9438	0.4556	2	2.0576	1.9231	0.0145	4.2206	0.1164	1.8701
1891	2.4332	0.9744	1.4735	42.3872	2.1672	34.7818	2.2427	7.4487	0.4436	0.8773	0.9803	0.577	2	3.3046	1.9932	0.8767	3.4547	1.4626	1.1494
1892	2.3932	0.9186	1.3665	37.6081	2.0173	76.6187	0.0005	6.9065	0.0001	0.8885	0.9557	0.5424	2	0.0008	0.0006	0.0001	0.0012	0.0001	0.0006
1893	2.2022	0.9423	1.3048	22.4835	1.8845	-16.7517	1.9975	6.519	0.3998	0.9289	0.995	0.6297	2	2.6063	1.0321	0.9267	1.6389	2.3321	-0.4366
1894	3.8314	0.8745	2.103	98.6849	3.1866	72.0102	1.7344	10.5265	0.3465	0.7278	0.9507	0.3929	2	3.6474	2.8172	0.061	7.1707	0.4854	2.6265	0.7278
1895	2.2196	0.9145	1.2312	23.698	1.8503	-18.6644	4.4431	6.3766	0.8579	0.9113	0.983	0.6041	2	5.4703	2.1643	1.3852	3.5824	5.2725	-1.021
1896	2.6796	0.9215	1.485	58.0675	2.2871	-47.8873	0.0046	7.7578	0.0009	0.8663	0.9348	0.4809	2	0.0068	0	0.0001	0	0.0068	-0.0033
1897	2.3547	0.8541	1.1644	33.8566	1.8546	-33.6681	0.006	6.3181	0.0011	0.834	0.925	0.5276	2	0.007	0.0019	0.0046	0.0036	0.008	-0.0023
1898	2.452	0.9382	1.3922	44.051	2.1115	0.4129	3.3992	7.227	0.6548	0.9058	0.9422	0.5735	2	4.7323	1.961	1.1059	3.4191	3.3851	0.0195
1899	3.4631	0.8319	1.7364	92.3876	2.7326	35.8403	3.7644	9.0513	0.7222	0.7955	0.8957	0.4349	2	6.5365	3.393	0.9244	7.8022	2.4152	2.3427
1900	2.0545	0.9618	1.2417	12.2172	1.7775	47.3515	3.5501	6.2077	0.7101	0.9357	1.0352	0.6471	2	4.4081	3.2966	0.6073	5.0948	1.8689	2.0873
1901	2.665	0.9826	1.6564	57.3612	2.4114	43.8385	5.6168	8.2264	1.131	0.9182	0.9917	0.5647	2	9.3037	5.86	0.7615	10.3764	3.1544	4.0786
1902	2.4781	0.9058	1.3315	45.2512	2.0687	77.6651	4.363	7.0523	0.8237	0.8514	0.921	0.5119	2	5.8093	5.0106	0.0787	9.7888	0.9744	4.5118
1903	2.6271	0.8992	1.455	54.4256	2.1886	46.2392	0.0718	7.4209	0.0141	0.8733	0.9405	0.5293	2	0.1045	0.0688	0.0009	0.1299	0.0386	0.0483
1904	1.9932	0.8834	1.0236	8.9005	1.5933		0	5.5316	0	0.863	0.9303	0.5077	2	0	0	0	0	0	0
1905	2.2581	0.9025	1.2353	26.1318	1.8631		0	6.4023	0	0.9162	0.9162	0.5178	2	0	0	0	0	0	0
1906	2.8335	0.9284	1.732	65.8824	2.4456	-15.8363	1.2447	8.2642	0.2609	0.9321	1.0065	0.6332	2	2.1558	0.5715	0.5177	0.9027	1.4418	-0.3414
1907	2.5646	0.925	1.4277	50.9674	2.1886	70.8754	7.9538	7.4527	1.5237	0.8155	0.9387	0.5159	2	11.3557	9.2436	0.4943	17.9162	2.3166	8.0484
1908	2.6285	0.9639	1.5799	54.5541	2.3343	67.6616	6.9558	7.9597	1.3806	0.884	0.9506	0.5355	2	10.9894	8.6402	0.3621	16.1339	2.2494	7.4356
1909	1.801	0.8553	0.8595	1.8504	1.3834	16.6285	1.878	4.8393	0.3335	0.8152	0.9164	0.5045	2	1.6141	1.0582	0.4589	2.0977	1.5657	0.2684
1910	1.84	0.9058	0.9803	2.779	1.4905	68.8855	0.0664	5.2356	0.0124	0.9163	0.9163	0.5179	2	0.065	0.0555	0.0003	0.1072	0.0206	0.0448
1911	2.0955	0.9868	1.3303	15.0976	1.8588	-32.6202	4.7785	6.4961	0.9786	0.9932	1.0473	0.6491	2	6.3568	2.0398	2.7116	3.1425	6.3371	-2.0736
1912	2.4608	0.9446	1.4827	44.4699	2.133	3.0565	3.7777	7.3024	0.767	0.9097	1.0203	0.6203	2	5.6012	2.443	1.1909	3.9382	3.6622	0.1712
1913	3.3134	0.899	1.826	87.3992	2.8054	20.2326	1.3374	9.3583	0.261	0.7466	0.9497	0.4252	2	2.4421	0.9477	0.8208	2.2289	1.0668	0.4941	0.7466
1914	2.073	0.9588	1.2479	13.348	1.7903	-11.2411	3.6585	6.2443	0.7311	0.9683	1.0286	0.6524	2	4.5654	2.1418	1.4232	3.283	4.0696	-0.5132
1915	2.6213	0.8386	1.2653	53.9288	2.0473	-1.3381	2.8143	6.9059	0.5156	0.8074	0.8775	0.443	2	3.5609	1.2158	0.7789	2.7443	2.8518	-0.0476
1916	1.8654	0.9279	1.042	3.5894	1.5462	-5.6924	6.7757	5.438	1.2983	0.8847	0.9715	0.5523	2	7.0603	3.5534	2.8735	6.4338	7.1615	-0.4019
1917	3.1185	0.8225	1.4844	79.4313	2.4199	62.7721	7.2006	8.0586	1.3263	0.7981	0.8882	0.4657	2	10.6885	7.9577	0.2475	17.0887	2.6806	6.7094
1918	1.8764	0.9735	1.139	3.9171	1.6233	-12.4513	4.8942	5.7386	0.9714	0.9863	1.0347	0.6104	2	5.5745	2.665	2.3127	4.3663	5.5034	-0.6941
1919	1.983	0.8438	0.9423	8.3628	1.5205	-2.2813	0.1788	5.2568	0.0321	0.8285	0.8783	0.448	2	0.1685	0.0781	0.0362	0.1743	0.1829	-0.0038
1920	3.3335	0.8193	1.5816	87.9856	2.587	55.8614	14.3969	8.5797	2.654	0.6596	0.9189	0.3294	2	22.7701	14.8128	0.4479	44.9726	6.3546	12.7197	0.6596
1921	4.0838	0.9377	2.5741	99.6262	3.6406	5.7399	4.8812	12.0301	1.0444	0.7221	1.0349	0.4081	2	12.5647	2.599	0.711	6.3681	4.601	0.7212	0.7221
1922	2.6713	0.8986	1.43	57.64	2.2272		0	7.5413	0	0.8491	0.9301	0.4776	2	0	0	0	0	0	0
1923	2.0872	0.9969	1.3539	14.3052	1.8674	-43.3586	2.584	6.5366	0.5352	0.9721	1.0818	0.7103	2	3.4985	1.1144	2.1864	1.5689	3.7046	-1.5169
1924	2.8696	0.9356	1.6323	67.2271	2.497	63.6184	8.4805	8.4348	1.6411	0.8122	0.9508	0.4976	2	13.8427	10.3418	1.2924	20.783	3.0852	8.8065
1925	3.2756	0.8414	1.6323	86.1936	2.6041	68.8767	7.9039	8.6582	1.4901	0.8073	0.8773	0.4379	2	12.9016	9.9634	0.6005	22.7522	2.4599	8.8862
1926	2.7646	0.9719	1.7382	62.2946	2.4842	51.5311	3.2802	8.4411	0.6755	0.9305	1.0052	0.5746	2	5.7016	3.8516	1.0604	6.7033	1.5899	2.9381
1927	2.2049	0.9409	1.3	22.6509	1.8845	73.8706	0.0276	6.5173	0.0055	0.9395	1.0066	0.6171	2	0.0359	0.0309	0.0024	0.0501	0.0072	0.0265
1928	2.3805	0.8944	1.2847	36.0024	1.9574	75.0067	5.2496	6.6885	1.0083	0.8711	0.9729	0.5145	2	6.7442	5.7336	0.0519	11.1449	1.312	5.0586
1929	2.3105	0.9833	1.3311	30.1323	2.0644	-4.6363	0.1684	7.1374	0.0314	0.8763	0.949	0.5518	2	0.2241	0.0868	0.0403	0.1573	0.1762	-0.0104
1930	3.1538	0.8551	1.5559	81.0827	2.5398	75.9979	6.207	8.4721	1.1399	0.7853	0.9106	0.3944	2	9.6575	7.9271	0.1959	20.0972	1.4898	7.3395
1931	3.3611	0.8388	1.6947	89.0021	2.6683	65.3805	11.6321	8.8572	2.2256	0.6822	0.94	0.4108	2	19.7129	14.5427	1.1092	35.4008	4.0271	12.8884	0.6822
1932	2.0131	0.8831	1.0339	9.9229	1.6104	-61.0625	6.7982	5.5851	1.2585	0.878	0.9471	0.5181	2	7.0287	1.3809	3.9626	2.6654	10.9497	-4.2919
1933	2.7862	0.8293	1.3086	63.743	2.1629	71.8928	17.6539	7.2586	3.1827	0.7406	0.8914	0.3796	2	23.1019	18.4919	1.1085	48.7205	4.9619	16.6086
1934	2.819	0.9234	1.6167	65.1715	2.4199	62.3079	11.3933	8.1772	2.2525	0.8927	0.9699	0.5655	2	18.4195	13.9051	0.9252	24.5901	4.2942	11.4768
1935	3.0025	0.8684	1.5562	73.8508	2.4456	53.1634	8.4251	8.1916	1.6006	0.8144	0.9389	0.4913	2	13.1111	8.9088	0.5836	18.1346	3.9461	6.9703
1936	2.4108	0.9318	1.4157	39.6804	2.0601	-1.7848	5.8019	7.0576	1.1638	0.9214	0.9847	0.5668	2	8.2137	3.2004	2.493	5.6468	5.9055	-0.1466
1937	2.7844	0.8564	1.3625	63.5205	2.2272	67.1372	14.4179	7.4914	2.6223	0.7388	0.8904	0.3959	2	19.6444	15.0646	0.5643	38.0487	4.738	13.1887
1938	3.4923	0.8598	1.8513	93.1205	2.8439	-2.3467	4.6726	9.4328	0.9171	0.6546	0.9943	0.3921	2	8.6504	1.6723	1.6396	4.2647	4.7823	-0.203	0.6546
1939	2.2316	0.9272	1.2802	24.3873	1.8845	28.8733	2.6726	6.5	0.5264	0.9068	0.9723	0.5659	2	3.4215	2.0636	0.4629	3.6466	1.901	0.9879
1940	2.4012	0.9171	1.3142	38.4104	2.0216	72.9829	9.6477	6.9181	1.8327	0.8648	0.9575	0.5102	2	12.679	10.5833	0.4309	20.7441	2.6065	9.2535
1941	4.0019	0.8949	2.1987	99.3409	3.4093	4.7829	3.3967	11.2505	0.6638	0.6921	0.9384	0.3921	2	7.4683	1.6253	1.4451	4.1451	3.2342	0.3572	0.6921
1942	2.7831	0.9265	1.5576	63.418	2.3942	52.8264	16.9181	8.1003	3.2532	0.806	0.9366	0.4718	2	26.3516	17.6859	3.5246	37.4872	7.981	13.9206
1943	2.5961	0.9449	1.5066	52.3376	2.2615	19.7318	0.0525	7.7065	0.0103	0.8724	0.9411	0.5478	2	0.0791	0.0387	0.0197	0.0706	0.0421	0.0156
1944	2.1914	0.948	1.3068	21.8416	1.8845	12.2236	0.2498	6.5263	0.05	0.9543	0.9755	0.6237	2	0.3265	0.1767	0.0657	0.2833	0.2193	0.0399
1945	2.7199	0.8873	1.375	59.7902	2.2443	64.632	15.0221	7.5815	2.7244	0.7487	0.8776	0.443	2	20.6554	15.7037	0.5573	35.45	5.3132	13.35
1946	2.2127	0.9038	1.2112	23.374	1.8246	-14.657	7.8552	6.2828	1.5143	0.8852	0.9881	0.5802	2	9.5142	3.8307	3.0473	6.6027	9.0064	-1.3945
1947	2.8881	0.9166	1.6418	68.1952	2.467	68.3047	14.9222	8.3169	2.9457	0.868	0.9421	0.4973	2	24.4992	19.0864	0.7596	38.3777	4.7297	16.7341
1948	2.9958	0.8283	1.4473	73.2825	2.3343	68.8316	9.6766	7.7959	1.7964	0.7657	0.8988	0.442	2	14.0049	10.9731	0.2837	24.8235	3.0161	9.6398
1949	2.9719	0.877	1.6509	71.9167	2.4413	22.0871	12.5969	8.1882	2.5398	0.9162	0.9163	0.561	2	20.7963	10.0989	3.6285	18.0028	9.8146	4.5933
1950	2.3064	0.8976	1.2531	29.6582	1.8974	2.2026	0.3024	6.5041	0.0583	0.8806	0.9377	0.567	2	0.379	0.1761	0.0723	0.3105	0.2958	0.0083
1951	3.2325	0.8227	1.5629	84.0289	2.5142	-0.5831	11.093	8.3549	2.0751	0.6448	0.9349	0.3831	2	17.3373	4.1733	1.8508	10.8934	11.1575	-0.1011	0.6448
1952	2.8624	0.8537	1.4533	66.8766	2.2871	27.2979	4.6466	7.6766	0.8797	0.8185	0.9174	0.4934	2	6.7529	3.5103	0.7924	7.1143	3.3783	1.8434
1953	3.0795	0.828	1.4377	77.874	2.4028	63.6014	27.2055	8.0108	4.8826	0.7203	0.8673	0.4109	2	39.1133	28.9457	1.4066	70.4434	9.9025	24.8766	0.7203
1954	2.3874	0.8892	1.2827	36.7675	1.9531	5.0244	5.454	6.6687	1.0491	0.8903	0.9528	0.526	2	6.9958	3.0761	1.9597	5.8483	5.18	0.3515
1955	2.3854	0.9916	1.4909	36.5688	2.1544	4.6125	0.0092	7.4311	0.0018	0.9336	0.9941	0.5851	2	0.0137	0.0058	0.0006	0.0099	0.0088	0.0006
1956	2.1091	0.9109	1.1599	16.0296	1.7432	-8.4837	2.2703	6.0359	0.4363	0.8987	0.9704	0.542	2	2.6333	1.1115	1.264	2.0507	2.4629	-0.2234
1957	3.2619	0.8661	1.6722	85.5348	2.6641	23.3495	8.1485	8.875	1.5353	0.6437	0.951	0.3911	2	13.626	5.6247	2.0354	14.3801	6.246	3.1816	0.6437
1958	2.0279	0.9143	1.1174	10.7034	1.6747	8.4349	6.4837	5.8248	1.2438	0.9009	0.9931	0.541	2	7.2449	3.8229	2.121	7.0665	5.9368	0.6111
1959	2.303	0.877	1.1951	29.3206	1.8546	-10.7829	8.3024	6.3448	1.5638	0.8504	0.952	0.5446	2	9.9222	3.9396	2.3681	7.2333	9.1977	-1.0699
1960	2.3882	0.9468	1.3702	36.9665	2.0687	46.4254	10.5933	7.1034	2.0434	0.8623	0.9357	0.5232	2	14.5149	9.708	1.7971	18.5549	5.6755	6.7386
1961	3.0259	0.9436	1.8009	75.4021	2.6641	48.7263	9.2119	8.9696	1.8496	0.9217	0.9325	0.5289	2	16.5898	10.5819	0.8142	20.0066	4.7233	8.0836
1962	2.4336	0.9361	1.4354	42.4906	2.0901	18.6615	0.4278	7.1572	0.0858	0.9434	0.9958	0.6276	2	0.6141	0.333	0.1051	0.5306	0.348	0.1146
1963	3.5233	0.8771	1.9025	93.9205	2.9253	-4.0249	4.6125	9.7089	0.9038	0.5978	0.936	0.3883	2	8.7753	1.5099	1.6167	3.8886	4.7981	-0.3532	0.5978
1964	2.9009	0.9428	1.7036	68.7438	2.5441	71.2301	15.4151	8.5918	3.0565	0.8452	0.9838	0.491	2	26.2611	20.8831	1.0407	42.5344	4.4348	18.7058
1965	2.3109	0.814	1.045	30.173	1.7389	10.5374	0.2778	5.9097	0.0491	0.8056	0.8739	0.4554	2	0.2903	0.1438	0.054	0.3157	0.2485	0.0306
1966	1.8323	0.9136	0.9928	2.6107	1.4948	-32.0058	1.1153	5.2587	0.2106	0.8822	0.9876	0.5425	2	1.1073	0.4443	0.4949	0.819	1.4723	-0.3544
1967	2.9441	0.9537	1.7795	70.9233	2.6127	80.2192	13.8855	8.8211	2.8012	0.8244	1.0177	0.4714	2	24.7093	21.1165	0.1049	44.7913	2.7467	19.8216	0.8244
1968	2.5261	0.9864	1.6	48.5735	2.2829	10.0607	9.1917	7.8277	1.8788	0.9608	1.0289	0.6074	2	14.7068	6.5006	2.7798	10.7029	8.2668	1.4796
1969	2.2692	0.9914	1.4816	26.8992	2.0387	-4.433	0.0105	7.0675	0.0022	0.9683	1.0368	0.6293	2	0.0156	0.0062	0.0005	0.0099	0.011	-0.0007
1970	2.1899	0.9034	1.199	21.7264	1.8032	-7.375	0.6072	6.215	0.1171	0.8856	0.956	0.5641	2	0.728	0.3141	0.2002	0.5567	0.6519	-0.0537
1971	1.9055	0.8921	0.9838	4.9844	1.529	-31.2184	5.1458	5.3401	0.948	0.8565	0.9883	0.5746	2	5.0624	2.2997	2.0287	4.0022	6.7524	-1.5804
1972	1.9982	0.8701	1.0037	9.1701	1.5762	-4.1901	6.6388	5.4621	1.2199	0.8558	0.9221	0.4824	2	6.6634	3.0577	1.999	6.3385	6.9172	-0.2792
1973	2.7987	0.9115	1.5746	64.4469	2.3728	38.2284	12.3274	8.0146	2.4219	0.8691	0.9955	0.5137	2	19.4107	11.3322	1.5365	22.0597	7.615	7.4204
1974	2.7514	0.8917	1.4804	61.4999	2.2829	6.3084	0.6435	7.7079	0.1236	0.8486	0.9242	0.4977	2	0.9527	0.3602	0.16	0.7237	0.6029	0.0601
1975	2.7868	0.8397	1.3262	63.7772	2.1886	58.5569	15.246	7.3511	2.7505	0.7736	0.858	0.4141	2	20.2193	14.4561	1.6145	34.9122	6.3185	11.8398
1976	2.2253	0.9327	1.2877	24.0228	1.8888	-29.3198	0.2603	6.5205	0.0514	0.9247	0.9909	0.6093	2	0.3352	0.1068	0.143	0.1753	0.3366	-0.0983
1977	2.0252	0.9474	1.1896	10.5375	1.7261	-64.7652	2.7601	6.0277	0.5447	0.9479	0.9876	0.5743	2	3.2834	0.4852	2.4522	0.8449	4.5475	-2.1265
1978	2.6142	0.8986	1.4299	53.338	2.1758	70.0397	4.5994	7.3798	0.8912	0.879	0.9486	0.557	2	6.5767	5.3738	0.2837	9.6475	1.378	4.6063
1979	2.044	0.8361	0.9496	11.6074	1.559	-28.4941	14.5247	5.3692	2.5689	0.8508	0.8978	0.4896	2	13.7927	5.2066	5.2544	10.6352	18.6628	-3.9301
1980	3.5281	0.8731	1.8371	94.0895	2.9168	65.3917	8.4191	9.6772	1.5983	0.6859	0.9399	0.4107	2	15.4668	11.3107	0.3806	27.539	2.9136	10.114	0.6859
1981	2.0282	0.9351	1.1678	10.739	1.7089	80.2063	0.3569	5.9583	0.0699	0.9189	0.9791	0.5542	2	0.4168	0.3734	0.0172	0.6738	0.0707	0.3343
1982	3.0196	0.837	1.4814	75.0868	2.3771	67.555	11.5889	7.9402	2.1621	0.7885	0.8769	0.4265	2	17.1678	13.2015	0.8822	30.9512	3.76	11.5977
1983	3.2149	0.9016	1.8021	83.3602	2.724	18.7753	4.9026	9.1057	0.9703	0.7203	0.9827	0.4251	2	8.835	3.3515	1.043	7.8845	3.9822	1.6588	0.7203
1984	2.5896	0.9399	1.476	52.0373	2.2443	19.2087	11.203	7.6463	2.1626	0.8791	0.9461	0.5595	2	16.5357	8.2402	2.7398	14.7282	9.0511	3.1763
1985	3.166	0.882	1.6594	81.6633	2.6255	33.3989	11.5528	8.7728	2.1852	0.7877	0.9239	0.4225	2	19.1707	9.6535	3.0409	22.849	7.6941	6.4028
1986	2.3677	0.972	1.4081	34.8344	2.0987	0.5944	7.0371	7.2302	1.3705	0.8691	0.9778	0.5299	2	9.909	3.7654	3.6205	7.1063	6.9951	0.0589
1987	3.2476	0.8838	1.7688	84.6214	2.7026	45.9036	11.0548	9.0171	2.1685	0.7677	0.9481	0.4718	2	19.5538	11.7972	2.8092	25.0058	5.9802	8.9759	0.7677
1988	1.9806	0.8056	0.8652	8.2462	1.4562	-1.9689	11.4528	5.0125	1.9769	0.7813	0.8656	0.4154	2	9.909	4.6558	3.0114	11.2086	11.6783	-0.1951
1989	2.4704	0.9693	1.4665	44.8751	2.1929	66.0572	17.5878	7.5227	3.4286	0.8836	0.971	0.5552	2	25.7925	20.3522	1.9462	36.6572	5.9698	17.0378
1990	2.3126	0.9215	1.3145	30.3631	1.9488	5.2781	9.5387	6.6948	1.8729	0.9202	0.986	0.5894	2	12.5386	5.9867	3.9319	10.158	9.0351	0.6618
1991	2.1066	0.8973	1.1254	15.8206	1.7175	11.2441	0.6635	5.9385	0.1257	0.8946	0.9524	0.5184	2	0.7467	0.3892	0.165	0.7509	0.5889	0.084
1992	3.0635	0.8282	1.5027	77.1769	2.3899	52.6893	16.8624	7.9706	3.1791	0.7873	0.9182	0.405	2	25.3391	16.5821	2.2383	40.9419	7.9777	13.351
1993	2.0847	0.9521	1.2346	14.208	1.7903	23.9191	5.2061	6.2356	1.0308	0.9817	0.9817	0.6439	2	6.4275	4.088	1.234	6.3485	3.961	1.5374
1994	3.1173	0.8649	1.6125	79.3549	2.5356	66.3945	10.5896	8.47	2.016	0.7238	0.9435	0.4246	2	17.0758	12.8484	1.6077	30.2606	3.5587	11.3374	0.7238
1995	1.9107	0.8473	0.9027	5.2467	1.4648	9.4951	12.1803	5.0858	2.1619	0.8216	0.8762	0.498	2	10.9952	6.5333	2.3869	13.1199	11.0233	1.044
[truncated: 4,547 more rows]

## Sheet: LMC500 + 2 MD aztreonam
n	Axis	Dia	Volume	Age	Area	RingFraction	ConcTotal	WallArea	ConcWall	MinDiaCenter	MaxDia	VolCenter	FlChannel	FluorTotal	FluorCenter	FluorPole	ConcCenter	ConcOffCenter	FCPlus	Constr
count	2478	2478	2478	2478	2478	2478	2478	2478	2478	2478	2478	2478	2478	2478	2478	2478	2478	2478	2478	1607
mean	8.5124	0.8953	5.1083	44.4038	7.4321	8.8714	5.2606	23.8907	1.1195	0.7985	1.003	0.4667	2	26.9905	4.2906	1.6133	9.274	4.82	2.0568	0.764
stdev	1.8591	0.0486	1.1606	28.4938	1.623	8.9854	1.7915	5.1022	0.3778	0.0764	0.0632	0.0792	0	11.487	2.291	1.1082	4.9296	1.7628	2.1291	0.0666
---	---	---	---	---	---	---	---	---	---	---	---	---	---	---	---	---	---	---	---	---
1	12.5023	0.8426	6.7692	95.785	10.3821	-3.4966	3.7754	33.0951	0.7722	0.8009	0.9676	0.476	2	25.5564	0.9664	0.6035	2.0302	3.9074	-0.8936
2	8.2087	0.8359	4.3709	41.6965	6.7115	23.8594	3.7082	21.556	0.7519	0.7099	0.9407	0.4097	2	16.2083	5.024	1.3332	12.263	2.8235	3.8672	0.7099
3	9.1529	0.864	5.1504	60.7242	7.748	16.8694	3.8393	24.8444	0.7959	0.7899	0.9634	0.466	2	19.7737	4.8231	0.4027	10.3492	3.1916	3.3357	0.7769
4	8.5419	0.9103	5.3539	49.0986	7.5981	17.7405	5.9528	24.429	1.3046	0.8371	1.0539	0.4587	2	31.8706	7.9	0.3534	17.2235	4.8967	5.654	0.8371
5	9.8153	0.8973	6.0023	70.8446	8.6346	3.4875	4.2115	27.6695	0.9136	0.7283	1	0.3564	2	25.2788	2.3303	0.2764	6.5382	4.0646	0.8816	0.7283
6	9.393	0.8629	5.1598	65.1953	7.9451	1.2949	6.5227	25.4622	1.3218	0.7433	0.9186	0.4258	2	33.6559	3.1769	0.6901	7.4618	6.4383	0.4358	0.7433
7	5.8594	0.9105	3.5872	2.772	5.1568	11.1047	2.6038	16.7594	0.5573	0.8267	0.9947	0.5094	2	9.3402	2.2162	1.3415	4.3508	2.3147	1.0372	0.8267
8	10.2065	0.9261	6.5897	76.4784	9.2685	-3.7309	7.0899	29.6961	1.5733	0.8899	1.0354	0.5758	2	46.7204	2.4915	2.7268	4.3271	7.3544	-1.7431
9	10.2892	0.8259	5.2867	77.8599	8.352	-1.2593	7.0206	26.6982	1.3902	0.6944	0.8999	0.3761	2	37.1159	2.2066	0.1243	5.8664	7.109	-0.4674	0.6944
10	9.6965	0.8476	5.2966	69.6688	8.065	7.4306	7.0249	25.8215	1.441	0.7962	0.9616	0.4295	2	37.2083	5.5577	2.6801	12.9406	6.5029	2.7648
11	7.2796	0.9335	4.6313	21.3605	6.6087	11.7946	5.9374	21.3496	1.288	0.8229	1.0038	0.5005	2	27.4981	5.8644	2.5958	11.7176	5.2371	3.2433	0.8229
12	13.1595	0.767	5.9604	97.9341	9.9667	1.8603	4.0485	31.7078	0.761	0.6231	0.8628	0.3435	2	24.1307	1.8138	1.6258	5.2797	3.9732	0.4489	0.5673
13	5.906	0.8509	3.0749	3.0374	4.8698	0.6855	6.5846	15.787	1.2825	0.7571	0.9305	0.4046	2	20.2471	2.7847	2.5412	6.8824	6.5394	0.1388	0.7571
14	7.817	0.9052	4.8032	32.6125	6.9	45.8643	2.5518	22.2293	0.5514	0.7873	1.0389	0.4882	2	12.2568	6.2959	0.4695	12.8964	1.3814	5.6215	0.7873
15	7.8869	0.854	4.3681	34.1056	6.5788	6.5201	5.1284	21.1595	1.0587	0.7661	0.981	0.4126	2	22.4015	3.4387	1.772	8.3339	4.794	1.4606	0.7661
16	7.9372	0.8976	4.8188	34.8764	6.9514	4.1399	5.5626	22.3818	1.1976	0.7162	1.0478	0.4374	2	26.8049	3.4419	4.0081	7.8696	5.3323	1.1097	0.7162
17	8.2592	0.9442	5.4826	42.6644	7.6067	19.1189	4.2096	24.4982	0.9421	0.8835	1.0293	0.5177	2	23.0793	6.1752	2.8547	11.9276	3.4047	4.4125
18	8.0286	0.9536	5.4005	36.8776	7.4611	19.3594	7.3226	24.0526	1.6441	0.8435	1.1228	0.52	2	39.5456	10.7264	5.0061	20.6276	5.905	7.6558	0.8281
19	9.1704	0.8793	5.2924	61.121	7.8979	1.3533	8.3815	25.3336	1.751	0.7726	0.9958	0.4289	2	44.3585	4.1462	5.3858	9.6678	8.2681	0.6003	0.7726
20	6.9756	0.8642	3.9067	15.3867	5.8678	5.2098	6.935	18.9376	1.4307	0.7413	0.9854	0.3748	2	27.0931	3.8754	0.9678	10.3394	6.5737	1.4115	0.7413
21	7.0188	0.8579	3.7897	16.2574	5.8635	3.5422	6.6083	18.9169	1.3239	0.7927	0.9583	0.4395	2	25.0435	3.6885	2.6475	8.3925	6.3741	0.8871
22	6.6815	0.929	4.3441	10.8606	6.022	10.5604	3.9132	19.5004	0.8717	0.8213	1.054	0.4591	2	16.9994	3.402	1.6392	7.4103	3.4999	1.7952	0.8213
23	7.513	0.8393	3.9894	25.9917	6.1547	10.7743	6.7527	19.8104	1.3599	0.7288	0.9685	0.3791	2	26.9392	5.1868	2.5836	13.6812	6.0252	2.9025	0.7288
24	6.8812	0.857	3.7038	13.9788	5.7393	-7.0229	6.5695	18.5256	1.3134	0.7867	0.9188	0.4694	2	24.332	1.5914	2.6983	3.3903	7.0308	-1.7088	0.7867
25	10.6867	0.7958	5.1042	82.1878	8.3691	-1.2802	10.6344	26.7193	2.0315	0.6424	0.8746	0.3186	2	54.28	2.7363	2.0866	8.5892	10.7706	-0.6949	0.6424
26	7.1863	0.9281	4.6179	19.6614	6.4845	18.0011	7.9891	20.9525	1.7608	0.8671	0.9998	0.5618	2	36.8928	10.3215	3.7244	18.3717	6.5509	6.6411
27	8.5883	0.9716	6.07	50.1585	8.1421	14.1852	6.7297	26.2155	1.5582	0.8648	1.084	0.5663	2	40.8495	9.0651	0.8953	16.0073	5.7751	5.7946	0.8648
28	6.859	0.9227	4.2392	13.3751	6.1462	15.069	8.6239	19.8829	1.8387	0.7948	0.9948	0.4307	2	36.5585	8.6639	6.2414	20.114	7.3243	5.509	0.7948
29	6.3149	0.8896	3.6736	6.3211	5.448	10.2191	5.1957	17.649	1.0815	0.7854	0.9842	0.4178	2	19.0869	3.8995	2.2537	9.3329	4.6647	1.9505
30	7.2672	0.8363	3.8472	21.0926	5.9277	10.6992	6.4015	19.0941	1.2898	0.743	0.9318	0.4234	2	24.6279	5.0554	0.5909	11.9401	5.7167	2.635	0.743
31	7.4981	0.8946	4.5085	25.577	6.5359	14.0446	7.5387	21.0729	1.6129	0.8516	0.9875	0.4615	2	33.9882	7.7639	2.5133	16.8234	6.4799	4.7735
32	7.4041	0.9005	4.4877	23.6575	6.4931	6.0395	4.6035	20.9453	0.9863	0.7722	0.9712	0.4516	2	20.6591	3.2013	1.2326	7.0881	4.3254	1.2477	0.7722
33	10.0128	0.9136	6.392	73.899	8.9687	0.2468	6.6622	28.7385	1.4818	0.9251	1.0667	0.6587	2	42.5845	4.4824	2.5251	6.8053	6.6457	0.1051
34	9.5922	0.8572	5.4187	67.8997	8.065	5.1628	8.1521	25.8324	1.71	0.7246	1.021	0.3827	2	44.174	5.2391	4.753	13.691	7.7313	2.2806	0.7246
35	6.2396	0.8448	3.2946	5.4481	5.1182	0.3752	6.2677	16.5607	1.2469	0.6992	0.9308	0.391	2	20.6496	2.5192	2.8052	6.4424	6.2443	0.0775	0.6992
36	9.7555	0.8268	5.0786	70.1849	7.9194	-3.7803	4.7733	25.3404	0.9566	0.7058	0.918	0.3677	2	24.2417	0.9049	1.2384	2.4613	4.9538	-0.9164	0.7058
37	6.1314	0.8236	3.1055	4.6102	4.9041	19.7023	10.0784	15.8641	1.9729	0.7874	0.9237	0.4368	2	31.2984	9.7013	4.3463	22.2107	8.0928	6.1665	0.7874
38	7.7335	0.9464	5.1768	31.0988	7.127	21.2943	4.5178	22.9939	1.0171	0.8784	1.0411	0.5212	2	23.388	6.8336	0.7477	13.1109	3.5558	4.9803
39	7.3005	0.8471	3.8836	21.7632	6.0305	11.7573	7.1692	19.4293	1.433	0.8014	0.9134	0.4628	2	27.8423	6.2011	3.7228	13.3998	6.3263	3.2735
40	9.5527	0.8791	5.6133	67.1613	8.232	7.6336	4.7826	26.3826	1.0176	0.7861	1.0025	0.4149	2	26.8459	3.8819	1.022	9.3574	4.4174	2.0493
41	8.5819	0.886	5.1041	49.8316	7.4354	10.1317	5.7815	23.8882	1.2353	0.8512	1.007	0.5171	2	29.5094	5.6764	0.7891	10.9778	5.1957	2.9898
42	8.7839	0.879	5.1142	53.5533	7.5553	-1.5169	3.8595	24.2566	0.8137	0.7905	0.9896	0.4417	2	19.7381	1.4311	1.8862	3.2402	3.918	-0.2994	0.7905
43	7.0514	0.855	3.815	16.8409	5.8721	25.2645	4.9448	18.9405	0.996	0.7575	0.9378	0.4387	2	18.8644	6.3872	0.3305	14.5594	3.6955	4.766	0.7575
44	10.422	0.8487	5.7465	79.1047	8.6903	5.6011	9.297	27.7872	1.9226	0.7828	0.9393	0.4607	2	53.425	7.0355	2.9939	15.2716	8.7762	2.9924	0.7492
45	6.1698	0.8572	3.3648	4.879	5.1311	13.9175	6.189	16.6152	1.2534	0.7842	0.9104	0.4189	2	20.8248	5.1301	2.2805	12.2465	5.3278	2.8983
46	7.7061	0.9125	4.7586	30.5263	6.8529	16.7311	4.4429	22.0903	0.9571	0.8542	1.0619	0.5458	2	21.1421	5.5565	0.3728	10.1806	3.6996	3.5373
47	7.2165	0.9309	4.6431	20.1258	6.5317	17.1604	4.1374	21.104	0.9103	0.8634	1.0421	0.5028	2	19.2105	5.0201	0.9871	9.9833	3.4274	3.2966
48	6.9265	0.8759	3.8711	14.7771	5.902	17.776	6.5524	19.0591	1.3309	0.7859	0.9581	0.4733	2	25.3651	7.0589	2.219	14.914	5.3876	4.5089	0.7859
49	10.9005	0.8829	6.4521	84.2459	9.457	0.1412	9.9749	30.2355	2.1286	0.74	1.0317	0.3919	2	64.3591	3.9943	2.5874	10.1926	9.9608	0.0909	0.74
50	8.4723	0.8441	4.5573	47.4028	6.9985	13.3544	5.8786	22.4666	1.1925	0.7333	0.9829	0.4319	2	26.7905	5.7776	1.4051	13.377	5.0936	3.5777	0.7333
51	7.4842	0.8097	3.7286	25.1291	5.9192	21.0015	8.1573	19.0377	1.5976	0.7944	0.8841	0.4074	2	30.4154	9.0129	1.6078	22.1239	6.4442	6.3877
52	8.5068	0.8768	4.8892	48.2886	7.294	12.4978	7.4119	23.433	1.5465	0.7546	0.9815	0.4412	2	36.2383	7.3904	1.6094	16.7505	6.4856	4.529	0.7383
53	5.7413	0.9554	3.7916	2.2133	5.2896	5.111	5.103	17.2331	1.1228	0.8269	1.0709	0.513	2	19.3485	3.4729	1.1338	6.7698	4.8421	0.9889	0.8269
54	8.3625	0.8038	4.0926	44.8169	6.5831	17.5917	8.3094	21.1168	1.6104	0.7612	0.8883	0.4374	2	34.0069	8.9774	1.9442	20.5251	6.8476	5.9824
55	9.0659	0.8687	5.1408	58.7566	7.7138	10.9405	4.248	24.7426	0.8826	0.8363	0.9723	0.457	2	21.8382	4.1182	1.1194	9.0115	3.7833	2.3892
56	6.8308	0.8391	3.629	12.7739	5.5808	9.0746	5.959	18.0074	1.2009	0.7816	0.9749	0.4181	2	21.6251	4.2276	1.633	10.1121	5.4182	1.9624	0.7816
57	10.5855	0.8913	6.3773	80.9162	9.2642	3.1381	9.6035	29.6401	2.0663	0.8681	1.002	0.5322	2	61.2443	6.8727	1.1567	12.9132	9.3022	1.9219
58	7.1333	0.8617	3.9719	18.4083	5.9877	16.5855	3.9181	19.3114	0.8059	0.7301	0.9919	0.4179	2	15.5624	3.9468	0.8919	9.4447	3.2683	2.5811	0.7301
59	10.9268	0.8625	6.2627	84.713	9.2642	-0.0967	6.2098	29.606	1.3136	0.8413	1.0197	0.4949	2	38.8902	3.0385	2.1273	6.1398	6.2158	-0.0376	0.8413
60	8.1366	0.9525	5.6745	39.5138	7.5553	12.9531	4.1853	24.347	0.9755	0.7866	1.1985	0.4758	2	23.7496	4.8097	1.3884	10.1087	3.6432	3.0763	0.7866
61	5.5301	0.8233	2.735	1.6276	4.4073	-2.8266	6.1366	14.3028	1.1734	0.7073	0.916	0.3488	2	16.7835	1.7263	2.705	4.9498	6.31	-0.4744	0.7073
62	9.8218	0.8786	5.6963	71.0336	8.4633	-1.6226	6.4687	27.1087	1.3593	0.8336	0.9889	0.4981	2	36.8479	2.6761	1.0922	5.3732	6.5737	-0.5979	0.7926
63	8.5355	0.8418	4.4894	48.8551	7.0328	8.8633	5.0577	22.5717	1.0059	0.6874	0.9408	0.3348	2	22.7059	3.5559	1.2972	10.6198	4.6094	2.0125	0.6874
64	7.0481	0.858	3.823	16.7435	5.8892	10.4769	5.834	18.9976	1.174	0.7351	0.9378	0.4377	2	22.3034	4.6229	2.3111	10.5609	5.2227	2.3367	0.7351
65	7.6455	0.9656	5.2581	29.0342	7.1827	15.7603	7.071	23.1937	1.603	0.9179	1.0843	0.5415	2	37.1801	9.0854	0.9283	16.7771	5.9566	5.8597
66	7.7342	0.9528	5.2172	31.1705	7.1741	-4.5578	7.094	23.15	1.5987	0.9255	1.0644	0.5926	2	37.011	2.7088	2.8834	4.5709	7.4174	-1.6869
67	9.0131	0.9187	5.6937	57.5457	8.0993	12.8257	4.2685	26.0137	0.9343	0.8508	1.0022	0.5214	2	24.3036	5.0572	0.5358	9.6993	3.7211	3.1171
68	10.0978	0.9127	6.3772	74.9641	9.0372	1.3475	4.8317	28.9528	1.0642	0.8584	1.0346	0.504	2	30.8124	2.8174	1.101	5.5904	4.7665	0.4152	0.8157
69	7.4934	0.9217	4.7859	25.3012	6.7244	5.1454	9.7009	21.698	2.1397	0.7964	1.0973	0.4876	2	46.4277	6.8759	2.1235	14.101	9.2018	2.3889	0.7919
70	7.4826	0.8682	4.1715	25.0947	6.3346	6.8692	6.8568	20.4089	1.4015	0.7884	0.9488	0.4196	2	28.603	4.644	2.4439	11.0688	6.3858	1.9648
71	8.2184	0.8774	4.7557	41.8896	7.0456	14.6036	6.5006	22.6533	1.3647	0.773	1.0313	0.4471	2	30.9149	6.9965	0.552	15.6497	5.5513	4.5147	0.773
72	6.7927	0.9068	4.1376	12.3326	5.9834	10.666	6.3848	19.3516	1.3651	0.7853	0.9929	0.4633	2	26.4177	5.4603	0.7256	11.7857	5.7038	2.8177	0.7853
73	6.5778	0.8989	3.9059	9.7122	5.7393	1.9948	6.3516	18.5753	1.3356	0.7471	0.9996	0.4107	2	24.8089	3.0512	1.325	7.4299	6.2249	0.4949	0.7471
74	8.7225	0.8199	4.4731	52.5098	7.0071	15.1978	5.0123	22.4665	0.9979	0.7327	0.915	0.3968	2	22.4203	5.0939	0.8015	12.8383	4.2505	3.4074	0.7327
75	8.5646	0.7908	4.1022	49.4239	6.6387	-2.0545	6.9366	21.2777	1.3373	0.6998	0.9687	0.3263	2	28.4553	1.7253	1.3667	5.2875	7.0791	-0.5846	0.6998
76	9.0641	0.9311	5.7935	58.6698	8.2534	14.9309	3.2627	26.5133	0.7129	0.7439	1.0642	0.4353	2	18.9024	4.0304	1.1242	9.2596	2.7755	2.8223	0.7439
77	7.0754	0.896	4.1786	17.3289	6.1676	22.4354	3.265	19.9175	0.685	0.8039	0.9556	0.4543	2	13.6432	4.2114	0.5452	9.2702	2.5325	3.0609
78	9.4562	0.7412	3.9587	66.0607	6.8914	-3.1199	7.2959	22.0205	1.3116	0.6258	0.8492	0.3156	2	28.8821	1.473	0.4682	4.6679	7.5236	-0.9011	0.6236
79	9.1237	0.8483	4.9377	60.1092	7.5853	3.2978	3.7276	24.315	0.757	0.7681	0.9125	0.4554	2	18.406	2.2485	1.2372	4.9378	3.6047	0.607	0.7602
80	6.8375	0.8661	3.8196	12.9319	5.7607	17.0562	5.3838	18.6034	1.1054	0.8065	0.9273	0.4351	2	20.5638	5.4503	0.8357	12.527	4.4656	3.5074
81	11.1637	0.9405	7.6758	87.5481	10.3093	-3.0822	5.2019	32.9838	1.2106	0.517	1.1284	0.4555	2	39.9288	1.2115	1.8119	2.66	5.3623	-1.2307	0.3635
82	8.0128	0.8971	4.8265	36.5049	7.0156	25.4714	4.1865	22.5827	0.8948	0.8209	0.9787	0.4806	2	20.2062	6.6464	0.654	13.8296	3.1201	5.1468	0.8209
83	8.6659	0.9003	5.2943	51.9702	7.6281	23.1151	3.7002	24.5108	0.7992	0.8622	0.9948	0.5033	2	19.5898	5.9602	0.3468	11.841	2.8449	4.5282
84	6.6167	0.9622	4.4704	9.9598	6.1676	31.8301	1.7431	20.0002	0.3896	0.8329	1.011	0.5443	2	7.7923	3.127	0	5.7454	1.1883	2.4803	0.8329
85	6.8491	0.883	3.9927	13.2167	5.8806	29.38	3.3028	19.0002	0.6941	0.8508	0.9848	0.4467	2	13.1872	4.9164	0.5327	11.005	2.3325	3.8744
86	7.2377	0.9505	4.9515	20.5584	6.6858	14.2063	4.6131	21.6134	1.0568	0.8598	1.1053	0.497	2	22.8419	5.2119	0.9249	10.4874	3.9578	3.245
87	10.7457	0.7979	5.1984	82.6996	8.4376	0.23	5.7499	26.9368	1.1096	0.6951	0.9895	0.3562	2	29.8901	2.1124	2.3316	5.9295	5.7366	0.0687
88	10.2938	0.9067	6.3831	78.0087	9.1572	9.4679	6.0669	29.3222	1.3207	0.8514	1.0314	0.5449	2	38.7256	6.6594	0.9244	12.2213	5.4925	3.6665
89	7.1908	0.8144	3.5412	19.6945	5.7136	14.0583	8.0051	18.397	1.5409	0.6653	0.9061	0.3519	2	28.3477	6.4061	1.9678	18.2052	6.8798	3.9852	0.6653
90	7.2788	0.8641	4.0306	21.2935	6.129	-2.6979	3.1579	19.7585	0.6442	0.7093	0.9725	0.385	2	12.7284	0.9052	1.0178	2.3511	3.2431	-0.3434	0.7093
91	7.8755	0.8052	3.8951	33.8861	6.2019	17.5837	5.0279	19.9208	0.9831	0.7253	0.9194	0.3672	2	19.584	4.9651	1.1639	13.5219	4.1438	3.4436	0.7253
92	6.2424	0.9843	4.4403	5.5082	5.9363	-5.5961	2.3889	19.3027	0.5495	0.8794	1.0689	0.5731	2	10.6074	0.8521	0.9793	1.4869	2.5226	-0.5936	0.8794
93	10.4686	0.8579	5.8505	79.706	8.8231	7.5933	4.2305	28.2148	0.8772	0.8089	0.9557	0.4433	2	24.7507	3.6123	0.4092	8.149	3.9093	1.8794
94	10.4434	0.8235	5.3717	79.405	8.4547	2.8517	8.6824	27.0186	1.7262	0.72	0.9245	0.4195	2	46.639	4.8681	2.1531	11.6054	8.4347	1.33	0.72
95	8.5608	0.87	4.8661	49.3832	7.2855	27.0083	2.7429	23.3982	0.5704	0.7926	0.9828	0.4328	2	13.3474	4.4714	1.2433	10.3312	2.0021	3.6049	0.7926
96	5.9201	0.9229	3.7328	3.1259	5.281	-2.0552	2.0218	17.165	0.4397	0.851	1.0518	0.4472	2	7.5468	0.7676	1.2466	1.7165	2.0633	-0.1551
97	9.8812	0.8632	5.534	72.3637	8.3691	12.8714	3.9166	26.7946	0.8089	0.9391	1.0281	0.6446	2	21.6744	4.9893	1.144	7.7407	3.4125	2.7898
98	9.0297	0.8437	4.8476	57.977	7.4654	21.9777	3.595	23.9329	0.7282	0.7276	1.0008	0.3735	2	17.4272	4.8778	0.0719	13.059	2.8049	3.8301	0.7276
99	5.8483	0.8302	2.9875	2.7425	4.7071	8.1211	6.1574	15.2524	1.2061	0.7535	0.9254	0.408	2	18.3953	3.802	1.7171	9.319	5.6573	1.4939
100	6.9192	0.9103	4.3041	14.6491	6.1205	16.8942	2.6842	19.7866	0.5839	0.8748	1.0125	0.5618	2	11.5531	3.2051	0.8883	5.7048	2.2308	1.9518
101	9.8878	0.8724	5.7232	72.4592	8.4633	1.2601	2.6761	27.1013	0.5651	0.7622	1.0489	0.4434	2	15.3161	1.3647	0.0987	3.0776	2.6424	0.193	0.7622
102	7.5177	0.9885	5.4923	26.0609	7.2212	6.2703	5.6005	23.3449	1.3176	0.8237	1.1363	0.4858	2	30.7595	4.4787	2.1351	9.2195	5.2493	1.9287	0.8237
103	7.1316	0.7767	3.2696	18.3427	5.4095	4.623	4.5384	17.4011	0.8528	0.7314	0.8698	0.3868	2	14.8389	2.3605	0.3252	6.1021	4.3287	0.686	0.7314
104	8.5842	0.9156	5.3793	49.9133	7.6795	13.8294	2.3117	24.6908	0.5036	0.7532	1.0027	0.4295	2	12.4351	2.5752	0.0817	5.9959	1.992	1.7197	0.7532
105	6.2562	0.8912	3.569	5.7185	5.4052	27.8572	1.763	17.5165	0.3592	0.7361	1.0129	0.4502	2	6.2921	2.3253	1.799	5.1653	1.2719	1.7528
106	9.2269	0.879	5.4724	62.2734	7.9451	-1.8923	2.8796	25.4811	0.6184	0.9168	0.9884	0.5759	2	15.7583	1.3917	0.3679	2.4163	2.9341	-0.2982
107	9.0542	0.8127	4.5985	58.3663	7.2169	-5.8052	2.0899	23.1181	0.4157	0.7366	0.9458	0.3567	2	9.6104	0.2308	0.2412	0.6471	2.2112	-0.5579
108	6.3051	0.8817	3.605	6.1702	5.3924	-8.3642	3.4163	17.4647	0.7052	0.6669	0.9834	0.4094	2	12.3156	0.4855	0.7972	1.1858	3.702	-1.0301	0.6669
109	9.1705	0.9462	6.1854	61.1651	8.4847	15.3328	2.9858	27.259	0.6775	0.8433	1.0849	0.4944	2	18.4682	4.0815	0.481	8.2559	2.528	2.8317	0.8433
110	6.7294	0.9213	4.2686	11.5477	6.0177	14.1991	1.4564	19.4772	0.3192	0.842	1.0628	0.4835	2	6.2166	1.4869	0.8057	3.075	1.2496	0.8827	0.842
111	6.7137	0.8647	3.7037	11.235	5.6451	15.8345	2.4696	18.2386	0.5015	0.7367	0.9802	0.3769	2	9.1465	2.2317	0.3814	5.9215	2.0785	1.4483	0.7367
112	7.0657	0.8832	4.1155	17.0684	6.0734	23.2049	5.861	19.6058	1.2303	0.8545	0.932	0.4983	2	24.1208	7.8399	2.8575	15.734	4.5009	5.5972
113	11.1146	0.8562	6.2213	86.9132	9.3585	-1.1842	5.082	29.8946	1.0576	0.8296	1.013	0.4896	2	31.6167	2.1433	0.7069	4.3775	5.1422	-0.3744
114	10.5885	0.798	5.1404	81.0175	8.3134	0.6176	6.6561	26.5466	1.2889	0.6641	0.9142	0.3715	2	34.2152	2.6688	2.4348	7.1838	6.615	0.2113	0.6641
115	11.4339	0.8574	6.3767	89.4696	9.6454	1.2473	7.0734	30.7973	1.4646	0.7945	0.9501	0.4128	2	45.1048	3.4459	2.8401	8.3481	6.9852	0.5626
116	7.6408	0.8234	3.9403	28.9282	6.1462	4.6591	4.6672	19.7659	0.9304	0.6629	0.9827	0.3312	2	18.39	2.3306	1.8034	7.0365	4.4497	0.8568	0.6629
117	6.842	0.8549	3.6353	13.0584	5.6922	8.0029	4.3179	18.3752	0.8542	0.7762	0.8945	0.3966	2	15.6969	2.8317	2.455	7.1399	3.9724	1.2562
118	5.8363	0.8507	3.1607	2.6247	4.8099	1.7047	4.2372	15.5986	0.8586	0.8003	0.9524	0.4477	2	13.3924	2.0927	0.9725	4.6748	4.1649	0.2283
119	6.8921	0.8503	3.6486	14.17	5.705	0.0415	6.1732	18.4103	1.2234	0.7884	0.9449	0.4659	2	22.5234	2.8842	4.7412	6.1907	6.1706	0.0093
120	6.7309	0.8745	3.7345	11.6104	5.7222	17.6723	4.3008	18.4923	0.8685	0.7844	0.9226	0.4144	2	16.0613	4.3057	0.3601	10.3903	3.5407	2.8384	0.7844
121	11.8806	0.8528	6.5736	92.5104	9.9752	-1.9051	8.4465	31.8283	1.7445	0.7401	0.999	0.4246	2	55.5239	2.5972	1.6196	6.1162	8.6074	-1.0578	0.7401
122	6.325	0.9162	3.9481	6.4722	5.6151	17.737	6.6774	18.2062	1.448	0.8665	1.0395	0.5081	2	26.3629	7.4671	3.5932	14.6956	5.4929	4.676
123	9.6719	0.8411	5.2558	69.0611	7.9836	0.2259	7.9273	25.5581	1.6302	0.738	0.9254	0.4769	2	41.6643	3.8664	0.5259	8.1067	7.9094	0.0941	0.738
124	7.8007	0.8939	4.6543	32.3591	6.8015	3.2678	8.5395	21.9062	1.8143	0.76	0.9553	0.4484	2	39.7455	5.0029	2.876	11.157	8.2604	1.2988	0.76
125	7.2647	0.9218	4.5364	20.9923	6.5145	23.2573	4.3846	21.0389	0.9454	0.8417	0.9865	0.5126	2	19.8901	6.3506	0.4414	12.39	3.3648	4.6259
126	11.6821	0.8144	5.9124	91.0906	9.3713	0.3242	6.741	29.8879	1.3335	0.6706	0.9006	0.3253	2	39.8557	2.3148	2.0928	7.1164	6.7192	0.1292	0.6706
127	10.3663	0.847	5.6195	78.6055	8.6261	6.9112	6.5604	27.5833	1.3365	0.7738	0.9916	0.3965	2	36.8663	4.9694	0.6173	12.533	6.107	2.5479	0.7267
128	6.379	0.9811	4.5291	7.4122	6.052	-3.3963	3.5632	19.6619	0.8208	0.9867	1.1132	0.6904	2	16.1383	1.9955	2.0408	2.8903	3.6842	-0.5481
129	8.6658	0.8286	4.5128	51.9287	7.0328	21.439	9.3052	22.5568	1.8616	0.7211	0.9384	0.3755	2	41.9926	11.7481	1.1254	31.2834	7.3103	9.0028	0.7154
130	7.8109	0.8368	4.184	32.4314	6.386	2.5259	9.6721	20.5343	1.9708	0.7309	0.9605	0.429	2	40.468	5.067	3.4089	11.8103	9.4278	1.0222	0.731
131	6.0086	0.887	3.4663	3.6585	5.1611	23.0057	2.2039	16.7443	0.4562	0.7999	0.9357	0.4864	2	7.6394	2.5829	0.803	5.31	1.6969	1.7575
132	9.0741	0.8782	5.2165	58.9739	7.8037	7.6508	6.5815	25.036	1.3713	0.8282	0.9538	0.4804	2	34.3324	5.5463	1.2915	11.5461	6.078	2.6267
133	8.3886	0.8695	4.8019	45.2512	7.1313	-2.1185	9.0537	22.9133	1.8974	0.803	0.9918	0.4742	2	43.4748	3.4635	3.5361	7.3034	9.2455	-0.921
134	10.949	0.8558	6.1229	84.9732	9.2128	5.2543	8.8031	29.4368	1.8311	0.783	0.9562	0.4604	2	53.9008	6.6721	1.6714	14.492	8.3406	2.8321	0.783
135	7.9576	0.9144	4.9911	35.0974	7.097	16.237	7.7137	22.8596	1.6842	0.8691	1.0232	0.5241	2	38.4998	9.6378	2.6381	18.3878	6.4613	6.2512
136	8.4776	0.8636	4.8033	47.5634	7.1613	20.7924	6.4923	23.0006	1.3558	0.7496	0.968	0.4447	2	31.1845	8.771	0.903	19.7224	5.1424	6.484	0.7496
137	13.3299	0.8509	7.3728	98.505	11.1873	4.623	9.9183	35.6341	2.0521	0.7902	0.9646	0.4729	2	73.1253	7.8542	2.6773	16.6081	9.4597	3.3806	0.7902
138	9.8228	0.9252	6.268	71.0809	8.9045	1.8902	6.1008	28.5514	1.3393	0.8769	1.0337	0.5469	2	38.2399	3.9961	3.135	7.3072	5.9855	0.7228
139	6.8219	0.8928	4.0486	12.7108	5.9192	1.17	6.9286	19.1331	1.4661	0.8346	0.9713	0.4654	2	28.0513	3.5154	2.9988	7.5527	6.8477	0.3282
140	7.3735	0.8879	4.3097	22.9781	6.3775	18.5689	7.3453	20.5668	1.5392	0.7862	0.9961	0.401	2	31.6561	8.2767	0.5634	20.6406	5.9814	5.8782	0.7862
141	8.4301	0.9155	5.3768	46.1239	7.5382	18.8228	9.3337	24.2471	2.0698	0.983	1.1375	0.6331	2	50.1855	14.2433	3.7896	22.4974	7.5769	9.4463
142	9.4425	0.8586	5.2125	65.9693	7.9493	9.3557	6.1433	25.4705	1.2572	0.8262	0.9354	0.4561	2	32.0221	5.5356	1.122	12.1374	5.5686	2.9959
143	7.2048	0.964	5.0033	20.0262	6.7458	9.7159	5.8789	21.8192	1.3481	0.9163	1.0611	0.579	2	29.4137	5.9309	4.1259	10.2434	5.3077	2.8578
144	6.8352	0.9155	4.1923	12.8055	6.0777	19.7591	6.5204	19.6585	1.3905	0.8313	1.018	0.466	2	27.3353	7.8392	2.3518	16.8231	5.232	5.4012
145	9.5606	0.8481	5.2942	67.4839	7.9536	13.0496	10.6937	25.4718	2.2226	0.7271	0.957	0.3927	2	56.6146	11.0395	3.0151	28.1106	9.2982	7.388	0.7271
146	7.3911	0.9456	5.0595	23.2155	6.7972	9.0615	4.8891	21.9569	1.1266	0.8535	1.1851	0.5297	2	24.7366	4.5968	1.1807	8.6774	4.4461	2.2415
147	11.0456	0.938	7.3665	85.9662	10.1722	-2.5084	6.0525	32.5503	1.3698	0.8215	1.0203	0.4846	2	44.5858	1.8882	1.2589	3.8965	6.2044	-1.1184	0.8209
148	11.4041	0.8442	6.2147	89.2012	9.4741	-0.5497	6.3575	30.2443	1.3064	0.7904	0.9331	0.4478	2	39.5099	2.6452	0.5618	5.9073	6.3925	-0.2172	0.783
149	7.0045	0.7716	3.1415	15.773	5.2767	7.5528	8.2682	16.9787	1.5298	0.6599	0.8757	0.3294	2	25.9746	4.4795	0.734	13.5998	7.6439	1.9618	0.6599
150	6.453	0.9047	3.9215	8.0831	5.6622	13.7734	7.3396	18.34	1.5694	0.8634	0.9977	0.4884	2	28.7823	7.0553	1.602	14.4455	6.3287	3.9643
151	8.7116	0.8769	5.0208	52.3851	7.4739	8.237	4.6196	23.9985	0.9665	0.7555	1.0149	0.4711	2	23.1942	3.9077	1.9146	8.2942	4.2391	1.9105	0.7555
152	7.6818	0.9543	5.2865	29.8849	7.1356	1.3336	5.505	23.0311	1.2636	0.9287	1.1198	0.6233	2	29.1023	3.7738	2.7609	6.0541	5.4316	0.3881
153	10.8341	0.8545	6.1062	83.6254	9.1015	-0.3871	10.5037	29.0855	2.2051	0.8036	0.9932	0.5023	2	64.1375	5.0481	2.2779	10.0499	10.5443	-0.2483	0.7313
154	9.3361	0.9516	6.389	64.0194	8.6903	3.3785	6.8598	27.9119	1.5702	0.9685	1.0904	0.6219	2	43.8271	5.6026	3.9739	9.009	6.628	1.4807
155	10.9055	0.8963	6.6349	84.4533	9.6026	5.7783	5.579	30.7093	1.2054	0.7743	0.9947	0.4078	2	37.016	4.2824	1.4694	10.5019	5.2566	2.1389	0.7743
156	8.3851	0.9277	5.3975	45.0931	7.5939	5.1216	4.8698	24.4372	1.0756	0.7544	1.0809	0.4333	2	26.2847	3.3485	0.875	7.727	4.6204	1.3462	0.7544
157	6.2626	0.859	3.4367	5.8087	5.221	12.6204	6.8009	16.9	1.383	0.8029	0.9339	0.4554	2	23.3725	5.6558	4.1282	12.4201	5.9426	2.9497
158	7.4111	0.8728	4.2545	23.7597	6.3047	1.817	7.7189	20.3202	1.6161	0.7892	0.9999	0.4835	2	32.8401	4.2612	1.6606	8.8126	7.5786	0.5967
159	9.9224	0.9097	6.3242	72.8896	8.8488	10.9713	4.4046	28.357	0.9823	0.8609	1.0605	0.5663	2	27.8554	5.2766	0.7832	9.3181	3.9213	3.0561
160	6.3176	0.8813	3.6139	6.4117	5.4009	15.6047	4.6876	17.491	0.9685	0.7991	0.9446	0.4374	2	16.9404	4.3739	0.8421	9.9996	3.9561	2.6435
161	8.1063	0.8924	4.8327	38.6801	7.0628	11.7542	5.3693	22.7252	1.1418	0.7909	1.0001	0.4692	2	25.9481	5.2732	0.8125	11.2385	4.7382	3.05	0.7909
162	6.5114	0.9549	4.3774	8.573	6.022	32.2816	6.9254	19.5332	1.552	0.9151	1.0427	0.6015	2	30.3151	12.607	2.8684	20.9604	4.6898	9.7862
163	12.122	0.8564	6.7614	93.7227	10.2236	0.6093	5.9102	32.6126	1.2253	0.7237	0.9436	0.4081	2	39.9612	2.6407	0.4047	6.4707	5.8741	0.2435	0.7237
164	7.3349	0.8731	4.1757	22.2344	6.2404	13.3377	3.741	20.1188	0.7764	0.7904	0.9887	0.4619	2	15.6211	3.5811	1.6459	7.7523	3.242	2.0835
165	7.2913	0.8594	3.9717	21.5952	6.1076	16.0027	3.7514	19.6856	0.7569	0.7426	0.9817	0.4506	2	14.8994	3.8042	0.771	8.4425	3.1511	2.3843	0.7426
166	5.9678	0.9204	3.6714	3.3328	5.311	10.9672	3.6789	17.256	0.7827	0.9079	0.9789	0.5832	2	13.5066	3.3914	0.415	5.8154	3.2754	1.4813
167	11.256	0.9254	7.1869	87.9729	10.2322	-3.4569	5.7172	32.7226	1.2557	0.7276	1.0492	0.435	2	41.0887	1.1527	0.7342	2.6497	5.9148	-1.4204	0.7276
168	9.2774	0.8688	5.2652	63.2109	7.8979	17.4486	2.8338	25.3208	0.5893	0.772	0.9664	0.4566	2	14.9204	3.6715	1.3518	8.0412	2.3393	2.6034	0.772
169	8.0527	0.907	4.9639	37.4385	7.127	18.2054	3.6797	22.9447	0.7961	0.8307	1.0022	0.5151	2	18.2655	4.8756	0.1708	9.4656	3.0098	3.3253
170	7.6346	0.8813	4.4225	28.8576	6.5616	18.2201	3.8531	21.1374	0.8062	0.8165	0.9593	0.4566	2	17.0405	4.5436	0.4878	9.951	3.1511	3.1048
171	10.1288	0.9164	6.4273	75.4508	9.1015	5.1153	2.4044	29.1593	0.53	0.8967	1.038	0.53	2	15.4537	1.9997	0.479	3.773	2.2814	0.7905
172	6.716	0.9456	4.4832	11.3287	6.159	9.6276	2.3303	19.952	0.5236	0.7987	1.1404	0.4442	2	10.4471	1.9412	1.5591	4.3704	2.1059	1.0058	0.7987
173	7.9832	0.8933	4.8014	35.7995	6.96	13.7126	1.3316	22.4034	0.2854	0.8059	1.018	0.4782	2	6.3934	1.4261	0.3905	2.9823	1.149	0.8767
174	6.697	0.903	4.0377	11.1101	5.8721	-8.0018	2.7079	18.9973	0.5755	0.831	0.9908	0.4751	2	10.9338	0.5147	0.3506	1.0833	2.9246	-0.8749
175	8.352	0.8949	4.912	44.5018	7.3026	10.3461	2.4973	23.4818	0.5224	0.8525	0.9477	0.498	2	12.2665	2.3841	1.2815	4.7873	2.2389	1.2691
176	8.2065	0.8826	4.8649	41.5808	7.0756	22.9657	1.0205	22.7539	0.2182	0.7482	0.9689	0.4285	2	4.9648	1.477	0.1203	3.4472	0.7862	1.1402	0.7482
177	7.4167	0.9324	4.78	23.896	6.7287	11.2633	1.6607	21.7248	0.3654	0.8075	1.0104	0.4811	2	7.9382	1.6031	0.0274	3.3321	1.4737	0.8941	0.8075
178	8.0066	0.8501	4.3034	36.2818	6.6516	36.2388	1.2197	21.3838	0.2455	0.7316	0.9361	0.3665	2	5.2488	2.1871	0.2539	5.9677	0.7777	1.9021	0.7316
179	7.852	0.822	3.9851	33.3025	6.3089	25.681	3.2888	20.2758	0.6464	0.7437	0.9391	0.4156	2	13.1062	4.3818	0.6706	10.542	2.4442	3.3658
180	11.5944	0.8867	6.9544	90.4941	10.1123	-1.4564	6.9816	32.2986	1.5032	0.8459	0.9915	0.5234	2	48.5528	3.0005	1.6319	5.7323	7.0833	-0.7071
181	8.9886	0.8393	4.8451	57.2016	7.3925	6.5721	4.3838	23.6993	0.8962	0.7359	0.9873	0.4529	2	21.2398	3.2508	0.917	7.1777	4.0956	1.3959	0.7359
182	6.534	0.8837	3.7506	8.9107	5.6065	14.3985	2.168	18.1398	0.4483	0.8562	0.9439	0.5182	2	8.1314	2.1325	0.5336	4.1151	1.8559	1.1708
183	9.0584	0.8586	5.029	58.4963	7.6195	0.9765	5.9888	24.4346	1.2326	0.6106	0.9665	0.2769	2	30.1175	1.9365	1.5449	6.9924	5.9303	0.2941	0.6106
184	10.7034	0.8604	6.0299	82.3923	9.0501	2.9437	5.0399	28.9306	1.0505	0.8123	0.9564	0.5054	2	30.3903	3.3668	1.2051	6.6615	4.8916	0.8946
185	6.8664	0.8688	3.7915	13.6608	5.8035	19.7093	8.824	18.7413	1.7852	0.7545	0.9274	0.3993	2	33.4563	9.4232	1.6543	23.598	7.085	6.594	0.7545
186	13.0442	0.8562	7.3911	97.6494	11.0117	-0.813	8.8334	35.0884	1.8607	0.8254	0.9509	0.5134	2	65.2888	4.0416	0.8266	7.8716	8.9053	-0.5308
187	12.2217	0.9146	7.7996	94.2772	10.9989	0.675	7.9716	35.1178	1.7705	0.8053	1.0372	0.508	2	62.1756	4.4417	2.5756	8.7441	7.9178	0.4197	0.8053
188	11.2501	0.8058	5.619	87.8134	8.9259	0.5573	9.053	28.4793	1.7862	0.7361	0.923	0.4392	2	50.8686	4.2372	3.7817	9.6479	9.0025	0.2835	0.7361
189	7.1657	0.8898	4.1833	19.1325	6.2061	0.3365	6.4152	20.0309	1.3398	0.7853	1.0279	0.447	2	26.8365	2.9484	0.9793	6.5955	6.3935	0.0903	0.7853
190	11.6458	0.8451	6.392	90.6566	9.6883	-3.5929	6.3534	30.918	1.3135	0.6724	0.9595	0.3443	2	40.611	0.8069	0.8661	2.3436	6.5817	-1.4591	0.6724
191	6.6771	0.8501	3.5664	10.8294	5.5209	15.2638	8.0117	17.8315	1.6024	0.788	0.9338	0.4185	2	28.5729	7.2024	1.3794	17.2101	6.7889	4.3613
192	10.239	0.8905	6.0934	76.9702	8.9473	-0.1544	8.181	28.6432	1.7404	0.8887	0.9946	0.5277	2	49.8503	4.2472	2.7891	8.0479	8.1937	-0.077
193	7.9746	0.922	5.0876	35.6884	7.1698	1.2948	6.4064	23.0977	1.4111	0.8007	1.0249	0.5047	2	32.5931	3.6133	2.0436	7.1596	6.3234	0.422	0.8007
194	9.0372	0.8286	4.6156	58.0634	7.3412	-3.9191	7.812	23.5259	1.5327	0.5469	0.944	0.3264	2	36.0571	1.2366	2.3433	3.7886	8.1181	-1.4131	0.5469
195	11.097	0.8943	6.6872	86.5969	9.7525	-3.434	6.2473	31.1777	1.34	0.7199	0.9952	0.3709	2	41.7768	0.9624	1.3917	2.5944	6.4618	-1.4346	0.7199
196	8.4053	0.8266	4.331	45.6472	6.8015	-5.766	4.6159	21.8282	0.9159	0.7106	0.9089	0.3672	2	19.9915	0.6402	0.394	1.7434	4.8821	-1.1527	0.7012
197	5.8987	0.89	3.4569	3.0079	5.0797	14.8172	4.5625	16.4923	0.9563	0.8024	0.9835	0.4671	2	15.7722	4.1525	2.3959	8.8895	3.8865	2.337	0.8024
198	3.1275	1.2592	3.1484	0	3.5978	11.5974	0.6567	12.3717	0.1671	1.1567	1.241	0.9481	2	2.0677	0.7902	0.489	0.8335	0.5806	0.2398
199	7.1993	0.9068	4.3406	19.7939	6.3518	15.6601	5.1449	20.5089	1.0889	0.8516	0.9717	0.4848	2	22.3319	5.6007	1.5812	11.5535	4.3392	3.4972
200	8.4461	0.8399	4.4985	46.6021	6.9428	8.3972	6.5851	22.2871	1.3292	0.6955	0.9355	0.3545	2	29.6229	4.6257	1.8806	13.0498	6.0321	2.4875	0.6955
201	7.0282	0.8651	3.8539	16.4516	5.9192	11.8215	5.679	19.1003	1.1459	0.7862	0.9232	0.4809	2	21.8864	4.9956	2.3862	10.3876	5.0077	2.5873	0.7862
202	7.7559	0.8686	4.3173	31.5656	6.5745	14.8233	4.0352	21.163	0.8232	0.7234	0.969	0.3689	2	17.4212	3.8502	0.4712	10.4381	3.4371	2.5824	0.7234
203	7.6105	0.8588	4.2654	28.3642	6.3775	9.4997	6.3685	20.5327	1.323	0.7931	0.9947	0.4419	2	27.164	5.1272	2.006	11.6035	5.7635	2.5805
204	10.4784	0.863	5.9468	79.8065	8.883	4.0579	8.3704	28.409	1.7522	0.8509	0.9191	0.4546	2	49.7769	5.6705	1.213	12.4741	8.0308	2.0199
205	7.9888	0.8746	4.5703	35.9106	6.8229	4.6539	5.7212	21.9504	1.1912	0.7855	0.984	0.4114	2	26.1478	3.4614	1.3014	8.4126	5.455	1.2169	0.7855
206	8.8558	0.867	5.024	54.6466	7.5168	7.9882	6.8002	24.1213	1.4164	0.7317	0.9961	0.4068	2	34.1643	5.2743	1.5065	12.966	6.257	2.7291
207	7.8621	0.8414	4.2571	33.594	6.4631	7.6098	6.2987	20.7817	1.2903	0.7388	0.9805	0.3861	2	26.8142	4.2875	0.7044	11.104	5.8194	2.0405	0.7388
208	10.6284	0.8775	6.1835	81.3727	9.1614	-1.8687	10.6051	29.3006	2.2381	0.5911	0.9896	0.3429	2	65.5764	2.4787	3.5702	7.2293	10.8033	-1.2254	0.5911
209	9.1236	0.8659	5.1849	60.0654	7.7395	1.3936	6.6196	24.8197	1.3829	0.7873	0.9818	0.4686	2	34.322	3.537	4.4098	7.548	6.5273	0.4783	0.7873
210	13.5514	0.8331	7.2473	98.6767	11.1402	2.4268	6.7137	35.4658	1.3719	0.3719	0.9563	0.2207	2	48.6559	2.6266	1.8739	11.9007	6.5508	1.1808	0.3719
211	8.2425	0.9156	5.1772	42.3152	7.3668	8.0719	7.9153	23.709	1.7284	0.9163	1.0477	0.6748	2	40.979	8.2179	1.3583	12.1784	7.2764	3.3078
212	7.5403	0.8905	4.3766	26.8942	6.5445	7.5333	5.6266	21.0948	1.1674	0.7735	0.9502	0.4768	2	24.6254	4.3359	3.425	9.0931	5.2027	1.8551	0.7735
213	10.3629	0.8019	5.1426	78.5556	8.1721	2.5662	8.9225	26.107	1.7576	0.7293	0.9223	0.3607	2	45.8848	4.3137	1.3448	11.9576	8.6934	1.1775	0.7293
214	13.7812	0.822	7.2185	98.9633	11.183	1.7884	7.0676	35.588	1.4336	0.7882	0.9539	0.4398	2	51.0174	3.9649	0.8334	9.016	6.9412	0.9124	0.6236
215	6.2097	0.8785	3.5214	5.1184	5.2896	9.5283	5.5828	17.1382	1.1471	0.7883	0.9474	0.4543	2	19.6593	4.1677	2.866	9.1743	5.0508	1.8732	0.7883
216	6.961	0.8589	3.8685	15.1939	5.8207	6.7481	5.9893	18.7837	1.2335	0.7146	0.9895	0.3788	2	23.1696	3.6793	2.8177	9.7124	5.5852	1.5635	0.7146
217	11.8023	0.844	6.4152	92.0173	9.8082	-2.0014	5.815	31.2936	1.1921	0.8379	0.972	0.4566	2	37.3042	1.9616	1.5649	4.2962	5.9314	-0.7466
218	10.6659	0.8406	5.667	81.9836	8.8145	-2.3489	9.3237	28.1682	1.8758	0.6637	0.9071	0.3251	2	52.8372	1.8611	2.9959	5.7249	9.5427	-1.2411	0.6637
219	8.9851	0.8565	4.9566	57.1157	7.5382	10.2303	6.137	24.1764	1.2582	0.7383	0.936	0.4216	2	30.4185	5.4347	1.0035	12.8898	5.5091	3.1119	0.7383
220	10.6426	0.8609	6.0223	81.576	9.003	-1.6914	8.1318	28.7833	1.7014	0.74	0.9655	0.4073	2	48.9722	2.54	2.0219	6.2358	8.2694	-0.8283	0.74
221	4.5134	0.867	2.4262	0.2314	3.752	14.8654	7.2793	12.294	1.4366	0.5985	0.9441	0.3176	2	17.6611	4.5938	2.1676	14.4628	6.1974	2.6254	0.5985
222	7.5332	0.8645	4.1687	26.5811	6.3518	24.6424	4.4103	20.4586	0.8987	0.7209	0.941	0.4068	2	18.3854	5.8826	0.4493	14.4609	3.3235	4.5306	0.7209
223	7.6846	0.8829	4.4464	29.956	6.6173	13.4874	7.0738	21.3143	1.4757	0.7503	0.9852	0.433	2	31.453	6.892	1.3473	15.917	6.1198	4.2422	0.7503
224	8.0058	0.9019	4.9414	36.2446	7.0456	11.8002	9.9552	22.6827	2.1687	0.797	0.9856	0.4404	2	49.1924	9.6713	3.5199	21.9625	8.7804	5.8048	0.797
225	8.3468	0.9472	5.4762	44.3052	7.7138	14.5124	4.712	24.8385	1.0389	0.8166	1.0218	0.522	2	25.8041	5.8477	1.3443	11.2018	4.0282	3.7448	0.8166
226	9.1786	0.8926	5.4931	61.2977	8.0222	10.0272	4.0421	25.7396	0.8626	0.876	1.0093	0.5214	2	22.2035	4.1225	2.9647	7.9071	3.6368	2.2264
227	8.5192	0.8744	4.8967	48.4907	7.2855	13.0846	5.8684	23.4033	1.2279	0.7817	0.9817	0.4172	2	28.736	5.8878	0.3493	14.1138	5.1006	3.76	0.7808
228	12.2061	0.9126	7.7143	94.1661	10.9603	-0.6826	3.1579	34.9943	0.6961	0.6549	1.0156	0.4088	2	24.3612	1.1336	1.5892	2.7726	3.1795	-0.1663	0.524
229	6.7464	0.8744	3.8275	11.7043	5.735	16.3219	3.9005	18.5326	0.8056	0.7823	0.9422	0.457	2	14.929	3.9282	0.3663	8.5962	3.2638	2.4367
230	8.4761	0.8971	5.163	47.5232	7.4311	23.9521	3.1929	23.8879	0.6901	0.8577	1.011	0.5162	2	16.485	5.2018	0.9014	10.0777	2.4282	3.9485
231	10.2004	0.8473	5.6888	76.4293	8.489	-9.7795	2.3826	27.153	0.4992	0.8751	1.0093	0.603	2	13.5539	0.2518	1.477	0.4176	2.6156	-1.3255	0.7706
232	9.0292	0.8843	5.31	57.9338	7.8166	16.1232	5.6284	25.0835	1.1915	0.805	0.9525	0.4724	2	29.8868	7.0489	0.398	14.9213	4.7209	4.8187	0.7977
233	10.2397	0.8835	6.079	77.0688	8.8788	5.1214	4.6561	28.4198	0.9959	0.7985	1.0744	0.4278	2	28.3045	3.3395	0.8048	7.806	4.4176	1.4496	0.7985
234	8.533	0.8735	4.8701	48.7741	7.2898	5.5669	5.9709	23.4158	1.2418	0.7956	1.0234	0.4423	2	29.0789	4.1128	1.7612	9.2983	5.6386	1.6188	0.7956
235	7.5895	0.8583	4.1385	27.9427	6.356	10.2808	2.3362	20.4649	0.4724	0.7228	0.9208	0.383	2	9.6685	1.7967	1.1248	4.6915	2.0961	0.994	0.7228
236	6.6592	0.9433	4.309	10.4871	6.0905	27.1339	3.1341	19.7337	0.6844	0.79	1.0828	0.4885	2	13.5049	4.7799	0.629	9.7858	2.2837	3.6644	0.79
237	5.3936	0.9079	3.191	1.2189	4.7199	11.2233	2.6342	15.3838	0.5464	0.8561	0.9874	0.4955	2	8.4057	2.1021	1.0558	4.2426	2.3385	0.9434
238	7.9363	0.8552	4.3474	34.8396	6.6302	14.6116	5.4943	21.3223	1.1202	0.6936	0.9571	0.3653	2	23.8858	5.204	1.4433	14.2445	4.6915	3.4901	0.6936
239	7.8718	0.9329	5.1008	33.8131	7.157	14.3799	8.3312	23.071	1.842	0.7208	0.9958	0.3906	2	42.496	8.8974	0.896	22.7769	7.1332	6.1109	0.7208
240	9.3916	0.892	5.6945	65.1045	8.2063	12.4805	7.9413	26.317	1.7183	0.786	0.9864	0.4593	2	45.2217	8.8364	1.7015	19.2373	6.9502	5.6439	0.786
241	5.3592	0.9107	3.2517	1.0151	4.7028	16.4737	4.1622	15.3334	0.8827	0.8557	0.9942	0.5272	2	13.5343	4.0624	1.7473	7.7057	3.4766	2.2296
242	6.8142	0.8832	3.8559	12.6477	5.8506	5.1055	5.1935	18.9063	1.0592	0.6864	0.9518	0.3588	2	20.0256	2.7908	1.9339	7.7779	4.9283	1.0224	0.6864
243	7.0289	0.8303	3.6081	16.484	5.6879	5.9033	8.9677	18.3338	1.7648	0.7032	0.9108	0.3667	2	32.3563	5.0042	2.8741	13.6474	8.4382	1.9101	0.7032
244	9.7136	0.8328	5.1416	69.8562	7.9408	-0.915	6.1453	25.4144	1.2433	0.6554	0.9698	0.3744	2	31.5969	2.0325	0.1447	5.4293	6.2016	-0.2891	0.6552
245	7.4501	0.8667	4.1951	24.614	6.2961	28.7542	5.8936	20.2861	1.2188	0.8197	0.9507	0.5027	2	24.7244	9.2199	2.8877	18.3424	4.199	7.1093
246	6.2475	0.8816	3.5349	5.5682	5.341	33.8147	7.5536	17.303	1.5431	0.8083	0.9412	0.4955	2	26.7011	11.5061	2.1609	23.2209	4.9993	9.0289
247	7.8282	0.9159	4.9606	32.8663	6.9899	5.0693	5.8723	22.5251	1.2932	0.8048	1.0272	0.521	2	29.1302	4.3811	1.4484	8.4091	5.5747	1.4767	0.8044
248	8.2417	0.9266	5.2779	42.2765	7.4525	0.6288	6.9548	23.9915	1.53	0.8235	1.1023	0.4588	2	36.7069	3.4016	3.8618	7.4141	6.9111	0.2308
249	7.5186	0.9353	4.8302	26.1301	6.8443	5.5807	6.9313	22.0918	1.5155	0.8357	1.0411	0.4643	2	33.4794	4.907	1.8694	10.5687	6.5445	1.8684	0.8357
250	9.8811	0.9123	6.266	72.316	8.8359	8.1594	7.2772	28.3202	1.6101	0.7262	0.9845	0.4185	2	45.5989	6.5179	1.534	15.5728	6.6834	3.7206	0.7262
251	9.0893	0.8605	5.1173	59.2351	7.6624	12.5708	5.6819	24.5711	1.1833	0.8206	1.0333	0.4368	2	29.0761	5.8248	2.3456	13.336	4.9677	3.6551
252	7.72	0.878	4.3878	30.7407	6.613	6.5491	5.1739	21.2951	1.0661	0.7898	0.9604	0.4756	2	22.7022	3.7863	2.2047	7.9614	4.8351	1.4868	0.7898
253	8.5378	0.9003	5.274	48.9768	7.5125	1.9737	7.0878	24.1475	1.548	0.823	0.9999	0.4589	2	37.3811	3.9264	2.9054	8.5555	6.9479	0.7378	0.823
254	6.9542	0.9355	4.4831	15.0655	6.3175	10.2559	6.2623	20.4371	1.3737	0.8694	1.0282	0.5079	2	28.0747	5.7338	2.064	11.2889	5.6201	2.8793
255	7.3331	0.9319	4.6822	22.1333	6.6473	4.869	7.6732	21.4685	1.6735	0.8191	0.9995	0.4526	2	35.9275	5.0534	2.7414	11.1642	7.2997	1.7493	0.8191
256	9.3906	0.9192	6.0332	65.0591	8.4505	6.3261	7.4494	27.1175	1.6574	0.9899	1.1188	0.7205	2	44.9438	7.8706	2.8345	10.9245	6.9781	2.8432
257	7.6663	0.8904	4.5733	29.4235	6.6559	7.7546	8.6761	21.4445	1.8503	0.8083	0.9996	0.4835	2	39.6786	6.9469	4.4143	14.3665	8.0033	3.0769
258	7.1108	0.899	4.259	17.9494	6.219	16.6578	7.8986	20.0825	1.6751	0.8326	0.9833	0.4829	2	33.64	8.7827	1.2028	18.1866	6.5828	5.6037
259	7.1777	0.8203	3.6092	19.4628	5.7436	12.5888	7.567	18.4976	1.4764	0.6918	0.8881	0.3622	2	27.3107	5.8335	1.2236	16.108	6.6144	3.4381	0.6918
260	6.1057	0.9597	4.144	4.2824	5.6622	8.7694	6.9521	18.4094	1.5649	0.7396	1.198	0.4787	2	28.8093	5.5625	2.2904	11.6199	6.3424	2.5264	0.7396
261	8.4793	0.8867	5.0078	47.684	7.3497	14.3299	6.3085	23.6198	1.3375	0.7836	0.9822	0.4879	2	31.5919	7.1637	2.5972	14.684	5.4045	4.5271	0.7836
262	11.5622	0.8839	6.8056	90.0618	10.0523	17.7069	4.6823	32.1072	0.9925	0.6996	0.9434	0.3514	2	31.8656	6.9965	0.9365	19.9099	3.8532	5.6424	0.6996
263	7.2592	0.8243	3.6832	20.8253	5.8378	5.2991	7.9164	18.7981	1.5511	0.7219	0.9858	0.3457	2	29.1576	4.1369	4.0129	11.9661	7.4969	1.5451	0.7219
264	10.7692	0.8487	5.9049	83.1617	8.9858	8.6096	5.9844	28.7152	1.2306	0.6873	0.9483	0.3514	2	35.3374	4.9642	1.9339	14.1278	5.4692	3.0424	0.6873
265	9.2654	0.8367	4.8771	63.0766	7.6024	10.2078	7.0172	24.3556	1.4052	0.7439	0.9116	0.4206	2	34.2238	6.1438	2.7972	14.6067	6.301	3.4935	0.7439
266	7.6007	0.7985	3.6491	28.1533	5.932	11.2224	5.0418	19.066	0.965	0.689	0.8897	0.3258	2	18.398	3.523	0.4669	10.8128	4.476	2.0647	0.689
267	11.6633	0.8786	6.8008	90.8734	10.0823	3.1027	6.9561	32.1949	1.4694	0.7929	0.9944	0.4333	2	47.3073	4.3886	1.5695	10.1274	6.7403	1.4678
268	9.0796	0.8442	4.8662	59.0609	7.5125	-1.48	4.0407	24.0818	0.8165	0.7867	0.9357	0.4318	2	19.6628	1.4795	1.0572	3.4266	4.1004	-0.291
269	5.283	0.9197	3.188	0.9278	4.6771	-4.5925	4.5482	15.2638	0.9499	0.832	1.0025	0.492	2	14.4998	1.6746	1.4158	3.4037	4.7572	-0.6659
270	9.8086	0.8571	5.4328	70.703	8.2492	4.1089	7.533	26.4107	1.5496	0.7143	0.9748	0.4483	2	40.9253	4.9196	0.8004	10.975	7.2235	1.6816	0.7143
271	5.6092	0.8737	3.1355	1.7445	4.7371	11.18	6.1441	15.3965	1.2512	0.7497	0.9673	0.4441	2	19.2647	4.5773	3.9394	10.3071	5.4571	2.1538	0.7497
272	8.4761	0.8648	4.8077	47.4831	7.1698	2.8143	4.5601	23.029	0.952	0.7965	0.9662	0.4526	2	21.9235	2.6229	1.848	5.7947	4.4317	0.617	0.7965
273	6.9199	0.8774	3.9592	14.681	5.9063	15.2065	3.5048	19.0741	0.7275	0.7714	0.9624	0.4449	2	13.8763	3.4322	0.5894	7.715	2.9719	2.1101	0.7714
274	9.8586	0.8652	5.5484	71.7921	8.3691	-1.7344	7.3429	26.7969	1.5204	0.6683	0.9551	0.3328	2	40.7414	1.7793	0.947	5.3469	7.4703	-0.7066	0.6683
275	8.2909	0.8921	4.9692	43.4825	7.2255	0.9904	4.7404	23.2363	1.0138	0.8107	0.9772	0.467	2	23.5562	2.4252	0.4901	5.1931	4.6935	0.2333	0.8107
276	8.1075	0.955	5.5465	38.7179	7.5467	13.7076	2.7053	24.3237	0.6169	0.8415	1.0789	0.5273	2	15.0048	3.2878	0.7357	6.2347	2.3345	2.0568
277	7.58	0.86	4.2293	27.7324	6.3603	5.0486	4.3682	20.4803	0.9021	0.8147	0.9611	0.4899	2	18.4745	2.9646	1.7635	6.0517	4.1477	0.9327
278	12.4739	0.9211	8.0712	95.6166	11.3073	-5.0806	5.8188	36.0949	1.3011	0.8338	1.0282	0.4696	2	46.9646	0.4854	1.3884	1.0337	6.1144	-2.3861	0.8337
279	7.0119	0.8285	3.6094	15.9989	5.6622	-13.6821	3.894	18.2512	0.7701	0.7819	0.9352	0.4487	2	14.0549	0.0634	0.6037	0.1412	4.4267	-1.923
280	9.0474	0.8785	5.2572	58.2797	7.7823	16.6125	2.0017	24.9691	0.4215	0.7752	0.9944	0.4097	2	10.5234	2.4321	2.0688	5.9359	1.6692	1.7482
281	8.5822	0.8923	5.2083	49.8724	7.4868	-0.0579	2.9852	24.0571	0.6463	0.8559	1.0087	0.5466	2	15.548	1.6238	0.1725	2.9705	2.987	-0.009	0.8305
282	8.8925	0.9065	5.4805	55.4083	7.8851	-2.6726	4.4651	25.3258	0.9662	0.8581	1.0287	0.5456	2	24.4708	1.8472	0.7838	3.3856	4.5844	-0.654
283	9.6146	0.8241	4.9597	68.0849	7.778	0.8109	3.1355	24.8932	0.6247	0.789	0.9183	0.4067	2	15.5511	1.3912	0.3163	3.4202	3.1101	0.1261	0.7619
284	8.9864	0.8365	4.8642	57.1586	7.3668	10.5753	3.8032	23.6153	0.7834	0.7293	1.0025	0.4374	2	18.4997	3.4441	0.6012	7.8737	3.401	1.9564	0.7293
285	13.4039	0.8005	6.5768	98.6194	10.592	1.6753	7.1028	33.7077	1.3858	0.4622	0.8821	0.183	2	46.7138	2.0609	2.1474	11.2591	6.9838	0.7826	0.4622
286	5.8364	0.8789	3.3333	2.6542	4.9641	-2.8662	5.2711	16.1158	1.0902	0.7943	1.0182	0.5695	2	17.5702	2.5842	2.8353	4.5378	5.4221	-0.5036
287	9.2908	0.8339	4.8725	63.4351	7.5981	-2.6772	10.6257	24.3393	2.1272	0.7336	0.9141	0.3969	2	51.7735	2.9436	1.6348	7.4173	10.91	-1.3861	0.7336
288	9.5527	0.917	6.0472	67.2073	8.579	6.7173	4.1966	27.5185	0.9222	0.81	1.0273	0.5312	2	25.3779	3.7843	1.2865	7.1238	3.9148	1.7047	0.81
289	7.7551	0.8983	4.7227	31.5296	6.7929	10.0305	6.8721	21.8844	1.483	0.7878	1.0989	0.4347	2	32.4549	5.9433	1.2224	13.671	6.1828	3.2554
290	5.7427	0.848	3.0258	2.272	4.7156	7.8238	5.3786	15.2995	1.0637	0.8032	0.9482	0.5161	2	16.2747	3.8319	3.4859	7.4251	4.9578	1.2733
291	8.905	0.8625	4.9211	55.7907	7.521	15.4532	6.4264	24.1296	1.3106	0.7947	0.9499	0.4078	2	31.6251	7.1029	1.1361	17.4171	5.4334	4.8871	0.7947
292	7.7276	0.9337	5.0916	30.9554	7.0285	22.377	8.7282	22.6684	1.9605	0.8101	1.113	0.4652	2	44.4403	13.0962	0.9926	28.1513	6.775	9.9444	0.8101
293	6.3521	0.9114	3.7967	7.0173	5.6108	10.0126	4.8855	18.1868	1.0199	0.8599	1.0177	0.5456	2	18.5486	4.2559	0.8163	7.8002	4.3963	1.8572
294	7.034	0.8907	4.0757	16.5813	6.0948	-0.9402	4.9399	19.6821	1.0229	0.8634	0.9499	0.5358	2	20.1335	2.4823	1.5297	4.633	4.9863	-0.1893
295	8.8463	0.8811	5.2344	54.4778	7.6281	19.6017	7.5245	24.4876	1.6084	0.6674	0.9977	0.4022	2	39.3864	10.1537	1.3385	25.244	6.0496	7.7204	0.6674
296	11.6464	0.8849	6.973	90.7107	10.138	-0.3622	7.7686	32.3773	1.6731	0.8982	1.0127	0.5942	2	54.1706	4.4367	4.1396	7.4665	7.7967	-0.1962
297	7.2434	0.8685	4.0441	20.6584	6.129	16.6595	3.6822	19.7634	0.7535	0.8052	0.9343	0.4286	2	14.8912	3.7962	0.7392	8.8563	3.0687	2.4808
298	7.1715	0.9181	4.4185	19.2645	6.4032	4.8687	5.4057	20.6843	1.1548	0.8325	1.0402	0.5254	2	23.8853	3.8649	1.654	7.3558	5.1425	1.1629
299	7.4117	0.9655	5.0905	23.7937	6.9557	4.2699	1.4589	22.4802	0.3304	0.932	1.0822	0.6102	2	7.4264	1.1693	0.6354	1.9162	1.3966	0.3171
300	8.6124	0.9286	5.6287	50.6093	7.8123	5.1403	7.0846	25.1244	1.5872	0.746	1.0698	0.4511	2	39.8771	5.0818	3.0525	11.2641	6.7205	2.0498	0.746
301	6.7883	0.8747	3.8054	12.2382	5.7736	15.2907	7.6982	18.6541	1.5704	0.7437	1.0115	0.4487	2	29.2949	7.4054	1.4935	16.5044	6.5212	4.4794	0.7437
302	8.1379	0.8286	4.1673	39.5898	6.5959	4.1496	6.1569	21.1845	1.2112	0.7309	0.9055	0.3615	2	25.6577	3.1983	2.1283	8.8465	5.9014	1.0647	0.7309
303	11.0191	0.8723	6.3525	85.8089	9.4484	-0.4743	6.4194	30.196	1.3505	0.8094	0.9781	0.4363	2	40.7792	2.6206	0.8079	6.0066	6.4498	-0.1934	0.8094
304	6.7169	0.9116	4.2006	11.36	5.9449	16.5301	8.2496	19.2369	1.8014	0.8838	1.0385	0.5451	2	34.6531	9.4816	0.8862	17.3949	6.886	5.7282
305	6.7318	0.969	4.7287	11.6417	6.3218	-0.2017	5.0164	20.4935	1.1575	0.8801	1.0564	0.5424	2	23.721	2.6787	2.3829	4.9383	5.0265	-0.0478	0.8801
306	9.2973	0.8256	4.7466	63.4799	7.5296	-3.1533	6.4046	24.1147	1.2607	0.7295	0.9065	0.3647	2	30.4002	1.4509	0.6238	3.9782	6.6066	-0.9586	0.7295
307	6.6826	0.9357	4.357	10.9229	6.0648	30.4497	3.8706	19.6437	0.8585	0.8666	1.0443	0.506	2	16.8642	6.4974	0.608	12.8396	2.692	5.1351	0.8666
308	7.6588	0.9019	4.6008	29.2818	6.733	6.3316	5.1331	21.7007	1.0883	0.8653	0.9387	0.5196	2	23.6164	3.9934	0.531	7.686	4.8081	1.4953
309	6.6203	0.9347	4.3013	9.9907	6.0006	15.1679	4.9867	19.4403	1.1033	0.8132	1.059	0.5517	2	21.4492	5.5871	1.2934	10.1276	4.2303	3.2534	0.8132
310	9.003	0.8304	4.6247	57.4165	7.3283	5.8173	5.7183	23.4874	1.1259	0.7069	0.8861	0.4025	2	26.4454	3.7062	3.0481	9.2077	5.3857	1.5384	0.7069
311	10.9789	0.893	6.6579	85.1817	9.6326	3.86	6.9698	30.7991	1.5067	0.7936	1.0175	0.4801	2	46.4042	5.0083	4.7572	10.4316	6.7008	1.7912	0.7936
312	10.293	0.8731	5.9347	77.9591	8.8231	-3.0099	7.1439	28.2325	1.5017	0.7266	0.9823	0.4119	2	42.3968	1.7554	2.6601	4.2613	7.3589	-1.2761	0.7266
313	7.0207	0.9371	4.5401	16.2898	6.3903	26.5884	5.0891	20.6679	1.1179	0.7854	1.0643	0.4433	2	23.1048	7.7993	1.6241	17.5941	3.7359	6.1432	0.7854
314	8.8546	0.9248	5.6367	54.6044	8.005	9.5088	3.2732	25.7251	0.7172	0.7687	1.0112	0.4541	2	18.4503	3.0995	0.7429	6.8254	2.962	1.7544	0.7687
315	6.5382	0.9242	3.9446	9.0338	5.8592	20.2346	5.1771	18.983	1.0758	0.732	1.0054	0.4277	2	20.4215	5.8984	2.1541	13.791	4.1296	4.1322	0.732
316	9.8854	0.9462	6.706	72.4114	9.1614	2.5155	5.3939	29.3849	1.231	0.7311	1.041	0.4944	2	36.1718	3.5094	0.8685	7.0988	5.2583	0.9099	0.698
317	7.1157	0.9021	4.2943	17.9821	6.2447	13.1919	2.732	20.1669	0.5818	0.8536	1.0295	0.5013	2	11.7322	2.7365	0.6025	5.4592	2.3716	1.5477
318	7.3771	0.9401	4.8364	23.0459	6.7458	4.6601	5.3491	21.7883	1.1874	0.8059	1.0097	0.4685	2	25.8706	3.5948	4.4846	7.6733	5.0999	1.2056	0.8059
319	8.5696	0.8847	5.0062	49.6276	7.414	11.107	5.3108	23.8191	1.1162	0.7882	0.9873	0.4466	2	26.5868	5.0612	3.3605	11.3333	4.7209	2.953	0.7866
320	6.1562	0.8851	3.4927	4.7296	5.281	20.9433	2.2825	17.119	0.4657	0.8295	0.9385	0.4562	2	7.972	2.4929	0.0969	5.4639	1.8045	1.6696
321	6.2593	1.0056	4.5425	5.7786	6.0777	16.0789	4.1849	19.7752	0.9613	0.8262	1.1085	0.5181	2	19.01	4.8763	2.5082	9.4114	3.512	3.0566	0.8262
322	8.1989	0.8878	4.8439	41.4267	7.1099	6.1559	3.6662	22.8677	0.7766	0.745	0.9485	0.4277	2	17.7585	2.5647	1.9549	5.9962	3.4405	1.0932	0.745
323	9.1052	0.9001	5.5612	59.5404	8.0222	-1.749	4.6852	25.7485	1.0119	0.7349	0.9695	0.4638	2	26.0554	1.7552	0.429	3.7845	4.7671	-0.4557	0.7349
324	9.3976	0.9666	6.5915	65.2407	8.883	20.4894	4.1318	28.5367	0.9544	0.8757	1.0724	0.5576	2	27.2346	7.4122	0.8862	13.292	3.2852	5.5802
325	5.9507	0.9117	3.5472	3.2146	5.2467	45.6802	1.128	17.0436	0.2348	0.8269	0.9466	0.5069	2	4.0013	2.1384	0.3699	4.2183	0.6127	1.8278
326	6.8748	0.9066	4.2018	13.6926	6.0562	6.2176	3.3432	19.5803	0.7174	0.8275	1.0045	0.4522	2	14.0473	2.2911	2.0392	5.067	3.1353	0.8734	0.8275
327	7.0857	0.8494	3.7931	17.5572	5.8635	32.3539	1.9291	18.9071	0.387	0.7343	0.93	0.3731	2	7.3172	2.8543	0.3143	7.6503	1.3049	2.3674	0.7343
328	6.689	0.9157	4.2065	11.0165	5.9449	10.1758	6.928	19.2417	1.5146	0.7306	1.0575	0.4136	2	29.1427	5.5391	1.8139	13.3939	6.223	2.9655	0.7306
329	8.2725	0.8459	4.4367	42.8588	6.8443	4.4149	6.1672	21.9846	1.2446	0.726	0.9178	0.3536	2	27.3619	3.2924	3.3993	9.3112	5.8948	1.208	0.726
330	6.8141	0.8499	3.5325	12.6162	5.6365	-1.9227	4.0989	18.1946	0.7958	0.7343	0.8904	0.37	2	14.4793	1.2673	2.5577	3.4252	4.1776	-0.2784	0.7343
331	9.1627	0.8484	4.9584	60.9445	7.6195	13.2087	7.3028	24.4229	1.4826	0.7268	0.9176	0.4103	2	36.2103	7.3838	2.0761	17.9939	6.3382	4.7829	0.7268
332	9.6491	0.8497	5.3331	68.5954	8.0436	8.3745	7.3333	25.7563	1.5184	0.7263	0.9423	0.4064	2	39.1092	6.0061	3.1491	14.7774	6.7192	3.2752	0.7263
333	9.1905	0.8099	4.5575	61.5631	7.3026	1.9036	7.0023	23.384	1.3647	0.7337	0.9338	0.3532	2	31.9132	3.0339	0.7913	8.5888	6.8691	0.6075
334	7.5073	0.879	4.3315	25.8533	6.4331	5.7491	5.332	20.7313	1.114	0.7432	0.9739	0.3964	2	23.0957	3.32	0.2888	8.3748	5.0255	1.3278	0.7432
335	13.7829	0.8618	7.8538	99.0207	11.7184	2.7051	6.4922	37.3154	1.3664	0.8816	0.978	0.5325	2	50.9886	4.7427	2.6319	8.9071	6.3166	1.3793
336	8.1577	0.9284	5.1925	40.2377	7.3883	20.3486	3.4964	23.792	0.7631	0.7936	1.0079	0.4514	2	18.1551	4.9516	2.1182	10.9683	2.785	3.6943	0.7936
337	9.4598	0.8156	4.7847	66.1978	7.5724	12.3161	4.7091	24.2381	0.9296	0.7633	0.9342	0.4069	2	22.5314	4.4551	1.1143	10.9489	4.1291	2.775	0.7527
338	5.2088	0.8947	3.0829	0.8115	4.4886	-4.9801	6.9302	14.6413	1.4592	0.7932	0.9675	0.4703	2	21.3652	2.3578	4.6221	5.013	7.2753	-1.064	0.7933
339	7.3003	0.8768	4.1725	21.7296	6.2361	11.7852	4.9823	20.1096	1.0338	0.7346	0.9482	0.4421	2	20.7887	4.3932	1.0367	9.9365	4.3952	2.45	0.7346
340	7.1303	0.9205	4.4272	18.3098	6.3817	15.2743	5.0094	20.6201	1.0755	0.8204	0.9979	0.4668	2	22.1778	5.3689	0.9505	11.5004	4.2443	3.3875
341	11.4581	0.8586	6.5066	89.6309	9.6797	2.7091	5.0065	30.9065	1.054	0.5321	1.0308	0.2949	2	32.5753	2.3188	0.8623	7.8638	4.8709	0.8825	0.5321
342	8.3263	0.8741	4.7499	43.9912	7.1141	22.5091	5.4559	22.8648	1.1334	0.7429	0.9855	0.4211	2	25.9148	7.6135	1.2132	18.0808	4.2278	5.8332	0.7429
343	11.764	0.9006	7.2775	91.908	10.4207	1.9679	6.0421	33.2845	1.3211	0.7408	0.9895	0.4998	2	43.9713	3.8259	1.3249	7.6544	5.9232	0.8653	0.6659
344	5.8627	0.9483	3.8358	2.8014	5.3667	13.3159	6.1031	17.4661	1.3403	0.8334	1.031	0.5315	2	23.4104	5.9291	2.3074	11.1554	5.2904	3.1173	0.8334
345	9.0069	0.9876	6.4673	57.4596	8.686	9.4934	9.4455	27.9452	2.186	0.8587	1.1012	0.5707	2	61.0869	10.6781	1.9442	18.7101	8.5488	5.7992	0.8587
346	13.1222	0.8232	6.8621	97.7632	10.6562	-0.1838	7.703	33.9345	1.5577	0.7178	0.9713	0.3673	2	52.8589	2.7375	1.3201	7.4527	7.7171	-0.0971	0.7178
347	5.998	0.9568	4.0317	3.5696	5.5423	19.6914	5.9857	18.0288	1.3385	0.8344	1.1237	0.5182	2	24.1324	7.243	3.0836	13.9771	4.807	4.752	0.8344
348	8.3303	0.8522	4.5522	44.0304	6.9428	6.0848	8.0974	22.3012	1.6529	0.7756	0.9736	0.4529	2	36.8609	5.6868	3.183	12.5574	7.6047	2.2429
349	10.3813	0.8359	5.5223	78.6553	8.5276	7.0853	7.8611	27.2612	1.5924	0.7537	0.9188	0.4005	2	43.4112	6.0008	3.7929	14.9848	7.304	3.0758	0.7537
350	6.9295	0.9587	4.6967	14.8091	6.446	6.8605	7.7131	20.8704	1.7358	0.9166	1.0455	0.5956	2	36.226	6.7643	2.0535	11.3564	7.1839	2.4853
351	6.4956	0.9588	4.456	8.3891	6.0305	3.5585	4.5974	19.5653	1.0471	0.8303	1.0764	0.5067	2	20.4859	2.9754	3.6403	5.8726	4.4338	0.729	0.8304
352	7.8443	0.9203	4.9378	33.0842	7.0371	9.8482	5.1239	22.6786	1.1156	0.8322	0.9972	0.5063	2	25.301	4.8304	1.6875	9.5407	4.6193	2.4917	0.8322
353	7.014	0.9594	4.7358	16.0635	6.5317	26.1927	6.4384	21.1403	1.4423	0.8543	1.0115	0.5582	2	30.4909	10.6391	2.7885	19.0585	4.752	7.9864	0.8543
354	7.6563	0.9299	4.9268	29.211	6.9343	17.4218	6.515	22.3676	1.435	0.7774	1.0305	0.4654	2	32.0982	8.0959	3.1422	17.3959	5.38	5.5921	0.7774
355	7.1595	0.9223	4.5423	18.9346	6.4203	4.8978	6.2547	20.7434	1.3696	0.8363	1.0042	0.5234	2	28.4108	4.5046	1.5802	8.607	5.9484	1.3915	0.8363
356	8.9585	0.9186	5.7158	56.6013	8.0479	-2.9933	7.6509	25.8517	1.6916	0.8018	1.0293	0.4725	2	43.7309	2.4141	1.3134	5.1094	7.8799	-1.309	0.8018
357	6.9087	0.9413	4.6133	14.4572	6.3132	19.1171	2.8935	20.4308	0.6534	0.8221	1.0363	0.4994	2	13.3488	3.7207	1.0576	7.4499	2.3404	2.5519	0.8221
358	8.6886	0.9552	5.9432	52.219	8.1035	7.6572	5.5829	26.0731	1.2726	0.814	1.0312	0.4767	2	33.1804	4.9984	2.9262	10.4852	5.1555	2.5407	0.814
359	6.5006	0.9904	4.6916	8.481	6.2276	18.4988	6.2181	20.2258	1.4424	0.9654	1.1213	0.6827	2	29.1727	8.8563	2.1312	12.9726	5.0678	5.3966
360	7.7029	0.8707	4.4721	30.3835	6.5445	33.5271	4.297	21.0711	0.912	0.7317	0.9856	0.4065	2	19.2164	7.6038	0.6808	18.7052	2.8563	6.4427	0.7317
361	8.8346	0.9275	5.6496	54.2672	8.0093	9.3103	2.5704	25.7419	0.5641	0.8137	0.9887	0.5186	2	14.5216	2.5608	0.7086	4.9383	2.3311	1.352	0.8137
362	8.0833	0.8245	4.1789	38.1144	6.5188	13.3355	3.7215	20.9375	0.7428	0.7858	0.9004	0.4451	2	15.5517	3.5094	0.5071	7.885	3.2252	2.0739
363	7.2239	0.8979	4.4185	20.3253	6.3132	8.5348	6.929	20.3771	1.5025	0.8699	0.995	0.4972	2	30.616	5.7644	2.4313	11.5928	6.3377	2.613
364	5.0056	0.8803	2.7556	0.5792	4.2402	23.1694	3.9583	13.8434	0.7879	0.8404	0.9617	0.498	2	10.9075	4.0418	1.0537	8.1158	3.0412	2.5272
365	8.8593	0.9521	6.0786	54.7732	8.2406	4.3838	5.2152	26.5001	1.1963	0.9704	1.136	0.6721	2	31.7011	4.741	1.8681	7.0543	4.9866	1.3897
366	10.814	0.9099	6.8145	83.5738	9.6626	4.4649	5.9065	30.9137	1.302	0.8404	1.1338	0.5415	2	40.2496	4.8529	1.0938	8.9613	5.6428	1.7971
367	6.2126	0.8994	3.6636	5.1783	5.4138	23.8794	3.1715	17.5532	0.6619	0.8346	0.9489	0.475	2	11.6192	3.9213	0.5597	8.2559	2.4142	2.7746	0.8056
368	12.1639	0.9126	7.7143	93.9997	10.9218	3.3644	5.427	34.8735	1.2005	0.8264	1.0312	0.5186	2	41.8652	4.1281	0.6424	7.9605	5.2444	1.4085	0.8264
369	10.9635	0.8987	6.6836	85.1295	9.6797	-4.2324	5.4016	30.9541	1.1663	0.8316	1.027	0.5224	2	36.1023	1.413	3.2413	2.7051	5.6302	-1.528	0.8316
370	8.4395	0.9368	5.548	46.4027	7.7181	15.8765	3.8413	24.8388	0.858	0.8864	1.0941	0.532	2	21.3114	5.1026	0.6101	9.5911	3.2314	3.3835
371	7.4778	0.9837	5.3716	25.0603	7.1484	22.9489	6.2041	23.1097	1.4421	0.8266	1.0753	0.5023	2	33.3262	10.0493	4.1187	20.0051	4.7804	7.648	0.8266
372	11.4331	0.8842	6.8615	89.4159	9.941	-3.2558	5.1827	31.7576	1.1198	0.6898	1.0252	0.4085	2	35.5612	1.0281	2.0454	2.5169	5.3515	-1.1578	0.6344
373	9.0596	0.9177	5.6867	58.5396	8.1335	8.7991	3.5803	26.1198	0.7795	0.7431	1.0088	0.3871	2	20.3601	3.0556	2.6158	7.8928	3.2653	1.7915	0.7431
374	9.8128	0.9531	6.7238	70.7501	9.1572	19.4832	2.9804	29.3805	0.6821	0.8029	1.0677	0.5033	2	20.0398	5.1122	1.0187	10.1573	2.3998	3.9044	0.8029
375	9.982	0.913	6.2359	73.5618	8.9344	-1.0554	4.6269	28.6304	1.0078	0.7868	1.0323	0.4309	2	28.8526	1.7102	0.5392	3.969	4.6757	-0.3045	0.7868
376	6.0039	0.802	2.8422	3.6289	4.6771	-9.4664	6.3969	15.1271	1.2019	0.6736	0.8586	0.3563	2	18.1812	0.774	0.4431	2.1721	7.0026	-1.7211	0.6736
377	11.8625	0.9123	7.5595	92.4007	10.6434	5.8696	2.617	33.9981	0.5819	0.8326	1.0435	0.4897	2	19.7833	2.3675	0.012	4.8346	2.4634	1.1612	0.8326
378	13.7243	0.8047	6.8272	98.7913	10.9046	11.7605	5.0075	34.6945	0.9854	0.7478	0.9475	0.4524	2	34.1873	6.0195	0.6215	13.3061	4.4186	4.0206	0.7236
379	6.8623	0.8476	3.5736	13.5338	5.6622	13.2934	1.748	18.2726	0.3419	0.7403	0.9096	0.3721	2	6.2467	1.3943	0.2781	3.7474	1.5157	0.8304	0.7403
380	6.3151	0.8802	3.6386	6.3513	5.3924	0.5389	5.0633	17.4629	1.055	0.7537	1.0048	0.3965	2	18.4232	2.0961	2.2576	5.2863	5.0359	0.0993	0.7537
381	8.051	0.8313	4.2216	37.401	6.5445	8.8691	3.6841	21.0261	0.7397	0.7528	0.9976	0.4346	2	15.5528	2.8387	1.4095	6.531	3.3573	1.3794	0.7528
382	6.8613	0.8642	3.7648	13.502	5.7693	3.6567	2.9331	18.628	0.5928	0.7608	0.9295	0.3935	2	11.0426	1.5157	0.456	3.8522	2.8259	0.4038	0.7608
383	9.3456	0.9157	5.8446	64.1546	8.3776	9.662	5.2061	26.8844	1.1318	0.8183	1.0044	0.4644	2	30.4276	5.124	1.7489	11.0334	4.7031	2.9399	0.8183
384	11.9573	0.8571	6.6234	92.785	10.0909	0.747	3.3228	32.1965	0.6836	0.7093	0.9816	0.343	2	22.0084	1.2957	0.4869	3.7772	3.298	0.1644	0.7032
385	10.1505	0.8613	5.7747	75.7437	8.5832	3.8969	8.3902	27.4653	1.7641	0.7349	0.9838	0.4732	2	48.4508	5.7036	2.186	12.0532	8.0632	1.8881	0.671
386	8.6188	0.9148	5.5072	50.9381	7.7052	10.0106	3.5449	24.7707	0.7881	0.8802	1.0186	0.5442	2	19.5223	3.6902	2.0805	6.7813	3.19	1.9543
387	10.0276	0.87	5.7412	74.1887	8.5618	2.5795	6.9335	27.408	1.4524	0.7981	0.9757	0.5153	2	39.8066	4.5078	3.311	8.7471	6.7546	1.0268	0.7981
388	13.1988	0.8606	7.4435	98.1051	11.2002	-0.7372	6.3033	35.6856	1.3148	0.8228	0.9494	0.4899	2	46.9188	2.7647	0.7851	5.6438	6.3498	-0.3459
389	6.4835	0.9114	4.0414	8.2972	5.7307	26.8677	1.6084	18.5636	0.3501	0.8631	1.0012	0.563	2	6.5	2.4087	0.4569	4.2779	1.1762	1.7464
390	8.1746	0.928	5.286	40.7735	7.4011	8.1037	3.6504	23.8318	0.8097	0.9134	1.0237	0.5557	2	19.2961	3.4278	1.3657	6.1685	3.3546	1.5637
391	7.8101	0.9262	5.0894	32.3953	7.0499	16.7664	6.8171	22.7263	1.5266	0.8731	1.0713	0.5565	2	34.6949	8.9748	1.6171	16.1274	5.6741	5.8171
392	8.7528	0.8521	4.8029	53.135	7.3026	13.0748	4.9061	23.4314	1.0056	0.7755	0.9501	0.4396	2	23.5637	4.9556	1.3533	11.2735	4.2647	3.0809	0.7755
393	6.1779	0.8472	3.2273	4.9089	5.0797	-4.6928	4.653	16.4422	0.9133	0.7799	0.9198	0.422	2	15.0165	1.351	1.1643	3.2014	4.8713	-0.7047
394	7.1584	0.904	4.3381	18.8687	6.2961	7.0889	9.2907	20.3307	1.9824	0.8111	1.0009	0.5463	2	40.3041	7.5727	4.095	13.8622	8.6322	2.8571	0.7957
395	6.423	0.9632	4.3495	7.8388	5.9877	13.5294	7.1644	19.4364	1.6033	0.9093	1.1063	0.5905	2	31.1617	7.874	3.058	13.3353	6.1951	4.216
396	6.4121	0.9137	3.8529	7.7473	5.6793	8.351	7.1436	18.4049	1.4954	0.8278	1.0007	0.5513	2	27.5236	5.9078	2.4368	10.7164	6.5471	2.2985	0.8278
397	11.628	0.8574	6.5112	90.5482	9.8125	-3.2864	9.9333	31.3224	2.0649	0.7967	0.9694	0.4734	2	64.6779	2.7317	1.9306	5.77	10.2598	-2.1256	0.7967
398	6.2397	0.8259	3.1629	5.4781	5.0069	19.1821	4.59	16.1894	0.8967	0.7354	0.917	0.4081	2	14.5177	4.2987	1.0401	10.533	3.7096	2.7848	0.7354
399	7.1193	0.9067	4.3673	18.1131	6.279	12.3142	4.9381	20.2802	1.0634	0.8336	0.9949	0.4796	2	21.5661	4.7325	0.7002	9.867	4.33	2.6557	0.8336
400	8.6899	0.8853	5.1462	52.2605	7.5253	14.053	5.9934	24.1699	1.2761	0.8226	1.0161	0.4574	2	30.8432	6.6907	1.8828	14.6265	5.1512	4.3344
401	7.1807	0.8727	4.0986	19.529	6.1033	7.6542	5.1732	19.6877	1.077	0.7361	0.9886	0.4045	2	21.2028	3.5553	1.4983	8.789	4.7772	1.6229	0.7361
402	5.2895	0.8966	3.0943	0.9569	4.57	6.1659	4.9352	14.899	1.025	0.8596	0.9819	0.4775	2	15.2711	3.1528	2.5213	6.6029	4.631	0.9416
403	7.3347	0.9193	4.6818	22.2007	6.5616	21.4693	4.824	21.1838	1.0661	0.8671	0.9996	0.4971	2	22.5848	6.7321	1.4974	13.5415	3.7883	4.8488
404	8.0169	0.8753	4.5488	36.6539	6.8529	16.9496	5.9116	22.0454	1.2198	0.783	0.9603	0.4296	2	26.8909	6.6672	1.3105	15.5191	4.9097	4.5579	0.783
405	7.9078	0.9005	4.7973	34.4355	6.9471	17.7319	5.2299	22.3716	1.1215	0.7274	1.028	0.36	2	25.0893	5.9978	0.9331	16.6601	4.3026	4.4488	0.7274
406	7.9036	0.9598	5.481	34.3988	7.3883	10.4585	4.7321	23.8319	1.0883	0.8054	1.0953	0.474	2	25.9369	4.721	0.5213	9.9602	4.2372	2.7126	0.8054
407	7.714	0.8397	4.1278	30.6334	6.3261	22.3953	4.3431	20.3493	0.881	0.7501	0.9408	0.4178	2	17.9274	5.423	0.7824	12.9804	3.3705	4.0149	0.7501
408	9.2064	0.8971	5.5873	61.8291	8.0864	4.6698	5.9574	25.9468	1.2829	0.7329	0.9841	0.4154	2	33.286	3.9134	5.0047	9.4215	5.6792	1.5544	0.7329
409	9.7009	0.8821	5.7145	69.8093	8.3905	10.2066	6.0573	26.8843	1.2875	0.7651	0.9957	0.3955	2	34.6147	5.6844	1.5537	14.3713	5.4391	3.533	0.7651
410	6.3261	0.9725	4.3774	6.5024	5.9492	-3.7764	5.8274	19.3276	1.3198	0.885	1.0494	0.5502	2	25.5087	2.3643	2.3045	4.2968	6.0475	-0.9633	0.885
411	10.7651	0.8474	5.9646	83.1103	8.9687	-2.6205	5.5808	28.6602	1.1615	0.7636	1.0041	0.4013	2	33.2875	1.426	2.5217	3.5535	5.7271	-0.8723
412	9.3542	0.8666	5.2661	64.3351	7.9451	5.482	6.5874	25.4665	1.3622	0.7195	0.9678	0.3919	2	34.6897	4.3421	1.4602	11.0783	6.2263	1.9017	0.7195
413	6.2561	0.9314	3.9621	5.6884	5.6408	17.3543	4.4391	18.3059	0.9608	0.8322	1.0265	0.5211	2	17.5881	4.9639	0.4029	9.5267	3.6687	3.0523
414	7.1743	0.9145	4.4775	19.3636	6.3817	24.5202	6.5769	20.6127	1.4286	0.8172	1.026	0.5071	2	29.448	9.738	0.8132	19.204	4.9643	7.2207
415	8.0995	0.9004	4.9379	38.5668	7.1184	-1.1299	6.5099	22.9097	1.4031	0.8164	0.9851	0.4966	2	32.1452	2.9059	2.7148	5.852	6.5835	-0.3632	0.8164
416	11.4622	0.905	7.1554	89.6847	10.1979	0.6841	7.3174	32.5897	1.6066	0.7753	1.0382	0.4313	2	52.3587	3.4927	0.7008	8.0979	7.2674	0.3582	0.7753
417	9.1452	0.8589	5.128	60.5482	7.6966	7.9197	5.1989	24.6771	1.0804	0.7549	0.9567	0.4232	2	26.6602	4.1373	1.0482	9.776	4.7872	2.1114	0.7549
418	7.1954	0.9319	4.6915	19.7277	6.5188	8.7492	7.3414	21.0648	1.6351	0.9949	1.0635	0.6581	2	34.4422	7.422	2.6196	11.2782	6.6991	3.0134
419	9.3156	0.9418	6.0336	63.6595	8.5832	16.3408	4.5138	27.5629	0.9881	0.8278	1.0165	0.4708	2	27.2343	6.2281	2.4204	13.2293	3.7762	4.4503
420	8.4707	0.9062	5.2512	47.3626	7.4996	19.8866	6.7643	24.1144	1.473	0.8717	0.9899	0.5581	2	35.5209	10.0884	2.4473	18.076	5.4192	7.0639
421	12.7042	0.8941	7.848	96.6859	11.1873	0.4409	4.5605	35.6849	1.003	0.3579	1.0489	0.2322	2	35.791	1.212	3.8695	5.22	4.5404	0.1578	0.3579
422	7.2501	0.9175	4.64	20.7251	6.4717	9.5687	7.0529	20.8989	1.5659	0.7979	1.0741	0.4369	2	32.7253	5.9178	3.7709	13.5457	6.3781	3.1314	0.7979
423	5.5474	0.8659	3.1113	1.6568	4.6428	17.8589	2.863	15.0915	0.5902	0.8082	0.9619	0.451	2	8.9076	2.6514	0.4305	5.8788	2.3517	1.5908	0.8082
424	7.5042	0.9173	4.7364	25.7842	6.703	14.904	6.9036	21.6253	1.512	0.8061	1.0547	0.467	2	32.698	7.6167	6.284	16.31	5.8746	4.8733	0.8061
425	5.7804	0.9636	3.9484	2.4483	5.3709	13.051	8.0325	17.4994	1.8124	0.916	1.0692	0.5771	2	31.7156	8.1694	3.1013	14.1571	6.9842	4.1392
426	7.1221	0.9401	4.7062	18.1787	6.506	14.8256	5.4109	21.0349	1.2106	0.8774	1.0733	0.4967	2	25.4648	6.0645	1.6251	12.2094	4.6087	3.7753
427	7.0897	0.8648	3.8788	17.7204	5.9706	23.4024	4.1021	19.2612	0.8261	0.7261	0.9724	0.3449	2	15.9112	4.8072	0.8174	13.9396	3.1421	3.7236	0.7261
428	7.0168	0.8756	4.0096	16.1281	5.9791	8.6221	3.9524	19.3008	0.8211	0.792	0.969	0.4764	2	15.8477	3.0868	0.4444	6.4799	3.6116	1.3664	0.792
429	4.8428	0.8702	2.7365	0.3472	4.0518	9.4165	4.4741	13.2396	0.9248	0.7379	1.0006	0.4414	2	12.2434	2.9419	1.3234	6.6644	4.0528	1.1529	0.7379
430	6.5627	0.9101	4.005	9.496	5.795	10.8231	6.1659	18.7639	1.3161	0.816	0.9952	0.4835	2	24.6943	5.3313	1.6344	11.0263	5.4986	2.6727	0.8036
431	10.1523	0.9423	6.7983	75.7925	9.3756	1.2474	5.1556	30.0528	1.1663	0.7594	1.0412	0.4353	2	35.0492	2.6535	1.9082	6.0957	5.0913	0.4372	0.7594
432	10.3168	0.9068	6.4394	78.108	9.1786	7.0413	4.5071	29.3899	0.9875	0.7629	1.0151	0.4415	2	29.023	3.8935	0.8215	8.8183	4.1897	2.0436	0.7629
433	8.5663	0.8663	4.8842	49.5054	7.2598	-8.9441	9.1755	23.3133	1.9223	0.8394	0.9602	0.5056	2	44.8152	1.0456	3.7558	2.0681	9.9963	-4.0083	0.607
434	8.8877	0.8472	4.8017	55.1963	7.3754	-6.6691	4.6204	23.6545	0.9379	0.7168	0.9669	0.4055	2	22.186	0.519	1.5425	1.2798	4.9286	-1.4796	0.7168
435	6.6399	0.9778	4.7214	10.2387	6.2875	-0.5501	4.8549	20.3974	1.1238	0.9176	1.1136	0.6277	2	22.9218	2.9381	0.991	4.6807	4.8816	-0.1261
436	6.6604	0.9157	4.105	10.5182	5.9192	13.4983	3.3432	19.1609	0.7162	0.8041	0.9968	0.4713	2	13.7239	3.2156	0.4242	6.8221	2.8919	1.8525	0.8041
437	7.0549	0.911	4.2885	16.8733	6.249	7.9596	3.853	20.1911	0.8184	0.8077	1.0086	0.5045	2	16.5235	3.1044	1.5911	6.1533	3.5463	1.3152
438	6.9178	0.9046	4.1231	14.5851	6.0819	10.1858	4.902	19.6586	1.0281	0.803	1.0045	0.4841	2	20.2114	4.1901	0.3086	8.6552	4.4027	2.0587	0.803
439	7.2293	0.8966	4.3036	20.4585	6.3089	13.1421	3.6499	20.3621	0.7714	0.7862	0.9946	0.437	2	15.7075	3.4498	0.5527	7.8938	3.1702	2.0643	0.7862
440	10.6072	0.8944	6.4174	81.0682	9.3156	0.8378	5.1857	29.8053	1.1165	0.8038	0.994	0.4582	2	33.279	2.6349	0.6599	5.7508	5.1423	0.2788
441	8.1665	0.908	4.9905	40.5436	7.2384	25.5514	2.4073	23.2958	0.5157	0.7851	1.0116	0.4346	2	12.0138	3.8485	0.2519	8.8557	1.7922	3.0697	0.7851
442	6.553	0.9275	4.2056	9.2185	5.8935	29.4604	3.1338	19.0949	0.6902	0.7855	0.9927	0.4284	2	13.1794	4.8297	0.6002	11.274	2.2106	3.8827	0.7855
443	7.708	0.9169	4.8479	30.5977	6.8871	12.702	4.8566	22.2033	1.0604	0.8091	1.0123	0.5189	2	23.5444	5.1907	2.7363	10.0026	4.2397	2.9906	0.7774
444	7.825	0.9359	5.0639	32.7575	7.1356	24.6951	2.7914	23.0075	0.6144	0.7504	1.0431	0.4317	2	14.1356	4.3983	0.4832	10.1882	2.1021	3.4908	0.7504
445	7.9337	0.9287	5.0394	34.7661	7.1827	18.2054	3.2548	23.1463	0.7086	0.8225	1.0052	0.5129	2	16.4023	4.3517	0.6368	8.4842	2.6623	2.9861	0.8225
446	12.2333	0.909	7.6061	94.3883	10.9432	3.4202	2.5478	34.9364	0.5547	0.8602	1.0291	0.5184	2	19.379	1.9383	1.4637	3.7393	2.4607	0.6628
447	8.2634	0.886	4.8915	42.7421	7.1527	5.2015	4.7085	23.0004	1.0014	0.8112	0.9646	0.4654	2	23.0318	3.2753	1.2593	7.0377	4.4636	1.198	0.7961
448	8.63	0.813	4.2826	51.1439	6.8743	-4.2005	1.9034	22.0418	0.3698	0.7185	0.934	0.3811	2	8.1515	0.4134	1.1111	1.0847	1.9834	-0.3424	0.7049
449	6.7377	0.7376	2.7499	11.673	4.8527	25.4368	3.1386	15.612	0.5528	0.6944	0.8058	0.3187	2	8.6308	2.9411	0.668	9.2296	2.3403	2.1954
450	8.6306	0.7345	3.5596	51.1851	6.2233	19.5089	7.087	19.9148	1.2667	0.7188	0.8599	0.3798	2	25.2269	7.088	1.027	18.6623	5.7044	4.9215
451	4.4452	1.0741	3.6475	0.2024	4.5272	1.3632	5.9431	15.0005	1.4451	0.9715	1.2989	0.7778	2	21.6774	4.8551	5.2599	6.242	5.862	0.2955
452	10.071	0.8842	5.982	74.479	8.7374	-3.4854	7.4097	27.9766	1.5844	0.8096	0.9763	0.4832	2	44.3248	2.16	1.77	4.4705	7.6679	-1.5449
453	7.0491	0.8348	3.6698	16.7759	5.735	-4.4308	7.6112	18.4869	1.5109	0.737	0.9329	0.4332	2	27.9315	2.206	2.6352	5.0918	7.9485	-1.2376	0.737
454	6.7145	0.8923	3.9247	11.2975	5.8207	1.5059	3.626	18.823	0.756	0.8064	1.0302	0.4264	2	14.231	1.7372	1.8546	4.074	3.5714	0.2143
455	10.4022	0.8777	6.0955	78.9048	8.9644	-1.0895	6.4388	28.6819	1.3684	0.7599	0.9763	0.4206	2	39.2475	2.3104	2.5419	5.4925	6.5089	-0.4276	0.7599
456	5.9564	0.8654	3.2721	3.2441	4.994	7.4787	3.6921	16.1942	0.746	0.7858	0.9528	0.4356	2	12.0809	2.3916	0.5262	5.4899	3.416	0.9035
457	11.8054	0.8868	7.1145	92.072	10.3007	5.3073	6.8456	32.8909	1.4807	0.8445	1.0356	0.5237	2	48.7029	5.9794	1.813	11.4181	6.4823	2.5848	0.7385
458	9.3677	0.8863	5.5217	64.5609	8.1335	10.3386	5.603	26.0818	1.1862	0.7807	0.9653	0.4488	2	30.9383	5.4533	1.0461	12.1505	5.0238	3.1986	0.7807
459	7.9131	0.9324	5.2332	34.5456	7.1912	5.4059	4.6345	23.178	1.0464	0.8534	1.0202	0.5252	2	24.2533	3.6137	1.166	6.8802	4.384	1.3111	0.8534
460	7.3635	0.8597	4.0932	22.8087	6.1719	15.5642	5.4653	19.8879	1.1248	0.744	0.948	0.3849	2	22.3705	5.2579	2.7889	13.6611	4.6147	3.4818	0.744
461	11.8572	0.8922	7.1309	92.291	10.4078	-1.6566	7.7666	33.2339	1.6665	0.7393	1.0023	0.4236	2	55.3831	2.4272	2.2211	5.7295	7.8953	-0.9175	0.7393
462	11.7183	0.8525	6.4174	91.417	9.8339	-0.6353	4.7046	31.3841	0.962	0.7327	0.9472	0.3718	2	30.1913	1.5686	3.704	4.2186	4.7345	-0.1918	0.7219
463	11.077	0.9084	6.9261	86.4389	9.8853	1.7764	5.8089	31.6116	1.2727	0.8028	1.0009	0.4966	2	40.2329	3.5482	0.8514	7.145	5.7057	0.7147	0.8028
464	8.0921	0.9441	5.363	38.3027	7.4482	17.4452	7.9487	24.0002	1.7762	0.8233	1.0311	0.4942	2	42.6289	10.6794	5.6424	21.6113	6.562	7.4367	0.8234
465	7.9993	0.8571	4.4109	36.0961	6.6987	22.5924	7.9537	21.5398	1.6288	0.7041	0.9674	0.3754	2	35.083	10.2374	1.0131	27.2697	6.1568	7.9261	0.7041
466	7.0254	0.8789	4.0538	16.3869	6.0091	10.8726	4.4785	19.3991	0.9359	0.7328	0.9981	0.4014	2	18.1548	3.5762	1.0337	8.9089	3.9915	1.9739	0.7328
467	6.3475	0.9229	3.979	6.8959	5.675	15.6965	6.1539	18.4028	1.3306	0.8296	1.006	0.4886	2	24.4863	6.3783	5.1645	13.0543	5.188	3.8435	0.8296
468	7.6808	0.8628	4.2973	29.8494	6.4674	6.2713	5.9726	20.82	1.2328	0.7397	0.9452	0.4104	2	25.666	3.907	0.9349	9.5202	5.5981	1.6096	0.7397
469	8.1994	0.873	4.7545	41.4652	6.9942	7.3366	5.234	22.4867	1.1066	0.8061	0.9646	0.4738	2	24.8849	4.1239	1.479	8.703	4.85	1.8257
470	6.9884	0.8936	4.0934	15.5153	6.0734	20.3817	5.9608	19.6182	1.2437	0.7869	0.973	0.4182	2	24.3998	6.9578	3.243	16.6372	4.7458	4.9731	0.7869
471	7.5902	0.9141	4.6653	27.9778	6.7587	15.8659	6.8112	21.7962	1.4579	0.823	0.9986	0.5057	2	31.7764	7.9393	1.0479	15.7011	5.7306	5.0416
472	10.5669	0.8484	5.7369	80.5622	8.8102	-2.5363	5.5599	28.1633	1.1326	0.6904	0.9389	0.357	2	31.8968	1.2263	0.8287	3.4349	5.701	-0.809	0.6868
473	8.2872	0.9343	5.4757	43.4044	7.5553	8.5339	7.7992	24.3242	1.7557	0.8713	1.1011	0.5036	2	42.706	7.2373	1.509	14.3698	7.1336	3.6445	0.8713
474	6.5913	0.9432	4.329	9.805	6.0263	15.9594	6.7242	19.5317	1.4903	0.8629	1.0698	0.4933	2	29.1089	7.4332	4.4033	15.0688	5.6511	4.6456
475	9.332	0.862	5.1942	63.8394	7.8851	6.4453	8.7059	25.2727	1.7893	0.7505	1.0084	0.3736	2	45.2203	5.9574	0.8675	15.9462	8.1448	2.9146	0.7443
476	9.3879	0.86	5.261	64.9684	7.9151	16.5493	5.5677	25.3645	1.1548	0.7526	0.9474	0.4281	2	29.2918	6.8367	0.3962	15.9699	4.6463	4.8476	0.7526
477	9.3572	0.8911	5.6367	64.4254	8.1678	6.3341	5.3802	26.195	1.1577	0.775	0.9769	0.4102	2	30.3263	3.9879	0.532	9.7224	5.0394	1.9209	0.775
478	8.1135	0.8937	4.926	38.8691	7.0799	4.8598	8.6531	22.7808	1.8711	0.7003	1.0545	0.3789	2	42.625	5.1909	1.0958	13.6994	8.2326	2.0715	0.7003
479	7.9288	0.931	5.1709	34.6925	7.1955	10.227	6.8792	23.1897	1.5339	0.8535	1.0517	0.5733	2	35.5717	7.1782	2.5231	12.5214	6.1757	3.6379
480	7.4592	0.8934	4.4741	24.7512	6.4931	12.5529	5.5989	20.9368	1.1965	0.7857	0.9906	0.4621	2	25.05	5.407	0.4912	11.7009	4.8961	3.1445	0.7856
481	11.1014	0.8824	6.5475	86.7022	9.6283	1.2585	9.8152	30.7731	2.0883	0.5105	1.004	0.2917	2	64.2647	3.6362	3.5807	12.4639	9.6916	0.8088	0.5105
482	7.3538	0.8511	3.9411	22.6734	6.1033	12.7416	5.7924	19.6627	1.161	0.6791	0.934	0.3377	2	22.8284	4.6155	1.0567	13.6681	5.0543	2.9087	0.6791
483	7.4307	0.8867	4.3643	24.2033	6.4203	14.9562	6.0109	20.7001	1.2673	0.8176	0.9785	0.4852	2	26.2332	6.4037	3.2041	13.1986	5.1119	3.9235	0.8176
484	7.7035	0.9333	4.9476	30.4549	7.0028	8.3134	5.1041	22.5872	1.118	0.8223	1.0223	0.5114	2	25.2531	4.4925	1.6891	8.7855	4.6798	2.0994	0.8223
485	9.2006	0.8797	5.41	61.7404	7.9279	-3.1396	4.1348	25.4282	0.8797	0.7246	1.0484	0.3873	2	22.3691	0.9493	2.8721	2.4512	4.2646	-0.7023	0.7246
486	6.3776	0.9289	4.0169	7.3514	5.7393	6.7328	4.7221	18.6124	1.0191	0.8334	0.9966	0.5338	2	18.9682	3.6281	1.9366	6.7968	4.4042	1.2771
487	7.8668	0.8871	4.5645	33.74	6.8101	7.2694	3.8953	21.9251	0.8109	0.7623	0.9859	0.4133	2	17.78	2.7853	0.6188	6.7394	3.6121	1.2925	0.7623
488	10.3985	0.8887	6.2495	78.8049	9.0715	3.0303	4.933	29.0314	1.0619	0.7857	0.9963	0.4252	2	30.8288	2.9683	0.3986	6.9804	4.7835	0.9342	0.7857
489	7.125	0.8774	4.0606	18.2442	6.0862	45.9085	2.9665	19.6396	0.6133	0.7387	0.9438	0.3794	2	12.0457	6.1388	0.4092	16.1809	1.6046	5.53	0.7386
490	7.855	0.9201	4.9753	33.4482	7.0456	6.6727	5.477	22.7052	1.2002	0.8181	1.0261	0.5031	2	27.2497	4.3901	1.867	8.7257	5.1116	1.8183	0.8179
491	7.0374	0.8497	3.746	16.6137	5.8249	24.7666	4.9576	18.7863	0.9885	0.7867	0.9235	0.4569	2	18.571	6.3036	0.6232	13.7959	3.7297	4.5994
492	9.2297	0.8923	5.5048	62.3624	8.065	8.2798	2.9117	25.8736	0.6195	0.7511	1.0001	0.4743	2	16.0281	2.5938	0.1223	5.4685	2.6706	1.3271	0.7511
493	8.198	0.8912	4.8768	41.3882	7.1356	-3.4789	0.6802	22.9526	0.1445	0.738	0.9453	0.4078	2	3.3171	0.1716	0	0.4208	0.7039	-0.1154	0.738
494	8.9013	0.9666	6.176	55.7057	8.4033	-1.905	5.4305	27.0299	1.2408	0.8873	1.0857	0.53	2	33.5385	2.2943	1.7855	4.3285	5.534	-0.6389
495	10.6435	0.9142	6.7087	81.6269	9.5512	-0.89	4.7732	30.5696	1.0475	0.7877	1.0222	0.4156	2	32.0217	1.7166	2.8629	4.13	4.8157	-0.285	0.7877
496	10.742	0.8968	6.6018	82.6483	9.4613	11.5424	3.9244	30.2657	0.856	0.7563	0.9905	0.4442	2	25.9079	4.5326	2.1845	10.203	3.4714	2.9904	0.7455
497	7.3461	0.8895	4.3443	22.4369	6.3646	22.3922	2.186	20.5283	0.4626	0.8207	1.0042	0.4443	2	9.4966	2.8802	0.2134	6.4828	1.6965	2.1265
498	12.4596	0.8984	7.6459	95.5606	11.0203	-5.3311	2.1513	35.165	0.4678	0.7688	0.9758	0.3968	2	16.4487	0.0222	0.4705	0.0559	2.266	-0.8769	0.7688
499	9.819	0.9297	6.3625	70.8918	8.943	-1.2872	5.3104	28.6779	1.1782	0.8801	1.0513	0.5247	2	33.7877	2.3872	1.0643	4.5499	5.3788	-0.4349	0.8345
500	5.4058	0.8793	3.015	1.2481	4.5871	15.164	2.0167	14.9321	0.4072	0.7664	0.9309	0.3987	2	6.0802	1.6042	0.3306	4.0234	1.7109	0.922	0.7664
501	9.3903	0.9068	5.7876	65.0138	8.3391	14.9691	3.5352	26.7523	0.7648	0.7438	1.0038	0.4445	2	20.4602	4.3988	0.9148	9.8962	3.006	3.0627	0.7438
502	10.7459	0.9735	7.6385	82.7508	10.2579	-0.121	2.5653	32.8651	0.5962	0.9196	1.0727	0.6151	2	19.5948	1.5561	0.4479	2.5298	2.5684	-0.0237	0.9196
503	11.5651	0.9423	7.8537	90.1698	10.7076	-5.6746	2.5773	34.2378	0.5912	0.799	1.1332	0.4712	2	20.2412	0.1347	0	0.2859	2.7235	-1.1486	0.799
504	7.7236	0.9155	4.8377	30.8122	6.8914	0.641	3.6988	22.2151	0.8055	0.8212	0.9864	0.4802	2	17.8935	1.8796	0.9502	3.9139	3.675	0.1147	0.8212
505	5.8231	0.9126	3.5809	2.5071	5.1354	57.6135	1.0529	16.6946	0.2258	0.784	0.9976	0.4364	2	3.7703	2.367	0.0236	5.4242	0.4463	2.1722	0.7839
506	8.0299	0.8755	4.567	36.9523	6.8657	5.5347	3.3758	22.0861	0.698	0.7934	0.9659	0.4292	2	15.4172	2.2219	2.3038	5.177	3.1889	0.8533	0.7934
507	7.5529	0.8979	4.5193	27.2429	6.6087	10.2921	4.6462	21.3054	0.9856	0.787	0.9841	0.4247	2	20.9977	3.9312	0.8695	9.2569	4.168	2.1611	0.787
508	6.5288	0.8684	3.5949	8.8493	5.508	16.3431	2.4629	17.8123	0.4971	0.773	0.938	0.4376	2	8.8539	2.3486	1.4766	5.3669	2.0604	1.447	0.773
509	6.3858	0.8891	3.6749	7.4427	5.508	22.0666	3.7116	17.8371	0.7647	0.7952	0.9857	0.47	2	13.6396	4.3692	1.8633	9.2963	2.8925	3.0098
510	10.6488	0.8666	6.0151	81.7287	9.0672	3.7052	8.4075	28.9918	1.7444	0.6916	0.9517	0.377	2	50.572	4.9264	2.7363	13.0656	8.096	1.8738	0.6916
511	5.423	0.9077	3.2745	1.3064	4.7456	8.1154	5.1039	15.4642	1.0807	0.8052	0.9847	0.4354	2	16.7127	3.3983	2.1901	7.8044	4.6896	1.3563	0.8026
512	7.2855	0.8341	3.7953	21.5617	5.9277	33.7498	4.1755	19.0915	0.8301	0.6449	0.9206	0.3371	2	15.8472	6.2809	0.3363	18.6314	2.7663	5.3484	0.6449
513	6.6567	0.9053	3.9831	10.425	5.8506	28.3023	4.8461	18.9328	1.0195	0.8474	0.9846	0.5111	2	19.3027	7.2388	0.4351	14.164	3.4745	5.4631
514	8.5787	0.8243	4.3305	49.75	6.9257	-3.4761	4.761	22.2159	0.9281	0.7257	0.867	0.4134	2	20.6177	1.3201	0.4983	3.193	4.9265	-0.7167	0.7129
515	7.0708	0.8736	4.0577	17.1986	6.0134	6.9619	5.3828	19.4061	1.1255	0.8221	0.9481	0.4699	2	21.8416	3.8736	1.8351	8.2443	5.008	1.5206
516	6.4024	0.9187	3.8217	7.5644	5.7007	16.6522	3.7291	18.4784	0.7713	0.7384	0.9922	0.4054	2	14.2516	3.6332	1.0708	8.9622	3.1082	2.3732	0.7384
517	6.2818	0.915	3.8537	5.9592	5.568	18.8557	6.1213	18.0566	1.3064	0.8032	0.9928	0.4898	2	23.5897	6.8811	1.7197	14.0474	4.9671	4.448	0.8032
518	6.6821	0.9371	4.3849	10.8917	6.0734	-0.4799	5.9208	19.6721	1.3197	0.8384	1.1157	0.4661	2	25.9621	2.6482	1.6722	5.6819	5.9492	-0.1246	0.8384
519	8.0221	0.9601	5.5751	36.7284	7.5039	8.2028	7.4664	24.1958	1.7204	0.7976	1.1041	0.4705	2	41.6262	6.6396	3.1074	14.1108	6.854	3.4145	0.7976
520	7.4673	0.8146	3.675	24.8198	5.9406	9.4413	6.7168	19.1102	1.2917	0.7336	0.8911	0.351	2	24.6841	4.4654	2.6439	12.7225	6.0826	2.3305
521	8.4485	0.9097	5.2031	46.6421	7.5082	8.5669	3.1556	24.1457	0.68	0.8248	0.9682	0.4894	2	16.419	2.8187	0.4645	5.7593	2.8853	1.4066	0.8248
522	10.9012	0.9893	8.1511	84.2977	10.5749	0.7825	8.7177	33.8818	2.0973	1.0285	1.2252	0.78	2	71.0588	7.3026	3.0799	9.3623	8.6495	0.556
523	6.3046	0.9028	3.7834	6.1099	5.5166	29.6245	7.3806	17.8804	1.5617	0.8264	0.9897	0.4639	2	27.9238	10.6817	1.0162	23.0273	5.1941	8.2723
524	9.0097	0.8788	5.1924	57.5026	7.7523	8.0604	7.5646	24.8754	1.579	0.7705	0.9643	0.4804	2	39.2785	6.5068	3.7768	13.546	6.9549	3.166	0.7705
525	5.5066	0.7748	2.4448	1.5691	4.1374	13.6826	7.4727	13.4028	1.3631	0.7011	0.8443	0.3218	2	18.2692	4.5757	0.7398	14.2171	6.4501	2.4997
526	7.0306	0.8461	3.7122	16.5164	5.795	11.7592	4.5583	18.6881	0.9055	0.7453	0.8954	0.4268	2	16.9212	3.7065	0.9509	8.6844	4.0223	1.9898	0.7453
527	6.059	0.8724	3.4539	4.0741	5.1225	13.5646	7.6874	16.606	1.5989	0.7975	1.0065	0.4545	2	26.5514	6.6217	1.3122	14.5687	6.6446	3.6016
528	5.9075	0.8793	3.4367	3.0669	5.0283	4.3043	4.8998	16.3181	1.0319	0.7568	0.9915	0.4175	2	16.839	2.6824	1.8746	6.425	4.6889	0.7248	0.7568
529	8.3889	0.8919	4.9861	45.2908	7.3112	13.1318	8.2343	23.5049	1.7467	0.827	1.008	0.4655	2	41.0569	8.7212	2.4613	18.7348	7.153	5.3915	0.827
530	9.4316	0.8247	4.7354	65.7412	7.6324	5.7353	5.332	24.4364	1.0333	0.7002	0.8878	0.3567	2	25.2491	3.241	0.8947	9.0859	5.0262	1.4481	0.7001
531	8.1718	0.8722	4.6579	40.6968	6.9642	4.0157	6.8839	22.3917	1.432	0.8934	0.9756	0.5113	2	32.0645	4.6657	2.5323	9.126	6.6074	1.2876
532	9.2779	0.8856	5.4523	63.2557	8.0479	11.0567	6.0576	25.8116	1.2796	0.7779	0.9858	0.4534	2	33.028	6.0949	1.5	13.4412	5.3879	3.6518	0.7779
533	7.8837	0.717	3.1162	33.9958	5.5423	16.4079	9.9274	17.7581	1.7421	0.6438	0.8536	0.2822	2	30.9357	7.4177	1.2722	26.2849	8.2984	5.0759
534	8.2135	1.0057	6.2128	41.7351	8.0436	1.1238	7.2389	25.9515	1.733	1.005	1.1298	0.7148	2	44.974	5.6215	2.5266	7.8647	7.1576	0.5054
535	5.9896	0.8756	3.3805	3.4808	5.0797	31.2554	4.614	16.475	0.9467	0.8201	0.9396	0.4912	2	15.5976	6.4333	0.5062	13.0962	3.1719	4.8751
536	7.4701	0.9393	4.8642	24.9229	6.8272	13.8363	6.3827	22.0431	1.4084	0.7753	1.0459	0.4242	2	31.0465	6.6288	1.0715	15.6251	5.4996	4.2957	0.7753
537	8.2612	0.8574	4.5464	42.7033	6.9257	8.8257	3.9053	22.2535	0.7978	0.7224	0.9464	0.3669	2	17.7549	2.8733	1.3058	7.8319	3.5606	1.567	0.7224
538	8.5541	0.9442	5.6528	49.2205	7.8851	11.6063	6.1686	25.3728	1.3743	0.9038	1.0812	0.5356	2	34.8698	6.9675	2.4868	13.0087	5.4526	4.0471
539	10.0544	0.8928	6.0685	74.3822	8.806	3.5447	7.2261	28.2019	1.5549	0.6952	0.9863	0.4083	2	43.8513	4.3999	2.1172	10.7774	6.9699	1.5544	0.6952
540	10.729	0.8711	6.1466	82.5458	9.1829	6.8559	7.3467	29.3606	1.538	0.7318	0.9843	0.429	2	45.157	6.0318	1.4635	14.0588	6.843	3.0959	0.7318
541	6.1314	0.9405	3.9985	4.64	5.5765	3.1862	7.4106	18.1153	1.6357	0.8738	1.0386	0.569	2	29.6313	5.0268	3.8815	8.8337	7.1746	0.9441
542	6.5568	0.968	4.468	9.3109	6.1462	2.6555	4.682	19.9405	1.0491	0.9704	1.0722	0.6108	2	20.919	3.3394	0.536	5.467	4.5576	0.5555
543	11.0232	0.886	6.6242	85.9137	9.5983	-0.7385	6.8275	30.6832	1.474	0.8072	0.9884	0.4376	2	45.2264	2.6761	1.6163	6.1147	6.8779	-0.334	0.8072
544	8.8005	0.8047	4.2569	53.9728	6.9428	15.463	9.6027	22.248	1.8374	0.6801	0.9305	0.3314	2	40.8777	9.0107	2.1037	27.1938	8.1178	6.3209	0.6795
545	9.2274	0.9308	6.0854	62.3179	8.4033	6.745	7.6466	26.984	1.7244	0.8672	1.0358	0.5161	2	46.5325	6.8185	1.9787	13.2126	7.1308	3.1386	0.8672
546	6.0295	0.9134	3.6253	3.8662	5.3281	7.1595	7.0556	17.3013	1.4784	0.8707	0.9775	0.5019	2	25.5787	5.1188	2.1737	10.1994	6.5504	1.8313
547	10.1902	0.8892	6.1137	76.233	8.8916	-1.4877	8.7837	28.4668	1.8864	0.7891	0.9579	0.4653	2	53.7011	3.3492	2.2572	7.1976	8.9144	-0.7989	0.7891
548	6.3508	0.8384	3.3018	6.9566	5.1739	13.2501	8.3432	16.7282	1.6468	0.7267	0.8944	0.411	2	27.5477	6.6247	4.6045	16.1188	7.2377	3.6501	0.7267
549	13.9402	0.8657	8.0173	99.3081	11.9069	-1.7733	4.7733	37.9118	1.0094	0.7822	1.002	0.4408	2	38.2686	1.4629	0.8131	3.3185	4.8579	-0.6786
550	6.8878	0.8515	3.6918	14.0425	5.7093	6.753	7.0688	18.4252	1.4164	0.7463	0.9093	0.4253	2	26.0966	4.5653	4.8016	10.7355	6.5914	1.7623	0.7463
551	7.5741	0.859	4.0906	27.6273	6.3475	12.1939	5.2696	20.4387	1.0547	0.7294	0.9099	0.4272	2	21.5558	4.6052	1.252	10.7797	4.6271	2.6285	0.7294
552	10.985	0.8545	6.1262	85.3382	9.23	-1.3867	7.4051	29.4888	1.5384	0.829	0.9431	0.5028	2	45.3652	3.1459	2.9087	6.2566	7.5078	-0.6291
553	7.5447	0.9175	4.7462	26.9987	6.7415	7.3098	4.3947	21.7466	0.9592	0.802	1.0445	0.4882	2	20.8583	3.5135	0.6872	7.1965	4.0735	1.5247	0.802
554	10.6547	0.8403	5.7018	81.8816	8.8017	8.6775	7.8506	28.1274	1.5914	0.7595	0.9358	0.3878	2	44.7627	6.6648	1.3771	17.1849	7.1694	3.8843	0.7595
555	7.771	0.98	5.5552	31.9257	7.4097	17.5649	5.1301	23.9258	1.1911	0.9098	1.0965	0.5771	2	28.4989	7.4465	0.7654	12.9028	4.229	5.0058	0.9098
556	7.7986	0.8757	4.4491	32.3229	6.6644	1.1416	4.2093	21.4538	0.8729	0.7846	0.9348	0.4679	2	18.7278	2.1607	2.7976	4.6182	4.1613	0.2138
557	5.764	0.8756	3.2651	2.3601	4.8827	2.9303	3.2703	15.8562	0.6734	0.8512	0.9394	0.4709	2	10.678	1.8079	1.2422	3.839	3.1745	0.3129
558	10.8484	0.8677	6.2297	83.7802	9.2514	2.5943	7.3797	29.5718	1.5546	0.773	0.9754	0.4525	2	45.9736	4.4453	1.9073	9.8241	7.1883	1.1927	0.773
559	5.9614	0.8953	3.5041	3.2737	5.1654	17.5708	6.6346	16.7678	1.3865	0.7971	0.9642	0.4875	2	23.2482	6.7508	2.6794	13.8484	5.4689	4.0849	0.7971
560	7.7064	0.9042	4.7148	30.562	6.7929	14.9414	7.3741	21.8919	1.5881	0.786	0.9845	0.4609	2	34.7672	8.0858	1.9134	17.5423	6.2722	5.1947	0.786
561	10.4348	0.8782	6.0983	79.2548	8.9987	8.8369	6.3234	28.7899	1.3394	0.7383	0.9716	0.4543	2	38.562	6.0269	0.4212	13.2648	5.7646	3.4077	0.7383
562	7.991	0.9861	5.9268	35.9477	7.6709	3.1047	6.7688	24.7547	1.6206	0.8928	1.1691	0.5784	2	40.1171	5.0387	3.0292	8.7122	6.5586	1.2455	0.8928
563	10.27	0.8989	6.2878	77.4638	9.0587	7.336	4.3859	29.0032	0.9508	0.7878	0.9776	0.4628	2	27.5776	3.9039	0.8677	8.436	4.0642	2.0231	0.7878
564	12.5188	0.9212	8.0833	95.8411	11.3501	11.3937	7.3927	36.2295	1.6494	0.7716	1.0341	0.4533	2	59.7576	9.778	2.3743	21.57	6.5504	6.8086	0.7655
565	7.1317	0.9261	4.5658	18.3755	6.4203	3.5241	2.3561	20.7482	0.5185	0.8377	0.9872	0.5083	2	10.7575	1.5344	0.1968	3.0189	2.2731	0.3791
566	6.7762	0.8877	4.0498	12.1124	5.8464	13.3044	5.4679	18.8982	1.1717	0.9199	0.9874	0.5975	2	22.1438	5.7785	2.8817	9.6713	4.7405	2.9461
567	6.0699	0.9696	4.1109	4.1336	5.6836	0.6032	5.2267	18.4893	1.1621	0.8198	1.0796	0.469	2	21.4864	2.566	1.4	5.4715	5.1952	0.1296	0.8198
568	9.5279	0.9218	6.0661	66.8394	8.6004	8.9075	5.3417	27.592	1.1744	0.8234	0.9907	0.4963	2	32.4031	5.3012	0.5027	10.6815	4.8658	2.8863	0.8234
569	5.8361	0.9057	3.5307	2.5953	5.1097	6.5474	6.3975	16.6055	1.3603	0.8705	1.0425	0.5297	2	22.5877	4.6457	3.0285	8.7707	5.9787	1.4789
570	12.8815	0.8896	7.7787	97.1386	11.2901	-0.9156	4.465	36.0027	0.9647	0.7953	0.9791	0.4641	2	34.7318	1.7731	1.4464	3.8206	4.5059	-0.318	0.7857
571	9.0525	0.8987	5.4453	58.323	7.9622	20.7509	5.8718	25.5584	1.251	0.7786	0.9681	0.4127	2	31.9736	8.5551	3.279	20.7312	4.6533	6.6348	0.7786
572	7.5689	0.9556	5.121	27.4874	7.0371	8.119	1.9506	22.7232	0.4396	0.8832	1.0372	0.5568	2	9.9889	1.8089	1.5715	3.2488	1.7922	0.811	0.8832
573	8.9714	0.9622	6.2085	56.8154	8.4333	2.5341	5.9264	27.1182	1.3568	0.8214	1.0846	0.541	2	36.7943	4.0574	2.6333	7.4996	5.7762	0.9324	0.8214
574	7.173	0.9679	4.9031	19.2975	6.7415	12.293	7.4724	21.8106	1.6798	0.8285	1.0858	0.5614	2	36.638	8.1832	2.4784	14.5766	6.5539	4.5039	0.8285
575	8.0995	0.9265	5.2529	38.6045	7.3197	29.5276	7.7912	23.5742	1.7361	0.8355	1.0823	0.5061	2	40.9265	14.8634	2.6088	29.3685	5.4907	12.0846
576	6.206	0.9587	4.0699	5.0884	5.7521	9.7457	3.7409	18.6905	0.8146	0.8563	1.0248	0.5041	2	15.2251	3.1856	2.0189	6.3199	3.3763	1.4838
577	8.5137	0.932	5.5503	48.4502	7.748	30.5486	1.4891	24.9266	0.3316	0.8582	1.0156	0.4954	2	8.2652	3.0372	0.3088	6.1308	1.0342	2.5249	0.8582
578	8.2819	0.8958	5.0049	43.2483	7.2469	36.5546	3.251	23.3079	0.6981	0.7766	1.0046	0.4096	2	16.271	6.7926	1.1586	16.5845	2.0626	5.9478	0.7766
579	10.4014	0.7818	4.7806	78.8548	8.0007	-5.2376	4.2981	25.5471	0.8043	0.6829	0.9304	0.3076	2	20.5474	0.3154	0.1276	1.0251	4.5232	-1.0762	0.6829
580	7.6316	0.8669	4.3571	28.7164	6.4546	12.8894	3.021	20.7842	0.6333	0.7982	1.0016	0.4295	2	13.1628	2.8269	0.6809	6.582	2.6316	1.6966	0.7982
581	5.735	0.9268	3.5848	2.1546	5.1311	-3.4547	2.3231	16.699	0.4987	0.7613	1.0537	0.4745	2	8.3278	0.8526	2.1418	1.797	2.4033	-0.2877	0.7613
582	7.1692	0.8793	4.0882	19.1985	6.1376	5.5527	3.4211	19.8032	0.7062	0.8788	1.0047	0.5512	2	13.986	2.5576	1.2029	4.6399	3.2311	0.7766
583	4.2366	0.7525	1.682	0.1735	3.0667	-22.2032	3.5728	10.0159	0.6	0.6689	0.8351	0.3456	2	6.0095	0.1746	1.6017	0.5052	4.3662	-1.3343
584	7.1191	0.8116	3.4652	18.0803	5.6365	13.8429	2.7512	18.1516	0.5252	0.7391	0.9214	0.3765	2	9.5334	2.2121	0.4578	5.8759	2.3703	1.3197	0.7365
585	13.0289	0.838	6.9474	97.5926	10.7676	-2.6267	3.9653	34.3006	0.8031	0.6737	0.9396	0.411	2	27.5482	0.9488	1.9293	2.3088	4.0694	-0.7236	0.6675
586	7.064	0.8368	3.6074	17.0033	5.7607	3.6316	5.1005	18.5697	0.9908	0.6955	0.9101	0.3745	2	18.3994	2.5088	2.2218	6.6995	4.9152	0.6682	0.6955
587	8.9038	0.818	4.5235	55.7482	7.1398	5.2751	4.9891	22.8816	0.9863	0.7731	0.9714	0.4041	2	22.5683	3.1004	1.1722	7.6716	4.726	1.1905
588	10.0147	0.8268	5.1274	73.9472	8.1335	-1.4712	6.2969	26.013	1.2412	0.7454	0.8838	0.3948	2	32.2867	2.0473	2.5115	5.1863	6.3895	-0.475
589	10.0739	0.8535	5.5391	74.5759	8.4419	4.1573	4.3061	27.0122	0.883	0.7482	0.9595	0.4314	2	23.8518	2.7719	0.7449	6.4258	4.127	0.9916	0.7482
590	10.0425	0.8784	5.8366	74.3338	8.656	-2.9948	6.0975	27.7139	1.2841	0.7771	0.9765	0.4342	2	35.5886	1.6609	0.7922	3.8254	6.2801	-1.0658	0.7771
591	7.4493	0.8705	4.2352	24.5455	6.3218	6.7156	5.2106	20.3712	1.0833	0.783	0.9511	0.4786	2	22.0679	3.8083	0.7356	7.9572	4.8606	1.482	0.783
592	8.7864	0.8416	4.6629	53.6371	7.2426	10.8695	4.9626	23.2311	0.9961	0.7616	1.0312	0.3932	2	23.1399	4.2544	0.7449	10.8197	4.4231	2.5152	0.7616
593	7.6961	0.7904	3.6414	30.2052	5.9492	9.5828	5.381	19.1111	1.0253	0.6894	0.9219	0.3506	2	19.5944	3.5833	1.2938	10.2218	4.8654	1.8777	0.6894
594	7.0939	0.9716	4.9709	17.7858	6.6901	13.5907	6.105	21.6541	1.4015	0.9661	1.1125	0.6141	2	30.3473	7.3638	3.1186	11.9919	5.2753	4.1244
595	7.531	0.8677	4.1902	26.4769	6.3732	5.6082	4.6388	20.5296	0.9468	0.6823	0.9533	0.3787	2	19.4375	2.7481	2.3078	7.2574	4.3786	1.0901	0.6823
596	13.7387	0.8288	7.2583	98.8486	11.2387	-1.9026	8.1423	35.7704	1.6522	0.7639	0.9101	0.4572	2	59.0996	2.6694	3.1125	5.8381	8.2973	-1.1244
597	7.6342	0.823	3.9079	28.8223	6.1376	14.8584	4.7865	19.7385	0.9477	0.7049	0.9105	0.3459	2	18.7053	4.189	1.0469	12.11	4.0753	2.7793	0.7049
598	6.5552	0.8834	3.7436	9.2493	5.6236	13.0629	6.1335	18.1933	1.2621	0.7186	0.9584	0.3701	2	22.9612	4.9727	2.8844	13.4375	5.3323	2.9994	0.7186
599	7.431	0.8285	3.7679	24.2375	6.0091	16.0444	7.4072	19.3408	1.443	0.7717	0.9266	0.4346	2	27.9095	7.1805	1.4049	16.5228	6.2188	4.4779
600	8.6546	0.8441	4.5964	51.6804	7.1527	1.3221	5.7661	22.9513	1.1548	0.7854	0.9236	0.4011	2	26.5032	2.6325	2.7455	6.5635	5.6899	0.3504	0.7854
601	7.4228	0.8871	4.3035	24.1008	6.416	37.3489	5.9746	20.6868	1.2429	0.7703	0.9529	0.4513	2	25.7116	11.2925	0.7155	25.02	3.7431	9.603	0.7703
602	7.6496	0.9243	4.801	29.1402	6.8871	20.6175	5.2271	22.2126	1.1298	0.8638	1.0318	0.5164	2	25.0952	7.3168	0.319	14.1684	4.1494	5.174	0.8638
603	7.9115	0.7894	3.6702	34.4722	6.1119	5.6603	7.4751	19.6214	1.3982	0.755	0.8363	0.3753	2	27.435	4.1998	3.3408	11.1894	7.052	1.5529
604	9.6431	0.835	5.1032	68.5489	7.9022	-2.1125	10.3605	25.2954	2.0902	0.6961	0.8959	0.3839	2	52.8717	2.9445	0.6662	7.67	10.5794	-1.1169	0.6961
605	6.8568	0.8965	4.0748	13.3434	5.9749	13.9116	6.3678	19.3124	1.3436	0.7958	0.9675	0.4634	2	25.9475	6.1498	1.134	13.2721	5.482	3.6097	0.7944
606	8.6533	0.9053	5.3369	51.5564	7.6581	7.1738	5.9046	24.611	1.2804	0.8655	1.0115	0.4986	2	31.512	4.9937	1.7033	10.0145	5.481	2.2606
607	8.451	0.8972	5.0226	46.722	7.4097	24.7492	7.9154	23.8207	1.669	0.8013	0.9719	0.5049	2	39.7561	12.8468	3.2551	25.4434	5.9564	9.8393	0.8013
608	6.9735	0.8742	3.9481	15.3224	5.932	20.1827	10.0161	19.1511	2.0649	0.7854	0.9555	0.4234	2	39.5447	11.3664	1.8881	26.8441	7.9947	7.9812	0.7854
609	7.9607	0.9112	5.0117	35.2449	7.0756	8.9857	6.9659	22.7883	1.532	0.8748	1.0088	0.5692	2	34.9111	6.7454	1.0195	11.8517	6.34	3.137
610	7.8908	0.9466	5.3397	34.2155	7.2769	0.5216	5.2382	23.4652	1.192	0.9046	1.0425	0.5517	2	27.9706	3.0207	2.3859	5.4753	5.2109	0.1459
611	13.6035	0.823	7.0982	98.734	11.0503	1.5346	6.158	35.172	1.2428	0.7449	0.9274	0.4326	2	43.7108	3.2936	0.914	7.6143	6.0635	0.6708
612	7.4756	0.8582	4.1141	25.0259	6.2575	24.193	6.2444	20.1553	1.2746	0.7761	0.979	0.3894	2	25.6901	8.0582	0.5648	20.6964	4.7337	6.2152
613	14.408	0.8094	7.2812	99.596	11.5214	0.9948	8.807	36.6373	1.7503	0.7412	0.9484	0.3629	2	64.1254	3.8024	2.4001	10.477	8.7194	0.6379
614	10.6141	0.8645	6.0391	81.2204	9.0158	-1.0324	8.0263	28.828	1.6814	0.7247	0.9821	0.3719	2	48.4716	2.5156	1.6214	6.7637	8.1092	-0.5004	0.7247
615	8.4231	0.7999	4.0668	46.0046	6.6002	7.5682	6.4467	21.1665	1.2386	0.6605	0.9215	0.2985	2	26.2176	3.7627	1.2148	12.6073	5.9588	1.9842	0.6605
616	9.2416	0.8655	5.2568	62.6298	7.838	4.5746	6.9744	25.1287	1.459	0.7006	0.9627	0.3984	2	36.6631	4.3287	2.8265	10.8654	6.6554	1.6772	0.7006
617	6.6345	0.8593	3.5663	10.1457	5.5423	1.8587	5.4067	17.9093	1.0766	0.7954	0.9322	0.4638	2	19.282	2.8195	2.9022	6.0791	5.3062	0.3584
618	6.5333	0.8442	3.4871	8.88	5.3624	19.9984	2.4888	17.3268	0.5009	0.761	0.947	0.4221	2	8.6787	2.5761	0.1651	6.1028	1.9911	1.7356
619	6.8109	0.9256	4.3341	12.5531	6.1205	1.6675	6.0011	19.8055	1.3132	0.8358	1.1171	0.5344	2	26.0093	3.5873	2.6854	6.7127	5.901	0.4337
620	6.8535	0.9076	4.1638	13.2484	6.0434	12.7841	8.2203	19.5411	1.7516	0.8202	0.9878	0.4545	2	34.2277	7.6344	2.9701	16.7964	7.1695	4.3757	0.8202
621	6.7106	0.9152	4.1833	11.2037	5.962	2.8721	6.5611	19.2949	1.4225	0.7966	1.0242	0.429	2	27.4472	3.522	3.1098	8.2105	6.3728	0.7883	0.7966
622	7.4953	0.7761	3.4231	25.4046	5.6879	8.0583	8.3816	18.2753	1.5699	0.6871	0.8968	0.3313	2	28.691	4.8652	1.237	14.6846	7.7062	2.312	0.6871
623	8.3652	0.8522	4.4746	44.8957	6.9728	20.8735	6.8302	22.3952	1.3647	0.7331	0.9401	0.4144	2	30.5622	8.6188	0.6879	20.7996	5.4045	6.3794	0.7303
624	8.5876	0.8964	5.2319	50.1176	7.5253	9.9511	5.1757	24.1831	1.1197	0.7541	1.0757	0.4443	2	27.0785	4.7653	1.422	10.7253	4.6606	2.6946	0.7541
625	6.1229	0.9157	3.7634	4.4909	5.4266	25.8894	9.0177	17.6136	1.9268	0.8388	1.0141	0.499	2	33.9371	12.1211	1.5267	24.2896	6.6831	8.7861
626	7.4579	0.8827	4.3372	24.7169	6.416	14.2503	4.6932	20.682	0.9842	0.8033	0.9663	0.4781	2	20.3553	4.8248	1.701	10.0914	4.0244	2.9007	0.8015
627	8.4011	0.8542	4.6041	45.5283	7.0199	2.8231	5.8456	22.5458	1.1937	0.7795	0.938	0.4308	2	26.9137	3.2069	0.2609	7.4444	5.6806	0.7598	0.7795
628	6.3341	0.9278	4.0201	6.6536	5.6922	-2.5328	4.2358	18.4628	0.9223	0.823	1.0504	0.4789	2	17.0283	1.6485	1.0259	3.4424	4.343	-0.4313	0.8206
629	8.6035	0.9139	5.386	50.3633	7.6838	-4.7617	3.4344	24.7024	0.7488	0.7139	1.0322	0.4027	2	18.4976	0.5679	2.2496	1.4104	3.5979	-0.8808	0.7139
630	12.685	0.8621	7.241	96.6295	10.7762	3.2035	7.8072	34.3555	1.6455	0.7409	1.0147	0.4317	2	56.532	5.0733	2.1182	11.7522	7.5571	1.811	0.7409
631	7.0626	0.8401	3.6888	16.9383	5.7821	-3.2349	7.5136	18.6409	1.4868	0.7726	0.9405	0.4398	2	27.7162	2.5147	3.4938	5.718	7.7567	-0.8966
632	7.5819	0.861	4.2516	27.8375	6.3689	19.6519	6.774	20.508	1.4043	0.7539	1.0357	0.4557	2	28.8003	8.1398	1.9743	17.864	5.4428	5.6598	0.7539
633	9.2306	0.8444	4.981	62.4069	7.641	14.9534	4.6569	24.4857	0.9473	0.7543	0.9396	0.4276	2	23.196	5.1623	1.6966	12.0716	3.9606	3.4686	0.7543
634	5.4488	0.8524	2.9334	1.3939	4.4886	-3.7201	10.3001	14.5914	2.0707	0.8261	0.9407	0.5063	2	30.2142	4.2855	1.6613	8.4635	10.6833	-1.124
635	10.1121	0.9003	6.2457	75.2559	8.9302	2.9937	6.3515	28.6014	1.387	0.7564	1.0553	0.4171	2	39.6697	3.7576	1.5984	9.0086	6.1614	1.1876	0.7564
636	6.7198	1.0274	5.1831	11.4225	6.6773	13.6718	6.8416	21.6889	1.635	0.878	1.1705	0.549	2	35.4607	8.0908	2.5152	14.7363	5.9062	4.8481	0.878
637	10.1638	0.946	6.8863	76.0371	9.4227	6.0581	2.9388	30.2059	0.67	0.9283	1.0378	0.6252	2	20.2373	2.9519	0.8622	4.7218	2.7608	1.226
638	7.2166	0.9522	4.8912	20.1591	6.6773	14.8998	4.1214	21.5883	0.9338	0.9202	1.0442	0.5671	2	20.1586	4.9925	1.0168	8.804	3.5073	3.0036
639	10.1186	0.8733	5.7755	75.3533	8.6732	0.9682	7.4342	27.7619	1.5466	0.7342	0.9629	0.4067	2	42.9363	3.41	1.6505	8.3844	7.3622	0.4157	0.7342
640	8.4942	0.8671	4.8211	47.9658	7.2041	11.3398	5.8317	23.1395	1.215	0.7547	0.9684	0.4342	2	28.1152	5.4333	1.1204	12.5129	5.1704	3.1882	0.7547
641	10.5877	0.9297	6.9366	80.9669	9.6583	9.9247	4.4852	30.9253	1.006	0.5557	1.0678	0.3327	2	31.1123	4.4321	0.9983	13.3199	4.0401	3.0878	0.5557
642	7.0187	0.9121	4.3064	16.2251	6.2233	12.8647	6.1768	20.1119	1.3226	0.8022	1.0029	0.4707	2	26.5999	5.9555	0.5962	12.6518	5.3822	3.422	0.8022
643	7.165	0.9	4.3338	19.0995	6.2747	24.0151	5.8811	20.2585	1.2581	0.7988	1.0329	0.4877	2	25.4877	8.3004	2.4343	17.019	4.4688	6.1209	0.7988
644	6.4484	0.8539	3.4559	7.9914	5.3495	2.3127	6.9116	17.2975	1.3809	0.7974	0.9378	0.4107	2	23.8858	3.3251	3.6952	8.0969	6.7517	0.5524
645	4.9702	0.9283	3.071	0.4921	4.4287	12.1544	5.9187	14.4941	1.254	0.8825	0.9931	0.5577	2	18.1762	5.1091	1.4448	9.1603	5.1993	2.2092
646	7.0895	0.8393	3.661	17.6878	5.7993	-1.5166	3.141	18.6937	0.6151	0.7435	0.8978	0.3956	2	11.4992	1.0872	1.4504	2.7479	3.1886	-0.1744
647	5.6481	0.9545	3.7511	1.8616	5.1953	17.9789	5.5823	16.9358	1.2364	0.9438	1.0813	0.603	2	20.9396	6.5258	1.6028	10.8215	4.5786	3.7647
648	12.3342	0.9114	7.759	94.8338	11.0631	0.606	4.3065	35.316	0.9462	0.9555	1.0731	0.5878	2	33.4144	2.7184	0.7532	4.6249	4.2804	0.2025
649	10.2456	0.9072	6.3699	77.1675	9.1186	2.4962	4.4425	29.2017	0.9691	0.7422	1.0046	0.409	2	28.2985	2.4782	1.0144	6.0587	4.3316	0.7064	0.7421
650	7.4872	0.934	4.8346	25.1635	6.8058	13.3462	4.4449	21.9691	0.9782	0.8381	1.0685	0.4861	2	21.4892	4.7404	1.0642	9.7514	3.8517	2.868	0.8381
651	8.3583	0.9507	5.6645	44.6592	7.7523	17.9169	6.5051	24.964	1.476	0.894	1.079	0.5811	2	36.8479	9.7049	3.0311	16.7006	5.3395	6.602	0.894
652	8.0579	0.82	4.0373	37.5509	6.4631	17.8905	3.1684	20.7577	0.6162	0.6519	0.9406	0.3232	2	12.7917	3.1294	0.8123	9.6822	2.6015	2.2885	0.6519
653	9.8672	0.8929	6.017	71.9348	8.6389	3.955	3.7546	27.6776	0.8162	0.8186	1.0487	0.4599	2	22.5915	2.552	0.326	5.5488	3.6061	0.8935
654	8.3655	0.9369	5.5576	44.9352	7.6495	-1.5273	4.7219	24.6237	1.0657	0.5348	1.1854	0.3287	2	26.2427	1.1752	0.5252	3.5748	4.794	-0.4008	0.5348
655	6.452	0.9083	3.8864	8.0525	5.6836	28.1885	2.7272	18.4118	0.5757	0.8338	1.0025	0.4689	2	10.599	3.9059	0.8713	8.3307	1.9585	2.9877
656	7.8485	0.9646	5.367	33.1933	7.3711	16.9029	5.5824	23.7845	1.2597	0.8337	1.0295	0.4664	2	29.9606	7.2275	1.5686	15.498	4.6388	5.0642	0.8337
657	7.7499	0.921	4.8535	31.4218	6.9557	22.705	1.9836	22.424	0.4293	0.8119	1.045	0.4474	2	9.6274	2.8719	0.4465	6.4186	1.5332	2.1859	0.8119
658	9.5409	0.9664	6.6452	66.9313	9.0201	24.2061	2.9607	28.967	0.6792	0.9025	1.0556	0.6239	2	19.6744	6.1625	1.3346	9.877	2.244	4.7624
659	9.1009	0.9163	5.7893	59.4095	8.1592	3.2384	3.6975	26.199	0.817	0.7893	1.0297	0.4718	2	21.4058	2.3811	1.6006	5.047	3.5777	0.6932	0.7893
660	8.5849	0.9946	6.3639	49.9541	8.3263	22.3964	2.3198	26.8243	0.5504	0.9463	1.1422	0.6539	2	14.7631	4.4837	1.1327	6.8565	1.8003	3.3064
661	9.6598	0.9484	6.5165	68.735	8.9687	-1.2146	3.6286	28.7822	0.8215	0.7968	1.0621	0.4806	2	23.646	1.4778	0.0902	3.0751	3.6727	-0.2872	0.7968
662	5.6825	0.9352	3.6481	2.008	5.1268	13.2025	3.7009	16.6962	0.8086	0.8558	1.0484	0.4996	2	13.5012	3.3876	0.5746	6.7798	3.2123	1.7825
663	10.0217	0.8861	5.9132	74.0438	8.7117	6.8846	5.2668	27.8979	1.1163	0.7727	0.9533	0.4903	2	31.1436	4.5486	1.6565	9.2773	4.9042	2.1441	0.7727
664	7.3804	0.8937	4.381	23.1137	6.4246	8.2974	2.5851	20.7218	0.5465	0.799	0.9866	0.4327	2	11.3252	1.9654	1.6281	4.5423	2.3706	0.9397	0.799
665	12.7364	0.7814	5.9957	96.799	9.821	1.2236	6.5632	31.2655	1.2586	0.622	0.9657	0.2697	2	39.3511	2.2297	1.1823	8.2683	6.4829	0.4815	0.622
666	7.6087	0.8839	4.4707	28.329	6.5574	5.6886	3.2207	21.1271	0.6815	0.7396	0.9956	0.4119	2	14.399	2.0703	0.945	5.0262	3.0375	0.8191	0.7396
667	7.1204	0.9359	4.6456	18.1459	6.476	10.9706	4.0596	20.9353	0.9008	0.9064	1.0489	0.5431	2	18.8595	4.0321	1.216	7.4236	3.6143	2.069
668	6.0224	0.9016	3.5303	3.7771	5.2553	12.7717	4.807	17.058	0.9949	0.8349	0.9768	0.4708	2	16.9703	4.1417	2.7233	8.7963	4.1931	2.1674
669	7.9116	0.8819	4.5705	34.5089	6.8101	29.0052	4.658	21.9188	0.9713	0.6748	0.9732	0.3305	2	21.2893	7.268	2.1432	21.9881	3.3069	6.175	0.6748
670	4.1795	0.8801	2.2931	0.0867	3.5121	-5.8444	8.3608	11.5559	1.6591	0.8401	0.9229	0.5156	2	19.1722	3.4425	6.6	6.6765	8.8496	-1.1205
671	6.017	0.9002	3.5803	3.7475	5.2425	3.0755	2.3186	17.016	0.4878	0.796	0.9987	0.4822	2	8.3012	1.3388	0.5299	2.7768	2.2473	0.2553	0.796
672	9.4091	0.7866	4.3748	65.4225	7.2683	6.0482	4.4044	23.2511	0.8287	0.6652	0.9206	0.3256	2	19.2684	2.5126	0.8204	7.7177	4.138	1.1654	0.6652
673	11.9836	0.8957	7.3402	92.9501	10.562	0.2557	5.1443	33.7225	1.1197	0.7312	0.9791	0.3947	2	37.7602	2.1219	0.8034	5.3757	5.1311	0.0965	0.7312
674	9.5109	0.9494	6.4671	66.4266	8.8359	16.9841	5.3928	28.3666	1.2295	0.9717	1.0552	0.6688	2	34.8761	8.9175	1.6492	13.3336	4.4769	5.9234
675	9.5981	0.8845	5.6596	67.946	8.322	-0.6625	6.3264	26.6719	1.3424	0.7596	1.007	0.4113	2	35.8048	2.3821	1.6513	5.7916	6.3683	-0.2372	0.7596
676	6.4088	0.8594	3.5081	7.6254	5.3495	12.461	4.8236	17.304	0.9779	0.8006	0.9226	0.4541	2	16.9216	4.0259	1.0954	8.8665	4.2225	2.1086
677	7.9635	0.855	4.3729	35.4295	6.6516	12.0918	7.4158	21.3893	1.5161	0.6867	0.9504	0.3654	2	32.4285	6.303	0.9475	17.2513	6.519	3.9212	0.6867
678	8.1272	0.9775	5.8059	39.3998	7.7395	11.0703	3.2886	24.9585	0.765	0.8625	1.1437	0.5258	2	19.0934	3.6516	1.69	6.9442	2.9245	2.1137
679	10.4457	0.9301	6.8845	79.4551	9.5298	6.8328	6.9076	30.5218	1.5581	0.9532	1.0421	0.6372	2	47.5556	7.3502	1.9686	11.5352	6.4357	3.2494
680	6.7585	0.8493	3.6791	11.8925	5.5851	-1.3421	5.3322	18.0323	1.0879	0.8253	0.9565	0.5025	2	19.6178	2.4518	2.0575	4.8796	5.4038	-0.2633
681	6.0478	0.8711	3.3832	4.0147	5.1054	20.9371	2.3062	16.5506	0.4714	0.8055	0.9976	0.4214	2	7.8024	2.402	0.9119	5.6997	1.8233	1.6336
682	6.9142	0.8533	3.7515	14.4892	5.7436	21.1741	3.7543	18.5349	0.7599	0.6879	0.9825	0.3848	2	14.0842	4.1208	0.5964	10.7096	2.9593	2.9822	0.6879
683	7.8234	0.8515	4.2305	32.7212	6.506	10.1527	2.8463	20.9279	0.5754	0.7606	0.9272	0.4351	2	12.0411	2.3352	0.7728	5.3668	2.5573	1.2225	0.7606
684	8.1242	0.8809	4.8144	39.2859	6.9899	8.7924	6.8063	22.4826	1.4575	0.7871	1.079	0.4301	2	32.7682	5.5508	2.0026	12.9072	6.2079	2.8811	0.7822
685	8.982	0.8568	4.9597	57.0727	7.5382	13.081	8.1253	24.1768	1.6668	0.8217	0.9416	0.4821	2	40.299	8.6762	1.1442	17.9972	7.0624	5.2715
686	8.9814	0.7928	4.2574	57.0298	6.9857	4.4352	7.9132	22.3698	1.506	0.7464	0.8807	0.3989	2	33.6895	4.5107	2.4276	11.3082	7.5622	1.4942
687	6.659	0.9112	4.1104	10.4561	5.8892	0.2054	4.378	19.0611	0.9441	0.827	0.9868	0.4852	2	17.9953	2.157	3.0223	4.4452	4.369	0.037	0.8269
688	8.2835	0.8496	4.5038	43.3263	6.8829	16.6884	5.9761	22.1097	1.2173	0.7523	0.9485	0.4068	2	26.9151	6.5169	1.1912	16.0211	4.9787	4.4917	0.7523
689	9.8395	0.8765	5.7555	71.4598	8.459	8.3656	6.3431	27.0926	1.3475	0.7879	0.983	0.4341	2	36.5077	5.5774	0.7212	12.8478	5.8125	3.0541	0.7879
690	7.1276	0.9381	4.6627	18.277	6.4974	15.1723	6.5737	21.0054	1.4592	0.7942	1.0933	0.4434	2	30.6513	7.1233	3.2621	16.0635	5.5763	4.6505	0.7942
691	12.9034	0.8303	6.711	97.1952	10.5663	0.757	10.1316	33.6596	2.02	0.7304	0.9324	0.3869	2	67.9931	4.4053	2.8212	11.3852	10.0549	0.5147
692	6.4726	0.8687	3.6643	8.2666	5.4609	18.9241	5.0008	17.6646	1.0373	0.774	1.0038	0.4058	2	18.3243	5.1132	1.1385	12.5988	4.0545	3.4677
693	7.8311	0.9467	5.2457	32.9026	7.2212	9.6666	7.3885	23.2905	1.6641	0.9184	1.0585	0.5827	2	38.7581	7.6356	2.9537	13.1041	6.6743	3.7466
694	8.2955	0.9349	5.4349	43.5997	7.5682	20.1477	7.4486	24.3652	1.6615	0.9626	1.0749	0.5907	2	40.4825	11.6696	2.4067	19.756	5.9478	8.1563
695	6.3464	0.8641	3.5338	6.8656	5.3238	16.7264	6.1483	17.2287	1.2611	0.8066	0.9455	0.4375	2	21.7267	5.8738	0.629	13.427	5.1199	3.6341
696	8.6325	0.877	5.0668	51.2263	7.4054	25.8423	7.4645	23.7832	1.5902	0.7056	1.011	0.3725	2	37.8209	11.8359	1.2078	31.7725	5.5355	9.7738	0.7056
697	8.7237	0.8653	4.9312	52.5514	7.3883	-2.5368	7.3663	23.7157	1.5317	0.7959	0.9681	0.4803	2	36.3249	2.7064	3.0329	5.6347	7.5532	-0.9215
698	7.1472	0.7994	3.4159	18.6712	5.5765	7.0755	3.4871	17.95	0.6636	0.7326	0.8875	0.3915	2	11.9116	2.1115	0.4698	5.3931	3.2403	0.8428	0.7326
699	11.0611	0.8676	6.3215	86.3337	9.4356	1.2274	7.2202	30.1501	1.5138	0.7936	0.9934	0.466	2	45.6423	3.8832	1.8566	8.3338	7.1316	0.5602	0.7936
700	9.3336	0.8667	5.344	63.8844	7.9279	0.7711	8.8575	25.4128	1.8626	0.785	1.014	0.4477	2	47.3344	4.3003	3.3865	9.6044	8.7891	0.365	0.785
701	8.1381	0.849	4.3571	39.6279	6.7544	2.2815	5.1887	21.7055	1.0416	0.7619	0.9463	0.3928	2	22.6079	2.5072	2.5051	6.3836	5.0704	0.5158
702	6.7301	0.9483	4.4808	11.579	6.189	17.4574	5.0727	20.0495	1.1337	0.874	0.9998	0.5528	2	22.7296	6.2827	0.1375	11.3651	4.1871	3.968
703	10.8437	0.8951	6.6122	83.677	9.5341	-1.4925	7.5621	30.4924	1.6398	0.8756	0.9997	0.611	2	50.002	3.9428	2.3422	6.4534	7.6749	-0.7463
704	8.0657	0.9529	5.4678	37.8512	7.4911	11.9836	6.075	24.1461	1.3757	0.8521	1.0608	0.5782	2	33.217	7.0723	1.1704	12.2313	5.347	3.9806	0.8521
705	8.449	0.8868	5.0131	46.682	7.324	19.6425	6.008	23.5393	1.2795	0.8099	1.0072	0.4924	2	30.1189	8.2933	2.3615	16.8431	4.8279	5.9161	0.8099
706	8.3144	0.8695	4.6789	43.8345	7.067	14.7066	4.9941	22.7115	1.0289	0.8222	0.9361	0.4657	2	23.367	5.4203	1.835	11.6389	4.2597	3.4365
707	7.8551	0.7976	3.735	33.4846	6.129	-2.0827	5.0908	19.6838	0.966	0.6821	0.8886	0.3388	2	19.0141	1.3646	0.9883	4.028	5.1968	-0.396	0.6821
708	9.8191	0.8661	5.5181	70.939	8.3434	1.5254	6.6792	26.7171	1.3795	0.7849	0.9763	0.4643	2	36.8566	3.616	2.0919	7.7882	6.5774	0.5622
709	9.9983	0.882	5.9672	73.7062	8.6518	5.8107	8.8416	27.7048	1.9043	0.8465	1.0499	0.4745	2	52.7596	7.017	6.9698	14.7893	8.3279	3.0657	0.8465
710	7.5536	0.8501	4.0615	27.2778	6.2661	2.8363	1.3681	20.1727	0.2754	0.7786	0.942	0.4432	2	5.5565	0.7467	0.4396	1.685	1.3293	0.1576
711	8.5068	0.87	4.9244	48.329	7.2384	7.5616	7.056	23.2502	1.4945	0.824	0.9923	0.5063	2	34.7467	5.9296	2.8626	11.7121	6.5225	2.6274	0.824
712	7.0018	0.8853	4.055	15.7408	6.0305	5.3675	4.6956	19.4739	0.9777	0.7693	0.9647	0.427	2	19.0405	2.9195	1.2426	6.8369	4.4435	1.022	0.7693
713	9.1321	0.8626	5.1103	60.2408	7.7181	17.6479	7.7625	24.7487	1.6029	0.8462	0.9532	0.5166	2	39.6688	10.3034	1.6891	19.943	6.3926	7.0007
714	7.071	0.9358	4.6128	17.2311	6.4289	1.2295	4.0165	20.7871	0.8913	0.8555	1.0096	0.5108	2	18.5272	2.2542	2.0495	4.4131	3.9671	0.2278
715	8.94	0.9386	5.886	56.3876	8.202	12.227	9.2167	26.3615	2.0579	0.8731	1.0842	0.5331	2	54.2497	10.9454	6.4429	20.5333	8.0898	6.6331	0.8731
716	10.5416	0.8968	6.4652	80.3098	9.2814	7.0936	4.294	29.7005	0.9347	0.8599	1.0011	0.5226	2	27.7618	4.0542	1.2031	7.7576	3.9895	1.9693
717	7.9595	0.8402	4.2189	35.208	6.5359	15.4593	8.213	21.009	1.6493	0.6658	0.9409	0.3604	2	34.6497	7.8593	3.1666	21.8045	6.9433	5.3566	0.6658
718	8.8066	0.8619	4.8995	54.0568	7.4311	3.2117	6.0741	23.8464	1.248	0.6904	1.0072	0.3475	2	29.7601	2.9985	2.3408	8.6299	5.879	0.9558	0.6904
719	7.2989	0.9104	4.4774	21.696	6.4674	-4.4873	6.4107	20.8767	1.3749	0.7652	0.9883	0.5079	2	28.7034	2.1141	1.915	4.1625	6.6984	-1.288	0.7652
720	6.5083	0.9266	4.1927	8.5423	5.8464	7.4896	6.9716	18.9458	1.5428	0.8286	1.0609	0.5541	2	29.23	5.7632	2.6809	10.4	6.4495	2.1892	0.8286
721	7.0412	0.9277	4.5023	16.6786	6.3475	5.721	5.384	20.5214	1.1812	0.804	1.0051	0.4735	2	24.2405	3.7904	1.559	8.0048	5.076	1.3868	0.804
722	8.6648	0.8106	4.2708	51.8459	6.8829	13.3197	8.7038	22.0659	1.6846	0.7336	0.8911	0.3619	2	37.172	7.6815	2.7067	21.2261	7.5444	4.9512
723	9.9799	0.9181	6.2998	73.4175	8.9816	-1.8572	7.5873	28.7846	1.6606	0.79	1.0275	0.4312	2	47.7984	2.4449	1.6769	5.6697	7.7281	-0.8877	0.79
724	7.8752	0.8479	4.2475	33.8496	6.5231	3.9323	6.6488	20.9776	1.3462	0.709	0.9136	0.3628	2	28.2408	3.4277	2.6217	9.4484	6.3873	1.1105	0.709
725	8.2308	0.8896	4.9203	41.9669	7.1527	9.1183	6.2336	23.0042	1.3333	0.8518	0.9846	0.5427	2	30.6714	5.8715	1.3491	10.8181	5.6653	2.7967
726	6.4019	0.9252	4.0053	7.534	5.7393	38.3509	6.6825	18.6075	1.4384	0.8884	1.0263	0.5693	2	26.7655	12.61	0.7105	22.1515	4.1197	10.2648
727	8.1875	0.8831	4.787	41.1958	7.0628	2.1911	5.541	22.7142	1.1678	0.7496	0.9859	0.4561	2	26.5249	3.0528	1.5085	6.694	5.4196	0.5812	0.7496
728	8.3893	0.8774	4.8205	45.3303	7.1955	0.3224	8.1594	23.1242	1.7009	0.7952	0.982	0.4411	2	39.3322	3.7146	1.2419	8.4205	8.1331	0.1268
729	8.3485	0.8894	4.8029	44.4231	7.2555	14.7251	6.648	23.3269	1.3688	0.8105	1.0095	0.4703	2	31.9298	7.3681	1.0727	15.6656	5.6691	4.7017
730	7.1177	0.9312	4.65	18.0148	6.4417	14.7857	3.1912	20.8218	0.7127	0.8111	1.0474	0.4601	2	14.8393	3.4454	2.402	7.488	2.7194	2.1941	0.8111
731	8.8662	0.9306	5.7094	54.8578	8.065	12.7518	6.7826	25.921	1.4939	0.877	0.9897	0.5677	2	38.7246	8.2973	1.8047	14.6168	5.9177	4.9381
732	8.9304	0.89	5.2843	56.2595	7.778	3.1345	6.792	24.9695	1.4374	0.7604	0.983	0.4366	2	35.8911	3.9975	2.0807	9.1559	6.5791	1.125	0.7467
733	5.8966	0.9573	3.8748	2.9783	5.448	15.7333	4.184	17.7332	0.9142	0.8295	1.024	0.4985	2	16.2121	4.3084	2.5413	8.642	3.5257	2.5507	0.8295
734	7.8967	0.9281	5.0375	34.2888	7.1441	16.42	5.0787	23.0245	1.1112	0.8524	1.0165	0.5022	2	25.5841	6.3324	2.4931	12.6104	4.2448	4.2009	0.8524
735	6.556	0.9041	3.8983	9.2801	5.7521	2.9882	6.101	18.622	1.2772	0.7808	0.9737	0.4148	2	23.7834	3.1656	1.9947	7.6322	5.9187	0.7107	0.7771
736	7.8447	0.8949	4.6661	33.1206	6.8486	20.2782	3.3172	22.0554	0.7018	0.7382	0.9733	0.4232	2	15.4782	4.258	0.2761	10.0607	2.6445	3.1387	0.7382
737	8.9601	0.9684	6.2936	56.6441	8.4762	1.3387	5.1998	27.2606	1.2005	0.7623	1.0823	0.4553	2	32.7256	2.7739	4.867	6.0923	5.1302	0.4381	0.7623
738	8.0583	0.8645	4.6214	37.5884	6.8058	13.4887	4.7959	21.8849	1.0127	0.7843	0.9918	0.469	2	22.1638	4.9356	0.8064	10.5229	4.149	2.9896	0.7843
739	12.3586	0.8456	6.7488	94.9454	10.2965	-0.3447	5.4082	32.8293	1.1118	0.7865	0.9275	0.4134	2	36.499	2.1177	1.7533	5.1224	5.4268	-0.1258
740	10.1479	0.8427	5.5181	75.6948	8.3991	-5.3005	3.8747	26.8653	0.7959	0.7408	0.9363	0.4119	2	21.381	0.5473	0.6189	1.3287	4.0801	-1.1333	0.7407
741	7.0727	0.8759	3.994	17.2637	6.0305	7.2383	7.8465	19.4627	1.6102	0.7826	0.9569	0.4065	2	31.3388	5.2268	2.7485	12.8591	7.2785	2.2684	0.7826
742	6.8941	0.9	4.1609	14.2338	6.0305	14.4688	5.0883	19.4915	1.0862	0.9434	1.0744	0.6514	2	21.1718	5.8982	3.2919	9.0549	4.3521	3.0633
743	8.4442	0.9203	5.3188	46.4824	7.5896	16.4917	3.5112	24.4145	0.7649	0.8059	1.0297	0.4851	2	18.6754	4.5023	3.0546	9.2808	2.9322	3.0799	0.8059
744	7.2039	0.9483	4.7999	19.9598	6.6387	14.6629	6.6713	21.4624	1.492	0.811	1.0991	0.469	2	32.0217	7.3655	3.2274	15.704	5.6932	4.6953	0.811
745	6.8787	0.9054	4.1564	13.8834	6.052	10.95	4.6396	19.5655	0.9856	0.7854	0.9832	0.4496	2	19.284	3.969	0.3618	8.8287	4.1316	2.1116	0.7854
746	8.3475	0.9552	5.7413	44.3445	7.778	3.1062	4.44	25.0505	1.0176	0.7498	1.0894	0.4925	2	25.4912	2.9105	0.6668	5.9097	4.302	0.7918	0.7498
747	8.3143	0.9403	5.5873	43.7953	7.6281	13.5637	4.049	24.5605	0.9211	0.9654	1.0725	0.666	2	22.6228	5.3995	1.0993	8.1069	3.4998	3.0685
748	8.5711	0.8846	5.0413	49.6684	7.414	12.5824	7.1726	23.8192	1.5181	0.7942	0.9323	0.4382	2	36.1593	7.2975	3.1298	16.6521	6.2701	4.5497	0.7942
749	9.3707	0.8564	5.2306	64.7419	7.868	-5.9805	6.0326	25.2126	1.2515	0.6831	0.9337	0.3721	2	31.5542	0.4922	1.1426	1.3226	6.3934	-1.8871	0.6831
750	8.9751	0.9537	6.0024	56.8583	8.3648	12.7165	4.0186	26.8919	0.897	0.8807	1.0326	0.5784	2	24.1214	5.096	1.7644	8.8112	3.5076	3.0674	0.8807
751	7.5187	0.9299	4.9569	26.1994	6.8058	13.1305	3.8991	21.9639	0.88	0.8649	1.0571	0.4806	2	19.3275	4.1655	1.7206	8.6681	3.3871	2.5378
752	6.516	0.9977	4.7325	8.6343	6.2875	2.7736	4.3318	20.4238	1.0037	0.963	1.1261	0.6879	2	20.5003	3.4659	2.532	5.0382	4.2117	0.5686
753	7.5968	0.9198	4.7441	28.1182	6.8058	6.5071	3.4638	21.9511	0.7486	0.8692	0.9892	0.5338	2	16.4327	2.7979	1.6978	5.2417	3.2384	1.0693
754	8.3154	0.8823	4.779	43.9128	7.1698	12.865	4.6145	23.0496	0.9568	0.7827	0.9395	0.4718	2	22.0528	4.7342	0.4798	10.0339	4.0209	2.8371
755	8.4702	0.9678	5.9163	47.3225	7.9965	13.1003	1.8381	25.7531	0.4223	0.8508	1.0761	0.5368	2	10.8746	2.2821	0.1138	4.2509	1.5973	1.4246	0.8508
756	6.0397	0.8935	3.5409	3.9552	5.2253	10.6141	2.8284	16.954	0.5907	0.7952	1.0161	0.4289	2	10.015	2.1473	0.3919	5.0063	2.5281	1.063
757	7.4426	0.8968	4.4782	24.3401	6.5017	16.9175	2.5257	20.968	0.5394	0.7486	0.9807	0.4427	2	11.3108	2.8425	0.6702	6.4212	2.0985	1.9135	0.7486
758	12.0318	0.9042	7.4806	93.2255	10.7033	3.5388	5.2444	34.1766	1.1479	0.7986	0.9811	0.4975	2	39.231	3.9051	1.4804	7.8491	5.0587	1.3883	0.7971
759	7.3669	0.9182	4.6329	22.9442	6.5831	0.4043	4.0158	21.2497	0.8755	0.8139	0.9982	0.426	2	18.6046	1.779	2.4972	4.1761	3.9996	0.0752
760	7.2169	0.9957	5.4131	20.2255	6.9728	-0.7344	5.3555	22.5742	1.2842	0.688	1.1811	0.4026	2	28.9901	1.9592	1.6104	4.866	5.3949	-0.2129	0.6853
761	10.6907	0.8121	5.3905	82.29	8.5404	-3.4236	5.482	27.2753	1.0834	0.72	0.9166	0.3997	2	29.5507	1.2546	0.3934	3.1387	5.6696	-1.0117	0.72
762	11.0011	0.8871	6.5818	85.495	9.5898	-4.6896	3.7815	30.6573	0.8118	0.9478	1.0535	0.5936	2	24.8891	1.1828	0.3551	1.9926	3.9589	-1.1672
763	8.1391	0.8897	4.8193	39.6659	7.0713	16.5353	4.8239	22.7489	1.0219	0.8259	1.0049	0.4537	2	23.2479	5.6707	1.8113	12.4992	4.0262	3.8441	0.8259
764	8.5243	0.823	4.2905	48.6525	6.87	28.4296	7.962	22.0394	1.55	0.7202	0.9395	0.3473	2	34.1609	11.691	2.6018	33.6609	5.6984	9.7118	0.7202
765	6.8537	0.9215	4.2515	13.28	6.1333	8.1365	6.4852	19.841	1.3896	0.8472	1.0279	0.4797	2	27.5719	5.1014	1.0847	10.634	5.9575	2.2434
766	10.4253	0.845	5.5971	79.2047	8.656	-0.1984	8.5049	27.675	1.7201	0.7609	0.9452	0.4515	2	47.6028	3.7533	0.4078	8.3127	8.5218	-0.0944	0.7583
767	6.6519	0.8576	3.5715	10.3318	5.5466	16.15	7.7325	17.9207	1.5411	0.748	0.9285	0.4303	2	27.6167	7.2499	2.2203	16.8492	6.4837	4.4601	0.748
768	8.4384	0.8238	4.2844	46.3628	6.8058	15.5653	6.2893	21.8385	1.2339	0.6798	0.939	0.3247	2	26.9458	5.9186	2.8865	18.2268	5.3103	4.1942	0.6693
769	13.9174	0.8071	6.9576	99.1931	11.0931	-0.9203	5.5474	35.2891	1.0937	0.7811	0.9019	0.4287	2	38.5968	2.0446	1.2048	4.7699	5.5985	-0.3552	0.7345
770	8.1809	0.9647	5.6937	40.9269	7.6924	16.1174	4.8057	24.7937	1.1036	0.8153	1.122	0.544	2	27.3623	6.6031	0.5822	12.1381	4.0312	4.4101	0.8153
771	4.8116	0.9131	2.9118	0.3183	4.2145	28.964	5.5896	13.8024	1.1792	0.8012	0.9986	0.5116	2	16.2757	6.7454	1.1863	13.1853	3.9706	4.7141	0.8012
772	8.4308	0.8814	4.8713	46.1637	7.2641	19.0196	6.4581	23.3443	1.3476	0.7827	0.9692	0.4198	2	31.4591	8.179	0.8924	19.4815	5.2298	5.9834	0.7827
773	7.0733	0.8919	4.1287	17.2963	6.1376	15.4816	5.6273	19.8181	1.1723	0.7049	0.9946	0.3672	2	23.2334	5.3434	1.8757	14.5517	4.7561	3.5969	0.7049
774	6.2029	0.8348	3.1909	5.0286	5.0283	23.147	4.9308	16.2667	0.9672	0.743	0.9518	0.414	2	15.7338	5.2109	0.4906	12.5859	3.7895	3.6419
775	8.6767	0.8548	4.7432	52.0531	7.2598	0.8573	4.2914	23.2997	0.8736	0.7821	0.9942	0.4056	2	20.3549	1.9	2.3276	4.6849	4.2546	0.1745	0.7821
776	7.5181	0.8819	4.3494	26.0955	6.4631	13.6686	6.1105	20.8288	1.276	0.7728	0.9689	0.3977	2	26.577	5.7308	0.3585	14.4088	5.2752	3.6327	0.7728
777	11.3767	0.8618	6.4487	88.9868	9.6454	0.9187	5.6965	30.8028	1.1926	0.8392	0.951	0.5132	2	36.7352	3.2341	2.2859	6.3018	5.6442	0.3375
778	6.8913	0.8589	3.8412	14.1063	5.7607	16.822	3.9632	18.5952	0.8187	0.7414	0.9821	0.413	2	15.2235	3.9223	0.478	9.4978	3.2965	2.5609	0.7414
779	6.9888	0.8708	3.9277	15.5475	5.9235	2.9423	4.1336	19.1203	0.8491	0.795	0.9431	0.4225	2	16.2357	2.1727	1.3443	5.1428	4.012	0.4777
780	7.6318	0.9189	4.8708	28.7517	6.8315	17.8163	7.5006	22.031	1.6583	0.8521	0.9872	0.4915	2	36.534	9.5385	2.5475	19.4082	6.1642	6.509
781	6.1397	0.9398	3.9176	4.6997	5.5808	16.4891	4.1081	18.1282	0.8878	0.7956	0.9971	0.4946	2	16.0937	4.3505	2.4997	8.7961	3.4307	2.6537	0.7956
782	7.0152	0.8783	3.9961	16.0958	5.9963	6.5523	5.4171	19.3579	1.1183	0.7282	0.9869	0.4122	2	21.6473	3.5052	1.6909	8.5031	5.0622	1.4184	0.7282
783	7.0514	0.8544	3.7837	16.8084	5.8678	-0.5728	4.3189	18.9264	0.8634	0.743	0.9031	0.4569	2	16.3413	1.891	0.8449	4.1387	4.3435	-0.0936	0.743
784	11.2635	0.9188	7.1758	88.1325	10.168	2.1166	5.9098	32.5126	1.3043	0.9022	1.0947	0.5802	2	42.4072	4.2536	2.488	7.3318	5.7847	0.8976
785	8.6101	0.8466	4.6133	50.5273	7.1356	6.3309	8.0312	22.9	1.6179	0.725	0.9526	0.4135	2	37.0503	5.4559	3.7948	13.1957	7.5227	2.3456	0.725
786	6.8488	0.98	4.873	13.185	6.506	15.5525	6.2323	21.0867	1.4402	0.8749	1.1104	0.5368	2	30.37	7.5487	1.4677	14.0614	5.263	4.7233	0.8749
787	7.1373	0.8498	3.8473	18.5068	5.9106	10.2249	6.3839	19.0557	1.2889	0.7248	0.9676	0.413	2	24.5607	4.8784	1.3651	11.8114	5.7311	2.5113	0.7248
788	8.4911	0.8558	4.6104	47.8853	7.1099	18.0188	5.5512	22.83	1.121	0.7234	0.945	0.3855	2	25.5932	6.3658	2.5245	16.515	4.5509	4.6116	0.7234
789	8.1377	0.822	4.1109	39.5518	6.5445	12.2292	4.503	21.0156	0.8808	0.7367	0.8846	0.3729	2	18.5115	3.7377	0.5359	10.023	3.9524	2.2638	0.7367
790	9.4817	0.8305	4.9712	66.335	7.7266	-4.2323	7.9741	24.7391	1.6024	0.7884	0.9278	0.4115	2	39.6407	1.7429	1.6635	4.235	8.3116	-1.6777	0.7862
791	9.2667	0.852	5.1009	63.1214	7.7395	24.3858	8.9984	24.8036	1.8505	0.7321	0.9482	0.3984	2	45.9	13.9037	2.4298	34.9006	6.804	11.1931	0.7321
792	7.9581	0.8798	4.5749	35.1343	6.8358	35.5476	6.0622	21.9971	1.2608	0.7624	0.9478	0.4399	2	27.7338	11.5774	1.0533	26.3192	3.9072	9.8587	0.7624
793	7.0137	0.8135	3.4666	16.0312	5.5637	21.0611	6.4272	17.9251	1.243	0.6902	0.9272	0.36	2	22.2804	6.519	0.7569	18.1077	5.0735	4.6925	0.6902
794	7.0217	0.9738	4.8716	16.3221	6.6344	1.1193	4.2162	21.482	0.9561	0.8793	1.0808	0.589	2	20.5395	2.6854	2.0459	4.5593	4.169	0.2299	0.8793
795	5.9961	0.8723	3.3223	3.5104	5.0668	15.0043	7.2588	16.4307	1.4677	0.71	0.9629	0.4468	2	24.1158	6.375	1.2579	14.2678	6.1696	3.6184	0.71
796	5.4688	0.9029	3.2024	1.4815	4.7628	5.2527	4.9253	15.512	1.0168	0.8553	0.9698	0.5375	2	15.7728	3.3369	1.627	6.2081	4.6667	0.8285
797	6.312	0.9125	3.8844	6.2909	5.5808	9.3655	5.927	18.0939	1.2724	0.8274	1.0025	0.4606	2	23.0229	4.6304	2.5193	10.0535	5.3719	2.1562
798	7.6819	0.8744	4.3862	29.9205	6.5531	15.8458	6.92	21.1025	1.4383	0.7856	0.9475	0.4366	2	30.3526	7.3524	1.5635	16.8383	5.8235	4.8096	0.7856
799	7.0184	0.9387	4.608	16.1927	6.3989	11.194	4.6801	20.6967	1.042	0.8313	1.0272	0.5045	2	21.5661	4.5111	1.1146	8.9411	4.1563	2.4141	0.8313
800	7.4497	0.9037	4.4398	24.5798	6.5574	13.4599	5.782	21.1511	1.2137	0.7207	0.9865	0.4205	2	25.6711	5.5593	4.5988	13.221	5.0037	3.4553	0.7207
801	7.881	0.8586	4.3044	33.9593	6.6087	29.3281	2.6309	21.259	0.5327	0.7449	0.9075	0.3777	2	11.3243	4.0235	0.507	10.6525	1.8593	3.3212	0.7449
802	7.3018	0.8803	4.2894	21.7968	6.2618	17.1451	6.4677	20.1946	1.3738	0.8037	1.1402	0.4822	2	27.7427	7.3404	1.1055	15.2234	5.3588	4.7565
803	8.0852	0.9109	5.0543	38.1897	7.187	2.3838	6.6664	23.1381	1.4562	0.8235	0.9922	0.5149	2	33.694	4.1542	0.8642	8.0673	6.5076	0.8032	0.8235
804	7.4947	0.924	4.8062	25.3701	6.7415	10.9426	7.4644	21.7548	1.6491	0.8171	1.0401	0.4881	2	35.8753	7.1705	1.9433	14.6903	6.6476	3.9257	0.8172
805	10.7512	0.9291	7.095	82.9561	9.8039	2.3383	5.253	31.382	1.1876	0.9233	1.0772	0.5683	2	37.2703	3.7869	0.6657	6.6638	5.1302	0.8715	0.9233
806	7.2681	0.8952	4.2537	21.1595	6.3346	22.7297	5.757	20.4411	1.198	0.7679	0.9636	0.4409	2	24.4887	7.5275	1.717	17.0733	4.4485	5.5662	0.7679
807	8.4554	0.9254	5.4299	46.8419	7.641	5.6039	5.5868	24.5821	1.2341	0.7949	1.0068	0.4828	2	30.3358	4.2462	1.8194	8.7947	5.2737	1.7	0.7949
808	6.5569	0.8396	3.3505	9.3418	5.3538	20.6925	7.8834	17.2945	1.5273	0.6902	0.8877	0.3474	2	26.4134	7.6378	2.6153	21.9833	6.2522	5.4656	0.6902
809	9.1236	0.9184	5.7113	60.0215	8.1978	-0.8554	4.1223	26.3225	0.8944	0.8272	1.0253	0.5025	2	23.5435	1.8876	1.6374	3.7567	4.1576	-0.2014	0.8272
810	9.0228	0.942	6.0344	57.8043	8.3091	5.3342	6.4129	26.7021	1.4492	0.8567	1.0271	0.5545	2	38.6978	5.4304	2.4086	9.7936	6.0708	2.0642
811	7.2374	0.8911	4.3284	20.5251	6.279	8.8592	5.6944	20.2613	1.2165	0.8273	0.9838	0.4453	2	24.6478	4.4946	0.8157	10.0937	5.1899	2.1836
812	7.392	0.9136	4.5769	23.2495	6.5745	-0.3844	4.2422	21.217	0.9151	0.7264	1.0527	0.4076	2	19.4161	1.6612	2.8742	4.0754	4.2585	-0.0746	0.7264
813	6.1145	0.8744	3.42	4.4015	5.1825	12.1643	9.2089	16.7968	1.875	0.698	1.0819	0.378	2	31.4946	6.8884	3.5515	18.2247	8.0887	3.8311	0.698
814	6.9961	0.8357	3.6607	15.6763	5.6965	4.7885	5.0498	18.3668	1.0065	0.7188	0.9849	0.3543	2	18.4858	2.5889	1.111	7.3062	4.808	0.8852	0.7188
815	8.1768	0.9564	5.6258	40.8502	7.6238	7.7787	4.5197	24.5674	1.035	0.8395	1.1586	0.4909	2	25.4271	4.0241	3.7471	8.1974	4.1682	1.9779	0.8395
816	7.7468	0.8377	4.1011	31.2781	6.3389	3.3071	3.9881	20.3875	0.8022	0.7375	0.9401	0.3816	2	16.3556	2.0124	0.4727	5.2737	3.8562	0.5409	0.7375
817	8.6155	0.8897	5.1046	50.6504	7.4953	6.2074	5.0817	24.0812	1.0772	0.796	0.9607	0.4799	2	25.9398	3.8976	1.5474	8.1213	4.7662	1.6102	0.7902
818	8.3152	0.8306	4.2731	43.8737	6.7587	4.198	7.1105	21.6982	1.4003	0.6996	0.9542	0.4279	2	30.3838	4.1901	3.9992	9.7931	6.812	1.2755	0.6996
819	7.0639	0.8669	3.9398	16.9708	5.962	10.0754	4.5182	19.2369	0.9253	0.727	0.9383	0.4067	2	17.8007	3.4459	2.3152	8.4728	4.063	1.7935	0.727
820	9.1234	0.9071	5.6702	59.9777	8.0993	9.2885	5.319	25.999	1.16	0.8198	0.9927	0.4843	2	30.1599	5.138	1.727	10.6097	4.825	2.8014	0.8198
821	11.0811	0.8968	6.6374	86.4916	9.7654	1.9228	5.969	31.2209	1.269	0.8312	0.9767	0.5042	2	39.6185	3.7134	1.9975	7.3651	5.8542	0.7618
822	11.0471	0.8171	5.6483	86.0186	8.883	-2.0713	5.6303	28.357	1.1215	0.7208	0.9168	0.3591	2	31.8014	1.4047	1.308	3.9123	5.7469	-0.6587	0.7205
823	5.1815	0.9877	3.652	0.6953	4.9084	13.6148	6.8281	16.0778	1.551	0.9052	1.1472	0.6223	2	24.9361	7.0656	0.7227	11.354	5.8984	3.395
824	5.9976	0.9622	4.0128	3.54	5.5722	5.7685	6.3997	18.1298	1.4165	0.7874	1.0348	0.4867	2	25.6807	4.4166	2.5389	9.0741	6.0305	1.4814	0.7874
825	6.6844	0.8776	3.7906	10.9853	5.7007	12.529	4.6826	18.4286	0.9632	0.8119	0.9724	0.4405	2	17.75	4.0281	1.5613	9.1449	4.096	2.2239
826	8.4004	0.8319	4.3745	45.4887	6.84	10.5863	6.0549	21.9551	1.2064	0.774	0.9309	0.4028	2	26.4871	4.9844	3.7749	12.376	5.4139	2.804
827	7.2529	0.9365	4.7043	20.7585	6.6045	4.2199	4.4016	21.3398	0.9703	0.8509	0.9856	0.4833	2	20.7065	2.9115	3.1858	6.0238	4.2158	0.8738
828	9.5229	0.9218	6.1143	66.6099	8.5961	0.0706	6.8433	27.5785	1.5172	0.8672	1.0042	0.5281	2	41.8422	3.6409	2.2578	6.8944	6.8385	0.0295
829	8.4655	0.8924	5.0711	47.2022	7.384	10.572	4.2213	23.7343	0.9019	0.8492	0.9954	0.5081	2	21.4065	4.1812	1.019	8.229	3.775	2.2631
830	7.4695	0.9551	5.1177	24.8885	6.9385	11.1761	5.5083	22.413	1.2577	0.8753	1.0586	0.5189	2	28.1897	5.6895	2.0788	10.9637	4.8926	3.1505	0.8753
831	7.5669	0.8646	4.2309	27.4175	6.3817	16.721	4.1722	20.5526	0.8589	0.7792	0.9742	0.4395	2	17.6521	4.4786	1.7128	10.1907	3.4746	2.9516	0.7792
832	8.2997	0.8657	4.6512	43.6388	7.0242	2.3888	5.6558	22.5724	1.1654	0.7984	0.9711	0.4353	2	26.3063	3.0314	1.6152	6.9645	5.5208	0.6284
833	10.0209	0.9632	6.9717	73.9955	9.4527	7.97	2.254	30.322	0.5182	0.7966	1.1209	0.4734	2	15.714	2.2343	0.5854	4.7201	2.0743	1.2524	0.7966
834	6.57	0.9187	4.0286	9.6195	5.8549	11.2598	5.2258	18.9628	1.1102	0.8659	0.9812	0.4929	2	21.0528	4.6562	0.8077	9.4469	4.6374	2.3705
835	7.6232	0.8691	4.2873	28.5754	6.4631	9.8835	6.0637	20.8136	1.249	0.8204	0.9125	0.4558	2	25.9969	5.0598	3.2224	11.1021	5.4644	2.5694
836	9.8329	0.9102	6.1244	71.3176	8.7717	-1.8807	5.2979	28.1157	1.154	0.8011	0.9986	0.4578	2	32.4462	1.8608	1.955	4.0646	5.3975	-0.6102	0.8011
837	6.9582	0.9068	4.289	15.1297	6.1333	9.3393	2.6056	19.8228	0.5638	0.8728	1.008	0.5044	2	11.1754	2.2352	0.6359	4.4312	2.3622	1.0437
838	9.5461	0.9153	6.0309	67.1152	8.5575	15.6991	4.4111	27.4491	0.9692	0.9036	1.0415	0.6006	2	26.6028	6.4099	1.5082	10.6721	3.7186	4.1764
839	8.1659	0.835	4.3445	40.5053	6.6687	3.7996	2.8551	21.4204	0.5791	0.6997	1.0413	0.3639	2	12.404	1.4707	1.5837	4.0419	2.7466	0.4713	0.6846
840	7.6628	0.948	5.0998	29.3172	7.0713	7.8884	4.938	22.821	1.1035	0.8542	1.0496	0.5698	2	25.1827	4.5782	2.9638	8.0349	4.5484	1.9865	0.8542
841	9.3861	0.9149	5.9744	64.9231	8.4076	33.857	2.9301	26.9778	0.6489	0.7489	1.0479	0.4357	2	17.5057	6.7712	0.1714	15.5427	1.9381	5.9269	0.7489
842	8.7133	0.8039	4.1854	52.4267	6.8657	3.8756	5.8973	22.0051	1.1217	0.7297	0.8753	0.4089	2	24.6827	3.2745	2.7129	8.0082	5.6688	0.9566
843	7.5187	0.853	4.0881	26.1648	6.2575	14.6874	3.7929	20.1493	0.7695	0.7414	0.9614	0.3684	2	15.5058	3.4694	0.4092	9.4181	3.2358	2.2774	0.7414
844	8.1098	0.8659	4.5584	38.7935	6.8614	7.6899	5.9207	22.0614	1.2233	0.7635	0.9637	0.4508	2	26.9887	4.5393	1.7176	10.0691	5.4653	2.0754	0.7635
845	8.0068	0.759	3.4948	36.319	5.9534	7.384	7.3647	19.0916	1.3481	0.6885	0.8632	0.3341	2	25.738	4.1791	1.825	12.5097	6.8208	1.9005	0.6885
846	11.2618	0.8576	6.3088	88.0261	9.4998	-2.5144	4.6687	30.3404	0.9708	0.7321	0.9432	0.3676	2	29.4538	1.0187	0.1441	2.7712	4.7861	-0.7406	0.7321
847	12.1912	0.9094	7.6816	94.1106	10.9089	1.573	4.0544	34.8291	0.8942	0.8304	1.0045	0.4551	2	31.144	2.3059	1.3465	5.0671	3.9906	0.4899	0.8303
848	11.6518	0.8587	6.5066	90.8192	9.8467	-0.3426	3.4344	31.4313	0.711	0.6985	1.0015	0.3532	2	22.3464	1.1407	0.166	3.2294	3.4462	-0.0766	0.6985
849	6.6765	0.912	4.1633	10.7671	5.9106	3.6948	4.9309	19.1295	1.0732	0.9424	1.0173	0.5663	2	20.5289	3.4476	1.0617	6.0883	4.7488	0.7585
850	6.9553	0.9471	4.5897	15.0976	6.3946	4.7576	1.5566	20.6939	0.3452	0.9123	1.0375	0.5515	2	7.1443	1.1575	0.1395	2.0988	1.4825	0.3399
851	5.8848	0.82	2.9394	2.9194	4.6814	18.7386	5.3462	15.1603	1.0366	0.7377	1.0056	0.4894	2	15.7146	5.0706	0.7951	10.3618	4.3443	2.9447	0.8043
852	12.8302	0.9253	8.3186	96.9687	11.6884	4.5458	2.9864	37.2975	0.6661	0.7658	1.0115	0.4054	2	24.8425	2.2851	0.6247	5.6359	2.8506	1.1293	0.7658
853	7.4747	0.9072	4.5955	24.9916	6.6045	19.7562	2.5579	21.3035	0.5518	0.9733	1.071	0.6519	2	11.7548	3.6603	0.0012	5.615	2.0526	2.3223
854	7.2605	0.9268	4.6248	20.8921	6.5445	-3.4421	0.8713	21.1393	0.1906	0.8615	0.9989	0.5357	2	4.0295	0.3442	0.7802	0.6424	0.9013	-0.1387
855	9.6287	0.9219	6.1445	68.3167	8.6946	10.356	1.5446	27.8881	0.3403	0.8602	1.0271	0.5644	2	9.4911	1.7645	1.3276	3.126	1.3847	0.9829
856	8.1158	1.0397	6.5328	38.9448	8.2063	3.1872	2.6578	26.5097	0.655	0.9325	1.2111	0.6496	2	17.363	2.2249	0.4288	3.425	2.5731	0.5534	0.9325
857	8.1178	0.9132	5.0632	39.0584	7.2341	19.6761	3.593	23.2888	0.7812	0.924	1.0288	0.5413	2	18.1921	5.1417	1.1498	9.4988	2.886	3.5795
858	6.484	0.879	3.6633	8.3278	5.5337	18.7746	2.1546	17.9055	0.4408	0.7803	0.9278	0.444	2	7.8931	2.2589	0.0495	5.0878	1.7501	1.4819	0.7803
859	7.4992	0.9765	5.2326	25.646	7.1184	3.5867	2.0978	23.0059	0.4771	0.8356	1.0828	0.4702	2	10.9767	1.3447	0.8055	2.8598	2.0225	0.3937	0.8356
860	8.0141	0.8364	4.1384	36.5794	6.5531	17.9819	1.7996	21.0586	0.3537	0.6984	0.9179	0.3568	2	7.4475	1.8659	0.4352	5.2293	1.476	1.3392	0.6984
861	8.5582	0.93	5.6693	49.3425	7.7737	19.0173	3.4689	25.0049	0.7865	0.9077	1.0256	0.5163	2	19.6663	5.1904	0.5109	10.0532	2.8092	3.74
862	6.7507	0.9858	4.8885	11.767	6.446	14.5033	2.6701	20.9058	0.6244	0.8918	1.1148	0.6144	2	13.0529	3.2958	0.0586	5.3641	2.2829	1.8931	0.8918
863	9.4122	0.8843	5.612	65.5135	8.1549	9.3183	2.4353	26.1466	0.5227	0.7744	0.99	0.4309	2	13.6667	2.225	0.1255	5.1637	2.2083	1.2735	0.7744
864	7.2932	0.9497	4.8205	21.6624	6.733	10.3125	3.3644	21.7603	0.7453	0.8927	1.0441	0.6004	2	16.2182	3.4843	0.7501	5.8029	3.0175	1.6725
865	6.9642	0.8845	3.9394	15.226	5.992	18.3412	5.6932	19.3518	1.1589	0.78	0.9431	0.3973	2	22.4276	5.9606	1.3063	15.0023	4.649	4.1135
866	7.2405	0.8508	3.8446	20.5917	6.0048	1.3319	6.7375	19.3527	1.3385	0.7429	0.9495	0.3781	2	25.903	2.8586	4.7496	7.5602	6.6478	0.345	0.7429
867	8.0531	0.8478	4.3394	37.4759	6.673	13.3358	4.7666	21.4484	0.9644	0.7878	0.9545	0.4686	2	20.6841	4.694	0.6407	10.018	4.1309	2.7584
868	13.7537	0.8441	7.4491	98.906	11.4572	-1.7344	5.024	36.474	1.026	0.716	0.938	0.3499	2	37.4241	1.1395	2.1627	3.2563	5.1111	-0.6491	0.716
869	8.2781	0.8286	4.2719	43.1703	6.7115	-3.2418	5.7464	21.5477	1.1392	0.7417	0.9467	0.3868	2	24.548	1.4989	2.7781	3.8752	5.9327	-0.7958	0.7417
870	8.0297	0.8308	4.1623	36.915	6.5231	16.8134	7.8643	20.9583	1.5618	0.6658	0.9146	0.3441	2	32.7335	7.7547	3.7222	22.5365	6.542	5.5036	0.6658
871	9.1872	0.8466	4.9788	61.5189	7.6238	11.8469	6.8789	24.4341	1.4017	0.7933	0.9983	0.4211	2	34.2485	6.6112	1.3428	15.6981	6.064	4.0574	0.7918
872	5.7379	0.9303	3.591	2.184	5.1525	32.9768	3.34	16.7704	0.7152	0.8045	1.077	0.4844	2	11.9939	5.0396	1.131	10.4039	2.2386	3.9552
873	10.2167	0.8459	5.5877	76.6257	8.489	18.284	3.3433	27.1514	0.688	0.8084	0.9511	0.4542	2	18.6814	4.6565	1.7901	10.2523	2.732	3.4157	0.8084
874	9.5779	0.8316	5.023	67.7147	7.8166	-0.6962	8.3133	25.0225	1.6688	0.6676	0.9856	0.3587	2	41.7577	2.7123	1.097	7.5608	8.3711	-0.2907	0.6015
875	9.2351	0.8797	5.4793	62.4961	7.9579	2.0471	8.128	25.5222	1.745	0.7365	1.0278	0.4261	2	44.536	4.3044	4.5924	10.1011	7.9617	0.9117	0.7365
876	7.8874	0.9224	5.0121	34.1789	7.0927	8.7438	5.5991	22.8562	1.2278	0.7998	1.053	0.4373	2	28.0634	4.6884	1.4152	10.7207	5.1096	2.4538
877	10.5468	0.8804	6.2103	80.4107	9.1186	4.2684	5.8805	29.1694	1.252	0.8737	0.9557	0.5422	2	36.5194	4.6109	0.9024	8.5047	5.6295	1.5588
878	8.1773	0.9409	5.4508	40.8885	7.5039	1.4901	5.3891	24.1711	1.2153	0.9209	1.0776	0.556	2	29.3747	3.3895	2.0703	6.0958	5.3087	0.4377
879	6.3614	0.9387	4.1659	7.1083	5.7821	11.2107	7.9323	18.759	1.7616	0.8248	1.0323	0.5211	2	33.0451	7.3748	3.1152	14.152	7.0431	3.7046	0.8248
880	10.4234	0.8733	6.1031	79.1547	8.9387	9.8701	9.8348	28.596	2.099	0.8542	0.9865	0.5416	2	60.0229	10.7248	2.1325	19.8035	8.8642	5.9243
881	7.5368	0.9149	4.7389	26.6854	6.7158	-1.6556	4.5338	21.6628	0.9918	0.8262	1.0364	0.5262	2	21.4852	2.0697	2.4711	3.933	4.6088	-0.3557	0.8262
882	10.5191	0.9352	6.8845	80.1586	9.6497	11.6096	7.451	30.9051	1.6598	0.8766	1.1184	0.5631	2	51.2962	9.6639	5.1333	17.1617	6.5859	5.9553
883	10.7183	0.8244	5.5424	82.4434	8.6903	0.9042	5.8244	27.7594	1.1629	0.774	0.9268	0.4333	2	32.281	2.793	1.5667	6.4453	5.7717	0.2919	0.774
884	10.8456	0.865	6.1491	83.7286	9.2214	-4.6285	4.7486	29.4743	0.9907	0.8531	0.9654	0.5108	2	29.1995	1.1862	0.8555	2.3224	4.9684	-1.3515
885	8.4663	0.8902	5.0443	47.2423	7.3668	3.0456	5.4333	23.6781	1.1575	0.8109	1.0499	0.5218	2	27.4071	3.5835	1.8579	6.8674	5.2678	0.8347
886	8.4136	0.8604	4.7091	45.8854	7.0799	9.8598	7.3234	22.7411	1.5165	0.7387	0.9504	0.3853	2	34.4865	5.9441	2.668	15.4253	6.6013	3.4003	0.7387
887	7.0183	0.8175	3.4645	16.1604	5.5937	35.671	10.2559	18.0237	1.9714	0.7544	0.8856	0.4019	2	35.5317	15.3262	0.8147	38.1324	6.5975	12.6745
888	4.8621	0.9085	2.8722	0.3762	4.2402	3.1141	6.7239	13.8775	1.3916	0.8067	0.9614	0.4418	2	19.3124	3.4797	1.9532	7.8756	6.5145	0.6014	0.8067
889	7.0784	0.8414	3.7858	17.4267	5.8035	7.9066	7.3515	18.7097	1.4875	0.7422	0.9507	0.3858	2	27.8313	4.8121	3.9339	12.4747	6.7703	2.2005
890	7.5833	0.8579	4.1455	27.8726	6.3475	9.6208	4.9517	20.4373	1.0044	0.7879	0.9431	0.45	2	20.5273	3.9886	1.431	8.8642	4.4753	1.9749	0.7879
[truncated: 1,588 more rows]
