# Supplementary material for: Early midcell localization of Escherichia coli PBP4 supports the function of peptidoglycan amidases
Source: PLoS Genet. 2022 May 23;18(5):e1010222. doi: 10.1371/journal.pgen.1010222 (PMC9166362; doi:10.1371/journal.pgen.1010222)
Supplement: S14 Data — (XLSX) [file pgen.1010222.s031.xlsx]

## Sheet: Informatie
n	Number of cells
count	Number of cells
mean	average value
stdev	standard deviation of the average value
Axis	Length of the cell (µm)
Dia	Diameter of the cell (µm)
Constr	Number of constrictions and diameter at the constriction site
Area	2D surface of the cell (µm^2)
Age	Normalized age of the cells (0-100 %)
Volume	Volume of the cell (µm^3) (sum of disks)
WallArea	Calculated 3D surface (µm^2)
RingFraction	The fractio of fluorescent material in Volcenter compared to the rest of the cell
ConcTotal	Concentration of fluorescent material in the cell (au/µm^3)
ConcWall	Concentration of fluorescent material in cell envelope (au/µm^2)
MinDiaCenter	The miniumal diameter along the cell length (excluding the cell poles)
MaxDia	The maximun diamter ofound along the length axis.
VolCenter	Cell compartment ± 0.4 μm from cell center (µm^3)
FlChannel	Fluorescence Channel
FluorTotal	Total amount of fluorescent material per cell (au)
FluorCenter	Amount of fluorescent material in the VolCenter (au/µm^3)
FluorPole	Amount of fluorescent material in the cell pole defined haf of the sphere at the end of the cell with a dimater identaical to that of the cell (au)
ConcCenter	Contentration of the fluorescenc\t material in VolCenter (au/µm^3)
ConcOffCenter	Concentration of fluorescent material in the cell excluding that of the VolCenter (au/µm^3)
FCPlus	The extra amount of fluorescent material in the VolCenter compared to the rest of the cell (au/µm^3)
see also:
Vischer, N.O.E., Verheul, J., Postma, M., Saparoea, B. van den B. van, Galli, E., Natale, P., et al. (2015) Cell age dependent concentration of Escherichia coli divisome proteins analyzed with ImageJ and ObjectJ. Frontiers in microbiology 6: 586.

## Sheet: BW25113 Gb4 aFtsZ
n	Axis	Dia	Volume	Age	Area	RingFraction	ConcTotal	WallArea	ConcWall	MinDiaCenter	MaxDia	VolCenter	FlChannel	FluorTotal	FluorCenter	FluorPole	ConcCenter	ConcOffCenter	FCPlus	Constr
count	4967	4967	4967	4967	4967	4967	4967	4967	4967	4967	4967	4967	4967	4967	4967	4967	4967	4967	4967	1107
mean	2.9003	0.8407	1.4029	44.2594	2.2747	4.8967	14.8142	7.6243	2.7134	0.7714	0.8972	0.44	2	21.0369	7.7647	4.8639	18.2628	13.903	1.6673	0.6292
stdev	0.6727	0.048	0.3281	28.5261	0.5236	15.4444	4.9132	1.6383	0.8927	0.0955	0.0508	0.0765	0	9.0388	3.5498	1.8422	9.0642	4.6621	3.3894	0.0794
---	---	---	---	---	---	---	---	---	---	---	---	---	---	---	---	---	---	---	---	---
1	2.2676	0.8369	1.0751	10.8547	1.7475	-16.4178	15.6877	5.9621	2.8288	0.8471	0.9188	0.4643	2	16.8658	5.7109	5.9737	12.2998	18.2633	-2.769
2	2.4137	0.8129	1.0939	21.5101	1.8203	2.1843	14.4554	6.1642	2.5653	0.8126	0.8833	0.4372	2	15.8128	6.527	4.9797	14.9297	14.1397	0.3454
3	3.0972	0.8009	1.4185	57.5337	2.3428	2.9833	19.0602	7.7926	3.4696	0.7854	0.8596	0.4472	2	27.0369	9.0762	5.5452	20.2959	18.4922	0.8066
4	2.1829	0.9332	1.2573	7.6648	1.8503	-7.6622	7.3253	6.4	1.4391	0.9417	1.0289	0.6256	2	9.2101	4.2282	2.7167	6.7584	7.8864	-0.7057
5	2.1908	0.8463	1.065	7.9561	1.7004	-10.9652	8.0562	5.8247	1.473	0.8062	0.9219	0.5039	2	8.5799	3.5637	2.8625	7.0725	8.9396	-0.9408
6	2.4615	0.7925	1.0116	24.939	1.816	-23.8338	11.9812	6.1287	1.9776	0.6843	0.8509	0.4163	2	12.1202	3.2883	4.7772	7.898	14.8361	-2.8887
7	2.0665	0.7385	0.7682	3.9754	1.4091	-21.6627	12.3813	4.7946	1.9838	0.7246	0.7905	0.3851	2	9.5113	3.7397	3.8696	9.7121	15.0628	-2.0604
8	3.1742	0.8048	1.4701	61.7049	2.4156	1.9932	11.5419	8.0256	2.1142	0.7641	0.86	0.424	2	16.9677	5.1344	3.5993	12.1095	11.3119	0.3382
9	2.7947	0.8106	1.2434	42.5434	2.1244	1.5334	9.897	7.117	1.7291	0.7301	0.8656	0.3947	2	12.3059	4.0355	3.3682	10.2229	9.745	0.1887
10	2.6359	0.7939	1.1265	33.8396	1.9574	-10.9522	12.1798	6.574	2.0871	0.7426	0.8588	0.388	2	13.7205	3.7412	4.5064	9.6411	13.5135	-1.5027
11	2.1777	0.7404	0.8225	7.4199	1.4948	-8.0965	8.6675	5.0656	1.4073	0.72	0.7854	0.3711	2	7.129	2.8996	2.2	7.8139	9.3694	-0.5772
12	4.2164	0.7873	1.9046	95.3416	3.1866	6.8807	8.9363	10.4289	1.632	0.5092	0.8791	0.2631	2	17.02	3.3608	3.6238	12.7715	8.3214	1.1711	0.5092
13	2.8417	0.8539	1.3325	44.3688	2.27	15.3595	20.0152	7.6231	3.4986	0.7359	0.836	0.383	2	26.6702	10.5853	6.6505	27.6366	16.9414	4.0964
14	4.3493	0.8662	2.3182	96.3576	3.6063	-1.1571	12.9926	11.8355	2.5448	0.5781	0.9476	0.3329	2	30.1194	4.0264	5.4996	12.0961	13.143	-0.3485	0.5781
15	3.6667	0.7732	1.6375	82.0009	2.7069	7.6566	10.8282	8.907	1.9907	0.7882	0.856	0.3995	2	17.7312	5.3518	2.5114	13.3978	9.9991	1.3576
16	2.7738	0.846	1.3414	41.3586	2.1929	13.3694	17.4002	7.3718	3.1662	0.7873	0.8894	0.4341	2	23.3406	9.6645	4.499	22.2624	15.0743	3.1205
17	2.1153	0.8169	0.9493	5.2199	1.5847	-15.3433	7.675	5.4285	1.3422	0.824	0.8855	0.4394	2	7.2859	2.7716	2.5472	6.308	8.8524	-1.1179
18	3.4798	0.833	1.7009	74.8973	2.7497	1.3752	14.5014	9.1063	2.7086	0.8198	0.9187	0.4818	2	24.6654	7.2303	4.7282	15.0061	14.302	0.3392
19	3.476	0.8039	1.5974	74.6778	2.6555	21.5746	14.7505	8.7781	2.6842	0.6857	0.8952	0.3941	2	23.5624	9.6427	4.2185	24.4661	11.5679	5.0835	0.6857
20	2.2769	0.7929	0.9772	11.4195	1.6704	-22.9794	14.1275	5.6715	2.4342	0.7638	0.8523	0.4042	2	13.8054	3.851	5.1978	9.5266	17.3743	-3.1724
21	2.112	0.8257	0.9687	5.1596	1.5976	-10.5308	8.3148	5.4786	1.4702	0.8004	0.8977	0.4554	2	8.0545	3.3367	2.7527	7.3274	9.1901	-0.8482
22	2.3048	0.8651	1.1714	13	1.8331	-16.5418	14.7747	6.2635	2.7632	0.8732	0.9311	0.5347	2	17.3071	6.3433	5.9144	11.8642	17.2188	-2.8629
23	1.9656	0.8637	0.974	2.0624	1.5376	-9.9691	5.0247	5.3335	0.9176	0.8371	0.9337	0.4817	2	4.8941	2.1737	1.8285	4.5127	5.5256	-0.4879
24	2.3743	0.8479	1.1323	17.5691	1.8588	-3.4383	14.7207	6.3244	2.6355	0.7785	0.9042	0.4253	2	16.6682	5.903	5.1012	13.879	15.2265	-0.5731
25	2.3409	0.7975	1.0224	15.3391	1.7304	-21.0533	6.0655	5.8648	1.0574	0.8068	0.8769	0.4494	2	6.2014	1.9944	2.591	4.4377	7.3429	-1.3056
26	3.0736	0.8282	1.4787	56.6492	2.3985	5.7261	12.6204	7.9976	2.3334	0.8184	0.8892	0.4289	2	18.6618	6.1714	4.0394	14.3893	11.8978	1.0686
27	2.0507	0.8455	0.9771	3.707	1.5804	-36.088	8.0189	5.447	1.4385	0.8006	0.9251	0.5021	2	7.8353	2.6511	3.4274	5.2805	10.9125	-2.8276
28	2.4719	0.954	1.4059	25.2673	2.1629	9.1068	13.9871	7.4087	2.6542	0.8583	0.9123	0.5364	2	19.6645	8.6097	5.6095	16.0518	12.713	1.7908
29	4.1044	0.7166	1.5534	93.7753	2.8311	4.6229	13.126	9.2404	2.2066	0.6836	0.8612	0.324	2	20.39	4.9986	3.773	15.4285	12.519	0.9426
30	2.673	0.8162	1.2047	36.172	2.0387	-7.5208	17.5536	6.854	3.0853	0.7801	0.8545	0.4167	2	21.1468	6.2746	6.6961	15.0574	18.8739	-1.5904
31	2.5481	0.8178	1.174	29.7127	1.9402	-18.8109	14.3253	6.5463	2.5691	0.8188	0.8925	0.449	2	16.8179	4.4784	5.6614	9.9745	17.0207	-3.1636
32	2.8209	0.8751	1.4976	43.7184	2.3043	13.5971	17.2744	7.7555	3.3357	0.861	0.9456	0.5259	2	25.8702	11.3676	4.6734	21.6143	14.9261	3.5176
33	2.0459	0.8074	0.8974	3.6027	1.5119	-20.4537	10.3993	5.1893	1.7984	0.7522	0.8802	0.4496	2	9.3323	3.7227	3.7983	8.2803	12.526	-1.9088
34	2.8633	0.8757	1.461	45.4394	2.3428	9.9972	14.0259	7.8773	2.6014	0.7424	0.8953	0.4551	2	20.4918	7.7937	5.5441	17.1251	12.6238	2.0486	0.7424
35	2.5804	0.8618	1.2336	31.3999	2.0644	0.2357	13.2773	6.9863	2.3444	0.7892	0.8594	0.4592	2	16.3789	6.1215	5.6368	13.3296	13.2455	0.0386
36	2.9125	0.8335	1.38	48.2525	2.2786	7.1838	13.5025	7.6268	2.4432	0.8049	0.874	0.4206	2	18.6335	6.6094	4.7829	15.716	12.5329	1.3386
37	2.2406	0.8489	1.0937	10.0272	1.7475	-17.8076	8.953	5.9758	1.6386	0.8448	0.9104	0.4761	2	9.7919	3.2778	3.7357	6.8848	10.5473	-1.7437
38	2.3927	0.9662	1.41	19.3351	2.1115	-14.3131	17.6949	7.263	3.4352	0.8956	0.9982	0.5574	2	24.9498	7.7032	9.4003	13.8202	20.227	-3.5711
39	1.9613	0.8795	0.9975	2.0329	1.559	-13.6492	13.1869	5.4194	2.4272	0.8603	0.9457	0.5397	2	13.1539	6.293	4.8844	11.6595	14.986	-1.7954
40	2.004	0.8409	0.9458	2.7713	1.5333	-11.8314	14.2635	5.2938	2.5483	0.851	0.9081	0.4526	2	13.4904	5.6231	5.3734	12.4244	15.9511	-1.5961
41	3.9965	0.7714	1.6964	91.7586	2.9553	16.2028	11.3547	9.6856	1.9887	0.5468	0.8338	0.2956	2	19.2621	5.9334	3.5074	20.0736	9.5148	3.121	0.5468
42	2.686	0.8892	1.4228	36.8078	2.2186	23.3866	13.5927	7.503	2.5776	0.8154	0.9245	0.508	2	19.3397	9.8131	3.9429	19.3174	10.414	4.5229
43	2.2468	0.8575	1.1154	10.1674	1.7689	-23.245	9.751	6.0529	1.7969	0.855	0.9404	0.4855	2	10.8763	3.3058	4.3538	6.8097	12.0176	-2.5282
44	3.2918	0.8411	1.6278	67.106	2.6169	7.9575	15.4255	8.6983	2.8867	0.7675	0.9046	0.4061	2	25.1096	7.7633	4.7568	19.1186	14.1979	1.9981
45	3.2292	0.8445	1.6114	63.8366	2.5741	7.2605	7.3012	8.5677	1.3732	0.8054	0.9162	0.5043	2	11.7651	4.269	2.0816	8.4649	6.7712	0.8542
46	2.7504	0.8363	1.2805	39.8193	2.1501	9.8394	12.3006	7.2262	2.1797	0.7766	0.8697	0.4007	2	15.7509	5.9943	4.0252	14.958	11.0906	1.5498
47	2.3933	0.8908	1.2402	19.4015	1.9616	12.2991	5.1831	6.6976	0.9598	0.8568	0.9232	0.4674	2	6.4281	2.9152	1.4748	6.2373	4.5458	0.7906
48	3.5882	0.8038	1.6612	79.5099	2.7454	20.1784	11.2183	9.0605	2.0568	0.7421	0.8602	0.3692	2	18.6358	7.0664	3.2956	19.1398	8.9544	3.7604
49	3.2599	0.8238	1.5607	65.5192	2.5398	18.756	16.0208	8.4367	2.9637	0.7272	0.8806	0.4189	2	25.0037	10.1426	5.5957	24.2108	13.0162	4.6897	0.7272
50	2.3725	0.8273	1.1116	17.4052	1.816	-13.2211	7.169	6.1666	1.2923	0.8515	0.8516	0.4473	2	7.9691	2.5766	2.9843	5.7608	8.1165	-1.0536
51	3.5463	0.8829	1.9084	77.9061	2.9639	18.61	13.5868	9.8369	2.6359	0.7346	0.9244	0.3925	2	25.9291	9.166	4.058	23.3516	11.0583	4.8254	0.7346
52	2.3554	0.8927	1.2759	16.3766	1.9317	4.0089	18.6024	6.6058	3.593	0.8768	0.9463	0.5103	2	23.7348	10.0643	6.1303	19.7209	17.8564	0.9515
53	3.5575	0.8128	1.6234	78.3803	2.7497	8.8223	17.3654	9.0839	3.1034	0.6171	0.8266	0.3286	2	28.191	7.6899	5.5065	23.4016	15.833	2.4871	0.6171
54	1.9946	0.8326	0.9257	2.6085	1.5119	-2.4127	11.0054	5.2172	1.9527	0.7713	0.8942	0.4353	2	10.1877	4.6603	3.606	10.7067	11.2714	-0.2458
55	3.8673	0.8179	1.7976	88.7453	3.0196	16.646	10.9688	9.9372	1.9842	0.7206	0.8578	0.3719	2	19.7176	6.6829	3.5952	17.9674	9.1429	3.2822	0.7206
56	3.1676	0.8173	1.4589	61.349	2.4456	16.187	11.6539	8.1335	2.0904	0.7418	0.8517	0.3866	2	17.0019	6.5278	2.4531	16.8868	9.7674	2.7521
57	1.9201	0.8476	0.9082	1.4743	1.4734	-19.1777	12.8953	5.1131	2.2905	0.8203	0.9009	0.4983	2	11.7115	5.4118	4.7665	10.8606	15.3679	-2.246
58	2.6735	0.8364	1.2591	36.228	2.0858	-5.6716	10.864	7.0245	1.9473	0.7982	0.883	0.4256	2	13.6788	4.1103	4.0114	9.6572	11.48	-0.7758
59	3.885	0.7788	1.6657	89.2297	2.8953	1.8843	9.1152	9.5048	1.5974	0.5169	0.8506	0.2921	2	15.1832	2.8985	4.4249	9.9227	8.9432	0.2861	0.5169
60	2.1181	0.8423	1.0096	5.2801	1.6318	0.8292	10.7642	5.6049	1.9389	0.8241	0.8981	0.4618	2	10.8675	5.0198	3.632	10.8698	10.6747	0.0901
61	3.383	0.8144	1.5816	71.0916	2.6127	10.0079	10.5178	8.655	1.922	0.5838	0.8728	0.3508	2	16.6349	4.9851	3.737	14.2112	9.4653	1.6648	0.5838
62	2.185	0.8844	1.1429	7.7567	1.7646	-0.9222	9.1371	6.071	1.7201	0.8165	0.9411	0.5457	2	10.4428	4.9357	2.9797	9.0448	9.2213	-0.0963
63	3.4107	0.7986	1.5122	72.357	2.587	14.8322	17.9247	8.5572	3.1676	0.7402	0.8525	0.3648	2	27.1058	9.5892	5.5805	26.2878	15.2663	4.0204
64	3.3114	0.7821	1.4086	68.127	2.4585	15.7638	12.1293	8.1359	2.1	0.671	0.8446	0.3417	2	17.0853	6.1847	3.9403	18.0989	10.2171	2.6933	0.671
65	2.9531	0.8107	1.3817	50.2755	2.2529	-6.4491	12.4266	7.5208	2.283	0.7909	0.8917	0.474	2	17.1698	5.1623	4.2905	10.8917	13.2278	-1.1073
66	2.9059	0.8627	1.4899	47.827	2.3471	20.5062	13.091	7.8754	2.4766	0.827	0.9146	0.4583	2	19.5043	8.7691	3.4917	19.1333	10.4066	3.9996
67	2.2088	0.726	0.802	8.818	1.4905	4.2172	10.7355	5.0379	1.709	0.7351	0.7689	0.3693	2	8.6099	4.1605	2.5492	11.2661	10.2828	0.3631
68	3.7266	0.8139	1.7542	84.3791	2.8911	15.198	14.9233	9.5292	2.7472	0.6587	0.9124	0.3281	2	26.1784	8.1307	6.6827	24.7821	12.6555	3.9786	0.6587
69	2.2105	0.8396	1.0464	8.8489	1.7047	-15.9112	10.7571	5.8306	1.9305	0.7964	0.9346	0.515	2	11.2562	4.6307	3.9189	8.9913	12.469	-1.791
70	3.1206	0.8188	1.4682	58.6416	2.4114	16.6525	18.4076	8.0276	3.3666	0.7598	0.8699	0.4217	2	27.026	10.9699	4.5535	26.0145	15.3419	4.5005
71	2.884	0.8243	1.3882	46.5781	2.2315	6.4431	9.8353	7.4685	1.8281	0.8114	0.8885	0.4395	2	13.6533	4.9242	2.7279	11.2033	9.2018	0.8797
72	2.194	0.8285	1.0235	8.125	1.6704	-15.4126	6.2847	5.7104	1.1264	0.8209	0.8873	0.4807	2	6.4324	2.4956	2.6948	5.1912	7.2536	-0.9914
73	3.367	0.8173	1.5924	70.2856	2.6084	11.1518	6.8712	8.6448	1.2657	0.7898	0.863	0.4344	2	10.9417	3.8722	1.8097	8.9136	6.1048	1.2202
74	2.3098	0.8562	1.0647	13.4138	1.8203	11.6325	10.1541	6.2128	1.7401	0.7575	0.8362	0.4339	2	10.8111	5.1509	2.893	11.871	8.9725	1.2576
75	2.4085	0.8505	1.1469	20.8877	1.8931	-1.7133	19.5172	6.435	3.4785	0.8039	0.8786	0.434	2	22.3843	8.2325	7.4702	18.9683	19.8518	-0.3835
76	2.381	0.8028	1.0522	18.1444	1.7732	-8.3	12.323	6.0051	2.1592	0.8056	0.8745	0.4212	2	12.9663	4.5458	3.696	10.7914	13.3461	-1.0762
77	2.1127	0.8303	0.9788	5.1747	1.6061	-11.5319	7.705	5.5106	1.3686	0.7907	0.9225	0.4529	2	7.5417	3.0221	2.6798	6.6731	8.5935	-0.8697
78	2.1999	0.8913	1.171	8.4172	1.7903	-10.2116	16.6268	6.1601	3.1607	0.8543	0.9829	0.5585	2	19.47	8.2472	6.4839	14.7658	18.3255	-1.9882
79	4.059	0.7792	1.7875	92.8878	3.0324	16.207	12.6952	9.9359	2.2839	0.6553	0.8512	0.3367	2	22.6927	7.2591	3.4671	21.562	10.6378	3.6778	0.6553
80	2.3882	0.75	0.9243	18.8047	1.6704	-29.846	6.0754	5.6269	0.998	0.7379	0.8071	0.3805	2	5.6155	1.3261	2.4064	3.4848	7.889	-1.676
81	2.4745	0.83	1.1287	25.3539	1.906	8.287	15.6369	6.4521	2.7355	0.7894	0.8575	0.4482	2	17.6494	7.8904	5.0949	17.605	14.3416	1.4626
82	2.398	0.8802	1.2692	19.9341	1.9445	-16.6847	13.151	6.6312	2.5171	0.7917	0.9873	0.5054	2	16.6913	4.9706	5.4483	9.8351	15.3456	-2.7849
83	3.5098	0.84	1.7384	76.2459	2.7968	11.0582	16.55	9.2622	3.1062	0.7707	0.9037	0.4453	2	28.7706	9.7366	5.7911	21.8645	14.7201	3.1815
84	1.9786	0.7961	0.8404	2.2835	1.4391	-18.2833	15.561	4.9483	2.6428	0.7895	0.883	0.4246	2	13.0775	5.4251	5.0495	12.7757	18.4063	-2.391
85	2.6314	0.8179	1.221	33.6194	2.0088	-8.1962	9.7826	6.7617	1.7665	0.7877	0.9047	0.4268	2	11.9446	3.5379	3.7053	8.2902	10.5843	-0.979
86	2.5593	0.8001	1.143	30.3386	1.9102	-18.0531	17.6998	6.4328	3.145	0.7855	0.8509	0.4756	2	20.2309	6.2863	6.0677	13.2165	20.895	-3.6523
87	2.3161	0.8821	1.2166	13.7489	1.876	5.3336	9.6011	6.4181	1.82	0.8602	0.9372	0.5555	2	11.6807	5.6725	2.9632	10.2106	9.0893	0.623
88	3.4841	0.8442	1.7303	74.9949	2.7883	17.7583	9.6413	9.2401	1.8054	0.6489	0.9043	0.385	2	16.6823	6.0152	2.9807	15.6236	7.9289	2.9625	0.6489
89	2.2713	0.8443	1.0994	11.0584	1.7646	-4.0128	9.4386	6.0243	1.7225	0.8225	0.8927	0.4633	2	10.3768	4.1324	3.1162	8.9187	9.8174	-0.4164
90	2.6458	0.8578	1.332	34.3731	2.1115	13.1237	19.0077	7.1297	3.5511	0.8339	0.9074	0.459	2	25.3183	10.9021	6.2828	23.7518	16.5128	3.3227
91	2.3818	0.8745	1.2392	18.2432	1.9188	4.12	11.8577	6.5437	2.2455	0.8764	0.9403	0.5013	2	14.6941	6.3054	4.0693	12.5771	11.3695	0.6054
92	2.8708	0.8252	1.3724	45.8778	2.2229	-1.0892	13.2929	7.4425	2.4512	0.8052	0.8888	0.493	2	18.2432	6.4267	4.9067	13.0348	13.4377	-0.1987
93	2.3914	0.7862	1.0244	19.1525	1.7475	-8.5916	14.2049	5.9066	2.4636	0.7722	0.8384	0.4002	2	14.5515	4.9225	4.6548	12.3015	15.4259	-1.2502
94	2.3903	0.7845	1.0106	19.0365	1.7432	-10.0514	15.0443	5.8914	2.5807	0.7582	0.8307	0.3995	2	15.2038	5.0861	5.3312	12.7308	16.556	-1.5282
95	2.6595	0.8508	1.2783	35.3347	2.1073	-11.32	18.7985	7.1081	3.3807	0.744	0.8939	0.4079	2	24.0301	5.8167	9.6378	14.2586	20.9267	-2.7202
96	2.1937	0.7961	0.9503	8.1096	1.6104	-12.8818	14.231	5.4866	2.4649	0.7652	0.8538	0.4496	2	13.5237	5.4793	4.983	12.1883	16.0635	-1.7421
97	4.5599	0.7993	2.0891	97.5806	3.5078	14.1444	15.8784	11.4509	2.8968	0.615	0.8749	0.3501	2	33.1715	9.4642	6.174	27.0355	13.6327	4.6919	0.615
98	2.84	0.7976	1.2513	44.3293	2.1287	0.5745	12.5771	7.1163	2.2115	0.746	0.8168	0.4157	2	15.7377	5.2882	4.0927	12.7226	12.5051	0.0904
99	3.5626	0.7995	1.6286	78.6306	2.7112	18.6792	12.7554	8.9483	2.3215	0.6879	0.8921	0.3569	2	20.7734	7.5823	4.5404	21.2455	10.373	3.8803	0.6879
100	2.3358	0.871	1.1144	14.9198	1.8717	-12.5462	15.8832	6.3915	2.7693	0.8157	0.8904	0.4686	2	17.7002	6.1568	6.407	13.1378	17.8765	-2.2207
101	2.794	0.8548	1.3818	42.4655	2.2315	-1.8091	11.0528	7.503	2.0355	0.8163	0.8784	0.4437	2	15.2727	4.717	4.2242	10.6302	11.2529	-0.2763
102	2.9265	0.7743	1.1829	49.0256	2.1372	12.9192	19.5608	7.1185	3.2505	0.7211	0.7915	0.3276	2	23.1385	8.5704	6.1585	26.1583	17.0345	2.9893
103	2.5565	0.8399	1.2268	30.249	1.9959	12.9609	18.6661	6.7459	3.3946	0.8004	0.8697	0.4846	2	22.8996	10.8421	4.4647	22.3716	16.2474	2.968
104	2.9329	0.8569	1.4415	49.3115	2.3557	11.6238	17.686	7.8957	3.2289	0.7856	0.8858	0.4217	2	25.4943	9.5542	5.7466	22.6576	15.6299	2.9634
105	3.0861	0.8355	1.5008	57.1663	2.4285	14.1446	16.0225	8.0999	2.9688	0.7882	0.8552	0.4535	2	24.0466	9.6395	3.8362	21.2574	13.7566	3.4013
106	2.0417	0.8628	1.0119	3.5283	1.6019	-39.9034	13.3879	5.5343	2.4479	0.8171	0.9482	0.5199	2	13.5472	4.3325	6.3126	8.333	18.7304	-5.4058
107	2.3272	0.7815	0.9803	14.3893	1.6875	-21.7683	13.662	5.7132	2.3442	0.7594	0.829	0.4211	2	13.3929	4.0893	5.3211	9.712	16.6361	-2.9154
108	2.1507	0.8294	1.0001	6.4599	1.6361	-16.1367	10.2607	5.6038	1.8312	0.7888	0.8988	0.4522	2	10.2617	3.7325	4.3909	8.2544	11.9164	-1.6559
109	2.8623	0.828	1.3201	45.3797	2.2229	-16.9323	19.64	7.4457	3.4821	0.7748	0.9525	0.4468	2	25.9268	5.8719	13.4841	13.1414	22.9663	-4.39
110	2.984	0.8255	1.4107	51.4532	2.3171	23.389	18.9945	7.7389	3.4624	0.7859	0.8826	0.4293	2	26.7955	12.5136	5.4193	29.1514	14.5515	6.2672
111	2.1471	0.9108	1.1773	6.3081	1.7775	-13.2012	8.7924	6.1433	1.685	0.8684	0.9861	0.5538	2	10.3513	4.1459	3.4758	7.486	9.9534	-1.3665
112	3.338	0.7481	1.3688	69.2023	2.3771	17.1582	15.7893	7.8452	2.7549	0.5579	0.8685	0.2892	2	21.6124	7.4916	4.1025	25.9014	13.0804	3.7083	0.5579
113	3.507	0.7852	1.5133	76.0736	2.6212	16.3385	19.7161	8.6505	3.4491	0.7343	0.8459	0.395	2	29.8363	11.39	5.8101	28.8365	16.4948	4.8748
114	3.058	0.8537	1.5181	55.9626	2.4542	20.0775	24.4021	8.2014	4.5169	0.8181	0.8763	0.4271	2	37.0449	15.7677	6.551	36.9172	19.5031	7.4377
115	3.0388	0.8646	1.5166	54.7901	2.467	10.2912	12.417	8.2544	2.2814	0.7632	0.8772	0.418	2	18.8316	6.5938	4.9637	15.7756	11.139	1.938
116	2.6299	0.8866	1.3903	33.5095	2.1629	5.653	18.8373	7.3249	3.5754	0.8529	0.9179	0.4941	2	26.1895	10.2615	6.3521	20.7687	17.7722	1.4805
117	2.7514	0.8252	1.2853	39.8959	2.1244	4.9741	14.054	7.1331	2.5324	0.8079	0.8827	0.444	2	18.0636	6.8281	3.761	15.3783	13.3547	0.8985
118	2.3686	0.8976	1.2216	17.0942	1.9531	-7.6574	9.9677	6.6789	1.8231	0.7927	0.9206	0.4555	2	12.1765	3.9558	4.3052	8.684	10.7308	-0.9324
119	3.0451	0.8658	1.5519	55.1515	2.4756	23.7363	15.2092	8.2827	2.8497	0.788	0.8864	0.4329	2	23.6031	10.6238	4.4192	24.5402	11.5988	5.6025
120	2.423	0.8967	1.2573	22.4403	2.0002	-4.2219	11.6442	6.8258	2.1448	0.8504	0.8934	0.5095	2	14.6402	5.5654	4.6855	10.9224	12.1355	-0.6181
121	2.632	0.8403	1.2752	33.6378	2.0601	-9.4936	14.7386	6.9482	2.705	0.8309	0.9112	0.4628	2	18.7947	5.6838	5.9513	12.2824	16.1382	-1.7843
122	2.3224	0.831	1.09	14.0367	1.7817	-18.0969	23.2926	6.0632	4.1874	0.8115	0.9052	0.4845	2	25.3889	8.734	9.0614	18.026	27.5087	-4.5946
123	1.9172	0.8108	0.8351	1.4156	1.4134	-31.3394	14.0427	4.8836	2.4013	0.787	0.8928	0.4721	2	11.7271	5.0328	5.218	10.6593	18.4433	-3.6752
124	2.3864	0.8133	1.0835	18.6228	1.7989	-17.7191	19.9895	6.0972	3.5522	0.8071	0.8754	0.4255	2	21.6586	6.1761	7.0214	14.5132	23.5314	-3.8377
125	3.0485	0.8855	1.6726	55.3858	2.5313	15.4079	22.7657	8.4809	4.4898	0.8226	0.9593	0.4685	2	38.0779	14.89	8.0214	31.7793	19.2574	5.867
126	3.2628	0.82	1.5262	65.771	2.5313	4.4485	28.3786	8.4056	5.1527	0.7751	0.8704	0.4457	2	43.3114	14.0113	8.4796	31.4385	27.1153	1.9267
127	2.6649	0.7767	1.0736	35.7434	1.9402	-2.8961	17.0362	6.502	2.813	0.7142	0.7918	0.3508	2	18.2901	5.6203	6.1172	16.0194	17.5293	-0.5297
128	2.6689	0.9033	1.4089	35.9668	2.2358	7.8284	17.7189	7.574	3.296	0.8182	0.9216	0.4588	2	24.9642	9.4472	7.1353	20.5909	16.3313	1.9543
129	2.4977	0.8954	1.2776	26.2918	2.0644	19.1598	16.7722	7.0262	3.0498	0.8491	0.9055	0.4585	2	21.4282	10.3226	4.4227	22.512	13.5583	4.1056
130	3.6807	0.7725	1.6163	82.5918	2.7155	7.5201	17.854	8.9332	3.2304	0.5893	0.8529	0.2831	2	28.8574	6.8452	6.3419	24.1755	16.5113	2.1701	0.5893
131	2.5173	0.8215	1.1247	27.6223	1.9231	2.4364	13.4773	6.4965	2.3332	0.7481	0.8835	0.4065	2	15.1579	5.7143	4.0677	14.0574	13.1489	0.3693
132	3.1367	0.7712	1.3212	59.758	2.2914	17.325	25.4253	7.5998	4.4201	0.6875	0.8621	0.3687	2	33.5919	13.5696	6.9213	36.8069	21.0209	5.8198	0.6875
133	2.2237	0.8914	1.1862	9.5299	1.8117	-17.1185	11.8084	6.2275	2.2492	0.8541	0.9793	0.5205	2	14.0071	4.8	4.635	9.2225	13.8295	-2.3978
134	2.2533	0.8682	1.1434	10.3701	1.7946	-9.8348	12.1359	6.146	2.2578	0.8521	0.9103	0.4985	2	13.8762	5.2796	4.4972	10.5912	13.3289	-1.3647
135	2.3095	0.874	1.1924	13.3819	1.8546	-20.6197	19.098	6.3413	3.5911	0.8649	0.9386	0.558	2	22.7724	8.1572	8.1721	14.6198	23.0356	-4.6956
136	2.3675	0.8529	1.1774	17.0452	1.8631	2.8814	11.0448	6.3436	2.05	0.8452	0.8983	0.476	2	13.0042	5.4804	3.64	11.514	10.7269	0.3747
137	2.7167	0.8102	1.1957	38.2773	2.0601	13.4514	28.3366	6.9147	4.9	0.7432	0.8527	0.4085	2	33.8821	14.5747	8.8227	35.6819	24.5241	4.5576
138	2.9248	0.7996	1.2958	48.9237	2.2015	6.1809	10.6364	7.3473	1.8759	0.7781	0.8538	0.4075	2	13.7827	4.9184	3.1479	12.0695	9.9789	0.8519
139	3.6611	0.7951	1.6436	81.7703	2.7754	19.845	14.9105	9.1454	2.6797	0.6504	0.8593	0.3623	2	24.5069	9.1934	4.6103	25.3752	11.9515	4.8634	0.6504
140	2.8951	0.767	1.1896	47.302	2.0944	13.8412	30.7601	6.9764	5.2451	0.7201	0.8262	0.3555	2	36.5922	14.4854	6.9866	40.7504	26.502	5.0648
141	3.61	0.7318	1.3427	80.0654	2.527	13.9926	28.8458	8.2999	4.6665	0.6144	0.7705	0.2893	2	38.7313	12.5956	8.546	43.5445	24.8087	5.4195
142	2.049	0.8109	0.9058	3.6325	1.5205	-20.1206	17.9844	5.2201	3.1207	0.797	0.8634	0.4569	2	16.2903	6.5925	6.5797	14.4295	21.6037	-3.2777
143	4.1235	0.7931	1.8082	94.1095	3.1352	-1.1204	18.9298	10.2735	3.3318	0.5289	0.8626	0.2812	2	34.2289	5	11.4735	17.7781	19.1416	-0.3835	0.5288
144	2.3432	0.8266	1.092	15.5169	1.7903	-26.9139	22.0017	6.0851	3.9483	0.831	0.8964	0.4849	2	24.0259	7.0744	10.2795	14.588	27.9219	-6.4663
145	3.1272	0.8509	1.5951	59.0783	2.5056	12.3168	19.2787	8.3597	3.6785	0.8191	0.8888	0.4944	2	30.7515	12.1454	5.7367	24.5643	16.9037	3.7876
146	3.6855	0.7868	1.638	82.7979	2.7669	2.6095	31.2816	9.1096	5.6247	0.7416	0.8636	0.3628	2	51.2392	12.3913	12.3147	34.1514	30.4661	1.3371
147	3.0684	0.8536	1.518	56.4128	2.4628	12.5615	17.7619	8.2282	3.2769	0.7649	0.8767	0.4195	2	26.9626	9.9019	5.1506	23.6051	15.5311	3.3869
148	2.6242	0.7942	1.1414	33.2898	1.9488	-4.0281	12.6521	6.5475	2.2056	0.7692	0.8537	0.4085	2	14.4411	4.7952	3.661	11.738	13.1619	-0.5817
149	2.997	0.8118	1.4172	52.202	2.2914	10.2182	18.0248	7.643	3.3422	0.8041	0.8636	0.4712	2	25.5447	10.2351	4.8907	21.7227	16.1828	2.6102
150	2.1917	0.7693	0.8888	8.0174	1.559	-11.4116	15.9604	5.2968	2.6781	0.7591	0.8157	0.4161	2	14.1856	5.7798	5.0696	13.8904	17.7809	-1.6188
151	2.1616	0.822	0.9839	6.7488	1.6318	-21.1328	16.8103	5.5822	2.9629	0.8119	0.8865	0.4492	2	16.5397	5.652	7.0374	12.5822	20.3633	-3.4953
152	2.3551	0.841	1.142	16.3441	1.8289	-2.1909	16.5989	6.2224	3.0464	0.8304	0.8822	0.4632	2	18.956	7.4411	5.46	16.0658	16.9625	-0.4153
153	2.7494	0.7214	0.976	39.7428	1.8717	0.1851	23.963	6.2309	3.7535	0.6553	0.7542	0.2974	2	23.3879	7.156	7.3693	24.0639	23.9183	0.0433
154	2.7596	0.8385	1.3229	40.433	2.1629	7.5543	16.7837	7.269	3.0545	0.8228	0.8735	0.4339	2	22.2032	8.409	5.1129	19.3817	15.5157	1.6773
155	2.4332	0.791	1.0517	23.5303	1.7903	-0.9667	13.4069	6.0463	2.332	0.7859	0.8514	0.4401	2	14.1	5.8207	3.6503	13.2264	13.5361	-0.1363
156	3.9845	0.8375	1.935	91.5941	3.1866	17.145	22.9124	10.4839	4.2289	0.6673	0.8795	0.3284	2	44.3355	13.8358	8.3662	42.1293	18.9837	7.6013	0.6673
157	3.296	0.837	1.6432	67.4765	2.6084	8.7906	15.1537	8.6668	2.8731	0.7617	0.923	0.3955	2	24.9005	7.6559	4.9675	19.356	13.8219	2.1889	0.7617
158	2.7415	0.8647	1.356	39.3798	2.2101	8.5027	23.0225	7.4471	4.192	0.7309	0.8927	0.4401	2	31.2185	11.9239	8.851	27.0966	21.0645	2.6544	0.7309
159	2.1487	0.8542	1.0589	6.384	1.679	-18.0579	19.4529	5.7666	3.5721	0.8614	0.9282	0.4872	2	20.5987	7.4697	8.1749	15.3306	22.9647	-3.7197
160	2.5344	0.7935	1.0789	28.646	1.876	-2.9644	11.1871	6.318	1.9104	0.7656	0.8488	0.3981	2	12.0698	4.228	3.711	10.6197	11.5183	-0.3578
161	2.3008	0.8646	1.1707	12.6984	1.8289	-3.7043	12.7542	6.2495	2.3892	0.8317	0.9427	0.5286	2	14.9314	6.4388	4.371	12.1806	13.2269	-0.5531
162	2.2935	0.8835	1.2062	12.2866	1.8588	-10.5615	8.1433	6.366	1.543	0.8676	0.9344	0.5085	2	9.8225	3.5412	3.4544	6.9637	9.0037	-1.0374
163	2.1817	0.8411	1.0343	7.5882	1.6832	-21.4635	12.2465	5.765	2.1972	0.857	0.9229	0.5077	2	12.6666	4.8339	4.5878	9.5207	14.8753	-2.7187
164	2.3688	0.8609	1.2019	17.1269	1.8803	13.156	10.9125	6.4067	2.0472	0.8751	0.9132	0.4845	2	13.1157	6.3167	2.7373	13.0386	9.4769	1.7255
165	3.3197	0.8462	1.6597	68.3834	2.6555	0.4316	10.895	8.8252	2.049	0.7865	0.8868	0.4283	2	18.0824	4.7242	4.6488	11.0299	10.8477	0.078
166	2.5304	0.9097	1.3675	28.3982	2.1244	6.2177	9.0748	7.232	1.716	0.8616	0.9285	0.4847	2	12.4098	4.8969	3.199	10.1026	8.5107	0.7716
167	1.9143	0.8897	0.996	1.3863	1.5333	-7.8813	7.4257	5.3508	1.3822	0.8528	0.9184	0.543	2	7.396	3.7674	2.8209	6.9379	8.0113	-0.5829
168	2.3367	0.8532	1.0976	14.9681	1.8374	-18.4008	9.9061	6.2632	1.736	0.7917	0.8557	0.4702	2	10.8729	3.5145	4.4261	7.4743	11.7291	-2.0007
169	2.2893	0.8164	1.0449	12.0338	1.7261	-18.8986	16.3082	5.872	2.902	0.8046	0.871	0.4741	2	17.0404	5.9718	4.5322	12.5967	19.3895	-3.2204
170	2.0528	0.8368	0.964	3.7219	1.5676	2.5363	11.9468	5.3969	2.1339	0.81	0.8775	0.4774	2	11.5167	5.8504	3.2226	12.2553	11.6434	0.2921
171	2.551	0.8794	1.2522	29.8912	2.0773	13.4406	12.8524	7.0474	2.2837	0.7509	0.8821	0.4049	2	16.0938	6.6681	4.2254	16.4666	11.1248	2.1631
172	3.1572	0.799	1.4338	60.8167	2.3857	23.4859	18.7616	7.9252	3.3943	0.7475	0.8679	0.3752	2	26.9004	11.7044	4.1749	31.1927	14.3555	6.3178
173	2.6302	0.8903	1.3728	33.5278	2.1715	7.42	13.1335	7.3563	2.4509	0.8344	0.8972	0.4812	2	18.0297	7.1887	4.5285	14.9386	12.1585	1.3378
174	2.614	0.8699	1.3648	32.8697	2.1115	25.614	7.4735	7.1438	1.4278	0.8666	0.935	0.5333	2	10.1999	5.5774	1.7442	10.4579	5.5591	2.6126
175	2.272	0.8845	1.1983	11.1055	1.8417	-16.1098	6.7731	6.3134	1.2856	0.8719	0.935	0.5031	2	8.1162	2.6486	2.5591	5.2651	7.8642	-1.3075
176	2.0825	0.8748	1.0655	4.3042	1.6575	-22.9278	10.4398	5.7232	1.9436	0.8571	0.9496	0.5457	2	11.1236	4.4534	4.3148	8.1604	12.8337	-2.5504
177	2.9328	0.7889	1.2659	49.2911	2.1801	23.9827	15.098	7.2685	2.6295	0.7397	0.8287	0.3762	2	19.1125	8.9009	3.587	23.6616	11.4766	4.5837
178	2.3467	0.9185	1.2533	15.7597	1.9745	-8.2982	11.1017	6.7718	2.0547	0.8628	0.9209	0.5196	2	13.9138	5.0923	5.1049	9.8007	12.0228	-1.1546
179	2.754	0.8083	1.2664	40.0875	2.0858	-9.2157	18.9962	6.9934	3.4399	0.7758	0.8902	0.4276	2	24.0568	6.6547	5.1485	15.5628	20.7474	-2.217
180	2.4127	0.8907	1.3005	21.3922	1.9788	-1.9374	11.0099	6.7514	2.1208	0.8721	0.9359	0.5093	2	14.3184	5.438	4.0887	10.6782	11.2229	-0.2774
181	2.4182	0.9052	1.335	21.966	2.013	14.0313	6.8264	6.8765	1.3253	0.9189	0.957	0.5303	2	9.1132	4.3905	2.2605	8.2801	5.8686	1.2787
182	1.9734	0.8091	0.8638	2.1803	1.4562	-18.4398	10.0663	5.0162	1.7334	0.7734	0.8658	0.4194	2	8.6953	3.3963	3.6967	8.0986	11.9219	-1.6034
183	2.9499	0.8281	1.4157	50.152	2.2957	7.1643	15.1561	7.6745	2.7958	0.7939	0.9036	0.4715	2	21.4565	8.1714	5.6248	17.3309	14.0707	1.5372
184	3.0231	0.8327	1.4437	53.7535	2.3685	18.8014	15.2043	7.9084	2.7756	0.7105	0.8848	0.3798	2	21.9505	8.8153	4.3869	23.2132	12.3455	4.127	0.7105
185	2.175	0.7996	0.9476	7.2671	1.6019	-28.8582	10.162	5.4635	1.7625	0.7661	0.8622	0.4439	2	9.6295	3.0347	3.7594	6.8357	13.0951	-2.7789
186	2.1077	0.8645	1.0547	5.0092	1.6618	0.0251	8.4416	5.7247	1.5553	0.8522	0.9165	0.4823	2	8.9034	4.0722	2.428	8.444	8.4393	0.0022
187	3.9625	0.7857	1.8271	91.2657	2.981	10.394	16.4279	9.7815	3.0686	0.5914	0.921	0.321	2	30.0155	7.8453	4.3147	24.4387	14.7201	3.1198	0.5914
188	2.1936	0.7915	0.944	8.0942	1.6019	-6.3626	4.77	5.4548	0.8255	0.7734	0.831	0.4318	2	4.5029	1.9043	1.5569	4.4102	5.0737	-0.2865
189	3.105	0.8204	1.4549	57.7503	2.4028	25.7786	11.5797	8.0023	2.1053	0.7417	0.8789	0.4217	2	16.8473	7.967	2.5474	18.8936	8.5944	4.343
190	3.1716	0.7874	1.412	61.5713	2.3642	12.0649	10.2755	7.8456	1.8493	0.7844	0.8882	0.4064	2	14.509	5.4226	2.5353	13.3429	9.0356	1.7505
191	2.4041	0.9051	1.2928	20.4018	2.0002	11.0847	8.0396	6.8361	1.5204	0.8471	0.925	0.4835	2	10.3936	4.6088	2.9011	9.5313	7.1487	1.1521
192	4.1337	0.8034	1.8838	94.249	3.1823	7.3557	10.0854	10.4327	1.8211	0.5245	0.8897	0.3013	2	18.9989	4.2125	3.1195	13.9819	9.3435	1.3975	0.5245
193	2.0096	0.7813	0.8249	2.8749	1.4391	-15.7892	12.4473	4.9326	2.0816	0.7795	0.8225	0.3935	2	10.2678	4.0497	4.4186	10.2926	14.4128	-1.6212
194	3.358	0.8126	1.6131	69.8136	2.587	17.1161	19.0583	8.5723	3.5863	0.811	0.9189	0.4758	2	30.7429	12.7776	4.8014	26.8555	15.7959	5.262
195	2.7899	0.8757	1.4197	42.2707	2.2786	3.8936	19.3155	7.6754	3.5727	0.7862	0.893	0.4346	2	27.4222	9.1357	7.9519	21.0197	18.5632	1.0677
196	2.6919	0.8591	1.349	37.2208	2.1544	11.4555	16.993	7.2658	3.155	0.8491	0.9061	0.5021	2	22.9235	10.1808	5.0414	20.2769	15.0467	2.626
197	2.6343	0.8357	1.2592	33.7478	2.0516	12.3374	11.9528	6.9161	2.1762	0.7859	0.918	0.4381	2	15.051	6.4478	3.2291	14.7165	10.4782	1.8569
198	2.2769	0.7796	0.9463	11.3881	1.6447	-10.389	11.7403	5.5767	1.9922	0.7508	0.849	0.3929	2	11.1098	3.9378	4.0422	10.0223	12.96	-1.1542
199	1.9273	0.8575	0.937	1.6211	1.4948	-4.4112	11.5041	5.1917	2.0763	0.8547	0.9208	0.5225	2	10.7793	5.8005	3.3015	11.1017	12.0117	-0.4755
200	3.1868	0.874	1.6868	62.1734	2.6212	25.2323	15.2651	8.7498	2.9428	0.824	0.9484	0.4447	2	25.7491	11.5726	4.4504	26.0225	11.4131	6.4971
201	2.2882	0.8591	1.1514	11.9865	1.8074	-9.3712	12.6191	6.1759	2.3526	0.837	0.9337	0.5369	2	14.5296	6.0494	4.5202	11.2663	13.8022	-1.3616
202	2.7172	0.783	1.2309	38.2962	1.9959	3.5098	9.701	6.6836	1.7866	0.854	0.9199	0.5044	2	11.9409	5.1403	1.9228	10.1915	9.3606	0.4191
203	2.366	0.875	1.2358	16.9308	1.906	-10.5079	17.6594	6.5039	3.3554	0.8588	0.9276	0.5049	2	21.8235	7.5611	6.71	14.9741	19.5154	-2.2932
204	2.3665	0.9158	1.2769	16.9471	1.9873	-6.1711	12.5636	6.8089	2.3561	0.8749	0.9603	0.5081	2	16.0424	5.7879	4.9317	11.3904	13.3387	-0.99
205	2.2129	0.8224	1.0142	9.0343	1.6747	-27.6209	14.4575	5.7171	2.5647	0.806	0.8733	0.4785	2	14.6628	4.7785	6.0337	9.9864	18.4503	-4.05
206	2.3996	0.9007	1.2635	20.0676	1.9873	-5.6102	14.0581	6.7904	2.6158	0.824	0.9351	0.487	2	17.7624	6.2337	5.689	12.8009	14.8471	-0.9965
207	2.0944	0.8887	1.0969	4.5888	1.6918	-32.3369	9.8846	5.8474	1.8542	0.8545	0.9442	0.559	2	10.8424	3.8058	4.3132	6.8087	13.0813	-3.5061
208	2.34	0.8086	1.0466	15.2746	1.7518	-13.8259	6.8783	5.9441	1.2111	0.7913	0.8535	0.4647	2	7.1988	2.6427	2.0776	5.6875	7.8295	-0.9953
209	2.0097	0.8929	1.0521	2.8897	1.6233	-1.5046	15.3193	5.6371	2.8592	0.8634	0.9962	0.5226	2	16.1174	7.8849	5.5524	15.0864	15.5505	-0.2425
210	2.7637	0.8585	1.3847	40.7987	2.2143	3.6594	17.9684	7.4533	3.3382	0.8129	0.9102	0.4472	2	24.8809	8.6522	6.0232	19.3469	17.311	0.9105
211	2.6089	0.8489	1.2977	32.5054	2.0601	21.0083	10.553	6.958	1.9682	0.8191	0.9054	0.4881	2	13.6946	6.9461	3.2446	14.23	8.3361	2.877
212	3.7706	0.8474	1.9052	85.8725	3.041	23.3243	9.0595	10.0375	1.7196	0.7703	0.8848	0.4557	2	17.2601	7.1911	2.5863	15.7813	6.9464	4.0258
213	2.5454	0.8266	1.16	29.4631	1.9574	5.816	10.3771	6.6099	1.8211	0.7859	0.8682	0.4144	2	12.0374	4.7504	3.2721	11.4631	9.7737	0.7001
214	4.3558	0.7909	1.9369	96.4426	3.3108	1.1921	20.6972	10.8229	3.704	0.5681	0.8408	0.2828	2	40.0884	6.2609	8.8203	22.1403	20.4504	0.4779	0.5681
215	3.2479	0.8287	1.5418	64.9486	2.5441	2.0198	9.4089	8.4556	1.7156	0.596	0.8888	0.3658	2	14.5067	3.6648	3.6409	10.0199	9.2188	0.293	0.596
216	3.0418	0.8094	1.391	54.9388	2.3214	15.6685	13.0219	7.7346	2.3419	0.8122	0.8944	0.4343	2	18.1134	7.6069	3.2114	17.5169	10.9815	2.8381
217	2.6681	0.794	1.2042	35.9296	1.9831	-15.0436	17.5855	6.6549	3.1821	0.7867	0.8518	0.4258	2	21.1764	5.4298	6.5649	12.7507	20.2315	-3.1857
218	3.0838	0.7876	1.3792	57.1016	2.2957	26.4369	16.8692	7.6304	3.0491	0.7931	0.8614	0.4347	2	23.266	11.545	3.3432	26.5587	12.4091	6.1508
219	2.1166	0.8406	1.0047	5.25	1.6276	-5.0331	9.16	5.5896	1.6465	0.8192	0.9308	0.4653	2	9.2031	4.0135	2.7777	8.6255	9.621	-0.4632
220	2.0694	0.8013	0.895	4.065	1.5205	-45.3558	18.4939	5.2096	3.1772	0.7914	0.8947	0.4657	2	16.552	5.011	8.2053	10.7607	26.882	-7.5073
221	2.4383	0.8382	1.1448	23.8897	1.8931	-0.7955	9.6835	6.4211	1.7264	0.7915	0.8435	0.4528	2	11.0857	4.3316	3.3456	9.5662	9.761	-0.0882
222	3.5156	0.8398	1.7226	76.4185	2.8011	25.6517	12.2154	9.2754	2.2686	0.7244	0.9194	0.3931	2	21.0423	8.9681	3.3079	22.8124	9.082	5.3977	0.7244
223	2.5117	0.8336	1.1758	27.1833	1.9445	-9.6196	9.2036	6.5773	1.6453	0.7614	0.8656	0.427	2	10.8216	3.2668	3.235	7.6511	10.0891	-1.041
224	2.4027	0.8466	1.1781	20.2847	1.8803	4.9956	10.2289	6.3902	1.8858	0.7925	0.9239	0.4642	2	12.0507	5.1133	3.1244	11.0146	9.7178	0.602
225	4.4581	0.8046	2.0502	96.982	3.4479	15.5152	12.3606	11.2682	2.2489	0.6073	0.8823	0.3004	2	25.3416	7.0691	3.2877	23.5304	10.4429	3.9318	0.6073
226	3.2125	0.7926	1.3927	63.0925	2.4114	25.7202	16.882	7.9991	2.9393	0.6695	0.8424	0.3714	2	23.5115	10.7044	3.7645	28.8215	12.5396	6.0472	0.6695
227	2.0416	0.8297	0.9432	3.5134	1.5462	-5.4005	17.6038	5.3216	3.1201	0.7953	0.8624	0.4755	2	16.6039	7.9268	4.936	16.6697	18.5553	-0.8967
228	3.3105	0.8634	1.7177	68.0805	2.6983	24.4491	19.7487	8.9796	3.7777	0.7393	0.9229	0.413	2	33.9223	14.4554	5.4325	35.0042	14.9207	8.2937	0.7393
229	2.3942	0.884	1.2752	19.5345	1.9488	11.8129	6.7254	6.6492	1.2898	0.8778	0.9458	0.5115	2	8.5762	4.047	1.977	7.9116	5.931	1.0131
230	3.6343	0.7925	1.6372	80.8009	2.7454	12.9009	19.5238	9.0485	3.5326	0.5683	0.8634	0.3407	2	31.9644	9.9169	5.0073	29.1091	17.0047	4.1237	0.5683
231	2.4913	0.8496	1.1834	26.1003	1.9616	-11.2592	20.4539	6.6493	3.6402	0.7732	0.8894	0.4223	2	24.2051	6.8844	7.2989	16.3033	22.7571	-2.7253
232	3.0122	0.8426	1.484	53.2485	2.3857	14.8823	15.1517	7.9733	2.82	0.798	0.9089	0.4462	2	22.4851	9.1008	5.1424	20.3963	12.8967	3.3463
233	2.4065	0.8618	1.158	20.7535	1.9145	-2.5782	24.7522	6.5154	4.3993	0.8214	0.885	0.4392	2	28.663	10.4129	10.3558	23.7077	25.3901	-0.739
234	2.6054	0.8887	1.4043	32.2872	2.1458	1.5221	19.1725	7.2736	3.7016	0.8695	0.9686	0.5482	2	26.9239	10.7599	7.7196	19.6277	18.8802	0.4098
235	2.8703	0.8254	1.3808	45.818	2.2229	-3.1651	16.4059	7.4427	3.0437	0.8217	0.9287	0.511	2	22.6532	7.931	5.1764	15.5219	16.9252	-0.717
236	3.5229	0.7624	1.4288	76.8879	2.5613	25.4633	16.5497	8.4384	2.8022	0.6391	0.8107	0.3436	2	23.6462	10.2596	4.6003	29.8587	12.3355	6.0211	0.6391
237	2.1726	0.8123	0.9718	7.206	1.6233	-13.418	7.7847	5.5445	1.3645	0.7855	0.852	0.4575	2	7.5652	3.0247	2.3403	6.611	8.8297	-1.0151
238	3.7002	0.8127	1.7384	83.3921	2.8654	27.835	16.9694	9.4471	3.1226	0.7277	0.8549	0.3651	2	29.4996	12.6826	3.7731	34.7332	12.2458	8.2112
239	2.8963	0.7169	1.0121	47.3423	1.9659	26.6452	24.2205	6.5226	3.7583	0.567	0.7577	0.2563	2	24.5136	11.0849	5.3597	43.2527	17.7664	6.5317	0.567
240	2.926	0.7728	1.2225	48.9645	2.133	4.5363	11.9789	7.1035	2.0615	0.7544	0.823	0.379	2	14.6442	4.9988	4.4143	13.1879	11.4354	0.6643
241	3.8858	0.7858	1.7843	89.2836	2.921	16.3952	14.5399	9.593	2.7044	0.658	0.8565	0.3591	2	25.9436	8.6191	4.093	24.0002	12.1561	4.2535	0.658
242	2.75	0.8418	1.3561	39.781	2.1629	8.3679	23.3141	7.2729	4.3471	0.8621	0.9265	0.482	2	31.6162	12.9417	7.3449	26.8528	21.3635	2.6456
243	2.1251	0.8003	0.9253	5.5364	1.5633	-8.8614	6.9309	5.3431	1.2003	0.7877	0.8546	0.4222	2	6.4132	2.6174	2.2554	6.1993	7.5453	-0.5683
244	2.3603	0.8883	1.2518	16.572	1.9274	-8.077	10.9457	6.5871	2.0801	0.888	0.9661	0.5626	2	13.7018	5.548	3.993	9.8621	11.8294	-1.1067
245	2.2686	0.7941	0.9782	10.9174	1.6661	-27.9877	12.9621	5.6593	2.2405	0.762	0.8927	0.4224	2	12.6795	3.4593	4.6959	8.1892	16.59	-3.5487
246	2.3389	0.8198	1.073	15.21	1.7732	9.8653	18.0512	6.0238	3.2154	0.795	0.8541	0.481	2	19.3689	9.7372	5.043	20.243	16.2705	1.9108
247	3.1765	0.836	1.5466	61.794	2.5056	14.5115	21.5208	8.3426	3.9896	0.8509	0.8512	0.4467	2	33.284	13.048	6.7627	29.2102	18.3974	4.83
248	2.3952	0.7744	0.9938	19.6842	1.7261	-4.6341	15.1888	5.8268	2.5905	0.7738	0.8497	0.3924	2	15.0946	5.5366	4.0608	14.1097	15.8923	-0.6995
249	2.2967	0.8134	1.0319	12.429	1.7261	-17.3692	12.3811	5.8686	2.177	0.7922	0.8515	0.4354	2	12.7761	4.1088	4.8262	9.4358	14.532	-2.2191
250	3.2005	0.7974	1.4147	62.7107	2.4156	9.4181	21.473	8.0177	3.7888	0.6171	0.8551	0.3207	2	30.3778	9.0996	8.9649	28.37	19.4501	2.861	0.6171
251	3.6689	0.8216	1.7495	82.1291	2.8696	16.3347	12.2435	9.4704	2.2618	0.6374	0.8835	0.3344	2	21.42	6.9246	3.8839	20.7067	10.2439	3.4989	0.6374
252	2.2424	0.8618	1.1214	10.0584	1.7732	-13.2511	8.091	6.0714	1.4944	0.8585	0.9303	0.4975	2	9.0732	3.3566	2.7245	6.7463	9.1627	-1.2023
253	2.3239	0.8022	0.9689	14.1648	1.7261	22.1203	18.7375	5.8565	3.0999	0.7403	0.8066	0.393	2	18.1548	9.751	4.5338	24.81	14.592	4.0159
254	1.9757	0.8291	0.9054	2.2245	1.4905	1.1164	8.8493	5.146	1.557	0.8113	0.8788	0.4494	2	8.0122	4.0214	2.2875	8.9492	8.7501	0.0895
255	2.4406	0.912	1.3769	24.0955	2.0473	2.0888	10.2085	6.9925	2.0102	0.8825	1.0069	0.5918	2	14.0561	6.2091	3.0531	10.4913	9.9953	0.2936
256	3.3707	0.7781	1.4559	70.3566	2.4927	35.4185	17.2155	8.2393	3.042	0.6685	0.8467	0.3881	2	25.064	13.192	3.5172	33.9938	11.1183	8.8773	0.6685
257	2.5011	0.8497	1.2127	26.4836	1.9702	0.1904	11.8595	6.6763	2.1542	0.8187	0.8863	0.4489	2	14.382	5.3413	4.086	11.8981	11.8371	0.0274
258	2.3955	0.909	1.2607	19.7342	2.0002	6.7659	18.813	6.8408	3.4671	0.8669	0.936	0.475	2	23.7176	9.9361	6.3801	20.9179	17.5396	1.6047
259	2.5399	0.7993	1.155	29.0362	1.8931	-11.1321	19.8132	6.3781	3.5879	0.8057	0.8547	0.442	2	22.8842	7.1846	6.7231	16.2552	22.0189	-2.5475
260	3.2906	0.8006	1.4792	67.0366	2.497	24.561	22.066	8.2767	3.9436	0.764	0.8476	0.3842	2	32.64	14.4125	5.9709	37.5103	16.6459	8.0167
261	2.6862	0.8668	1.3139	36.8828	2.1672	21.9829	23.4724	7.3151	4.216	0.8025	0.8682	0.4478	2	30.8404	14.9801	6.6758	33.4517	18.3123	6.7796
262	2.6706	0.8522	1.2951	36.116	2.1201	7.956	9.6488	7.1501	1.7477	0.8061	0.8816	0.4165	2	12.4962	4.6933	3.2061	11.2685	8.8815	0.9942
263	2.4162	0.8036	1.0719	21.7632	1.8032	-16.3206	17.6483	6.1002	3.1011	0.8075	0.8748	0.4268	2	18.9172	5.6736	6.5671	13.2945	20.529	-3.0874
264	3.9682	0.8342	1.9439	91.4298	3.1609	20.8852	17.3754	10.3994	3.2479	0.6504	0.8961	0.3357	2	33.776	11.6682	5.8989	34.7628	13.7463	7.0542	0.6504
265	2.6919	0.8334	1.2557	37.2396	2.0944	-17.4712	20.062	7.0481	3.5743	0.8105	0.881	0.473	2	25.1918	6.7459	7.2161	14.2619	23.5671	-4.4013
266	3.4217	0.7819	1.5049	72.9337	2.5441	-1.8807	13.0094	8.4048	2.3294	0.7439	0.8318	0.3907	2	19.5779	4.8099	4.3034	12.3112	13.2537	-0.3682
267	2.4143	0.8585	1.1764	21.6113	1.9145	-13.2785	8.0553	6.5115	1.4553	0.8186	0.8672	0.4444	2	9.4762	2.7972	3.4863	6.2939	9.1252	-1.2583
268	2.8696	0.8427	1.3703	45.7781	2.2657	-11.3632	28.8016	7.5968	5.1952	0.7991	0.8634	0.4546	2	39.4669	10.0971	13.3882	22.209	32.0734	-4.4847
269	3.5532	0.8246	1.6481	78.1805	2.784	32.458	29.2272	9.2046	5.2332	0.5902	0.8699	0.3078	2	48.1694	21.7108	6.6977	70.5396	19.7413	15.6348	0.5902
270	2.3736	0.81	1.0686	17.5363	1.7817	-13.3302	8.5709	6.0398	1.5164	0.7965	0.8629	0.4185	2	9.1589	2.8444	3.1462	6.7961	9.7133	-1.2209
271	2.5774	0.7974	1.1029	31.2916	1.9188	22.29	19.7151	6.4568	3.3676	0.748	0.8205	0.406	2	21.7438	11.0677	4.7827	27.2578	15.3212	4.8467
272	3.7427	0.8543	1.905	84.8752	3.041	16.1016	15.4058	10.0456	2.9215	0.6318	0.938	0.3717	2	29.3481	9.5292	5.0304	25.6397	12.925	4.7255	0.6318
273	2.356	0.8107	1.0658	16.3929	1.7689	-5.1293	12.0546	6.0003	2.1412	0.7507	0.875	0.4214	2	12.8478	4.6815	3.5781	11.1091	12.6729	-0.659
274	3.0862	0.8135	1.4043	57.1879	2.3685	12.5028	31.9153	7.8871	5.6825	0.7495	0.8731	0.4308	2	44.8186	17.6343	9.0005	40.9319	27.9251	5.6036
275	2.2714	0.8397	1.09	11.0741	1.7561	-18.8603	11.3972	5.9922	2.0732	0.8285	0.8943	0.4549	2	12.4229	3.8191	5.5025	8.3959	13.5469	-2.343
276	2.3617	0.8084	1.056	16.6534	1.7689	-11.4739	15.9031	5.9978	2.8	0.7527	0.8655	0.4508	2	16.7937	6.0649	5.1029	13.4539	17.7283	-1.9269
277	2.6032	0.7151	0.9235	32.1238	1.7518	3.5395	18.7445	5.8481	2.96	0.6698	0.756	0.3427	2	17.3105	6.8095	5.2977	19.8688	18.0811	0.6127
278	2.2511	0.8193	1.0234	10.3077	1.7004	1.7349	12.1034	5.7945	2.1376	0.8239	0.8908	0.4399	2	12.3866	5.4469	3.502	12.3821	11.8935	0.2149
279	2.1668	0.8244	0.9973	6.9467	1.6404	-5.5383	15.2008	5.6117	2.7015	0.79	0.9216	0.4899	2	15.1598	7.02	4.3731	14.3292	16.0429	-0.8396
280	3.874	0.8018	1.7198	88.9604	2.9682	12.281	21.7093	9.7581	3.8261	0.5506	0.8729	0.2874	2	37.3357	10.0578	8.9612	34.9996	19.0436	4.5852	0.5506
281	2.2845	0.8229	1.0604	11.7185	1.7346	17.6981	19.4138	5.9061	3.4856	0.8178	0.8789	0.456	2	20.5864	10.9291	4.0271	23.9682	15.978	3.6434
282	2.4223	0.8531	1.1666	22.3724	1.9102	5.5722	17.1539	6.4919	3.0826	0.8219	0.8852	0.469	2	20.0117	8.7122	5.2484	18.5762	16.1985	1.1151
283	2.7028	0.8901	1.4318	37.8047	2.2358	22.085	21.2285	7.558	4.0216	0.8288	0.9171	0.5044	2	30.3949	15.0565	6.4912	29.8479	16.5406	6.7127
284	3.0414	0.773	1.2928	54.9176	2.2229	18.3081	23.5134	7.3864	4.1154	0.5963	0.8665	0.2997	2	30.3981	11.3221	6.62	37.7791	19.2089	5.5653	0.5963
285	2.8235	0.8116	1.3044	43.8365	2.1501	12.8496	16.752	7.1987	3.0355	0.792	0.8823	0.4562	2	21.8513	9.4688	3.6598	20.7536	14.5995	2.8078
286	4.0955	0.6889	1.401	93.5529	2.7197	11.5027	22.4787	8.8643	3.5527	0.4904	0.7772	0.2117	2	31.4926	7.8347	7.9918	36.9998	19.8924	3.6225	0.4904
287	2.7621	0.7299	1.0441	40.6254	1.9017	-10.6196	28.8341	6.3335	4.7534	0.6898	0.8066	0.3387	2	30.1057	7.6069	8.1986	22.4578	31.8964	-3.1971
288	8.0522	0.744	3.3383	99.971	5.8721	-0.309	26.631	18.8208	4.7236	0.404	0.8615	0.2604	2	88.9024	6.6802	9.1532	25.658	26.7132	-0.2747	0.404
289	3.3383	0.7808	1.4172	69.2258	2.4756	9.6309	23.9161	8.1883	4.1393	0.7387	0.809	0.4087	2	33.8939	12.0979	5.5507	29.5985	21.6121	3.2643
290	2.6742	0.7736	1.0958	36.2653	1.9402	-23.6943	17.9516	6.4989	3.0269	0.7351	0.8722	0.3912	2	19.6714	4.0261	7.6827	10.291	22.2049	-4.661
291	3.0873	0.8022	1.4097	57.2311	2.3385	12.1327	27.3604	7.7806	4.9572	0.7843	0.8687	0.4263	2	38.57	14.9287	6.7477	35.0174	24.0407	4.6796
292	5.3496	0.7819	2.3455	99.1313	4.0518	-6.4622	21.4433	13.1413	3.8273	0.787	0.9113	0.4587	2	50.2952	7.2208	4.5986	15.7428	22.8289	-3.2502	0.5689
293	2.9718	0.7594	1.2035	50.8115	2.133	15.6101	27.4108	7.0896	4.6531	0.6107	0.8391	0.3461	2	32.9889	13.1547	6.741	38.0115	23.1314	5.1496	0.6107
294	2.5519	0.7545	1.0172	29.927	1.8032	-9.6155	9.5206	6.0486	1.6011	0.776	0.8149	0.3861	2	9.6844	3.098	2.9702	8.0241	10.4361	-0.9312
295	1.8592	0.8564	0.8964	0.8594	1.4348	-7.8899	9.9244	5.0021	1.7785	0.8399	0.9302	0.4814	2	8.8962	4.4532	3.1912	9.2496	10.7074	-0.7019
296	2.8291	0.7822	1.2052	43.9546	2.0816	38.0244	21.0278	6.9519	3.6454	0.7409	0.8655	0.4005	2	25.3427	14.8555	3.7751	37.0947	13.0324	9.6364
297	2.4016	0.7575	0.9557	20.2179	1.6961	-10.5106	15.9563	5.7153	2.6682	0.7376	0.824	0.3751	2	15.2494	5.0108	4.7339	13.3595	17.6327	-1.6028
298	2.371	0.8429	1.0954	17.2905	1.846	2.1461	20.0908	6.2783	3.5053	0.7662	0.8517	0.3974	2	22.0075	8.2842	6.5621	20.8474	19.6588	0.4723
299	3.7946	0.7768	1.6429	86.7443	2.8182	28.969	25.9239	9.2606	4.5991	0.6614	0.8461	0.3493	2	42.5904	18.7691	6.3755	53.7395	18.4136	12.338	0.6614
300	2.3416	0.9496	1.2949	15.4684	2.0302	11.8223	21.8869	6.986	4.0569	0.8203	0.8943	0.5053	2	28.3413	13.1031	8.8534	25.9306	19.2998	3.3506
301	2.5387	0.7551	0.9965	28.9652	1.7946	2.3062	15.5213	6.0222	2.5683	0.6982	0.8222	0.3593	2	15.467	5.8048	3.9729	16.1561	15.1634	0.3567
302	3.1151	0.7511	1.2267	58.2931	2.2186	16.4435	25.4541	7.3503	4.2481	0.7291	0.8024	0.3856	2	31.2245	13.3352	6.4115	34.584	21.2682	5.1344
303	2.3716	0.8576	1.1422	17.3233	1.876	-0.5418	19.7458	6.3893	3.5299	0.8235	0.8879	0.4537	2	22.5537	8.8846	7.0613	19.5842	19.8535	-0.1222
304	2.9803	0.8808	1.5736	51.2044	2.4585	5.0688	18.6668	8.2466	3.562	0.7872	1.0993	0.4623	2	29.3741	9.681	7.9283	20.9409	17.7202	1.4889
305	2.6447	0.802	1.1582	34.2626	1.9831	0.1857	14.5224	6.6636	2.5241	0.7753	0.8469	0.3966	2	16.8198	5.7805	4.4743	14.5738	14.4951	0.0312
306	2.5319	0.7361	0.9328	28.4867	1.7475	-16.6966	23.5955	5.8552	3.759	0.7065	0.7856	0.3359	2	22.0099	5.5747	9.6502	16.5946	27.5339	-3.6749
307	2.4039	1.4826	3.2016	20.3683	3.0924	-19.4743	11.3354	11.1969	3.2412	1.5058	1.5941	1.4974	2	36.2915	13.2116	10.6305	8.823	13.5428	-7.0675
308	2.4478	0.8839	1.214	24.5425	1.9959	-7.4288	9.1057	6.797	1.6263	0.8183	0.8815	0.4836	2	11.0543	3.9095	2.7452	8.084	9.7819	-0.8212
309	2.2118	0.8715	1.1279	8.9725	1.7646	1.0493	10.2324	6.0558	1.9058	0.8651	0.9385	0.5371	2	11.5411	5.5591	3.2592	10.3509	10.1254	0.1211
310	2.2005	0.8232	1.0085	8.4942	1.6661	-32.851	13.3205	5.6911	2.3605	0.7972	0.9244	0.4959	2	13.4337	4.3618	4.8337	8.7966	17.6967	-4.4131
311	2.5281	0.8768	1.3116	28.2569	2.0516	5.5906	6.602	6.9635	1.2435	0.8515	0.9212	0.4639	2	8.6592	3.3754	2.7122	7.2764	6.2328	0.4841
312	2.4353	0.8581	1.2339	23.6329	1.9317	14.3713	11.9818	6.5649	2.252	0.788	0.9875	0.4761	2	14.7843	7.0096	2.8442	14.7227	10.2601	2.1247
313	2.446	0.9054	1.3625	24.4564	2.0387	-2.0245	16.0961	6.9575	3.1521	0.8526	0.9838	0.5654	2	21.9309	8.8413	5.7871	15.6362	16.4214	-0.444
314	2.3758	0.9008	1.3054	17.7168	1.9659	2.589	9.5306	6.7232	1.8505	0.8782	0.9681	0.5255	2	12.4412	5.2008	3.0671	9.8968	9.2839	0.3221
315	3.1444	0.8149	1.4812	60.1761	2.4199	5.6877	11.1624	8.0501	2.0539	0.7691	0.8551	0.4203	2	16.5338	5.3657	3.5502	12.7648	10.5277	0.9404
316	2.214	0.929	1.2691	9.0807	1.8717	-10.9013	6.7814	6.462	1.3318	0.9063	0.9764	0.6098	2	8.6063	3.6477	3.0435	5.9821	7.5207	-0.9382
317	2.6681	0.8718	1.3432	35.911	2.1629	8.2568	13.1878	7.3075	2.4241	0.8504	0.9045	0.4477	2	17.7138	6.8789	4.4664	15.3663	12.099	1.4626
318	3.9289	0.7979	1.7705	90.475	2.9981	-1.5174	9.3053	9.848	1.6729	0.5937	0.8559	0.2824	2	16.4751	2.4177	3.4785	8.5615	9.4467	-0.25	0.5937
319	3.739	0.7971	1.6935	84.7184	2.8439	19.7289	11.7797	9.3629	2.1306	0.6774	0.8534	0.3752	2	19.9489	7.4835	3.2722	19.9456	9.4559	3.9357	0.6774
320	3.4039	0.7948	1.4962	71.9021	2.5698	26.8676	12.6579	8.4992	2.2283	0.6849	0.8363	0.3485	2	18.9388	8.3143	3.0208	23.8578	9.2569	5.0884	0.6849
321	2.948	0.8952	1.587	50.1109	2.467	6.5015	11.2823	8.2907	2.1596	0.8517	0.9195	0.5229	2	17.905	6.6804	3.9819	12.7752	10.549	1.1641
322	2.1262	0.8823	1.1086	5.5817	1.7089	-2.0271	8.3747	5.8937	1.5753	0.8508	0.9515	0.5025	2	9.2842	4.1054	2.3838	8.1701	8.5447	-0.1882
323	2.7566	0.8502	1.3374	40.2026	2.1886	16.2552	9.2163	7.3632	1.674	0.7733	0.8888	0.4009	2	12.3259	5.0977	2.6965	12.716	7.7181	2.0036
324	3.8298	0.8009	1.7316	87.5946	2.9296	20.6046	12.8538	9.6361	2.3098	0.6388	0.8731	0.314	2	22.2577	7.7901	4.4148	24.8129	10.2055	4.5861	0.6388
325	3.3013	0.8442	1.6231	67.7549	2.6341	13.9394	19.8806	8.7557	3.6854	0.6815	0.8965	0.3609	2	32.2682	10.6732	6.8252	29.5723	17.1096	4.498	0.6815
326	2.557	0.8907	1.3395	30.2669	2.1073	-5.3457	9.058	7.155	1.6958	0.8425	0.9103	0.506	2	12.1332	4.1797	3.3364	8.2606	9.5425	-0.6486
327	2.6211	0.9073	1.4425	33.1984	2.2015	5.7438	18.8125	7.4713	3.6322	0.8809	0.9564	0.5048	2	27.1371	10.5101	7.6726	20.8193	17.7317	1.5587
328	2.6639	0.825	1.208	35.6318	2.0516	12.1731	15.9754	6.9041	2.7952	0.7693	0.8622	0.4012	2	19.2983	7.9786	4.166	19.8861	14.0308	2.3492
329	3.0658	0.8608	1.565	56.284	2.4799	27.7685	15.1561	8.2904	2.8611	0.7378	0.9288	0.4073	2	23.7193	11.0458	4.439	27.1176	10.9477	6.5865
330	2.4125	0.8782	1.2255	21.308	1.9531	7.8078	6.5758	6.6557	1.2108	0.8514	0.8514	0.4471	2	8.0586	3.3399	1.7622	7.4695	6.0623	0.6292
331	3.5477	0.83	1.7273	78.0307	2.7968	20.2966	8.9031	9.251	1.6624	0.7118	0.9074	0.3702	2	15.3784	5.7481	2.5183	15.5282	7.0963	3.1213	0.7118
332	2.365	0.7922	1.0251	16.8655	1.7389	10.4266	6.6081	5.8861	1.1508	0.7853	0.8533	0.4005	2	6.774	3.0768	1.5527	7.6824	5.9188	0.7063
333	4.3951	0.8213	2.1564	96.6978	3.465	30.244	9.0059	11.3404	1.7125	0.7389	0.8826	0.4161	2	19.4204	8.4874	2.1199	20.398	6.2821	5.8735	0.7389
334	2.7431	0.8515	1.3888	39.437	2.1801	27.7209	11.6022	7.3377	2.1959	0.811	0.9333	0.5043	2	16.1131	8.6958	2.6784	17.2432	8.3861	4.4667
335	2.3313	0.8425	1.1322	14.6463	1.8117	-9.6796	11.978	6.1702	2.1979	0.81	0.9083	0.4911	2	13.5615	5.1392	4.2784	10.4645	13.1375	-1.3127
336	3.5056	0.8234	1.6459	75.9506	2.7412	33.8194	14.6206	9.0686	2.6536	0.7389	0.8767	0.4272	2	24.064	12.2718	4.0278	28.7268	9.676	8.1383
337	2.3725	0.8829	1.2553	17.3888	1.9274	-8.36	10.8859	6.5806	2.0766	0.8777	0.9547	0.5259	2	13.6651	5.061	4.3041	9.624	11.7964	-1.1424
338	3.7532	0.8618	1.9157	85.373	3.0752	26.6702	16.9748	10.1619	3.2001	0.7568	0.8816	0.4294	2	32.5187	14.0178	5.1651	32.6452	12.4476	8.6728
339	2.2014	0.8694	1.1206	8.5558	1.7518	-13.2786	11.164	6.0129	2.0806	0.8674	0.9392	0.5333	2	12.5104	5.0828	4.7137	9.5316	12.6469	-1.6612
340	2.5405	0.8011	1.1347	29.054	1.8974	-7.1663	13.6923	6.3934	2.4301	0.7533	0.865	0.4282	2	15.5367	5.1703	4.3814	12.0738	14.6737	-1.1134
341	3.1616	0.7871	1.3711	61.0382	2.3557	16.1284	19.1909	7.8183	3.3655	0.7348	0.8041	0.3758	2	26.3126	10.2919	4.8205	27.3899	16.0959	4.2438
342	2.5165	0.8775	1.2563	27.5344	2.043	-3.2091	16.6065	6.9375	3.0072	0.8422	0.8925	0.4484	2	20.8627	7.0164	6.4547	15.647	17.14	-0.6695
343	3.5386	0.8176	1.6242	77.5576	2.7497	26.1516	12.6273	9.0892	2.2564	0.702	0.8483	0.3499	2	20.5093	8.626	3.3875	24.6553	9.3253	5.3635	0.702
344	2.3458	0.9212	1.2758	15.7273	1.9788	-5.0049	8.6982	6.7886	1.6347	0.869	0.9452	0.5457	2	11.0971	4.429	3.4383	8.1158	9.1334	-0.5554
345	2.6978	0.7749	1.0726	37.503	1.9616	-5.0498	16.4869	6.5675	2.6926	0.7137	0.8017	0.3659	2	17.6839	5.4446	4.729	14.879	17.3194	-0.893
346	2.6486	0.8699	1.3487	34.5391	2.1415	3.4226	9.5471	7.238	1.779	0.8225	0.919	0.466	2	12.8762	4.737	3.314	10.1658	9.2201	0.4407
347	2.3372	0.8704	1.2	15.0487	1.8717	-16.2079	8.429	6.3908	1.5827	0.8523	0.9165	0.5494	2	10.1148	3.7423	3.2497	6.811	9.7948	-1.6394
348	3.1336	0.8012	1.3867	59.6042	2.3728	13.7843	16.8912	7.8871	2.9698	0.7196	0.8636	0.4093	2	23.423	9.1892	5.0305	22.4519	14.5633	3.2287	0.7196
349	2.4078	0.9205	1.2897	20.8038	2.0344	-0.5464	12.9038	6.9626	2.3902	0.8011	0.9496	0.4642	2	16.642	5.9314	5.479	12.778	12.974	-0.0909
350	3.157	0.8067	1.4629	60.7724	2.4071	19.5834	18.6771	8.0008	3.415	0.7854	0.8513	0.4178	2	27.3227	11.6253	4.7176	27.8266	15.019	5.3507
351	2.2539	0.8204	1.0302	10.4014	1.7047	-20.664	8.2154	5.8091	1.4569	0.7966	0.8632	0.4356	2	8.4635	2.569	3.0115	5.8977	9.9127	-1.7489
352	4.1513	0.7693	1.7623	94.5563	3.0667	0.29	13.5038	10.0331	2.3719	0.5505	0.8373	0.3264	2	23.7978	4.4643	4.6299	13.6757	13.4643	0.069	0.5505
353	3.4667	0.86	1.7562	74.2641	2.8225	22.5415	15.2397	9.3659	2.8576	0.7986	0.881	0.4516	2	26.764	11.3645	4.0136	25.1625	11.8046	6.033
354	4.1459	0.8075	1.9382	94.4724	3.208	15.9592	22.4394	10.5179	4.1351	0.7235	0.8561	0.4002	2	43.4921	14.4883	7.0205	36.2023	18.8586	6.941	0.7235
355	2.8488	0.8256	1.356	44.6852	2.2058	12.1204	18.1707	7.3892	3.3345	0.7928	0.9071	0.4612	2	24.6395	10.351	5.4238	22.4431	15.9679	2.9864
356	2.7964	0.8223	1.3103	42.6605	2.1544	4.3719	12.3627	7.2241	2.2423	0.799	0.8577	0.4353	2	16.1988	5.8539	4.2414	13.449	11.8219	0.7082
357	2.2733	0.8367	1.0825	11.1839	1.7518	-1.2737	17.1599	5.9753	3.1087	0.8034	0.8815	0.4454	2	18.5756	7.504	5.6726	16.8471	17.3784	-0.2366
358	2.5157	0.8004	1.079	27.4114	1.876	4.7468	14.2079	6.3254	2.4236	0.7594	0.8317	0.3952	2	15.3303	6.0767	3.7314	15.3753	13.534	0.7277
359	2.4169	0.8826	1.2755	21.8308	1.9659	15.903	10.7581	6.7013	2.0476	0.8983	0.917	0.517	2	13.7219	6.8592	3.1109	13.2682	9.047	2.1822
360	2.4084	0.8947	1.3072	20.8709	1.9831	4.9616	8.4292	6.7696	1.6277	0.9101	0.981	0.5322	2	11.0187	4.8101	2.9053	9.0384	8.0111	0.5467
361	2.6814	0.8409	1.2499	36.658	2.103	20.0888	17.7566	7.0833	3.1333	0.7783	0.8646	0.4023	2	22.194	10.1673	5.0834	25.2709	14.1893	4.4585
362	3.0405	0.8225	1.4823	54.8538	2.3557	1.2038	17.4171	7.8567	3.286	0.8508	0.8527	0.4471	2	25.8174	8.004	4.7618	17.9032	17.2079	0.3108
363	1.8093	0.8179	0.8033	0.3635	1.3363	-36.3502	13.6157	4.6492	2.3526	0.7829	0.8854	0.4713	2	10.9375	4.7742	5.4916	10.1292	18.5645	-3.9758
364	3.1335	0.8552	1.5884	59.5823	2.5227	15.2405	16.0418	8.4184	3.0268	0.787	0.9028	0.4636	2	25.4808	10.1866	5.7366	21.9745	13.5972	3.8834
365	2.5372	0.8101	1.1868	28.8587	1.9145	5.6856	15.549	6.4571	2.8579	0.8509	0.9029	0.4605	2	18.4535	7.8021	4.3	16.9439	14.6653	1.0492
366	2.9141	0.8364	1.4225	48.3337	2.2871	7.1607	14.1566	7.6569	2.63	0.7856	0.8606	0.4289	2	20.1378	7.0793	4.4657	16.5045	13.1426	1.442
367	2.2003	0.8396	1.0488	8.4788	1.6961	-20.2917	18.7464	5.8037	3.3877	0.8075	0.9228	0.5014	2	19.6612	7.3173	7.5875	14.5931	22.5498	-3.9896
368	2.3383	0.938	1.2619	15.1132	2.0045	-17.3415	13.9755	6.8904	2.5595	0.8377	0.9291	0.5175	2	17.6357	5.4276	6.721	10.4889	16.3992	-3.0583
369	3.8193	0.8181	1.7856	87.4082	2.981	1.7957	13.6259	9.8163	2.4786	0.6082	0.8847	0.306	2	24.3304	4.5312	6.452	14.8095	13.3815	0.4369	0.6082
370	3.5952	0.8669	1.8644	79.7621	2.9553	4.4426	12.0057	9.791	2.2861	0.6509	0.9328	0.353	2	22.3835	5.0442	5.5564	14.2891	11.4721	0.9944	0.6509
371	2.6356	0.8805	1.3691	33.8213	2.1544	-2.8449	20.4931	7.2909	3.8482	0.8486	0.9103	0.4698	2	28.0571	9.1038	7.4554	19.377	21.0761	-0.7982
372	2.7997	0.802	1.2629	42.8949	2.1073	-12.6917	15.6098	7.0538	2.7947	0.7963	0.8586	0.4081	2	19.7136	4.676	6.219	11.459	17.5903	-2.502
373	3.1161	0.7908	1.3883	58.3583	2.33	0.9781	20.0605	7.7414	3.5975	0.7948	0.868	0.4574	2	27.85	9.358	5.9813	20.4601	19.8645	0.2724
374	2.4129	0.8215	1.1028	21.4427	1.8374	-5.8668	14.8162	6.2274	2.6238	0.7905	0.8559	0.4293	2	16.3393	5.7743	5.3616	13.4516	15.6847	-0.9586
375	2.1446	0.8274	0.9866	6.2019	1.6276	-15.1632	16.2801	5.5747	2.8812	0.8298	0.862	0.4521	2	16.0619	6.0403	6.461	13.3618	18.7493	-2.4355
376	2.5089	0.8867	1.267	26.973	2.0559	18.9841	22.303	6.9887	4.0434	0.8077	0.8791	0.4277	2	28.2579	13.0923	7.9489	30.6123	18.0692	5.3645
377	2.8972	0.8066	1.2764	47.423	2.1972	6.1583	15.2675	7.3413	2.6545	0.7361	0.8497	0.3886	2	19.4874	6.7682	5.0644	17.4158	14.3276	1.2001
378	2.2689	0.8543	1.1241	10.9487	1.7817	-8.0537	13.4628	6.0896	2.4851	0.8183	0.929	0.4655	2	15.1335	5.5527	4.5602	11.9287	14.5469	-1.2188
379	2.387	0.8659	1.1726	18.722	1.906	-14.2647	16.9673	6.4932	3.0641	0.818	0.9387	0.4622	2	19.8959	6.1236	6.2391	13.2476	19.3875	-2.8381
380	4.2667	0.8045	1.9857	95.7077	3.2937	5.087	11.9084	10.7837	2.1928	0.5993	0.8673	0.309	2	23.6465	4.6958	3.8423	15.1951	11.3028	1.2029	0.5993
381	2.9069	0.8471	1.4719	47.989	2.3086	10.5033	17.8844	7.7364	3.4026	0.8515	0.9182	0.4777	2	26.324	10.4115	4.3769	21.7941	16.0063	2.7649
382	2.5832	0.8549	1.2368	31.4721	2.0516	11.5415	6.3161	6.938	1.1259	0.791	0.8606	0.4499	2	7.8118	3.4153	1.6296	7.591	5.5871	0.9016
383	2.8031	0.8851	1.4841	43.071	2.3128	13.6244	11.5064	7.7941	2.191	0.8338	0.9167	0.4761	2	17.0767	7.0582	3.9553	14.8254	9.9386	2.3266
384	2.321	0.8909	1.1449	13.9567	1.8974	-19.0563	9.3131	6.4959	1.6414	0.8168	0.9075	0.4877	2	10.6626	3.3758	4.059	6.9214	11.0875	-2.0319
385	2.4108	0.9042	1.2944	21.1397	2.0045	5.8516	13.0455	6.8485	2.4657	0.8578	0.926	0.4909	2	16.8861	7.0172	5.1589	14.2947	12.2819	0.9881
386	2.7184	0.8495	1.2695	38.391	2.1544	9.5029	13.9781	7.2547	2.446	0.6236	0.8777	0.348	2	17.7452	6.0882	4.7828	17.4954	12.6497	1.6863	0.6236
387	2.2623	0.8822	1.1878	10.7139	1.8289	23.2689	10.8659	6.2703	2.0584	0.8867	0.9496	0.5067	2	12.9065	7.2276	2.5106	14.2654	8.3379	3.0032
388	3.2454	0.7792	1.4094	64.7892	2.3985	17.0191	21.5048	7.9444	3.8151	0.657	0.8674	0.3681	2	30.3088	11.7279	6.5282	31.8569	17.8453	5.1583	0.657
389	2.3868	0.8342	1.1308	18.6724	1.8417	-5.9902	8.9537	6.2551	1.6186	0.8293	0.8935	0.4503	2	10.1248	3.6669	2.2199	8.1434	9.4903	-0.6065
390	2.1525	0.8717	1.0979	6.5055	1.7132	-16.2923	12.6363	5.8945	2.3536	0.8476	0.9549	0.4996	2	13.8734	5.0806	4.9145	10.17	14.6945	-2.2603
391	2.3072	0.8906	1.1509	13.2545	1.8845	-11.842	18.2678	6.4552	3.257	0.7994	0.8819	0.4839	2	21.0244	7.3961	7.6173	15.2856	20.4311	-2.4897
392	2.2236	0.8868	1.1776	9.5144	1.8032	-1.7186	9.1855	6.195	1.7461	0.8646	0.9311	0.5141	2	10.8168	4.6171	3.0039	8.9814	9.343	-0.1859
393	1.9611	0.7651	0.7747	2.0182	1.3749	-9.4901	18.58	4.714	3.0534	0.7288	0.8036	0.4019	2	14.3939	6.8091	5.6651	16.9442	20.3435	-1.366
394	3.64	0.7911	1.6346	80.979	2.7454	11.2311	23.4133	9.0471	4.2302	0.5916	0.8635	0.3302	2	38.2714	11.1607	8.55	33.8023	20.784	4.2983	0.5916
395	3.7158	0.8153	1.752	83.9107	2.8868	17.1785	14.26	9.5172	2.6251	0.7316	0.8628	0.3763	2	24.9835	8.7363	4.3858	23.2148	11.8104	4.2918	0.7316
396	2.8888	0.8261	1.364	46.8994	2.24	13.8225	20.9103	7.4974	3.8042	0.7484	0.8618	0.3906	2	28.5216	10.9817	6.4418	28.1129	18.0205	3.9424
397	2.3305	0.7609	0.9318	14.6141	1.649	-1.1585	21.1111	5.5707	3.5312	0.7536	0.8252	0.4133	2	19.6713	8.5989	6.5673	20.8034	21.3547	-0.2279
398	3.3814	0.7683	1.4129	70.949	2.4713	26.5523	15.2909	8.1618	2.647	0.6821	0.822	0.3528	2	21.6045	9.6983	3.0759	27.4919	11.2307	5.7365
399	2.5128	0.853	1.2	27.2534	1.9873	-7.6559	13.1282	6.734	2.3394	0.7883	0.8874	0.4278	2	15.7538	4.8397	4.8749	11.3135	14.1329	-1.2061
400	2.2047	0.8306	1.0279	8.6946	1.6832	-24.6061	15.4112	5.7532	2.7535	0.8288	0.899	0.4938	2	15.8412	5.5835	6.3446	11.3081	19.2025	-3.8979
401	3.6247	0.7948	1.6246	80.3946	2.7454	22.5563	20.7407	9.051	3.7228	0.6087	0.8795	0.3403	2	33.6953	13.0659	7.8817	38.3991	16.0625	7.6004	0.6087
402	2.5964	0.8691	1.3122	31.87	2.0944	6.1415	18.6427	7.089	3.4508	0.8521	0.9182	0.5338	2	24.4629	10.8426	6.0633	20.3118	17.4973	1.5024
403	2.2576	0.8481	1.1074	10.5419	1.7603	-2.279	14.5182	6.0152	2.6728	0.8131	0.8779	0.4641	2	16.0774	6.5256	5.3604	14.0598	14.8493	-0.3664
404	3.5259	0.8168	1.6258	76.9621	2.7369	22.2467	23.4816	9.0479	4.2194	0.7215	0.8394	0.3935	2	38.1764	15.6776	5.824	39.8403	18.2576	8.493
405	3.9543	0.7592	1.6077	91.0198	2.8782	14.2367	18.4151	9.4307	3.1393	0.5887	0.8087	0.2692	2	29.6059	8.4669	6.9391	31.4484	15.7932	4.2149	0.5887
406	3.2388	0.8432	1.5978	64.4029	2.5784	10.81	15.0004	8.5796	2.7936	0.7535	0.9083	0.4383	2	23.9677	8.4546	3.3976	19.2899	13.3787	2.5909	0.7535
407	2.7362	0.7661	1.1421	39.151	1.9702	-4.621	22.4591	6.5852	3.8952	0.7795	0.8443	0.4242	2	25.6505	8.7818	6.957	20.7029	23.4972	-1.1853
408	2.5967	0.8805	1.279	31.9063	2.1201	25.4981	12.6956	7.1832	2.2605	0.7852	0.8676	0.4517	2	16.2377	8.4126	4.1648	18.6243	9.4582	4.1403
409	2.5417	0.8812	1.2803	29.1606	2.073	10.8415	24.9589	7.036	4.5416	0.8092	0.8971	0.4406	2	31.9549	13.2684	8.6966	30.1158	22.2527	3.4644
410	3.3442	0.8378	1.5867	69.3901	2.6512	13.0361	27.9752	8.8022	5.0429	0.6928	0.8593	0.3829	2	44.3883	15.1014	10.2326	39.4404	24.3277	5.7865	0.6928
411	2.6621	0.8498	1.2621	35.5017	2.1073	13.4926	24.2227	7.107	4.3016	0.751	0.836	0.4002	2	30.5715	12.5115	10.6758	31.2616	20.9549	4.1249
412	2.5211	0.8936	1.3184	27.7631	2.0816	12.7886	24.7169	7.0778	4.6041	0.8442	0.9314	0.4568	2	32.5868	14.0135	7.909	30.6802	21.5563	4.1674
413	4.1414	0.8164	1.9848	94.3886	3.238	2.9445	21.9019	10.6218	4.0926	0.5652	0.9112	0.3261	2	43.4708	8.2117	11.8574	25.1824	21.257	1.28	0.5652
414	2.0954	0.8361	0.982	4.6338	1.6019	-30.3825	10.706	5.5036	1.9103	0.8173	0.8881	0.4857	2	10.5133	3.5859	4.9891	7.3826	13.9587	-3.1942
415	3.9449	0.7991	1.8465	90.8017	3.0153	4.9157	22.5631	9.9033	4.207	0.5413	0.9	0.2609	2	41.6628	7.6463	8.2542	29.302	21.4537	2.048	0.5413
416	2.809	0.8042	1.2603	43.3257	2.1201	11.6215	20.7857	7.0966	3.6914	0.803	0.8647	0.4199	2	26.1962	10.7574	6.6093	25.6207	18.37	3.0444
417	2.6435	0.8813	1.3454	34.1705	2.1629	-5.4079	17.7451	7.3186	3.2621	0.8137	0.9221	0.4672	2	23.8743	7.4474	8.1494	15.9415	18.7052	-1.2911
418	4.2447	0.7674	1.8024	95.5667	3.1309	19.6825	19.8342	10.2331	3.4935	0.6432	0.8531	0.284	2	35.7491	11.5608	6.1695	40.7041	15.9303	7.0363	0.6432
419	2.6881	0.7945	1.1354	37.0142	2.0002	19.8087	17.3627	6.7093	2.9382	0.7211	0.7924	0.4007	2	19.7136	9.4838	3.8449	23.6689	13.9232	3.905
420	2.4017	0.885	1.2238	20.2346	1.9574	-6.3665	17.3076	6.6773	3.1721	0.8108	0.8911	0.4487	2	21.1811	6.9113	7.7248	15.4041	18.4096	-1.3485
421	2.809	0.7523	1.0936	43.3061	1.9916	12.4137	17.5476	6.6384	2.8908	0.6898	0.8919	0.3665	2	19.1901	8.0159	4.9919	21.8686	15.3697	2.3822
422	2.8817	0.8115	1.2783	46.4177	2.1972	14.1279	24.1067	7.3466	4.1945	0.762	0.8387	0.3855	2	30.8156	12.334	6.6174	31.9932	20.7004	4.3536
423	3.1743	0.7445	1.2179	61.7272	2.2443	19.0916	23.2603	7.4245	3.8156	0.6606	0.7944	0.2995	2	28.3287	11.0458	7.1422	36.8745	18.8193	5.4084
424	2.4329	0.7829	1.0374	23.4961	1.7732	12.3111	13.1253	5.9839	2.2755	0.7627	0.8385	0.4257	2	13.6162	6.5758	3.1155	15.4467	11.509	1.6763
425	2.9703	0.7679	1.1927	50.7702	2.1544	5.0164	25.7895	7.1657	4.2925	0.7084	0.8117	0.3862	2	30.7591	11.003	9.8082	28.4909	24.4954	1.543
426	2.2158	0.8673	1.1271	9.158	1.7603	-6.2996	17.8035	6.0374	3.3237	0.8695	0.9384	0.5084	2	20.0663	8.357	6.1336	16.4382	18.9246	-1.2641
427	2.4997	0.8784	1.2535	26.379	2.0302	-5.2418	15.4172	6.8982	2.8015	0.823	0.8979	0.4512	2	19.3254	6.3077	5.9846	13.9804	16.2257	-1.013
428	2.4958	0.8942	1.3027	26.2396	2.0601	0.8365	18.6102	7.0112	3.4578	0.844	0.8978	0.4762	2	24.2435	8.9904	6.1982	18.8799	18.454	0.2028
429	3.1094	0.8455	1.5013	57.9671	2.4756	27.4322	28.2207	8.2593	5.1297	0.7534	0.9641	0.4169	2	42.3677	20.1597	7.5662	48.3581	20.4789	11.6224
430	2.4809	0.9251	1.4097	25.6138	2.1115	4.3074	5.7574	7.2106	1.1256	0.8583	0.9472	0.5572	2	8.1162	3.4194	1.9739	6.137	5.5095	0.3496
431	3.4112	0.8125	1.5445	72.405	2.6298	21.0006	13.9995	8.7068	2.4834	0.756	0.8545	0.3688	2	21.6222	8.62	3.7772	23.3702	11.0593	4.5408
432	3.1818	0.8603	1.5916	61.9948	2.5784	11.5306	15.6718	8.5992	2.9007	0.8157	0.8968	0.4239	2	24.9433	8.7531	5.758	20.6506	13.8651	2.8761
433	3.2397	0.8207	1.5397	64.471	2.5142	8.0724	12.9036	8.3524	2.3787	0.7581	0.8893	0.431	2	19.8676	6.7166	4.2237	15.5831	11.8621	1.6038
434	2.4056	0.8265	1.1315	20.6697	1.8417	-9.1043	8.0639	6.2465	1.4607	0.7959	0.8634	0.427	2	9.1243	2.9265	3.1082	6.853	8.7982	-0.8307
435	5.5956	0.8342	2.7751	99.2757	4.5186	-1.2467	10.6537	14.6649	2.016	0.734	1.0477	0.4263	2	29.5651	4.2296	2.7348	9.9218	10.7865	-0.3686	0.6304
436	2.711	0.8595	1.3493	38.0314	2.1715	-6.416	14.4299	7.3201	2.6598	0.8527	0.8903	0.493	2	19.4702	6.3215	5.8331	12.8222	15.356	-1.2492
437	2.8047	0.8757	1.448	43.1493	2.2914	-9.3544	6.4621	7.7157	1.2127	0.8423	0.8884	0.4697	2	9.3571	2.4441	2.9988	5.2032	7.0667	-0.8753
438	2.3494	0.8585	1.1704	15.9867	1.8588	-7.6763	10.5751	6.3366	1.9533	0.8163	0.935	0.5107	2	12.3771	4.8649	3.7049	9.5263	11.3867	-0.9501
439	2.2141	0.8518	1.0775	9.0962	1.7304	-28.1694	6.3945	5.9253	1.1628	0.8705	0.8817	0.5097	2	6.8901	2.2361	2.445	4.3874	8.1954	-1.9409
440	2.7848	0.8918	1.5345	41.9789	2.3128	13.9383	20.047	7.8022	3.9427	0.8663	0.9396	0.5142	2	30.7621	13.1585	5.6273	25.5914	17.2525	4.2877
441	3.6349	0.8315	1.7414	80.8263	2.8739	14.856	16.9743	9.4948	3.1132	0.7503	0.8832	0.4207	2	29.5591	10.4711	5.287	24.8916	14.4526	4.3913
442	3.5326	0.8326	1.7299	77.3588	2.7925	13.2355	15.5332	9.2404	2.908	0.7771	0.8513	0.419	2	26.8709	9.2037	4.7685	21.9651	13.4773	3.5565
443	2.4351	0.8519	1.175	23.6158	1.9188	10.5428	8.682	6.5174	1.5652	0.8077	0.8679	0.4814	2	10.2013	4.8147	2.2951	10.001	7.7669	1.0755
444	4.0707	0.7859	1.8036	93.0538	3.0667	19.1973	14.2848	10.0507	2.5634	0.626	0.8629	0.3154	2	25.7641	8.5861	4.3719	27.2254	11.5423	4.946	0.626
445	2.7391	0.8439	1.3468	39.2653	2.1587	-5.8797	13.4351	7.2617	2.4918	0.8315	0.9072	0.4973	2	18.0944	6.0107	4.0933	12.0856	14.2246	-1.0639
446	2.8821	0.8334	1.3927	46.4779	2.2529	0.5825	9.6032	7.5459	1.7724	0.8191	0.8853	0.433	2	13.3744	4.212	2.3866	9.727	9.5471	0.0779
447	2.3531	0.8872	1.2625	16.1815	1.9188	22.46	13.9255	6.5589	2.6805	0.8693	0.9375	0.5072	2	17.581	9.4251	3.5659	18.5834	10.7977	3.9487
448	4.7452	0.7755	1.9793	98.3251	3.5506	-1.5414	13.3045	11.5601	2.278	0.6704	0.8147	0.3076	2	26.3336	3.7498	3.7451	12.1901	13.5095	-0.4059
449	3.1319	0.8387	1.5471	59.4287	2.4756	14.6552	12.4311	8.2515	2.3307	0.8187	0.8943	0.5013	2	19.2321	8.1371	2.8989	16.2317	10.6094	2.8185
450	2.3571	0.9465	1.3245	16.4417	2.0387	-18.9596	9.9391	7.0088	1.8783	0.814	0.949	0.5398	2	13.1643	3.8862	4.8895	7.1997	11.8236	-2.4959
451	2.0933	0.8943	1.1132	4.5438	1.7004	-1.4301	10.4082	5.881	1.9701	0.8833	0.9538	0.5652	2	11.5864	5.801	3.4652	10.2642	10.5574	-0.1657
452	2.9428	0.8953	1.5519	49.6799	2.4628	18.284	9.8978	8.2774	1.8557	0.7869	0.917	0.4092	2	15.3604	6.118	2.9818	14.9523	8.0884	2.8085
453	2.8392	0.8582	1.4847	44.2503	2.2786	-5.055	7.4402	7.655	1.443	0.872	0.9003	0.53	2	11.0464	3.5839	2.4234	6.7625	7.8161	-0.5584
454	2.2728	0.8909	1.2124	11.1368	1.8546	-10.7767	10.6401	6.3614	2.0279	0.894	0.9633	0.5251	2	12.9	4.7995	4.5138	9.1397	11.7871	-1.3902
455	3.4513	0.8531	1.8154	73.7304	2.7883	29.3297	14.5202	9.2503	2.8496	0.8058	0.9314	0.4485	2	26.36	12.3339	3.3985	27.4979	10.2613	7.7313
456	2.599	0.8431	1.2326	31.9788	2.0387	39.1433	7.7574	6.8841	1.389	0.7951	0.8723	0.4576	2	9.5618	5.903	1.3298	12.9006	4.7211	3.7428
457	3.6191	0.8315	1.6982	80.2426	2.8611	26.4209	12.8907	9.4546	2.3154	0.7199	0.8518	0.3812	2	21.891	9.3995	4.0342	24.6579	9.485	5.7838	0.7199
458	2.6634	0.8326	1.273	35.5575	2.0687	11.3064	9.9471	6.9664	1.8177	0.7943	0.8613	0.4231	2	12.6627	5.1641	2.8077	12.2064	8.8224	1.4317
459	3.1104	0.853	1.5689	58.0106	2.497	7.3365	11.9546	8.3351	2.2502	0.788	0.8657	0.4665	2	18.7556	6.5434	3.708	14.0274	11.0775	1.376
460	2.2731	0.8547	1.1232	11.1682	1.786	-15.0707	12.7356	6.1034	2.3437	0.8423	0.9316	0.4701	2	14.3046	4.7328	4.7534	10.0685	14.6547	-2.1558
461	2.3834	0.8441	1.1599	18.3751	1.8588	-7.0623	14.6382	6.3201	2.6865	0.8339	0.8971	0.461	2	16.9788	6.0251	6.1967	13.0704	15.6716	-1.1991
462	3.5537	0.8017	1.613	78.2054	2.7112	3.3313	8.4285	8.9507	1.5189	0.5615	0.8841	0.3109	2	13.5951	2.9859	3.0024	9.6045	8.1478	0.4529	0.5615
463	3.0428	0.7853	1.349	54.9601	2.2572	-8.1959	13.8916	7.5069	2.4963	0.7785	0.8402	0.4135	2	18.7398	4.6787	5.6713	11.3154	15.0299	-1.5359
464	2.3063	0.8599	1.1606	13.1431	1.8246	-6.1325	9.3981	6.2307	1.7506	0.8209	0.9362	0.5145	2	10.9074	4.4624	2.9505	8.6739	9.974	-0.6689
465	3.6909	0.8355	1.7995	82.9785	2.9339	10.8677	15.4814	9.6877	2.8757	0.7382	0.8604	0.3828	2	27.8588	8.3102	5.3467	21.7076	13.799	3.0276
466	2.662	0.8554	1.2861	35.4832	2.1201	9.0094	12.2689	7.1538	2.2057	0.7922	0.8588	0.4224	2	15.779	6.1374	3.3873	14.5293	11.1639	1.4216
467	3.0571	0.8843	1.6155	55.8984	2.5356	-7.7855	20.4119	8.493	3.8827	0.8104	0.926	0.4749	2	32.9755	7.8812	8.9745	16.5951	22.0009	-2.5673
468	2.0907	0.8458	1.0021	4.4839	1.6147	-21.871	6.7277	5.555	1.2136	0.8265	0.8951	0.5095	2	6.7418	2.7026	2.7189	5.3046	8.1988	-1.4745
469	2.5247	0.8147	1.1192	28.045	1.9145	-0.2989	13.8992	6.4622	2.4072	0.763	0.8381	0.4006	2	15.556	5.5378	5.3429	13.8244	13.9404	-0.0465
470	3.1506	0.8792	1.6588	60.4188	2.6041	16.2867	10.6976	8.7021	2.0392	0.8252	0.8989	0.4327	2	17.7452	6.7655	3.6086	15.6342	8.9555	2.8901
471	3.2991	0.8419	1.622	67.6853	2.6255	7.8212	18.1673	8.7263	3.3768	0.7783	0.8961	0.4282	2	29.4673	9.4761	5.745	22.1281	16.7464	2.3047
472	2.5239	0.8328	1.2153	27.9392	1.9531	-7.4077	15.0935	6.6033	2.7779	0.8222	0.8827	0.4501	2	18.3431	5.9372	5.3259	13.192	16.2112	-1.3588
473	2.6565	0.8072	1.1666	35.0566	2.0045	8.4458	13.9462	6.7365	2.4151	0.786	0.8497	0.3997	2	16.2696	6.4772	4.2406	16.2069	12.7687	1.3741
474	3.1345	0.8071	1.4801	59.6262	2.3899	27.7682	15.3544	7.9474	2.8596	0.7755	0.9118	0.466	2	22.726	11.4792	3.3307	24.6326	11.0911	6.3106
475	2.3135	0.826	1.0763	13.5892	1.7646	8.2748	14.3429	6.0038	2.5713	0.7667	0.9193	0.4801	2	15.4373	7.5942	2.4433	15.8172	13.1566	1.2774
476	3.3346	0.842	1.6192	69.1085	2.6555	13.1474	19.2097	8.8204	3.5264	0.6892	0.8811	0.3635	2	31.1043	10.1537	6.6415	27.9338	16.6836	4.0894	0.6892
477	2.3666	0.8362	1.1364	16.9635	1.8289	-9.9181	12.9989	6.217	2.3761	0.8532	0.8539	0.4491	2	14.772	4.9522	4.4012	11.0264	14.2884	-1.4651
478	2.8555	0.8785	1.5241	45.0816	2.3428	14.531	14.7318	7.8805	2.8491	0.8293	0.9311	0.5088	2	22.4527	9.6694	3.9888	19.0035	12.5914	3.2626
479	2.6913	0.8098	1.2285	37.1644	2.0387	12.3386	11.0615	6.847	1.9847	0.7752	0.881	0.4566	2	13.5891	6.1037	2.7337	13.3691	9.6964	1.6767
480	2.4003	0.9132	1.2937	20.1176	2.013	20.1589	10.6432	6.8864	1.9995	0.8641	0.9416	0.4975	2	13.7691	7.0038	2.3599	14.0766	8.4978	2.7757
481	3.2843	0.7922	1.4298	66.7596	2.467	16.1515	13.8689	8.1734	2.4261	0.7334	0.8102	0.3581	2	19.8297	7.3674	4.2918	20.5721	11.6289	3.2028
482	2.8201	0.8982	1.5956	43.6791	2.36	11.4305	16.77	7.958	3.3624	0.893	0.9824	0.5592	2	26.7582	11.3641	5.2327	20.3233	14.8533	3.0586
483	2.8131	0.77	1.1441	43.5023	2.0387	-1.6509	9.44	6.8045	1.5872	0.7084	0.8309	0.3557	2	10.8003	3.2348	3.4387	9.0943	9.5955	-0.1783
484	2.8873	0.808	1.3179	46.7989	2.1929	-10.9092	16.917	7.3295	3.0418	0.7932	0.8859	0.4216	2	22.2949	5.4773	5.3589	12.9926	18.7621	-2.4322
485	2.5956	0.8868	1.3702	31.7614	2.133	3.0532	17.6479	7.231	3.3441	0.8357	0.9341	0.5218	2	24.1811	9.6652	6.2709	18.5235	17.1085	0.7383
486	3.3558	0.8704	1.8035	69.7429	2.7583	28.4773	17.3624	9.1761	3.4125	0.8519	0.9198	0.494	2	31.313	15.0517	4.9373	30.4694	12.4183	8.9171
487	3.2749	0.8489	1.621	66.23	2.6255	11.7138	14.684	8.7341	2.7253	0.8022	0.8993	0.4089	2	23.8027	8.0896	4.4865	19.782	12.9638	2.7882
488	2.4927	0.853	1.1836	26.1177	1.9702	4.4713	14.2132	6.6801	2.5183	0.8046	0.8775	0.4201	2	16.8227	6.457	4.3842	15.3685	13.5782	0.7522
489	2.57	0.8503	1.31	30.9852	2.0302	0.1176	11.019	6.8655	2.1025	0.8602	0.9177	0.5524	2	14.4349	6.0966	2.6744	11.0368	11.0061	0.017
490	2.5536	0.8138	1.0988	30.0342	1.9359	-1.9946	12.1367	6.5284	2.0427	0.76	0.8505	0.4268	2	13.3358	5.0177	3.5871	11.7559	12.3791	-0.266
491	2.8721	0.7959	1.2911	45.9577	2.1501	-14.8923	11.1538	7.1819	2.0051	0.8107	0.8807	0.461	2	14.4007	3.7628	4.3493	8.1626	12.8149	-2.1446
492	4.0766	0.7572	1.6537	93.1922	2.9639	3.0543	12.2217	9.6978	2.0841	0.4941	0.8199	0.2572	2	20.211	3.6652	4.0302	14.2481	11.8484	0.6173	0.4941
493	2.3916	0.8385	1.1552	19.1857	1.8546	-7.8839	10.1214	6.3003	1.8558	0.8109	0.8781	0.4547	2	11.6922	4.0435	3.1289	8.8925	10.9197	-0.9218
494	3.1422	0.8695	1.6641	60.0439	2.5698	9.0735	19.0745	8.5831	3.6982	0.8556	0.9143	0.5343	2	31.7418	12.1476	6.5668	22.7335	17.3436	2.8801
495	2.1685	0.852	1.0609	7.0077	1.6918	-3.6373	14.6184	5.8044	2.6719	0.8228	0.8945	0.5006	2	15.5087	7.0195	4.3859	14.0231	15.15	-0.5641
496	3.7483	0.8226	1.7539	85.137	2.9382	10.4768	15.3756	9.6867	2.784	0.5978	0.8603	0.3363	2	26.9673	7.4543	4.7174	22.1661	13.7647	2.8253	0.5978
497	1.9198	0.8423	0.8973	1.4596	1.4648	-4.2614	6.8257	5.0802	1.2056	0.798	0.9226	0.5015	2	6.1247	3.3079	2.011	6.5965	7.1168	-0.261
498	2.1999	0.8795	1.1448	8.4018	1.7689	-17.4778	9.8018	6.0787	1.846	0.8356	0.9562	0.5426	2	11.2211	4.287	4.0934	7.9008	11.5153	-1.9612
499	2.2658	0.8265	1.055	10.8234	1.7261	-6.7324	8.0336	5.8832	1.4406	0.8243	0.8942	0.4396	2	8.4754	3.1984	2.7348	7.276	8.574	-0.5706
500	2.503	0.9175	1.3827	26.536	2.1158	-6.7515	21.1144	7.2146	4.0466	0.8579	0.9366	0.5117	2	29.1949	9.5615	8.85	18.6874	22.5398	-1.9711
501	3.8891	0.7454	1.5397	89.3645	2.7797	19.5764	11.1689	9.1074	1.8882	0.6454	0.7727	0.3372	2	17.1967	6.3953	3.1555	18.9658	8.9821	3.3665	0.6454
502	2.9048	0.8462	1.4474	47.7461	2.3043	30.0265	13.4815	7.7218	2.527	0.811	0.8918	0.4322	2	19.5131	9.9358	2.9552	22.9908	9.4333	5.8591
503	3.5643	0.8739	1.8922	78.7058	2.951	27.7734	12.1358	9.7858	2.3466	0.78	0.912	0.4313	2	22.9633	10.1585	3.6148	23.5515	8.7654	6.3777
504	2.4255	0.8186	1.1112	22.729	1.8417	-6.8656	10.7103	6.2377	1.908	0.8132	0.8907	0.4408	2	11.9013	4.2285	3.3488	9.5925	11.4461	-0.8171
505	2.251	0.8807	1.1728	10.2765	1.816	-3.1357	18.0367	6.2281	3.3964	0.8686	0.9579	0.5062	2	21.1534	8.753	7.267	17.2919	18.6023	-0.6633
506	3.0445	0.8308	1.4739	55.1302	2.3814	17.5906	18.4943	7.9467	3.4302	0.7961	0.9082	0.4232	2	27.2588	11.2445	5.0107	26.5715	15.2406	4.795
507	3.2223	0.8122	1.4556	63.543	2.4756	9.5322	16.2111	8.2221	2.8699	0.7394	0.8506	0.415	2	23.5969	8.3357	6.1927	20.0858	14.666	2.2493
508	4.0533	0.7654	1.75	92.7496	2.9767	13.1792	19.9574	9.7466	3.5833	0.5789	0.8557	0.3281	2	34.9254	10.2884	5.7869	31.3551	17.3271	4.6029	0.5789
509	2.8513	0.8523	1.4182	44.8436	2.2743	18.8245	22.4322	7.6346	4.167	0.8238	0.9008	0.482	2	31.8134	14.7667	6.3029	30.6332	18.2097	5.9887
510	2.2114	0.7886	0.9369	8.9107	1.6104	-41.5084	28.2323	5.4786	4.828	0.7916	0.8576	0.433	2	26.4508	6.3193	16.0016	14.5939	39.9499	-10.9793
511	4.6975	0.7888	2.0905	98.2677	3.5721	5.6223	13.0405	11.6415	2.3417	0.6156	0.8713	0.3158	2	27.2612	5.4192	4.6738	17.1608	12.3073	1.5327	0.6156
512	3.3065	0.8007	1.5472	67.9409	2.5099	16.9532	21.366	8.3172	3.9746	0.7298	0.8516	0.4073	2	33.0575	12.8322	5.5683	31.5021	17.7439	5.6043	0.7298
513	2.4753	0.8236	1.1621	25.3885	1.8931	-2.4156	10.8687	6.4047	1.9721	0.8208	0.8951	0.4716	2	12.6305	4.9443	3.6714	10.4847	11.1317	-0.3051
514	3.1783	0.769	1.3471	61.8609	2.3171	13.563	16.1838	7.6781	2.8394	0.7407	0.8111	0.3849	2	21.8012	8.341	4.4569	21.6711	13.9886	2.9569
515	3.4683	0.8127	1.5856	74.337	2.6769	9.414	17.8189	8.8551	3.1907	0.6589	0.8832	0.3687	2	28.2537	8.6117	6.9459	23.3551	16.1418	2.6598	0.6589
516	3.3907	0.8349	1.7176	71.5917	2.6812	30.1844	19.2704	8.8932	3.7218	0.786	0.917	0.471	2	33.0989	16.327	4.4355	34.6662	13.4534	9.9907
517	2.9287	0.8952	1.5596	49.1277	2.4499	14.0141	16.3742	8.2369	3.1003	0.7739	0.9305	0.4221	2	25.5372	9.5214	4.9919	22.5591	14.0798	3.5788
518	3.5752	0.7977	1.6121	78.9817	2.7155	18.1063	20.4216	8.9599	3.6743	0.6871	0.8595	0.3654	2	32.9216	12.0716	6.481	33.0378	16.7238	5.9609	0.6871
519	3.8311	0.8227	1.7996	87.7013	3.0067	0.2079	14.0386	9.9022	2.5513	0.4716	0.878	0.2665	2	25.2639	3.7864	5.6292	14.2063	14.0093	0.0525	0.4716
520	2.6287	0.8208	1.2121	33.4912	2.013	15.614	17.4472	6.7783	3.1199	0.8044	0.8772	0.4265	2	21.1477	9.5806	3.7724	22.4654	14.7227	3.302
521	2.3936	0.7937	1.0448	19.468	1.7646	-4.4919	18.9725	5.9684	3.3212	0.785	0.8555	0.4055	2	19.8225	7.1483	6.2647	17.6291	19.8249	-0.8904
522	2.3149	0.8189	1.063	13.717	1.7518	-0.0272	13.4551	5.9554	2.4017	0.7821	0.8915	0.4691	2	14.3028	6.3091	4.2758	13.4502	13.4585	-0.0039
523	1.6282	0.8334	0.7318	0.0726	1.2078	-27.192	9.9527	4.2627	1.7086	0.795	0.862	0.4344	2	7.2834	3.5183	3.765	8.1001	12.6598	-1.9805
524	2.6584	0.898	1.4413	35.2419	2.2143	17.1626	23.3445	7.5002	4.4861	0.8518	0.9274	0.4966	2	33.6464	15.3786	7.7535	30.9662	19.3386	5.7746
525	2.1505	0.8295	1.0014	6.4295	1.6361	-19.8296	13.6206	5.604	2.4339	0.8087	0.9402	0.4659	2	13.6397	4.8993	5.1478	10.5163	16.322	-2.7047
526	2.1583	0.876	1.1108	6.6271	1.7261	-0.5266	14.8	5.94	2.7676	0.8698	0.9367	0.4991	2	16.4398	7.3397	4.7105	14.7048	14.8782	-0.0866
527	2.8874	0.8469	1.4049	46.819	2.2914	13.2643	30.233	7.6823	5.5289	0.8164	0.8806	0.4354	2	42.4743	17.0523	10.3866	39.162	26.2234	5.6339
528	2.4058	0.9022	1.2813	20.7032	1.9959	-22.007	17.6008	6.8191	3.3072	0.8553	0.9208	0.4965	2	22.5519	5.6997	9.2284	11.4788	21.4741	-4.963
529	4.0627	0.9478	2.3779	92.9154	3.6577	3.7934	15.3408	12.0967	3.0156	0.6519	1.1068	0.3347	2	36.4788	6.3241	6.4513	18.8927	14.7586	1.3838	0.6519
530	2.2913	0.8868	1.1331	12.176	1.8631	1.3423	8.7378	6.3834	1.551	0.789	0.8575	0.4287	2	9.9008	3.8288	2.8297	8.9307	8.6206	0.1329
531	2.417	0.8846	1.2793	21.8477	1.9702	-15.211	18.0663	6.7172	3.4407	0.8582	0.9607	0.5134	2	23.1122	7.17	8.5848	13.966	20.8139	-3.5156
532	3.6743	0.8319	1.801	82.3603	2.9082	-2.925	14.0319	9.603	2.6316	0.5933	0.9025	0.3107	2	25.2715	3.7477	5.7687	12.0634	14.4427	-0.7392	0.5933
533	3.0526	0.8458	1.5102	55.6205	2.4285	16.9496	20.7171	8.1117	3.857	0.7647	0.8968	0.4194	2	31.2869	12.5189	6.7629	29.8505	17.2059	5.303
534	2.5308	0.8697	1.2711	28.4336	2.0387	28.3413	26.1271	6.9148	4.8028	0.8508	0.913	0.4468	2	33.2102	17.7767	6.518	39.7889	18.7219	9.4122
535	3.1319	0.7787	1.3014	59.4068	2.3086	17.3674	22.7215	7.6613	3.8596	0.6314	0.829	0.3402	2	29.5697	11.5223	5.8592	33.8729	18.7755	5.1355	0.6314
536	2.4273	0.8344	1.1539	22.9672	1.876	-2.2517	16.3344	6.363	2.9622	0.824	0.8924	0.4632	2	18.8483	7.3122	5.9353	15.7865	16.7027	-0.4244
537	2.2149	0.8054	0.973	9.1426	1.6447	-36.4798	14.3883	5.6044	2.498	0.7251	0.8543	0.4538	2	13.9998	3.8033	6.7256	8.3815	19.6364	-5.1071
538	2.9925	0.8229	1.4224	51.8271	2.3171	16.7369	21.1887	7.736	3.8959	0.812	0.8853	0.472	2	30.1388	13.3708	5.2676	28.3295	17.642	5.0443
539	2.2282	0.8592	1.1024	9.6696	1.7561	-10.3303	6.5033	6.0145	1.192	0.8652	0.9172	0.5202	2	7.1692	2.9922	2.3774	5.7517	7.1753	-0.7406
540	1.9763	0.858	0.9632	2.2393	1.5376	-12.8691	15.7678	5.3269	2.8511	0.8553	0.923	0.4812	2	15.1875	6.6091	5.4154	13.7347	17.7964	-1.9545
541	2.3383	0.8568	1.0714	15.1293	1.846	-3.3062	5.8353	6.2943	0.9933	0.7429	0.8838	0.4112	2	6.2519	2.2723	2.1215	5.5257	6.0282	-0.2067
542	3.4667	0.7843	1.5055	74.2884	2.587	18.0861	13.7095	8.542	2.4162	0.5948	0.8589	0.2924	2	20.6396	7.0166	4.1316	23.9958	11.2298	3.7329	0.5948
543	1.9075	0.7994	0.8158	1.269	1.3877	-9.6533	18.5064	4.7904	3.1516	0.7688	0.8412	0.448	2	15.0975	7.6341	5.339	17.0395	20.2925	-1.4574
544	2.5828	0.8822	1.2934	31.454	2.1115	12.2597	16.0581	7.1584	2.9014	0.803	0.8661	0.4753	2	20.7696	9.2426	6.1317	19.4469	14.0893	2.5463
545	2.371	0.8301	1.1171	17.3069	1.8203	-14.53	9.6418	6.1832	1.7419	0.8217	0.8939	0.4542	2	10.7708	3.4502	4.0946	7.5967	11.0425	-1.565
546	2.327	0.9168	1.2166	14.3572	1.9531	-1.077	14.6307	6.7025	2.6557	0.8307	0.9023	0.5015	2	17.7997	7.2249	5.4808	14.4056	14.7879	-0.1917
547	2.2193	0.8703	1.1375	9.3284	1.7689	-9.3912	13.7683	6.0678	2.5811	0.8663	0.9381	0.4902	2	15.6614	5.9123	3.6347	12.061	15.0614	-1.4708
548	2.6496	0.8582	1.274	34.5944	2.1158	17.4036	24.4004	7.1436	4.3516	0.7594	0.8326	0.3953	2	31.0861	13.3772	7.6886	33.8404	20.1544	5.4101
549	3.261	0.8058	1.4724	65.6107	2.4885	26.1659	24.8189	8.2556	4.4265	0.7528	0.8464	0.4117	2	36.5433	17.1061	6.6274	41.5508	18.3249	9.5619
550	2.7528	0.942	1.6511	39.9916	2.4028	12.7232	11.7673	8.147	2.3848	0.9185	0.9967	0.5559	2	19.429	8.1814	3.7833	14.7167	10.27	2.472
551	2.4143	0.8648	1.2244	21.5944	1.9274	-31.4138	9.9095	6.5593	1.8498	0.8526	0.9183	0.4967	2	12.1332	2.6569	4.8184	5.3491	13.0227	-3.8115
552	2.5104	0.961	1.5095	27.0256	2.2143	21.2859	9.741	7.5792	1.9401	0.9187	0.9852	0.5415	2	14.7041	7.282	2.204	13.4472	7.6675	3.1299
553	2.0958	0.8805	1.0795	4.6638	1.679	-34.4169	9.6517	5.7973	1.7972	0.8511	0.946	0.5541	2	10.419	3.6033	4.3128	6.5027	12.9739	-3.5859
554	2.9884	0.8225	1.4102	51.64	2.3128	16.9773	12.5193	7.7222	2.2862	0.7767	0.8747	0.4399	2	17.6547	7.5692	3.3844	17.2083	10.394	2.9973
555	3.3823	0.8075	1.5604	71.0441	2.5912	13.7871	13.5446	8.5802	2.4632	0.7786	0.8892	0.4249	2	21.135	7.8755	3.6422	18.5356	11.6776	2.9139
556	4.325	0.7938	1.969	96.1595	3.2979	10.9867	13.8729	10.7857	2.5326	0.5335	0.8717	0.2733	2	27.3158	6.3761	4.3529	23.3287	12.3485	3.0011	0.5335
557	1.8482	0.8167	0.8153	0.7426	1.3663	2.5381	8.7567	4.742	1.5055	0.7741	0.8637	0.4278	2	7.1393	3.8327	2.3997	8.9583	8.5349	0.1812
558	3.5847	0.8139	1.6976	79.3336	2.7754	11.5483	10.0676	9.1658	1.8646	0.7175	0.9134	0.3753	2	17.0908	5.316	2.6543	14.1638	8.9052	1.9737
559	3.0047	0.8159	1.3879	52.7871	2.3086	15.0699	11.884	7.7014	2.1417	0.7476	0.8817	0.4099	2	16.4938	6.623	2.9668	16.1569	10.0931	2.4856
560	2.361	0.86	1.1872	16.5882	1.8717	-13.2314	11.1381	6.3787	2.073	0.8561	0.922	0.5107	2	13.2231	4.6917	4.5549	9.1858	12.6114	-1.7496
561	3.5515	0.7889	1.5635	78.1056	2.6683	25.1636	19.5621	8.8025	3.4746	0.6899	0.8887	0.338	2	30.5854	12.6449	5.0798	37.4085	14.6397	7.6964	0.6899
562	3.4239	0.8988	1.8996	72.9578	2.9039	21.3925	11.7247	9.6675	2.3038	0.8394	0.9391	0.4752	2	22.2723	9.1446	3.2702	19.2421	9.2163	4.7646
563	3.0502	0.9155	1.7017	55.4925	2.6127	25.0415	15.2244	8.773	2.9531	0.8436	0.9309	0.4835	2	25.9074	12.0054	4.7984	24.8298	11.4121	6.4876
564	3.0621	0.8018	1.3624	56.1125	2.3171	18.0213	11.2495	7.7128	1.9871	0.7186	0.8545	0.354	2	15.3263	6.0267	2.8634	17.0245	9.2223	2.762
565	2.3865	0.8196	1.095	18.6393	1.8117	-10.0113	16.6332	6.1445	2.9642	0.8098	0.9138	0.4492	2	18.2134	6.3969	4.7782	14.2397	18.2988	-1.8234
566	3.7842	0.7742	1.6692	86.2417	2.8011	16.267	12.7732	9.204	2.3165	0.6557	0.8555	0.3395	2	21.3211	7.0994	4.0241	20.9105	10.6951	3.4683	0.6557
567	3.0219	0.825	1.4125	53.6692	2.3471	30.75	10.9759	7.8326	1.9793	0.7289	0.886	0.3772	2	15.5034	7.6344	2.3684	20.2382	7.6005	4.7673
568	3.5516	0.7729	1.5365	78.1305	2.6169	16.8757	15.3451	8.6242	2.7339	0.7372	0.8268	0.3745	2	23.5777	8.7555	4.0177	23.3815	12.7558	3.9789
569	2.5243	0.8011	1.1243	28.0098	1.8845	-6.4568	9.6054	6.3532	1.6998	0.7854	0.9051	0.432	2	10.7994	3.7204	3.1485	8.6116	10.2256	-0.6973
570	2.3161	0.8271	1.0789	13.7329	1.7689	-4.6944	13.9452	6.0184	2.4999	0.8117	0.9042	0.4801	2	15.0455	6.3033	4.5534	13.1286	14.5997	-0.7063
571	1.9971	0.7512	0.7655	2.6677	1.3791	-14.014	21.4575	4.7132	3.485	0.7276	0.8151	0.363	2	16.4257	6.5777	6.2072	18.1218	24.4635	-2.3019
572	2.4126	0.8487	1.1859	21.3416	1.8931	-5.3281	7.1851	6.433	1.3245	0.8579	0.9282	0.4721	2	8.5208	3.1193	2.5605	6.6066	7.5682	-0.454
573	3.3694	0.8237	1.6816	70.3093	2.6298	21.2526	13.1481	8.7192	2.5358	0.7998	0.9311	0.4841	2	22.1098	9.7118	3.379	20.0595	10.354	4.6989
574	2.0546	0.7932	0.8674	3.7517	1.4948	-8.7103	10.6375	5.1202	1.8021	0.7296	0.8632	0.4372	2	9.227	4.2524	3.0879	9.7255	11.5636	-0.8037
575	3.7915	0.7949	1.6607	86.6383	2.8782	10.2892	14.4442	9.4681	2.5335	0.6007	0.8237	0.3253	2	23.9874	6.6838	5.2248	20.5439	12.9577	2.4681	0.6007
576	2.9359	0.8626	1.4415	49.4547	2.3728	8.8476	13.7942	7.956	2.4993	0.8081	0.9139	0.4426	2	19.8844	7.3247	4.3311	16.5486	12.5738	1.7593
577	3.2843	0.8126	1.4906	66.7365	2.527	25.7281	17.3154	8.3839	3.0786	0.7251	0.8608	0.3557	2	25.8103	11.2149	4.3901	31.5304	12.8607	6.6405	0.7251
578	3.3885	0.8624	1.7396	71.4724	2.7626	19.0033	14.6194	9.1802	2.7703	0.745	0.9164	0.4304	2	25.4319	9.9292	4.2565	23.0706	11.8414	4.8329
579	2.332	0.8683	1.1916	14.6784	1.8631	-8.0645	16.7291	6.3616	3.1336	0.8374	0.9406	0.5282	2	19.9344	7.9421	6.6763	15.0352	18.0786	-1.6076
580	3.028	0.8008	1.3618	54.1123	2.2871	15.3762	19.4061	7.6176	3.4692	0.7544	0.8792	0.3903	2	26.4272	10.4724	5.3006	26.8336	16.4215	4.0635
581	2.7231	0.7275	1.0739	38.6186	1.8674	6.8157	6.2752	6.2235	1.0828	0.7394	0.8507	0.4148	2	6.7389	2.8849	1.279	6.9544	5.8472	0.4593
582	2.567	0.922	1.3858	30.8413	2.1844	9.3532	7.5639	7.4355	1.4097	0.8181	0.8851	0.4838	2	10.482	4.2972	2.3927	8.8831	6.8564	0.9804
583	3.5473	0.7806	1.5249	77.9808	2.6384	13.3246	15.8539	8.6995	2.779	0.7162	0.8221	0.3589	2	24.1756	8.1527	4.1019	22.718	13.7417	3.2213
584	3.7388	0.7556	1.5415	84.6661	2.7026	21.2487	16.8421	8.8755	2.9251	0.566	0.8287	0.2947	2	25.9621	9.425	4.002	31.9853	13.2637	5.5166	0.566
585	2.1959	0.9004	1.196	8.2325	1.8032	-17.9559	12.9372	6.2113	2.4911	0.8705	0.9402	0.5693	2	15.4729	5.9085	5.3498	10.3792	15.2596	-2.7783
586	4.6857	0.8058	2.2152	98.239	3.6363	0.1856	15.5259	11.8615	2.8995	0.462	0.9341	0.3121	2	34.393	4.9011	8.0708	15.7019	15.4974	0.0638	0.462
587	3.7967	0.7726	1.6482	86.9033	2.8054	11.6976	14.9461	9.2159	2.673	0.584	0.8659	0.318	2	24.6342	7.0782	4.0268	22.2601	13.1977	2.8816	0.584
588	3.957	0.8356	1.9677	91.0744	3.1566	5.8861	14.2556	10.3875	2.7004	0.5905	0.9253	0.3168	2	28.0507	5.9018	6.1212	18.6281	13.4167	1.6511	0.5905
589	2.3589	0.9281	1.2502	16.5394	2.0045	-1.2679	16.4658	6.878	2.993	0.8329	0.904	0.4728	2	20.5856	7.6222	7.3113	16.1222	16.6742	-0.261
590	2.8754	0.8152	1.3319	46.1575	2.2015	10.3231	11.7351	7.3642	2.1224	0.7838	0.8613	0.4526	2	15.63	6.3766	2.6835	14.0884	10.5236	1.6135
591	3.3839	0.8751	1.7773	71.1867	2.7968	15.9443	19.7295	9.3028	3.7693	0.8165	0.9391	0.5081	2	35.0652	14.0178	5.7634	27.5862	16.5837	5.5909
592	2.1429	0.8764	1.0977	6.1413	1.7132	-18.0612	9.9593	5.9001	1.8529	0.8533	0.9399	0.5087	2	10.9323	4.0069	4.3565	7.8767	11.758	-1.9745
593	2.4279	0.9198	1.3386	23.0353	2.0516	-20.1963	10.9074	7.0155	2.0812	0.864	0.935	0.5343	2	14.6007	4.0554	3.8474	7.5907	13.1102	-2.9488
594	3.0663	0.7629	1.2424	56.3055	2.2143	22.6958	24.5932	7.3489	4.1577	0.6831	0.8142	0.3278	2	30.5546	13.166	6.3914	40.1678	19.0112	6.9346
595	2.7797	0.8368	1.3262	41.6878	2.1758	2.3581	12.2343	7.3076	2.2203	0.7741	0.8879	0.4174	2	16.2251	5.3691	3.9793	12.8623	11.9458	0.3826
596	3.0564	0.8813	1.6331	55.7915	2.527	17.7998	14.3184	8.4624	2.7632	0.8511	0.9195	0.4569	2	23.3834	9.5405	4.8356	20.8788	11.7701	4.1622
597	2.713	0.8551	1.3667	38.1448	2.1629	0.7688	8.7972	7.2881	1.6497	0.8529	0.9084	0.502	2	12.0232	4.4752	2.1039	8.9139	8.7298	0.0924
598	3.7995	0.8191	1.7801	87.0095	2.9682	22.9197	17.2329	9.7771	3.1376	0.5642	0.882	0.3035	2	30.6762	11.062	5.8129	36.45	13.2829	7.0309	0.5643
599	2.6404	0.8522	1.3164	34.005	2.0944	-19.5402	22.332	7.0695	4.1584	0.8593	0.9273	0.4826	2	29.3979	7.1385	8.276	14.7922	26.6956	-5.7444
600	3.254	0.8403	1.6214	65.2907	2.5827	21.1019	16.4146	8.5897	3.0984	0.792	0.9003	0.4717	2	26.6147	11.7251	5.1615	24.8571	12.9508	5.6162
601	3.3313	0.8631	1.7742	68.9679	2.7155	11.1244	17.4359	9.0331	3.4246	0.8747	0.9415	0.4874	2	30.9348	10.9951	4.7608	22.5565	15.4966	3.4413
602	4.0704	0.7391	1.6411	92.9984	2.8911	3.8434	12.9245	9.4508	2.2443	0.4674	0.8508	0.2479	2	21.2104	3.8957	3.8918	15.7159	12.4275	0.8152	0.4674
603	3.9678	0.7622	1.6185	91.4024	2.8996	10.0378	21.3607	9.5012	3.6387	0.6063	0.8129	0.3084	2	34.5723	9.3958	6.6096	30.471	19.2165	3.4703	0.6063
604	4.124	0.7264	1.6346	94.1374	2.8825	3.9498	13.8516	9.4114	2.4058	0.5538	0.8288	0.2929	2	22.6418	4.7906	3.7666	16.3579	13.3041	0.8943	0.5538
605	3.0044	0.7454	1.1676	52.7243	2.1201	25.1412	20.5346	7.0351	3.4081	0.6118	0.8075	0.3321	2	23.9762	11.133	4.0459	33.5215	15.3714	6.0279	0.6118
606	2.2129	0.8594	1.0976	9.0188	1.7432	-21.5482	11.7824	5.9743	2.1647	0.8588	0.9254	0.5369	2	12.9324	4.9024	4.5651	9.1308	14.3212	-2.7867
607	2.1689	0.9261	1.2419	7.023	1.8246	9.7626	13.3427	6.3103	2.6259	0.9143	0.9751	0.5891	2	16.5703	8.7103	4.5649	14.7864	12.0403	1.6177
608	2.2606	0.7463	0.8716	10.6669	1.5676	-22.4177	8.2439	5.3003	1.3557	0.72	0.7854	0.3587	2	7.1854	2.0094	3.0307	5.6015	10.0918	-1.6108
609	3.7163	0.7745	1.5938	83.9627	2.7497	1.8811	12.3443	9.0429	2.1757	0.5212	0.858	0.2856	2	19.6744	3.829	3.7388	13.4079	12.1118	0.3701	0.5212
610	3.749	0.8035	1.7375	85.2156	2.8739	33.8786	14.0763	9.464	2.5843	0.6599	0.8587	0.3785	2	24.4576	11.8089	3.0761	31.199	9.3076	8.2859	0.6599
611	2.5025	0.8371	1.1384	26.5011	1.9445	5.6475	10.9408	6.5813	1.8925	0.7864	0.858	0.4074	2	12.455	4.9091	3.0149	12.0491	10.3227	0.7034
612	3.7859	0.6691	1.2375	86.3474	2.4371	5.1883	20.5747	7.9581	3.1994	0.4514	0.7787	0.2244	2	25.4612	5.6991	4.7306	25.3928	19.5071	1.321	0.4514
613	3.3239	0.7374	1.2768	68.6637	2.3343	3.3765	20.5467	7.6998	3.4071	0.6642	0.8085	0.3242	2	26.234	7.3217	6.0895	22.5861	19.8534	0.8858
614	3.3786	0.7803	1.482	70.7592	2.5056	28.0837	18.375	8.2819	3.2881	0.7437	0.8526	0.4188	2	27.2318	13.1817	3.4731	31.477	13.2148	7.6477
615	4.7887	0.7717	2.0828	98.555	3.5678	3.214	12.4871	11.6101	2.2401	0.4706	0.8789	0.2597	2	26.0081	3.9748	4.1594	15.3038	12.0855	0.8359	0.4706
616	2.9207	0.7348	1.0986	48.6386	2.0302	10.841	15.132	6.7419	2.4658	0.6807	0.7983	0.3271	2	16.624	6.2158	4.487	19.0009	13.4918	1.8022
617	2.8115	0.8242	1.272	43.4434	2.1715	11.2244	16.6409	7.28	2.9076	0.7358	0.8557	0.3813	2	21.1672	8.0094	5.3437	21.0029	14.7727	2.3759
618	2.6785	0.8567	1.33	36.5457	2.1372	14.7331	11.9643	7.2092	2.2072	0.8509	0.8934	0.4508	2	15.9125	6.9432	3.9975	15.4026	10.2018	2.3444
619	3.209	0.7935	1.3861	62.8454	2.4114	0.666	14.6353	8.0001	2.5357	0.7281	0.8539	0.4011	2	20.286	5.9662	3.9765	14.8745	14.5378	0.1351
620	3.4192	0.7617	1.3747	72.7412	2.4799	26.8546	15.7537	8.182	2.6469	0.5393	0.8211	0.2547	2	21.6566	8.7503	4.0397	34.3601	11.5228	5.8158	0.5393
621	3.2179	0.8885	1.7599	63.2951	2.6898	12.4173	14.2111	8.9824	2.7844	0.79	0.9239	0.4868	2	25.0102	9.1642	5.62	18.8264	12.4464	3.1056
622	2.748	0.8157	1.2562	39.628	2.0987	6.403	17.0424	7.0418	3.0402	0.7577	0.9191	0.4289	2	21.4087	8.212	6.0387	19.148	15.9517	1.3708
623	3.0536	0.8027	1.4222	55.6846	2.3128	3.617	18.8155	7.7004	3.4751	0.794	0.9147	0.4241	2	26.7594	8.6584	6.0997	20.4176	18.1353	0.9679
624	3.2808	0.8443	1.6325	66.5751	2.6169	23.1747	16.7604	8.7019	3.1443	0.7884	0.9169	0.4117	2	27.3613	11.6416	4.7737	28.2798	12.8765	6.3409
625	3.8084	0.7713	1.6422	87.2752	2.8097	14.2248	13.0155	9.228	2.3162	0.5947	0.8577	0.3014	2	21.374	6.4056	4.8338	21.2503	11.164	3.0404	0.5947
626	4.0531	0.7989	1.818	92.722	3.1009	14.015	10.5435	10.1721	1.8844	0.589	0.8517	0.3203	2	19.1681	5.5899	4.2684	17.4539	9.066	2.6864	0.589
627	2.8498	0.7182	1.055	44.7446	1.9359	21.2224	22.0504	6.4296	3.6181	0.6872	0.7877	0.3664	2	23.2632	11.3012	4.945	30.845	17.3703	4.937
628	2.1779	0.8382	1.033	7.4352	1.6747	-14.9379	10.1861	5.7348	1.8348	0.8261	0.8885	0.4932	2	10.5222	4.2027	3.3213	8.5205	11.7072	-1.5718
629	2.1015	0.885	1.0987	4.7688	1.6918	-36.7851	25.2248	5.8431	4.7431	0.8704	0.9628	0.5168	2	27.7145	7.6375	9.9525	14.7779	34.5039	-10.1948
630	2.8607	0.8887	1.5509	45.3001	2.3728	16.235	17.5298	7.9868	3.404	0.8526	0.9178	0.5495	2	27.1869	12.4829	4.705	22.7162	14.684	4.4138
631	2.392	0.9192	1.3744	19.2687	2.0173	14.6761	21.3214	6.9073	4.2425	0.9174	0.983	0.5359	2	29.3041	14.0503	6.4671	26.2166	18.1918	4.3007
632	2.0291	0.8129	0.8932	3.2903	1.5076	-30.5128	16.6698	5.1819	2.8734	0.8106	0.8542	0.4402	2	14.8895	5.0345	6.9238	11.4356	21.7552	-4.5432
633	2.1275	0.8282	0.987	5.6421	1.6147	-13.7511	8.171	5.5352	1.457	0.7871	0.9183	0.4479	2	8.0648	3.0539	2.4908	6.8184	9.2944	-1.109
634	3.9606	0.8229	1.9548	91.1837	3.1138	22.9473	15.7437	10.2388	3.0058	0.7903	0.9188	0.4054	2	30.7758	11.9801	3.9356	29.5516	12.131	7.0622
635	2.4244	0.8397	1.1697	22.61	1.8845	-5.0098	18.2902	6.3958	3.345	0.8032	0.9226	0.4633	2	21.3941	7.8264	5.981	16.8929	19.2064	-1.0718
636	2.7556	0.79	1.2404	40.1258	2.043	2.2652	11.8803	6.8391	2.1547	0.7861	0.8517	0.4355	2	14.7363	5.3899	3.0032	12.3774	11.6108	0.3338
637	2.5324	0.7942	1.0665	28.5398	1.876	-12.4486	10.9683	6.3189	1.8512	0.7651	0.8314	0.3854	2	11.6977	3.2968	3.9663	8.5546	12.3332	-1.4562
638	2.7805	0.7872	1.2056	41.7266	2.0559	5.8818	15.411	6.8765	2.7019	0.7754	0.842	0.4008	2	18.5795	6.9069	4.4528	17.2313	14.5051	1.0928
639	4.1192	0.7951	1.845	93.998	3.1395	-0.6313	13.257	10.2891	2.3772	0.5684	0.8539	0.296	2	24.4592	3.7949	4.3519	12.819	13.3406	-0.1544	0.5684
640	3.898	0.7988	1.8247	89.5535	2.9767	13.8829	16.9148	9.7818	3.1553	0.6634	0.9276	0.3866	2	30.8645	9.917	5.1947	25.6492	14.567	4.2849	0.6634
641	2.4364	0.9201	1.3787	23.7013	2.0601	4.1216	19.3244	7.0429	3.7829	0.9162	0.9165	0.561	2	26.6426	11.4929	6.778	20.4852	18.5281	1.0981
642	2.3764	0.8555	1.1222	17.7497	1.876	7.4444	9.6935	6.387	1.7031	0.7712	0.8707	0.4129	2	10.878	4.5144	3.4158	10.9326	8.9716	0.8098
643	2.1533	0.8115	0.9626	6.5359	1.6061	-6.4426	18.721	5.4899	3.2825	0.7944	0.8613	0.4245	2	18.0208	7.2985	6.4995	17.1916	19.9263	-1.161
644	2.4419	0.8554	1.2189	24.1642	1.9317	-17.4984	18.5786	6.5617	3.4512	0.8239	0.9348	0.5207	2	22.6455	7.405	6.1078	14.2199	21.8295	-3.9626
645	3.386	0.756	1.414	71.2819	2.4371	21.3078	23.6129	8.0415	4.152	0.6851	0.8849	0.3794	2	33.3887	14.1642	6.4025	37.3332	18.5816	7.1144	0.6851
646	4.0157	0.7837	1.7972	92.0882	3.0153	7.626	18.6437	9.8868	3.389	0.5982	0.9173	0.3391	2	33.5065	8.3958	6.8873	24.7562	17.2218	2.5552	0.5982
647	2.9094	0.8011	1.3029	48.1106	2.1929	-3.7927	10.9704	7.3219	1.9521	0.7799	0.8471	0.4096	2	14.2933	4.1219	3.2884	10.0633	11.3867	-0.5421
648	3.2265	0.8528	1.6429	63.7236	2.5955	10.2553	17.788	8.6445	3.3806	0.8045	0.8755	0.4662	2	29.2239	10.4392	5.5658	22.393	15.9641	2.997
649	2.0201	0.895	1.0733	3.1122	1.6361	-39.5414	14.9178	5.6801	2.8188	0.8631	0.9725	0.5241	2	16.0113	4.5778	9.066	8.7353	20.8163	-6.3311
650	2.4379	0.8673	1.1909	23.8383	1.9531	-6.4249	12.2618	6.643	2.1982	0.8245	0.8926	0.4858	2	14.6026	5.4012	4.7497	11.1182	13.0495	-0.9382
651	3.6723	0.8208	1.7446	82.2832	2.8696	-3.9006	14.0602	9.4695	2.5904	0.5616	0.9042	0.3128	2	24.5294	3.6136	5.8861	11.5506	14.609	-0.9568	0.5616
652	2.4391	0.8586	1.2175	23.9754	1.9359	2.5499	21.1112	6.5788	3.9069	0.8035	0.9353	0.5072	2	25.7029	11.0899	6.8942	21.8659	20.5736	0.6554
653	3.2363	0.8201	1.4747	64.2214	2.5099	17.7889	11.2971	8.3385	1.9979	0.7712	0.8507	0.4118	2	16.6598	6.7885	2.7936	16.4837	9.2875	2.9636
654	2.1677	0.8192	0.9864	6.9925	1.6318	-13.3138	6.001	5.5791	1.061	0.7929	0.8596	0.475	2	5.9194	2.4418	1.4761	5.1409	6.8001	-0.7881
655	3.1735	0.8384	1.5193	61.6826	2.5099	7.9774	18.8441	8.3589	3.4251	0.5949	0.9055	0.3201	2	28.6298	7.8347	8.1253	24.4764	17.3412	2.2839	0.5949
656	3.557	0.7849	1.5149	78.3553	2.6598	21.498	26.9546	8.7713	4.6554	0.5873	0.8472	0.2737	2	40.8335	14.5688	8.6836	53.2369	21.1593	8.7784	0.5873
657	2.4495	0.8604	1.1786	24.663	1.9488	-12.7144	14.198	6.6214	2.5272	0.7985	0.9083	0.4866	2	16.7338	5.6595	5.2337	11.6306	16.0029	-2.1276
658	3.4071	0.8094	1.5958	72.0695	2.6169	5.7423	14.5379	8.6629	2.678	0.5894	0.9088	0.3229	2	23.1996	5.7573	4.5662	17.8285	13.7032	1.3322	0.5894
659	2.4139	0.9008	1.2826	21.5438	2.0002	-0.6024	13.7582	6.8308	2.5833	0.852	0.9299	0.4985	2	17.6463	6.7935	5.3852	13.6274	13.8407	-0.1063
660	3.4377	0.6982	1.1806	73.3195	2.2957	2.1	26.0316	7.5409	4.0755	0.3985	0.7642	0.1858	2	30.7329	5.3804	11.1195	28.959	25.485	0.6454	0.3985
661	3.0271	0.9106	1.7234	54.0067	2.5784	20.461	23.041	8.6592	4.5857	0.8844	0.9715	0.5108	2	39.7088	17.486	7.6952	34.2318	18.3261	8.1248
662	2.4201	0.694	0.8212	22.1352	1.5762	7.3737	31.5296	5.2764	4.9072	0.7225	0.788	0.3508	2	25.8921	12.1537	5.3457	34.6485	29.2055	1.9092
663	2.4441	0.8896	1.2849	24.336	2.0045	13.5742	21.3668	6.8309	4.0191	0.8621	0.9319	0.5392	2	27.4542	13.6847	5.6245	25.3772	18.4662	3.7267
664	2.9172	0.8387	1.4289	48.4759	2.2957	25.0842	16.4396	7.6865	3.0561	0.8013	0.9294	0.4434	2	23.4905	11.3532	3.086	25.6058	12.3161	5.8924
665	2.4054	0.835	1.1033	20.6194	1.8588	-5.9965	16.4481	6.3098	2.876	0.7682	0.8616	0.4143	2	18.1472	6.135	5.5884	14.8079	17.4345	-1.0882
666	2.5385	0.8135	1.1339	28.9474	1.9231	5.7456	10.8965	6.4877	1.9044	0.7803	0.8498	0.3974	2	12.3555	4.7913	3.7065	12.0572	10.2707	0.7099
667	4.6615	0.8123	2.1862	98.153	3.6449	-0.1744	22.6617	11.8955	4.1648	0.52	0.886	0.2948	2	49.5429	6.6054	12.095	22.4079	22.701	-0.0864	0.52
668	2.5435	0.8449	1.2143	29.3029	1.9959	-6.3744	14.3068	6.7516	2.5731	0.815	0.8806	0.4311	2	17.3727	5.4538	5.4205	12.6504	15.2191	-1.1074
669	1.8478	0.8456	0.867	0.728	1.4091	-22.1982	17.0562	4.909	3.0124	0.7881	0.8972	0.4572	2	14.7877	6.2469	6.1499	13.6623	20.8415	-3.2826
670	2.0061	0.8294	0.9174	2.8009	1.5162	-11.6852	16.0895	5.227	2.8239	0.83	0.8954	0.4572	2	14.7605	6.4901	5.081	14.1964	17.9693	-1.7248
671	3.5635	0.8193	1.6505	78.6556	2.7754	26.1747	22.1673	9.1717	3.9891	0.7167	0.8399	0.3681	2	36.5872	15.6008	5.7407	42.3799	16.3649	9.5766
672	4.518	0.7951	2.0976	97.2382	3.4564	4.4215	22.633	11.2849	4.2069	0.5346	0.9284	0.3064	2	47.4749	8.727	7.8073	28.4826	21.6318	2.0991	0.5346
673	1.8258	0.8146	0.7982	0.5238	1.3449	-17.8462	16.4937	4.6724	2.8177	0.7846	0.8561	0.4561	2	13.1653	6.5151	5.6986	14.285	19.4365	-2.3495
674	2.3954	0.8265	1.1252	19.7175	1.8331	-13.3272	12.6422	6.2195	2.2872	0.8249	0.897	0.441	2	14.225	4.4221	4.7928	10.0282	14.3274	-1.8958
675	2.4142	0.846	1.1201	21.5776	1.8888	17.015	19.3074	6.4164	3.3705	0.7758	0.8649	0.4128	2	21.6262	10.2941	5.6399	24.9363	16.0228	3.6797
676	3.5165	0.7963	1.6545	76.5172	2.6641	8.7262	21.4455	8.7968	4.0335	0.7991	0.9104	0.4469	2	35.4816	11.843	5.566	26.5024	19.5738	3.0962
677	4.0473	0.864	2.0978	92.6944	3.3365	-2.6767	15.9657	10.9851	3.0489	0.671	1.0305	0.3741	2	33.4928	5.2362	9.5655	13.9969	16.3933	-0.8965	0.671
678	2.6896	0.8656	1.3026	37.0893	2.1672	29.0906	21.1172	7.3136	3.7611	0.7373	0.8514	0.4201	2	27.5072	14.2934	6.1169	34.0203	14.9744	8.002
679	3.3874	0.7822	1.4466	71.3771	2.5184	22.1997	22.666	8.3244	3.9389	0.6577	0.819	0.3631	2	32.7887	13.6815	5.8106	37.6821	17.6339	7.279	0.6577
680	3.1301	0.8315	1.5369	59.341	2.4542	20.1298	12.1726	8.1762	2.2881	0.7991	0.9033	0.4842	2	18.7081	8.473	2.8925	17.5006	9.7222	3.7659
681	2.4965	0.8878	1.3179	26.257	2.0473	-1.3321	20.0957	6.9632	3.8034	0.853	0.9619	0.5072	2	26.4841	9.976	7.0339	19.6682	20.3638	-0.3528
682	3.2788	0.7776	1.3957	66.437	2.4199	25.834	13.7285	8.0101	2.3921	0.6805	0.8616	0.3506	2	19.1608	8.5196	3.0738	24.3006	10.1817	4.95
683	2.9238	0.8399	1.4159	48.8829	2.3043	-5.8944	11.444	7.7147	2.1003	0.7914	0.8637	0.4464	2	16.2035	4.4542	4.4457	9.9791	12.1188	-0.9551
684	3.3329	0.7736	1.3857	69.0382	2.4499	16.3465	12.7432	8.1001	2.18	0.6647	0.8342	0.3302	2	17.6582	6.4069	3.633	19.4006	10.66	2.8865	0.6647
685	2.2778	0.8863	1.1994	11.4352	1.8503	20.6466	5.8614	6.3424	1.1084	0.8898	0.9492	0.5129	2	7.0302	3.8369	1.5558	7.4812	4.6511	1.4515
686	3.0843	0.8046	1.3798	57.1231	2.3428	7.2596	21.0086	7.7967	3.7179	0.757	0.8592	0.426	2	28.9877	10.4047	7.4709	24.4234	19.4837	2.1044
687	2.5525	0.8337	1.1723	29.9806	1.9788	-15.3483	6.0474	6.685	1.0605	0.7455	0.8637	0.4303	2	7.0894	1.9133	2.0065	4.4468	6.9758	-1.0881
688	2.3928	0.8697	1.2305	19.3517	1.9188	-14.1641	6.293	6.5381	1.1844	0.873	0.9377	0.513	2	7.7435	2.5889	1.9722	5.0465	7.1845	-1.0968
689	2.1848	0.793	0.9373	7.7414	1.5976	-6.6978	12.0583	5.4429	2.0765	0.7638	0.8143	0.4335	2	11.3022	4.8204	3.4543	11.1199	12.8662	-0.757
690	2.3764	0.8215	1.094	17.7825	1.8074	1.7996	8.4776	6.1333	1.5122	0.8174	0.8891	0.4496	2	9.2745	3.9098	2.4003	8.696	8.3249	0.1669
691	3.719	0.7651	1.5953	84.0927	2.7197	10.7954	14.1744	8.939	2.5296	0.7438	0.8169	0.3722	2	22.6125	7.1474	3.9716	19.2027	12.6444	2.4411
692	2.7625	0.7332	1.0817	40.6639	1.9102	1.3942	7.4334	6.3637	1.2635	0.7296	0.7972	0.3704	2	8.0407	2.8274	1.8521	7.6325	7.3299	0.1121
693	2.7436	0.7957	1.2104	39.4752	2.0473	26.2091	15.4289	6.8587	2.7228	0.7643	0.8317	0.4164	2	18.6752	9.6358	4.1636	23.1389	11.3851	4.8946
694	3.272	0.8321	1.5717	66.0692	2.5741	29.0439	10.2836	8.5537	1.8896	0.6882	0.8986	0.3532	2	16.1628	7.2714	2.2766	20.5889	7.297	4.6943	0.6882
695	2.6126	0.8571	1.2814	32.7603	2.0816	-2.9591	13.5584	7.0347	2.4697	0.8271	0.8909	0.4956	2	17.3737	6.4039	5.2065	12.9227	13.9601	-0.5141
696	3.4717	0.8696	1.8705	74.4586	2.8568	2.5705	12.5849	9.4848	2.4819	0.6777	0.96	0.4298	2	23.54	5.8756	3.7323	13.6694	12.2617	0.6051	0.6777
697	2.1997	0.8399	1.054	8.3864	1.6961	5.7765	9.4606	5.804	1.718	0.8259	0.8921	0.4816	2	9.9715	4.8689	2.7865	10.1105	8.9144	0.576
698	2.5241	0.8248	1.1622	27.9569	1.9359	-7.2592	14.961	6.5406	2.6584	0.8062	0.875	0.4455	2	17.3877	5.8873	4.2282	13.2137	16.0466	-1.2622
699	2.4233	0.8381	1.1599	22.4912	1.8803	1.4483	11.4409	6.3806	2.0798	0.8348	0.9072	0.468	2	13.2703	5.4687	3.7228	11.6857	11.275	0.1922
700	5.628	0.7991	2.663	99.3046	4.3601	5.2917	13.0806	14.1284	2.4655	0.5598	0.8776	0.311	2	34.8337	5.6961	4.2029	18.3153	12.3884	1.8433	0.5598
701	2.3697	0.7778	0.9905	17.1596	1.7132	0.3424	10.8681	5.7901	1.8592	0.7886	0.8473	0.4034	2	10.7649	4.4065	2.8859	10.9221	10.8308	0.0369
702	2.4812	0.876	1.2691	25.6312	2.0088	-19.5177	7.8062	6.828	1.4509	0.8405	0.9023	0.5139	2	9.9069	2.8609	3.6024	5.5672	9.3298	-1.9336
703	2.8329	0.8708	1.4107	44.1122	2.3043	2.8425	10.1847	7.7504	1.8538	0.7926	0.8827	0.4635	2	14.3675	4.9948	3.478	10.7766	9.8955	0.4084
704	3.3788	0.8694	1.7544	70.7829	2.7754	20.4256	9.7367	9.2288	1.8509	0.7908	0.9196	0.4553	2	17.082	7.0166	2.6962	15.4114	7.7479	3.4891
705	2.8935	0.8195	1.3686	47.2415	2.2272	22.2894	20.8944	7.4497	3.8386	0.8037	0.9079	0.4415	2	28.5961	13.5417	5.3303	30.6751	16.2368	6.3739
706	2.9553	0.9193	1.6586	50.3372	2.5356	14.4366	16.2776	8.5355	3.163	0.8113	0.9371	0.4904	2	26.9981	10.7285	6.5578	21.8748	13.9277	3.8976
707	3.6201	0.8866	1.9684	80.2932	3.041	17.1326	12.6107	10.0835	2.4617	0.8241	0.9336	0.4737	2	24.8229	9.2032	4.2797	19.4277	10.4502	4.2528
708	3.6716	0.8741	1.9541	82.2575	3.0452	21.2357	12.0251	10.082	2.3307	0.6883	0.9718	0.381	2	23.4982	8.5985	2.7488	22.569	9.4714	4.99	0.6883
709	4.4798	0.7776	1.9721	97.0674	3.3536	23.3013	14.1198	10.9434	2.5445	0.6972	0.826	0.3371	2	27.8457	10.1387	3.5121	30.0802	10.8299	6.4884
710	2.3493	0.7814	0.9828	15.9705	1.7047	-26.4703	8.3944	5.767	1.4306	0.7691	0.8255	0.4325	2	8.25	2.4081	3.408	5.5676	10.6165	-2.1838
711	2.715	0.8362	1.2972	38.2016	2.1201	-13.4747	12.8775	7.1319	2.3423	0.851	0.8515	0.4841	2	16.7047	4.823	4.9412	9.9632	14.613	-2.2509
712	2.2601	0.856	1.1234	10.6357	1.7775	-8.4405	20.0484	6.0782	3.7054	0.7913	0.9237	0.4784	2	22.5224	8.4994	7.0944	17.7662	21.7398	-1.901
713	3.1598	0.812	1.4175	60.9496	2.4242	29.566	13.6123	8.0603	2.3939	0.7246	0.8487	0.3739	2	19.2955	9.29	2.9123	24.8443	9.5876	5.7049
714	2.6805	0.9062	1.4437	36.6393	2.2529	5.2714	10.4516	7.6313	1.9773	0.8602	0.9397	0.4971	2	15.089	5.7166	4.2921	11.501	9.9008	0.7954
715	2.5655	0.8774	1.3162	30.7694	2.0858	4.3015	13.3566	7.072	2.4858	0.8508	0.9163	0.4955	2	17.5799	7.0897	4.1782	14.3082	12.782	0.7562
716	3.5447	0.8308	1.6762	77.8313	2.7968	20.2084	14.7234	9.2517	2.6675	0.6852	0.8608	0.3439	2	24.6793	9.0271	4.814	26.2517	11.748	4.9873	0.6852
717	2.1015	0.838	0.9946	4.7838	1.6104	1.6121	10.4154	5.5328	1.8723	0.8258	0.8802	0.4557	2	10.3592	4.8368	2.8813	10.614	10.2474	0.167
718	1.8668	0.8152	0.8215	0.9032	1.3791	-24.9003	10.4113	4.7807	1.789	0.7817	0.8826	0.4321	2	8.5529	3.4897	3.6878	8.0756	13.004	-2.1297
719	2.2753	0.8829	1.1951	11.2781	1.8417	-18.0825	8.6579	6.3115	1.6394	0.8395	0.955	0.498	2	10.347	3.22	3.2558	6.4662	10.2235	-1.871
720	3.6997	0.8141	1.7599	83.3144	2.8696	18.9389	13.9874	9.462	2.6016	0.7242	0.8645	0.3875	2	24.6165	9.0556	3.6264	23.3697	11.3383	4.6621	0.7242
721	2.507	0.8453	1.1668	26.833	1.9659	3.0132	13.9883	6.6579	2.4515	0.7904	0.8689	0.419	2	16.3216	6.176	4.7037	14.741	13.5671	0.4918
722	2.395	0.989	1.481	19.6176	2.1587	6.3596	12.2981	7.441	2.4477	0.9267	0.9937	0.572	2	18.2135	7.745	4.6771	13.5407	11.5156	1.1583
723	3.1625	0.8356	1.5402	61.1269	2.4927	7.1737	9.6381	8.3019	1.7881	0.5766	0.9418	0.3309	2	14.8446	4.0249	3.028	12.165	8.9465	1.0649	0.5766
724	2.3536	0.9044	1.213	16.2465	1.9531	1.1483	13.5615	6.6872	2.4599	0.8281	0.9092	0.5103	2	16.4501	7.0308	5.6043	13.7764	13.4063	0.1889
725	2.268	0.8457	1.0989	10.886	1.7646	-18.2813	7.387	6.0259	1.3471	0.843	0.9129	0.4703	2	8.1176	2.6253	3.0707	5.5823	8.7378	-1.484
726	2.4607	0.862	1.1986	24.8872	1.9616	10.4818	9.963	6.6636	1.7921	0.7891	0.8797	0.4689	2	11.9416	5.4334	3.4085	11.5888	8.919	1.2517
727	4.025	0.7933	1.8376	92.2257	3.0581	4.3594	12.9275	10.0316	2.3681	0.6106	0.8843	0.3464	2	23.7555	5.318	4.3691	15.3541	12.3642	1.0356	0.6106
728	2.3997	0.852	1.1257	20.0843	1.8888	-15.2733	8.4254	6.4234	1.4766	0.7826	0.8545	0.4045	2	9.4845	2.4802	3.2657	6.131	9.7121	-1.4486
729	2.6448	0.8263	1.2318	34.2994	2.0387	8.5703	11.2401	6.8651	2.0168	0.8012	0.8566	0.4318	2	13.8455	5.6244	2.869	13.0245	10.2765	1.1866
730	2.9133	0.7982	1.3254	48.2931	2.1886	11.9246	5.8659	7.3053	1.0643	0.7883	0.9012	0.4358	2	7.7747	3.1787	1.0084	7.2935	5.1663	0.9271
731	2.4412	0.7697	0.9877	24.147	1.7518	-11.3309	10.6616	5.9027	1.784	0.7367	0.8151	0.4179	2	10.5305	3.7672	3.614	9.0146	11.8698	-1.1932
732	2.9696	0.8334	1.4373	50.7495	2.3257	14.8091	10.0878	7.7746	1.8649	0.8109	0.9121	0.4688	2	14.4992	6.1758	2.5789	13.174	8.5937	2.1472
733	3.1312	0.8466	1.5727	59.3849	2.497	23.4206	17.5592	8.3278	3.316	0.8154	0.9006	0.4953	2	27.6154	13.1279	4.6486	26.5049	13.4467	6.4677
734	2.3511	0.8707	1.2119	16.0354	1.8845	-22.0841	10.6174	6.4316	2.0006	0.8712	0.9402	0.4944	2	12.8672	3.5676	3.9417	7.2154	12.9624	-2.8416
735	2.8785	0.8193	1.3314	46.2976	2.2143	17.237	13.9982	7.4092	2.5154	0.7892	0.8557	0.4292	2	18.6372	8.1853	4.0242	19.0691	11.5849	3.2125
736	3.0683	0.8299	1.4621	56.3914	2.3985	10.593	12.1172	7.9995	2.2147	0.7906	0.8592	0.421	2	17.7165	6.438	3.4256	15.2906	10.8334	1.8767
737	2.1589	0.809	0.9601	6.6727	1.6061	-34.302	16.9391	5.4871	2.9639	0.7858	0.8609	0.4212	2	16.2632	4.0038	7.657	9.5053	22.7493	-5.5786
738	7.6134	0.7435	3.1477	99.9419	5.5423	-4.9298	18.0862	17.7842	3.2011	0.6713	0.8326	0.3366	2	56.9298	3.581	5.3653	10.6394	18.9775	-2.8065	0.4056
739	2.3359	0.8514	1.1488	14.9359	1.8331	0.9628	5.1671	6.2477	0.9501	0.8235	0.9223	0.4962	2	5.936	2.5964	1.5927	5.2328	5.1176	0.0571
740	2.205	0.8468	1.068	8.71	1.7132	-7.802	5.739	5.8657	1.0449	0.8344	0.8867	0.503	2	6.1292	2.6341	2.1503	5.2364	6.1869	-0.4782
741	3.0091	0.8793	1.5395	52.9547	2.4799	24.192	15.6314	8.312	2.8952	0.7396	0.889	0.4407	2	24.0646	11.044	4.8849	25.0596	11.8498	5.8217
742	3.26	0.8459	1.609	65.5421	2.6041	20.7917	20.2285	8.6634	3.7569	0.7874	0.8935	0.4651	2	32.5476	14.2193	6.2884	30.5727	16.0226	6.7672
743	2.3907	0.7574	0.9429	19.1194	1.6875	-12.6702	8.4508	5.6882	1.4008	0.7649	0.8191	0.3723	2	7.9683	2.5352	2.79	6.8096	9.5214	-1.0096
744	1.9135	0.8513	0.9113	1.357	1.4734	-20.4794	14.3944	5.1173	2.5634	0.8416	0.9419	0.5227	2	13.1176	6.378	4.9063	12.2029	17.3428	-2.6864
745	2.7636	0.8531	1.3713	40.7794	2.2015	29.1396	13.5023	7.4068	2.4998	0.8083	0.9096	0.4368	2	18.5157	9.5748	3.6614	21.9196	9.5679	5.3954
746	3.2584	0.808	1.5005	65.4506	2.4927	14.5676	16.8876	8.2713	3.0636	0.6727	0.9246	0.381	2	25.3398	9.1883	4.6364	24.1157	14.4273	3.6914	0.6727
747	3.6707	0.8509	1.8869	82.2318	2.9682	9.188	17.7673	9.8129	3.4164	0.6161	0.9283	0.3705	2	33.5251	9.059	4.4288	24.4477	16.1347	3.0803	0.6161
748	3.7609	0.8536	1.9304	85.6883	3.0538	16.2073	15.747	10.0851	3.0141	0.6202	0.9137	0.3545	2	30.398	9.604	7.6883	27.0927	13.1946	4.9267	0.6202
749	1.956	0.8933	1.025	1.9299	1.5762	-23.9192	12.543	5.4897	2.3419	0.8611	0.9812	0.5676	2	12.8566	5.7467	5.5592	10.1247	15.5425	-3.0752
750	2.5005	0.8359	1.1771	26.4313	1.9402	21.966	10.5766	6.5665	1.8959	0.7807	0.8593	0.4211	2	12.4497	6.2103	2.9961	14.7479	8.2535	2.7347
751	3.7243	0.7626	1.5458	84.2749	2.7155	22.4715	16.2011	8.9229	2.8067	0.6134	0.8417	0.2945	2	25.0437	9.3271	4.9164	31.6689	12.5607	5.6277	0.6134
752	2.726	0.7658	1.1831	38.6945	1.9616	4.7804	19.6192	6.5581	3.5394	0.8062	0.9057	0.4707	2	23.2115	9.9031	5.148	21.0389	18.6816	1.1096
753	3.7	0.7936	1.6578	83.3403	2.8011	8.141	15.8134	9.2246	2.8419	0.5589	0.88	0.3004	2	26.2155	6.4974	4.3443	21.6307	14.5258	2.1342	0.5589
754	3.2026	0.8464	1.577	62.7556	2.557	17.8338	20.0865	8.5161	3.7196	0.7754	0.8908	0.4007	2	31.6764	12.2615	6.1683	30.6039	16.5042	5.6491
755	2.7905	0.7892	1.1681	42.3291	2.0687	-11.071	19.4454	6.919	3.2829	0.7429	0.8117	0.3794	2	22.7142	5.6804	7.7381	14.9706	21.598	-2.5147
756	2.3217	0.8619	1.1642	13.9887	1.8417	-27.8856	11.1528	6.2868	2.0653	0.8381	0.9291	0.5338	2	12.9841	3.9921	4.8419	7.479	14.2622	-3.6207
757	1.9294	0.6199	0.5096	1.6505	1.1136	-17.9907	16.792	3.7575	2.2774	0.5652	0.697	0.2737	2	8.5572	3.8829	3.556	14.1876	19.8126	-1.5395
758	3.8675	0.8227	1.8847	88.7721	3.0367	20.6296	15.0317	9.9964	2.834	0.6438	0.9279	0.3729	2	28.3302	10.2938	4.1632	27.603	11.931	5.8444	0.6438
759	2.5357	0.8362	1.2017	28.77	1.9702	8.5195	14.9875	6.6609	2.7039	0.7885	0.8775	0.4204	2	18.0105	7.2977	5.1165	17.3608	13.7105	1.5344
760	2.6511	0.8595	1.2837	34.7237	2.1201	-16.3453	25.9807	7.1586	4.6589	0.7841	0.8621	0.4216	2	33.3514	7.294	13.4242	17.2993	30.2284	-5.4514
761	2.0289	0.8334	0.9383	3.2755	1.5419	-13.8122	11.8256	5.3123	2.0887	0.8018	0.8646	0.4449	2	11.096	4.4549	4.5752	10.0136	13.4585	-1.5326
762	2.2333	0.8776	1.1619	9.825	1.7946	-17.3835	7.2359	6.1571	1.3655	0.8516	0.9641	0.5111	2	8.4074	2.8799	2.8459	5.6342	8.4935	-1.4615
763	2.2251	0.8652	1.1208	9.6075	1.7646	-2.7868	10.0532	6.0484	1.8629	0.8638	0.9373	0.5259	2	11.2676	5.1204	3.5986	9.7364	10.3334	-0.314
764	5.3427	0.7753	2.3943	99.1024	4.0132	-4.7994	13.9621	13.0132	2.5689	0.5301	0.886	0.3415	2	33.4295	3.3923	2.6483	9.9339	14.6321	-1.6044	0.5301
765	2.608	0.8895	1.4052	32.4326	2.1501	21.7763	14.9428	7.2881	2.8811	0.8632	0.9488	0.5342	2	20.9976	10.8163	3.6443	20.2482	11.6885	4.5725
766	2.9996	0.8645	1.5478	52.4107	2.4328	10.5172	24.1724	8.1466	4.5926	0.8501	0.9364	0.5105	2	37.4141	14.978	6.5515	29.3373	21.6301	3.9349
767	4.9468	0.902	2.8156	98.7852	4.2873	-9.6875	18.1286	14.0176	3.6413	0.7647	1.0435	0.5424	2	51.0429	5.841	5.5527	10.7685	19.8848	-4.9448	0.7647
768	2.6863	0.8465	1.298	36.9016	2.1201	8.2323	17.958	7.1436	3.263	0.813	0.8765	0.4743	2	23.3095	9.7358	5.3224	20.5248	16.4794	1.9189
769	2.6534	0.8138	1.2327	34.8901	2.0173	-6.2262	15.4396	6.7841	2.8054	0.7876	0.9174	0.4426	2	19.0324	6.0745	5.4729	13.7234	16.4005	-1.185
770	2.3033	0.8282	1.077	12.9365	1.7603	-20.595	10.5893	5.9926	1.9031	0.8036	0.9243	0.4955	2	11.4047	3.9787	4.019	8.0295	12.7697	-2.3488
771	2.4751	0.8887	1.2597	25.3712	2.0302	4.1178	8.8276	6.9105	1.6092	0.803	0.9041	0.47	2	11.1201	4.4363	3.2086	9.4381	8.464	0.4579
772	3.3846	0.8139	1.6345	71.2105	2.6127	19.0051	12.2403	8.6546	2.3117	0.744	0.8916	0.4369	2	20.0067	8.1335	3.6282	18.6173	9.9139	3.8023	0.744
773	2.373	0.7933	1.0323	17.4543	1.7475	4.4976	9.5673	5.9142	1.6699	0.7771	0.8451	0.4048	2	9.8763	4.1433	2.5329	10.2345	9.1373	0.4442
774	2.3996	0.8774	1.2599	20.0509	1.9402	0.5737	9.2275	6.6144	1.7576	0.8535	0.9191	0.4964	2	11.6257	4.6207	3.2775	9.3087	9.1743	0.0667
775	3.2823	0.768	1.3469	66.6673	2.3942	-0.8007	17.4412	7.9193	2.9664	0.7391	0.8106	0.372	2	23.4916	6.3519	4.5122	17.0749	17.5805	-0.1881
776	2.9955	0.8512	1.4915	52.1186	2.3942	23.67	15.4363	8.0101	2.8743	0.819	0.9002	0.475	2	23.0232	11.0462	4.1124	23.256	11.7828	5.4496
777	4.9134	0.851	2.502	98.7276	4.0261	3.0214	20.8926	13.1366	3.9792	0.6335	0.9178	0.4423	2	52.2734	10.5408	7.1411	23.8325	20.2615	1.5794	0.5505
778	2.8932	0.7927	1.3027	47.2214	2.1587	-3.4319	12.3761	7.2053	2.2376	0.8034	0.8692	0.4355	2	16.1223	5.0221	3.5989	11.5304	12.8009	-0.5533
779	3.5779	0.7509	1.4831	79.057	2.5655	15.0501	23.699	8.44	4.1645	0.6091	0.8547	0.3023	2	35.148	11.3767	6.7162	37.6292	20.1329	5.2898	0.6091
780	2.3476	0.855	1.0955	15.8083	1.8503	-10.6344	17.7185	6.3057	3.0783	0.7904	0.8569	0.4669	2	19.4106	7.0884	6.847	15.1813	19.6023	-2.0642
781	2.2703	0.8134	1.0242	10.98	1.7047	-20.0002	11.2868	5.8014	1.9926	0.7859	0.8857	0.435	2	11.5599	3.5793	4.2246	8.2286	13.5439	-2.312
782	2.4082	0.8485	1.1404	20.8541	1.8888	4.9216	15.027	6.4193	2.6696	0.7953	0.852	0.4429	2	17.1368	7.1716	3.9667	16.1923	14.2881	0.8434
783	2.5867	0.9588	1.4995	31.5263	2.2829	12.1748	11.6317	7.7916	2.2385	0.8541	0.9216	0.545	2	17.4417	7.6906	4.3606	14.1123	10.2157	2.1235
784	2.3026	0.8972	1.1487	12.8729	1.8931	17.727	18.9004	6.49	3.3453	0.8223	0.8777	0.4634	2	21.7109	11.0542	6.0067	23.8552	15.5497	3.8487
785	2.9907	0.746	1.1714	51.7439	2.1115	4.7504	12.9945	7.0088	2.1718	0.7366	0.8029	0.4019	2	15.2218	5.6979	3.5058	14.1767	12.3775	0.7231
786	3.6094	0.7698	1.5087	80.0148	2.6512	18.5386	19.3292	8.7285	3.341	0.6127	0.8276	0.3315	2	29.1619	10.6257	5.4498	32.0552	15.746	5.4062	0.6126
787	2.7683	0.8586	1.4031	41.0301	2.2186	9.768	19.9379	7.467	3.7465	0.8545	0.922	0.4839	2	27.9749	11.4389	5.5888	23.6367	17.9902	2.7326
788	3.1389	0.8411	1.5018	59.9119	2.4885	34.1618	14.1694	8.2947	2.5654	0.6848	0.8867	0.3958	2	21.2796	10.9618	4.1585	27.6961	9.3289	7.2695	0.6848
789	3.9294	0.8577	2.0254	90.5022	3.2123	13.9505	10.1482	10.5877	1.9413	0.7407	0.9219	0.3968	2	20.5541	6.3324	4.3347	15.959	8.7324	2.8674	0.7407
790	3.1301	0.8609	1.6156	59.3191	2.5356	-15.1584	10.6289	8.4653	2.0285	0.6647	0.9302	0.4269	2	17.172	2.6227	6.1748	6.1432	12.2403	-2.603	0.6647
791	2.5692	0.8681	1.3183	30.9492	2.0687	9.7888	24.134	7.0072	4.5404	0.8371	0.912	0.5206	2	31.8158	14.4489	6.9003	27.7542	21.7719	3.1144
792	3.1857	0.8197	1.4987	62.1064	2.467	13.5692	21.0763	8.2035	3.8504	0.6001	1.0018	0.3106	2	31.587	9.9445	7.5244	32.0152	18.2166	4.2861	0.6001
793	2.1293	0.8588	1.0602	5.7025	1.6704	6.1676	10.3841	5.7449	1.9163	0.8508	0.9163	0.4703	2	11.0092	5.2616	3.1877	11.1877	9.744	0.679
794	2.5162	0.8041	1.1382	27.4993	1.8845	19.4884	17.2732	6.3564	3.093	0.7855	0.9166	0.4164	2	19.6604	9.6224	4.1597	23.1082	13.9067	3.8315
795	2.6755	0.8301	1.2618	36.3587	2.073	-5.2701	19.7932	6.9771	3.5796	0.8148	0.8557	0.4468	2	24.975	7.9933	6.6898	17.8909	20.8368	-1.3162
796	2.1371	0.8842	1.114	5.8688	1.7218	3.1567	16.9254	5.9361	3.1763	0.9013	0.9657	0.5256	2	18.8549	9.2099	5.6125	17.5233	16.3908	0.5952
797	2.4377	0.8799	1.2702	23.8041	1.9788	-0.9573	17.089	6.7385	3.2213	0.8646	0.9322	0.5357	2	21.7065	9.0337	5.7632	16.8642	17.2521	-0.2078
798	2.5114	0.8516	1.2659	27.1482	1.9831	11.2077	21.622	6.7189	4.0738	0.8313	0.9454	0.4596	2	27.3713	11.892	6.9664	25.8725	19.1984	3.0677
799	2.3746	0.757	0.9435	17.6019	1.6747	-20.723	22.4732	5.6475	3.7545	0.7206	0.858	0.398	2	21.2035	6.4033	5.5196	16.0899	27.131	-4.394
800	2.4484	0.921	1.3315	24.6286	2.073	0.3628	12.8488	7.0844	2.4149	0.8669	0.9344	0.5192	2	17.1082	6.7087	5.6514	12.9223	12.8027	0.0621
801	3.1425	0.7362	1.2223	60.11	2.1972	13.3128	27.7896	7.2681	4.6735	0.621	0.8051	0.3123	2	33.9672	12.0441	8.1097	38.5716	24.0899	4.522	0.621
802	1.9749	0.7979	0.8434	2.195	1.4391	-29.7031	17.7686	4.9503	3.0273	0.7758	0.8673	0.4179	2	14.986	5.1803	6.6017	12.3951	23.046	-4.4513
803	2.3531	0.9068	1.2186	16.1978	1.9574	6.5069	19.8845	6.7035	3.6147	0.8362	0.8858	0.5083	2	24.2312	11.0259	7.326	21.6929	18.5908	1.5767
804	3.8742	0.8066	1.7998	88.9873	2.9853	8.0881	10.9879	9.8172	2.0144	0.5611	0.9162	0.3227	2	19.776	4.8588	4.6195	15.0551	10.0989	1.5995	0.5611
805	2.4106	0.8622	1.217	21.0725	1.9188	-11.7644	10.3679	6.5293	1.9325	0.8547	0.9205	0.4957	2	12.6177	4.2599	3.4	8.5933	11.5876	-1.4844
806	3.2496	0.8504	1.6525	65.0169	2.6084	5.6372	16.6476	8.6821	3.1686	0.8022	0.9257	0.4933	2	27.5102	9.3004	5.9239	18.8528	15.7092	1.5508
807	2.3889	0.9486	1.3995	18.8543	2.073	-4.9456	17.943	7.1192	3.5273	0.8896	0.9857	0.5498	2	25.1112	9.1107	7.6007	16.5717	18.8306	-1.2419
808	3.286	0.8179	1.5359	66.8288	2.5441	25.7663	23.427	8.4436	4.2614	0.7024	0.8744	0.3722	2	35.9815	15.7432	6.5522	42.3016	17.3906	9.2711	0.7024
809	2.3435	0.8524	1.1564	15.5331	1.8417	4.1188	10.9449	6.2758	2.0167	0.8223	0.8934	0.5175	2	12.6567	5.9519	3.3215	11.5018	10.4943	0.5213
810	3.2558	0.8338	1.6606	65.3592	2.5655	22.2212	13.9841	8.5286	2.7228	0.8514	0.917	0.485	2	23.222	10.4357	3.4474	21.5153	10.8765	5.1602
811	3.5946	0.8048	1.6035	79.7116	2.754	0.8283	17.4822	9.0886	3.0844	0.5965	0.8665	0.294	2	28.0327	5.3286	8.1485	18.1271	17.3374	0.2322	0.5965
812	2.4887	0.883	1.2704	25.8916	2.0302	14.9126	12.7659	6.9037	2.3491	0.8105	0.9121	0.4527	2	16.2178	7.3359	3.7604	16.2046	10.8622	2.4185
813	2.4133	0.8883	1.2147	21.4932	1.9745	1.638	13.7512	6.7351	2.4801	0.8011	0.878	0.4456	2	16.7036	6.3014	4.893	14.1403	13.5263	0.2736
814	2.2237	0.8844	1.1756	9.5454	1.7989	-14.0956	10.7074	6.1787	2.0373	0.8617	0.9288	0.5044	2	12.5876	4.3874	3.9301	8.6987	12.2166	-1.7743
815	2.7747	0.8527	1.3956	41.3973	2.2101	8.3529	13.9484	7.4333	2.6188	0.8153	0.931	0.4612	2	19.4664	7.5219	3.9308	16.3082	12.7829	1.626
816	2.5203	0.8402	1.1509	27.7455	1.9659	0.3772	23.2194	6.652	4.0173	0.7512	0.8612	0.3946	2	26.7232	9.2297	7.3869	23.3878	23.1324	0.1008
817	2.7406	0.8343	1.3595	39.3225	2.1372	22.6295	10.381	7.1836	1.9646	0.8543	0.9201	0.5074	2	14.113	7.2688	2.4803	14.3262	8.0317	3.1937
818	3.0432	0.8328	1.4267	55.0026	2.3857	5.7149	14.7214	7.9624	2.6378	0.7859	0.8803	0.3919	2	21.003	6.6398	4.007	16.9429	13.8801	1.2003
819	2.6103	0.8142	1.1608	32.5964	1.9831	-6.8385	28.5821	6.6768	4.9692	0.7932	0.8541	0.4425	2	33.1781	11.243	9.4789	25.4084	30.536	-2.2689
820	2.9469	0.7994	1.319	49.9877	2.2186	3.8172	19.6606	7.4009	3.5039	0.7899	0.8614	0.4334	2	25.9323	9.1854	5.9284	21.1939	18.9099	0.9899
821	2.3267	0.8292	1.0386	14.3412	1.7817	-26.1674	20.4055	6.0611	3.4966	0.7604	0.8399	0.4313	2	21.1932	5.557	9.8422	12.8853	25.7444	-5.5457
822	2.5917	0.8806	1.342	31.6709	2.1158	12.9112	27.5977	7.1699	5.1655	0.8267	0.9114	0.5083	2	37.0361	16.9977	8.6987	33.4417	24.0339	4.7818
823	3.3283	0.7748	1.4094	68.8742	2.4499	28.4918	24.5259	8.1013	4.2668	0.7395	0.824	0.3573	2	34.5668	16.1153	5.9192	45.1008	17.538	9.8487
824	3.1863	0.8909	1.7459	62.1287	2.6683	20.7983	15.0387	8.918	2.9442	0.7895	0.9194	0.4528	2	26.256	10.8544	4.4662	23.9706	11.9109	5.4608
825	3.5281	0.8311	1.7079	77.1356	2.784	14.5487	20.7894	9.2118	3.8544	0.7853	0.8852	0.4398	2	35.5063	12.9782	4.8312	29.5119	17.7653	5.1657
826	2.6049	0.8754	1.3183	32.2328	2.1158	30.5712	11.4875	7.1637	2.114	0.8013	0.8961	0.4826	2	15.144	8.4784	2.6645	17.5697	7.9755	4.6297
827	3.0184	0.8036	1.3649	53.5008	2.2871	0.2032	31.803	7.6207	5.6961	0.7899	0.863	0.4139	2	43.4079	13.2256	9.6151	31.9517	31.7386	0.0882
828	5.8214	0.8225	2.8848	99.5071	4.6428	-8.1058	25.7684	15.042	4.9419	0.7597	0.9163	0.4368	2	74.3366	6.1428	7.4539	14.0627	27.857	-6.0256	0.758
829	3.1296	0.8116	1.5088	59.2753	2.3985	14.0802	29.954	7.9792	5.6641	0.7885	0.8977	0.4748	2	45.1946	18.5838	7.1842	39.1371	25.7357	6.3635
830	3.3897	0.8493	1.7091	71.5201	2.724	22.3195	29.5263	9.044	5.5798	0.7952	0.8914	0.456	2	50.4634	21.7228	8.3182	47.6352	22.9366	11.2632
831	2.8177	0.8763	1.4443	43.6398	2.3043	7.4178	8.8187	7.7568	1.642	0.8327	0.9007	0.4903	2	12.7369	4.9482	2.7716	10.0912	8.1645	0.9448
832	3.8006	0.7681	1.6588	87.036	2.7925	13.4985	28.5271	9.1709	5.1599	0.6645	0.8734	0.3336	2	47.3207	14.6189	8.572	43.8245	24.6759	6.3876	0.6645
833	2.6981	0.7513	1.0669	37.5407	1.906	12.4354	23.3469	6.3684	3.9113	0.7239	0.8478	0.3974	2	24.9088	11.2219	4.8702	28.2371	20.4429	3.0975
834	2.6618	0.8611	1.3311	35.446	2.133	3.7178	18.7984	7.2008	3.475	0.8462	0.9094	0.4577	2	25.0226	9.2151	7.2586	20.1313	18.0989	0.9303
835	2.199	0.8147	0.9947	8.3248	1.649	5.8836	11.1304	5.6278	1.9673	0.8029	0.8734	0.4616	2	11.0714	5.4867	3.4672	11.8872	10.4759	0.6514
836	3.5007	0.7624	1.4486	75.8031	2.5441	16.451	22.5296	8.3844	3.8925	0.6873	0.7901	0.3474	2	32.6364	11.9087	7.2966	34.2777	18.8238	5.369
837	2.0814	0.8678	1.0493	4.2594	1.6447	0.0313	16.3784	5.6747	3.0285	0.8701	0.9364	0.5359	2	17.1859	8.7802	5.2668	16.3835	16.3734	0.0054
838	2.6083	0.8073	1.1555	32.469	1.9659	16.0264	14.9229	6.6155	2.6065	0.7782	0.8523	0.4492	2	17.2434	8.393	3.8416	18.6828	12.5312	2.7635
839	2.794	0.8565	1.3473	42.4849	2.2358	-0.9456	20.2193	7.5185	3.6232	0.791	0.8649	0.4151	2	27.2414	8.2153	7.2893	19.7898	20.4103	-0.2576
840	2.5069	0.8454	1.2172	26.8156	1.9659	11.5068	20.9708	6.6579	3.8339	0.7987	0.9222	0.4518	2	25.5257	11.3219	5.2632	25.059	18.5581	2.9372
841	3.4847	0.8331	1.6744	75.0193	2.754	17.7236	14.9135	9.1199	2.7381	0.7288	0.8698	0.4091	2	24.9712	9.4454	4.1964	23.0893	12.2705	4.4258
842	3.8678	0.7971	1.7309	88.799	2.9467	5.4738	13.8527	9.6858	2.4756	0.5659	0.8337	0.3471	2	23.9777	5.8579	4.5934	16.875	13.0941	1.3125	0.5659
843	5.3558	0.7989	2.5026	99.1601	4.1417	19.9432	13.0782	13.4419	2.4349	0.7209	0.852	0.3989	2	32.7294	10.7042	3.3858	26.8318	10.47	6.5273	0.7209
844	2.6991	0.8053	1.254	37.6349	2.0344	14.5869	16.0841	6.8287	2.9536	0.7878	0.9393	0.4952	2	20.1694	9.7452	2.9655	19.679	13.7379	2.9421
845	2.4401	0.8129	1.0532	24.0097	1.8417	-4.0308	9.5872	6.2314	1.6204	0.7221	0.8295	0.4001	2	10.0972	3.583	3.3337	8.9563	9.9737	-0.407
846	3.4901	0.8289	1.6811	75.2638	2.7454	23.0005	11.7547	9.0882	2.1743	0.6526	0.9032	0.3753	2	19.7609	7.9423	3.3411	21.161	9.0512	4.5451	0.6526
847	3.2273	0.8212	1.5028	63.7462	2.5056	13.3748	11.7639	8.3262	2.1233	0.7549	0.8537	0.4212	2	17.6788	6.6571	4.0691	15.8041	10.1907	2.3645
848	3.4946	0.8359	1.7418	75.4597	2.7711	13.4778	9.4784	9.1768	1.799	0.8123	0.9277	0.4816	2	16.5094	6.1748	2.8105	12.8208	8.2009	2.2251
849	2.3548	0.9017	1.3	16.2953	1.9488	-2.579	7.9906	6.6705	1.5573	0.9163	0.9817	0.5298	2	10.3878	4.0748	2.7735	7.6908	8.1963	-0.2679
850	2.5031	0.8249	1.1352	26.5534	1.9188	-5.2325	9.5641	6.4869	1.6737	0.743	0.8686	0.3887	2	10.8572	3.3437	3.6076	8.603	10.0645	-0.5681
851	3.2336	0.8224	1.5293	64.0176	2.5142	0.5277	12.6629	8.3544	2.318	0.7878	0.86	0.4521	2	19.3654	5.7971	4.3055	12.8221	12.5959	0.1022
852	1.7758	0.8221	0.787	0.2471	1.3149	2.5678	14.6371	4.5865	2.5116	0.7605	0.8738	0.457	2	11.5194	6.8134	3.743	14.9094	14.2621	0.2958
853	2.8442	0.8375	1.3893	44.4874	2.2315	14.7535	7.8348	7.4832	1.4546	0.7895	0.9061	0.4555	2	10.8849	4.6481	2.5169	10.2046	6.6789	1.6059
854	3.442	0.8099	1.615	73.4402	2.6469	35.8186	11.8354	8.7578	2.1825	0.7847	0.8766	0.4164	2	19.1141	10.0096	2.0659	24.0363	7.5959	6.8464
855	3.408	0.8021	1.5667	72.1892	2.5955	14.6509	15.0138	8.5879	2.739	0.7858	0.8517	0.4061	2	23.5221	8.6499	4.6441	21.3	12.814	3.4462
856	2.8869	0.8743	1.519	46.7788	2.36	12.9161	8.3565	7.9294	1.6008	0.8336	0.9363	0.4775	2	12.6935	5.1144	2.8136	10.7103	7.2769	1.6395
857	3.2815	0.8236	1.5318	66.5982	2.557	22.1389	14.7276	8.4903	2.6571	0.7401	0.8593	0.3917	2	22.5598	9.4864	3.9182	24.2171	11.4672	4.9945
858	3.6504	0.8224	1.7502	81.3358	2.8568	17.5396	17.1142	9.4309	3.1761	0.6874	0.9493	0.3956	2	29.9533	10.8361	5.5897	27.3947	14.1128	5.2537	0.6874
859	3.5218	0.8436	1.7824	76.8137	2.8182	21.1523	11.996	9.3336	2.2908	0.6312	0.9448	0.3828	2	21.3816	8.1438	3.8226	21.2727	9.4588	4.5227	0.6312
860	3.0769	0.8115	1.4026	56.8214	2.3557	26.8221	14.831	7.8446	2.6517	0.7216	0.8473	0.4086	2	20.8019	10.0142	3.143	24.507	10.8527	5.5795
861	2.9109	0.8341	1.4027	48.2119	2.2786	7.6279	11.5117	7.6274	2.117	0.7979	0.8735	0.4383	2	16.1474	5.8925	3.5885	13.444	10.6338	1.2317
862	2.8589	0.8291	1.3465	45.2405	2.2229	19.2607	12.9734	7.4469	2.3458	0.7803	0.8533	0.4485	2	17.4687	8.0629	3.3294	17.9762	10.4748	3.3646
863	3.6271	0.7877	1.6185	80.4961	2.724	22.8915	16.2038	8.9761	2.9217	0.6722	0.8536	0.3801	2	26.2259	10.7525	4.1037	28.2901	12.4947	6.0035
864	2.7597	0.8242	1.3158	40.4523	2.1287	-1.2116	6.056	7.1454	1.1152	0.8178	0.9066	0.4518	2	7.9685	2.6725	2.0398	5.9158	6.1295	-0.0965
865	2.5186	0.8151	1.1867	27.7103	1.9102	11.7993	11.4903	6.449	2.1144	0.7876	0.9185	0.4666	2	13.6355	6.338	2.6154	13.5823	10.1344	1.6089
866	3.4748	0.785	1.534	74.556	2.5955	18.8007	18.3643	8.5696	3.2873	0.6985	0.8732	0.3922	2	28.1708	11.1445	5.9109	28.416	14.9117	5.2963	0.6985
867	2.4858	0.9025	1.3343	25.77	2.0687	-3.812	14.3992	7.0483	2.7259	0.8559	0.9218	0.5576	2	19.2129	7.6022	4.7237	13.6342	14.9479	-0.7324
868	2.7407	0.8922	1.4432	39.3416	2.2743	7.458	12.1347	7.6815	2.2799	0.8379	0.9092	0.4955	2	17.5128	6.8706	4.9803	13.8653	11.2295	1.3061
869	3.2206	0.8336	1.5638	63.4077	2.5356	31.1225	12.829	8.4343	2.3786	0.686	0.8943	0.4103	2	20.062	9.8694	2.7652	24.0537	8.8363	6.2438	0.686
870	2.7665	0.8094	1.2441	40.9336	2.0987	11.8324	9.2734	7.035	1.6399	0.7686	0.8327	0.4073	2	11.537	4.6952	2.208	11.5276	8.1759	1.3651
871	2.8888	0.8498	1.4209	46.9195	2.3	10.348	18.1888	7.7125	3.351	0.759	0.8959	0.4004	2	25.8445	9.2044	5.7662	22.9859	16.3071	2.6744
872	2.8539	0.7966	1.2203	45.0023	2.1372	15.8383	15.9975	7.1422	2.7333	0.685	0.8429	0.3639	2	19.5217	7.9909	5.0698	21.961	13.4638	3.0919	0.685
873	2.4199	0.852	1.2054	22.1013	1.906	8.9558	12.5416	6.4772	2.334	0.7997	0.9244	0.5134	2	15.1176	7.2159	3.2705	14.0552	11.4182	1.3539
874	2.6347	0.8828	1.3469	33.7662	2.1587	3.2615	13.4651	7.307	2.482	0.8396	0.9122	0.4727	2	18.1361	6.7493	3.9265	14.2773	13.0261	0.5915
875	2.3392	0.8891	1.2522	15.2423	1.9102	-12.089	13.1967	6.5342	2.529	0.8754	0.9447	0.5441	2	16.5249	6.0505	5.5415	11.1204	14.792	-1.9977
876	2.6997	0.8379	1.3006	37.6726	2.1115	-3.1811	8.3798	7.107	1.5335	0.79	0.8943	0.4807	2	10.8988	3.8101	2.1287	7.9254	8.6467	-0.3467
877	2.4314	0.7937	1.0679	23.3936	1.7946	-21.776	17.2654	6.0626	3.0412	0.7685	0.8386	0.4308	2	18.4377	5.042	7.2654	11.7049	21.0256	-4.015
878	2.2538	0.8249	1.0456	10.3857	1.7132	-7.3324	11.4911	5.841	2.057	0.7848	0.863	0.4337	2	12.0151	4.4677	3.8698	10.3022	12.3338	-0.881
879	2.6642	0.8286	1.2491	35.669	2.0601	19.625	7.6908	6.935	1.3852	0.822	0.8536	0.4324	2	9.6066	4.5583	2.1645	10.5415	6.1816	1.8853
880	2.7211	0.8558	1.3737	38.5806	2.1715	-6.7604	11.3882	7.3157	2.1384	0.8446	0.951	0.5366	2	15.644	5.466	3.1434	10.1871	12.1581	-1.0576
881	2.421	0.8142	1.1107	22.2368	1.8289	9.0968	9.9447	6.1925	1.7837	0.7702	0.8757	0.4632	2	11.0456	5.1922	2.5493	11.2098	9.0404	1.0048
882	3.2905	0.8386	1.6009	67.0135	2.6084	19.6843	14.9083	8.6685	2.7533	0.6553	0.9018	0.3602	2	23.8667	9.011	4.0596	25.0165	11.9739	4.698	0.6553
883	3.5386	0.8661	1.8527	77.5327	2.9039	18.0259	15.198	9.6286	2.9243	0.8127	0.9356	0.4491	2	28.1573	10.6709	4.726	23.7596	12.4584	5.0756
884	3.1111	0.7969	1.4199	58.0757	2.3428	7.842	14.6783	7.7884	2.676	0.6579	0.8939	0.399	2	20.8417	7.0318	4.2696	17.6233	13.5272	1.6344	0.6579
885	2.596	0.8538	1.278	31.7976	2.0601	3.5494	10.1056	6.9637	1.8546	0.7864	0.887	0.4721	2	12.915	5.0602	3.4373	10.7176	9.7466	0.4584
886	2.4054	0.7768	1.0001	20.6026	1.7389	-19.7124	16.7948	5.8698	2.8615	0.7874	0.8252	0.394	2	16.7965	4.6095	7.0119	11.7007	20.1053	-3.311
887	2.9756	0.7972	1.3057	50.9561	2.2358	10.3025	14.7725	7.4523	2.5883	0.7255	0.8521	0.4103	2	19.2885	7.4234	4.7455	18.0941	13.2503	1.9872
888	2.6553	0.8411	1.2439	35.0011	2.0816	17.8605	6.3412	7.0164	1.1242	0.7829	0.8532	0.4184	2	7.8878	3.5881	1.7093	8.5755	5.2085	1.4088
889	2.0035	0.7433	0.7537	2.7565	1.3706	-15.0312	14.1027	4.6782	2.2721	0.6897	0.7927	0.3546	2	10.6292	4.1554	4.1311	11.7172	16.2224	-1.5977
890	2.6582	0.8662	1.402	35.2234	2.1415	4.1295	15.0115	7.2337	2.9095	0.8783	0.9496	0.5226	2	21.0461	8.3896	5.4957	16.0549	14.3918	0.8691
891	3.6698	0.8473	1.8735	82.1548	2.9553	25.2042	15.324	9.7683	2.939	0.7368	0.9127	0.4045	2	28.7095	11.8724	3.1282	29.3506	11.4618	7.236	0.7368
892	2.5527	0.8492	1.2606	29.9985	2.013	8.3569	10.5319	6.8103	1.9495	0.8512	0.9165	0.4699	2	13.2765	5.6447	3.0368	12.0126	9.6514	1.1095
893	2.6748	0.8674	1.3489	36.3213	2.1587	16.5548	14.5208	7.2889	2.6873	0.8046	0.9137	0.4516	2	19.5871	8.7145	3.5517	19.2967	12.1165	3.2426
894	4.1531	0.8173	1.957	94.6122	3.2508	18.5715	12.86	10.663	2.3602	0.5908	0.8603	0.331	2	25.167	8.1398	5.023	24.5935	10.4719	4.6739	0.5908
895	3.0689	0.8423	1.4975	56.4343	2.4328	13.0616	16.6255	8.1211	3.0657	0.798	0.8765	0.4261	2	24.8967	9.4108	6.1368	22.0856	14.4538	3.2519
896	3.7449	0.8007	1.7374	84.9014	2.8611	5.0449	14.721	9.4207	2.7149	0.5669	0.9118	0.36	2	25.5762	6.3228	4.7385	17.5625	13.9785	1.2903	0.5669
897	2.5193	0.8564	1.2516	27.7279	2.0002	-3.6772	9.7383	6.7783	1.7982	0.8342	0.8999	0.4673	2	12.1885	4.2697	3.0975	9.1372	10.0962	-0.4482
898	2.5757	0.8909	1.3608	31.2194	2.1244	13.6587	24.3044	7.2091	4.5877	0.8192	0.9304	0.5208	2	33.0734	15.4467	6.6312	29.6577	20.9844	4.5174
899	2.5445	0.8485	1.2104	29.3919	2.0045	-9.4873	16.7032	6.7826	2.9808	0.8053	0.8729	0.4154	2	20.2176	5.6781	7.3402	13.6704	18.2884	-1.9181
900	2.3902	0.8518	1.1807	19.0033	1.8803	-20.261	12.4546	6.3961	2.2991	0.8543	0.9036	0.4608	2	14.7051	3.9219	5.7028	8.512	14.9784	-2.9794
901	2.1869	0.9001	1.1805	7.8333	1.7946	-9.6518	10.8303	6.1841	2.0674	0.9003	0.945	0.5742	2	12.7852	5.5848	4.01	9.7264	11.8756	-1.234
902	2.32	0.8168	1.0563	13.9087	1.7518	-14.4921	7.9547	5.9531	1.4114	0.8105	0.8782	0.4766	2	8.4025	3.1227	2.8521	6.552	9.107	-1.2177
903	3.0683	0.7483	1.2003	56.3699	2.1758	29.2574	20.89	7.213	3.4763	0.7206	0.786	0.3207	2	25.0743	12.0755	4.9014	37.6536	14.7785	7.3361
904	2.9405	0.8162	1.3425	49.5775	2.2572	15.7982	24.5513	7.5403	4.3712	0.774	0.858	0.387	2	32.9601	13.2068	8.0119	34.1277	20.672	5.2071
905	3.7962	0.7321	1.4879	86.8503	2.6641	16.1125	13.0822	8.7306	2.2295	0.5427	0.8687	0.2789	2	19.465	6.1971	5.2355	22.22	10.9745	3.1363	0.5427
906	3.0727	0.8301	1.5387	56.5847	2.4028	31.927	18.8387	8.0132	3.6174	0.7862	0.9181	0.4595	2	28.9871	15.1468	3.2674	32.9671	12.8243	9.2547	0.7862
907	2.3467	0.7952	1.0128	15.7435	1.7304	10.465	14.2062	5.8624	2.4543	0.8005	0.8681	0.4536	2	14.388	7.2749	3.7226	16.039	12.7195	1.5057
908	4.3	0.8411	2.0805	95.8769	3.465	2.4931	13.409	11.3626	2.4552	0.5766	0.9039	0.3223	2	27.8975	4.9089	5.981	15.233	13.0748	0.6955	0.5766
909	4.0291	0.7658	1.706	92.3359	2.9596	1.1803	16.5176	9.6932	2.9071	0.5923	0.8541	0.3233	2	28.179	5.6093	6.4843	17.3511	16.3223	0.3326	0.5923
910	2.3065	0.8006	1.0164	13.1749	1.7089	-22.1077	12.395	5.8009	2.1718	0.7692	0.8424	0.438	2	12.5983	3.8443	4.7619	8.7763	15.1347	-2.7852
911	2.2278	0.7524	0.8649	9.6541	1.5547	-0.1155	26.2397	5.2661	4.3096	0.6993	0.8184	0.4003	2	22.6947	10.4892	6.8782	26.2052	26.2707	-0.0262
912	3.0099	0.8239	1.3896	53.0805	2.3343	14.2428	14.6733	7.791	2.6171	0.6912	0.8435	0.3595	2	20.39	7.4276	4.0674	20.6624	12.5836	2.9041	0.6912
913	3.0437	0.8614	1.537	55.0877	2.4628	16.9968	23.5634	8.2373	4.3967	0.7943	0.9087	0.4177	2	36.2169	14.3246	6.7673	34.2962	19.5581	6.1557
914	4.3958	0.7747	1.8851	96.7262	3.2765	15.1842	16.5625	10.6982	2.9184	0.603	0.8641	0.3024	2	31.222	8.989	5.2881	29.7245	14.0476	4.7408	0.603
915	3.0888	0.8724	1.562	57.2959	2.5313	29.6277	12.5659	8.4653	2.3186	0.7963	0.8671	0.451	2	19.6279	9.8033	3.212	21.7376	8.843	5.8153
916	2.5521	0.8888	1.3519	29.9627	2.0987	17.6234	20.9183	7.1258	3.9686	0.8765	0.9145	0.4885	2	28.2795	13.4015	6.2431	27.4337	17.2316	4.9838
917	3.1452	0.8531	1.5339	60.2202	2.527	6.1665	21.0776	8.4295	3.8355	0.7742	0.881	0.4044	2	32.331	9.9913	7.133	24.7086	19.7781	1.9937
918	2.5045	0.8523	1.2372	26.6582	1.9788	16.8208	10.8906	6.7062	2.0092	0.8213	0.8936	0.4554	2	13.4738	6.3912	2.4565	14.0356	9.0584	2.2664
919	2.7618	0.8234	1.2551	40.5869	2.1287	15.3019	14.7255	7.1446	2.5868	0.7888	0.854	0.4149	2	18.482	8.0035	4.1366	19.288	12.4725	2.8281
920	3.7389	0.787	1.6799	84.6923	2.8097	23.8434	18.3919	9.2445	3.3422	0.7378	0.8734	0.4015	2	30.8966	12.9908	4.724	32.3531	14.0065	7.3668
921	2.3623	0.8209	1.086	16.7023	1.7946	-10.6092	18.2821	6.0922	3.259	0.7849	0.9051	0.4728	2	19.8544	7.4552	7.4821	15.7666	20.2212	-2.1064
922	3.1192	0.8752	1.6401	58.5979	2.5655	20.5873	24.6408	8.5763	4.7122	0.8178	0.8985	0.4959	2	40.4133	18.0244	7.1205	36.3442	19.5679	8.32
923	3.2435	0.8612	1.6653	64.63	2.6341	16.5752	27.3567	8.7752	5.1916	0.7991	0.9085	0.4712	2	45.5571	18.3058	8.3799	38.8471	22.8225	7.5512
924	3.0389	0.8646	1.5179	54.8114	2.467	12.3154	28.8737	8.2544	5.3096	0.7917	0.8958	0.4285	2	43.8274	16.2451	10.8491	37.9145	25.3173	5.3975
925	2.9954	0.8545	1.494	52.0352	2.4028	4.7499	16.9015	8.0408	3.1403	0.7917	0.8911	0.4614	2	25.2509	8.6272	6.4273	18.6986	16.099	1.1994
926	3.221	0.8081	1.436	63.4303	2.4628	20.7834	23.5792	8.1772	4.1407	0.721	0.8374	0.3891	2	33.8597	14.3051	5.9462	36.7638	18.6784	7.0372
927	3.578	0.7838	1.5998	79.0821	2.6726	24.3873	17.3729	8.8105	3.1545	0.789	0.8622	0.3968	2	27.7931	11.9899	4.2607	30.2193	13.1362	6.778
928	2.2592	0.8587	1.1333	10.6044	1.7817	-16.9855	14.8511	6.0946	2.7616	0.8532	0.9188	0.4789	2	16.8308	5.4614	6.8157	11.4038	17.3734	-2.8588
929	3.2688	0.8242	1.5613	65.9085	2.5484	23.2554	22.8675	8.4642	4.2181	0.7683	0.865	0.4503	2	35.7031	16.2059	6.5062	35.987	17.5495	8.3029
930	2.5246	0.8822	1.2748	28.0274	2.0601	-8.2515	13.2	6.9969	2.405	0.8139	0.8838	0.4424	2	16.8273	4.9327	4.9594	11.1505	14.2892	-1.3885
931	1.8503	0.827	0.8317	0.7718	1.3834	-24.4289	17.9313	4.8072	3.1023	0.7746	0.8909	0.4377	2	14.9135	6.1223	6.551	13.9878	22.3117	-3.6432
932	3.4595	0.8523	1.7211	73.9485	2.7925	27.9945	16.0114	9.2627	2.9751	0.7287	0.8709	0.3872	2	27.5572	12.1789	3.8936	31.4516	11.5292	7.7145	0.7287
933	2.1895	0.8189	0.9908	7.8793	1.649	-17.3848	18.8907	5.6325	3.323	0.784	0.8951	0.4678	2	18.7169	7.1189	7.8623	15.218	22.1739	-3.2539
934	2.3824	0.8086	1.0659	18.2762	1.786	-19.0245	15.7652	6.0518	2.7767	0.7854	0.8591	0.4219	2	16.8041	4.7194	5.2393	11.1863	18.7639	-3.1969
935	2.6901	0.8359	1.2497	37.1081	2.0987	-7.8395	21.8668	7.0642	3.8684	0.7858	0.8868	0.4733	2	27.3269	9.0175	6.4845	19.0542	23.5809	-2.1423
936	2.7783	0.8586	1.461	41.5522	2.2272	-0.7644	25.2944	7.4939	4.9314	0.8558	0.9719	0.5098	2	36.9551	12.7117	6.4094	24.9339	25.4881	-0.2825
937	2.1784	0.8238	1.0011	7.4811	1.649	-11.6652	14.2148	5.638	2.524	0.7967	0.9153	0.4842	2	14.2304	6.0262	4.7232	12.4445	15.8726	-1.66
938	2.3519	0.8618	1.1106	16.0841	1.8674	-9.1924	18.5728	6.3674	3.2395	0.7765	0.8799	0.4538	2	20.6269	7.3079	6.9511	16.1019	20.2797	-1.8961
939	2.6374	0.9103	1.4112	33.8763	2.2229	14.3505	22.7243	7.5421	4.2519	0.8612	0.921	0.4759	2	32.0686	13.8646	8.3319	29.134	19.4636	4.602
940	2.3059	0.8667	1.1734	13.0954	1.8374	-13.531	9.3391	6.2789	1.7453	0.8682	0.9321	0.5382	2	10.9585	4.2236	3.3037	7.8476	10.6026	-1.4828
941	4.1214	0.8423	2.1206	94.0537	3.3194	3.1771	12.2748	10.9065	2.3866	0.6561	0.9219	0.3539	2	26.0299	5.0332	4.0552	14.2215	11.8848	0.827	0.6561
942	3.8738	0.7812	1.7055	88.9334	2.8953	18.1851	20.3014	9.5075	3.6418	0.7456	0.8436	0.4081	2	34.624	13.0748	4.9139	32.0377	16.6095	6.2964
943	3.3719	0.8103	1.5811	70.4275	2.5912	31.969	14.1574	8.5833	2.6079	0.6385	0.8868	0.3563	2	22.3842	10.5872	3.2597	29.7171	9.6311	7.156	0.6385
944	1.9383	0.8542	0.935	1.7828	1.4991	-16.6259	10.196	5.2013	1.8329	0.8338	0.9164	0.5	2	9.5333	4.3603	3.6297	8.721	11.8912	-1.585
945	3.1707	0.8256	1.4892	61.5491	2.4713	23.3691	18.2632	8.2233	3.3074	0.7598	0.8537	0.3915	2	27.1975	11.8355	4.7559	30.2285	13.9954	6.3558
946	2.7146	0.8728	1.3375	38.1827	2.2058	11.0969	11.0658	7.4432	1.9885	0.805	0.8846	0.4473	2	14.8005	6.0431	3.7323	13.5095	9.838	1.6424
947	4.9435	0.866	2.6659	98.7564	4.1203	19.2783	10.0881	13.45	1.9995	0.7485	0.9497	0.4542	2	26.8939	8.8835	2.651	19.5581	8.1433	5.1847	0.7485
948	2.2069	0.8436	1.0616	8.7871	1.7089	-20.9857	10.5308	5.8486	1.9115	0.8233	0.8926	0.5042	2	11.1795	4.0777	4.2505	8.0873	12.7403	-2.3461
949	2.879	0.7668	1.1828	46.3176	2.0816	15.8122	7.863	6.9358	1.3409	0.7372	0.8095	0.391	2	9.3004	4.059	1.9287	10.3803	6.6194	1.4706
950	2.8661	0.8902	1.5553	45.5987	2.3814	37.692	13.6494	8.0156	2.6484	0.846	0.912	0.5257	2	21.2289	12.4723	2.3481	23.726	8.5046	8.0016
951	2.4245	0.9045	1.3254	22.627	2.0173	3.7044	8.5707	6.8891	1.6489	0.8683	0.9404	0.5508	2	11.3596	4.9666	3.5756	9.0172	8.2531	0.4208
952	2.2755	0.8919	1.1319	11.2938	1.8588	18.7516	9.7108	6.3761	1.7239	0.817	0.8818	0.4335	2	10.9916	5.4814	2.9235	12.6448	7.8902	2.0611
953	3.0558	0.8544	1.5427	55.7487	2.4542	16.8238	17.1534	8.2023	3.2262	0.8109	0.888	0.448	2	26.4625	10.8432	5.0797	24.2063	14.2678	4.452
954	3.4853	0.8603	1.8105	75.0926	2.8397	21.0441	11.4466	9.4201	2.2	0.7582	0.8975	0.4624	2	20.7241	8.5407	2.8451	18.4688	9.0379	4.3612	0.7582
955	2.9954	0.8187	1.4342	52.0977	2.3086	23.1454	15.3134	7.7045	2.8506	0.7203	0.9168	0.4307	2	21.9625	10.1517	4.3527	23.5726	11.769	5.0833	0.7203
956	2.5295	0.8961	1.3392	28.3275	2.0944	1.635	12.2531	7.1212	2.3043	0.8517	0.9209	0.5007	2	16.4093	6.3027	3.9466	12.5881	12.0524	0.2683
957	4.0948	0.8128	1.9854	93.5251	3.1866	16.986	11.305	10.4564	2.1465	0.72	0.917	0.3646	2	22.445	7.234	3.4168	19.8418	9.3848	3.8125	0.72
958	2.7592	0.8762	1.4364	40.3754	2.2529	10.3297	8.8849	7.5953	1.6803	0.848	0.9381	0.4917	2	12.7622	5.2356	2.2911	10.6481	7.9671	1.3183
959	2.8733	0.9049	1.5737	46.0576	2.4242	29.2349	15.9613	8.1678	3.0753	0.8351	0.9367	0.5089	2	25.1183	13.0915	3.9471	25.7237	11.2948	7.3433
960	3.6509	0.8222	1.7274	81.3613	2.8568	4.662	11.4961	9.4307	2.1057	0.562	0.8852	0.3461	2	19.8583	4.719	3.8517	13.6355	10.9604	0.9258	0.562
961	1.8326	0.7965	0.7707	0.5529	1.3235	-19.4457	9.7092	4.5855	1.6319	0.7581	0.873	0.4394	2	7.4829	3.6407	3.3296	8.2861	11.5979	-1.4551
962	4.1721	0.8728	2.2034	94.9204	3.4778	2.5642	8.4551	11.4396	1.6285	0.6819	0.8922	0.3793	2	18.6299	3.6026	4.2681	9.4973	8.2381	0.4777	0.6819
963	2.3889	0.8693	1.1915	18.8874	1.9145	2.0349	17.3181	6.5241	3.1628	0.797	0.9035	0.4434	2	20.6345	7.9416	4.632	17.9126	16.9655	0.4199
964	3.1618	0.8221	1.4998	61.0604	2.4542	14.0495	19.1211	8.1656	3.512	0.8007	0.8656	0.4312	2	28.6779	11.1164	5.3193	25.7778	16.4347	4.0291
965	3.193	0.8569	1.5915	62.4418	2.5784	8.1104	14.7083	8.5953	2.7234	0.8147	0.8856	0.4439	2	23.4082	7.8975	4.1079	17.7925	13.5154	1.8985
966	3.4012	0.8081	1.5873	71.8543	2.6084	16.101	20.5739	8.6347	3.7821	0.7366	0.8621	0.4328	2	32.6569	12.7297	5.2239	29.4097	17.2617	5.2581
967	3.0554	0.8545	1.5071	55.706	2.4542	10.8336	25.2491	8.2024	4.6392	0.7939	0.8623	0.4154	2	38.0529	13.4755	8.6192	32.4368	22.5135	4.1225
968	2.906	0.866	1.5346	47.8675	2.3557	10.3004	12.759	7.9062	2.4765	0.8434	0.9316	0.482	2	19.5799	7.5329	4.147	15.6289	11.4446	2.0168
969	3.5596	0.8069	1.6681	78.5304	2.7326	15.0218	15.8007	9.0236	2.9209	0.7859	0.8519	0.4016	2	26.3571	9.352	3.6727	23.2852	13.4271	3.9593
970	3.4703	0.793	1.5135	74.4343	2.6169	7.298	10.6868	8.6453	1.8709	0.5797	0.854	0.3085	2	16.1744	4.2371	3.3415	13.7326	9.907	1.1804	0.5797
971	3.9501	0.842	1.9308	90.9107	3.1737	17.8119	13.8067	10.4486	2.5513	0.6016	0.87	0.314	2	26.658	8.3117	5.2559	26.4687	11.3477	4.7483	0.6016
972	3.4613	0.8352	1.7338	74.0455	2.7412	30.7062	14.4056	9.0819	2.7501	0.76	0.9009	0.4061	2	24.9764	11.7236	2.7195	28.8654	9.9822	7.6693	0.76
973	2.7849	0.8669	1.4878	41.9984	2.2529	20.6709	20.5628	7.5843	4.0338	0.9001	0.9169	0.5166	2	30.5933	14.7515	5.1653	28.5536	16.3128	6.3239
974	2.171	0.8414	1.0414	7.1145	1.6747	-16.088	15.4041	5.7384	2.7955	0.8014	0.8695	0.487	2	16.0418	6.1278	5.2393	12.5823	17.8814	-2.5808
975	4.6061	0.841	2.3363	97.8379	3.722	24.8739	11.3247	12.1698	2.1741	0.7049	0.931	0.3554	2	26.4579	9.6047	2.9559	27.0256	8.5077	6.5811	0.7049
976	2.7662	0.8148	1.2848	40.8951	2.1115	-8.5483	9.1589	7.0812	1.6618	0.8127	0.8849	0.4491	2	11.7673	3.4586	2.9916	7.7019	9.9419	-1.0059
977	2.3234	0.9053	1.2809	14.1328	1.9274	4.5269	7.4451	6.6075	1.4433	0.8779	0.9853	0.5826	2	9.5364	4.5726	2.5715	7.8492	7.1081	0.4317
978	2.1982	0.8593	1.0951	8.2941	1.7304	-25.1568	13.8338	5.9339	2.553	0.8429	0.9315	0.5146	2	15.1494	5.098	5.4845	9.9077	17.3143	-3.8111
979	2.3599	0.8155	1.0722	16.5557	1.7817	-22.3016	10.6333	6.0459	1.8857	0.8236	0.8443	0.4632	2	11.401	3.4813	4.2575	7.5155	13.0044	-2.5426
980	2.5172	0.8933	1.3292	27.6047	2.0773	-1.1475	13.5846	7.0639	2.5562	0.8666	0.9378	0.4887	2	18.0566	6.5069	5.0077	13.316	13.7401	-0.2072
981	3.779	0.7803	1.5975	86.1362	2.8182	4.2569	22.2661	9.2643	3.8395	0.5325	0.8223	0.2955	2	35.5701	7.8129	8.3727	26.4424	21.3176	1.5142	0.5325
982	2.3028	0.7999	1.0092	12.9206	1.7047	-30.5421	13.9548	5.7867	2.4337	0.7935	0.8735	0.4584	2	14.0832	4.0493	5.3732	8.8333	18.2163	-4.3013
983	3.6514	0.8299	1.738	81.4379	2.8825	7.0527	17.3525	9.52	3.1679	0.638	0.8721	0.3632	2	30.1586	7.9849	7.4376	21.9853	16.129	2.127	0.638
984	3.5163	0.7828	1.5147	76.4925	2.6212	20.5253	15.17	8.648	2.657	0.6931	0.8856	0.3526	2	22.978	8.9675	4.7519	25.4316	12.0565	4.7163
985	3.3666	0.7848	1.4497	70.2147	2.5099	36.1646	17.4177	8.3003	3.0421	0.6539	0.8101	0.3641	2	25.2504	13.18	4.1221	36.1975	11.1183	9.1317	0.6539
986	2.7826	0.8891	1.4659	41.9013	2.3043	25.1954	11.7943	7.772	2.2246	0.816	0.9036	0.4546	2	17.2893	8.367	3.5063	18.4052	8.8229	4.3561
987	2.6667	0.7908	1.2239	35.8178	1.9745	1.843	19.5514	6.6246	3.6121	0.804	0.8667	0.4521	2	23.929	9.1177	5.1489	20.1661	19.1908	0.441
988	4.5297	0.7816	2.0903	97.3808	3.4093	20.6698	15.7846	11.1225	2.9665	0.6567	0.919	0.3704	2	32.9945	11.4584	2.2586	30.9326	12.5218	6.8199	0.6567
989	2.3753	0.8156	1.0853	17.6676	1.7946	-17.9078	16.1747	6.0864	2.8842	0.7855	0.8509	0.4244	2	17.5544	4.9497	6.0462	11.6638	19.0716	-3.1436
990	2.7621	0.8985	1.493	40.6446	2.3086	25.0502	14.2201	7.7969	2.723	0.8386	0.9175	0.4673	2	21.2306	10.2992	3.012	22.0387	10.6582	5.3183
991	3.2535	0.8094	1.5194	65.2222	2.4927	25.1322	9.9702	8.2728	1.8311	0.7842	0.8555	0.4189	2	15.1487	6.934	2.4665	16.5532	7.4645	3.8072
992	2.1694	0.8946	1.1628	7.0382	1.7689	-17.9715	16.5773	6.0967	3.1617	0.8952	0.9858	0.577	2	19.2761	7.82	5.4628	13.5526	19.5563	-3.4642
993	2.431	0.864	1.2199	23.3594	1.9402	4.0463	14.0738	6.5987	2.6018	0.821	0.9157	0.5077	2	17.1686	7.5502	3.9999	14.8725	13.504	0.6947
994	3.3463	0.8058	1.5854	69.4136	2.557	11.1199	14.162	8.4707	2.6506	0.7854	0.853	0.4651	2	22.4525	8.3513	3.9054	17.9555	12.5875	2.4967
995	3.758	0.7927	1.7161	85.5569	2.8439	24.4402	21.4411	9.3582	3.9319	0.7349	0.8701	0.4304	2	36.7951	15.9655	4.8061	37.0958	16.2009	8.9928
996	4.3235	0.7758	1.899	96.1029	3.2251	1.7707	21.7991	10.5379	3.9283	0.5601	0.8827	0.292	2	41.3965	6.9857	8.1104	23.9235	21.4132	0.733	0.5601
997	2.4267	0.8867	1.2743	22.8991	1.9831	-5.5865	16.1389	6.7601	3.0422	0.8589	0.9256	0.5255	2	20.5658	7.8063	5.7909	14.8542	17.0404	-1.1489
998	4.6749	0.8306	2.3298	98.2103	3.7348	-1.0545	11.6164	12.1983	2.2187	0.5917	0.9032	0.3663	2	27.064	4.0148	5.0681	10.9598	11.739	-0.2854	0.5917
999	3.4978	0.8078	1.6564	75.7295	2.6855	22.1638	13.7562	8.8766	2.567	0.7785	0.8945	0.4416	2	22.7858	9.7788	3.2067	22.143	10.7075	5.0502
1000	4.3931	0.8642	2.379	96.6695	3.6363	5.7679	11.8446	11.9273	2.3625	0.5905	0.932	0.379	2	28.1782	5.8556	6.0004	15.4495	11.1612	1.6253	0.5905
1001	2.4404	0.9499	1.4046	24.0441	2.1244	17.3682	13.382	7.2822	2.5811	0.9165	0.9169	0.5614	2	18.7964	9.473	4.0809	16.8727	11.0579	3.2646
1002	3.371	0.8432	1.6509	70.3802	2.6898	21.7206	17.0272	8.9295	3.148	0.7501	0.8882	0.4358	2	28.1102	11.9139	5.2148	27.3399	13.3286	6.1057
1003	2.239	0.8292	1.0482	9.9805	1.7089	-16.1792	15.4927	5.8324	2.7843	0.7908	0.9226	0.4531	2	16.2394	5.527	5.6885	12.1994	17.9987	-2.6274
1004	3.3343	0.8191	1.5282	69.085	2.587	17.0948	21.6507	8.5795	3.8565	0.7147	0.847	0.3589	2	33.0866	12.0976	6.2442	33.7097	17.9491	5.6561	0.7147
1005	2.6636	0.8848	1.3961	35.5946	2.1886	27.3208	23.1681	7.4036	4.3688	0.8478	0.8828	0.4699	2	32.345	16.7495	6.7688	35.643	16.8381	8.8369
1006	3.6218	0.8598	1.8825	80.3186	2.9553	16.6274	21.1035	9.7828	4.0609	0.7981	0.9291	0.4861	2	39.7273	15.1579	6.069	31.1847	17.5948	6.6056
1007	3.3121	0.8295	1.5839	68.1503	2.5998	12.5665	24.1001	8.6315	4.4224	0.7427	0.8585	0.3996	2	38.1722	13.2161	7.223	33.0764	21.0711	4.7969
1008	3.4689	0.8442	1.7091	74.3856	2.7754	22.7027	17.4275	9.1997	3.2376	0.7949	0.8858	0.4559	2	29.7854	12.9039	4.9118	28.3022	13.4708	6.7621
1009	2.3327	0.9031	1.2845	14.7267	1.9317	-1.2556	13.077	6.6183	2.538	0.8748	0.9909	0.5807	2	16.7974	7.4779	4.6413	12.8778	13.2409	-0.2109
1010	2.4955	0.9167	1.3975	26.2221	2.1073	15.2137	15.897	7.1867	3.0913	0.879	0.9649	0.5256	2	22.2161	10.4644	4.7867	19.9092	13.4788	3.3799
1011	4.1862	0.8314	2.0811	95.173	3.3322	2.3573	20.3758	10.9345	3.878	0.6146	0.8931	0.37	2	42.4041	8.3606	9.3266	22.5975	19.8956	0.9996	0.6146
1012	3.4666	0.8891	1.9857	74.2398	2.9125	17.4348	20.0763	9.6828	4.1172	0.8915	0.9833	0.5185	2	39.8656	15.5452	4.5958	29.9818	16.5764	6.9505
1013	2.2493	0.8701	1.15	10.2298	1.7946	-7.0636	13.7274	6.1483	2.5676	0.8694	0.937	0.488	2	15.7865	6.0571	5.6863	12.4124	14.6974	-1.1151
1014	3.5472	0.8194	1.7052	77.9559	2.7626	8.6259	19.2877	9.1315	3.6018	0.6396	0.9286	0.3391	2	32.8894	8.8125	7.6934	25.9915	17.6241	2.837	0.6396
1015	2.5343	0.8802	1.327	28.6283	2.0644	-2.8818	11.3255	7.0079	2.1446	0.8729	0.9338	0.498	2	15.029	5.3697	3.5473	10.7827	11.6523	-0.4331
1016	2.4224	0.826	1.1307	22.3894	1.8546	3.6648	15.5632	6.2863	2.7993	0.7892	0.9098	0.444	2	17.5973	7.3017	5.2261	16.4454	14.993	0.6449
1017	4.0088	0.805	1.8433	91.9508	3.0881	18.648	24.6787	10.1385	4.4869	0.7208	0.855	0.3839	2	45.4902	16.1895	5.513	42.1754	20.0764	8.483	0.7208
1018	2.7598	0.9102	1.5484	40.4715	2.3343	11.8899	22.376	7.8919	4.3902	0.856	0.9358	0.4984	2	34.647	13.9458	6.7358	27.9806	19.7154	4.1195
1019	3.6272	0.802	1.6612	80.5214	2.7711	18.3075	13.772	9.1394	2.5032	0.6439	0.8852	0.3588	2	22.878	8.2248	3.1525	22.9251	11.2508	4.1884	0.6439
1020	3.9135	0.8458	1.9673	90.2305	3.1566	16.3786	25.1049	10.3992	4.7493	0.7145	0.8946	0.4099	2	49.3889	16.6938	8.7273	40.7294	20.9935	8.0892	0.7145
1021	2.2787	0.904	1.2475	11.4824	1.8845	-15.3929	14.2943	6.4714	2.7555	0.8919	1.0046	0.5489	2	17.8322	6.3091	6.6548	11.4937	16.4942	-2.7449
1022	2.1931	0.8947	1.179	8.0789	1.7903	-26.6791	14.0869	6.1642	2.6943	0.8688	0.9175	0.558	2	16.6085	5.5279	6.2951	9.9057	17.8459	-4.431
1023	4.5703	0.7943	2.0656	97.6663	3.495	16.923	25.4634	11.4052	4.6117	0.5914	0.8688	0.3289	2	52.5971	15.8593	6.5821	48.2146	21.1543	8.901	0.5914
1024	2.916	0.8374	1.4296	48.4149	2.2914	13.4478	28.9165	7.6715	5.3886	0.793	0.8646	0.4431	2	41.339	16.6488	9.7582	37.5737	25.0275	5.5592
1025	3.1277	0.8368	1.4973	59.144	2.467	11.5168	24.667	8.2226	4.4918	0.7637	0.8684	0.4446	2	36.9339	13.9568	8.5164	31.3937	21.8259	4.2536
1026	2.5648	0.8875	1.3686	30.7514	2.1073	3.285	16.3018	7.1513	3.1198	0.8712	0.948	0.5506	2	22.3107	9.4139	4.8445	17.0975	15.7664	0.7329
1027	3.654	0.7904	1.5894	81.489	2.754	-3.3259	16.2368	9.0731	2.8443	0.5292	0.8509	0.2974	2	25.8068	4.1304	7.0258	13.8903	16.7766	-0.8583	0.5292
1028	3.5366	0.8775	1.8742	77.4582	2.9382	3.3366	15.0236	9.7497	2.888	0.6021	0.9298	0.3639	2	28.1572	6.2239	7.4965	17.1045	14.5227	0.9395	0.6021
1029	3.2717	0.8249	1.5625	66.0462	2.5527	0.5987	17.3819	8.4783	3.2034	0.7912	0.8681	0.4598	2	27.1592	8.1078	6.3606	17.6316	17.278	0.1626
1030	2.1917	0.893	1.1743	8.0328	1.786	-31.1699	19.7411	6.1486	3.7703	0.8963	0.9827	0.5713	2	23.182	7.5674	9.2762	13.2458	25.8938	-7.2258
1031	3.2722	0.8438	1.6435	66.0921	2.6084	29.4761	19.0492	8.6745	3.6091	0.7685	0.9074	0.4401	2	31.3074	15.1404	3.0996	34.4038	13.4343	9.2282	0.7685
1032	3.1657	0.853	1.6151	61.2823	2.5441	14.4939	18.1249	8.4832	3.4508	0.8267	0.9057	0.4591	2	29.2736	11.3578	5.3826	24.7399	15.4978	4.2429
1033	2.6156	0.8048	1.187	32.9792	1.9659	-27.0876	10.46	6.6128	1.8776	0.7932	0.8771	0.4674	2	12.416	2.8499	4.819	6.0974	13.2929	-3.3632
1034	2.197	0.8505	1.0774	8.2787	1.7132	-14.8797	9.6897	5.8699	1.7785	0.8293	0.8943	0.494	2	10.4397	3.9461	3.4451	7.9876	11.132	-1.5534
1035	2.4307	0.8537	1.2201	23.3082	1.9188	0.9207	6.3098	6.5195	1.1809	0.8353	0.9027	0.5051	2	7.6986	3.2285	2.3681	6.3922	6.2518	0.0709
1036	2.7877	0.8288	1.3043	42.0956	2.1629	25.3737	8.6415	7.2581	1.5529	0.7648	0.895	0.4159	2	11.2711	5.5421	2.0957	13.3245	6.4485	2.8599
1037	4.7966	0.83	2.3873	98.5837	3.8333	19.3203	11.6405	12.5072	2.2219	0.6145	0.8971	0.3528	2	27.7894	8.6823	3.3734	24.6104	9.3917	5.369	0.6145
1038	2.9802	0.8529	1.5359	51.1837	2.3857	0.6892	9.1063	7.9852	1.7515	0.8508	0.9179	0.5008	2	13.9864	4.6255	2.4477	9.2363	9.0438	0.0964
1039	3.0076	0.8879	1.6309	52.8499	2.5013	-11.8259	14.8163	8.3896	2.8802	0.8588	0.9304	0.5372	2	24.1639	6.0429	6.2342	11.2491	16.5686	-2.8576
1040	3.0297	0.9048	1.6885	54.2815	2.5655	-0.4283	12.341	8.6119	2.4197	0.8688	0.9414	0.4995	2	20.8378	6.1018	4.4896	12.2152	12.3939	-0.0892
1041	2.6254	0.9788	1.6425	33.3447	2.3642	10.2255	10.2695	8.0735	2.0893	0.9211	1.0015	0.5661	2	16.8677	6.9439	3.442	12.2663	9.2194	1.7248
1042	1.8239	0.8595	0.8788	0.4946	1.4091	-36.0338	11.6581	4.9249	2.0803	0.843	0.9192	0.5163	2	10.2451	4.4958	4.8699	8.7083	15.8591	-3.6917
1043	2.7159	0.8577	1.3635	38.2205	2.1715	10.4675	6.8468	7.3179	1.2757	0.8331	0.9436	0.5622	2	9.3356	4.4237	1.2166	7.8682	6.13	0.9772
1044	2.4356	0.8849	1.301	23.65	1.9873	-18.1263	8.5776	6.7714	1.648	0.8572	0.9773	0.563	2	11.1595	3.6818	3.1899	6.5398	10.1328	-2.0228
1045	2.43	0.8999	1.2683	23.2741	2.013	17.0294	6.6949	6.8701	1.236	0.8174	0.8856	0.4879	2	8.4912	4.1563	2.3019	8.5185	5.5548	1.446
1046	3.3766	0.8005	1.5501	70.688	2.5655	15.8023	12.3898	8.4919	2.2616	0.7087	0.8845	0.3854	2	19.2054	7.0548	3.4829	18.3073	10.4318	3.0349	0.7087
1047	2.8529	0.9106	1.545	44.9229	2.4199	27.8287	10.8293	8.1614	2.0501	0.8104	0.9333	0.5033	2	16.7313	8.5899	3.1897	17.066	7.8155	4.6561
1048	3.0081	0.8342	1.4969	52.8918	2.36	9.6496	10.5902	7.8832	2.0109	0.8452	0.9189	0.5064	2	15.8524	6.375	3.8278	12.5892	9.5683	1.5297
1049	2.3561	0.9033	1.3004	16.4091	1.9531	2.6168	4.8076	6.6858	0.9351	0.9057	0.9638	0.5628	2	6.2518	2.7985	1.7614	4.9722	4.6816	0.1636
1050	2.3815	0.83	1.1247	18.2103	1.8289	-23.6228	8.9591	6.21	1.6226	0.8047	0.9049	0.4413	2	10.0763	2.5076	3.8054	5.6821	11.0758	-2.3803
1051	2.34	0.8496	1.1523	15.2907	1.8331	3.8978	7.7882	6.2456	1.4369	0.854	0.9197	0.5042	2	8.9744	4.1237	2.3747	8.1788	7.485	0.3498
1052	3.1629	0.8538	1.6009	61.1713	2.5441	22.2278	10.5909	8.4841	1.9984	0.7105	0.9036	0.3876	2	16.9549	6.9611	3.4023	17.9604	8.2366	3.7687	0.7105
1053	2.3069	0.8863	1.228	13.2227	1.876	5.3702	6.2293	6.4231	1.191	0.8544	0.9204	0.5459	2	7.6496	3.6288	1.9525	6.6471	5.8947	0.4108
1054	4.3081	0.8622	2.3497	95.9334	3.5549	12.3916	7.654	11.6694	1.5412	0.6079	1.1905	0.3552	2	17.9847	4.6105	2.3328	12.9796	6.7055	2.2286	0.6079
1055	3.2875	0.8292	1.5731	66.9211	2.5784	2.0446	12.6196	8.5638	2.3181	0.6527	0.9035	0.329	2	19.8519	4.4732	5.0971	13.5956	12.3619	0.4059	0.6527
1056	2.4453	0.8912	1.3138	24.422	2.0088	5.9445	9.1193	6.8461	1.75	0.8982	0.9653	0.5621	2	11.9809	5.5332	2.865	9.8446	8.5775	0.7122
1057	3.6095	0.9108	2.0696	80.0401	3.1095	29.8992	11.6829	10.328	2.3411	0.784	0.9706	0.479	2	24.1789	11.1519	3.7395	23.2833	8.1898	7.2293	0.784
1058	2.2472	0.894	1.2045	10.183	1.8374	-9.8399	17.0737	6.3112	3.2585	0.9227	0.9886	0.5337	2	20.5653	7.9844	5.6634	14.9616	18.7535	-2.0236
1059	2.3533	0.8677	1.2116	16.2303	1.8803	-19.2088	13.1017	6.4146	2.4747	0.8151	0.9394	0.4848	2	15.874	4.5228	5.7489	9.3291	15.6186	-3.0492
1060	2.4889	0.8667	1.2535	25.9263	1.9959	-5.0612	12.0803	6.7767	2.2345	0.8207	0.9165	0.478	2	15.1426	5.2999	4.4229	11.0884	12.6919	-0.7664
1061	3.5488	0.823	1.7368	78.0557	2.7754	26.3779	9.0062	9.176	1.7047	0.6649	0.9162	0.384	2	15.6419	6.6719	2.1012	17.3759	6.6304	4.126	0.6649
1062	2.972	0.8162	1.3978	50.8321	2.2829	0.929	12.2983	7.621	2.2557	0.8436	0.8534	0.4851	2	17.1906	6.0703	4.622	12.5131	12.1838	0.1597
1063	3.0457	0.8416	1.4899	55.1728	2.4114	3.5133	12.2112	8.0531	2.2592	0.8224	0.8975	0.4513	2	18.1935	5.9565	4.0031	13.1986	11.7823	0.6392
1064	2.5233	0.8807	1.3002	27.904	2.0559	-2.1331	12.039	6.9817	2.242	0.8157	0.8954	0.4631	2	15.6531	5.3604	3.6829	11.5745	12.2955	-0.3339
1065	2.5881	0.8434	1.2506	31.5986	2.0302	17.9879	9.1449	6.8575	1.6678	0.822	0.8949	0.4859	2	11.4366	5.7012	2.2342	11.7337	7.4998	2.0572
1066	2.8123	0.8031	1.2359	43.4827	2.1201	1.8696	13.5718	7.0953	2.364	0.7463	0.8331	0.4196	2	16.7734	5.9019	4.1079	14.0658	13.3185	0.3136
1067	4.809	0.8123	2.3471	98.6125	3.7648	5.3171	6.8254	12.2723	1.3054	0.5297	0.919	0.3304	2	16.02	2.9869	1.8471	9.0407	6.4627	0.8518	0.5297
1068	2.4179	0.9074	1.3164	21.9322	2.0173	-15.1557	8.6046	6.8927	1.6433	0.871	0.9678	0.5069	2	11.3271	3.3066	4.0595	6.5226	9.9091	-1.7167
1069	2.3274	0.8726	1.2025	14.4535	1.8674	-20.6047	12.8013	6.38	2.4128	0.8677	0.9305	0.5595	2	15.3936	5.4668	5.4695	9.7707	15.4396	-3.1718
1070	4.2307	0.8374	2.1418	95.426	3.3922	8.7617	15.6961	11.1296	3.0206	0.6498	0.913	0.3718	2	33.618	8.2699	5.7059	22.243	14.3207	2.9455	0.6498
1071	3.3942	0.8849	1.7967	71.6871	2.8354	31.494	12.2357	9.4355	2.3299	0.7017	0.924	0.427	2	21.9839	10.5031	4.0514	24.596	8.3824	6.9236	0.7017
1072	3.2216	0.8378	1.5649	63.4528	2.5484	20.1183	17.6078	8.4793	3.2496	0.6881	0.8853	0.4121	2	27.5545	11.3398	5.4339	27.5171	14.0653	5.5435	0.6881
1073	3.858	0.8262	1.8823	88.5842	3.041	4.1746	15.2944	10.0137	2.8749	0.5931	0.9169	0.3233	2	28.7886	5.9403	5.3967	18.3734	14.6563	1.2018	0.593
1074	2.1704	0.8511	1.0621	7.0992	1.6918	10.2459	5.5053	5.8034	1.0075	0.8243	0.8928	0.5011	2	5.8472	3.0753	1.1927	6.1369	4.9414	0.5991
1075	3.996	0.8372	1.999	91.7312	3.1952	3.8427	14.3553	10.5105	2.7302	0.5588	0.9439	0.3453	2	28.6962	5.8697	4.1141	16.9968	13.8039	1.1027	0.5588
1076	3.5094	0.8646	1.8448	76.1967	2.8739	6.373	12.5628	9.5327	2.4312	0.6771	0.9454	0.4184	2	23.1758	6.3985	5.0128	15.2923	11.7623	1.477	0.6771
1077	2.6208	0.8293	1.2493	33.1801	2.0259	1.2706	20.5814	6.8282	3.7656	0.7871	0.8935	0.4258	2	25.7123	8.9787	6.6229	21.0877	20.3204	0.3267
1078	1.9603	0.8639	0.9658	1.9887	1.5333	-28.1534	11.1859	5.3203	2.0306	0.8475	0.9231	0.5247	2	10.8033	4.4794	4.8928	8.5375	14.3345	-3.0415
1079	2.4192	0.8627	1.234	22.0675	1.9274	-6.6029	10.4002	6.5568	1.9573	0.8254	0.9321	0.5254	2	12.8338	4.9779	3.5377	9.4744	11.0872	-0.8474
1080	4.2544	0.8191	2.0594	95.6231	3.3408	14.8891	12.2856	10.9477	2.3111	0.7329	0.883	0.3877	2	25.301	7.8206	3.9019	20.1742	10.4565	3.7671	0.7329
1081	2.3272	0.8617	1.1776	14.4214	1.846	0.622	10.7237	6.3	2.0045	0.8412	0.938	0.5243	2	12.6282	5.6656	3.2292	10.8069	10.6571	0.0785
1082	2.3277	0.7941	1.0109	14.5017	1.7132	-20.5742	12.188	5.8074	2.1216	0.7619	0.8587	0.4435	2	12.3208	3.983	4.2859	8.9806	14.6962	-2.5349
1083	2.535	0.9078	1.3876	28.6992	2.1244	3.7675	18.3346	7.2295	3.5191	0.8752	0.9756	0.5165	2	25.4411	10.0722	7.5835	19.4998	17.6442	0.9585
1084	2.6436	0.8737	1.4073	34.1889	2.1458	5.9203	11.9281	7.2558	2.3135	0.9178	0.9836	0.5326	2	16.7864	6.97	3.7639	13.0876	11.2216	0.9938
1085	2.0426	0.847	0.9813	3.5431	1.5762	-7.7269	11.5135	5.4354	2.0786	0.7981	0.896	0.497	2	11.2982	5.2911	3.8892	10.6461	12.4025	-0.873
1086	2.8306	0.8508	1.3879	44.0334	2.2529	22.3869	17.3188	7.5657	3.1771	0.7488	0.8766	0.4372	2	24.0368	11.2579	5.2836	25.7493	13.4416	5.3811
1087	2.2986	0.8634	1.1688	12.4924	1.8246	-18.7962	18.4227	6.2347	3.4537	0.8533	0.9234	0.5219	2	21.5325	7.3747	6.7294	14.1309	21.8861	-4.0473
1088	2.3961	0.8073	1.0807	19.8174	1.7946	-18.5311	10.1406	6.0774	1.8032	0.7731	0.843	0.4119	2	10.9589	2.9199	4.182	7.0895	12.0201	-2.0308
1089	2.665	0.9332	1.5313	35.762	2.3	-0.1983	9.7246	7.8127	1.906	0.9102	0.9561	0.5432	2	14.8913	5.2636	3.6194	9.6897	9.7441	-0.0295
1090	2.7485	0.8513	1.3404	39.6854	2.1844	16.2778	14.6717	7.3509	2.6753	0.7975	0.864	0.4213	2	19.666	8.3761	3.665	19.8814	12.2831	3.2012
1091	3.3835	0.851	1.7359	71.1391	2.724	25.6188	14.7062	9.0461	2.822	0.8153	0.9241	0.4733	2	25.5285	11.7169	3.2215	24.758	10.9386	6.5401
1092	2.6049	0.8715	1.3371	32.2509	2.1073	4.0738	15.1346	7.1322	2.8373	0.8241	0.9089	0.5001	2	20.2365	8.0852	5.746	16.1661	14.5178	0.8244
1093	2.9345	0.8798	1.569	49.4342	2.4156	12.6812	16.8043	8.1108	3.2507	0.8429	0.9178	0.484	2	26.3659	10.4453	4.5856	21.5819	14.6736	3.3435
1094	2.9235	0.8433	1.4357	48.8422	2.3128	1.12	16.8093	7.7455	3.1158	0.7568	0.8985	0.4235	2	24.1331	7.3086	5.7194	17.2593	16.6209	0.2703	0.7568
1095	3.0773	0.8824	1.6815	56.8644	2.5484	11.7597	16.2775	8.5311	3.2083	0.8392	0.9392	0.4814	2	27.3707	10.134	5.0867	21.0493	14.3637	3.2187
1096	3.1888	0.8293	1.5258	62.2852	2.497	37.8619	17.4339	8.3084	3.2017	0.743	0.8812	0.3904	2	26.6006	14.3006	4.3601	36.631	10.8328	10.0715	0.743
1097	4.327	0.7977	2.0255	96.216	3.3151	3.0009	17.7021	10.8437	3.3066	0.5025	0.9276	0.3038	2	35.8557	6.2931	5.192	20.7118	17.1706	1.076	0.5025
1098	4.036	0.7794	1.7891	92.4461	3.0153	-4.4019	13.3045	9.8823	2.4087	0.4809	0.8827	0.299	2	23.8031	3.1058	4.873	10.3863	13.8903	-1.0478	0.4809
1099	2.4312	0.8391	1.1787	23.3765	1.8888	3.6564	18.0126	6.4086	3.313	0.8213	0.8925	0.4908	2	21.2315	9.2934	6.1954	18.9355	17.3538	0.7763
1100	2.4404	0.8663	1.2527	24.0612	1.9531	-5.6265	17.8681	6.6418	3.3701	0.8457	0.9326	0.5238	2	22.3834	8.626	7.2845	16.4697	18.8742	-1.2594
1101	2.7628	0.7894	1.254	40.6831	2.0473	0.8298	11.4078	6.8519	2.0878	0.7876	0.8544	0.437	2	14.3054	5.0627	2.5363	11.5843	11.3127	0.1187
1102	3.7264	0.8318	1.8428	84.3531	2.951	12.5682	16.6912	9.7373	3.1588	0.6119	0.9641	0.3291	2	30.7586	8.6679	4.9446	26.3413	14.5933	3.8658	0.6119
1103	2.484	0.8303	1.1721	25.7179	1.9145	1.415	19.4509	6.4795	3.5185	0.8206	0.8917	0.497	2	22.7984	9.8527	6.3492	19.8253	19.1762	0.3226
1104	2.6691	0.8733	1.3262	35.9855	2.1672	28.3568	14.1964	7.3227	2.5711	0.7895	0.8893	0.4179	2	18.8272	9.5895	3.8196	22.9447	10.1708	5.3388
1105	2.0155	0.874	1.0256	3.0083	1.5976	-6.7098	15.7058	5.5339	2.9108	0.8612	0.9283	0.4991	2	16.1079	7.2844	5.73	14.595	16.7604	-1.0808
1106	3.034	0.8904	1.6392	54.472	2.5313	5.842	21.776	8.4868	4.206	0.864	0.9291	0.4946	2	35.6952	12.226	7.6626	24.7204	20.504	2.0853
1107	3.0138	0.8728	1.5556	53.3115	2.467	21.2728	21.3061	8.2641	4.0106	0.8177	0.8975	0.4459	2	33.1437	14.53	4.7442	32.5854	16.7735	7.0506
1108	2.8048	0.8774	1.4722	43.1689	2.2957	26.8064	19.3962	7.7312	3.6935	0.8589	0.9212	0.4915	2	28.5551	14.6319	4.776	29.771	14.1963	7.6546
1109	3.1084	0.8007	1.3902	57.8803	2.3514	31.5371	17.5547	7.8194	3.121	0.7755	0.8388	0.4182	2	24.4046	12.723	3.7184	30.4206	12.0183	7.6965
1110	2.5393	0.8683	1.2829	29.0007	2.043	4.765	10.0261	6.9266	1.857	0.8317	0.8939	0.4534	2	12.8625	4.9424	3.823	10.9002	9.5484	0.6129
1111	2.3782	0.8804	1.2084	17.9304	1.9274	-9.3781	16.5479	6.5776	3.0401	0.776	0.9813	0.497	2	19.9965	7.121	5.7822	14.327	18.1001	-1.8753
1112	2.6251	0.877	1.338	33.3264	2.1372	2.7569	11.1962	7.2329	2.0712	0.8295	0.9007	0.4588	2	14.9805	5.4081	3.8172	11.788	10.8877	0.413
1113	2.152	0.8431	1.0344	6.4903	1.6618	-18.9967	12.9388	5.7	2.3481	0.8255	0.9295	0.4692	2	13.3839	4.6813	4.7512	9.9779	15.3972	-2.5425
1114	4.0395	0.881	2.155	92.5288	3.3922	32.9695	22.2821	11.1801	4.295	0.7575	0.9089	0.4281	2	48.018	22.2258	5.9966	51.9142	14.9359	15.8313
1115	3.6647	0.784	1.601	81.9752	2.7412	12.4301	18.932	9.026	3.3581	0.7419	0.8198	0.3615	2	30.3102	9.7601	4.6301	27.0026	16.5792	3.7676
1116	3.1723	0.8984	1.7758	61.6158	2.6769	18.27	15.8837	8.9539	3.1502	0.8513	0.934	0.4799	2	28.2063	11.3837	4.0844	23.7193	12.9818	5.1533
1117	3.0729	0.8222	1.4198	56.6062	2.3814	15.637	24.5579	7.9371	4.393	0.7554	0.8684	0.3925	2	34.8673	13.5842	8.4146	34.6084	20.7178	5.4522
1118	2.5457	0.7778	1.1121	29.4809	1.8503	2.6582	19.136	6.2206	3.4211	0.7868	0.8692	0.4117	2	21.2811	8.235	6.675	20.001	18.627	0.5657
1119	2.5951	0.8523	1.2844	31.7433	2.0559	33.5485	15.2224	6.9484	2.8138	0.7998	0.8857	0.4863	2	19.5517	11.4783	3.1798	23.6035	10.1152	6.5593
1120	3.2708	0.8236	1.5772	66.0232	2.5484	4.4278	11.805	8.4634	2.1999	0.8013	0.8959	0.4835	2	18.6189	6.2796	3.9682	12.9875	11.2825	0.8244
1121	3.7282	0.8174	1.7407	84.4052	2.9039	17.3291	13.6935	9.5734	2.4898	0.7405	0.8564	0.3969	2	23.8362	8.624	4.1222	21.7272	11.3207	4.1306
1122	3.9007	0.8902	2.2022	89.6886	3.3022	23.0061	19.5208	10.9085	3.9408	0.7355	0.9931	0.4304	2	42.9886	16.3595	6.7905	38.007	15.03	9.89	0.7355
1123	3.0366	0.8094	1.4158	54.684	2.3171	18.0741	14.7479	7.7212	2.7043	0.757	0.8844	0.4104	2	20.8801	8.7323	3.6191	21.279	12.0826	3.7739
1124	3.8394	0.795	1.7623	88.1019	2.9168	20.7976	16.5556	9.5894	3.0425	0.655	0.8576	0.3279	2	29.1759	10.3681	5.9721	31.6158	13.1126	6.0679	0.655
1125	2.7186	0.8294	1.3058	38.4289	2.1073	-4.5166	15.0599	7.0839	2.776	0.8057	0.8937	0.4992	2	19.6652	6.9702	5.6848	13.9614	15.7404	-0.8882
1126	2.4474	0.8593	1.2206	24.5252	1.9445	16.338	9.858	6.6066	1.8213	0.8397	0.9315	0.5106	2	12.0327	6.1771	2.3971	12.0977	8.2475	1.9659
1127	3.462	0.8336	1.7089	74.0941	2.7369	25.7813	15.6972	9.0667	2.9586	0.7679	0.8984	0.4064	2	26.8249	11.6509	4.2411	28.6662	11.6505	6.9158
1128	3.0146	0.8418	1.4902	53.3325	2.3857	4.0028	31.1821	7.9725	5.8285	0.8004	0.8806	0.4443	2	46.4675	15.1585	10.281	34.1204	29.9338	1.86
1129	2.1987	0.838	1.0457	8.3094	1.6918	-17.4026	22.9477	5.7885	4.1455	0.8169	0.8809	0.5004	2	23.9964	9.3048	8.7461	18.5963	26.9423	-4.176
1130	4.1301	0.7331	1.5765	94.221	2.9125	23.409	19.152	9.5123	3.1741	0.54	0.8006	0.2761	2	30.1931	11.1179	5.9449	40.2688	14.669	7.0679	0.54
1131	3.5393	0.7293	1.3324	77.6571	2.467	18.0894	28.7395	8.1089	4.7223	0.5984	0.8202	0.2675	2	38.2925	13.2229	8.3815	49.4401	23.5408	6.9269	0.5984
1132	2.8304	0.7271	1.0255	43.994	1.9445	18.1689	12.8686	6.4653	2.0412	0.6822	0.7728	0.3461	2	13.1967	6.0428	3.0171	17.458	10.5308	2.3977
1133	4.228	0.7378	1.6538	95.3697	3.0024	1.4522	22.4842	9.7993	3.7946	0.5173	0.8221	0.237	2	37.1844	5.7918	9.234	24.4355	22.1573	0.54	0.5173
1134	4.0361	0.7898	1.8425	92.4736	3.0538	12.5923	20.6661	10.0142	3.8023	0.7258	0.8919	0.402	2	38.0772	12.0563	6.4857	29.9918	18.064	4.7948	0.7258
1135	1.94	0.8614	0.9479	1.8416	1.5119	-16.5202	18.0504	5.2501	3.259	0.8243	0.9481	0.5195	2	17.11	8.1001	6.2443	15.5912	21.0319	-2.8266
1136	2.5479	0.9063	1.3534	29.677	2.133	-3.9013	24.8595	7.2547	4.6377	0.8239	0.9242	0.4783	2	33.6449	11.04	10.6641	23.0841	25.8286	-1.3126
1137	2.2693	0.8903	1.2101	10.9644	1.8503	11.6709	23.653	6.3473	4.5094	0.8838	0.9473	0.5164	2	28.6225	14.1283	7.4998	27.3617	20.8923	3.3405
1138	2.2112	0.8047	0.9717	8.8952	1.6404	-10.0125	24.2468	5.5901	4.2147	0.7619	0.8713	0.4612	2	23.5606	9.9423	8.652	21.5587	26.674	-2.359
1139	2.4609	0.9362	1.3625	24.9044	2.1158	3.8136	13.1119	7.238	2.4682	0.8574	0.935	0.5341	2	17.865	7.418	5.4391	13.8875	12.6121	0.6813
1140	3.3737	0.8197	1.6233	70.4985	2.6212	18.84	16.6969	8.6879	3.1197	0.6434	0.9405	0.3943	2	27.104	10.4498	5.9273	26.501	13.5511	5.1064	0.6434
1141	2.2001	0.8724	1.1269	8.448	1.7561	-12.9346	7.7003	6.0299	1.4391	0.8388	0.9331	0.5591	2	8.6775	3.7402	2.8257	6.6893	8.6966	-1.1224
1142	4.1782	0.8894	2.295	95.0326	3.5464	18.1673	9.9288	11.6746	1.9518	0.7209	0.9635	0.4437	2	22.7865	7.745	2.7364	17.4537	8.1249	4.1397	0.7209
1143	3.1556	0.8376	1.5945	60.706	2.4927	35.2363	13.8119	8.3042	2.652	0.7812	0.909	0.4293	2	22.023	11.6005	2.4255	27.0208	8.9454	7.7601	0.7812
1144	2.5601	0.8561	1.2497	30.3924	2.0344	-6.2565	9.5462	6.8855	1.7326	0.817	0.8842	0.4936	2	11.9299	4.2605	3.1262	8.631	10.143	-0.7464
1145	2.1624	0.8501	1.0449	6.764	1.6832	-0.3337	8.5418	5.7753	1.5454	0.8282	0.9067	0.4629	2	8.9253	3.9376	2.7176	8.5062	8.5706	-0.0298
1146	2.8044	0.8917	1.4746	43.1298	2.33	3.3001	10.8358	7.8559	2.0339	0.8583	0.9286	0.4622	2	15.9785	5.3702	4.1744	11.619	10.4781	0.5273
1147	2.3253	0.8146	1.0607	14.277	1.7518	-11.8592	5.5672	5.9507	0.9923	0.7696	0.8926	0.4619	2	5.9051	2.1762	1.9741	4.7114	6.2276	-0.7003
1148	2.4622	0.919	1.319	24.9562	2.0816	-7.9043	14.7682	7.1089	2.7401	0.8259	0.9202	0.5111	2	19.4793	6.6043	5.7101	12.9226	15.9354	-1.5397
1149	3.0783	0.7752	1.3012	56.9506	2.2572	6.8421	10.6954	7.4962	1.8565	0.7237	0.8513	0.4134	2	13.9168	5.071	2.7082	12.2672	9.9637	0.9522
1150	2.1916	0.8576	1.0891	8.0021	1.7218	4.581	6.6604	5.9051	1.2284	0.85	0.922	0.5191	2	7.2538	3.6313	1.669	6.9955	6.3553	0.3323
1151	3.1852	0.8108	1.4861	62.0841	2.4413	10.5437	14.3059	8.1129	2.6205	0.7406	0.8885	0.4005	2	21.26	7.3672	5.1086	18.3948	12.798	2.2416
1152	2.8963	0.8085	1.3419	47.3625	2.2015	-1.8827	6.6696	7.3569	1.2165	0.7885	0.853	0.4367	2	8.95	2.7993	1.9691	6.4096	6.7954	-0.1685
1153	4.2341	0.84	2.0761	95.4541	3.405	18.6441	11.5855	11.1728	2.1528	0.6547	0.8721	0.3132	2	24.0526	7.4361	3.9708	23.7454	9.4256	4.4844	0.6547
1154	2.276	0.8489	1.1104	11.3409	1.7775	-15.4794	10.1441	6.0699	1.8557	0.8277	0.9361	0.4794	2	11.264	3.8725	3.8463	8.0777	11.7148	-1.7436
1155	2.9472	0.9005	1.5739	50.0493	2.4799	26.3845	16.5826	8.3375	3.1304	0.783	0.9122	0.4394	2	26.0994	12.2505	5.7064	27.8772	12.207	6.8862
1156	2.6276	0.8005	1.2216	33.4362	1.9659	1.2301	13.1893	6.6081	2.4382	0.801	0.916	0.4472	2	16.1121	6.0235	3.3427	13.47	13.0267	0.1982
1157	2.8399	0.8303	1.3588	44.2898	2.2101	-1.2704	9.2401	7.4079	1.6949	0.8123	0.8817	0.481	2	12.5554	4.3413	3.4838	9.0257	9.3573	-0.1595
1158	2.7199	0.8799	1.4338	38.5237	2.2272	15.5615	11.085	7.5189	2.1138	0.8526	0.9286	0.5273	2	15.8937	7.4092	3.3936	14.05	9.36	2.4733
1159	3.5893	0.7956	1.6593	79.5351	2.7197	31.6462	16.8686	8.9711	3.12	0.6662	0.8692	0.3618	2	27.9901	13.0297	2.6287	36.0122	11.5306	8.8578	0.6662
1160	3.8307	0.8302	1.895	87.648	3.0324	4.81	14.3151	9.9913	2.7151	0.5469	0.9366	0.3043	2	27.1271	5.452	6.5873	17.9141	13.6267	1.3048	0.5469
1161	2.6524	0.8609	1.354	34.8346	2.1244	-21.4835	15.3947	7.1737	2.9057	0.8528	0.9182	0.4911	2	20.8444	4.7074	7.0108	9.5847	18.7024	-4.4781
1162	2.8606	0.8337	1.3928	45.2803	2.2358	19.3422	11.6716	7.4924	2.1697	0.816	0.8833	0.4863	2	16.2562	7.722	3.1934	15.8803	9.414	3.1443
1163	2.9868	0.895	1.6451	51.5569	2.5013	7.9584	14.9224	8.3982	2.9231	0.8657	0.9414	0.5362	2	24.5489	9.3177	5.8767	17.3783	13.7344	1.9537
1164	2.9443	0.8266	1.421	49.8029	2.2871	-1.7475	13.986	7.6459	2.5993	0.8369	0.905	0.4515	2	19.8741	6.078	5.2173	13.461	14.2302	-0.3473
1165	3.2002	0.8381	1.5619	62.6883	2.5313	18.5356	15.9734	8.4258	2.961	0.6921	0.8755	0.367	2	24.9488	9.3995	6.1684	25.6142	13.0124	4.6244	0.6921
1166	3.511	0.8166	1.6875	76.2952	2.724	16.2166	22.3906	9.0074	4.1948	0.7804	0.8783	0.4389	2	37.7842	14.3601	5.6099	32.7208	18.7591	6.1273
1167	2.3475	0.868	1.1987	15.7921	1.876	-5.0216	8.6171	6.4015	1.6136	0.8725	0.94	0.5325	2	10.3293	4.2998	2.9033	8.0753	9.0495	-0.5187
1168	3.1671	0.8449	1.5546	61.3267	2.5227	12.9992	17.3906	8.4066	3.216	0.762	0.8726	0.416	2	27.0355	9.8091	5.7797	23.5774	15.1301	3.5144
1169	2.7024	0.8279	1.3273	37.7481	2.0901	3.0619	16.4368	7.0284	3.104	0.8508	0.9188	0.5216	2	21.8165	8.9794	4.8646	17.2135	15.933	0.668
1170	3.1585	0.7819	1.3713	60.9053	2.3385	1.0927	12.1724	7.759	2.1513	0.7832	0.8235	0.3874	2	16.692	4.8469	2.9875	12.5106	12.0398	0.1824
1171	2.415	0.8457	1.1759	21.6957	1.8888	23.5677	18.5337	6.4161	3.3967	0.8349	0.9106	0.469	2	21.7938	11.7802	4.5166	25.1178	14.1661	5.1363
1172	1.8131	0.857	0.8715	0.4363	1.3963	3.7254	5.1438	4.8817	0.9183	0.8345	0.9219	0.4982	2	4.4828	2.6342	1.4283	5.2872	4.952	0.167
1173	2.0758	0.8531	1.0062	4.1846	1.6147	-13.9996	10.3972	5.5634	1.8805	0.8187	0.9335	0.5059	2	10.4617	4.5312	3.4114	8.9571	11.8522	-1.4646
1174	2.848	0.8898	1.5436	44.6258	2.3642	20.6543	19.3705	7.9613	3.7557	0.8034	0.9332	0.4915	2	29.9003	13.7303	5.4409	27.9347	15.37	6.1757
1175	3.6503	0.8432	1.7633	81.3103	2.9253	9.5773	15.1655	9.6695	2.7655	0.5954	0.8564	0.3062	2	26.7414	6.7603	6.626	22.0773	13.7133	2.5611	0.5954
1176	2.0383	0.9163	1.1318	3.4539	1.6875	1.7859	8.4549	5.8676	1.6309	0.8652	0.9983	0.5978	2	9.5693	5.1349	2.5731	8.5896	8.3037	0.1709
1177	3.7598	0.8614	1.9213	85.5831	3.0795	19.0891	19.9946	10.1748	3.7756	0.6617	0.9284	0.3812	2	38.4157	13.4999	8.6906	35.4158	16.1778	7.3332	0.6617
1178	2.3868	0.8532	1.1817	18.6558	1.8803	-3.6912	16.3326	6.3978	3.0167	0.8508	0.9156	0.4815	2	19.3002	7.441	4.8181	15.4553	16.935	-0.7124
1179	2.871	0.8422	1.4231	45.8978	2.2657	22.1153	16.4605	7.5962	3.0838	0.8238	0.9085	0.491	2	23.425	11.4752	4.5013	23.3711	12.8202	5.1805
1180	3.6041	0.8038	1.6201	79.8884	2.7583	20.6373	12.7449	9.101	2.2688	0.6261	0.8545	0.3517	2	20.648	7.8183	4.3087	22.2324	10.1149	4.2612	0.6261
1181	3.6167	0.8453	1.8368	80.1919	2.9039	24.029	14.9654	9.6046	2.862	0.6629	0.9243	0.3996	2	27.4884	11.1483	4.0936	27.8995	11.3694	6.6052	0.6629
1182	3.7876	0.8008	1.731	86.4796	2.8953	11.1468	15.0495	9.5283	2.734	0.5937	0.8726	0.3423	2	26.0506	7.4816	5.3502	21.8545	13.3722	2.9038	0.5937
1183	2.0587	0.8795	1.0642	3.8411	1.6447	-18.5526	9.7419	5.6885	1.8225	0.8588	0.9454	0.5434	2	10.3673	4.3528	3.8703	8.0098	11.5492	-1.9234
1184	3.318	0.8192	1.5131	68.2902	2.5741	14.6723	14.173	8.5393	2.5114	0.7495	0.8155	0.379	2	21.4452	7.7298	4.6186	20.3954	12.0931	3.1465
1185	2.1943	0.8353	1.0385	8.1557	1.6832	-17.3993	13.5817	5.7585	2.4494	0.8121	0.9095	0.4914	2	14.1046	5.3816	5.3799	10.9507	15.9444	-2.4541
1186	2.6698	0.8229	1.1858	36.0228	2.0516	21.8488	9.1337	6.9017	1.5693	0.7739	0.828	0.381	2	10.8308	5.086	2.3029	13.3489	7.138	2.3664
1187	2.9464	0.8491	1.4736	49.9466	2.3471	9.8452	15.5054	7.8597	2.9071	0.8129	0.9249	0.4582	2	22.8487	8.6541	5.0644	18.8891	13.9792	2.2495
1188	2.7615	0.8325	1.2952	40.5484	2.1501	17.7467	18.4825	7.222	3.3147	0.7751	0.852	0.4085	2	23.9385	10.4588	4.487	25.6021	15.2026	4.2483
1189	2.3623	0.838	1.1303	16.686	1.8289	6.8055	12.4762	6.2189	2.2676	0.8302	0.8911	0.4933	2	14.1019	6.6953	4.0519	13.5727	11.6273	0.9597
1190	3.8589	0.7918	1.6951	88.611	2.921	14.4493	14.4797	9.5995	2.5569	0.6431	0.8553	0.3037	2	24.5445	7.309	5.3222	24.0643	12.3877	3.5465	0.6431
1191	3.7513	0.8282	1.8393	85.3205	2.9596	14.6439	17.7289	9.7602	3.341	0.5915	0.9285	0.3427	2	32.6088	9.9616	6.6671	29.0661	15.133	4.7752	0.5915
1192	2.1757	0.8486	1.0539	7.3282	1.6918	-21.3949	13.2468	5.8005	2.4068	0.8012	0.9294	0.5206	2	13.9608	5.3847	4.8766	10.3431	16.0804	-2.9869
1193	3.4916	0.7958	1.6222	75.3372	2.6426	11.1458	24.8076	8.729	4.6103	0.7948	0.9133	0.4507	2	40.2429	14.4201	6.586	31.9939	22.042	4.4854
1194	2.2814	0.8622	1.1414	11.5768	1.8074	-15.5834	12.5648	6.1794	2.3209	0.8574	0.9237	0.4856	2	14.3415	4.8173	5.0472	9.9205	14.523	-2.2349
1195	4.7486	0.7826	2.1152	98.4113	3.5849	1.155	17.0688	11.6753	3.0923	0.5243	0.8538	0.2603	2	36.1039	4.8084	4.9206	18.4737	16.8715	0.417	0.5243
1196	2.1369	0.8721	1.0875	5.8537	1.7004	-15.6811	10.0732	5.8546	1.8711	0.8582	0.93	0.5104	2	10.9546	4.2295	4.0781	8.287	11.6528	-1.7178
1197	2.3411	0.7654	0.9437	15.3715	1.6661	-18.8519	16.9175	5.6292	2.8361	0.75	0.821	0.4236	2	15.965	5.5064	5.3648	13.0004	20.1063	-3.0097
1198	2.7711	0.9113	1.5143	41.1846	2.3471	23.2464	6.9678	7.9336	1.33	0.836	0.9224	0.4728	2	10.5513	4.9814	2.1331	10.5357	5.3479	2.4528
1199	2.2246	0.8609	1.113	9.592	1.7561	-11.9208	11.1404	6.0165	2.0609	0.8579	0.8949	0.4745	2	12.3993	4.4379	3.6163	9.3535	12.4687	-1.4781
1200	2.4258	0.8892	1.28	22.746	1.9873	-7.7352	17.5405	6.7765	3.3132	0.8503	0.936	0.534	2	22.4518	8.3545	6.2268	15.6452	18.8976	-1.7367
1201	3.0483	0.844	1.5103	55.3432	2.4199	20.3304	24.7708	8.0827	4.6286	0.8188	0.8995	0.4267	2	37.4114	16.0269	6.4392	37.5602	19.7352	7.6059
1202	3.3026	0.7945	1.43	67.8246	2.4885	19.2215	21.3063	8.2433	3.6961	0.5724	0.8285	0.2884	2	30.468	10.82	7.7151	37.5183	17.2113	5.8564	0.5724
1203	2.0076	0.7771	0.8175	2.8305	1.4305	-22.421	11.0834	4.9013	1.8486	0.7455	0.8506	0.3791	2	9.0607	3.112	3.7829	8.2094	13.5683	-2.0315
1204	2.0368	0.8577	0.9982	3.4093	1.589	-18.9203	9.7478	5.4879	1.773	0.7989	0.9318	0.5288	2	9.7303	4.2886	3.4194	8.1101	11.5916	-1.841
1205	2.9555	0.8066	1.315	50.3578	2.2443	23.8372	31.124	7.4894	5.4648	0.7598	0.8413	0.4192	2	40.9281	19.6932	8.6042	46.9776	23.7046	9.7561
1206	2.8389	0.9158	1.5451	44.2306	2.4199	32.0257	23.1743	8.1678	4.3839	0.7715	1.0992	0.4507	2	35.8066	18.5667	6.8636	41.1965	15.7525	11.4673
1207	2.3489	0.8631	1.0777	15.9218	1.8674	1.8098	21.7135	6.3689	3.6742	0.7225	0.8535	0.4274	2	23.4006	9.5365	7.9993	22.3113	21.3204	0.4235
1208	2.3345	0.9023	1.276	14.8554	1.9317	10.8102	12.4295	6.6174	2.3967	0.8644	0.9781	0.6005	2	15.86	8.3718	3.3838	13.9412	11.0861	1.7145
1209	2.2003	0.8653	1.1047	8.4634	1.7432	-27.1514	16.4782	5.9812	3.0435	0.8548	0.9206	0.5421	2	18.2035	6.4148	6.9757	11.8337	20.9514	-4.9425
1210	2.7991	0.8162	1.2338	42.8168	2.1415	10.136	19.0488	7.1769	3.2747	0.7405	0.8272	0.3682	2	23.5024	8.6852	7.1189	23.5874	17.1178	2.3822
1211	3.7465	0.784	1.634	85.0061	2.8054	2.6335	16.9269	9.2279	2.9973	0.4977	0.8615	0.2946	2	27.6585	5.5843	7.6543	18.9531	16.4808	0.7284	0.4977
1212	2.88	0.8171	1.3702	46.3376	2.2101	-11.2286	22.4946	7.3932	4.169	0.7994	0.9329	0.4899	2	30.8221	8.7962	7.5709	17.9555	25.0201	-3.4609
1213	2.9833	0.8946	1.6204	51.3909	2.497	21.5564	16.4048	8.3842	3.1705	0.8589	0.9281	0.5145	2	26.5824	12.3516	4.889	24.0056	12.8689	5.7302
1214	2.5333	0.9025	1.3613	28.5929	2.1115	25.7388	7.0717	7.1828	1.3402	0.8455	0.9579	0.4916	2	9.6267	5.0596	1.6104	10.2916	5.2516	2.4778
1215	2.3438	0.8393	1.1257	15.5816	1.816	-9.3091	13.6031	6.1801	2.4778	0.8512	0.9068	0.5017	2	15.313	6.035	5.0005	12.0284	14.8695	-1.4255
1216	3.5819	0.8358	1.7415	79.2833	2.8439	2.8189	11.3461	9.4054	2.1008	0.5341	0.8819	0.2952	2	19.7593	3.8121	4.5964	12.9133	11.0266	0.557	0.5341
1217	2.5629	0.9159	1.4138	30.5538	2.1672	3.3614	16.4552	7.3741	3.1549	0.8525	0.9193	0.5546	2	23.2643	9.6013	6.5589	17.3115	15.9016	0.782
1218	3.7473	0.8355	1.8984	85.0322	2.981	18.6248	13.4679	9.8358	2.5994	0.6676	1.0218	0.3829	2	25.5675	8.9581	4.5775	23.3959	10.9593	4.7619	0.6676
1219	3.5567	0.8117	1.6728	78.2804	2.7454	13.0107	12.7581	9.0692	2.3532	0.7938	0.8834	0.4127	2	21.3417	7.3571	2.6993	17.8255	11.0978	2.7767
1220	3.6812	0.8147	1.7512	82.6175	2.8568	-1.155	12.4586	9.4224	2.3155	0.5237	0.9146	0.2874	2	21.8175	3.3703	5.2954	11.7254	12.6022	-0.252	0.5237
1221	3.7481	0.8214	1.7884	85.1108	2.9339	17.5094	15.1122	9.6719	2.7944	0.6843	0.8905	0.3908	2	27.0267	9.604	4.0066	24.5748	12.466	4.7322	0.6843
1222	2.8015	0.8469	1.3528	42.9732	2.2186	7.7591	14.5419	7.4536	2.6393	0.7911	0.8583	0.4163	2	19.6723	7.1098	4.9645	17.0802	13.4131	1.5264
1223	2.3048	0.8628	1.1657	13.0159	1.8289	-2.2955	7.8814	6.2474	1.4706	0.8604	0.9274	0.5155	2	9.1874	3.945	2.4231	7.6532	8.0623	-0.2109
1224	2.7695	0.8528	1.4046	41.088	2.2058	26.9365	13.635	7.42	2.5811	0.8243	0.9223	0.4733	2	19.1517	9.8735	3.1817	20.8628	9.9622	5.1588
1225	2.8065	0.8259	1.3675	43.2669	2.1715	18.3629	14.5452	7.2819	2.7315	0.853	0.9207	0.4637	2	19.8906	9.1584	3.5937	19.7523	11.8747	3.6525
1226	3.6312	0.8455	1.8483	80.6484	2.9168	18.8238	12.4689	9.6453	2.3894	0.8014	0.9324	0.4642	2	23.0463	9.0373	4.1125	19.4666	10.122	4.3382
1227	2.5655	0.8618	1.3183	30.7873	2.0516	-1.1876	9.8552	6.946	1.8704	0.8821	0.9449	0.5481	2	12.9921	5.3117	3.2049	9.691	9.9726	-0.1543
1228	3.1381	0.7907	1.3635	59.8459	2.3471	16.2097	12.4419	7.7952	2.1763	0.7427	0.8204	0.4003	2	16.9645	6.9232	3.9686	17.2938	10.4248	2.7499
1229	3.3204	0.8402	1.6714	68.4301	2.6384	26.8844	12.0066	8.7646	2.2896	0.7739	0.8964	0.412	2	20.0678	9.0114	3.7982	21.8749	8.7786	5.3951
1230	2.7693	0.8547	1.3485	41.0687	2.2101	13.3526	5.8853	7.4355	1.0674	0.7723	0.8753	0.4061	2	7.9363	3.1306	1.8263	7.7086	5.0994	1.0597
1231	3.2478	0.8629	1.6572	64.903	2.6426	16.2091	15.0002	8.8041	2.8235	0.7542	0.911	0.4466	2	24.8583	9.6426	6.4581	21.5912	12.5689	4.0293	0.7542
1232	3.7904	0.7592	1.5611	86.6119	2.754	18.7375	11.6765	9.0406	2.0163	0.5903	0.829	0.3081	2	18.2282	6.339	3.1834	20.574	9.4884	3.4155	0.5903
1233	3.5606	0.804	1.5984	78.5805	2.724	10.1414	14.8759	8.9936	2.6438	0.4684	0.8577	0.2497	2	23.7777	5.7495	5.7497	23.0232	13.367	2.4114	0.4684
1234	3.7504	0.7769	1.6398	85.2681	2.784	11.5113	9.4616	9.1531	1.6951	0.4874	0.8743	0.3053	2	15.5152	4.3417	3.0141	14.2233	8.3723	1.786	0.4874
1235	4.0934	0.8292	2.0543	93.4696	3.2466	20.3298	16.4914	10.6629	3.1772	0.6914	0.9443	0.3636	2	33.8783	11.6653	4.4888	32.0792	13.139	6.8874	0.6914
1236	3.9017	0.7703	1.6447	89.7427	2.8782	1.3011	12.2577	9.4423	2.1351	0.4639	0.8411	0.2786	2	20.1603	3.6332	4.7543	13.0399	12.0984	0.2623	0.4639
1237	2.1349	0.8853	1.1203	5.8234	1.7218	-18.4892	16.8142	5.9375	3.1725	0.852	0.9176	0.4957	2	18.8369	6.3919	7.6439	12.8956	19.9221	-3.4828
1238	2.1041	0.9036	1.139	4.889	1.7261	-18.7034	8.425	5.9731	1.6066	0.8933	0.9593	0.5495	2	9.5961	3.7006	3.2753	6.7347	10.0011	-1.7948
1239	2.0651	0.8965	1.0993	3.9456	1.679	-19.0039	11.5672	5.8165	2.1862	0.9187	0.9856	0.5829	2	12.7158	5.6073	4.6491	9.6198	13.7655	-2.4165
1240	2.1216	0.8261	0.974	5.4157	1.6061	-25.8203	12.016	5.5059	2.1256	0.8063	0.8753	0.4471	2	11.7036	3.7382	4.5475	8.3608	15.1193	-3.0219
1241	2.1264	0.7973	0.9165	5.6119	1.559	-14.1963	6.7805	5.3264	1.1667	0.7931	0.873	0.4257	2	6.2143	2.4141	2.2647	5.6709	7.7432	-0.8822
1242	4.5649	0.8004	2.0976	97.6377	3.5164	10.1469	10.9424	11.479	1.9995	0.5661	0.8842	0.3432	2	22.9528	5.7037	3.7071	16.6175	9.8321	2.329	0.5661
1243	2.2133	0.8848	1.1577	9.0498	1.7903	3.5647	10.7296	6.1523	2.019	0.8704	0.9239	0.5464	2	12.4217	6.0966	3.5028	11.1578	10.3474	0.4428
1244	2.4008	0.8201	1.058	20.1677	1.8246	14.685	17.3196	6.1855	2.9624	0.7801	0.8405	0.3925	2	18.3241	8.491	4.9894	21.6308	14.7758	2.6909
1245	2.5051	0.8561	1.224	26.7107	1.9873	-10.0262	20.1018	6.7375	3.6519	0.8157	0.8838	0.4606	2	24.6046	7.719	6.5741	16.76	22.1163	-2.4669
1246	4.3437	0.8051	2.0845	96.2726	3.3579	24.2109	15.8652	10.9862	3.0102	0.7397	0.8543	0.3884	2	33.071	12.677	4.4952	32.6384	12.024	8.0068
1247	3.7747	0.8451	1.8913	86.0307	3.0367	25.4775	11.0519	10.0215	2.0858	0.7671	0.8796	0.4518	2	20.9024	9.0466	3.2453	20.0228	8.2362	5.3254
1248	2.1967	0.8553	1.0835	8.2633	1.7218	-10.3117	12.7892	5.9023	2.3477	0.8332	0.9125	0.517	2	13.8571	5.8654	4.6228	11.3441	14.1077	-1.4289
1249	4.4367	0.8046	2.0909	96.8967	3.4307	2.5295	13.0159	11.2144	2.4268	0.524	0.9118	0.3063	2	27.215	4.5743	4.9884	14.934	12.6866	0.6884	0.524
1250	2.9234	0.8887	1.5528	48.8218	2.4285	18.1123	18.1011	8.1618	3.4438	0.7904	0.9302	0.4511	2	28.1074	11.7767	6.741	26.1085	14.8221	5.0909
1251	2.4307	0.9017	1.2738	23.3253	2.0173	16.9895	11.9762	6.8858	2.2155	0.813	0.8821	0.4986	2	15.2553	7.5487	3.4497	15.1398	9.9417	2.5918
1252	2.3813	0.8471	1.168	18.1609	1.8631	-9.4745	9.8868	6.337	1.8223	0.8466	0.9158	0.4641	2	11.5478	3.9295	4.1285	8.4663	10.8236	-1.0941
1253	4.3675	0.7653	1.9116	96.4709	3.2166	24.9114	12.2249	10.5	2.2256	0.589	0.9574	0.275	2	23.3692	8.3457	2.8309	30.3524	9.1798	5.8216	0.589
1254	3.4454	0.7911	1.5357	73.6336	2.5912	24.5758	17.3294	8.5625	3.1081	0.7033	0.8589	0.3477	2	26.6128	11.0847	4.1484	31.8825	13.0709	6.5403	0.7033
1255	2.1914	0.8531	1.0789	7.9714	1.7132	-19.0495	7.2064	5.8729	1.3239	0.8481	0.8957	0.5141	2	7.775	2.9297	2.5753	5.6983	8.579	-1.4811
1256	3.3644	0.7924	1.5404	70.1439	2.5313	21.2114	25.2904	8.3756	4.6513	0.7625	0.8856	0.4457	2	38.9573	17.1447	6.8623	38.4665	19.9265	8.2634
1257	2.4793	0.8544	1.2201	25.5271	1.9616	1.9474	7.5336	6.6548	1.3812	0.8162	0.9006	0.5006	2	9.1917	3.8768	2.2705	7.7446	7.3869	0.179
1258	2.3355	0.8493	1.1468	14.8715	1.8289	-9.8689	19.0684	6.2319	3.509	0.8211	0.8832	0.5047	2	21.8676	8.4154	7.0542	16.6742	20.9502	-2.1581
1259	2.318	0.8526	1.1407	13.8128	1.8203	-19.2148	16.1737	6.2087	2.9715	0.8715	0.9135	0.5215	2	18.4493	6.5105	5.5459	12.4839	19.2814	-3.545
1260	3.981	0.7935	1.8337	91.5393	3.0238	11.7368	14.7121	9.9242	2.7184	0.6015	0.8908	0.3166	2	26.9776	7.2778	5.697	22.9853	12.9851	3.1663	0.6015
1261	3.1304	0.8499	1.5452	59.363	2.5056	18.9851	17.7769	8.3586	3.2863	0.7514	0.9081	0.4262	2	27.4689	11.3535	6.6872	26.6376	14.4022	5.215
1262	2.7784	0.8037	1.2511	41.5715	2.0944	4.7404	10.0999	7.0152	1.8012	0.7858	0.8659	0.4158	2	12.636	4.5994	2.6292	11.0621	9.6214	0.599
1263	3.1539	0.8566	1.6418	60.5955	2.5441	11.3038	16.7049	8.4873	3.2314	0.7947	1.1234	0.4459	2	27.4261	9.7069	5.0687	21.7688	14.8164	3.1002
1264	2.5155	0.89	1.3456	27.3939	2.0687	-3.459	13.5353	7.0331	2.5896	0.8361	0.9434	0.5053	2	18.2131	6.4461	5.8192	12.7565	14.0032	-0.63
1265	2.4422	0.8821	1.2956	24.1985	1.9873	7.523	11.5136	6.768	2.204	0.8866	0.9504	0.5482	2	14.917	6.9595	3.7906	12.6944	10.6475	1.1222
1266	2.3274	0.9723	1.3488	14.4696	2.0601	23.4134	11.3413	7.1096	2.1516	0.896	0.9803	0.5708	2	15.2972	8.5395	3.1142	14.9611	8.6861	3.5816
1267	2.5599	0.9151	1.3623	30.3565	2.1629	11.9928	21.9729	7.3597	4.0672	0.8262	0.8998	0.4983	2	29.9337	13.2259	8.0467	26.5429	19.3384	3.5899
1268	4.0077	0.7959	1.8569	91.9233	3.0538	17.6098	18.8443	10.021	3.4919	0.5894	0.9217	0.3518	2	34.9919	11.6238	5.8607	33.0419	15.5257	6.162	0.5894
1269	2.0349	0.8279	0.9368	3.3498	1.5376	-33.2638	10.5374	5.2927	1.8651	0.7929	0.9185	0.4738	2	9.8714	3.3697	4.5114	7.1122	14.0425	-3.2836
1270	5.7488	0.7931	2.7036	99.4492	4.4244	-0.3904	14.4864	14.3238	2.7343	0.5605	0.905	0.3044	2	39.1653	4.2734	4.3194	14.0404	14.5427	-0.1529	0.5605
1271	2.9062	0.8255	1.4158	47.8877	2.2529	-1.8092	16.8497	7.5371	3.1651	0.8526	0.919	0.4486	2	23.8558	7.2643	4.541	16.1929	17.1549	-0.4316
1272	2.6692	0.8102	1.2028	36.0041	2.0216	-4.1303	15.5599	6.7936	2.7549	0.7859	0.851	0.4116	2	18.7154	5.8953	5.2903	14.324	16.2022	-0.773
1273	3.8431	0.7917	1.7606	88.2625	2.9082	2.3373	15.4118	9.5589	2.8386	0.5817	0.8654	0.3105	2	27.134	5.3077	7.2278	17.0944	15.0518	0.6342	0.5817
1274	2.8482	0.7933	1.2737	44.6456	2.1244	12.6738	7.9733	7.0982	1.4307	0.8034	0.8689	0.4374	2	10.1556	4.3324	1.7011	9.9054	6.9627	1.2871
1275	3.651	0.8274	1.7644	81.3869	2.8739	19.5056	13.5197	9.4902	2.5136	0.7348	0.8706	0.4138	2	23.8542	9.1556	3.8559	22.1277	10.8825	4.6529
1276	3.0828	0.8317	1.4379	57.08	2.4156	22.7832	16.8749	8.0553	3.0122	0.743	0.8854	0.396	2	24.2644	10.6875	4.3422	26.9912	13.0298	5.5282
1277	2.4372	0.8449	1.1916	23.7869	1.906	-25.2257	16.5149	6.469	3.0421	0.8511	0.9129	0.508	2	19.6791	5.5408	7.0546	10.9078	20.6805	-4.9642
1278	3.4899	0.7636	1.4577	75.2394	2.5398	19.3703	16.5271	8.3722	2.8776	0.6594	0.8568	0.3294	2	24.0915	9.056	5.8971	27.4924	13.3254	4.6666	0.6594
1279	2.7574	0.825	1.289	40.241	2.1287	10.8661	14.2649	7.1462	2.573	0.8297	0.8908	0.4495	2	18.3874	7.7137	3.9551	17.1601	12.7153	1.998
1280	2.6573	0.7884	1.0915	35.1492	1.9616	-7.0546	17.7581	6.5818	2.9449	0.7358	0.8049	0.3666	2	19.383	5.6011	6.7347	15.2802	19.0106	-1.3674
1281	3.6373	0.7348	1.4374	80.9026	2.557	2.8405	18.5703	8.397	3.1789	0.5106	0.831	0.2794	2	26.6929	5.7987	6.8226	20.7566	18.0428	0.7582	0.5106
1282	2.0784	0.8095	0.914	4.2145	1.5419	1.9534	20.4663	5.2858	3.539	0.7623	0.8731	0.4614	2	18.7062	9.6248	5.998	20.8587	20.0668	0.3654
1283	4.3712	0.7868	2.0054	96.4993	3.3065	6.1293	16.1711	10.8051	3.0013	0.4583	0.9222	0.2634	2	32.4296	5.986	5.4043	22.7263	15.1798	1.9877	0.4583
1284	2.4439	0.7869	1.0372	24.3188	1.7903	-21.9826	14.8204	6.042	2.5441	0.7853	0.8453	0.4178	2	15.3717	4.173	4.8143	9.9892	18.0778	-3.3791
1285	3.9573	0.7916	1.8356	91.1017	2.9981	-1.1353	15.8496	9.8414	2.9562	0.5238	0.9162	0.2959	2	29.0935	4.4132	6.2442	14.9137	16.0299	-0.3303	0.5238
1286	1.926	0.8747	0.9701	1.5771	1.5205	-25.1914	8.1708	5.2926	1.4977	0.8368	0.9389	0.5416	2	7.9265	3.5429	3.3159	6.542	10.2292	-1.9968
1287	2.742	0.8826	1.461	39.3989	2.2529	18.643	9.6125	7.6028	1.8472	0.8658	0.9323	0.534	2	14.0439	6.7941	3.0271	12.7237	7.8205	2.6182
1288	3.1618	0.8588	1.6411	61.0826	2.557	27.2836	18.7711	8.5302	3.6113	0.7866	0.9889	0.4165	2	30.8053	14.0903	4.3436	33.8276	13.6496	8.4048
1289	1.9323	0.8877	0.998	1.7093	1.5462	-12.9235	10.5724	5.3887	1.958	0.8634	0.9305	0.5611	2	10.5513	5.3356	3.7376	9.5085	11.9386	-1.3636
1290	3.7863	0.8173	1.7525	86.4002	2.951	9.6866	12.7593	9.7212	2.3002	0.6279	0.8542	0.3326	2	22.3607	5.9982	5.625	18.0366	11.5234	2.166	0.6279
1291	2.9641	0.8138	1.399	50.5432	2.27	7.7487	21.835	7.578	4.031	0.8512	0.895	0.4899	2	30.5471	12.2358	5.7796	24.9748	20.1434	2.367
1292	2.1864	0.8296	1.018	7.8027	1.6661	1.1977	15.0502	5.6982	2.6888	0.7891	0.8549	0.4771	2	15.3211	7.2783	4.121	15.254	14.8693	0.1835
1293	2.3977	0.8698	1.2336	19.9008	1.9231	9.4227	17.5175	6.5516	3.2984	0.8607	0.929	0.4962	2	21.6096	9.9098	5.3887	19.9696	15.8663	2.0362
1294	2.5108	0.8638	1.2625	27.0781	2.0088	3.9362	17.2512	6.8138	3.1964	0.8422	0.9359	0.4794	2	21.7797	8.8022	6.2893	18.3601	16.5719	0.8573
1295	4.2606	0.7697	1.8228	95.6795	3.1523	7.1087	14.6082	10.3028	2.5845	0.5239	0.8517	0.2769	2	26.6279	5.6502	4.4461	20.406	13.5697	1.8929	0.5239
1296	3.0112	0.7898	1.3229	53.1435	2.2443	7.4595	21.4407	7.4713	3.7964	0.8022	0.8361	0.4386	2	28.3639	10.8184	6.8701	24.6647	19.8409	2.1158
1297	3.58	0.7649	1.5509	79.2078	2.6127	23.8086	22.2366	8.6023	4.009	0.6639	0.8866	0.3496	2	34.4867	14.1346	5.0346	40.4263	16.9426	8.2108	0.6639
1298	3.2828	0.829	1.5785	66.7134	2.5741	19.1608	19.2083	8.5502	3.5462	0.7873	0.8533	0.4067	2	30.3203	12.1254	7.1903	29.8113	15.528	5.8096
1299	2.3832	0.8803	1.2508	18.3422	1.9317	7.0151	18.4217	6.5909	3.496	0.8521	0.9291	0.491	2	23.0418	10.0273	5.8204	20.4218	17.1298	1.6164
1300	2.8217	1.421	3.6977	43.7578	3.5763	-5.8342	11.0917	12.5968	3.2559	1.4826	1.5306	1.5066	2	41.0136	15.2924	9.5056	10.1506	11.7388	-2.3928
1301	2.6418	0.7566	1.0563	34.0969	1.876	-6.6283	24.2663	6.2795	4.0819	0.7035	0.8328	0.3744	2	25.6325	7.9874	8.3919	21.3359	25.8744	-1.699
1302	3.409	0.8341	1.6114	72.2611	2.694	15.0922	27.801	8.9326	5.0152	0.7358	0.8733	0.3708	2	44.7986	15.5141	8.7215	41.8385	23.605	6.7611	0.7358
1303	2.8671	0.8572	1.453	45.6584	2.3	-16.3728	19.7241	7.7211	3.7118	0.8526	0.9279	0.5161	2	28.6591	7.1529	8.7437	13.8608	22.9536	-4.6923
1304	3.0616	0.7799	1.2828	56.0911	2.2572	20.3818	15.4614	7.5012	2.6441	0.5617	0.8246	0.2658	2	19.8339	7.3139	5.7985	27.5215	12.31	4.0425	0.5617
1305	3.2574	0.8585	1.6343	65.4278	2.6384	31.6341	17.8435	8.7856	3.3192	0.7232	0.9095	0.4093	2	29.1616	14.2178	6.5018	34.7388	12.199	9.225	0.7232
1306	4.2963	0.7391	1.7112	95.8487	3.0581	17.2013	28.2189	9.9755	4.8407	0.61	0.8175	0.3275	2	48.2882	15.9582	8.3491	48.7274	23.3648	8.3062	0.61
1307	6.1325	0.7628	2.5592	99.7388	4.5529	3.788	19.2578	14.6955	3.3537	0.6336	0.84	0.3319	2	49.2845	8.0164	6.6507	24.1535	18.5286	1.8669	0.5467
1308	3.4097	0.7488	1.3793	72.333	2.4328	17.9245	26.3933	8.0208	4.5387	0.5845	0.8208	0.2763	2	36.4043	12.5106	8.4592	45.2785	21.6622	6.5253	0.5845
1309	2.5461	0.7218	0.9602	29.5165	1.7261	-17.3175	13.7422	5.7739	2.2853	0.7204	0.7872	0.3679	2	13.1953	3.6466	4.4716	9.9115	16.1222	-2.2851
1310	3.8017	0.7407	1.5348	87.0891	2.6983	1.179	17.4182	8.847	3.0217	0.5123	0.8418	0.2589	2	26.7334	4.7711	6.1194	18.4301	17.2127	0.3152	0.5123
1311	2.1285	0.8398	1.0097	5.6723	1.6361	14.8491	18.1157	5.6155	3.2573	0.8351	0.8767	0.4669	2	18.2914	9.9178	4.8603	21.2435	15.4258	2.7161
1312	3.0758	0.8323	1.4199	56.7353	2.4114	12.8906	23.4586	8.0426	4.1415	0.6079	0.8529	0.319	2	33.3088	10.8118	8.4613	33.8962	20.435	4.2937	0.6079
1313	2.3916	0.8112	1.085	19.2023	1.7989	-5.1643	13.1976	6.095	2.3494	0.7999	0.8677	0.4291	2	14.3194	5.2157	4.5647	12.1557	13.8791	-0.7395
1314	2.1232	0.8643	1.0658	5.4911	1.6747	-20.7529	16.6825	5.7647	3.0843	0.84	0.9099	0.4833	2	17.7802	6.0449	6.7831	12.5084	20.1438	-3.6899
1315	2.7906	0.8525	1.3613	42.3485	2.2229	16.3487	23.8808	7.4733	4.35	0.8204	0.8645	0.4447	2	32.509	14.1988	5.877	31.9269	19.9763	5.3148
1316	2.9198	0.7995	1.3026	48.5572	2.1972	16.7644	15.6823	7.3336	2.7855	0.729	0.8577	0.3856	2	20.4278	8.4582	3.5133	21.9346	13.0536	3.4246	0.729
1317	2.4244	0.8647	1.1979	22.5931	1.9359	4.5746	16.796	6.586	3.0549	0.8334	0.9043	0.4936	2	20.1199	8.8319	5.7058	17.892	16.0275	0.9204
1318	1.9243	0.8757	0.9762	1.5477	1.5205	-16.6044	16.614	5.2936	3.0638	0.8651	0.9266	0.5251	2	16.2186	7.48	6.8263	14.2437	19.3719	-2.693
1319	2.353	0.8462	1.155	16.1653	1.8374	-12.7819	16.6096	6.2553	3.0669	0.8576	0.9224	0.4617	2	19.1841	6.1973	6.1037	13.4219	18.7327	-2.4521
1320	3.0095	0.7535	1.2308	52.9966	2.1458	5.019	27.9602	7.124	4.8306	0.7223	0.8534	0.4104	2	34.4134	12.6272	7.2059	30.7659	26.5576	1.7272
1321	2.7584	0.7187	1.037	40.3178	1.8717	4.0312	17.0203	6.2283	2.8338	0.7206	0.7868	0.3524	2	17.65	6.4681	4.8574	18.3525	16.3338	0.7115
1322	3.1127	0.7825	1.3093	58.1843	2.3043	4.4592	21.7251	7.6519	3.7173	0.7446	0.8458	0.4099	2	28.4447	9.7762	7.3268	23.8502	20.7558	1.2684
1323	2.8095	0.8162	1.3151	43.3649	2.1501	-2.0606	17.1996	7.2038	3.1399	0.7865	0.855	0.4373	2	22.6192	7.2104	5.311	16.4884	17.5543	-0.4661
1324	2.1795	0.861	1.0833	7.5423	1.7175	-19.7279	9.5451	5.8955	1.7539	0.8523	0.9291	0.5236	2	10.3402	3.9441	3.6015	7.5326	11.4285	-2.0399
1325	2.6981	0.802	1.2133	37.5219	2.0259	5.2938	9.6716	6.7982	1.7261	0.7769	0.8895	0.4697	2	11.7345	4.9232	2.3931	10.4821	9.1594	0.6212
1326	2.4104	0.8476	1.178	21.0557	1.8888	-16.756	26.0596	6.4182	4.783	0.8839	0.9038	0.488	2	30.6982	9.7055	11.129	19.8868	30.4264	-5.1438
1327	4.3755	0.8274	2.1568	96.556	3.4736	5.8269	21.0232	11.3741	3.9865	0.5927	0.9096	0.3059	2	45.3428	8.6988	8.284	28.4347	19.7981	2.6421	0.5927
1328	3.4899	0.7718	1.4849	75.2149	2.5655	29.3596	22.3871	8.4616	3.9286	0.725	0.8436	0.3761	2	33.2426	15.7077	5.9353	41.7653	15.8146	9.7599
1329	3.9037	0.7951	1.771	89.8239	2.9682	18.2821	27.1926	9.7509	4.9388	0.6548	0.854	0.37	2	48.1581	17.0254	6.8962	46.0192	22.2215	8.8043	0.6548
1330	3.033	0.7913	1.321	54.4296	2.2657	-9.5687	18.9704	7.5402	3.3235	0.7735	0.8318	0.4015	2	25.0599	5.9483	8.7213	14.8135	20.7853	-2.3979
1331	3.0911	0.8027	1.4078	57.3607	2.3428	30.2134	18.9571	7.7946	3.4239	0.7681	0.8665	0.4376	2	26.6878	13.8531	3.4897	31.6541	13.2297	8.0633
1332	3.6849	0.8113	1.7159	82.7721	2.8482	28.2	17.7101	9.3916	3.2357	0.7358	0.8784	0.3607	2	30.3887	13.1564	3.3089	36.4723	12.7156	8.5696
1333	3.9058	0.7635	1.6712	89.9051	2.8568	7.4941	22.3274	9.3679	3.9831	0.4586	0.9162	0.283	2	37.3135	8.6412	6.8704	30.5359	20.6542	2.7963	0.4586
1334	3.0775	0.8523	1.529	56.9075	2.467	14.9679	16.4459	8.2402	3.0516	0.7967	0.877	0.4719	2	25.1458	10.3633	5.0917	21.9603	13.9846	3.7638
1335	2.2521	1.1661	1.66	10.3389	2.3343	4.7858	16.6593	8.25	3.3521	0.8098	1.3815	0.6414	2	27.6545	11.4969	9.2734	17.9257	15.8621	1.3235
1336	2.3133	0.8043	1.0203	13.5733	1.7218	-2.4717	18.9305	5.8453	3.3043	0.7725	0.8411	0.4572	2	19.3148	8.392	5.1192	18.3535	19.3975	-0.4774
1337	2.4127	0.7905	1.0087	21.409	1.7732	0.7262	15.9318	5.9919	2.682	0.7186	0.8431	0.3728	2	16.0704	6.0137	4.2997	16.1296	15.8165	0.1167
1338	2.1419	0.8407	1.0158	6.0656	1.649	-16.2728	13.7557	5.6569	2.4701	0.8364	0.904	0.4711	2	13.973	5.2603	5.1845	11.167	15.994	-2.2738
1339	3.0851	0.8373	1.5348	57.1447	2.4328	21.6085	10.0191	8.1155	1.8948	0.8261	0.9096	0.4922	2	15.3773	7.1886	1.9408	14.6051	7.8542	3.3228
1340	2.488	0.8955	1.3379	25.8395	2.0559	-11.4122	7.8332	6.9993	1.4973	0.8502	0.967	0.5643	2	10.48	3.7287	3.5612	6.6079	8.7275	-1.196
1341	2.995	0.7978	1.2975	52.0144	2.2529	14.4907	22.9007	7.5068	3.9582	0.7478	0.8066	0.4176	2	29.7136	12.4841	5.6426	29.8923	19.5825	4.3057
1342	2.8922	0.7596	1.1545	47.1408	2.073	-1.9429	13.9051	6.9015	2.3261	0.7077	0.8385	0.367	2	16.0534	4.8911	5.7674	13.3259	14.1757	-0.3119
1343	2.6421	0.8178	1.1991	34.1153	2.0173	7.9112	9.9375	6.7885	1.7553	0.7821	0.8757	0.4144	2	11.916	4.7353	2.9713	11.426	9.1512	0.9427
1344	2.4463	0.9157	1.3119	24.4736	2.0601	-19.3354	15.4872	7.0375	2.8871	0.8449	0.9611	0.5361	2	20.3177	5.9804	8.0372	11.1545	18.4819	-3.9285
1345	2.3943	0.8332	1.1414	19.5511	1.846	-19.5786	17.9062	6.2674	3.261	0.8022	0.8857	0.4563	2	20.4381	5.7688	7.3604	12.6422	21.4114	-4.0015
1346	2.9867	0.8052	1.324	51.5362	2.2657	13.7587	17.7449	7.5551	3.1097	0.7443	0.8135	0.4151	2	23.4942	9.5849	6.11	23.0914	15.3038	3.2325
1347	3.5272	0.7855	1.5912	77.0364	2.6384	21.051	11.0558	8.7047	2.021	0.7494	0.8696	0.424	2	17.592	7.4042	3.2038	17.4628	8.7287	3.7033
1348	2.1716	0.8387	1.0365	7.145	1.6704	-18.0249	12.5227	5.7219	2.2684	0.8151	0.8835	0.4893	2	12.9798	4.8926	4.6326	9.9989	14.7802	-2.3396
1349	3.0288	0.8085	1.3738	54.1757	2.3086	18.3929	17.1952	7.6933	3.0706	0.7853	0.8529	0.3887	2	23.6227	9.7997	4.7762	25.2103	14.0328	4.3449
1350	2.9137	0.8231	1.371	48.3134	2.2529	11.8263	15.5564	7.5344	2.8307	0.787	0.8879	0.4255	2	21.3278	8.3589	5.4447	19.6443	13.7165	2.5223
1351	3.7405	0.8169	1.8134	84.7968	2.9125	8.2397	13.6488	9.5998	2.5783	0.5525	0.9172	0.3411	2	24.7508	6.3117	5.7635	18.5029	12.5244	2.0394	0.5525
1352	3.0874	0.846	1.5377	57.2527	2.4585	1.9638	17.2697	8.2061	3.2361	0.8337	0.9108	0.4913	2	26.5556	8.84	6.4103	17.9917	16.9304	0.5215
1353	2.0857	0.8383	0.9826	4.409	1.5976	-2.5665	14.3191	5.4928	2.5615	0.8311	0.8983	0.5082	2	14.0699	7.1035	4.6674	13.9763	14.6868	-0.3611
1354	1.834	0.8565	0.8855	0.5967	1.4134	-37.5769	13.8906	4.935	2.4924	0.823	0.9271	0.4754	2	12.3001	4.4636	5.7011	9.3886	19.1105	-4.622
1355	2.9541	0.8565	1.472	50.296	2.3728	1.0956	21.8209	7.9489	4.0409	0.8279	0.8955	0.4821	2	32.1204	10.7564	8.7238	22.312	21.5821	0.3519
1356	2.6004	0.814	1.196	31.9969	1.9745	-19.2138	12.0211	6.6497	2.1621	0.8233	0.8936	0.4898	2	14.3772	4.257	4.5914	8.691	14.3306	-2.7624
1357	3.2876	0.8204	1.5587	66.9442	2.5527	34.2599	14.1896	8.4733	2.6102	0.7199	0.8834	0.3828	2	22.1174	11.1483	3.0786	29.1225	9.3282	7.5774	0.7199
1358	3.4442	0.8163	1.6437	73.5853	2.6683	22.8393	15.3757	8.8321	2.8615	0.6337	0.8907	0.3427	2	25.2731	9.8376	4.2858	28.7089	11.8639	5.7722	0.6337
1359	3.1255	0.8267	1.5048	58.9035	2.4371	25.4266	19.8675	8.117	3.6832	0.756	0.8943	0.4281	2	29.8966	13.9447	4.6305	32.5714	14.8156	7.6017
1360	3.4959	0.8001	1.5704	75.5823	2.6598	23.0878	12.3758	8.7876	2.2116	0.6576	0.8564	0.3686	2	19.4349	7.9955	3.4573	21.6922	9.5183	4.4871	0.6576
1361	3.2381	0.8241	1.5292	64.3348	2.5227	7.1801	10.5349	8.3832	1.9217	0.7602	0.8756	0.4372	2	16.1099	5.432	3.6322	12.4239	9.7783	1.1567
1362	3.0059	0.8413	1.4835	52.808	2.3771	25.0076	15.1361	7.9451	2.8262	0.8062	0.8934	0.4744	2	22.4544	11.0001	3.803	23.1882	11.3512	5.6153
1363	2.4755	0.8296	1.1094	25.4058	1.906	-15.8345	12.1872	6.4518	2.0956	0.7866	0.8519	0.4441	2	13.5205	4.1288	4.67	9.2962	14.1166	-2.1409
1364	2.6451	0.7944	1.1175	34.3362	1.9659	11.7516	15.3513	6.6016	2.5986	0.707	0.826	0.3618	2	17.1551	6.9176	3.3624	19.1198	13.5477	2.016
1365	3.4724	0.802	1.5952	74.5073	2.6469	-2.5909	14.8368	8.7492	2.7051	0.5602	0.8921	0.331	2	23.6676	4.4259	7.1497	13.3694	15.2215	-0.6132	0.5602
1366	2.4271	0.8407	1.1722	22.9332	1.8888	-2.5554	14.3551	6.4105	2.6249	0.8508	0.9101	0.4629	2	16.827	6.3846	5.2128	13.7933	14.7223	-0.43
1367	3.7227	0.7997	1.7729	84.2228	2.8397	26.3037	11.3171	9.3522	2.1454	0.7862	0.9207	0.411	2	20.0641	8.7057	2.2785	21.1805	8.3404	5.2776
1368	1.8398	0.9236	1.0184	0.6696	1.5162	-14.9952	11.1963	5.3384	2.1359	0.9063	0.9977	0.5516	2	11.4023	5.3917	4.4846	9.7749	12.8747	-1.7098
1369	2.6521	0.8348	1.2888	34.7976	2.0644	7.4677	15.5263	6.9554	2.8769	0.8093	0.8779	0.4589	2	20.0103	8.0868	5.6685	17.6234	14.3668	1.4943
1370	2.2871	0.8174	1.0422	11.8918	1.7261	-10.5737	16.0945	5.873	2.8561	0.7911	0.8879	0.4805	2	16.7737	6.7777	5.607	14.1054	17.7966	-1.7736
1371	2.2908	0.7916	0.9793	12.1286	1.679	-8.917	21.3171	5.6971	3.6643	0.7861	0.8516	0.4255	2	20.8758	8.0177	6.7207	18.8439	23.2189	-1.8615
1372	1.9968	0.8158	0.8903	2.6529	1.4862	-28.7508	13.1696	5.1178	2.291	0.8076	0.8763	0.4367	2	11.7249	4.0345	5.3013	9.238	16.9569	-3.371
1373	2.934	0.8233	1.3681	49.4138	2.27	14.7405	19.9881	7.5884	3.6036	0.7861	0.8535	0.4138	2	27.3457	11.0827	5.7978	26.783	17.0418	4.0309
1374	3.6643	0.8086	1.7177	81.924	2.8225	3.8806	8.5258	9.308	1.5734	0.5127	0.8919	0.3017	2	14.6448	3.0412	3.034	10.0786	8.1951	0.5683	0.5128
1375	3.9351	0.8767	2.0927	90.5566	3.2851	25.7639	12.9105	10.8387	2.4927	0.738	0.8987	0.3806	2	27.0177	10.6083	3.8175	27.8748	9.5845	6.9608
1376	2.0696	0.8562	1.014	4.08	1.6147	-17.4631	13.6106	5.567	2.4791	0.8241	0.8827	0.5095	2	13.8011	5.7348	5.5998	11.2564	15.9869	-2.4101
1377	3.9104	0.8237	1.8429	90.122	3.0752	23.9104	14.8532	10.1185	2.7052	0.7029	0.84	0.3818	2	27.373	10.8606	4.9045	28.4422	11.3019	6.545	0.7029
1378	2.7057	0.9316	1.5328	37.918	2.3343	9.8046	12.7664	7.9184	2.4713	0.8707	0.9413	0.5238	2	19.5684	7.95	4.2689	15.1773	11.5146	1.9186
1379	2.8915	0.8101	1.347	47.1005	2.2015	16.9618	24.7301	7.3586	4.5269	0.7207	0.9191	0.4046	2	33.3114	13.9583	6.4912	34.5021	20.5359	5.6502	0.7207
1380	5.7249	0.8125	2.7597	99.3913	4.5101	-8.5842	15.7916	14.6139	2.9821	0.7146	1.0811	0.489	2	43.58	4.6445	4.6399	9.4973	17.1472	-3.741	0.7146
1381	3.7568	0.7866	1.6127	85.5043	2.8225	-4.0113	14.3157	9.2844	2.4866	0.4642	0.858	0.2919	2	23.087	3.4205	7.1702	11.7177	14.8905	-0.9261	0.4642
1382	2.79	0.8491	1.3404	42.2901	2.2143	-7.5944	12.7068	7.4427	2.2884	0.7835	0.857	0.4296	2	17.0322	4.58	5.6875	10.6612	13.6721	-1.2935
1383	2.6248	0.826	1.2132	33.3081	2.0216	-6.9216	11.5062	6.811	2.0495	0.7968	0.8797	0.4258	2	13.9593	4.2717	3.9579	10.0329	12.3021	-0.9662
1384	2.1696	0.8515	1.0606	7.0535	1.6918	-9.877	10.219	5.8038	1.8674	0.8126	0.9495	0.5222	2	10.8383	4.7928	3.5153	9.1779	11.2279	-1.0705
1385	3.3879	0.8498	1.7388	71.401	2.724	17.3328	19.1573	9.0447	3.6829	0.7199	0.9195	0.4371	2	33.3108	12.6966	5.6859	29.0441	15.8365	5.7737	0.7199
1386	2.3147	0.8695	1.1809	13.701	1.8503	-0.7079	8.057	6.3225	1.5049	0.8707	0.9405	0.5365	2	9.5145	4.2861	2.4452	7.9885	8.114	-0.0673
1387	2.2144	0.8355	1.0401	9.1271	1.7004	-35.0569	17.2294	5.8125	3.0831	0.7879	0.9192	0.495	2	17.9203	5.2368	7.9135	10.5786	23.2691	-6.2823
1388	1.9297	0.8919	1.0101	1.6799	1.5505	-4.599	10.7332	5.4073	2.005	0.8694	0.9376	0.5596	2	10.8416	5.7839	3.3234	10.3359	11.2269	-0.4986
1389	2.6895	0.8656	1.3856	37.0705	2.1672	-13.4038	12.4885	7.3137	2.366	0.8537	0.9349	0.524	2	17.304	5.1021	5.2662	9.7364	14.1626	-2.3194
1390	1.8113	0.8462	0.8538	0.4072	1.3791	-32.8107	12.1176	4.8155	2.1485	0.8508	0.8942	0.4896	2	10.346	4.4847	5.098	9.1605	16.0944	-3.3946
1391	2.6881	0.8791	1.3526	36.9954	2.1972	9.1561	11.3617	7.4236	2.0701	0.8068	0.8807	0.4887	2	15.3679	6.4513	3.2881	13.2004	10.3212	1.4071
1392	3.6101	0.8062	1.6775	80.0907	2.7711	27.722	20.112	9.144	3.6896	0.7419	0.8567	0.421	2	33.7378	15.4732	3.2749	36.7506	14.5367	9.3528
1393	3.0093	0.8516	1.5128	52.9757	2.4071	14.3332	11.983	8.051	2.2516	0.8144	0.8915	0.4948	2	18.1279	7.6771	3.8593	15.5167	10.2652	2.5983
1394	1.8809	0.7771	0.7624	0.9909	1.332	-12.1103	12.6927	4.5918	2.1074	0.7854	0.7857	0.3805	2	9.6769	4.2427	3.9903	11.1499	14.2297	-1.1719
1395	2.3683	0.8248	1.1	17.0778	1.8074	-21.2544	10.0565	6.1369	1.8026	0.8015	0.8854	0.4504	2	11.0622	3.1413	4.596	6.9741	12.1941	-2.3512
1396	1.9898	0.8826	1.0276	2.4902	1.589	-12.7107	12.2665	5.5172	2.2847	0.8877	0.9563	0.5138	2	12.6051	5.5024	4.8514	10.7082	13.8263	-1.6022
1397	3.7336	0.8249	1.795	84.5356	2.9339	27.6742	20.2375	9.6758	3.7543	0.6387	0.8986	0.353	2	36.3263	15.22	4.9543	43.1138	14.6365	10.053	0.6387
1398	2.1263	0.8433	1.0205	5.5968	1.6404	-40.9378	14.4216	5.6329	2.6127	0.8074	0.9222	0.4706	2	14.7172	3.5404	7.297	7.523	20.3255	-6.0249
1399	3.1445	0.7996	1.4043	60.1982	2.3771	19.5539	24.5033	7.8989	4.3563	0.7538	0.8369	0.3761	2	34.41	14.1416	5.8119	37.6045	19.7123	6.7285
1400	2.713	0.8332	1.2857	38.1259	2.1115	5.4794	13.1387	7.1016	2.3787	0.8209	0.8837	0.4702	2	16.8924	6.7642	4.5293	14.3872	12.4186	0.9256
1401	4.4528	0.7775	1.9259	96.9536	3.3322	6.0444	19.2828	10.876	3.4146	0.5103	0.8675	0.2911	2	37.1368	7.5182	7.1659	25.8289	18.1173	2.2447	0.5103
1402	2.9647	0.8136	1.3946	50.6051	2.27	26.1063	14.7353	7.5778	2.7118	0.7339	0.8712	0.427	2	20.5498	10.0144	3.1112	23.4525	10.8888	5.3648	0.7339
1403	2.242	0.9057	1.2319	10.0428	1.8546	-11.9505	12.9563	6.3792	2.502	0.8825	0.9796	0.5427	2	15.9609	5.965	4.7633	10.9903	14.5046	-1.9074
1404	3.7861	0.846	1.8833	86.3738	3.0495	26.8786	17.6498	10.0629	3.3032	0.6925	0.9005	0.4204	2	33.2398	14.36	4.8467	34.1571	12.9056	8.9344	0.6925
1405	2.5352	0.9097	1.3325	28.7346	2.1287	23.8889	11.234	7.2453	2.0661	0.8073	0.8787	0.4538	2	14.9693	7.4559	3.4801	16.4308	8.5503	3.576
1406	2.1528	0.8213	0.9855	6.5207	1.6233	3.6096	10.7274	5.5544	1.9033	0.8045	0.8796	0.4321	2	10.5719	4.8493	3.4476	11.2231	10.3399	0.3816
1407	2.387	0.8936	1.2869	18.7054	1.9616	3.0973	9.9474	6.701	1.9104	0.8845	0.9573	0.5238	2	12.8013	5.446	3.8864	10.3966	9.6396	0.3965
1408	2.2243	0.8657	1.1277	9.5609	1.7646	-26.5156	18.7746	6.0489	3.5002	0.8509	0.9164	0.482	2	21.1721	5.8355	8.7532	12.106	23.7524	-5.6139
1409	2.4146	0.7981	0.9993	21.6282	1.7903	0.0469	24.2926	6.0538	4.01	0.7472	0.8144	0.3707	2	24.2756	9.0138	8.9691	24.3129	24.2822	0.0114
1410	2.4947	0.8744	1.2737	26.1525	2.0173	6.8271	16.5173	6.853	3.0699	0.8051	0.9054	0.4537	2	21.0381	8.4186	5.542	18.5556	15.3898	1.4363
1411	4.3768	0.8688	2.3188	96.5843	3.6406	2.4799	12.446	11.9462	2.4158	0.6105	0.927	0.3269	2	28.8597	4.6837	5.4116	14.3267	12.1374	0.7157	0.6105
1412	2.7963	0.7943	1.2113	42.641	2.0858	22.4404	25.8803	6.9783	4.4923	0.735	0.8064	0.3658	2	31.3488	14.3782	7.3386	39.3015	20.0724	7.0348
1413	2.6471	0.9273	1.4813	34.4653	2.27	-1.9783	20.1092	7.7112	3.8629	0.8797	0.9475	0.5265	2	29.7877	10.2073	7.4922	19.388	20.5074	-0.5893
1414	2.4235	0.9091	1.3555	22.5082	2.0259	8.1384	8.976	6.9217	1.7578	0.91	0.959	0.5411	2	12.167	5.4523	3.0361	10.0754	8.2455	0.9902
1415	3.0935	0.7833	1.3477	57.4688	2.2914	17.5832	23.5592	7.6124	4.1709	0.7487	0.8478	0.4259	2	31.7507	13.8526	4.427	32.5252	19.4172	5.5828
1416	2.2021	0.8341	1.0339	8.5712	1.6875	-17.8597	20.5652	5.7706	3.6846	0.7904	0.9006	0.4919	2	21.2624	8.1254	7.9789	16.5182	24.2378	-3.7974
1417	2.3991	0.7729	0.9877	20.0008	1.7261	0.0566	16.2636	5.8253	2.7576	0.788	0.8494	0.4021	2	16.0636	6.5451	3.961	16.2771	16.2545	0.0091
1418	2.0497	0.8333	0.9521	3.6772	1.559	-14.7819	13.3389	5.366	2.3668	0.8513	0.8513	0.4843	2	12.7	5.5372	4.3271	11.434	15.3105	-1.8773
1419	2.1646	0.9211	1.2163	6.8706	1.8117	-37.8253	6.3249	6.2637	1.2282	0.9152	0.9838	0.5661	2	7.693	2.025	3.3936	3.5772	8.7175	-2.9099
1420	3.8458	0.7997	1.772	88.3161	2.9382	23.7064	13.3606	9.6616	2.4504	0.6648	0.8884	0.3321	2	23.675	8.9982	4.2797	27.0914	10.1934	5.6125	0.6648
1421	3.2165	0.7248	1.2085	63.2275	2.2186	13.1153	19.881	7.3242	3.2804	0.6844	0.8028	0.365	2	24.0262	9.4557	4.557	25.9075	17.2738	3.1511
1422	2.1915	0.8296	1.0255	7.9867	1.6704	-16.1487	18.5937	5.7117	3.3384	0.7646	0.9133	0.492	2	19.0678	7.5452	6.9348	15.3373	21.5965	-3.0792
1423	2.3808	0.761	0.9519	18.1115	1.6875	-11.0442	14.7551	5.692	2.4676	0.7158	0.853	0.3822	2	14.0454	4.7105	4.7712	12.3255	16.3843	-1.5512
1424	2.3453	0.8301	1.1035	15.6949	1.7989	-11.6349	11.4043	6.1158	2.0577	0.7872	0.9003	0.4812	2	12.5846	4.6618	3.9331	9.6882	12.7312	-1.4642
1425	3.0291	0.8116	1.3668	54.2603	2.3171	9.493	15.5159	7.7237	2.7457	0.5142	0.9403	0.2636	2	21.2072	5.7145	6.4952	21.6821	14.0435	2.0132	0.5142
1426	2.3784	0.8017	1.0502	17.9633	1.7689	-8.6538	4.7633	5.9905	0.8351	0.7858	0.8512	0.4188	2	5.0024	1.7348	1.072	4.1418	5.1754	-0.4329
1427	3.5134	0.7714	1.5372	76.3692	2.5827	15.3651	24.9292	8.5149	4.5005	0.7392	0.8669	0.4075	2	38.3212	14.4849	5.7238	35.55	21.099	5.8881
1428	4.5189	0.7754	1.943	97.2667	3.375	8.3878	20.7904	11.0085	3.6695	0.4658	0.8867	0.2638	2	40.3958	8.4128	7.88	31.8908	19.0465	3.3883	0.4658
1429	3.0253	0.816	1.389	53.8378	2.3257	12.2843	19.1832	7.7553	3.4358	0.7813	0.8494	0.415	2	26.6454	10.256	5.3237	24.7141	16.8266	3.2732
1430	3.1874	0.7605	1.3085	62.2405	2.3	13.8279	23.7153	7.6156	4.0747	0.6591	0.8283	0.3192	2	31.0315	10.8147	7.4151	33.878	20.4362	4.291	0.6591
1431	3.5198	0.778	1.5275	76.7642	2.6084	12.0597	17.7057	8.6026	3.1439	0.5474	0.8591	0.3168	2	27.0454	8.1937	6.3944	25.8674	15.5706	3.2616	0.5474
1432	2.2985	0.9171	1.3049	12.4765	1.9274	-9.0263	7.8831	6.622	1.5534	0.923	0.9852	0.6045	2	10.2866	4.2669	3.0636	7.0587	8.5948	-0.9285
1433	3.3758	0.7754	1.4184	70.6406	2.4885	-7.4627	25.2715	8.223	4.3591	0.4614	0.8489	0.2844	2	35.8451	5.0494	11.0095	17.7528	27.1576	-2.675	0.4614
1434	3.0723	0.7831	1.2707	56.5417	2.2743	18.7562	26.801	7.5584	4.5057	0.6715	0.7932	0.328	2	34.056	13.5295	7.7857	41.2489	21.7743	6.3876
1435	3.5053	0.7694	1.442	75.926	2.5698	12.569	21.8919	8.4724	3.726	0.5858	0.8443	0.3135	2	31.5681	9.9688	6.3528	31.7953	19.14	3.9678	0.5859
1436	4.4271	0.7135	1.6228	96.8398	3.0495	16.5332	24.5288	9.9237	4.0111	0.5598	0.7559	0.289	2	39.8053	12.4989	7.4299	43.2417	20.4733	6.5811	0.5598
1437	2.6766	0.7856	1.1415	36.4522	1.9702	2.9742	28.6177	6.6057	4.9453	0.7672	0.8798	0.413	2	32.6671	12.4398	8.4654	30.1182	27.7658	0.9716
1438	2.2927	0.719	0.818	12.2392	1.5376	-3.3738	26.7918	5.1792	4.2315	0.7036	0.8032	0.3493	2	21.9157	8.9352	8.1076	25.5803	27.6971	-0.7394
1439	4.6583	0.7702	2.0683	98.1243	3.4607	10.2326	21.7147	11.2721	3.9844	0.6426	0.8563	0.356	2	44.9125	11.5352	5.2438	32.4016	19.4926	4.5957	0.6426
1440	2.076	0.843	0.9813	4.1995	1.5976	-17.8674	14.9162	5.498	2.6623	0.7891	0.8928	0.4815	2	14.6373	5.8497	6.5297	12.1493	17.5811	-2.6153
1441	3.3992	0.7806	1.444	71.7587	2.5227	21.3503	26.997	8.3363	4.6764	0.6849	0.8107	0.3668	2	38.9836	16.1125	7.7875	43.9225	21.2337	8.3231
1442	3.0516	0.8223	1.4092	55.5565	2.3642	33.107	20.397	7.8833	3.6461	0.7491	0.8768	0.3807	2	28.7435	14.7103	4.2353	38.6417	13.6444	9.5161
1443	2.4693	0.8891	1.2416	25.1809	2.0259	-21.4417	11.2584	6.8975	2.0266	0.8338	0.8932	0.4865	2	13.9784	3.6546	5.4592	7.5119	13.6726	-2.9972
1444	2.8766	0.9226	1.5817	46.2375	2.4713	12.9913	26.4699	8.3378	5.0214	0.8247	0.9323	0.502	2	41.8674	17.0008	10.008	33.8654	23.0308	5.4391
1445	2.4365	0.7815	1.008	23.7184	1.7732	-3.9619	25.0598	5.9825	4.2224	0.7418	0.8533	0.4276	2	25.2603	10.1396	7.0966	23.7115	26.0519	-1.0008
1446	4.029	0.7867	1.8093	92.3083	3.0367	9.6959	25.2639	9.9573	4.5906	0.5084	0.9444	0.3024	2	45.7099	11.3314	8.5922	37.4699	22.8143	4.432	0.5084
1447	4.0908	0.8366	2.0199	93.3863	3.2723	22.3182	18.1635	10.752	3.4122	0.6063	0.9006	0.3168	2	36.6885	12.6583	4.0851	39.9554	14.1098	8.1882	0.6063
1448	3.2846	0.8212	1.5519	66.7826	2.5527	14.6394	31.9042	8.4742	5.8427	0.7468	0.8823	0.3931	2	49.5122	17.9537	10.6515	45.674	27.2345	7.2483
1449	2.6486	0.8249	1.2088	34.5206	2.0387	7.702	24.4355	6.8636	4.3035	0.8069	0.8744	0.4328	2	29.5376	12.0369	7.3927	27.8107	22.5543	2.275
1450	3.647	0.7597	1.5492	81.2083	2.6469	15.0871	22.2822	8.7047	3.9656	0.7407	0.8803	0.3972	2	34.5196	12.7222	5.6918	32.0337	18.9202	5.208
1451	2.238	1.0061	1.4911	9.965	2.0344	-22.2059	16.9036	7.0739	3.5631	0.9477	1.109	0.6617	2	25.205	8.0717	9.175	12.1985	20.657	-5.597
1452	2.9821	0.75	1.1821	51.2873	2.1158	14.4892	28.388	7.0262	4.776	0.6903	0.793	0.3641	2	33.5574	13.6997	8.5676	37.6302	24.2749	4.8622
1453	2.6637	0.838	1.213	35.6132	2.0816	8.3144	15.9092	7.0128	2.7518	0.7052	0.8423	0.3803	2	19.2978	7.1513	4.9673	18.8057	14.5863	1.6045	0.7052
1454	2.614	0.8016	1.1379	32.8515	1.9574	22.6329	10.1996	6.5824	1.7632	0.7402	0.8363	0.4099	2	11.6061	5.8611	2.2242	14.3	7.891	2.6268
1455	4.0409	0.805	1.8418	92.584	3.1138	38.2733	11.394	10.2191	2.0535	0.7386	0.818	0.3875	2	20.9854	10.7569	2.1464	27.7628	7.0331	8.0318
1456	1.8677	0.8744	0.9388	0.9178	1.4691	6.2814	9.549	5.1308	1.7472	0.8264	0.9415	0.4914	2	8.9646	4.9611	2.4515	10.0952	8.9493	0.5631
1457	4.7563	0.7871	2.1995	98.4975	3.6106	9.4293	8.477	11.7607	1.5854	0.5248	0.859	0.2635	2	18.6451	3.7814	3.2854	14.3489	7.6775	1.7581	0.5248
1458	3.0302	0.8241	1.4002	54.3238	2.3514	-2.0226	11.4614	7.845	2.0457	0.5251	0.8969	0.3008	2	16.0483	3.193	5.2577	10.6145	11.6937	-0.3246	0.5251
1459	4.0977	0.8328	2.0515	93.6084	3.2637	18.1812	12.9286	10.7207	2.474	0.736	0.8968	0.3923	2	26.523	8.972	3.924	22.8704	10.5781	4.8222	0.736
1460	2.3802	0.8859	1.2665	18.0785	1.9402	2.5193	10.0793	6.6245	1.927	0.8729	0.9353	0.5148	2	12.7654	5.3793	3.8841	10.4497	9.825	0.3216
1461	2.6355	0.8617	1.3306	33.7845	2.1115	3.3314	10.2193	7.1342	1.906	0.8531	0.8695	0.4534	2	13.5978	4.9318	3.1018	10.8784	9.8792	0.453
1462	3.2476	0.8007	1.4589	64.8575	2.4628	28.8883	16.3608	8.1692	2.9218	0.6526	0.8996	0.3612	2	23.8688	11.0976	4.1416	30.7255	11.6347	6.8953	0.6526
1463	3.6975	0.7942	1.6508	83.1851	2.8011	19.4418	11.8547	9.2252	2.1213	0.6885	0.882	0.3426	2	19.5697	7.0762	3.2577	20.6563	9.55	3.8047	0.6885
1464	2.8993	0.8463	1.4181	47.5239	2.3	19.0112	13.749	7.7086	2.5293	0.8124	0.8793	0.4321	2	19.4975	8.5185	3.8304	19.7136	11.1355	3.7067
1465	2.3949	0.9328	1.326	19.601	2.0473	14.3677	13.0824	7.0184	2.4717	0.8478	0.9508	0.4883	2	17.3473	7.9627	4.9599	16.307	11.2027	2.4924
1466	2.6214	0.8253	1.2263	33.2167	2.0173	3.6239	10.1148	6.7969	1.8249	0.7943	0.8856	0.4291	2	12.4038	4.6331	2.7825	10.796	9.7485	0.4495
1467	2.612	0.8784	1.353	32.7056	2.1287	6.9387	8.7111	7.2075	1.6353	0.8457	0.9186	0.5162	2	11.7861	5.002	3.0514	9.6908	8.1064	0.8178
1468	3.263	0.8791	1.7031	65.8168	2.7026	21.7485	16.1151	9.0115	3.0456	0.774	0.9101	0.466	2	27.4456	11.8451	5.34	25.4203	12.6104	5.969
1469	3.4638	0.8552	1.8065	74.1912	2.8054	15.8697	9.3712	9.3066	1.819	0.8085	0.9469	0.4523	2	16.9291	6.2529	2.6602	13.8236	7.8841	2.6866
1470	2.1293	0.8588	1.056	5.6874	1.6704	-9.4826	7.9082	5.7449	1.4537	0.84	0.9298	0.4745	2	8.3511	3.3167	2.6645	6.9896	8.6585	-0.7919
1471	3.154	0.7862	1.3557	60.6176	2.3471	11.1055	16.8135	7.7904	2.9259	0.7243	0.8189	0.3494	2	22.7941	7.7536	5.1953	22.1906	14.9459	2.5314
1472	3.7665	0.8559	1.9698	85.7936	3.0667	23.9442	13.3836	10.1282	2.6029	0.7439	0.9378	0.4418	2	26.363	10.8099	2.7673	24.4657	10.1791	6.3124	0.7439
1473	3.044	0.8758	1.5494	55.1089	2.5013	16.2868	18.8181	8.3752	3.4813	0.766	0.8964	0.4095	2	29.1568	11.1999	6.8953	27.3488	15.7529	4.7487
1474	2.3879	0.8528	1.1805	18.7716	1.8803	-21.5148	9.4081	6.3973	1.7361	0.8567	0.8946	0.4738	2	11.1063	3.0269	3.9939	6.3887	11.4321	-2.3895
1475	2.4258	0.8433	1.1778	22.78	1.8931	-10.4792	11.3293	6.4268	2.0762	0.8518	0.9174	0.4555	2	13.3436	4.3026	4.2929	9.4465	12.5164	-1.3983
1476	2.1792	0.8683	1.101	7.5117	1.7304	-19.4966	10.2512	5.9443	1.8987	0.8255	0.932	0.5367	2	11.2866	4.3743	3.4558	8.1503	12.2503	-2.2005
1477	2.9656	0.8396	1.3979	50.6257	2.3385	-2.0192	14.8267	7.822	2.6497	0.7935	0.8595	0.445	2	20.7263	6.3129	5.2517	14.1853	15.1257	-0.4185
1478	2.9601	0.8661	1.4899	50.4608	2.4028	8.3902	17.824	8.0543	3.2971	0.7861	0.8974	0.4789	2	26.556	10.0485	6.6363	20.9813	16.329	2.2281
1479	2.7843	0.917	1.5466	41.9595	2.3728	26.9828	17.5574	8.0214	3.3852	0.8534	0.9687	0.4813	2	27.1543	13.4975	5.5141	28.0421	12.8197	7.327
1480	2.4558	0.9073	1.276	24.7837	2.0516	-1.2762	6.448	7.0002	1.1753	0.8396	0.9193	0.5337	2	8.2276	3.3798	2.294	6.3333	6.53	-0.105
1481	3.0289	0.8986	1.6267	54.218	2.5484	12.1276	22.4295	8.5504	4.2672	0.8696	0.9325	0.4894	2	36.4861	14.0711	7.4795	28.75	19.7091	4.4249
1482	1.939	0.8565	0.939	1.7975	1.5034	-46.1917	12.5603	5.2175	2.2605	0.8265	0.897	0.5129	2	11.7941	3.9703	6.3326	7.7408	18.3624	-5.4479
1483	3.0284	0.7959	1.3295	54.1546	2.2743	5.0551	15.7364	7.572	2.763	0.6024	0.8772	0.312	2	20.9215	5.7194	5.6548	18.3305	14.9411	1.0576	0.6024
1484	2.348	0.8548	1.1627	15.8894	1.8503	-3.0624	9.8129	6.3054	1.8095	0.8246	0.8933	0.5129	2	11.4095	4.8383	3.3483	9.4325	10.1137	-0.3494
1485	2.2607	0.7996	0.9876	10.6826	1.6704	-28.87	11.7136	5.6787	2.0372	0.7807	0.8442	0.4274	2	11.5684	3.1118	4.0283	7.2806	15.0946	-3.3398
1486	3.3205	0.8228	1.5589	68.4534	2.587	29.5944	11.1417	8.5836	2.0235	0.6483	0.8685	0.3442	2	17.3688	7.8405	2.7627	22.7762	7.8444	5.1402	0.6483
1487	2.545	0.8014	1.1067	29.4275	1.9017	-7.7562	16.1316	6.4072	2.7864	0.7803	0.8489	0.4022	2	17.8528	5.6061	5.7956	13.9396	17.3828	-1.3847
1488	4.3039	0.7969	2.023	95.9051	3.2937	8.8654	9.2351	10.7756	1.7338	0.5421	0.8868	0.3555	2	18.6827	4.6486	2.9641	13.0749	8.4165	1.6563	0.5421
1489	3.0813	0.8401	1.4654	57.0369	2.4371	21.7319	18.8907	8.132	3.4041	0.7754	0.8881	0.4353	2	27.6824	12.4518	4.789	28.6062	14.7855	6.0159
1490	2.3242	0.8521	1.1573	14.2129	1.8246	21.9061	12.3529	6.2215	2.2978	0.8101	0.8775	0.4923	2	14.296	7.8815	3.4171	16.0079	9.6473	3.1317
1491	2.5627	0.8923	1.3254	30.5359	2.1158	7.9559	7.6531	7.1839	1.412	0.7982	0.9191	0.5108	2	10.1434	4.4051	2.5295	8.6241	7.0441	0.807
1492	2.8092	0.86	1.3909	43.3453	2.2572	27.5806	17.8021	7.5898	3.2624	0.7919	0.8594	0.429	2	24.7609	12.3594	4.7255	28.8118	12.8919	6.8292
1493	2.689	0.796	1.1781	37.0517	2.0045	10.2242	12.3768	6.7244	2.1684	0.7836	0.8494	0.4458	2	14.5811	6.4438	2.6382	14.4558	11.1112	1.4908
1494	2.8087	0.8707	1.4385	43.2865	2.2829	0.37	19.3908	7.683	3.6306	0.8572	0.9082	0.464	2	27.8937	9.068	7.7414	19.5412	19.3188	0.1032
1495	2.9723	0.8194	1.3545	50.8528	2.2914	13.2026	21.2096	7.6513	3.7547	0.7394	0.8634	0.4297	2	28.7284	11.7027	8.6334	27.2362	18.4087	3.7929
1496	2.3403	0.83	1.0952	15.3068	1.7946	-15.9442	14.5498	6.1024	2.6113	0.8069	0.8984	0.4897	2	15.9349	5.7207	4.9763	11.6814	16.8693	-2.5407
1497	3.6881	0.7798	1.6338	82.9526	2.7454	19.5997	19.9716	9.035	3.6115	0.68	0.8725	0.3553	2	32.6296	12.0997	5.4636	34.0593	16.0571	6.3953	0.68
1498	2.7859	0.8932	1.463	42.0372	2.3171	15.6548	11.3409	7.8174	2.1224	0.8124	0.9235	0.4524	2	16.5917	6.9247	3.6599	15.3064	9.5652	2.5974
1499	2.6257	0.9169	1.4378	33.363	2.2272	0.2692	14.9129	7.5637	2.8348	0.8635	0.9277	0.4873	2	21.4418	7.3056	6.5712	14.9907	14.8723	0.0577
1500	2.5956	0.8138	1.1707	31.7795	1.9702	-2.0817	12.6096	6.6361	2.2245	0.7862	0.862	0.4499	2	14.7621	5.4835	4.7532	12.1894	12.8725	-0.3073
1501	2.4369	0.8865	1.2776	23.7527	1.9916	9.9013	16.412	6.7867	3.0896	0.8435	0.9047	0.5208	2	20.968	9.7774	4.8708	18.7727	14.7867	2.0761
1502	2.7107	0.8541	1.3027	38.0125	2.1587	-0.3156	14.8382	7.2734	2.6576	0.799	0.8669	0.4773	2	19.3297	7.0439	5.5618	14.757	14.8847	-0.061
1503	2.1475	0.8309	1.0068	6.3233	1.6361	-4.6648	11.2574	5.6054	2.022	0.7997	0.9044	0.4523	2	11.3339	4.8004	3.3925	10.6138	11.7829	-0.5287
1504	2.8559	0.825	1.3508	45.1213	2.2101	0.8977	20.6988	7.4019	3.7774	0.8157	0.9	0.4651	2	27.96	9.7909	7.6054	21.052	20.5123	0.251
1505	2.3019	0.8863	1.2295	12.7777	1.8717	14.5129	11.7123	6.4098	2.2466	0.8749	0.9417	0.5402	2	14.4003	7.4987	3.3002	13.8817	10.0128	2.0899
1506	1.8895	0.8647	0.9265	1.0348	1.4734	-14.0225	13.7386	5.1328	2.4799	0.8387	0.9471	0.4922	2	12.7288	5.9254	4.778	12.0382	15.6646	-1.7849
1507	2.6523	0.831	1.249	34.8161	2.0559	9.614	13.1163	6.9243	2.3659	0.8049	0.8661	0.428	2	16.3823	6.6495	3.9271	15.5354	11.8557	1.575
1508	3.4316	0.821	1.7058	73.1506	2.6726	20.1581	16.0189	8.8507	3.0873	0.8163	0.9167	0.4299	2	27.325	11.0069	2.9709	25.6022	12.7902	5.5082
1509	2.4629	0.8021	1.0944	24.9908	1.8374	-5.7957	17.5459	6.2062	3.094	0.7926	0.8858	0.4611	2	19.2022	7.4472	5.744	16.1498	18.5631	-1.1129
1510	4.1697	0.7701	1.7764	94.8643	3.0838	27.3124	14.7064	10.0879	2.5897	0.724	0.797	0.3868	2	26.1244	11.2697	3.5172	29.1386	10.69	7.1352
1511	3.2952	0.8067	1.4622	67.4301	2.5184	35.2452	15.0106	8.3505	2.6284	0.75	0.8221	0.3715	2	21.9485	11.3468	3.3122	30.5432	9.72	7.7358
1512	2.3334	0.8221	1.0766	14.7749	1.7732	-23.5491	11.9635	6.0262	2.1373	0.7913	0.8601	0.4617	2	12.8799	3.7915	4.6927	8.2115	14.7804	-3.0331
1513	1.9624	0.8253	0.8857	2.0477	1.4734	-6.7729	17.0903	5.0879	2.9751	0.8214	0.8889	0.4899	2	15.1369	7.914	4.72	16.1559	18.2487	-1.0252
1514	2.1648	0.8419	1.0407	6.8858	1.6704	-6.8305	15.449	5.7255	2.8081	0.8256	0.8919	0.4992	2	16.0778	7.1413	4.7333	14.305	16.5049	-1.0982
1515	3.0504	0.7721	1.2605	55.5138	2.2272	16.2758	15.5365	7.3988	2.6469	0.713	0.8168	0.345	2	19.5837	7.6748	4.4819	22.2477	13.0081	3.1874
1516	2.747	0.8321	1.2979	39.5707	2.1372	1.7336	8.4886	7.1812	1.5342	0.7897	0.8562	0.4635	2	11.0174	4.0571	3.5108	8.7536	8.3416	0.191
1517	1.8155	0.8913	0.9413	0.4655	1.4477	-12.5203	18.114	5.0836	3.3541	0.8789	0.948	0.5462	2	17.0507	8.9977	6.8456	16.4727	20.381	-2.1348
1518	2.5035	0.8789	1.2489	26.6233	2.0344	-19.4921	22.0365	6.9122	3.9816	0.8116	0.9291	0.4661	2	27.5214	6.9095	9.9406	14.8235	26.3322	-5.3645
1519	2.6094	0.8259	1.1586	32.56	2.0088	-11.1335	11.0983	6.7705	1.8992	0.7412	0.7903	0.4108	2	12.8585	3.6348	4.9649	8.8484	12.3336	-1.4316
1520	3.2941	0.9094	1.8487	67.2911	2.8182	0.7709	16.1589	9.4113	3.1742	0.6103	0.9888	0.3496	2	29.873	5.8352	7.5817	16.6932	16.0343	0.2303	0.6103
1521	3.2231	0.8688	1.6964	63.5882	2.6384	18.5755	21.6778	8.7976	4.18	0.7254	0.9316	0.4561	2	36.7743	14.8822	6.644	32.6278	17.6515	6.831	0.7254
1522	2.164	0.795	0.929	6.8249	1.5847	-10.6563	10.6892	5.4047	1.8373	0.7896	0.8593	0.4078	2	9.9303	3.766	3.6744	9.234	11.8285	-1.0582
1523	2.1776	0.8265	1.0027	7.4046	1.6533	-14.863	9.5651	5.6544	1.6962	0.7972	0.9082	0.4863	2	9.5909	3.9166	3.4067	8.0548	10.9864	-1.4255
1524	2.2201	0.8468	1.0785	9.3749	1.7261	-13.79	18.7345	5.906	3.4211	0.8361	0.8945	0.4747	2	20.2052	7.3338	6.0938	15.4488	21.3181	-2.7863
1525	2.106	0.8236	0.9604	4.934	1.589	-11.0929	16.231	5.4494	2.8606	0.8204	0.9218	0.4618	2	15.5883	6.5982	4.3449	14.2879	18.0324	-1.7292
1526	3.1519	0.7822	1.326	60.5292	2.3343	8.173	22.69	7.7459	3.8842	0.7039	0.8057	0.3466	2	30.0869	9.6801	7.7904	27.93	20.8351	2.459
1527	3.7733	0.7011	1.3415	85.9779	2.5398	20.9909	19.5481	8.3105	3.1555	0.6127	0.7761	0.2769	2	26.2238	9.7809	6.1221	35.3249	15.4445	5.5046	0.6127
1528	2.5332	0.8391	1.1836	28.5752	1.9745	3.6727	11.3941	6.6777	2.0196	0.7677	0.8725	0.417	2	13.4861	5.0721	3.7645	12.1638	10.976	0.4953
1529	3.4912	0.7796	1.4304	75.3128	2.5912	19.3441	27.6479	8.5505	4.6252	0.654	0.8081	0.3284	2	39.5475	14.9738	9.023	45.5926	22.2992	7.6501
1530	4.273	0.881	2.3527	95.7358	3.5978	8.6839	17.4101	11.826	3.4636	0.6679	0.9662	0.3951	2	40.9608	9.8388	8.7203	24.9001	15.8979	3.557	0.6679
1531	2.132	0.8164	0.9633	5.763	1.5976	-19.7125	19.387	5.4683	3.4152	0.8088	0.8906	0.4334	2	18.6755	6.378	7.0817	14.7151	23.2086	-3.6814
1532	2.8618	0.823	1.3047	45.3598	2.2101	1.7999	14.7978	7.3998	2.6091	0.7765	0.8604	0.4382	2	19.3067	6.7154	6.1252	15.3246	14.5315	0.3475
1533	3.2385	0.8314	1.5379	64.3802	2.5441	1.9766	30.7776	8.4586	5.5958	0.8173	0.8917	0.4703	2	47.3329	15.1241	9.957	32.1586	30.1693	0.9356
1534	2.2296	0.8909	1.1817	9.7007	1.816	-22.3862	21.4166	6.2402	4.0556	0.844	0.9938	0.5579	2	25.308	8.9574	7.9853	16.0555	26.2104	-5.6655
1535	3.5927	0.7921	1.5776	79.6612	2.7112	17.4591	23.6154	8.9404	4.1671	0.6481	0.88	0.3145	2	37.2556	12.6356	8.7667	40.1731	19.4929	6.5045	0.6481
1536	2.5121	0.8334	1.1749	27.2359	1.9445	-3.9311	12.9864	6.5771	2.3198	0.7814	0.8555	0.4166	2	15.2577	5.0234	4.8663	12.0572	13.4969	-0.5998
1537	2.7677	0.8785	1.4361	40.9722	2.2657	18.5515	20.9573	7.6383	3.9402	0.8207	0.9354	0.4624	2	30.0968	13.4767	5.5824	29.1444	17.0698	5.5834
1538	2.9199	0.8261	1.3312	48.5775	2.2657	12.8584	21.2718	7.5782	3.7366	0.7201	0.8588	0.3564	2	28.317	10.2472	7.7311	28.7537	18.5366	3.6411	0.7201
1539	3.859	0.8382	1.9085	88.6378	3.0838	10.9965	12.4435	10.1617	2.337	0.5694	0.9047	0.3013	2	23.7484	5.9486	5.7199	19.7418	11.0749	2.6115	0.5694
1540	3.8353	0.747	1.5779	87.8614	2.7454	9.8495	15.1472	9.0013	2.6553	0.5895	0.8555	0.2992	2	23.9008	6.4403	4.5293	21.5231	13.6557	2.3541	0.5895
1541	2.409	0.8461	1.1741	20.9717	1.8845	15.9079	18.0303	6.4031	3.3061	0.8488	0.9094	0.4648	2	21.1694	10.4142	4.8846	22.4077	15.1618	3.3676
1542	2.4014	0.8534	1.1896	20.1844	1.8931	-14.2547	24.2832	6.4384	4.4867	0.8558	0.9207	0.4874	2	28.8873	9.4041	10.2068	19.2954	27.7444	-4.1178
1543	3.4428	0.8152	1.5989	73.5611	2.6641	18.1131	14.9808	8.8174	2.7165	0.7452	0.8567	0.379	2	23.9528	8.9883	5.8778	23.714	12.2675	4.3386
1544	3.5588	0.7938	1.6422	78.4554	2.6898	26.5524	16.3763	8.875	3.0302	0.7134	0.86	0.3805	2	26.8932	11.7173	3.5866	30.795	12.0278	7.1408	0.7134
1545	2.2823	0.8283	1.0625	11.6555	1.7432	-14.5271	14.528	5.939	2.5991	0.7778	0.8912	0.4481	2	15.436	5.2142	5.014	11.6353	16.6391	-2.2424
1546	2.1788	0.878	1.1256	7.4964	1.7475	-14.3054	18.328	6.0095	3.4329	0.8709	0.9408	0.548	2	20.63	8.5296	7.0351	15.565	20.9504	-2.9512
1547	2.2165	0.8833	1.176	9.2045	1.7903	-18.5955	13.7418	6.1504	2.6275	0.8594	0.9475	0.49	2	16.1604	4.9813	6.5748	10.1652	16.2976	-3.0051
1548	2.8425	0.8277	1.3209	44.4281	2.2058	31.0823	23.3422	7.3916	4.1713	0.7111	0.8766	0.4	2	30.8327	16.0182	5.7405	40.0467	16.0871	9.5835	0.7111
1549	2.9008	0.8139	1.335	47.5845	2.2186	18.0607	19.5246	7.4166	3.5145	0.7697	0.8782	0.423	2	26.0654	11.4753	4.9693	27.1259	15.9979	4.7076
1550	2.4043	0.8606	1.187	20.4854	1.9102	-2.086	20.3787	6.5006	3.7211	0.8092	0.8811	0.451	2	24.1895	8.8771	7.8148	19.6844	20.8033	-0.5046
1551	3.6701	0.8485	1.8201	82.2061	2.9596	14.8183	24.3842	9.7833	4.5365	0.66	0.928	0.3416	2	44.3817	13.6726	10.8743	40.0211	20.7708	6.5766	0.66
1552	3.0076	0.883	1.5876	52.8709	2.4885	19.6459	24.2236	8.3434	4.6093	0.8402	0.9152	0.4992	2	38.4574	17.2725	7.4994	34.5985	19.4645	7.5553
1553	2.002	0.8029	0.8685	2.7268	1.4691	-14.7168	19.5453	5.0498	3.3615	0.7986	0.8651	0.4169	2	16.9751	6.8495	6.6628	16.4287	22.4207	-2.4982
1554	4.0564	0.7659	1.773	92.8325	2.981	27.0026	18.358	9.7606	3.3347	0.5399	0.8541	0.3424	2	32.5487	13.3769	3.5578	39.0726	13.4009	8.789	0.5399
1555	2.8425	0.8623	1.4721	44.4083	2.2914	15.5234	15.2512	7.7	2.9158	0.8509	0.9077	0.5179	2	22.4513	10.1582	3.7167	19.6125	12.8836	3.4852
1556	2.8612	0.8902	1.5208	45.32	2.3771	24.1897	11.7243	8.0022	2.2282	0.8252	0.901	0.4986	2	17.8303	8.7448	2.8444	17.539	8.8884	4.3131
1557	1.9479	0.8871	1.0112	1.871	1.559	-30.7732	13.4582	5.4283	2.507	0.8514	0.9531	0.5562	2	13.6089	5.6014	6.1253	10.0703	17.5994	-4.1879
1558	3.3971	0.8331	1.6514	71.7349	2.6812	19.4503	10.3713	8.8911	1.9263	0.7267	0.8633	0.413	2	17.1272	6.7812	2.6816	16.4207	8.3538	3.3313	0.7267
1559	2.3639	0.8738	1.176	16.8002	1.9017	2.2123	14.591	6.489	2.6443	0.8356	0.9098	0.4664	2	17.159	7.0341	4.6847	15.0819	14.268	0.3796
1560	3.2593	0.8432	1.6582	65.4963	2.5955	20.4093	14.3012	8.6334	2.7468	0.8073	0.9295	0.4898	2	23.7142	10.4153	3.8552	21.2635	11.3826	4.8399
1561	1.8398	0.9	0.9711	0.6404	1.4819	-9.4532	7.4128	5.2017	1.3839	0.862	0.9291	0.5098	2	7.1986	3.4563	2.2741	6.7792	8.1138	-0.6805
1562	3.5189	0.8281	1.706	76.6901	2.7669	25.638	11.6598	9.1546	2.1729	0.6674	0.8702	0.3882	2	19.8916	8.4653	2.671	21.8088	8.6705	5.0998	0.6674
1563	3.6336	0.8606	1.8757	80.7754	2.9682	13.433	13.4984	9.8241	2.5772	0.7865	0.9206	0.441	2	25.319	8.5548	5.0996	19.397	11.6855	3.4011	0.7865
1564	2.5292	0.8982	1.3083	28.2922	2.0987	3.3751	10.0484	7.1372	1.8419	0.8325	0.8964	0.4569	2	13.1463	4.8799	3.5194	10.6805	9.7094	0.4437
1565	2.3477	0.8962	1.2706	15.8245	1.9317	-21.2036	11.93	6.61	2.2932	0.8769	0.9411	0.5802	2	15.1583	5.1748	5.5288	8.9197	14.4597	-3.2141
1566	2.5411	0.8518	1.3079	29.1073	2.0088	-5.9872	18.8683	6.7998	3.6292	0.8585	0.9266	0.4996	2	24.6778	8.5128	6.4022	17.0403	19.9978	-1.4775
1567	3.9109	0.8404	1.9745	90.1491	3.1352	15.1827	16.8836	10.3257	3.2285	0.8042	0.8809	0.4687	2	33.3366	11.7731	4.5008	25.1196	14.3204	5.0614
1568	1.8856	0.9849	1.172	1.0202	1.649	30.4656	12.5669	5.8344	2.5244	0.9669	1.0436	0.6287	2	14.7284	9.9806	3.0378	15.8762	8.7385	4.4871
1569	2.8878	0.8197	1.3611	46.8592	2.2229	6.0668	12.6479	7.4365	2.3149	0.8217	0.8554	0.4445	2	17.2151	6.3251	3.3683	14.2301	11.8804	1.0444
1570	3.6861	0.8123	1.8232	82.8237	2.8525	19.1214	13.5083	9.4063	2.6183	0.7862	0.9188	0.4339	2	24.6284	9.4498	2.7039	21.7792	10.9255	4.7093	0.7862
1571	3.1181	0.8787	1.6351	58.5761	2.5741	8.2526	13.8812	8.6074	2.6369	0.5563	0.929	0.3806	2	22.6971	6.7202	4.9451	17.657	12.7355	1.8731	0.5563
1572	2.8557	0.856	1.4583	45.1015	2.2871	-5.1657	16.2761	7.6793	3.0908	0.8492	0.9312	0.5098	2	23.7355	7.5002	6.2178	14.7121	17.1171	-1.2261
1573	3.3897	0.8649	1.7526	71.544	2.7711	16.9114	12.4954	9.2101	2.3778	0.7913	0.923	0.451	2	21.8994	8.3853	4.5429	18.5947	10.3821	3.7035
1574	3.1947	0.8867	1.7521	62.5314	2.6641	25.3081	16.0729	8.8994	3.1644	0.8092	0.9269	0.4509	2	28.1613	12.5398	4.7847	27.8124	12.0051	7.1271
1575	2.8924	0.8554	1.4862	47.1811	2.3171	17.3182	13.6707	7.7728	2.6139	0.8276	0.9326	0.4771	2	20.3174	8.9112	3.9389	18.6789	11.3034	3.5186
1576	3.1685	0.8613	1.6386	61.4379	2.5698	13.5876	13.3086	8.5735	2.5436	0.7982	0.9297	0.4343	2	21.8074	7.9576	3.6641	18.3232	11.5005	2.9631
1577	3.7452	0.8309	1.7893	84.9275	2.9639	21.6344	14.6425	9.7768	2.6798	0.6699	0.8848	0.3633	2	26.1999	9.8366	4.7629	27.0774	11.4745	5.6682	0.6699
1578	2.979	0.8895	1.5793	51.163	2.4799	16.4092	13.6365	8.3242	2.5872	0.7942	0.9193	0.479	2	21.5361	8.9936	5.487	18.777	11.3989	3.5339
1579	2.4052	0.8539	1.1656	20.5691	1.8974	-13.2765	9.6161	6.4524	1.7371	0.7913	0.8936	0.4399	2	11.2085	3.303	3.9672	7.5093	10.8925	-1.4881
1580	3.1217	0.8371	1.5406	58.6852	2.4628	16.6012	15.9377	8.2094	2.9909	0.7836	0.8962	0.4638	2	24.5536	10.2411	5.1984	22.0801	13.2917	4.0762
1581	3.7292	0.8552	1.948	84.4313	3.0324	13.5187	12.9838	10.0196	2.5243	0.6405	0.9414	0.3611	2	25.2924	7.474	5.2262	20.6972	11.2288	3.4192	0.6405
1582	2.5276	0.9653	1.5813	28.2039	2.24	0.3403	13.7469	7.6656	2.8358	0.8987	1.1084	0.6262	2	21.7379	8.6532	5.4978	13.8182	13.7001	0.074
1583	2.5406	0.9313	1.4388	29.0895	2.1801	-3.9961	7.1362	7.4337	1.3812	0.8856	0.9536	0.5199	2	10.2675	3.4478	3.0401	6.6322	7.4215	-0.4103
1584	2.2682	0.8704	1.1631	10.9017	1.8117	-10.0135	16.3187	6.2025	3.0601	0.8536	0.9194	0.48	2	18.9803	6.7163	7.0714	13.993	17.9529	-1.9006
1585	4.0335	0.8357	2.0134	92.391	3.2209	22.8808	10.4365	10.5895	1.9843	0.6191	0.9094	0.3584	2	21.0128	7.6929	3.1977	21.4616	8.0487	4.8079	0.6191
1586	2.0843	0.8514	1.0119	4.3491	1.619	-35.7868	13.0128	5.5749	2.362	0.8167	0.9519	0.5257	2	13.1677	4.5756	5.7329	8.7045	17.669	-4.7123
1587	2.0276	0.8187	0.911	3.2309	1.5162	-38.1864	14.7995	5.2152	2.5852	0.7952	0.8623	0.4363	2	13.4823	3.7745	6.5105	8.6508	20.4503	-5.1484
1588	4.1003	0.8334	2.0652	93.7196	3.268	22.197	12.6504	10.7349	2.4337	0.7012	0.9222	0.3613	2	26.1256	9.355	3.4999	25.893	9.8422	5.7991	0.7012
1589	3.0176	0.8667	1.5681	53.4166	2.4542	18.5963	23.5665	8.2166	4.4976	0.7712	0.908	0.4376	2	36.9546	15.2669	6.8653	34.8894	19.1844	6.8722	0.7712
1590	3.1413	0.7959	1.3723	59.9999	2.3642	17.4251	17.1065	7.8545	2.9888	0.7523	0.8509	0.4113	2	23.4753	9.9009	4.772	24.0699	14.1254	4.0906
1591	3.3252	0.777	1.4681	68.7338	2.4542	17.9211	14.5329	8.1172	2.6285	0.7257	0.8605	0.3785	2	21.3357	8.338	3.3476	22.0308	11.9281	3.8236	0.7257
1592	3.6699	0.8188	1.8042	82.1805	2.8611	14.8139	19.2456	9.4403	3.6782	0.5919	0.9452	0.3147	2	34.7229	10.3033	7.186	32.7392	16.3947	5.1438	0.5919
1593	3.3186	0.8262	1.5337	68.3368	2.5955	28.9767	12.6922	8.6144	2.2597	0.6479	0.8509	0.3326	2	19.466	8.6387	3.3927	25.9733	9.0141	5.6406	0.6479
1594	2.7922	0.8838	1.4614	42.3875	2.3	31.3311	16.5673	7.7523	3.1231	0.8163	0.9218	0.4488	2	24.2114	12.6912	4.295	28.2795	11.3764	7.5857
1595	3.7742	0.8603	1.9933	86.0043	3.0881	0.34	20.6871	10.2004	4.0425	0.6318	0.9361	0.3891	2	41.2356	8.1617	10.4425	20.9776	20.6172	0.1402	0.6318
1596	2.8818	0.9622	1.7356	46.4378	2.5741	8.7865	25.6502	8.711	5.1106	0.8276	0.9529	0.4845	2	44.5185	15.2468	12.0194	31.47	23.3962	3.9116
1597	6.9	0.7825	3.1401	99.8548	5.2682	-0.5295	26.0374	16.9632	4.8198	0.3416	0.8894	0.2032	2	81.76	4.8853	8.8374	24.0444	26.1752	-0.4329	0.3416
1598	3.4288	0.7939	1.5395	73.1023	2.587	15.4102	19.1139	8.5522	3.4407	0.6842	0.8561	0.345	2	29.4259	10.112	5.8611	29.3143	16.1687	4.5346	0.6842
1599	3.0344	0.8661	1.5646	54.5356	2.467	13.2347	23.8127	8.2562	4.5127	0.8633	0.9286	0.467	2	37.2574	14.5789	6.265	31.2202	20.6608	4.9309
1600	3.3667	0.7523	1.4039	70.2383	2.4114	21.5502	19.7813	7.9571	3.4901	0.6701	0.8632	0.3673	2	27.771	11.684	3.3639	31.8145	15.5187	5.9847	0.6701
1601	3.4601	0.8521	1.7397	73.997	2.7925	26.6936	27.0448	9.2627	5.0795	0.7341	0.8888	0.3927	2	47.0499	20.3444	7.21	51.8107	19.8261	12.5593
1602	2.7397	0.9326	1.5884	39.2844	2.3685	12.6464	17.375	8.0274	3.438	0.8843	0.9522	0.5656	2	27.5984	12.0743	6.6984	21.3486	15.1776	3.4902
1603	2.6577	0.8384	1.2784	35.2048	2.0773	17.137	16.5347	6.9999	3.0197	0.8031	0.871	0.4423	2	21.1379	9.6822	3.9891	21.8912	13.7011	3.6224
1604	2.6574	0.8199	1.2421	35.1678	2.0344	-9.2563	18.6652	6.8446	3.3872	0.7941	0.9159	0.432	2	23.1841	6.6646	7.1349	15.4255	20.3925	-2.146
1605	2.2878	0.8282	1.077	11.9549	1.7475	-4.751	15.6055	5.9523	2.8236	0.8125	0.882	0.4781	2	16.8071	7.0163	4.1495	14.6767	16.347	-0.7985
1606	3.5729	0.8116	1.7102	78.9315	2.7583	16.6585	16.2415	9.1095	3.0491	0.7667	1.1205	0.4885	2	27.7762	11.2389	5.4764	23.0089	13.5361	4.6271
1607	2.8681	0.8312	1.3447	45.6983	2.2358	-0.7339	24.1454	7.4897	4.3351	0.7939	0.8643	0.4566	2	32.4683	10.8663	8.3904	23.8006	24.3226	-0.2383
1608	1.9018	0.7886	0.795	1.2544	1.3663	-15.2044	11.4176	4.7116	1.9265	0.7548	0.829	0.4264	2	9.077	4.2291	3.3463	9.9175	13.1539	-1.3801
1609	3.1438	0.8044	1.5015	60.1541	2.3899	16.6612	30.7777	7.9445	5.8169	0.8234	0.8884	0.45	2	46.2127	19.242	6.0052	42.7608	25.6502	7.6996
1610	2.2322	0.8482	1.0924	9.7628	1.7389	4.5459	10.123	5.948	1.8592	0.8006	0.8994	0.4659	2	11.0584	5.0052	2.4455	10.7421	9.6631	0.5027
1611	3.5787	1.0348	2.4637	79.1073	3.4736	-3.3072	11.0419	11.6345	2.3382	0.7879	1.3083	0.7328	2	27.204	7.4589	6.469	10.1792	11.407	-0.8997	0.7879
1612	2.977	0.8704	1.5499	51.0595	2.4285	12.0599	26.7473	8.1401	5.0928	0.8441	0.9088	0.5042	2	41.4557	16.8594	7.7096	33.4361	23.5209	4.9995
1613	3.2949	0.8856	1.7481	67.3837	2.7497	14.6365	28.5793	9.1673	5.4498	0.7971	0.9097	0.4171	2	49.9595	17.4886	12.6688	41.9273	24.3967	7.3123
1614	2.5356	0.8421	1.2278	28.7523	1.9831	7.0251	11.9971	6.7081	2.1959	0.8336	0.8767	0.445	2	14.73	5.9989	4.1511	13.4793	11.1543	1.0348
1615	2.8235	0.8515	1.4118	43.8168	2.2486	17.0922	19.1133	7.553	3.5726	0.8191	0.8946	0.4723	2	26.9842	12.0958	6.4113	25.6119	15.8459	4.6122
1616	2.3612	0.8513	1.1633	16.6208	1.8546	3.0601	18.0152	6.315	3.3186	0.8148	0.9263	0.4996	2	20.9571	9.3663	5.4767	18.747	17.4635	0.6413
1617	2.8998	0.7656	1.2093	47.5643	2.0944	4.7871	15.2425	6.975	2.6427	0.7022	0.8498	0.3647	2	18.4327	6.1753	3.44	16.933	14.5134	0.8824	0.7022
1618	3.5079	0.8378	1.7365	76.1474	2.7883	19.3363	14.3039	9.2328	2.6903	0.6023	0.902	0.3745	2	24.8388	9.1236	5.4787	24.3643	11.5383	4.8029	0.6023
1619	2.3255	0.869	1.193	14.2931	1.8588	-4.6678	11.3583	6.3489	2.1343	0.8644	0.9309	0.5436	2	13.5504	5.8293	3.1096	10.7244	11.888	-0.6325
1620	2.9965	0.833	1.4307	52.1811	2.3471	33.1275	20.8859	7.8415	3.8107	0.7855	0.852	0.4351	2	29.8815	15.9762	5.1122	36.7169	13.9668	9.899
1621	2.8051	0.8386	1.3081	43.1885	2.2015	22.9471	32.3208	7.3903	5.7209	0.7594	0.8659	0.4086	2	42.2789	19.8767	9.5951	48.6511	24.9047	9.7018
1622	2.9809	0.7972	1.3315	51.2459	2.24	14.0036	16.2149	7.4658	2.8919	0.7301	0.8697	0.4193	2	21.5902	8.8698	3.9364	21.1559	13.9445	3.0234
1623	3.8944	0.831	1.8866	89.4725	3.0881	18.751	20.0694	10.1671	3.7241	0.6823	0.8899	0.394	2	37.863	13.5236	6.513	34.3278	16.3061	7.0997	0.6823
1624	3.2434	0.7621	1.3442	64.6073	2.3471	19.015	13.7391	7.7652	2.3783	0.6979	0.8252	0.3749	2	18.4681	7.6827	3.1039	20.4944	11.1265	3.5117	0.6979
1625	3.8467	0.8141	1.7902	88.3428	2.9896	22.6766	23.0207	9.8388	4.1887	0.5992	0.891	0.2943	2	41.2117	14.584	6.5178	49.555	17.8002	9.3454	0.5992
1626	2.8503	0.8046	1.2713	44.7842	2.1544	2.7078	26.6444	7.2046	4.7016	0.7776	0.8727	0.436	2	33.873	12.2185	8.0906	28.0266	25.9227	0.9172
1627	2.4999	0.8965	1.3537	26.3964	2.0687	15.6023	9.617	7.0409	1.849	0.8752	0.9404	0.5072	2	13.0186	6.148	2.9901	12.1212	8.1166	2.0312
1628	3.461	0.8297	1.6782	74.0213	2.724	19.9892	10.1095	9.0219	1.8805	0.6067	0.9113	0.3295	2	16.9657	6.0564	3.7591	18.3815	8.0887	3.3913	0.6067
1629	2.2044	0.868	1.1223	8.6637	1.7518	-10.2103	9.0243	6.0114	1.6848	0.8518	0.9174	0.5112	2	10.128	4.0502	3.1065	7.9225	9.9453	-1.0341
1630	3.0701	0.8753	1.5934	56.4987	2.5227	24.9811	6.461	8.4418	1.2195	0.8308	0.9276	0.4449	2	10.295	4.7283	1.7448	10.6272	4.8469	2.5718
1631	2.6994	0.8582	1.2924	37.6538	2.1587	7.4087	12.9535	7.2782	2.3002	0.7806	0.8701	0.4332	2	16.7411	6.4355	3.6813	14.8571	11.9936	1.2403
1632	2.4909	0.9065	1.3063	26.0481	2.0816	-12.007	6.3852	7.0934	1.1759	0.8351	0.9112	0.4713	2	8.341	2.3694	3.22	5.0271	7.1521	-1.0015
1633	2.4255	0.9103	1.3364	22.712	2.0302	-0.5236	12.7462	6.9367	2.4556	0.8556	0.9391	0.5492	2	17.034	6.948	4.6498	12.6507	12.8131	-0.0892
1634	2.2653	0.8469	1.1062	10.8077	1.7646	-17.1492	9.8474	6.0273	1.8073	0.851	0.9165	0.4646	2	10.8932	3.4917	3.1884	7.5154	11.5363	-1.8681
1635	2.4249	0.8292	1.1428	22.678	1.8631	0.2713	14.6018	6.3167	2.6417	0.8198	0.9048	0.4607	2	16.6869	6.754	3.8383	14.66	14.5617	0.0453
1636	2.3374	0.9163	1.2382	15.0809	1.9616	-18.2087	12.2687	6.7287	2.2577	0.8369	0.9016	0.5105	2	15.1911	4.6369	4.8578	9.0838	14.5026	-2.7661
1637	3.1171	0.8603	1.6139	58.4454	2.5227	15.3984	8.7074	8.4243	1.6681	0.8295	0.9192	0.5109	2	14.0528	5.9275	1.9972	11.6023	7.3667	2.1639
1638	2.4968	0.9406	1.4499	26.2744	2.1587	-14.7383	14.4962	7.3781	2.8487	0.9168	0.9724	0.5337	2	21.018	5.7789	7.9404	10.8284	16.6328	-3.0977
1639	4.5818	0.8063	2.1721	97.6949	3.5549	28.4391	10.7533	11.6065	2.0124	0.6361	0.89	0.3346	2	23.3573	9.2174	2.7598	27.5483	7.6954	6.6426	0.6361
1640	1.8932	0.8151	0.8327	1.108	1.4006	-10.5119	18.6216	4.8479	3.1985	0.7948	0.8662	0.4288	2	15.5062	7.1942	6.2043	16.7768	20.578	-1.63
1641	4.1793	0.8453	2.1627	95.0606	3.3793	1.0899	10.377	11.0981	2.0222	0.5555	1.1167	0.326	2	22.4424	3.5909	4.7407	11.0142	10.2641	0.2446	0.5555
1642	2.992	0.867	1.5783	51.7855	2.4328	15.4527	10.8606	8.1496	2.1033	0.8668	0.937	0.5234	2	17.1413	7.4552	2.9813	14.2428	9.1824	2.6488
1643	2.779	0.8637	1.4222	41.6491	2.24	20.7503	16.8672	7.5402	3.1814	0.8644	0.8942	0.4713	2	23.9886	11.2773	4.8011	23.93	13.3676	4.9777
1644	2.3386	0.8807	1.2293	15.1777	1.8931	-4.6181	11.0251	6.4703	2.0947	0.8764	0.9445	0.5526	2	13.5532	5.7483	4.1398	10.402	11.5347	-0.6259
1645	2.999	0.8484	1.4897	52.3689	2.3899	20.7915	19.0588	7.9935	3.5519	0.8114	0.9091	0.4778	2	28.3919	13.1155	4.4209	27.4521	15.0964	5.9031
1646	2.9935	0.8144	1.4163	51.8895	2.2957	-8.9321	12.3512	7.6594	2.2839	0.8523	0.9052	0.4926	2	17.493	5.0654	4.1534	10.2825	13.4543	-1.5625
1647	3.39	0.8083	1.5598	71.5678	2.5998	4.7892	11.0787	8.608	2.0075	0.573	0.8981	0.3334	2	17.2806	4.344	3.9527	13.0305	10.5479	0.8276	0.573
1648	2.8172	0.8993	1.5351	43.5809	2.36	0.992	15.0573	7.9593	2.9041	0.8448	0.974	0.5152	2	23.1145	7.9099	5.6029	15.3527	14.9076	0.2293
1649	3.5157	0.8168	1.714	76.4431	2.7283	23.6651	15.8959	9.021	3.0202	0.7889	0.9201	0.4686	2	27.2456	12.133	3.5339	25.8946	12.1338	6.4477
1650	3.338	0.7382	1.3384	69.1788	2.3471	19.1861	13.1417	7.741	2.2722	0.7199	0.7865	0.3862	2	17.5888	7.4766	2.7856	19.3571	10.6201	3.3746
1651	3.0517	0.8286	1.4792	55.5778	2.3814	26.5832	13.5953	7.9443	2.5314	0.764	0.902	0.4013	2	20.1101	9.3516	3.322	23.3013	9.981	5.3459	0.764
1652	2.8845	0.8225	1.3688	46.5982	2.2272	3.3041	10.9801	7.453	2.0166	0.8231	0.882	0.453	2	15.0296	5.3063	3.1147	11.7132	10.6171	0.4966
1653	2.5491	0.8999	1.344	29.8198	2.1201	12.4017	6.8683	7.2065	1.2809	0.8592	0.9226	0.493	2	9.231	4.1112	2.4827	8.3382	6.0163	1.1448
1654	2.9825	0.8652	1.5687	51.3287	2.4199	31.3917	7.3597	8.1072	1.4241	0.8569	0.9285	0.5279	2	11.5451	6.2897	1.7581	11.9151	5.0494	3.6242
1655	3.7721	0.7038	1.3083	85.9252	2.5484	9.5969	15.8312	8.34	2.4835	0.6582	0.727	0.3061	2	20.712	6.369	3.0532	20.8049	14.3117	1.9877
1656	2.5635	0.8509	1.2581	30.6256	2.0259	-6.6814	13.6666	6.8526	2.5091	0.8384	0.9043	0.5045	2	17.194	6.2064	4.9184	12.3022	14.5793	-1.1488
1657	3.6257	0.7478	1.4768	80.4453	2.5912	11.6416	15.0626	8.5176	2.6116	0.5485	0.8508	0.3147	2	22.2444	6.7778	4.619	21.5386	13.3094	2.5896	0.5485
1658	2.1097	0.8414	1.0026	5.0694	1.6233	-19.3109	11.8686	5.577	2.1337	0.8312	0.9213	0.4569	2	11.8995	4.1723	3.9847	9.131	14.16	-2.2979
1659	2.9021	0.8741	1.502	47.6451	2.3728	11.0565	14.4338	7.9696	2.7203	0.8378	0.9372	0.4726	2	21.6796	8.4647	4.8236	17.9092	12.8378	2.397
1660	2.6007	0.9293	1.4252	32.015	2.2315	0.7096	17.8389	7.5926	3.3485	0.8215	0.9368	0.5215	2	25.424	9.417	7.6647	18.0583	17.7123	0.1804
1661	3.4079	0.8823	1.773	72.1653	2.8397	28.9713	16.0226	9.4459	3.0075	0.648	0.9242	0.3342	2	28.4081	12.0334	5.8316	36.0091	11.3807	8.2302	0.648
1662	2.4467	0.8699	1.182	24.4908	1.9659	15.6345	14.8393	6.6863	2.6233	0.8004	0.8865	0.4646	2	17.5401	8.5587	4.6865	18.4211	12.5189	2.7423
1663	3.9042	0.789	1.7737	89.851	2.9467	21.8834	16.575	9.6772	3.038	0.6549	0.852	0.353	2	29.399	11.004	4.195	31.1736	12.9481	6.4335	0.6549
1664	3.8386	0.7537	1.5764	87.9683	2.7711	22.2992	10.9813	9.0887	1.9047	0.535	0.8306	0.271	2	17.3109	6.1726	2.6925	22.7768	8.5327	3.8602	0.535
1665	4.014	0.8308	1.9423	92.0607	3.1866	14.5041	13.3363	10.4763	2.4725	0.6775	0.8879	0.3774	2	25.9031	8.0605	4.3892	21.3561	11.402	3.757	0.6775
1666	2.7838	0.894	1.512	41.9401	2.3171	-13.8293	14.5563	7.8183	2.8151	0.873	0.9525	0.5279	2	22.0091	5.703	6.6353	10.8034	16.5691	-3.0437
1667	3.7399	0.8006	1.702	84.7445	2.8568	18.5023	14.7008	9.407	2.6598	0.6493	0.8561	0.3609	2	25.0207	8.9534	4.8258	24.8082	11.981	4.6294	0.6493
1668	1.8145	0.8829	0.9216	0.4509	1.4348	-8.684	7.7819	5.0332	1.4249	0.8591	0.9258	0.5432	2	7.1718	3.9718	2.6226	7.3113	8.4577	-0.6228
1669	3.8814	0.7856	1.7429	89.2027	2.9168	-4.6638	13.7404	9.5793	2.5	0.5079	0.8931	0.3188	2	23.9482	3.4681	5.2588	10.8783	14.3816	-1.1169	0.5079
1670	2.9063	0.8659	1.4907	47.9282	2.3557	19.712	18.5754	7.906	3.5024	0.775	0.8956	0.4169	2	27.6903	11.6756	5.8053	28.007	14.9137	5.4583
1671	2.8895	0.8293	1.3995	46.9999	2.2486	25.0479	12.1645	7.5279	2.2615	0.8444	0.9218	0.4624	2	17.0242	8.4802	2.3233	18.3399	9.1177	4.2642
1672	2.3332	0.8547	1.1584	14.7428	1.8374	-15.6762	8.8726	6.265	1.6405	0.8291	0.8973	0.5184	2	10.278	3.7097	3.1556	7.1557	10.2637	-1.6112
1673	1.8923	0.8323	0.8684	1.0787	1.4263	-22.062	9.0826	4.9477	1.5941	0.8104	0.8787	0.4436	2	7.8873	3.1774	3.6741	7.1636	11.0867	-1.7401
1674	2.392	0.7922	1.0399	19.2853	1.7603	-4.8711	12.5991	5.9534	2.2007	0.7786	0.8436	0.4026	2	13.1018	4.6816	4.1212	11.6273	13.2125	-0.6382
1675	2.0839	0.8741	1.0688	4.3342	1.6575	-2.1853	11.3203	5.7224	2.1143	0.8607	0.921	0.5271	2	12.0991	5.833	3.6552	11.0661	11.5678	-0.2644
1676	4.0727	0.7993	1.8358	93.0814	3.1181	21.1771	8.2892	10.2263	1.4881	0.6017	0.8777	0.2741	2	15.2174	5.0134	1.9012	18.2925	6.534	3.2226	0.6017
1677	2.1038	0.8296	0.978	4.8739	1.5976	0.3466	19.3905	5.4829	3.4587	0.7971	0.8999	0.4532	2	18.9639	8.8229	5.3097	19.4677	19.3227	0.0657
1678	2.5643	0.8642	1.3062	30.7154	2.0559	7.5216	7.1585	6.9622	1.343	0.8302	0.9317	0.5182	2	9.3504	4.134	1.9387	7.9771	6.62	0.7033
1679	2.4659	0.8926	1.3124	25.0771	2.0302	-19.8957	12.5058	6.9151	2.3734	0.8735	0.9426	0.534	2	16.4126	4.7408	6.1221	8.8782	14.9934	-3.2654
1680	2.2874	0.8261	1.0672	11.9234	1.7432	-23.8802	12.5121	5.9365	2.2493	0.8084	0.8983	0.4879	2	13.3529	4.3733	4.8419	8.9643	15.5005	-3.1887
1681	2.1766	0.8106	0.9682	7.3741	1.6233	-16.678	14.6251	5.5426	2.5548	0.7704	0.846	0.4532	2	14.16	5.3722	4.7299	11.8535	17.0643	-2.3616
1682	2.9949	0.8857	1.6052	51.9936	2.4842	18.6271	21.2494	8.333	4.0933	0.8244	0.9476	0.4989	2	34.1095	14.9808	7.1059	30.0251	17.2909	6.3536
1683	2.8382	0.8068	1.2579	44.2109	2.1501	11.6675	15.7088	7.1936	2.7469	0.636	0.8804	0.3632	2	19.7601	7.3447	4.9153	20.2248	13.8763	2.3055	0.636
1684	2.6619	0.8723	1.3592	35.4646	2.1587	17.8633	12.6711	7.2946	2.361	0.8508	0.9162	0.4477	2	17.2225	7.7364	4.3589	17.2789	10.4076	3.0765
1685	2.8304	0.837	1.3678	44.0137	2.2186	1.0256	10.9064	7.4423	2.0045	0.8173	0.8814	0.478	2	14.9178	5.3124	3.8977	11.1149	10.7948	0.153
1686	2.2614	0.8396	1.0876	10.6982	1.7475	-17.0801	16.1824	5.9652	2.9504	0.8441	0.8936	0.4633	2	17.6	5.7722	5.3023	12.4578	18.9457	-3.0061
1687	2.3765	0.8768	1.2395	17.799	1.9188	-6.2258	8.8093	6.5464	1.668	0.8723	0.9348	0.5129	2	10.9191	4.1192	3.1608	8.032	9.3575	-0.6798
1688	2.564	0.8254	1.1951	30.6615	1.9702	0.6427	17.6684	6.6489	3.1758	0.8194	0.8876	0.4917	2	21.1155	8.7676	4.6656	17.8315	17.5555	0.1357
1689	2.7501	0.8007	1.2491	39.8002	2.0644	1.3626	14.9998	6.9178	2.7084	0.7612	0.906	0.4283	2	18.7363	6.5914	3.6512	15.3911	14.795	0.2553
1690	2.3001	0.9208	1.3143	12.635	1.9359	-9.0877	11.6243	6.6535	2.2962	0.9181	1.0041	0.6112	2	15.2778	6.3621	4.4699	10.4087	12.6803	-1.3884
1691	2.7135	0.8367	1.2679	38.1637	2.1201	8.7062	13.8305	7.1324	2.4586	0.7235	0.8566	0.4009	2	17.5357	6.5889	4.1022	16.4351	12.6269	1.5267	0.7235
1692	2.4294	0.8418	1.1739	23.2399	1.8931	-8.5137	14.8575	6.4252	2.7145	0.8438	0.8839	0.4723	2	17.4412	6.1291	5.5075	12.9779	16.122	-1.4849
1693	2.6643	0.8397	1.2766	35.7062	2.0858	17.6278	16.1414	7.0283	2.9319	0.7988	0.8777	0.4433	2	20.6061	9.5266	3.5556	21.4893	13.2956	3.6324
1694	2.3007	0.8161	1.0473	12.6825	1.7346	17.4289	8.6001	5.8985	1.527	0.8009	0.8658	0.4675	2	9.0069	4.8893	1.7537	10.4591	7.1009	1.5698
1695	2.4317	0.8762	1.2758	23.4277	1.9659	-2.9621	19.2003	6.6937	3.6595	0.8529	0.9231	0.5395	2	24.4958	9.9393	4.7582	18.4238	19.7688	-0.7256
1696	2.8469	0.8781	1.5021	44.5862	2.3343	12.9447	16.3288	7.8531	3.1233	0.8429	0.9139	0.5086	2	24.5275	10.4049	5.6327	20.4578	14.2153	3.175
1697	2.3762	0.8877	1.27	17.7332	1.9402	-15.6217	12.9625	6.6266	2.4843	0.8862	0.9529	0.526	2	16.4624	5.3122	4.9963	10.0989	14.9879	-2.5717
1698	3.2259	0.8246	1.5318	63.6785	2.5142	13.879	22.7998	8.3569	4.1791	0.7709	0.8768	0.4474	2	34.9247	13.632	7.696	30.4702	19.6357	4.8472
1699	2.4231	0.8694	1.2437	22.4572	1.9445	-1.6661	7.5576	6.6185	1.4202	0.8508	0.9306	0.5033	2	9.3994	3.7109	2.8032	7.3725	7.6837	-0.1566
1700	1.8931	0.8824	0.9646	1.0933	1.5034	-31.8369	11.5787	5.2478	2.1283	0.8692	0.9355	0.4969	2	11.1688	4.0286	5.3802	8.108	15.2645	-3.5558
1701	2.9159	0.8829	1.5816	48.3946	2.4071	15.5497	14.7642	8.0875	2.8873	0.8597	0.9362	0.4755	2	23.351	9.5598	4.8324	20.1046	12.4685	3.631
1702	2.1955	0.884	1.1523	8.1864	1.7732	-17.4508	13.2889	6.0975	2.5113	0.8793	0.943	0.5539	2	15.3128	5.9719	5.3342	10.7826	15.6074	-2.6722
1703	2.3394	0.8629	1.1838	15.2584	1.8588	-4.6513	11.2074	6.3417	2.0921	0.8621	0.9293	0.519	2	13.2673	5.4699	3.9786	10.5395	11.7286	-0.6171
1704	2.1766	0.8695	1.1041	7.3894	1.7304	-4.8467	17.4597	5.9457	3.2422	0.8793	0.9531	0.5413	2	19.2772	8.9753	6.4388	16.5801	18.306	-0.9343
1705	2.3517	0.821	1.0851	16.0516	1.786	-8.3251	16.3966	6.0653	2.9334	0.8177	0.8829	0.4499	2	17.792	6.51	5.5842	14.469	17.7611	-1.4812
1706	3.1033	0.8866	1.6867	57.7069	2.5827	10.2917	14.4214	8.6437	2.8141	0.8656	0.942	0.5272	2	24.3245	9.324	5.1157	17.6854	12.9372	2.5034
1707	2.3723	0.9436	1.3938	17.3724	2.0473	13.1211	10.7173	7.032	2.1243	0.8738	0.9854	0.5203	2	14.9378	6.8047	3.7305	13.0781	9.3111	1.96
1708	2.9824	0.8342	1.4707	51.308	2.3385	4.7465	17.7721	7.8159	3.3441	0.852	0.9187	0.5046	2	26.1374	9.7826	5.322	19.3871	16.9285	1.2406
1709	2.3415	0.8728	1.2101	15.4361	1.8803	-23.7759	10.074	6.4206	1.8987	0.8702	0.9349	0.5484	2	12.1905	3.9394	4.3313	7.1836	12.4688	-2.8984
1710	2.3972	0.8869	1.2855	19.8674	1.9574	4.9679	20.9607	6.6796	4.0339	0.8811	0.9524	0.5006	2	26.945	11.3094	6.9351	22.5937	19.9194	1.3386
1711	3.1255	0.8437	1.5272	58.9253	2.4842	21.2979	15.7328	8.2841	2.9004	0.7526	0.8788	0.4369	2	24.0272	10.5265	4.6223	24.0957	12.3819	5.1173
1712	3.2976	0.8074	1.5559	67.5692	2.5227	17.3053	22.5074	8.3649	4.1865	0.8508	0.8522	0.4468	2	35.0193	14.3758	5.281	32.177	18.6127	6.0602
1713	6.3713	0.8036	3.0478	99.7968	4.9812	-9.868	17.0975	16.0843	3.2398	0.7857	1.1047	0.5369	2	52.1097	4.944	6.0725	9.2078	18.7848	-5.1422	0.7857
1714	2.9428	0.8172	1.377	49.7004	2.2615	14.5904	11.0766	7.5548	2.0189	0.7969	0.8691	0.4181	2	15.2525	6.1804	2.733	14.7839	9.4605	2.2254
1715	5.1406	0.8419	2.6493	98.9581	4.176	-3.2272	22.6167	13.5972	4.4067	0.5337	0.9515	0.2963	2	59.9184	4.9829	8.6223	16.8198	23.347	-1.9337	0.5337
1716	3.1873	0.8906	1.6698	62.2181	2.6683	6.2102	20.5316	8.9176	3.8445	0.6434	0.9199	0.3456	2	34.2837	8.7845	8.7654	25.4164	19.2563	2.1291	0.6434
1717	3.3157	0.8169	1.4954	68.2202	2.5655	1.9032	14.4097	8.5098	2.5322	0.5599	0.8521	0.2832	2	21.5482	4.4135	6.0171	15.5831	14.135	0.4101	0.5599
1718	2.9039	0.8634	1.4841	47.7057	2.3471	-2.7763	22.7893	7.8762	4.2942	0.7943	0.9471	0.4429	2	33.8216	9.4357	7.1598	21.3022	23.4221	-0.939
1719	3.7333	0.7833	1.6408	84.5095	2.7925	28.7219	15.2357	9.1867	2.7212	0.6969	0.861	0.363	2	24.9987	11.1221	4.1314	30.6402	10.8598	7.1801	0.6969
1720	2.8928	0.8876	1.5091	47.2012	2.3985	10.4199	22.2204	8.0663	4.1571	0.7855	0.9186	0.4381	2	33.5328	12.2138	8.9729	27.8812	19.905	3.4941
1721	2.5746	0.8953	1.3462	31.1293	2.133	22.9444	24.0322	7.2412	4.4678	0.805	0.8839	0.4927	2	32.3521	16.5464	7.4547	33.5861	18.5188	7.423
1722	2.6669	0.8966	1.4061	35.8365	2.2186	4.5016	12.6167	7.5119	2.3616	0.8082	0.9354	0.4614	2	17.7404	6.3575	4.5863	13.7793	12.0485	0.7986
1723	2.3892	0.8628	1.2031	18.9205	1.9017	-27.9726	21.1961	6.4762	3.9376	0.8808	0.9454	0.5057	2	25.501	6.5839	8.7202	13.0199	27.1262	-7.1333
1724	2.3426	0.9205	1.3346	15.5008	1.9745	1.4782	27.5802	6.7743	5.4336	0.9247	0.9908	0.6037	2	36.8085	16.9471	8.9978	28.0733	27.172	0.5441
1725	2.5769	0.9355	1.4803	31.2735	2.2229	-14.4414	9.9866	7.5735	1.952	0.872	0.9962	0.5666	2	14.7832	4.3409	4.5188	7.6612	11.429	-2.1349
1726	3.2441	0.7913	1.4359	64.6527	2.4328	23.9702	18.8397	8.065	3.3542	0.7282	0.8566	0.4049	2	27.0519	12.2841	3.5691	30.3375	14.3233	6.4844
1727	3.4425	0.7863	1.4754	73.4885	2.5741	0.9309	11.2492	8.5036	1.9518	0.6063	0.8427	0.2886	2	16.597	3.3707	3.7584	11.6796	11.1443	0.1545	0.6063
1728	2.5352	0.8363	1.2336	28.7169	1.9702	-6.792	12.7956	6.6611	2.3697	0.8559	0.9208	0.4598	2	15.7847	5.211	4.4148	11.3328	13.6643	-1.0721
1729	3.5243	0.8429	1.7472	76.9126	2.8182	21.2399	15.4291	9.3328	2.8885	0.6108	0.9627	0.3609	2	26.9577	10.1115	6.7317	28.0173	12.1521	5.7258	0.6108
1730	3.187	0.8133	1.4307	62.1958	2.4499	19.458	20.972	8.1425	3.6849	0.7259	0.8045	0.3704	2	30.0046	12.0943	6.9008	32.6537	16.8906	5.8383
1731	2.1846	0.942	1.2805	7.726	1.8674	-4.5693	14.4849	6.4649	2.869	0.9196	0.9938	0.6315	2	18.5479	8.717	4.9597	13.8045	15.1467	-0.8475
1732	2.7292	0.8819	1.4268	38.8465	2.24	-16.3071	16.3893	7.5617	3.0925	0.8332	0.9289	0.5158	2	23.3843	6.0183	7.9059	11.6684	19.0616	-3.8133
1733	2.1957	0.8698	1.1178	8.2018	1.7475	-4.4522	9.5908	5.9999	1.7868	0.8362	0.9521	0.5351	2	10.7206	4.8831	3.5334	9.1258	10.0178	-0.4773
1734	3.662	0.7962	1.6796	81.8727	2.7797	20.1805	21.0505	9.1601	3.8598	0.6736	0.8797	0.3928	2	35.3564	13.7352	6.2507	34.9662	16.8022	7.1351	0.6736
1735	3.5246	0.9273	2.1115	76.9374	3.0838	27.1836	21.1787	10.2678	4.3553	0.8544	0.9831	0.5356	2	44.7189	20.4159	5.2208	38.1184	15.4217	12.1562
1736	3.7053	0.8524	1.8641	83.5993	3.0024	0.6634	19.853	9.9222	3.7298	0.6118	0.9048	0.3275	2	37.008	6.7038	9.5779	20.4709	19.7211	0.2455	0.6118
1737	3.058	0.8505	1.5481	55.9412	2.4456	11.9455	19.315	8.1709	3.6595	0.742	0.9017	0.4153	2	29.9016	10.6359	6.9146	25.6076	17.0078	3.5719	0.742
1738	2.38	0.9053	1.3171	18.0456	1.9788	-10.2437	19.4382	6.769	3.7823	0.8993	0.9932	0.5445	2	25.6021	9.045	7.9681	16.6125	21.4291	-2.6226
1739	4.2022	0.8113	1.9606	95.2291	3.268	-0.4178	11.8034	10.7103	2.1607	0.6035	0.8526	0.3033	2	23.1418	3.4984	4.4569	11.5338	11.8526	-0.0967	0.6035
1740	2.5293	0.9082	1.3668	28.3099	2.1201	-18.995	16.6811	7.2166	3.1593	0.8717	0.9414	0.5001	2	22.7997	5.5959	8.3002	11.1896	19.8496	-4.3308
1741	3.4972	0.8488	1.787	75.6559	2.814	1.4072	22.8381	9.3261	4.3761	0.8294	0.9374	0.5004	2	40.8117	11.8422	8.1243	23.6639	22.5164	0.5743
1742	3.7188	0.8541	1.9625	84.0667	3.0196	22.7629	24.1669	9.9779	4.7533	0.6236	0.9686	0.3595	2	47.4276	17.5055	7.687	48.7003	18.6663	10.7959	0.6237
1743	2.9457	0.8179	1.3732	49.9055	2.2657	15.5566	22.1764	7.569	4.0233	0.7891	0.8557	0.3942	2	30.4526	12.1189	8.2671	30.7456	18.7268	4.7374
1744	2.4087	0.8567	1.2062	20.9213	1.906	9.1311	17.8229	6.4825	3.3163	0.8077	0.929	0.4617	2	21.498	9.4405	5.1623	20.4469	16.1953	1.963
1745	3.9285	0.7658	1.7075	90.4206	2.8825	9.2871	13.8695	9.4509	2.5058	0.5315	0.8669	0.2969	2	23.6822	5.9348	4.6109	19.9891	12.5812	2.1994	0.5315
1746	4.2377	0.8801	2.3205	95.4823	3.5635	6.2556	19.1367	11.7172	3.7899	0.5498	0.9826	0.3198	2	44.4068	8.5152	7.8511	26.6253	17.9394	2.7779	0.5498
1747	2.2862	0.8489	1.1245	11.8288	1.786	-4.2293	13.6253	6.0968	2.5131	0.8291	0.8983	0.5007	2	15.3216	6.4624	4.8409	12.9074	14.2017	-0.648
1748	2.036	0.7843	0.8493	3.3795	1.4648	-11.177	15.0475	5.0166	2.5475	0.754	0.8212	0.4311	2	12.7798	5.7842	4.6739	13.4168	16.7301	-1.4284
1749	2.6491	0.7856	1.1594	34.5575	1.9488	-9.0506	16.2666	6.5384	2.8844	0.7957	0.8628	0.4132	2	18.8595	5.6225	5.0605	13.6079	17.739	-1.7069
1750	2.3896	0.9873	1.4832	18.9868	2.1501	7.9796	23.4535	7.4119	4.6933	0.8924	0.9916	0.5538	2	34.7862	14.7285	8.9222	26.5936	21.5816	2.7758
1751	2.0818	0.8178	0.9413	4.2743	1.559	-23.1775	15.8175	5.3488	2.7836	0.7421	0.898	0.4765	2	14.889	5.8327	5.7026	12.2405	19.4827	-3.4509
1752	2.7479	0.9076	1.4985	39.6089	2.3171	23.8389	18.5261	7.8349	3.5433	0.8367	0.9371	0.5084	2	27.7613	13.7915	6.5967	27.1269	14.1097	6.618
1753	2.2525	0.8891	1.192	10.3545	1.8331	-4.6144	6.7268	6.292	1.2744	0.8844	0.9588	0.5255	2	8.0184	3.3282	2.0615	6.3331	7.0372	-0.37
1754	2.8706	0.856	1.4828	45.8579	2.3	26.6309	27.8178	7.7196	5.3433	0.8519	0.9228	0.5149	2	41.2483	21.4937	6.3453	41.7441	20.4099	10.9848
1755	3.7717	0.8257	1.8157	85.8989	2.9682	1.2129	16.6971	9.7844	3.0985	0.5675	0.9058	0.3373	2	30.3169	5.9314	9.7323	17.585	16.4949	0.3677	0.5675
1756	3.6013	0.8878	1.9507	79.8631	3.0281	27.4973	25.2286	10.0445	4.8995	0.7279	0.9389	0.3825	2	49.2135	20.5283	6.8085	53.6725	18.2911	13.5324	0.7279
1757	3.1153	0.8437	1.559	58.3366	2.4756	0.5731	23.8043	8.2572	4.4944	0.8461	0.9151	0.5281	2	37.1109	12.711	7.0039	24.0714	23.6685	0.2127
1758	2.3623	0.8702	1.2103	16.735	1.8931	-15.3834	14.5097	6.4578	2.7194	0.8479	0.9264	0.5458	2	17.5611	6.4363	6.1463	11.7926	16.7422	-2.7015
1759	2.3223	0.9213	1.228	14.0207	1.9574	2.9659	15.2357	6.7215	2.7835	0.814	0.8934	0.4948	2	18.7094	7.8698	6.4228	15.9048	14.7833	0.5549
1760	3.91	0.8334	1.9183	90.0949	3.1095	29.6954	14.1791	10.2369	2.657	0.7484	0.8834	0.4113	2	27.1998	12.1768	3.0441	29.6075	9.9683	8.0771
1761	3.5852	0.8416	1.8228	79.4091	2.8654	17.6149	11.8959	9.4794	2.2875	0.7942	0.9238	0.4163	2	21.6839	7.8998	3.7073	18.9747	9.8004	3.8196
1762	3.792	0.8035	1.7049	86.6648	2.9082	1.1735	9.7712	9.5716	1.7405	0.5651	0.8431	0.3365	2	16.659	3.4446	4.4023	10.2373	9.6564	0.1955	0.5651
1763	2.6035	0.8186	1.1663	32.142	1.9873	-10.7499	9.9963	6.6951	1.7414	0.7861	0.8542	0.4472	2	11.6587	3.6976	4.2294	8.2683	11.0709	-1.2533
1764	2.5549	0.8817	1.2933	30.1774	2.0858	6.587	8.7887	7.077	1.6061	0.8508	0.8517	0.484	2	11.3664	4.7222	3.0507	9.7569	8.2101	0.7487
1765	2.685	0.8784	1.3827	36.7329	2.1929	-0.8457	8.5427	7.4095	1.5942	0.7892	0.8918	0.4861	2	11.812	4.0879	2.9636	8.4097	8.6151	-0.0999
1766	3.1798	0.7911	1.3933	61.9278	2.3814	19.5323	15.9331	7.9034	2.8089	0.7446	0.8469	0.3644	2	22.1996	9.0075	3.9369	24.722	12.8211	4.3361
1767	3.4749	0.8055	1.597	74.5803	2.6598	19.2453	11.8302	8.7934	2.1485	0.7266	0.8587	0.3859	2	18.8929	7.3232	3.224	18.9749	9.5536	3.636	0.7266
1768	3.9879	0.8627	2.0836	91.6763	3.2808	14.8241	13.9571	10.8088	2.6905	0.6263	0.9809	0.3447	2	29.0811	8.4093	5.9334	24.393	11.888	4.311	0.6263
1769	3.2092	0.8746	1.6563	62.8678	2.6426	12.2409	12.962	8.8178	2.4347	0.7635	0.9232	0.4574	2	21.469	7.8306	4.3562	17.1213	11.3753	2.628	0.7635
1770	2.4131	0.8947	1.2939	21.4595	1.9873	5.8063	8.7371	6.7831	1.6666	0.8487	0.9186	0.4798	2	11.3049	4.6052	2.9024	9.5982	8.23	0.6564
1771	4.1344	0.7739	1.8612	94.2769	3.0709	25.1717	11.8904	10.0514	2.2017	0.5948	0.8628	0.3592	2	22.1304	8.766	2.0931	24.4076	8.8972	5.5706	0.5948
1772	2.4673	0.9188	1.3579	25.1117	2.0858	25.3285	12.3238	7.1221	2.3497	0.8665	0.9379	0.5328	2	16.7345	9.1416	3.1738	17.1572	9.2021	4.2386
1773	2.4429	0.9026	1.354	24.2673	2.0302	-6.4058	17.5419	6.9272	3.4288	0.8593	0.9715	0.5776	2	23.7518	9.2605	6.7238	16.0316	18.6657	-1.5215
1774	2.4208	0.9209	1.3037	22.186	2.0473	10.6018	6.6237	7.0035	1.233	0.821	0.9106	0.4757	2	8.6353	3.7321	2.3651	7.8458	5.9213	0.9155
1775	3.1399	0.8578	1.6114	59.9559	2.5356	18.7154	24.5192	8.4618	4.6692	0.8277	0.8946	0.5011	2	39.5102	17.3823	7.2434	34.685	19.93	7.3945
1776	2.5547	0.9015	1.3225	30.1595	2.1287	4.2874	13.5624	7.2353	2.479	0.7927	0.9072	0.4823	2	17.9363	7.0298	4.6936	14.5755	12.9811	0.769
1777	2.4021	0.8848	1.2808	20.2513	1.9574	-1.8709	10.9339	6.677	2.0974	0.9163	0.9163	0.5179	2	14.0042	5.5063	3.912	10.6325	11.1384	-0.262
1778	2.9465	0.8957	1.5958	49.9671	2.467	18.0914	14.5281	8.2913	2.7962	0.7797	0.9506	0.4503	2	23.184	9.5521	4.9705	21.215	11.8995	4.1943
1779	2.806	0.8296	1.303	43.2473	2.1801	4.8337	8.669	7.3129	1.5446	0.7763	0.8721	0.3993	2	11.2957	3.8403	3.378	9.6171	8.2498	0.546
1780	3.7002	0.8691	1.9492	83.3662	3.0538	-1.5959	13.3569	10.1031	2.577	0.8071	0.9372	0.4273	2	26.0352	5.3836	5.0209	12.598	13.5702	-0.4155
1781	3.0174	0.7895	1.3542	53.3956	2.2486	21.0188	15.4744	7.4844	2.7999	0.7927	0.8683	0.4276	2	20.9555	9.631	3.3015	22.5222	12.222	4.4046
1782	2.7293	0.8637	1.4257	38.8655	2.1972	6.1176	17.1467	7.4057	3.301	0.8706	0.9385	0.5355	2	24.446	10.1163	5.4069	18.89	16.0975	1.4955
1783	2.1762	0.8912	1.1579	7.3588	1.7689	4.4534	9.8457	6.0926	1.8712	0.862	0.9291	0.549	2	11.4003	5.6725	2.8038	10.3322	9.4075	0.5077
1784	3.0096	0.8434	1.4619	53.0176	2.3857	6.5654	13.6153	7.9743	2.496	0.7962	0.8682	0.4672	2	19.9042	7.25	5.0424	15.5188	12.7217	1.3068
1785	4.1346	0.9009	2.3026	94.3048	3.5506	17.6321	21.1339	11.7019	4.1586	0.7902	0.9176	0.4695	2	48.663	16.7527	9.1611	35.6839	17.4076	8.5803
1786	2.4149	0.9066	1.2572	21.6619	2.013	11.1362	8.994	6.8783	1.6439	0.8321	0.893	0.4707	2	11.3073	5.021	2.9738	10.6675	7.9923	1.2592
1787	2.9214	0.8793	1.5539	48.6996	2.4028	15.024	13.0503	8.0698	2.5129	0.8495	0.9469	0.4674	2	20.2789	8.2296	4.1135	17.6085	11.0897	3.0467
1788	1.9267	0.8114	0.848	1.6064	1.422	-16.3805	15.9143	4.9111	2.7479	0.774	0.8579	0.4591	2	13.4953	6.2922	4.884	13.7065	18.522	-2.2106
1789	2.9732	0.913	1.6049	50.8941	2.5356	16.1764	17.5013	8.5277	3.2937	0.6716	0.9457	0.4063	2	28.0878	10.5036	7.0042	25.8543	14.6704	4.5436	0.6716
1790	3.3569	0.82	1.5736	69.79	2.6084	20.6766	14.0315	8.6478	2.5533	0.6695	0.8709	0.3861	2	22.08	8.8632	4.0345	22.9539	11.1305	4.5654	0.6695
1791	2.58	0.8639	1.2582	31.3457	2.0687	8.5225	6.7565	7.0023	1.214	0.7728	0.8849	0.4722	2	8.501	3.6432	1.6634	7.7146	6.1805	0.7245
1792	3.2279	0.9035	1.7505	63.7688	2.7412	6.7364	15.981	9.162	3.0533	0.7425	0.9205	0.4365	2	27.9747	8.39	7.8406	19.2217	14.9044	1.8845	0.7425
1793	2.5963	0.8002	1.1039	31.8338	1.9402	12.0233	22.2761	6.5271	3.7675	0.7372	0.8017	0.4026	2	24.5906	10.8477	6.5544	26.9414	19.5984	2.9566
1794	3.2118	0.8768	1.7323	63.0026	2.6512	20.6891	15.7108	8.8473	3.0762	0.8664	0.9492	0.5268	2	27.2158	12.1948	5.7304	23.1486	12.4601	5.6307
1795	2.9433	0.8335	1.406	49.7414	2.3043	6.7826	9.6484	7.7075	1.7601	0.5992	0.8996	0.323	2	13.5656	3.825	2.942	11.8429	8.994	0.9201	0.5992
1796	4.6382	0.7669	1.9902	97.9524	3.4307	1.2753	13.7508	11.1743	2.4491	0.5131	0.8299	0.2468	2	27.3668	3.7	6.1413	14.9896	13.5757	0.349	0.5131
1797	2.7699	0.8367	1.3354	41.1073	2.1672	11.0849	21.0318	7.2804	3.8577	0.7949	0.8917	0.4309	2	28.0859	11.1708	6.2737	25.927	18.7012	3.1133
1798	2.9068	0.864	1.459	47.9687	2.3514	6.3717	11.8704	7.8904	2.1949	0.8115	0.891	0.4385	2	17.3189	5.9768	4.1495	13.6308	11.1142	1.1035
1799	3.0185	0.8551	1.5261	53.5218	2.4242	19.4538	26.4618	8.1088	4.9802	0.7938	0.9237	0.4287	2	40.3834	16.9931	7.3176	39.6394	21.3137	7.8561
1800	2.1159	0.8605	1.0481	5.2349	1.6618	-23.5377	14.1566	5.72	2.594	0.8247	0.8923	0.4758	2	14.8375	4.8295	6.0188	10.1494	17.4888	-3.4924
1801	3.375	0.7784	1.4578	70.5933	2.497	25.6235	17.5775	8.2532	3.1048	0.7306	0.8652	0.4195	2	25.6245	12.0499	3.5907	28.7265	13.0737	6.5659	0.7306
1802	2.4088	0.8882	1.2909	20.9381	1.9702	22.473	17.6919	6.7215	3.3978	0.8618	0.9435	0.5088	2	22.8385	12.1116	4.2333	23.8025	13.7158	5.1325
1803	2.6937	0.9327	1.5365	37.296	2.3257	5.9544	19.4972	7.8929	3.7955	0.885	0.9491	0.5636	2	29.9575	12.1176	6.9421	21.5009	18.3359	1.7838
1804	2.0361	0.835	0.9519	3.3944	1.5505	-4.4483	7.4983	5.341	1.3364	0.7895	0.9209	0.491	2	7.1376	3.5284	2.217	7.1856	7.8321	-0.3175
1805	2.9062	0.8088	1.3368	47.908	2.2101	26.2777	15.573	7.3841	2.8193	0.741	0.904	0.3815	2	20.818	9.8509	3.6847	25.8187	11.4807	5.4705
1806	2.5312	0.8636	1.2738	28.469	2.0259	4.1186	12.5499	6.8673	2.3279	0.8505	0.9204	0.464	2	15.9861	6.2417	3.7006	13.4523	12.0333	0.6584
1807	2.3768	0.8703	1.2258	17.8482	1.906	-4.7706	13.6069	6.4984	2.5667	0.8509	0.924	0.4981	2	16.6793	6.3058	4.397	12.6586	14.2558	-0.7957
1808	2.9336	0.83	1.3853	49.3729	2.2871	21.9719	15.5258	7.6498	2.8116	0.7456	0.8588	0.3962	2	21.5079	9.526	4.3789	24.0409	12.1148	4.7257
1809	5.9582	0.8017	2.8005	99.6229	4.6385	-2.6181	15.1242	15.0057	2.8226	0.7665	0.8849	0.4164	2	42.3553	5.3539	4.789	12.8573	15.5203	-1.1089	0.3595
1810	3.1815	0.92	1.774	61.9724	2.7454	25.1454	16.3368	9.1957	3.1516	0.8114	0.9291	0.4543	2	28.9815	12.8431	4.313	28.2702	12.229	7.2875
1811	2.6273	0.8477	1.3036	33.3996	2.073	-4.4353	17.3282	6.997	3.2284	0.8428	0.887	0.4696	2	22.5891	7.4966	6.098	15.963	18.0965	-1.0019
1812	3.7202	0.7914	1.6962	84.1447	2.8097	5.3078	12.0103	9.2491	2.2026	0.5445	0.8705	0.301	2	20.3718	4.5043	4.2063	14.9657	11.3731	1.0813	0.5445
1813	2.291	0.8025	1.0055	12.1602	1.7004	-12.9732	9.9965	5.7761	1.7402	0.7836	0.8573	0.414	2	10.0515	3.3717	3.753	8.1434	11.2928	-1.304
1814	3.9969	0.7783	1.7121	91.7861	2.981	22.2088	16.6809	9.7735	2.9221	0.598	0.8223	0.3288	2	28.5594	10.6096	4.1452	32.2658	12.9763	6.3427	0.598
1815	3.5291	0.8755	1.8349	77.2099	2.9253	20.2069	15.4292	9.7069	2.9166	0.6932	0.9091	0.3956	2	28.3111	10.5917	5.7834	26.7716	12.3118	5.7208	0.6932
1816	3.3439	0.8336	1.6107	69.3431	2.6384	27.8523	17.6433	8.7571	3.2451	0.7127	0.8792	0.4122	2	28.4181	13.1623	4.9657	31.9299	12.7292	7.9151	0.7127
1817	2.8202	0.8631	1.396	43.6988	2.2743	14.6624	18.2527	7.6472	3.332	0.7994	0.8661	0.4703	2	25.4808	11.0612	5.2742	23.5215	15.5767	3.7361
1818	3.8557	0.767	1.6351	88.5037	2.8311	12.4121	12.7218	9.2908	2.2389	0.6022	0.8446	0.3147	2	20.8014	6.089	4.1348	19.346	11.1428	2.5819	0.6022
1819	2.3783	0.8547	1.1833	17.9469	1.876	-24.3607	9.8775	6.3861	1.8302	0.8273	0.9227	0.4708	2	11.6881	2.9365	3.9995	6.2369	12.2842	-2.8473
1820	2.8718	0.8505	1.4316	45.9377	2.2871	5.7055	21.305	7.6729	3.9751	0.8333	0.9007	0.501	2	30.5003	11.8049	7.3917	23.5636	20.09	1.7402
1821	2.4004	0.856	1.1736	20.151	1.8974	-2.9874	10.793	6.4548	1.9624	0.8304	0.8887	0.4439	2	12.6667	4.556	4.2226	10.2631	11.1155	-0.3784
1822	2.7882	0.8392	1.4433	42.1539	2.1886	-0.4462	18.152	7.3506	3.5642	0.9015	0.9683	0.5257	2	26.1988	9.4689	5.3654	18.0105	18.2328	-0.1169
1823	2.8499	0.8356	1.381	44.7644	2.2315	15.9325	15.2731	7.4811	2.8194	0.8186	0.8824	0.4853	2	21.0921	9.5911	3.2654	19.7642	12.8393	3.3605
1824	2.0093	0.7994	0.8642	2.8601	1.4691	-29.1126	21.3493	5.0461	3.6563	0.7639	0.8315	0.4101	2	18.4501	5.9333	8.7726	14.4678	27.5652	-5.3713
1825	1.8515	0.8986	0.9711	0.801	1.4905	-28.0922	10.619	5.2269	1.9729	0.8734	0.9335	0.5178	2	10.3121	4.1468	4.5172	8.0083	13.6028	-2.8969
1826	2.2725	0.8058	1.0098	11.1211	1.6918	-6.216	21.4405	5.7527	3.7636	0.7939	0.8601	0.4146	2	21.6506	8.0963	7.8864	19.5268	22.7726	-1.3458
1827	3.0932	0.8129	1.4394	57.4255	2.3728	23.2943	19.0917	7.8999	3.4786	0.8077	0.8742	0.4622	2	27.4806	13.1707	4.9896	28.4929	14.6443	6.4014
1828	4.075	0.8195	1.9341	93.1368	3.1952	27.3008	12.9481	10.4906	2.3872	0.6736	0.8864	0.3492	2	25.0429	10.124	3.806	28.9913	9.413	6.8369	0.6736
1829	3.1013	0.8496	1.594	57.6203	2.4799	20.2027	23.9577	8.2774	4.6136	0.7795	0.9206	0.4831	2	38.1885	16.9511	6.4673	35.0864	19.1173	7.7151
1830	3.1789	0.8581	1.6157	61.9055	2.5698	15.4022	13.9837	8.5699	2.6364	0.8068	0.9098	0.4404	2	22.5935	8.6902	4.6013	19.731	11.8301	3.4799
1831	3.2997	0.7664	1.3656	67.7085	2.4028	8.9657	32.4882	7.9446	5.5844	0.6586	0.7909	0.3323	2	44.3659	13.8058	7.96	41.5459	29.5758	3.9777	0.6586
1832	2.3061	0.8755	1.1975	13.1113	1.8546	-7.6411	5.5998	6.343	1.0572	0.8706	0.9325	0.5293	2	6.7058	2.6783	2.1471	5.0598	6.0278	-0.5124
1833	2.38	0.8476	1.1708	18.0291	1.8631	-18.7967	15.7226	6.3375	2.9046	0.8366	0.8959	0.4613	2	18.408	5.1557	5.7451	11.1769	18.6781	-3.4601
1834	2.5488	0.8664	1.2644	29.7841	2.0473	13.1968	19.1315	6.9379	3.4866	0.7907	0.8665	0.4442	2	24.1899	10.5695	5.4302	23.7924	16.6065	3.1923
1835	3.8049	0.8302	1.8896	87.1954	3.011	10.6983	12.7739	9.924	2.4322	0.6235	0.9224	0.3406	2	24.1375	6.4674	2.8877	18.9899	11.4075	2.5823	0.6235
1836	2.1359	0.8339	1.0056	5.8385	1.6318	-33.2023	8.3709	5.5954	1.5044	0.7986	0.8778	0.4423	2	8.4178	2.137	4.3095	4.8315	11.1505	-2.7949
1837	3.4538	0.8747	1.8402	73.8273	2.8568	34.105	23.314	9.4907	4.5205	0.7528	0.9278	0.4181	2	42.9025	21.0545	5.4298	50.3607	15.3624	14.6319	0.7528
1838	3.9146	0.8407	1.9368	90.2577	3.1395	13.743	15.5928	10.3395	2.9209	0.6694	0.8931	0.408	2	30.2002	9.6381	4.5789	23.6224	13.45	4.1504	0.6694
1839	3.4897	0.8578	1.7823	75.1415	2.8354	21.402	19.7566	9.4037	3.7445	0.6958	0.9368	0.4393	2	35.2122	14.3573	6.5869	32.6838	15.5282	7.5361	0.6958
1840	2.0616	0.8856	1.076	3.871	1.6575	-14.3737	21.2994	5.7361	3.9954	0.8517	0.9827	0.5499	2	22.9182	10.1023	8.398	18.3714	24.362	-3.2942
1841	2.6281	0.8512	1.3178	33.4545	2.0816	0.7165	10.0067	7.0279	1.8763	0.8189	0.8911	0.4573	2	13.1868	4.6383	3.1839	10.1419	9.9353	0.0945
1842	2.377	0.8616	1.2045	17.8811	1.8888	-12.8705	12.8218	6.4344	2.4002	0.8308	0.9321	0.4813	2	15.4438	4.978	5.2866	10.3427	14.4726	-1.9877
1843	2.9304	0.8611	1.5319	49.1889	2.3642	16.3781	20.1936	7.9275	3.9022	0.8518	0.9254	0.4992	2	30.9346	13.4956	5.6171	27.0356	16.8859	5.0665
1844	2.4208	0.8516	1.2072	22.2029	1.906	3.3364	19.7976	6.4767	3.6901	0.8182	0.9043	0.5068	2	23.8997	10.496	6.8109	20.7106	19.1372	0.7974
1845	3.2931	0.8014	1.507	67.2217	2.5013	21.3526	20.4218	8.2911	3.7119	0.6849	0.8819	0.3619	2	30.7756	12.3834	5.9553	34.2203	16.0608	6.5714	0.6849
1846	2.8743	0.8139	1.3086	46.1175	2.1972	21.6427	20.5295	7.3493	3.6554	0.7471	0.8696	0.4145	2	26.8649	12.4815	6.2516	30.1136	16.0857	5.8143
1847	3.0922	0.8414	1.5559	57.3823	2.4499	23.606	19.8369	8.1739	3.7759	0.8104	0.9277	0.4975	2	30.8642	14.8257	4.6685	29.7978	15.1542	7.2858
1848	2.6439	0.8981	1.3998	34.2073	2.2015	19.0302	13.3168	7.46	2.4988	0.8547	0.902	0.4746	2	18.6409	8.665	4.707	18.2574	10.7829	3.5474
1849	2.3985	0.8043	1.0703	19.9675	1.7903	15.9729	12.8254	6.0607	2.2649	0.7968	0.8573	0.4226	2	13.727	6.7464	2.5946	15.9658	10.7769	2.1926
1850	3.892	0.7905	1.7278	89.4185	2.9425	5.5758	25.3127	9.6652	4.525	0.5646	0.8674	0.3026	2	43.7353	9.6724	11.4448	31.9595	23.9018	2.4386	0.5646
1851	2.3994	0.8839	1.2789	20.0342	1.9531	-16.2321	14.0597	6.6625	2.6988	0.8708	0.9572	0.5195	2	17.981	5.5709	5.3281	10.7234	16.3416	-2.9187
1852	1.8118	0.8048	0.7754	0.4218	1.3192	-39.7019	19.483	4.581	3.2978	0.7658	0.8524	0.457	2	15.1071	6.4396	7.3822	14.0918	27.2169	-5.9978
1853	1.7153	0.7834	0.6926	0.1162	1.2121	-19.7641	17.7352	4.2217	2.9096	0.789	0.8378	0.3893	2	12.2834	5.8402	5.4164	15.0029	21.2394	-2.4277
1854	3.4074	0.8135	1.62	72.1414	2.6298	17.203	24.1162	8.7079	4.4865	0.7886	0.8925	0.4139	2	39.0682	14.9844	4.7078	36.2067	19.9671	6.7209
1855	2.4086	0.8233	1.119	20.9045	1.8374	-3.0326	6.9693	6.2295	1.2519	0.8519	0.8519	0.4476	2	7.7986	2.9779	2.3677	6.6524	7.1806	-0.2365
1856	2.8739	0.8634	1.3958	46.0776	2.3214	20.7595	29.7928	7.7955	5.3345	0.7323	0.8805	0.4119	2	41.5848	18.3558	9.0706	44.5677	23.6073	8.6328
1857	2.7122	0.8499	1.3713	38.0881	2.1501	11.9592	11.2246	7.2416	2.1255	0.8419	0.9286	0.503	2	15.3923	6.8117	3.4665	13.5419	9.8823	1.8408
1858	3.6619	0.8428	1.8085	81.8471	2.9339	28.2272	21.0735	9.696	3.9306	0.7832	0.8589	0.4353	2	38.1115	17.342	6.3516	39.8371	15.1249	10.7578
1859	2.4385	0.8629	1.242	23.9411	1.9445	5.3043	11.641	6.6109	2.187	0.8687	0.9307	0.5269	2	14.4581	6.5744	3.5295	12.4787	11.0231	0.7669
1860	2.4166	0.9186	1.3236	21.8139	2.0387	18.6689	16.7765	6.9737	3.1842	0.8771	0.9287	0.4916	2	22.2054	10.8536	5.4288	22.0764	13.6444	4.1455
1861	3.2461	0.8174	1.5462	64.8119	2.5099	27.8825	18.6013	8.3354	3.4505	0.7797	0.8859	0.4393	2	28.7614	13.913	3.3082	31.6676	13.4145	8.0194
1862	5.7552	0.8104	2.795	99.4781	4.5229	2.9031	27.4138	14.6519	5.2295	0.4991	0.9281	0.2873	2	76.6217	9.8705	10.4961	34.3614	26.6178	2.2244	0.4991
1863	3.4046	0.8044	1.5453	71.9499	2.5998	18.3276	21.9472	8.6038	3.9419	0.7586	0.8321	0.4187	2	33.915	13.7204	6.5051	32.7711	17.9249	6.2158
1864	2.8286	0.8393	1.3405	43.9349	2.2229	11.0132	19.0088	7.4584	3.4165	0.7751	0.8455	0.4423	2	25.4813	10.2873	5.6491	23.2599	16.9147	2.8063
1865	2.4479	0.8323	1.1258	24.5597	1.8888	1.2708	14.322	6.401	2.5189	0.8069	0.8837	0.457	2	16.1237	6.6671	4.3667	14.5879	14.1396	0.2049
1866	2.549	0.8881	1.3222	29.8019	2.0944	19.2711	16.5489	7.1114	3.0769	0.8168	0.891	0.4517	2	21.881	10.2518	4.8679	22.6937	13.3595	4.2167
1867	2.2318	0.8415	1.0706	9.7317	1.7261	-22.349	19.7807	5.9	3.5894	0.8186	0.9255	0.4822	2	21.1772	6.937	7.3765	14.3863	24.2017	-4.7329
1868	2.0899	0.8936	1.1107	4.4539	1.6961	-5.4699	7.3954	5.8667	1.4001	0.8851	0.9643	0.5557	2	8.2141	3.8848	2.6317	6.9911	7.7997	-0.4493
1869	3.4599	0.8453	1.7669	73.9728	2.7711	22.3123	8.9398	9.1875	1.7193	0.7871	0.9395	0.4304	2	15.7958	6.5138	1.8848	15.1333	6.9452	3.5244	0.7871
1870	3.1784	0.8203	1.5014	61.8832	2.4628	-1.475	11.266	8.1906	2.0651	0.7988	0.8676	0.4134	2	16.9147	4.4764	3.7366	10.8288	11.4323	-0.2495
1871	3.0972	0.8556	1.5968	57.5121	2.4927	23.741	20.6657	8.3246	3.964	0.8077	0.9345	0.475	2	32.999	15.3196	4.4978	32.254	15.7596	7.8343
1872	3.5716	0.7867	1.596	78.8813	2.6769	14.0752	22.9207	8.827	4.1443	0.7231	0.8541	0.3729	2	36.5814	12.4921	6.5178	33.5037	19.6944	5.1489
1873	2.6467	0.8706	1.369	34.4468	2.1415	-0.635	14.3223	7.2387	2.7087	0.8306	0.9018	0.4844	2	19.6072	6.8575	3.9562	14.1562	14.4131	-0.1245
1874	3.5794	0.8738	1.8741	79.1575	2.9639	20.9459	6.989	9.826	1.333	0.6981	0.8946	0.3913	2	13.098	4.9056	2.3481	12.5354	5.525	2.7435	0.6981
1875	2.2116	0.8903	1.1743	8.9416	1.7989	-8.7129	5.3638	6.1858	1.0183	0.868	0.9543	0.5514	2	6.2987	2.6662	2.0078	4.8356	5.831	-0.5488
1876	2.0858	0.926	1.1856	4.424	1.7475	-6.0982	8.4771	6.068	1.6563	0.9085	0.9634	0.597	2	10.0505	4.7562	2.9742	7.9672	8.9938	-0.6129
1877	4.8806	0.8762	2.5923	98.6988	4.1117	0.6064	10.4392	13.435	2.0143	0.6825	1.0184	0.4114	2	27.0615	4.4328	3.6964	10.7747	10.3759	0.1641	0.4375
1878	3.0217	0.8364	1.4546	53.6481	2.3771	15.481	7.0262	7.9394	1.2873	0.802	0.8698	0.4241	2	10.2203	4.1005	1.8214	9.669	5.9383	1.5822
1879	2.5168	0.8395	1.1972	27.552	1.9616	10.6444	11.1845	6.6378	2.0172	0.809	0.882	0.4453	2	13.3901	5.8759	3.2012	13.1944	9.994	1.4253
1880	2.9086	0.8164	1.3667	48.07	2.2315	18.459	11.1627	7.4597	2.0451	0.7864	0.8517	0.42	2	15.256	6.6394	2.4988	15.8063	9.102	2.8161
1881	3.5879	0.8969	2.0073	79.4847	3.0452	22.8111	14.872	10.1092	2.953	0.7501	0.9381	0.4105	2	29.8526	11.5221	4.5782	28.0679	11.4794	6.8097	0.7501
1882	2.9872	0.8083	1.3607	51.5985	2.2743	21.5547	13.1022	7.5854	2.3503	0.7368	0.8515	0.4131	2	17.8281	8.0883	3.6115	19.5816	10.2783	3.8428
1883	3.5406	0.8399	1.7774	77.6819	2.8225	3.5937	7.3832	9.3428	1.4046	0.6064	0.9164	0.3359	2	13.1229	2.8625	2.595	8.5216	7.1178	0.4716	0.6064
1884	2.3064	0.8687	1.1777	13.159	1.8417	11.921	9.8423	6.2947	1.8414	0.8604	0.945	0.5379	2	11.5913	6.0446	2.7013	11.2377	8.6687	1.3818
1885	4.1777	0.8501	2.1687	95.0045	3.3965	15.9211	13.672	11.1575	2.6575	0.6561	0.9384	0.3955	2	29.6505	9.2667	3.7642	23.4325	11.4953	4.7207	0.6561
1886	2.5934	0.8645	1.2604	31.689	2.0816	26.1668	19.0739	7.0433	3.4133	0.7802	0.8636	0.442	2	24.0408	12.515	4.8682	28.3153	14.0825	6.2907
1887	3.2218	0.8288	1.6196	63.4754	2.5227	12.3283	13.4162	8.3884	2.5903	0.8365	0.895	0.5083	2	21.7288	8.6574	3.0653	17.0322	11.7619	2.6788
1888	3.8209	0.8412	1.9356	87.4614	3.0624	-1.0784	9.4716	10.0978	1.8156	0.6326	0.9463	0.3307	2	18.3332	2.9678	5.1938	8.9757	9.5734	-0.1977	0.6326
1889	3.3869	0.8274	1.6382	71.3295	2.6555	33.5428	20.9702	8.8041	3.902	0.7567	0.8762	0.4396	2	34.3534	17.6501	5.0549	40.1472	13.9365	11.5231
1890	3.226	0.85	1.6311	63.701	2.587	19.3562	23.6966	8.6142	4.487	0.801	0.9148	0.4764	2	38.6516	16.5862	7.0237	34.8122	19.1096	7.4815
1891	2.7715	0.845	1.3477	41.2039	2.1886	-0.0669	15.9568	7.3573	2.9229	0.8035	0.8742	0.4361	2	21.505	6.9488	6.2302	15.934	15.967	-0.0144
1892	3.0274	0.8716	1.5579	54.0489	2.4756	15.0397	15.9506	8.2895	2.9977	0.8203	0.888	0.4354	2	24.8495	9.6376	5.4945	22.1352	13.5515	3.7373
1893	2.3231	0.8155	1.0524	14.1168	1.7518	-14.8876	11.0316	5.9517	1.9507	0.7853	0.9089	0.473	2	11.6097	4.2664	4.0744	9.0197	12.6738	-1.7284
1894	3.6558	0.7745	1.5931	81.5657	2.7026	28.0094	16.3234	8.8948	2.9236	0.6392	0.8397	0.3514	2	26.0048	11.4128	3.4013	32.4821	11.7514	7.2838	0.6392
1895	2.3956	0.8813	1.2275	19.7508	1.9445	9.942	7.0257	6.6325	1.3003	0.8326	0.8955	0.4714	2	8.624	3.8398	2.7169	8.1463	6.3272	0.8574
1896	3.2125	0.8691	1.704	63.0701	2.6298	19.2288	18.2891	8.771	3.5532	0.8058	0.9041	0.4993	2	31.1647	13.3684	5.0738	26.7741	14.7722	5.9926
1897	3.5228	0.8311	1.6969	76.8631	2.7797	29.3921	14.9262	9.1983	2.7536	0.6635	0.9214	0.3539	2	25.3282	11.1743	3.8055	31.5742	10.539	7.4445	0.6635
1898	2.2222	0.855	1.0988	9.4524	1.7432	-19.4601	11.9755	5.9694	2.2044	0.8179	0.9273	0.4818	2	13.1587	4.3315	4.6944	8.9908	14.3059	-2.5607
1899	2.4041	0.8649	1.2285	20.4185	1.9188	2.0438	15.1428	6.5325	2.8477	0.8558	0.8996	0.4848	2	18.6029	7.5714	5.3133	15.618	14.8338	0.3802
1900	3.2749	0.8357	1.6179	66.2529	2.587	15.8798	17.6908	8.598	3.3289	0.7864	0.874	0.4251	2	28.6219	10.8713	4.822	25.5727	14.8813	4.5451
1901	2.3796	0.8755	1.2021	18.0127	1.9188	-13.9997	14.1832	6.5449	2.605	0.846	0.8967	0.4673	2	17.0496	5.1685	6.169	11.061	16.1692	-2.3869
1902	2.3356	0.893	1.2654	14.8876	1.9145	-4.6784	10.804	6.5522	2.0865	0.8512	0.9535	0.5496	2	13.6714	5.5755	3.7631	10.1453	11.3092	-0.6396
1903	2.633	0.8437	1.2533	33.6561	2.0687	21.4114	7.2521	6.979	1.3023	0.7862	0.8635	0.4254	2	9.0891	4.3704	1.9911	10.2743	5.6992	1.9461
1904	2.3384	0.8699	1.2021	15.1455	1.8717	-17.5073	8.1956	6.3902	1.5417	0.8786	0.9474	0.5453	2	9.8519	3.5263	3.1676	6.4673	9.6306	-1.7248
1905	2.9237	0.8718	1.4949	48.8625	2.3857	0.996	8.9659	8.0072	1.6739	0.8248	0.909	0.4623	2	13.4031	4.2374	3.4897	9.1655	8.8767	0.1335
1906	2.4842	0.8727	1.2808	25.7353	2.0045	-7.8439	9.8403	6.8107	1.8505	0.8434	0.9329	0.5301	2	12.6034	4.6374	3.6468	8.7474	10.6121	-0.9886
1907	3.0569	0.8828	1.5897	55.877	2.5313	17.836	14.3123	8.4777	2.6838	0.7505	0.9223	0.4112	2	22.7523	8.8933	4.675	21.6286	11.7592	4.0581
1908	2.2062	0.8069	0.9789	8.7717	1.6404	-19.2156	9.5098	5.5924	1.6646	0.7936	0.8597	0.4505	2	9.3091	3.3194	3.3219	7.3674	11.3376	-1.7888
1909	2.8839	0.8634	1.491	46.538	2.33	8.5138	16.0682	7.8224	3.0627	0.8308	0.9332	0.4719	2	23.9577	8.9767	5.4685	19.0226	14.7003	2.0397
1910	2.5347	0.8523	1.2594	28.6637	2.0045	-8.8924	12.8136	6.787	2.3777	0.8271	0.8997	0.4704	2	16.1374	5.1281	5.1143	10.9022	13.9529	-1.435
1911	3.0523	0.8891	1.6092	55.5992	2.5441	19.6078	14.7534	8.5256	2.7847	0.7747	0.905	0.4181	2	23.7411	9.6141	4.6012	22.9944	11.8605	4.6551
1912	2.1728	0.85	1.0588	7.2213	1.6918	-11.4642	8.6239	5.8021	1.5737	0.8256	0.904	0.5128	2	9.131	3.8828	2.985	7.5712	9.6123	-1.0468
1913	3.3324	0.8038	1.5009	68.9913	2.5398	12.0915	11.9219	8.4147	2.1265	0.6162	0.8663	0.2972	2	17.8936	5.2786	4.7359	17.7596	10.4801	2.1636	0.6162
1914	3.5096	0.8265	1.7338	76.2213	2.754	20.2558	16.4173	9.1125	3.1237	0.6045	0.9425	0.3713	2	28.4644	10.6267	4.1403	28.6205	13.0919	5.7657	0.6045
1915	2.2977	0.7866	0.9805	12.4449	1.6747	-15.2502	7.7016	5.6783	1.3299	0.7633	0.8388	0.435	2	7.5514	2.7096	2.5244	6.2288	8.8762	-1.1516
1916	3.2357	0.8725	1.7717	64.1534	2.6598	26.0813	16.4499	8.8692	3.286	0.8758	0.9644	0.5425	2	29.1442	14.1979	3.5005	26.1701	12.1593	7.6012
1917	2.3707	0.8409	1.0909	17.2578	1.8417	-9.5524	8.984	6.2626	1.565	0.7656	0.8733	0.4046	2	9.8007	3.0461	3.7926	7.5284	9.8422	-0.9362
1918	3.3823	0.8756	1.8617	71.0203	2.7968	11.9987	20.718	9.3033	4.1459	0.8153	0.9657	0.5195	2	38.5707	14.1001	8.8543	27.1395	18.2317	4.628
1919	2.0714	0.8228	0.9429	4.1397	1.559	-13.5579	13.4828	5.3542	2.3744	0.7872	0.8529	0.4667	2	12.7129	5.4229	4.6799	11.6185	15.3114	-1.7236
1920	2.3705	0.7901	1.019	17.2414	1.7389	-20.4312	20.2167	5.8838	3.5013	0.7809	0.8706	0.4199	2	20.6008	6.0141	7.6835	14.3227	24.3465	-4.209
1921	3.5859	0.8374	1.7421	79.4343	2.8525	11.4451	14.6902	9.4343	2.7126	0.7276	0.8522	0.3957	2	25.5918	8.0772	4.9318	20.4102	13.0089	2.929
1922	3.3791	0.831	1.5968	70.8541	2.6598	23.0587	20.5116	8.8215	3.7129	0.7309	0.8697	0.4218	2	32.753	14.2087	5.6971	33.6896	15.7823	7.5524	0.7309
1923	2.582	0.9157	1.3959	31.436	2.1844	-6.8706	15.0395	7.4277	2.8264	0.8405	0.9101	0.5187	2	20.9937	6.8953	5.7287	13.2924	16.073	-1.4424
1924	2.5247	0.8563	1.2468	28.0627	2.0045	2.5703	12.5037	6.7915	2.2955	0.8323	0.9003	0.451	2	15.5896	5.8948	3.9992	13.0709	12.1823	0.4007
1925	3.7558	0.7694	1.6324	85.4255	2.7626	10.5548	10.7333	9.078	1.9301	0.6309	0.8812	0.3569	2	17.521	5.2759	3.7207	14.7816	9.6005	1.8493	0.6309
1926	3.4946	0.8045	1.6284	75.4352	2.6726	15.7403	15.8406	8.8327	2.9204	0.7337	0.8453	0.404	2	25.7949	9.4526	3.864	23.3973	13.3474	4.0602
1927	1.9289	0.9063	1.0388	1.6358	1.5719	-8.1098	13.8394	5.492	2.6177	0.8397	0.9888	0.5629	2	14.3764	7.2555	5.1689	12.8899	14.9611	-1.1659
1928	2.4988	0.8909	1.2876	26.3267	2.0559	30.9679	18.8139	6.9938	3.4638	0.8208	0.8807	0.4544	2	24.2248	13.4029	3.6022	29.4988	12.9877	7.5019
1929	3.509	0.8321	1.7088	76.172	2.7711	18.2456	11.9693	9.1725	2.2298	0.763	0.8643	0.4387	2	20.4532	8.0243	2.4902	18.2931	9.7858	3.7318
1930	2.543	0.8648	1.264	29.2317	2.0387	6.0259	13.5294	6.9091	2.4752	0.8111	0.863	0.4359	2	17.1011	6.5727	4.6031	15.0775	12.7136	1.0305
1931	5.1594	0.886	2.8202	99.0158	4.403	1.2022	17.7465	14.3616	3.4849	0.6821	1.0547	0.3856	2	50.0487	7.3625	6.3629	19.0933	17.533	0.6017	0.5305
1932	4.5953	0.7947	2.0836	97.7806	3.5164	5.066	15.0973	11.4728	2.7419	0.5916	0.8584	0.3137	2	31.4567	6.0901	4.7302	19.4118	14.3325	1.5936	0.5916
1933	3.4114	0.8827	1.852	72.429	2.8439	16.0632	21.162	9.4598	4.143	0.7803	0.9336	0.4374	2	39.192	14.0649	5.9754	32.1554	17.7626	6.2955	0.7803
1934	3.6486	0.8462	1.826	81.2593	2.9339	26.6503	18.1732	9.6998	3.4211	0.7289	0.8767	0.4139	2	33.1842	14.3608	4.0373	34.6984	13.3303	8.8437	0.7289
1935	3.0275	0.9332	1.7692	54.07	2.6384	6.2404	20.0291	8.8757	3.9924	0.8651	0.9385	0.4931	2	35.4355	11.4707	8.556	23.2639	18.7791	2.2113
1936	2.4909	0.8679	1.2836	26.0829	2.0002	-0.7992	14.4462	6.7916	2.7303	0.8636	0.9254	0.49	2	18.5431	6.9872	4.5426	14.2594	14.5618	-0.1482
1937	3.1471	0.8541	1.5799	60.2864	2.5313	26.8569	13.4618	8.444	2.5187	0.8177	0.8883	0.4431	2	21.2683	10.075	2.1112	22.7365	9.8461	5.712
1938	3.6571	0.8	1.7287	81.668	2.7883	25.5029	20.0738	9.191	3.7756	0.6546	0.8955	0.3781	2	34.7015	14.5047	4.5593	38.3592	14.9547	8.8499	0.6546
1939	4.5294	0.7909	2.0802	97.3523	3.4479	2.9474	17.92	11.2534	3.3125	0.5465	0.8895	0.2998	2	37.2771	6.3122	7.7888	21.0568	17.3918	1.0987	0.5465
1940	2.0579	0.7942	0.8828	3.8262	1.4991	-11.2412	18.4256	5.1347	3.1679	0.69	0.8984	0.428	2	16.2661	6.9435	6.5965	16.2248	20.4975	-1.8285
1941	3.7886	0.8843	2.0298	86.506	3.1823	30.77	17.2979	10.5247	3.3361	0.6972	0.9182	0.4091	2	35.1112	15.7026	5.3072	38.3854	11.9754	10.8037	0.6972
1942	3.243	0.8613	1.6579	64.5845	2.6341	14.5881	20.4171	8.7753	3.8574	0.7227	0.9182	0.4382	2	33.8495	12.5791	6.9401	28.7083	17.4387	4.938	0.7227
1943	3.6741	0.8384	1.8564	82.3346	2.9296	31.1767	14.3148	9.6776	2.7459	0.6969	0.9371	0.3764	2	26.574	11.9934	2.7549	31.861	9.8519	8.2849	0.6969
1944	2.7872	0.8856	1.4673	42.0761	2.3	29.988	14.65	7.7544	2.7721	0.832	0.9279	0.4801	2	21.4959	11.3706	3.5514	23.6834	10.257	6.4462
1945	3.6879	0.8182	1.7139	82.9268	2.8739	15.122	15.6195	9.4801	2.8238	0.6802	0.849	0.3597	2	26.7702	8.8165	4.994	24.5131	13.2576	4.0482	0.6802
1946	3.7477	0.9154	2.1688	85.0846	3.2508	27.0197	20.8693	10.7777	4.1995	0.7687	1.0138	0.4861	2	45.2614	19.6339	6.5156	40.3867	15.2308	12.2295
1947	2.7865	0.8681	1.4087	42.0567	2.2572	14.1434	20.0996	7.5992	3.726	0.8193	0.9007	0.4531	2	28.3143	11.8241	6.3361	26.0951	17.2572	4.0046
1948	2.554	0.89	1.3549	30.0879	2.103	2.2408	19.9734	7.1407	3.7898	0.8305	0.9299	0.5281	2	27.0619	10.9178	6.8537	20.6744	19.526	0.6064
1949	1.9845	0.822	0.8932	2.4164	1.4862	-12.5031	17.4941	5.1245	3.0492	0.7676	0.8902	0.4351	2	15.6257	6.6098	5.5678	15.1915	19.6817	-1.9537
1950	3.3658	0.8404	1.6551	70.1675	2.6769	17.9186	18.1976	8.8858	3.3896	0.7598	0.8696	0.4362	2	30.1189	11.9123	4.5312	27.3093	14.9368	5.3969
1951	3.2603	0.8591	1.7159	65.5878	2.6426	20.3075	22.2214	8.7998	4.333	0.8572	0.9302	0.5314	2	38.1297	17.1534	5.735	32.2798	17.7084	7.7432
1952	6.3423	0.8153	3.0866	99.7678	5.0283	-1.7962	19.3934	16.2449	3.6848	0.7215	0.9545	0.4472	2	59.8598	7.7528	5.6162	17.3377	19.7421	-1.0752	0.6557
1953	4.0129	0.7668	1.7234	92.0332	2.951	7.2536	17.8548	9.6672	3.183	0.5404	0.8652	0.3005	2	30.7709	7.2076	5.6969	23.988	16.5595	2.232	0.5404
1954	2.3446	0.9196	1.2155	15.6464	1.9745	10.0372	23.816	6.7731	4.274	0.8259	0.8992	0.4779	2	28.9484	13.1452	9.6664	27.5058	21.426	2.9056
1955	3.7021	0.8276	1.7966	83.4438	2.9168	16.8762	17.6011	9.625	3.2854	0.7234	0.8591	0.3628	2	31.6221	10.6438	6.4052	29.3417	14.6303	5.3366	0.7234
1956	2.4031	0.8464	1.1791	20.3181	1.8803	-14.0316	18.1527	6.39	3.3496	0.839	0.9189	0.4625	2	21.4038	6.5709	6.4403	14.2071	20.7006	-3.0033
1957	2.7769	0.9307	1.5768	41.4941	2.3985	30.5186	23.3654	8.1191	4.5378	0.7873	0.9756	0.4572	2	36.8425	18.6663	6.5112	40.827	16.2346	11.2438	0.7873
1958	3.1171	0.8665	1.6549	58.4237	2.5398	9.5408	26.6411	8.4854	5.1958	0.8262	0.9304	0.5015	2	44.0884	16.2932	9.2567	32.4864	24.0993	4.2064
1959	2.4155	0.8853	1.2146	21.7294	1.9702	16.4803	30.2243	6.718	5.4645	0.8332	0.9034	0.4575	2	36.7104	17.5987	9.0182	38.4656	25.2422	6.05
1960	3.4376	0.8556	1.712	73.2953	2.784	18.1496	29.7228	9.2397	5.5073	0.7848	0.8893	0.3941	2	50.8854	18.8234	9.8652	47.7617	24.3278	9.2355
1961	2.6682	0.928	1.4747	35.9482	2.2914	19.1061	20.5766	7.7794	3.9006	0.846	0.9302	0.4862	2	30.3443	13.89	7.1259	28.57	16.645	5.7976
1962	2.5301	0.8979	1.4165	28.3629	2.0987	0.9383	21.7208	7.1368	4.3111	0.9162	0.9829	0.5703	2	30.7675	12.5602	7.4099	22.0224	21.5163	0.2887
1963	2.1149	0.861	1.0517	5.2048	1.6618	-15.2963	5.9314	5.7205	1.0905	0.8477	0.9354	0.4793	2	6.2381	2.3233	2.1802	4.8476	6.8387	-0.9542
1964	4.0198	0.84	2.0262	92.1432	3.2251	13.0016	15.3835	10.6077	2.9384	0.6646	0.9333	0.3721	2	31.17	9.0328	6.6894	24.2745	13.3836	4.0526	0.6646
1965	3.5657	0.8615	1.9013	78.7308	2.9125	20.4371	10.5121	9.6501	2.0711	0.8417	0.9463	0.4777	2	19.9867	8.08	3.8058	16.9145	8.3637	4.0847
1966	2.5102	0.9002	1.3792	27.0081	2.0858	14.468	11.9809	7.0992	2.3276	0.8866	0.9463	0.5286	2	16.524	7.8073	2.6547	14.7703	10.2474	2.3907
1967	4.5618	0.8051	2.1227	97.6091	3.5335	4.1176	8.5487	11.5379	1.5728	0.5909	0.8627	0.3323	2	18.1464	3.4707	4.3766	10.4455	8.1967	0.7472	0.5909
1968	3.2519	0.8527	1.7094	65.1309	2.6169	10.3532	15.0211	8.7117	2.9474	0.8719	0.9172	0.5556	2	25.677	10.1397	4.201	18.2507	13.4657	2.6584
1969	2.7606	0.8417	1.3612	40.5292	2.1715	-4.7049	16.2359	7.2996	3.0276	0.8517	0.9194	0.4787	2	22.1003	7.098	6.1915	14.8277	16.9999	-1.0398
1970	4.3557	0.8187	2.1043	96.4142	3.4222	23.6303	14.1664	11.2029	2.661	0.7505	0.8924	0.3834	2	29.8104	11.1926	4.532	29.1913	10.8191	7.0443
1971	4.0556	0.8099	1.9309	92.8049	3.1438	22.2452	10.0121	10.3188	1.8735	0.6431	0.8955	0.3577	2	19.3323	7.0853	2.9627	19.8069	7.785	4.3005	0.6431
1972	2.5284	0.8746	1.3142	28.2745	2.0473	7.5537	12.0237	6.9475	2.2744	0.8352	0.9481	0.476	2	15.8015	6.4848	3.7123	13.6225	11.1152	1.1936
1973	4.6582	0.8458	2.4106	98.0956	3.7862	4.8149	11.0255	12.3771	2.1474	0.618	0.9419	0.3813	2	26.5781	5.2808	4.6252	13.8512	10.4946	1.2797	0.618
1974	3.3534	0.8238	1.5866	69.7194	2.6169	21.2083	17.0067	8.6789	3.109	0.6604	0.9083	0.3852	2	26.9828	10.8847	4.7564	28.255	13.4	5.7226	0.6605
1975	4.1012	0.8986	2.3354	93.7474	3.5121	15.1699	18.0192	11.5779	3.6347	0.6166	1.1844	0.3215	2	42.082	11.2975	6.6697	35.1453	15.286	6.3838	0.6166
1976	2.6054	0.906	1.458	32.3054	2.1844	19.3125	11.7318	7.4157	2.3066	0.8746	0.9408	0.5655	2	17.105	8.6565	3.0286	15.3075	9.466	3.3034
1977	3.4768	0.7668	1.4638	74.7265	2.5398	26.1475	15.2074	8.3756	2.6578	0.6426	0.8596	0.3464	2	22.2606	9.7107	3.248	28.0346	11.2307	5.8206	0.6426
1978	3.4755	0.8369	1.6919	74.629	2.7583	24.1326	15.9398	9.1376	2.9514	0.6823	0.888	0.3935	2	26.9685	11.2674	4.6968	28.6302	12.0929	6.5082	0.6823
1979	2.1905	0.8652	1.1036	7.9407	1.7346	-10.5196	10.2908	5.9542	1.9074	0.8645	0.924	0.5275	2	11.3569	4.8043	3.3429	9.1084	11.3735	-1.1947
1980	2.9295	0.8983	1.6261	49.1481	2.4585	9.8633	10.8974	8.2676	2.1433	0.8718	0.9697	0.5055	2	17.7202	6.7126	3.5177	13.2802	9.8223	1.7478
1981	3.2723	0.7896	1.4232	66.1151	2.4499	10.2919	24.2064	8.1169	4.2443	0.6756	0.8355	0.3312	2	34.4505	10.7375	6.6372	32.4204	21.7148	3.5456	0.6756
1982	4.2809	0.8157	2.0671	95.7641	3.3493	13.5034	17.5561	10.9709	3.3079	0.7339	0.8789	0.4219	2	36.2902	11.3064	5.3365	26.8019	15.1853	4.9004	0.7339
1983	2.7735	0.7667	1.1574	41.3393	2.0002	-9.8092	16.1417	6.6801	2.7967	0.7392	0.8639	0.3982	2	18.6824	5.2251	5.5922	13.1223	17.7248	-1.8326
1984	2.2594	0.8859	1.1961	10.62	1.8331	-18.0752	8.8507	6.2881	1.6835	0.8814	0.9444	0.5194	2	10.5863	3.5143	3.764	6.7662	10.4502	-1.9135
1985	3.7779	0.8343	1.8895	86.1098	3.0024	22.3737	14.4435	9.9016	2.7562	0.7199	0.9168	0.4123	2	27.291	10.7283	4.9303	26.0221	11.2117	6.106	0.7199
1986	2.4218	0.8637	1.1811	22.3046	1.9317	-4.1091	12.3257	6.5714	2.2153	0.7962	0.9004	0.4551	2	14.5579	5.2416	4.7103	11.5179	12.8325	-0.5982
1987	3.7954	0.8375	1.8841	86.8238	3.0281	9.4567	9.163	9.986	1.7288	0.6105	0.9074	0.3677	2	17.264	4.683	3.3406	12.737	8.2965	1.6326	0.6105
1988	3.977	0.8014	1.8589	91.5119	3.0495	1.0833	13.5227	10.0134	2.5104	0.5366	0.9295	0.2983	2	25.1373	4.2619	4.7951	14.2893	13.3765	0.2723	0.5366
1989	3.3395	0.8392	1.6001	69.2492	2.6512	10.35	10.0664	8.8038	1.8296	0.7812	0.8561	0.4372	2	16.1073	5.6122	4.4459	12.838	9.0244	1.6671
1990	3.169	0.8078	1.4511	61.4823	2.4199	20.642	15.8422	8.0424	2.8584	0.7339	0.8707	0.3894	2	22.9886	9.641	5.0643	24.7582	12.5723	4.7453	0.7339
1991	2.0592	0.8513	1.0012	3.8561	1.5976	-7.6806	6.3265	5.5076	1.1501	0.8564	0.9165	0.5051	2	6.3341	2.9543	1.7849	5.8493	6.8124	-0.4865
1992	4.2297	0.8753	2.3081	95.3978	3.5378	-5.2817	10.8263	11.6309	2.1484	0.7443	1.1517	0.5022	2	24.9882	4.4043	5.9299	8.77	11.3979	-1.3198	0.7733
1993	2.1069	0.8922	1.1158	4.9641	1.7089	7.9502	12.1871	5.9054	2.3027	0.908	0.9696	0.5185	2	13.5984	6.8984	3.7364	13.3034	11.2186	1.0811
1994	3.8331	0.821	1.8563	87.7546	3.0024	2.1425	16.0214	9.887	3.0081	0.5802	0.9033	0.2858	2	29.7406	5.1189	5.862	17.9076	15.6784	0.6372	0.5802
1995	2.1846	0.954	1.3211	7.7107	1.8888	13.2609	6.3851	6.5476	1.2883	0.8143	1.1536	0.5095	2	8.4353	3.9401	2.201	7.734	5.5383	1.1186
[truncated: 2,972 more rows]

## Sheet: BW25113 Gb4 aPBP1
n	Axis	Dia	Volume	Age	Area	RingFraction	ConcTotal	WallArea	ConcWall	MinDiaCenter	MaxDia	VolCenter	FlChannel	FluorTotal	FluorCenter	FluorPole	ConcCenter	ConcOffCenter	FCPlus	Constr
count	5403	5403	5403	5403	5403	5403	5403	5403	5403	5403	5403	5403	5403	5403	5403	5403	5403	5403	5403	1062
mean	2.8799	0.8607	1.4557	44.2603	2.3077	9.2169	2.4767	7.7508	0.463	0.7963	0.9203	0.4658	2	3.6411	1.5134	0.753	3.3922	2.2063	0.4822	0.6441
stdev	0.7099	0.0479	0.3604	28.526	0.5678	20.3314	0.8573	1.7763	0.1589	0.0939	0.0551	0.0769	0	1.6329	0.8259	0.3441	2.0806	0.846	0.8911	0.0822
---	---	---	---	---	---	---	---	---	---	---	---	---	---	---	---	---	---	---	---	---
1	2.8781	0.8859	1.5305	48.7217	2.3814	-5.9426	2.9741	8.0105	0.5682	0.8084	0.9576	0.5034	2	4.5519	1.3158	1.538	2.6136	3.1509	-0.2705
2	7.6411	0.8622	4.1371	99.8132	6.4289	5.4854	4.6189	20.6981	0.9232	0.6043	0.94	0.3769	2	19.1088	2.6935	2.2446	7.1467	4.3656	1.0482	0.6043
3	2.4296	0.938	1.3926	24.5518	2.0901	-17.1005	3.8977	7.1595	0.7581	0.8784	0.9422	0.562	2	5.4279	1.637	2.3693	2.9128	4.5642	-0.9282
4	3.1057	0.8513	1.5712	60.3911	2.4885	-39.682	2.8097	8.3063	0.5315	0.8013	0.9146	0.4778	2	4.4146	0.1235	2.2446	0.2585	3.9247	-1.7518
5	2.1387	0.9274	1.2171	6.611	1.7989	-35.365	3.54	6.2311	0.6915	0.9079	0.9817	0.564	2	4.3085	1.1789	2.3338	2.0902	4.7919	-1.5237
6	1.7745	0.7989	0.7475	0.4413	1.2806	-117.467	3.4336	4.4535	0.5763	0.752	0.8571	0.4457	2	2.5666	0.3135	2.0958	0.7032	7.467	-3.0149
7	1.8263	0.8846	0.9246	0.6959	1.4477	-5.1413	1.0598	5.0756	0.1931	0.8511	0.9166	0.5414	2	0.9799	0.5529	0.3305	1.0212	1.1143	-0.0504
8	2.7137	0.8475	1.4059	40.0602	2.1458	-1.9419	0.9982	7.2255	0.1942	0.8691	0.9685	0.5412	2	1.4033	0.5234	0.3146	0.9671	1.0175	-0.0272
9	3.3454	0.885	1.8316	70.8238	2.7925	30.7022	1.8163	9.301	0.3577	0.8416	0.9487	0.5158	2	3.3268	1.6707	0.2707	3.239	1.2587	1.0214
10	3.4894	0.8661	1.8053	76.6096	2.8611	60.2382	2.4834	9.494	0.4722	0.7584	0.9248	0.4368	2	4.4832	3.1319	0.2005	7.1694	0.9874	2.7006	0.7584
11	2.7675	0.8929	1.4875	43.1598	2.3	10.7772	1.3692	7.7632	0.2624	0.8634	0.9603	0.5179	2	2.0367	0.8521	0.2946	1.6454	1.2217	0.2195
12	2.2231	0.9338	1.2934	10.048	1.8888	-2.7432	1.8833	6.5218	0.3735	0.9274	0.9892	0.5741	2	2.4358	1.044	0.6046	1.8185	1.9349	-0.0668
13	2.8421	0.8902	1.5299	46.9177	2.36	6.7204	2.2691	7.9483	0.4368	0.84	0.95	0.5457	2	3.4715	1.3883	0.7161	2.5442	2.1166	0.2333
14	3.3696	0.9022	1.8809	72.0945	2.8654	5.1538	2.1601	9.5506	0.4254	0.8725	0.9472	0.5507	2	4.063	1.3377	0.6915	2.4291	2.0488	0.2094
15	2.4361	0.8764	1.2812	25.3613	1.9702	0.1297	1.8898	6.7075	0.361	0.8446	0.9155	0.5292	2	2.4212	1.0019	0.7533	1.8933	1.8873	0.0031
16	3.3493	0.7893	1.4533	70.9547	2.5099	38.5258	2.247	8.305	0.3932	0.7004	0.8702	0.3739	2	3.2656	1.7746	0.4238	4.7462	1.3814	1.2581
17	3.0054	0.887	1.6529	55.19	2.497	58.3094	1.8544	8.3751	0.366	0.8398	0.9587	0.5241	2	3.0652	2.1925	0.2124	4.1836	0.7731	1.7873
18	2.3224	0.8969	1.254	14.9839	1.9102	1.287	1.3303	6.5435	0.2549	0.9108	0.98	0.5866	2	1.6682	0.7918	0.4214	1.3498	1.3132	0.0215
19	3.7815	0.7922	1.6979	86.9383	2.8611	22.9045	1.6632	9.4115	0.3	0.6627	0.8596	0.4063	2	2.8239	1.1678	0.1739	2.8742	1.2822	0.6468	0.6627
20	2.5284	0.9106	1.3579	30.3983	2.1244	10.6835	1.5558	7.233	0.2921	0.8589	0.9257	0.4928	2	2.1126	0.9105	0.526	1.8475	1.3897	0.2257
21	3.9903	0.8385	2.0341	91.825	3.1952	19.9025	2.1688	10.5119	0.4197	0.6219	0.9475	0.3225	2	4.4115	1.4383	0.566	4.4595	1.7371	0.878	0.6219
22	2.2047	0.8843	1.1582	9.2202	1.7817	-13.6929	0.826	6.1247	0.1562	0.8528	0.9529	0.5531	2	0.9567	0.3884	0.2683	0.7023	0.9392	-0.131
23	2.2858	0.8961	1.2401	12.9834	1.876	14.045	1.4262	6.4349	0.2748	0.8733	0.9473	0.569	2	1.7686	0.9459	0.3325	1.6624	1.2258	0.2484
24	2.5495	0.9655	1.5005	31.6564	2.2615	-3.9583	1.2715	7.733	0.2467	0.8808	0.952	0.5074	2	1.9079	0.5952	0.5456	1.173	1.3218	-0.0755
25	4.2116	0.846	2.1264	95.3237	3.4093	17.4642	1.9087	11.1932	0.3626	0.6462	0.9519	0.3412	2	4.0586	1.2463	0.3986	3.6527	1.5754	0.7088	0.6462
26	2.6968	0.8739	1.4167	39.4973	2.1929	27.0163	1.8415	7.4042	0.3523	0.8228	0.9317	0.526	2	2.6088	1.4117	0.4137	2.684	1.344	0.7048
27	3.327	0.9167	1.8649	70.1709	2.8696	56.2968	2.0779	9.5819	0.4044	0.7415	0.9365	0.4254	2	3.875	2.5679	0.161	6.0357	0.9081	2.1815	0.7415
28	2.6781	0.8904	1.3868	38.692	2.2143	-14.7364	1.0149	7.491	0.1879	0.812	0.9018	0.4543	2	1.4074	0.3216	0.3192	0.708	1.1644	-0.2074
29	2.3635	0.889	1.2576	18.083	1.9317	-22.7043	0.975	6.6014	0.1857	0.8552	0.9832	0.5656	2	1.2262	0.3984	0.3743	0.7043	1.1964	-0.2784
30	2.2712	0.8264	1.0532	12.3711	1.7304	-31.0004	1.2386	5.8965	0.2212	0.8486	0.912	0.4581	2	1.3045	0.3389	0.4964	0.7399	1.6226	-0.4044
31	3.3508	0.8417	1.6007	71.0858	2.6683	37.2432	2.0644	8.8605	0.3729	0.7333	0.8754	0.411	2	3.3045	1.7632	0.4497	4.2897	1.2956	1.2307
32	3.0532	0.8712	1.6214	57.9366	2.497	11.739	1.1296	8.3563	0.2192	0.8549	0.9657	0.5092	2	1.8315	0.7227	0.3013	1.4192	0.997	0.215
33	2.0875	0.8672	1.0513	4.9435	1.649	-4.8926	0.8193	5.6875	0.1514	0.8568	0.9232	0.5316	2	0.8613	0.4147	0.2359	0.7801	0.8593	-0.0421
34	2.5172	0.9275	1.4334	29.5274	2.1501	4.2849	1.8235	7.3347	0.3564	0.865	0.965	0.5254	2	2.6138	1.029	0.6115	1.9586	1.7453	0.112
35	2.4401	0.8643	1.198	25.8076	1.9488	-27.0217	1.4389	6.626	0.2602	0.8276	0.8915	0.502	2	1.7238	0.4517	0.7663	0.8998	1.8277	-0.4658
36	4.0187	0.7645	1.6686	92.3558	2.9467	39.476	2.5321	9.6514	0.4378	0.7213	0.7894	0.3548	2	4.2251	2.2117	0.6951	6.2335	1.5325	1.6679
37	2.4129	0.8236	1.1213	22.7899	1.8417	-7.0311	1.5386	6.2432	0.2763	0.7989	0.9076	0.4378	2	1.7252	0.5997	0.5259	1.3697	1.6467	-0.1213
38	2.4325	0.962	1.47	24.9004	2.1415	29.2381	1.449	7.3518	0.2897	0.9227	0.9664	0.5859	2	2.1301	1.2235	0.3525	2.0884	1.0254	0.6228
39	3.8269	0.8422	1.9647	87.9417	3.0709	31.6554	0.998	10.1259	0.1936	0.6248	0.9281	0.3587	2	1.9608	0.8653	0.0999	2.4124	0.6821	0.6207	0.6248
40	3.7736	0.7915	1.6558	86.6946	2.8525	45.9896	2.0134	9.3838	0.3553	0.5512	0.8447	0.3231	2	3.3338	1.8846	0.2421	5.8326	1.0874	1.5332	0.5512
41	3.3006	0.9369	1.9648	69.3697	2.9039	17.6643	2.1036	9.7147	0.4255	0.8559	1.0244	0.5369	2	4.1332	1.66	0.5565	3.092	1.732	0.7301
42	3.7182	0.7754	1.6263	84.6396	2.754	10.9223	1.2014	9.0572	0.2157	0.5702	0.8465	0.3015	2	1.9538	0.5361	0.1882	1.7779	1.0702	0.2134	0.5702
43	2.678	0.9845	1.6602	38.6746	2.4285	11.0319	0.9795	8.2827	0.1963	0.9092	0.984	0.5378	2	1.6262	0.6481	0.4495	1.2051	0.8715	0.1794
44	3.3692	0.8751	1.8396	72.0725	2.784	23.9947	1.3437	9.2625	0.2669	0.8523	0.9182	0.542	2	2.4718	1.1467	0.4813	2.1155	1.0213	0.5931
45	4.447	0.897	2.5443	96.8047	3.8162	-9.1493	1.4567	12.5313	0.2958	0.7784	1.1808	0.5656	2	3.7063	0.5602	0.5226	0.9904	1.59	-0.3391	0.7784
46	6.3231	0.8553	3.1228	99.334	5.251	-9.8636	2.6089	16.9898	0.4795	0.7585	0.8863	0.3966	2	8.1471	0.333	0.8582	0.8398	2.8662	-0.8036
47	3.2245	0.7922	1.4154	65.8289	2.4199	25.6447	1.7233	8.0256	0.3039	0.7408	0.8472	0.4092	2	2.4391	1.1499	0.4567	2.8099	1.2813	0.6255
48	3.4396	0.848	1.7439	74.8045	2.7626	54.7761	2.1155	9.1637	0.4026	0.8387	0.9059	0.4658	2	3.6892	2.4664	0.2039	5.2956	0.9567	2.0208
49	4.5475	0.9072	2.7983	97.3805	3.949	43.1045	1.1269	12.961	0.2433	0.6519	1.2157	0.5567	2	3.1535	1.7162	0.2824	3.0826	0.6412	1.3593	0.6519
50	8.6918	0.8434	4.6256	99.9466	7.1784	-7.7673	2.1624	23.0313	0.4343	0.7057	0.9527	0.4791	2	10.0022	0.3395	0.4417	0.7086	2.3303	-0.7769	0.6548
51	2.3566	0.9008	1.237	17.6448	1.9488	6.582	1.8006	6.6694	0.334	0.903	0.971	0.5648	2	2.2273	1.0966	0.5036	1.9417	1.682	0.1466
52	3.8614	0.8904	2.1625	88.9523	3.268	23.8291	1.7081	10.8011	0.342	0.5663	0.9895	0.361	2	3.6938	1.3499	0.2991	3.7393	1.3011	0.8802	0.5663
53	2.3191	1.0083	1.4626	14.7619	2.1201	-29.5439	1.8019	7.3459	0.3588	0.9325	1.0292	0.6403	2	2.6354	0.716	1.1184	1.1183	2.3342	-0.7786
54	2.1779	0.948	1.2985	8.2132	1.8717	16.7679	1.6736	6.4859	0.3351	0.9283	0.9996	0.6166	2	2.1732	1.2233	0.481	1.9839	1.393	0.3644
55	2.7121	0.955	1.646	40.0426	2.3942	39.8052	1.7344	8.1365	0.3509	0.892	0.9798	0.5775	2	2.8549	1.7393	0.5227	3.0119	1.0441	1.1364
56	3.6809	0.8794	2.0104	83.4681	3.0709	-2.7566	1.3236	10.169	0.2617	0.6837	0.9318	0.3969	2	2.6609	0.4665	0.7235	1.1752	1.36	-0.0733	0.6837
57	4.0663	0.8398	2.0811	92.9903	3.2637	13.8141	2.1775	10.7287	0.4224	0.6894	0.9117	0.3556	2	4.5316	1.2935	0.6428	3.637	1.8767	0.626	0.6894
58	3.4373	0.892	1.9181	74.7596	2.8953	28.3131	2.3616	9.6324	0.4703	0.8374	0.9665	0.4746	2	4.5297	2.086	0.5281	4.3953	1.693	1.2825
59	2.5424	0.8928	1.3759	31.2248	2.0987	9.2281	2.5967	7.1306	0.5011	0.9169	0.9172	0.5187	2	3.5728	1.5523	0.8983	2.9928	2.3571	0.3297
60	3.0977	0.8476	1.5196	60.0668	2.4713	36.7129	1.783	8.2482	0.3285	0.7764	0.8927	0.4654	2	2.7094	1.5199	0.3418	3.2655	1.1285	0.9947
61	3.2099	0.9077	1.8009	65.3451	2.7369	46.1797	3.3408	9.1536	0.6573	0.8457	0.9426	0.5285	2	6.0165	3.7286	0.4004	7.0551	1.7981	2.7784
62	3.5309	0.8102	1.5997	78.2766	2.7197	33.9291	2.8506	8.9868	0.5074	0.6983	0.8663	0.4108	2	4.5601	2.3209	0.3475	5.6496	1.8835	1.5472
63	2.9262	0.8308	1.4097	51.423	2.2829	26.2639	2.1243	7.6371	0.3921	0.7901	0.9441	0.4492	2	2.9946	1.4901	0.4431	3.3172	1.5663	0.7865
64	3.438	0.8638	1.7716	74.7821	2.8097	8.3994	1.4805	9.33	0.2811	0.6677	0.9316	0.3563	2	2.6228	0.7035	0.5819	1.9742	1.3561	0.2203	0.6677
65	2.5537	1.0729	1.8154	32.0394	2.4927	33.3217	1.5792	8.6072	0.3331	0.9696	1.04	0.6717	2	2.8669	1.6626	0.4342	2.4752	1.053	0.9553
66	3.1845	0.8838	1.7829	64.3406	2.6469	25.193	2.6516	8.8422	0.5347	0.8671	0.9423	0.5012	2	4.7275	2.1852	0.6999	4.3599	1.9836	1.191
67	2.4119	0.9762	1.4619	22.6805	2.1501	12.1851	1.1974	7.3972	0.2366	0.8765	0.9854	0.5301	2	1.7505	0.7707	0.4422	1.4538	1.0515	0.2133
68	3.8325	0.8298	1.8348	88.0646	3.0324	19.3681	2.9136	9.9908	0.5351	0.6011	0.8941	0.3191	2	5.3459	1.7851	0.6139	5.5939	2.3494	1.0354	0.6011
69	2.1867	0.9122	1.212	8.567	1.816	-11.2364	1.0757	6.2661	0.2081	0.8985	0.9741	0.6036	2	1.3038	0.5758	0.4065	0.9539	1.1966	-0.1465
70	2.4003	0.8162	1.0795	21.4205	1.816	-7.9573	2.8289	6.1543	0.4962	0.7733	0.8527	0.4185	2	3.0538	1.0352	0.9467	2.4735	3.0539	-0.243
71	2.0108	0.8739	1.0135	2.6408	1.5933	-15.5729	1.5966	5.5203	0.2931	0.8536	0.9543	0.5023	2	1.6182	0.6748	0.6668	1.3435	1.8452	-0.252
72	3.0594	0.8963	1.6862	58.3161	2.5698	43.4365	3.3124	8.615	0.6483	0.8171	0.9386	0.4678	2	5.5854	3.3025	0.8915	7.0602	1.8737	2.4261
73	3.539	0.8309	1.7376	78.5065	2.7925	25.2475	1.7326	9.2385	0.3259	0.7845	0.9007	0.4171	2	3.0106	1.3004	0.2928	3.1174	1.2952	0.7601
74	2.3486	0.9089	1.3053	17.0726	1.9574	2.9798	1.9409	6.7061	0.3778	0.9233	0.9892	0.5841	2	2.5334	1.1754	0.8308	2.0123	1.883	0.0755
75	1.7412	0.8708	0.8574	0.3342	1.3534	-10.2015	1.1924	4.7632	0.2146	0.8299	0.9302	0.4879	2	1.0224	0.5368	0.4242	1.1002	1.3141	-0.1043
76	3.863	0.8079	1.7751	88.977	2.981	15.9455	2.0283	9.8051	0.3672	0.6139	0.8622	0.3445	2	3.6004	1.1614	0.5183	3.3714	1.7048	0.5741	0.6139
77	2.7657	0.9026	1.4659	43.0698	2.3214	-8.1277	1.9984	7.8422	0.3736	0.8166	0.8869	0.4543	2	2.9295	0.7435	0.8039	1.6368	2.1609	-0.2381
78	2.9852	0.8529	1.4885	53.9428	2.3899	24.5709	2.6109	7.9986	0.4859	0.8006	0.8982	0.4822	2	3.8863	1.9046	0.6001	3.9495	1.9694	0.9549
79	2.8513	0.8921	1.5661	47.3064	2.3728	13.1712	1.4151	7.9909	0.2773	0.8693	0.9389	0.558	2	2.2162	0.9776	0.3774	1.7519	1.2287	0.2919
80	2.3682	0.827	1.1127	18.5074	1.8117	-20.0427	1.4743	6.1528	0.2666	0.7576	0.8938	0.4332	2	1.6405	0.438	0.7208	1.011	1.7699	-0.3288
81	2.6405	0.9645	1.5815	36.4574	2.3471	-1.8226	1.9626	8.0009	0.3879	0.8961	0.9845	0.5472	2	3.1038	1.0369	0.8721	1.8949	1.9983	-0.0566
82	2.4903	0.9292	1.3899	27.8659	2.1287	20.5817	1.7489	7.2696	0.3344	0.8796	0.9675	0.5063	2	2.4308	1.2036	0.5028	2.3771	1.3889	0.5003
83	3.4927	0.8227	1.6957	76.7004	2.7283	44.8163	3.8163	9.0276	0.7168	0.7702	0.9099	0.4533	2	6.4713	3.8548	0.6124	8.5042	2.106	2.9002
84	3.8402	0.8022	1.7653	88.2122	2.9425	22.8543	2.6645	9.6778	0.486	0.7395	0.8627	0.3861	2	4.7037	1.8688	0.684	4.8395	2.0556	1.075
85	2.8701	0.9026	1.5983	48.2732	2.4156	36.8443	1.8272	8.1382	0.3589	0.8496	0.929	0.5405	2	2.9204	1.6997	0.2694	3.1448	1.154	1.076
86	2.215	0.8376	1.0486	9.762	1.7047	-36.7729	1.7772	5.8282	0.3198	0.8293	0.9021	0.4975	2	1.8636	0.5239	0.8073	1.0532	2.4307	-0.6853
87	2.0184	0.8413	0.9552	2.8449	1.5462	-7.0209	2.3604	5.3347	0.4226	0.8423	0.9237	0.4681	2	2.2547	1.0242	0.7687	2.188	2.5261	-0.1583
88	2.2437	0.843	1.0788	10.967	1.7389	-11.1364	3.1347	5.9421	0.5691	0.8469	0.8926	0.4596	2	3.3817	1.2245	0.9758	2.6643	3.4838	-0.3766
89	2.3522	0.8768	1.2298	17.3886	1.8974	-14.4813	1.2297	6.4792	0.2334	0.8786	0.9369	0.5054	2	1.5123	0.4925	0.4933	0.9744	1.4077	-0.219
90	2.7194	0.8893	1.4747	40.3071	2.2486	-5.2756	1.0163	7.5974	0.1973	0.8626	0.9315	0.5546	2	1.4988	0.5143	0.3425	0.9274	1.0699	-0.0791
91	3.7752	0.8916	2.1545	86.7433	3.1952	24.7211	1.1981	10.5738	0.2441	0.7333	0.9837	0.4913	2	2.5812	1.0811	0.2584	2.2007	0.9019	0.6381	0.7333
92	3.2775	0.8703	1.7024	68.4441	2.6898	20.52	1.7307	8.9607	0.3288	0.8434	0.9745	0.4819	2	2.9464	1.2675	0.3891	2.63	1.3756	0.6046
93	2.6394	0.9247	1.4995	36.3715	2.2572	-4.2541	1.9674	7.6676	0.3847	0.8963	0.9687	0.5236	2	2.9501	0.9484	0.8453	1.8114	2.0511	-0.1255
94	2.7954	0.8667	1.4276	44.826	2.2615	14.9118	2.2313	7.611	0.4185	0.8167	0.9351	0.4311	2	3.1854	1.2934	0.74	3.0004	1.8984	0.475
95	2.4332	0.8797	1.2885	25.0433	1.9745	-4.89	2.3918	6.7248	0.4583	0.8748	0.9384	0.5608	2	3.0818	1.2561	0.6998	2.24	2.5087	-0.1507
96	3.1896	0.8685	1.6337	64.5284	2.6084	6.5936	1.9727	8.703	0.3703	0.8156	0.9219	0.4504	2	3.2228	1.0424	0.4735	2.3145	1.8426	0.2125
97	2.997	0.8948	1.644	54.7211	2.5099	6.1666	1.9047	8.4248	0.3717	0.8742	0.9393	0.5322	2	3.1314	1.1442	0.6951	2.1501	1.7873	0.1931
98	2.1977	0.8877	1.1658	8.9784	1.7817	-27.228	2.0232	6.1288	0.3848	0.8744	0.9435	0.5521	2	2.3586	0.7787	0.8427	1.4106	2.574	-0.6422
99	3.7238	0.8197	1.7025	84.8317	2.9082	42.8193	3.7268	9.5894	0.6616	0.7379	0.8493	0.3746	2	6.3448	3.5151	1.198	9.3832	2.1309	2.7168
100	2.749	0.9235	1.6033	41.8691	2.3557	-5.3999	1.6205	7.9755	0.3258	0.893	1.0011	0.552	2	2.5982	0.8026	0.6213	1.4539	1.7081	-0.1403
101	2.7414	0.9119	1.552	41.4237	2.3214	7.9643	2.2709	7.8535	0.4488	0.8724	0.9833	0.5673	2	3.5245	1.4665	0.6587	2.5849	2.09	0.2807
102	2.5332	0.8292	1.2096	30.7283	1.9531	2.1106	1.3619	6.5993	0.2496	0.7986	0.9247	0.453	2	1.6474	0.6387	0.3003	1.4099	1.3332	0.0348
103	2.0145	0.9218	1.1292	2.7496	1.6747	3.3568	1.8588	5.834	0.3598	0.893	0.9695	0.5542	2	2.099	1.0661	0.5173	1.9235	1.7964	0.0705
104	4.1219	0.8639	2.1274	94.037	3.4007	37.3442	2.9463	11.187	0.5603	0.659	0.9126	0.356	2	6.2679	2.9978	0.9706	8.4207	1.846	2.3407	0.659
105	3.6087	0.8066	1.6606	80.8958	2.7711	55.412	4.1615	9.1444	0.7557	0.7422	0.8504	0.4037	2	6.9106	4.5784	0.259	11.3412	1.8555	3.8293
106	2.4432	0.8755	1.277	26.0793	1.9745	-9.3658	1.7115	6.7198	0.3252	0.8705	0.9354	0.5399	2	2.1856	0.8058	0.6983	1.4926	1.8718	-0.2047
107	2.3897	0.8583	1.1952	20.2943	1.8931	29.1546	1.8855	6.444	0.3497	0.8601	0.927	0.4929	2	2.2535	1.3154	0.3717	2.6687	1.3357	0.657
108	2.5422	0.8513	1.2348	31.2082	2.0088	2.6141	2.7448	6.7993	0.4985	0.8253	0.8916	0.4454	2	3.3893	1.2792	1.0146	2.8719	2.673	0.0886
109	3.191	0.8272	1.5362	64.6328	2.4927	59.2816	3.9072	8.2925	0.7238	0.7427	0.8919	0.3898	2	6.0022	4.1783	0.315	10.7198	1.591	3.5582
110	2.5642	0.8389	1.1788	32.7915	2.0002	-26.398	1.8902	6.7582	0.3297	0.7857	0.8562	0.4421	2	2.2282	0.4681	0.9751	1.0588	2.3892	-0.5882
111	2.2876	0.9223	1.2002	13.1295	1.9274	13.9592	2.0198	6.6286	0.3657	0.8379	0.9304	0.4819	2	2.4242	1.176	0.6504	2.44	1.7379	0.3384
112	2.5141	0.8845	1.3321	29.2491	2.0559	-8.724	2.9721	6.9861	0.5667	0.8843	0.9366	0.5115	2	3.9592	1.3075	1.1222	2.5562	3.2315	-0.3454
113	3.0415	1.1359	2.2049	57.2798	3.178	22.7752	2.5706	10.854	0.5222	0.7928	1.6108	0.4174	2	5.668	2.1195	1.2433	5.0777	1.9852	1.2909
114	3.7987	0.9055	2.2034	87.2801	3.2637	25.8929	2.8058	10.8059	0.5721	0.731	0.9852	0.4239	2	6.1824	2.4823	0.7505	5.8556	2.0793	1.6008	0.731
115	2.6161	0.8921	1.3898	34.8676	2.1629	1.6082	3.0755	7.3316	0.583	0.8526	0.9218	0.5197	2	4.2743	1.6414	1.2108	3.1583	3.026	0.0687
116	2.4249	0.8687	1.2445	24.1093	1.9445	11.2151	1.8206	6.6175	0.3424	0.8694	0.9377	0.4932	2	2.2657	1.0513	0.5282	2.1316	1.6164	0.2541
117	2.6822	0.8813	1.4056	38.9891	2.1972	-6.2608	1.525	7.4263	0.2886	0.8356	0.9517	0.482	2	2.1435	0.6468	0.8071	1.342	1.6205	-0.1342
118	3.366	0.8232	1.6671	71.8526	2.6255	31.886	4.6169	8.7052	0.8842	0.8344	0.9208	0.5007	2	7.6968	4.0289	0.7697	8.0457	3.1447	2.4542
119	2.3416	0.8815	1.2326	16.4728	1.8974	-15.3362	1.7145	6.4847	0.3259	0.8504	0.9719	0.5374	2	2.1133	0.7385	0.816	1.3743	1.9775	-0.3241
120	2.8459	0.8611	1.4448	47.0657	2.2914	6.7703	2.1908	7.6986	0.4112	0.8409	0.9042	0.5178	2	3.1653	1.2719	0.5392	2.4564	2.0426	0.2143
121	3.0241	0.9067	1.7121	56.1326	2.5655	6.3612	2.1871	8.6142	0.4347	0.8842	0.9508	0.5027	2	3.7446	1.2678	0.7985	2.5217	2.048	0.2382
122	2.5982	0.8877	1.4033	33.9525	2.1372	1.0571	3.4865	7.2456	0.6753	0.8676	0.9292	0.5536	2	4.8926	1.9614	1.2543	3.543	3.4496	0.0517
123	2.2973	0.9131	1.2781	13.6423	1.9188	-0.9908	3.0671	6.5902	0.5948	0.9165	0.982	0.5603	2	3.92	1.6967	1.2888	3.0281	3.0974	-0.0388
124	2.1186	0.8105	0.9414	5.8999	1.5762	1.9039	3.2215	5.3945	0.5622	0.7585	0.8437	0.41	2	3.0327	1.3534	1.1538	3.3009	3.1601	0.0577
125	2.8124	0.8782	1.4624	45.5565	2.3043	51.6068	2.4832	7.759	0.468	0.8366	0.8922	0.4653	2	3.6315	2.4332	0.4677	5.2297	1.2017	1.8741
126	4.1922	0.7856	1.8971	95.1429	3.1609	22.9943	2.2917	10.3462	0.4202	0.5491	0.8821	0.2721	2	4.3476	1.4798	0.9921	5.4394	1.7647	0.9997	0.5491
127	2.6388	0.8812	1.3684	36.32	2.1587	15.5037	4.5726	7.3052	0.8565	0.851	0.9046	0.4778	2	6.2572	2.816	1.2936	5.8943	3.8639	0.9701
128	3.1757	0.8499	1.6189	64.0489	2.5441	10.4033	2.7046	8.4796	0.5163	0.8195	0.8955	0.4561	2	4.3784	1.5608	0.6376	3.4218	2.4232	0.4555
129	2.3447	0.8411	1.1312	16.7124	1.8203	8.7025	2.5781	6.1956	0.4707	0.8525	0.8939	0.4946	2	2.9164	1.418	0.6691	2.8669	2.3538	0.2538
130	3.2911	0.8472	1.6246	68.9815	2.6341	30.8263	3.615	8.7591	0.6705	0.7513	0.8686	0.4169	2	5.8729	2.8528	0.8063	6.8434	2.5006	1.8104
131	2.4173	0.8866	1.2589	23.2911	1.9745	-19.6688	2.7434	6.733	0.513	0.8389	0.9703	0.4971	2	3.4537	0.9527	1.2446	1.9165	3.283	-0.6793
132	1.9624	0.8816	1.0046	1.7732	1.5633	0.3454	1.2948	5.4353	0.2393	0.8236	0.9344	0.5349	2	1.3008	0.6946	0.4158	1.2987	1.2903	0.0045
133	4.2838	0.8687	2.3404	95.9454	3.5592	17.1223	3.4524	11.6903	0.6912	0.8086	0.9485	0.5027	2	8.0801	2.8218	1.052	5.6136	2.8613	1.3835
134	3.4476	0.8792	1.7736	75.1412	2.8654	-4.7193	3.9689	9.523	0.7392	0.5618	0.9567	0.3792	2	7.0392	1.2437	1.961	3.2799	4.1561	-0.3322	0.5618
135	2.4562	0.8577	1.1935	26.6403	1.9488	-6.3876	0.9519	6.6182	0.1717	0.7845	0.8695	0.4631	2	1.1361	0.3964	0.3945	0.856	1.0127	-0.0726
136	2.8115	0.8242	1.3047	45.5199	2.1715	4.1391	2.0999	7.2799	0.3763	0.7981	0.8663	0.419	2	2.7397	0.9568	0.6197	2.2837	2.013	0.1134
137	2.3667	0.9375	1.3236	18.3557	2.0302	9.4138	4.2857	6.9705	0.8138	0.8796	0.9763	0.53	2	5.6725	2.5917	1.1449	4.8895	3.8822	0.534
138	2.5243	0.9224	1.3979	30.069	2.1458	9.9247	2.509	7.3149	0.4795	0.8593	0.9275	0.5068	2	3.5074	1.4935	0.8054	2.9469	2.2599	0.3481
139	2.9394	0.915	1.6258	52.0728	2.5099	8.8287	2.529	8.4494	0.4866	0.8644	0.9385	0.4933	2	4.1116	1.5003	0.6351	3.0416	2.3058	0.363
140	2.3398	0.8389	1.1265	16.2484	1.8117	2.446	2.3993	6.1661	0.4383	0.7916	0.8963	0.493	2	2.7028	1.2199	0.7168	2.4746	2.3405	0.0661
141	2.6516	0.8219	1.2353	37.1984	2.0344	-9.7049	4.4351	6.8468	0.8002	0.7682	0.9007	0.4455	2	5.4787	1.636	2.1335	3.6722	4.8656	-0.5317
142	3.4775	0.7884	1.5385	76.1109	2.6084	16.0362	4.6738	8.6135	0.8348	0.7412	0.8586	0.4188	2	7.1906	2.7966	0.9891	6.6776	3.9244	1.1531
143	2.061	0.8707	1.0446	4.1443	1.6318	-4.6638	1.3268	5.6377	0.2458	0.8547	0.9345	0.5258	2	1.386	0.6656	0.5015	1.2658	1.3887	-0.0646
144	2.2385	0.8112	1.0009	10.708	1.6747	-14.5925	4.1737	5.7048	0.7323	0.8003	0.8673	0.4253	2	4.1775	1.4246	1.4864	3.3495	4.7829	-0.6096
145	2.2918	0.9679	1.3254	13.4076	2.0173	16.7464	4.2418	6.9692	0.8067	0.8844	0.9228	0.5644	2	5.6221	2.9347	1.5824	5.1997	3.5316	0.9415
146	3.548	0.83	1.698	78.8751	2.7968	31.8539	2.5185	9.2509	0.4623	0.7468	0.8448	0.3845	2	4.2764	2.022	0.2605	5.2595	1.7163	1.3622
147	3.0832	0.898	1.6984	59.36	2.5955	20.2857	2.8563	8.6978	0.5578	0.8487	0.923	0.5396	2	4.8512	2.2127	1.3729	4.1006	2.2769	0.9841
148	3.3803	0.8576	1.7101	72.4691	2.7412	51.0832	4.5052	9.1074	0.8459	0.726	0.9159	0.4255	2	7.7043	4.8734	0.9836	11.4524	2.2038	3.9356	0.726
149	2.9185	0.8955	1.6138	50.9471	2.4413	8.5793	3.0025	8.2104	0.5902	0.8786	0.9814	0.5244	2	4.8454	1.855	1.1166	3.5376	2.7449	0.4157
150	3.284	0.8463	1.6417	68.8308	2.6255	19.9959	4.4813	8.7312	0.8426	0.7531	0.8974	0.394	2	7.357	2.8838	0.9779	7.3191	3.5853	1.4711
151	3.8613	0.845	1.9731	88.9275	3.1095	26.7044	2.3395	10.2502	0.4503	0.6152	0.9272	0.3405	2	4.6161	1.8165	0.584	5.3353	1.7147	1.2327	0.6152
152	2.1577	0.932	1.2452	7.3115	1.8246	-16.8036	3.3913	6.3176	0.6684	0.9285	1.0075	0.5766	2	4.2229	1.5744	1.4353	2.7305	3.9611	-0.7096
153	3.3762	0.9548	1.6514	72.2927	3.0281	26.5948	3.2417	10.1279	0.5286	0.7505	0.8813	0.4393	2	5.3533	2.469	0.8139	5.6202	2.3795	1.4237
154	2.5144	0.9328	1.4303	29.2818	2.1587	-15.7576	3.4635	7.3682	0.6723	0.8854	0.9576	0.515	2	4.9538	1.2842	1.7933	2.4934	4.0091	-0.7806
155	3.0462	0.8895	1.6039	57.578	2.5398	24.9804	2.4689	8.5126	0.4652	0.7909	0.919	0.42	2	3.9599	1.7672	0.5948	4.2072	1.8521	0.9892
156	3.1683	0.8202	1.5286	63.6955	2.4542	37.6578	4.7148	8.1636	0.8828	0.7176	0.9111	0.389	2	7.207	3.8572	0.8695	9.9166	2.9393	2.714	0.7176
157	2.9007	0.8543	1.4022	49.9622	2.3214	23.0991	2.3017	7.785	0.4146	0.7824	0.8746	0.3985	2	3.2274	1.451	0.7412	3.6407	1.77	0.7455
158	2.0902	0.8734	1.0641	5.0264	1.6618	-5.6372	3.9526	5.735	0.7334	0.8687	0.9553	0.5455	2	4.206	2.0407	1.5025	3.7409	4.1756	-0.2371
159	2.5416	0.8555	1.2743	31.1916	2.0173	-12.4251	1.008	6.831	0.188	0.8403	0.9104	0.4836	2	1.2845	0.3884	0.4244	0.8032	1.1333	-0.1596
160	2.6576	0.9495	1.5638	37.5964	2.33	14.0474	1.7749	7.9277	0.3501	0.8825	0.9589	0.5346	2	2.7756	1.2056	0.5898	2.2549	1.5256	0.3899
161	3.509	0.8144	1.6611	77.2695	2.7155	37.9433	2.0981	8.978	0.3882	0.7613	0.887	0.4315	2	3.4852	1.8842	0.3666	4.367	1.302	1.3224
162	3.8542	0.8148	1.8329	88.6558	2.9981	34.1338	3.299	9.8665	0.6129	0.7223	0.8538	0.3837	2	6.0468	2.8978	0.8273	7.5519	2.1729	2.064	0.7223
163	2.1899	0.9129	1.2209	8.7229	1.8203	-4.3974	2.4121	6.2805	0.4689	0.9178	0.9918	0.5963	2	2.9449	1.372	1.0697	2.3009	2.5181	-0.1295
164	2.4741	0.9014	1.3618	27.2518	2.0559	-16.2998	3.7559	7.0065	0.73	0.9186	0.9759	0.5794	2	5.1148	1.6971	1.6178	2.9293	4.3682	-0.8337
165	2.8298	0.8754	1.4745	46.4196	2.3128	10.4116	2.7169	7.7827	0.5147	0.8501	0.928	0.5123	2	4.0061	1.6641	0.5803	3.2481	2.434	0.4171
166	3.6042	0.842	1.8303	80.7088	2.8825	41.2356	4.2097	9.5336	0.8082	0.7653	0.9319	0.4344	2	7.705	4.2519	0.8784	9.7877	2.4737	3.1772	0.7653
167	3.5108	0.8916	2.0012	77.3836	2.9596	49.1766	4.1361	9.8337	0.8417	0.7973	0.9653	0.4955	2	8.2771	5.1121	0.9409	10.3161	2.1021	4.0704	0.7973
168	3.4663	0.7912	1.5331	75.6365	2.6084	40.8171	4.9494	8.6165	0.8806	0.6254	0.8516	0.3246	2	7.588	4.048	0.9186	12.4706	2.9292	3.0972	0.6254
169	3.4122	0.8024	1.5509	73.8435	2.5998	21.7365	2.0355	8.6016	0.367	0.7736	0.8521	0.3834	2	3.1569	1.2971	0.9536	3.3828	1.5931	0.6862
170	4.2393	0.8058	2	95.6083	3.2765	18.9615	1.9413	10.7313	0.3618	0.5134	0.9012	0.2848	2	3.8826	1.1843	0.3188	4.1579	1.5732	0.7362	0.5135
171	3.4296	0.9253	2.0058	74.4014	2.9896	19.8188	2.2396	9.9692	0.4506	0.8648	0.9502	0.4938	2	4.4922	1.777	0.6087	3.5987	1.7957	0.8903
172	2.8553	0.8355	1.3839	47.4732	2.2358	11.3994	3.0807	7.4944	0.5689	0.8319	0.8923	0.5115	2	4.2634	1.8821	1.031	3.6797	2.7295	0.486
173	3.2043	0.8173	1.53	65.1142	2.4756	11.9839	2.2907	8.2277	0.426	0.8182	0.8836	0.4382	2	3.5047	1.3035	0.5565	2.9747	2.0161	0.42
174	2.3229	0.8483	1.1371	15.0135	1.816	2.6227	1.3815	6.1903	0.2538	0.8509	0.9139	0.4956	2	1.5709	0.7079	0.4436	1.4284	1.3453	0.0412
175	3.0039	0.9764	1.9198	55.1118	2.7283	39.6239	1.4792	9.2139	0.3082	0.9272	1.0051	0.6125	2	2.8397	1.6722	0.3914	2.7301	0.8931	1.1252
176	2.2529	0.8389	1.07	11.4721	1.7389	-11.9649	1.3318	5.9374	0.24	0.822	0.8955	0.4442	2	1.425	0.4917	0.4436	1.1071	1.4911	-0.1705
177	3.1182	0.9257	1.8385	61.0215	2.7026	27.9587	1.2161	9.0681	0.2466	0.8651	0.983	0.5633	2	2.2358	1.1186	0.2634	1.9858	0.8762	0.6251
178	2.7442	0.94	1.6065	41.5661	2.3899	17.6897	3.826	8.104	0.7585	0.8995	0.9729	0.5561	2	6.1465	2.8385	1.4179	5.1047	3.1492	1.0873
179	3.4623	0.8945	1.9138	75.5238	2.9253	27.2879	1.3743	9.7296	0.2703	0.738	0.971	0.4542	2	2.6301	1.1716	0.3308	2.5793	0.9993	0.7177	0.738
180	2.9416	0.859	1.4474	52.1494	2.3685	35.8388	2.7382	7.9384	0.4993	0.7919	0.8611	0.4046	2	3.9633	2.1313	0.663	5.2673	1.7568	1.4204
181	2.9922	0.8931	1.5496	54.4482	2.5013	31.3316	1.671	8.3959	0.3084	0.7884	0.865	0.4511	2	2.5894	1.3289	0.3549	2.9461	1.1475	0.8113
182	3.3289	0.7718	1.3859	70.2143	2.4413	5.7009	1.834	8.0712	0.3149	0.7243	0.8477	0.3577	2	2.5417	0.7636	0.7963	2.1344	1.7295	0.1449
183	3.3439	0.8782	1.7971	70.7583	2.7711	23.1693	1.149	9.2257	0.2238	0.8118	0.9604	0.4913	2	2.0648	0.9121	0.4037	1.8565	0.8827	0.4784
184	3.9428	0.8449	1.9779	91.045	3.178	44.9027	2.0398	10.4653	0.3855	0.7567	0.9142	0.3767	2	4.0345	2.235	0.4292	5.9328	1.1239	1.8116
185	3.6051	0.847	1.8756	80.7789	2.8996	19.2662	2.8321	9.5931	0.5537	0.8322	0.9488	0.4922	2	5.3119	2.1487	0.9702	4.3658	2.2865	1.0234
186	2.6244	0.9406	1.5342	35.498	2.2786	-12.3955	1.9719	7.7548	0.3901	0.8978	0.991	0.5484	2	3.0253	0.8405	0.9067	1.5326	2.2163	-0.375
187	2.8028	0.8447	1.3617	45.136	2.2143	1.6259	2.412	7.4376	0.4416	0.7806	0.9097	0.4377	2	3.2844	1.092	0.8427	2.4948	2.3728	0.0534
188	2.347	0.8791	1.2258	16.9074	1.8974	16.2808	1.8465	6.4819	0.3492	0.8823	0.9522	0.5465	2	2.2634	1.2133	0.5626	2.2202	1.5458	0.3685
189	2.3724	0.8851	1.2588	18.8721	1.9317	3.2174	1.0711	6.5966	0.2044	0.8785	0.9661	0.5185	2	1.3483	0.5808	0.2407	1.1203	1.0366	0.0434
190	2.5378	0.9286	1.4159	30.9929	2.1715	15.0751	2.059	7.4034	0.3938	0.871	0.9422	0.5008	2	2.9154	1.3153	0.7996	2.6262	1.7486	0.4395
191	4.1673	0.8536	2.1835	94.7304	3.4007	26.059	2.61	11.1749	0.51	0.6829	0.9316	0.4186	2	5.699	2.2929	0.5604	5.478	1.9299	1.4851	0.6829
192	3.6995	0.8256	1.7907	83.969	2.9082	36.8043	2.7341	9.5959	0.5102	0.6136	0.9128	0.3236	2	4.8959	2.361	0.4267	7.2965	1.7279	1.8019	0.6136
193	3.937	0.8871	2.1777	90.8694	3.3236	9.6374	2.1518	10.9721	0.4271	0.6243	0.9768	0.3404	2	4.6859	1.1135	0.7476	3.271	1.9443	0.4516	0.6243
194	3.0121	0.8539	1.5341	55.5624	2.4156	-17.5372	2.8067	8.0806	0.5328	0.8528	0.9465	0.4896	2	4.3057	0.8601	1.1141	1.7568	3.299	-0.7551
195	2.8974	0.8893	1.5215	49.7547	2.4071	8.8165	2.0225	8.0952	0.3801	0.824	0.8988	0.4591	2	3.0772	1.1179	0.7556	2.4352	1.8441	0.2713
196	2.2573	0.9466	1.3524	11.6746	1.9445	-13.4323	1.2402	6.713	0.2499	0.9692	1.0183	0.6084	2	1.6773	0.6306	0.4931	1.0364	1.4068	-0.2253
197	2.2454	0.9087	1.2405	11.0823	1.8631	-12.0521	0.9832	6.4098	0.1903	0.899	0.9848	0.5552	2	1.2197	0.4646	0.4941	0.8369	1.1018	-0.147
198	2.1547	0.8754	1.1105	7.1571	1.7218	-16.646	1.09	5.9258	0.2043	0.8555	0.9671	0.501	2	1.2105	0.4355	0.4089	0.8693	1.2715	-0.2015
199	2.6233	0.8606	1.3457	35.2762	2.0987	-9.0969	1.5798	7.0925	0.2998	0.8618	0.938	0.5044	2	2.126	0.676	0.7018	1.3402	1.7236	-0.1934
200	3.7127	0.8122	1.7475	84.4477	2.8739	23.5136	2.8065	9.4734	0.5177	0.7993	0.8879	0.4299	2	4.9044	2.0761	0.5579	4.8289	2.1466	1.1532
201	2.2299	0.8815	1.1619	10.3776	1.7989	-19.1232	2.0379	6.1752	0.3834	0.8202	0.9711	0.5385	2	2.3678	0.8545	0.9355	1.5867	2.4276	-0.4528
202	3.0235	0.8858	1.6316	56.0735	2.5099	-5.2841	1.8013	8.414	0.3493	0.8748	0.9352	0.5009	2	2.939	0.7946	0.6245	1.5864	1.8965	-0.1553
203	2.655	0.9089	1.4519	37.3367	2.2358	-8.0388	1.9509	7.5807	0.3736	0.8597	0.9291	0.5056	2	2.8325	0.838	0.8387	1.6574	2.1077	-0.2277
204	5.1568	0.8507	2.6795	98.6181	4.2317	-0.7137	2.8682	13.782	0.5576	0.4004	0.9494	0.2913	2	7.6854	0.7865	1.1825	2.7003	2.8886	-0.0549	0.4005
205	2.1199	0.8683	1.0649	5.9556	1.679	-21.3523	2.2236	5.7829	0.4095	0.8566	0.9229	0.4911	2	2.3679	0.8196	0.8471	1.6689	2.6984	-0.5056
206	2.1299	0.9247	1.2073	6.3317	1.786	-29.5026	2.075	6.1875	0.4049	0.9304	0.9969	0.5729	2	2.5052	0.8005	0.897	1.3971	2.6872	-0.7391
207	2.1833	0.8781	1.1252	8.4112	1.7518	-14.0075	1.0634	6.0232	0.1986	0.875	0.979	0.5556	2	1.1965	0.5059	0.4098	0.9106	1.2123	-0.1676
208	3.8494	0.8503	2.0191	88.4584	3.1181	26.437	3.0433	10.2831	0.5976	0.7605	0.9418	0.4193	2	6.1448	2.5632	0.7572	6.1131	2.2387	1.6245	0.7605
209	3.9637	0.8198	1.9239	91.3716	3.1052	15.053	1.3829	10.2084	0.2606	0.5654	0.9164	0.2998	2	2.6606	0.7526	0.608	2.5107	1.1747	0.4005	0.5654
210	2.6901	0.9398	1.5058	39.2342	2.3385	24.3336	1.5919	7.9423	0.3018	0.8508	0.9279	0.4998	2	2.3971	1.1854	0.4896	2.3715	1.2046	0.5833
211	2.318	0.9771	1.3751	14.7323	2.0601	27.2782	1.5657	7.1159	0.3026	0.8635	0.972	0.5648	2	2.153	1.2303	0.4844	2.1785	1.1386	0.5873
212	2.3144	0.8322	1.0912	14.4959	1.7775	-3.634	1.4944	6.051	0.2695	0.8047	0.9104	0.4933	2	1.6307	0.7047	0.4742	1.4286	1.5487	-0.0593
213	2.5864	0.9315	1.4331	33.5981	2.2229	-1.3657	1.8047	7.5684	0.3417	0.8345	0.9144	0.5202	2	2.5863	0.9163	0.5785	1.7614	1.8293	-0.0353
214	2.363	0.9066	1.3091	18.0376	1.9659	-9.9475	2.9672	6.7303	0.5772	0.9051	0.9947	0.5906	2	3.8844	1.5404	1.1755	2.6082	3.2624	-0.3864
215	2.6563	0.8782	1.39	37.4752	2.1672	-6.5042	1.3428	7.3285	0.2547	0.8508	0.9185	0.4699	2	1.8665	0.5507	0.5035	1.1718	1.4302	-0.1214
216	2.4351	0.8872	1.3071	25.2499	1.9916	2.9385	2.2513	6.7876	0.4335	0.8898	0.9629	0.5779	2	2.9427	1.3493	0.6603	2.3347	2.1851	0.0865
217	2.5301	0.8799	1.3546	30.4972	2.0601	13.122	1.2759	6.9941	0.2471	0.886	0.9525	0.5166	2	1.7284	0.7995	0.2704	1.5476	1.1085	0.2268
218	2.2283	0.85	1.0816	10.3059	1.7389	-11.1934	1.7841	5.95	0.3243	0.8062	0.9429	0.5336	2	1.9297	0.8426	0.5595	1.5791	1.9838	-0.216
219	2.4628	0.9188	1.3324	26.8492	2.0816	-3.6032	2.2329	7.1085	0.4185	0.8629	0.9567	0.5415	2	2.9751	1.1456	0.6943	2.1154	2.3133	-0.1072
220	3.1519	0.8633	1.6263	62.9088	2.5613	18.9789	1.6151	8.549	0.3072	0.7296	0.938	0.3958	2	2.6266	1.0164	0.5006	2.5679	1.3085	0.4985	0.7296
221	3.4081	0.9476	2.0569	73.6432	3.0367	10.5769	1.8878	10.1453	0.3827	0.6938	1.0013	0.4083	2	3.883	1.1	0.7088	2.6939	1.6882	0.4107	0.6938
222	2.901	0.8643	1.507	49.9999	2.3471	16.8346	1.0205	7.8773	0.1952	0.8696	0.943	0.4981	2	1.5379	0.6816	0.3033	1.3686	0.8487	0.2589
223	2.2605	0.8968	1.2247	11.8629	1.8546	-17.4737	1.7065	6.3684	0.3282	0.8707	0.9392	0.5227	2	2.09	0.6827	0.6955	1.306	2.0047	-0.3652
224	3.1212	0.9012	1.7461	61.1438	2.6384	5.4877	2.8585	8.8362	0.5649	0.8718	0.9723	0.5677	2	4.9912	1.8076	1.1488	3.184	2.7016	0.2739
225	4.1051	0.8678	2.1531	93.8321	3.4007	7.7534	2.5267	11.1915	0.4861	0.6487	0.9788	0.321	2	5.4402	1.1701	0.8576	3.6445	2.3308	0.4218	0.6487
226	3.8144	0.8045	1.7708	87.6228	2.9296	36.8855	2.8271	9.6399	0.5193	0.6592	0.9121	0.3391	2	5.0063	2.4516	0.4008	7.2299	1.7843	1.8466	0.6592
227	3.4321	0.8655	1.8183	74.5133	2.8097	6.8181	1.7213	9.3319	0.3354	0.8362	0.9344	0.4906	2	3.1299	1.0003	0.4054	2.0389	1.604	0.2134
228	3.0099	0.9807	1.8519	55.3663	2.7454	22.8148	1.3678	9.2735	0.2731	0.8686	1.2481	0.5283	2	2.533	1.1356	0.3194	2.1498	1.0557	0.5779
229	2.9516	0.8873	1.6647	52.4564	2.4499	39.2953	3.5685	8.2274	0.722	0.8729	0.9776	0.5628	2	5.9404	3.5535	0.6136	6.3137	2.1662	2.3343
230	2.0893	0.9648	1.2774	4.9849	1.816	1.3813	1.3307	6.3327	0.2684	0.9202	1.0418	0.6659	2	1.6998	0.8973	0.4431	1.3476	1.3123	0.0235
231	2.6298	0.9019	1.4781	35.7373	2.1972	4.3895	3.8455	7.4511	0.7628	0.9176	1.0234	0.5692	2	5.684	2.3421	1.2617	4.115	3.6766	0.2495
232	2.8619	0.8607	1.4876	47.7332	2.3043	-1.5174	2.1283	7.7385	0.4091	0.8863	0.9635	0.5598	2	3.166	1.1614	0.6073	2.0748	2.1606	-0.048
233	2.6211	0.8767	1.3436	35.1569	2.133	-8.5992	1.7873	7.2191	0.3326	0.8558	0.9455	0.4911	2	2.4014	0.7468	0.5764	1.5205	1.941	-0.2065
234	2.9571	0.9455	1.7516	52.7062	2.6041	43.294	3.241	8.7837	0.6463	0.8312	0.9734	0.5208	2	5.677	3.4149	0.7057	6.5574	1.8379	2.4578
235	3.5212	0.9132	2.0043	77.8638	3.0367	46.9493	1.9503	10.1022	0.3869	0.8127	0.9489	0.5027	2	3.9089	2.3553	0.3213	4.685	1.0346	1.8352
236	3.126	0.8949	1.7181	61.3888	2.6255	32.7738	3.2558	8.7882	0.6365	0.8563	0.9251	0.5438	2	5.5938	3.0236	0.7894	5.5597	2.1888	1.8333
237	2.5709	0.8132	1.1927	33.0431	1.9488	-3.1803	1.377	6.5682	0.25	0.8514	0.852	0.4845	2	1.6423	0.6361	0.3678	1.313	1.4208	-0.0522
238	2.6512	0.9142	1.473	37.1639	2.2443	18.2114	1.8158	7.6142	0.3513	0.9163	0.9817	0.5343	2	2.6747	1.2806	0.4648	2.3969	1.4851	0.4871
239	3.1622	0.8632	1.6058	63.343	2.5698	23.146	1.0757	8.5758	0.2014	0.7336	0.892	0.4032	2	1.7273	0.7331	0.2547	1.8181	0.8267	0.3998	0.7336
240	3.4557	0.805	1.5878	75.3661	2.6426	9.2403	1.7128	8.739	0.3112	0.6516	0.8692	0.3398	2	2.7196	0.7796	0.8443	2.294	1.5545	0.2513	0.6516
241	3.6656	0.8212	1.7809	83.0639	2.8654	36.8937	1.8915	9.4564	0.3562	0.6785	0.8883	0.3574	2	3.3686	1.6694	0.3512	4.6711	1.1936	1.2428	0.6785
242	2.8697	0.9096	1.6118	48.2359	2.4328	12.8467	1.8564	8.2006	0.3649	0.881	0.9621	0.5625	2	2.9922	1.2946	0.6786	2.3013	1.6179	0.3844
243	2.4131	0.9564	1.4528	22.8055	2.1115	26.432	1.281	7.2502	0.2567	0.9313	1.0014	0.5595	2	1.861	1.0192	0.285	1.8216	0.9424	0.4919
244	1.9807	0.9064	1.0654	2.1115	1.619	-1.5254	2.8729	5.6401	0.5427	0.8571	0.989	0.5383	2	3.0608	1.5235	0.9177	2.83	2.9167	-0.0467
245	3.1639	0.8642	1.6533	63.4673	2.5741	16.1144	1.4	8.5904	0.2695	0.87	0.9345	0.4829	2	2.3147	0.9402	0.2462	1.9468	1.1744	0.373
246	2.7491	0.8944	1.516	41.9048	2.2871	8.7066	1.1501	7.7247	0.2257	0.879	0.9392	0.5676	2	1.7435	0.7477	0.4478	1.3173	1.05	0.1518
247	2.4185	0.9432	1.3639	23.4481	2.0901	5.556	2.6155	7.1661	0.4978	0.8519	0.9499	0.5141	2	3.5673	1.4681	1.1906	2.8558	2.4702	0.1982
248	2.4868	0.8473	1.2203	27.7364	1.9531	-28.8945	1.8154	6.6198	0.3346	0.8364	0.9133	0.5037	2	2.2153	0.5384	0.9318	1.069	2.3399	-0.6401
249	2.9751	0.899	1.6337	53.652	2.5013	19.946	2.8574	8.4029	0.5555	0.8733	0.9362	0.5393	2	4.6681	2.1647	0.7087	4.014	2.2875	0.9311
250	3.7012	0.8998	2.1098	84.0168	3.1566	34.5329	1.9703	10.4626	0.3973	0.7499	0.9847	0.4326	2	4.1569	1.9935	0.4967	4.6078	1.2899	1.4355	0.7499
251	3.2058	0.8319	1.5669	65.2191	2.5184	-9.4076	3.527	8.3785	0.6596	0.7862	0.9324	0.455	2	5.5264	1.236	1.3495	2.7163	3.8588	-0.5199
252	2.6106	0.8502	1.2518	34.4941	2.0644	2.478	1.6493	6.9729	0.2961	0.8123	0.8987	0.4591	2	2.0646	0.7896	0.589	1.7198	1.6084	0.0512
253	2.6435	0.853	1.352	36.5778	2.0987	-6.4818	1.4298	7.0838	0.2729	0.8613	0.9563	0.5138	2	1.9331	0.657	0.364	1.2786	1.5225	-0.1253
254	3.1296	0.9595	1.9267	61.5524	2.8054	23.9861	2.2562	9.4342	0.4608	0.918	0.9845	0.5959	2	4.3471	2.0647	0.6228	3.4648	1.715	1.0427
255	3.249	0.9043	1.79	66.7802	2.7626	11.2077	3.3935	9.2302	0.6581	0.8425	0.9245	0.5071	2	6.0744	2.2087	1.4838	4.3559	3.0133	0.6808
256	3.3574	0.8628	1.7058	71.4358	2.7369	10.1791	2.2231	9.0999	0.4167	0.7548	0.8995	0.4351	2	3.7921	1.2548	0.9507	2.8838	1.9967	0.386
257	2.4285	0.8859	1.2921	24.4411	1.9831	8.8542	1.1145	6.7591	0.213	0.868	0.9483	0.5159	2	1.44	0.6515	0.2752	1.2629	1.0159	0.1275
258	2.295	0.8761	1.1843	13.5249	1.846	-50.4066	1.1837	6.3169	0.2219	0.8664	0.984	0.5172	2	1.4018	0.2143	0.6808	0.4142	1.7803	-0.7066
259	2.4599	0.9367	1.4408	26.7527	2.1158	21.5817	2.4801	7.2386	0.4937	0.9329	0.997	0.6181	2	3.5734	1.9733	0.6683	3.1925	1.9449	0.7712
260	1.711	0.8394	0.7836	0.2138	1.2849	-21.9105	2.4288	4.5117	0.4218	0.8509	0.8518	0.447	2	1.9032	0.9066	0.8483	2.028	2.9609	-0.417
261	2.0929	0.902	1.1331	5.137	1.7132	7.3599	2.0996	5.9308	0.4011	0.8539	0.9831	0.5647	2	2.3791	1.2735	0.6154	2.2551	1.945	0.1751
262	2.4209	0.8787	1.2772	23.6524	1.9616	5.6093	3.1308	6.6832	0.5983	0.8741	0.9476	0.5367	2	3.9987	1.8102	1.0177	3.3731	2.9551	0.2243
263	2.9503	0.8711	1.5694	52.418	2.4071	11.2169	1.6457	8.0736	0.3199	0.8453	0.9408	0.53	2	2.5827	1.0641	0.5907	2.0077	1.4611	0.2897
264	2.9236	0.8819	1.5321	51.1944	2.4114	9.161	1.7092	8.0998	0.3233	0.8055	0.8855	0.4387	2	2.6187	0.921	0.6157	2.0994	1.5526	0.2399
265	2.4958	0.9186	1.4374	28.1577	2.1115	-7.1127	2.5998	7.2025	0.5188	0.9082	1.0185	0.5884	2	3.737	1.3727	0.8741	2.333	2.7847	-0.2658
266	3.1912	0.8878	1.6978	64.6537	2.6641	22.3878	2.6872	8.9007	0.5126	0.8297	0.9382	0.4545	2	4.5623	1.9694	0.6516	4.3329	2.0856	1.0214
267	3.146	0.8822	1.7044	62.5582	2.6084	8.2103	2.7827	8.7192	0.5439	0.8457	0.9742	0.4889	2	4.7428	1.6381	1.4831	3.3508	2.5542	0.3894
268	3.8657	0.866	2.0059	89.076	3.1866	6.9449	2.1987	10.5165	0.4194	0.5689	0.9352	0.3365	2	4.4104	0.9948	1.3685	2.9562	2.046	0.3063	0.5689
269	2.6041	0.922	1.5483	34.2061	2.2186	11.5658	1.5798	7.5431	0.3243	0.9353	0.9877	0.6298	2	2.446	1.1628	0.4294	1.8462	1.3971	0.2829
270	3.1505	0.8885	1.6686	62.8262	2.6298	22.3952	1.9326	8.794	0.3667	0.6587	0.9456	0.3622	2	3.2248	1.2654	0.4148	3.4939	1.4998	0.7222	0.6588
271	2.2887	0.8925	1.2291	13.2027	1.8717	-15.9561	2.4827	6.4171	0.4755	0.8483	0.9879	0.5731	2	3.0515	1.1631	1.0846	2.0293	2.8789	-0.4869
272	2.2257	0.9254	1.2673	10.2055	1.876	-15.2625	1.4517	6.4709	0.2843	0.928	0.9879	0.6045	2	1.8398	0.7307	0.6333	1.2088	1.6734	-0.2808
273	3.0962	0.8747	1.6883	60.0061	2.5441	39.6133	1.6358	8.5084	0.3246	0.8512	0.9813	0.5286	2	2.7617	1.6162	0.3447	3.0573	0.9878	1.094
274	2.0983	0.9546	1.2496	5.2893	1.8074	-26.4524	1.8678	6.2926	0.3709	0.9392	1.039	0.6538	2	2.334	0.9267	0.9124	1.4174	2.3618	-0.6174
275	2.6698	0.8992	1.4691	38.2563	2.2272	24.217	2.7712	7.5421	0.5398	0.8652	0.941	0.4928	2	4.0711	2.0209	0.7817	4.1006	2.1001	0.9859
276	2.4073	0.9143	1.3201	22.2593	2.0216	1.0724	2.8453	6.9146	0.5432	0.8575	0.9658	0.5308	2	3.7561	1.5344	0.9573	2.8907	2.8149	0.0403
277	2.4192	0.9407	1.3469	23.5267	2.0858	3.98	2.7963	7.1495	0.5268	0.8686	0.9417	0.5002	2	3.7663	1.493	0.93	2.9847	2.685	0.1499
278	2.4244	0.9256	1.3992	24.0147	2.0601	1.4704	2.4921	7.0497	0.4946	0.9186	1.0181	0.5466	2	3.4869	1.3935	0.975	2.5491	2.4554	0.0513
279	1.8272	0.9078	0.9749	0.7228	1.4819	-6.4005	2.343	5.2113	0.4383	0.8805	0.9641	0.5752	2	2.2842	1.2877	0.8583	2.2388	2.4929	-0.1462
280	2.3971	0.9125	1.3513	21.0956	2.0088	1.6818	1.7961	6.8721	0.3532	0.9053	0.9761	0.5592	2	2.4271	1.0283	0.6547	1.8389	1.7659	0.0408
281	2.2822	0.8017	0.9952	12.8082	1.6918	-32.4044	2.3257	5.7483	0.4026	0.8159	0.8751	0.4299	2	2.3145	0.5737	1.0797	1.3346	3.0791	-0.75
282	2.3399	0.935	1.285	16.2783	2.0002	-1.749	2.8423	6.8731	0.5314	0.8629	0.9398	0.5214	2	3.6524	1.4441	1.2289	2.7696	2.8922	-0.0639
283	2.4158	0.8746	1.2521	23.103	1.9488	-21.0244	1.4158	6.6381	0.267	0.8801	0.9528	0.495	2	1.7727	0.4754	0.6001	0.9604	1.7134	-0.3727
284	3.2767	0.8499	1.6309	68.4012	2.6298	26.955	2.6721	8.7486	0.4981	0.7077	0.9107	0.387	2	4.358	1.9301	0.4921	4.9874	1.9519	1.1747	0.7077
285	2.8835	0.816	1.3495	49.0965	2.2101	2.5277	3.0371	7.392	0.5545	0.8006	0.9071	0.4453	2	4.0986	1.422	0.9939	3.193	2.9603	0.1036
286	3.506	0.8888	1.9279	77.1327	2.9467	46.6562	4.2783	9.7901	0.8425	0.7843	0.9434	0.4774	2	8.2482	4.9379	0.8115	10.3424	2.2821	3.8483	0.7843
287	4.2804	0.8126	2.0303	95.8935	3.3365	-4.417	2.6394	10.9271	0.4904	0.5005	0.9042	0.3396	2	5.3588	0.6992	1.2586	2.059	2.7561	-0.2367	0.5005
288	2.5526	0.9301	1.5118	31.956	2.1886	9.0766	2.5601	7.4591	0.5189	0.9405	1.007	0.5761	2	3.8704	1.6922	0.9055	2.9376	2.3278	0.3513
289	2.9075	0.8352	1.4146	50.3402	2.2786	2.673	2.9541	7.6287	0.5478	0.835	0.9061	0.4516	2	4.1789	1.4101	0.7632	3.1226	2.8753	0.1117
290	2.4954	0.8741	1.3058	28.1253	2.0173	2.1019	3.8439	6.8528	0.7324	0.8675	0.9368	0.4921	2	5.0193	1.9575	0.8718	3.9775	3.7631	0.1055
291	2.6155	0.7972	1.1545	34.8166	1.9488	-19.3038	3.3967	6.5508	0.5986	0.7894	0.8553	0.4517	2	3.9215	1.0735	1.3655	2.3764	4.0524	-0.757
292	2.6576	0.8946	1.4329	37.5791	2.2058	3.499	3.3648	7.4692	0.6455	0.8283	0.9463	0.5005	2	4.8214	1.794	1.4805	3.5841	3.2472	0.1687
293	3.1466	0.899	1.7805	62.62	2.6555	32.2603	3.1003	8.8874	0.6211	0.9169	0.9848	0.523	2	5.5201	2.8792	0.5502	5.5052	2.1001	1.7808
294	2.3788	0.6975	0.8086	19.2988	1.5547	-12.2703	1.0835	5.2124	0.1681	0.6529	0.7653	0.3142	2	0.8761	0.2748	0.3292	0.8743	1.2163	-0.1075
295	3.5436	0.7403	1.4103	78.7137	2.5056	27.4397	3.2805	8.2409	0.5614	0.6316	0.7898	0.3206	2	4.6265	2.0327	0.5672	6.34	2.3803	1.2695	0.6316
296	2.3573	0.9223	1.3491	17.7203	1.9916	16.0814	1.9566	6.8304	0.3865	0.9074	0.9769	0.6003	2	2.6397	1.4102	0.5896	2.3491	1.642	0.4245
297	3.0566	0.9585	1.8598	58.1163	2.7326	-11.2512	1.8514	9.2041	0.3741	0.8944	0.968	0.5401	2	3.4432	0.725	1.0463	1.3424	2.0597	-0.3874
298	2.3432	0.9158	1.3209	16.5776	1.9659	-12.7	1.3389	6.7415	0.2623	0.8995	0.9795	0.601	2	1.7685	0.6823	0.5964	1.1352	1.509	-0.2246
299	3.5126	0.823	1.7402	77.4521	2.7454	16.7645	3.8686	9.0817	0.7413	0.8435	0.9166	0.4954	2	6.7321	2.7236	1.0656	5.4982	3.22	1.1286
300	3.8316	0.8411	1.9243	88.04	3.0709	31.5719	1.7938	10.1246	0.3409	0.6566	0.9304	0.3442	2	3.4518	1.5123	0.4334	4.3938	1.2275	1.0898	0.6566
301	2.5681	0.7452	0.9584	32.9256	1.7946	-24.0829	3.1147	6.0124	0.4965	0.687	0.7745	0.3621	2	2.9851	0.6806	1.1744	1.8795	3.8646	-0.7189
302	3.5209	0.8506	1.7946	77.8409	2.8397	5.0163	2.4661	9.4089	0.4704	0.5378	0.9449	0.3442	2	4.4256	1.0282	1.2165	2.9873	2.3424	0.222	0.5378
303	3.5715	0.7947	1.6505	79.7542	2.7026	10.2681	2.9715	8.9163	0.5501	0.7608	0.9237	0.3969	2	4.9045	1.5619	0.8533	3.9353	2.6664	0.5036
304	3.0344	0.8404	1.4026	56.8238	2.3985	-0.9351	3.3767	8.0113	0.5912	0.8008	0.8655	0.416	2	4.7362	1.3736	1.345	3.3019	3.4084	-0.0443
305	2.6058	0.9446	1.5793	34.2907	2.27	-10.5164	4.2599	7.7331	0.87	0.9415	1.0155	0.644	2	6.7276	2.3245	2.0451	3.6092	4.7078	-0.7075
306	2.3995	0.8923	1.3015	21.3586	1.9702	-8.0593	1.4625	6.7264	0.283	0.8689	0.9277	0.5166	2	1.9034	0.663	0.5057	1.2834	1.5804	-0.1534
307	2.811	0.8716	1.4756	45.465	2.2871	3.5357	3.1874	7.6975	0.611	0.8682	0.9175	0.5137	2	4.7034	1.7458	1.1458	3.3984	3.0746	0.1663
308	2.4363	0.8951	1.3301	25.3931	2.0088	2.8253	2.264	6.8508	0.4396	0.8826	0.9431	0.5717	2	3.0114	1.3429	0.5876	2.349	2.2001	0.0851
309	2.0332	0.9244	1.1487	3.254	1.6961	0.2782	2.7213	5.9045	0.5294	0.8816	0.9752	0.597	2	3.1259	1.6288	0.8996	2.7283	2.7137	0.0087
310	2.2629	0.8956	1.2249	11.9499	1.8546	1.927	3.4731	6.3671	0.6682	0.8884	0.9804	0.5325	2	4.2542	1.896	1.2565	3.5602	3.4063	0.082
311	2.749	0.9217	1.587	41.8513	2.3514	-14.0543	2.6995	7.9599	0.5382	0.9182	0.9839	0.5894	2	4.2841	1.2125	1.3519	2.0572	3.0788	-0.6021
312	3.1965	0.8467	1.6389	64.821	2.5527	9.0747	3.6039	8.5029	0.6946	0.8479	0.9197	0.4621	2	5.9065	2.0502	0.8744	4.4368	3.2769	0.536
313	2.2784	0.8838	1.1943	12.6332	1.846	-9.2425	2.8927	6.3259	0.5461	0.8443	0.9584	0.5162	2	3.4547	1.3118	1.1829	2.5415	3.16	-0.3193
314	2.7426	0.886	1.4777	41.4948	2.2615	42.9685	2.639	7.6338	0.5108	0.8292	0.9383	0.5275	2	3.8996	2.4695	0.3752	4.6817	1.5051	1.6756
315	4.4789	0.8441	2.2403	96.9615	3.6277	-4.761	3.5946	11.8772	0.678	0.5513	0.9167	0.2857	2	8.053	0.6925	2.1951	2.4239	3.7658	-0.3834	0.5513
316	2.787	0.9699	1.683	44.4622	2.5013	45.9486	4.1424	8.4923	0.8209	0.8668	0.9435	0.5169	2	6.9717	4.3608	0.8919	8.4359	2.239	3.2034
317	2.5767	0.9356	1.5417	33.2279	2.2229	2.6221	2.7805	7.5736	0.566	0.936	1.0065	0.6277	2	4.2867	1.8118	1.0083	2.8867	2.7075	0.1124
318	2.9185	0.9328	1.6947	50.9661	2.5356	1.9453	3.904	8.5522	0.7736	0.8577	0.9314	0.5028	2	6.6161	2.0535	1.3843	4.0839	3.8281	0.1287
319	3.8573	0.8902	2.2017	88.8286	3.2637	30.6847	3.5972	10.7874	0.7342	0.8404	0.9844	0.4965	2	7.9199	3.6682	0.8516	7.3881	2.4934	2.4302
320	3.5063	0.8943	1.9168	77.1555	2.9639	25.5814	3.789	9.8504	0.7373	0.7408	0.938	0.4515	2	7.2627	3.1311	1.1724	6.9343	2.8198	1.8579	0.7408
321	2.8743	0.9356	1.6542	48.5721	2.5013	28.947	2.1201	8.4481	0.4151	0.8112	0.9395	0.5176	2	3.5071	1.7949	0.7607	3.468	1.5064	1.0152
322	3.4015	0.9154	1.9612	73.3099	2.9339	35.0849	2.7703	9.782	0.5554	0.8074	0.9536	0.5017	2	5.4331	2.8084	0.4465	5.5982	1.7983	1.9062	0.8074
323	2.1942	0.9178	1.2368	8.8648	1.8331	-15.1196	2.1054	6.327	0.4116	0.8578	0.988	0.5998	2	2.6039	1.06	0.9057	1.7672	2.4236	-0.3937
324	3.5309	0.8574	1.8596	78.2996	2.8696	13.8407	2.6843	9.5108	0.5249	0.8189	0.9414	0.5185	2	4.9918	1.8901	1.4373	3.6454	2.3128	0.6909
325	2.4079	0.8528	1.1931	22.3372	1.8974	7.6106	1.9581	6.4511	0.3621	0.8236	0.9334	0.4765	2	2.3362	1.0399	0.6822	2.1822	1.8091	0.1778
326	2.5853	0.8696	1.3648	33.5139	2.0858	8.4357	2.624	7.0626	0.5071	0.8955	0.9474	0.5593	2	3.5812	1.6459	1.0049	2.9428	2.4027	0.3021
327	2.2253	0.879	1.1545	10.1769	1.7903	-22.6539	1.7214	6.1454	0.3234	0.8585	0.9309	0.5433	2	1.9873	0.6969	0.908	1.2827	2.1114	-0.4502
328	2.0474	0.8193	0.9208	3.7053	1.5333	-33.8365	4.5037	5.2697	0.787	0.8072	0.8868	0.4786	2	4.147	1.4816	2.0258	3.0958	6.0279	-1.4032
329	2.0903	0.8311	0.9706	5.0402	1.589	9.5437	3.2041	5.4578	0.5698	0.8262	0.9118	0.4951	2	3.1099	1.7318	0.8679	3.4977	2.8982	0.2968
330	2.9019	0.8219	1.3707	50.0566	2.24	6.4016	3.2594	7.4926	0.5963	0.8005	0.8819	0.4273	2	4.4676	1.5895	1.4662	3.7201	3.0507	0.286
331	2.4811	0.9292	1.4495	27.5262	2.1201	4.6322	2.1863	7.2426	0.4376	0.9124	0.9796	0.6151	2	3.1691	1.4293	1.049	2.3238	2.0851	0.1468
332	2.3	0.9253	1.3237	13.745	1.9445	15.4362	2.9736	6.6861	0.5887	0.9287	0.995	0.6125	2	3.9362	2.1476	0.7144	3.5065	2.5145	0.6076
333	2.1579	0.8642	1.0795	7.3677	1.7047	-5.9667	3.3799	5.8589	0.6227	0.8564	0.9389	0.4958	2	3.6486	1.5582	1.1606	3.1426	3.5816	-0.2177
334	2.1446	0.8514	1.0383	6.8768	1.6704	-26.1869	2.4038	5.7363	0.4351	0.8733	0.9404	0.4886	2	2.4959	0.8286	0.9445	1.6957	3.0333	-0.6536
335	3.3614	0.8402	1.7672	71.6331	2.6726	10.9288	2.2725	8.8722	0.4526	0.8512	0.917	0.5495	2	4.016	1.5513	0.4314	2.8228	2.0242	0.4389
336	2.4404	0.8684	1.2553	25.8715	1.9574	-7.2324	2.0597	6.6576	0.3884	0.873	0.9311	0.5464	2	2.5856	1.0198	0.8224	1.8665	2.2087	-0.187
337	2.9119	0.7953	1.3155	50.6243	2.1801	11.9007	4.1967	7.2753	0.7588	0.7861	0.8558	0.3974	2	5.5207	2.1262	1.2078	5.3505	3.6971	0.657
338	2.4136	0.8462	1.1821	22.8368	1.8888	-5.5148	3.6094	6.4167	0.6649	0.8535	0.9192	0.4728	2	4.2667	1.5652	1.1502	3.3106	3.8084	-0.2353
339	1.9781	0.8917	1.0408	2.0573	1.5933	-13.7128	1.0972	5.5416	0.2061	0.8671	0.9362	0.5123	2	1.142	0.4826	0.4244	0.942	1.2477	-0.1566
340	2.3356	0.8385	1.1202	15.9797	1.8074	-27.2731	2.4231	6.1523	0.4412	0.8551	0.9213	0.5067	2	2.7144	0.8224	1.0873	1.623	3.084	-0.7403
341	2.2303	0.8743	1.1439	10.4206	1.786	-20.2921	1.4066	6.1263	0.2626	0.8805	0.946	0.5476	2	1.609	0.6	0.5169	1.0957	1.692	-0.3265
342	2.312	0.9173	1.3038	14.3336	1.9402	7.0015	2.7398	6.6627	0.5361	0.8814	1.001	0.5991	2	3.5721	1.7764	0.9427	2.9654	2.5478	0.2501
343	2.5314	0.9213	1.3812	30.5962	2.1501	0.5076	1.4876	7.327	0.2804	0.8594	0.9193	0.5022	2	2.0547	0.7538	0.6121	1.5009	1.4801	0.0104
344	3.519	0.8824	1.8995	77.7493	2.9382	23.4273	2.5591	9.7556	0.4983	0.8199	0.9416	0.478	2	4.861	2.0755	0.6092	4.342	1.9596	1.1388
345	4.3294	0.85	2.2427	96.2313	3.525	20.9107	3.6964	11.5611	0.7171	0.6405	0.9394	0.3733	2	8.29	2.8247	0.8908	7.5676	2.9234	1.7335	0.6405
346	4.0107	0.8832	2.193	92.1534	3.375	34.2664	3.9259	11.1289	0.7736	0.7199	0.9628	0.4351	2	8.6096	4.0731	1.4721	9.361	2.5806	2.9502	0.7199
347	2.4685	0.9224	1.3369	27.1067	2.0944	-25.5556	2.3694	7.1534	0.4428	0.8589	0.934	0.525	2	3.1676	0.7521	1.137	1.4327	2.9748	-0.8095
348	2.7757	0.8453	1.3532	43.7914	2.1929	-2.7146	0.9272	7.371	0.1702	0.8037	0.8723	0.4276	2	1.2547	0.3732	0.3511	0.8728	0.9524	-0.0341
349	3.3375	0.8714	1.7482	70.4752	2.7454	27.9658	3.5324	9.137	0.6759	0.7841	0.9116	0.4222	2	6.1754	2.8013	1.2122	6.6352	2.5445	1.727
350	3.0007	0.8349	1.4093	54.9358	2.3557	18.8478	2.8894	7.8705	0.5174	0.7913	0.8836	0.4377	2	4.0721	1.7938	0.9522	4.0985	2.3449	0.7675
351	2.5628	0.8922	1.3354	32.7245	2.1158	7.3595	4.881	7.1838	0.9073	0.8527	0.9159	0.5396	2	6.5181	2.9198	1.5999	5.411	4.522	0.4797
352	2.9953	0.8366	1.4821	54.5651	2.3557	22.8944	3.5922	7.8724	0.6763	0.8046	0.9289	0.5074	2	5.324	2.6242	0.5525	5.1721	2.7697	1.2189
353	1.9585	0.9165	1.0738	1.6786	1.6147	-11.9272	2.0363	5.6391	0.3878	0.9015	0.9772	0.5891	2	2.1866	1.0819	0.8337	1.8365	2.2792	-0.2608
354	2.9751	0.8908	1.5934	53.6327	2.4799	13.4095	3.1465	8.3258	0.6022	0.8455	0.9252	0.5134	2	5.0136	2.0712	0.9672	4.0342	2.7246	0.6723
355	2.2802	0.9237	1.3035	12.7207	1.9231	-20.5941	2.402	6.6167	0.4732	0.9139	0.9805	0.5486	2	3.131	0.9444	1.1912	1.7213	2.8966	-0.6448
356	2.669	0.8808	1.442	38.1519	2.1844	-0.0931	2.4472	7.3854	0.4778	0.8996	0.9707	0.5369	2	3.5288	1.3118	0.6719	2.4433	2.4494	-0.0033
357	3.7789	0.9247	2.1637	86.8407	3.3108	-6.2629	2.9157	10.9777	0.5747	0.599	0.9759	0.3865	2	6.3086	0.8023	1.5879	2.076	3.0983	-0.3951	0.5991
358	2.4107	0.8726	1.2443	22.5399	1.9402	-2.709	0.8298	6.6088	0.1562	0.8504	0.9209	0.4976	2	1.0325	0.3961	0.1901	0.7961	0.8523	-0.028
359	3.6516	0.8703	1.9157	82.7792	3.0153	30.2725	1.7128	9.9834	0.3287	0.6551	0.9347	0.4285	2	3.2812	1.505	0.7778	3.5122	1.1943	0.9933	0.6551
360	3.4865	0.8134	1.629	76.4961	2.694	32.3239	2.4081	8.9097	0.4403	0.6871	0.8877	0.3905	2	3.9228	1.9044	0.4663	4.8769	1.6297	1.268	0.6871
361	2.4942	0.9438	1.4369	28.0928	2.1629	-3.2927	3.4304	7.3956	0.6665	0.8715	0.972	0.5327	2	4.9291	1.7254	1.5598	3.2387	3.5433	-0.1623
362	1.9628	0.8868	1.0112	1.8002	1.5719	-36.1936	1.9304	5.4685	0.357	0.8617	0.9412	0.5643	2	1.952	0.7771	0.8961	1.3771	2.6291	-0.7065
363	2.7302	0.8236	1.26	40.8377	2.103	-1.2337	3.174	7.064	0.5661	0.7906	0.8559	0.4476	2	3.9992	1.3887	1.1834	3.1028	3.213	-0.0493
364	2.7974	0.808	1.2615	44.9354	2.1201	24.889	2.1069	7.1007	0.3743	0.7857	0.8509	0.382	2	2.6578	1.266	0.3532	3.3144	1.5825	0.6615
365	2.3832	0.8803	1.2524	19.7727	1.9317	-1.1204	1.2934	6.5909	0.2458	0.8287	0.9826	0.5082	2	1.6199	0.6465	0.409	1.2722	1.3079	-0.0181
366	2.8254	0.8735	1.3962	46.1987	2.3043	8.6568	2.5756	7.7535	0.4638	0.7805	0.8816	0.4543	2	3.596	1.3801	0.9249	3.0379	2.3526	0.3113
367	3.2656	0.8827	1.8425	67.6524	2.7155	21.8748	1.8626	9.0562	0.3789	0.875	0.9409	0.5563	2	3.4318	1.5602	0.3897	2.8048	1.4552	0.7507
368	2.9138	0.8214	1.3841	50.7002	2.2486	13.5665	3.1027	7.5191	0.5711	0.8031	0.8696	0.4389	2	4.2944	1.7596	0.8392	4.0093	2.6818	0.5826
369	3.555	0.8644	1.8279	79.1983	2.9125	2.386	1.8673	9.6536	0.3536	0.5643	0.9214	0.2976	2	3.4133	0.6238	0.6508	2.0965	1.8228	0.0814	0.5643
370	2.4684	0.8283	1.163	27.0745	1.8974	-5.9987	0.926	6.4234	0.1677	0.786	0.8597	0.4676	2	1.0769	0.3944	0.3498	0.8434	0.9816	-0.0646
371	2.4541	0.8998	1.2612	26.544	2.0344	5.3359	2.5752	6.9373	0.4682	0.8273	0.886	0.4873	2	3.2478	1.3611	0.9831	2.7934	2.4377	0.1733
372	2.7752	0.8847	1.5102	43.7191	2.2871	41.6022	1.0952	7.7129	0.2144	0.9163	0.9168	0.518	2	1.654	1.0194	0.173	1.9679	0.6396	0.6881
373	2.3897	0.9181	1.3515	20.2789	2.013	-9.8798	2.0445	6.8923	0.4009	0.9323	0.991	0.5603	2	2.7632	0.9857	0.7728	1.7594	2.2466	-0.273
374	2.3914	0.9604	1.4372	20.4788	2.0987	1.7451	1.48	7.2151	0.2948	0.9036	0.9808	0.5509	2	2.1271	0.8382	0.52	1.5216	1.4542	0.0371
375	3.6678	0.8193	1.7666	83.1589	2.8611	24.2615	2.2765	9.4409	0.426	0.8285	0.898	0.4379	2	4.0216	1.7307	0.3679	3.9524	1.7241	0.9757
376	2.3327	0.8987	1.2769	15.8009	1.9231	7.1831	1.7804	6.5861	0.3452	0.8742	0.9466	0.5635	2	2.2734	1.0946	0.61	1.9423	1.6524	0.1633
377	2.2011	0.8837	1.1563	9.0353	1.7775	-11.6258	2.5277	6.1105	0.4783	0.8616	0.9367	0.5498	2	2.9228	1.2114	1.0146	2.2035	2.8216	-0.3398
378	3.0303	0.8771	1.5564	56.5667	2.4927	31.4755	2.988	8.3499	0.557	0.7307	0.876	0.4022	2	4.6506	2.2873	0.422	5.687	2.0476	1.4638	0.7307
379	2.4942	0.8686	1.2692	28.0766	2.0045	-10.5087	1.0564	6.8058	0.197	0.827	0.8949	0.4687	2	1.3408	0.4063	0.4637	0.8669	1.1674	-0.1409
380	1.9269	0.8604	0.9478	1.3413	1.4991	-43.4048	2.1717	5.2086	0.3952	0.7858	0.9274	0.516	2	2.0583	0.7137	1.0421	1.3831	3.1145	-0.8934
381	4.2831	0.8633	2.2675	95.9195	3.5378	34.5197	1.8377	11.6168	0.3587	0.6488	0.975	0.3763	2	4.1669	1.8912	0.434	5.026	1.2033	1.4384	0.6488
382	3.4206	0.9026	1.9165	74.0887	2.9125	4.8703	1.5535	9.699	0.307	0.871	0.96	0.4843	2	2.9772	0.8607	0.7073	1.7773	1.4778	0.145
383	2.13	0.7838	0.8924	6.3457	1.5376	-21.2297	3.0271	5.2447	0.5151	0.7613	0.8536	0.4029	2	2.7014	0.9051	1.0776	2.2463	3.6697	-0.5735
384	2.4253	0.8602	1.2211	24.1409	1.9274	-18.3613	2.6836	6.5539	0.5	0.8558	0.9233	0.4993	2	3.277	0.9842	1.3109	1.9712	3.1763	-0.6017
385	4.017	0.8629	2.1213	92.2799	3.3065	23.0456	2.1679	10.8897	0.4223	0.7865	0.9177	0.4683	2	4.5987	1.8411	0.6565	3.9313	1.6682	1.0598
386	2.8353	0.8561	1.43	46.6592	2.27	28.5188	1.8587	7.6256	0.3485	0.8191	0.8894	0.5015	2	2.6579	1.4243	0.3803	2.8401	1.3285	0.758
387	3.0309	0.8559	1.5713	56.6457	2.4371	15.3853	3.7051	8.1502	0.7143	0.8544	0.9292	0.4917	2	5.8218	2.4372	0.6666	4.9567	3.1352	0.8957
388	2.1528	0.8451	1.0403	7.087	1.6661	-16.0335	2.1811	5.7158	0.397	0.8392	0.9009	0.4616	2	2.269	0.8044	0.931	1.7427	2.5309	-0.3638
389	3.8928	0.9547	2.3487	89.8454	3.5207	0.337	1.1223	11.675	0.2258	0.6521	0.9902	0.418	2	2.636	0.4764	0.5394	1.1398	1.1185	0.0089	0.6521
390	2.4924	0.8936	1.3393	27.9955	2.0559	14.2541	2.6631	6.9971	0.5097	0.8714	0.9363	0.5018	2	3.5667	1.6542	0.6764	3.2966	2.2835	0.5084
391	2.3625	0.855	1.1747	17.9923	1.8631	4.4039	1.9659	6.346	0.3639	0.7933	0.9611	0.5263	2	2.3093	1.0909	0.5501	2.0726	1.8793	0.1017
392	3.8072	0.7851	1.654	87.4269	2.8568	43.6295	3.065	9.3904	0.5399	0.712	0.8685	0.3525	2	5.0695	2.8208	0.6657	8.0031	1.7277	2.2118
393	2.9663	0.8278	1.4474	53.1687	2.3086	-16.3094	2.0982	7.7146	0.3937	0.8205	0.9282	0.5139	2	3.0369	0.7589	0.6081	1.4767	2.4404	-0.4953
394	2.3166	0.851	1.1374	14.6288	1.816	-19.3154	1.7465	6.1934	0.3207	0.8285	0.8909	0.512	2	1.9865	0.6832	0.7733	1.3344	2.0839	-0.3837
395	2.0456	0.8787	1.0494	3.6368	1.6318	-6.1044	2.2994	5.6471	0.4273	0.8394	0.9391	0.5531	2	2.413	1.2021	0.7313	2.1735	2.4397	-0.1473
396	2.1937	0.8873	1.166	8.8364	1.7775	-5.2508	1.33	6.1148	0.2536	0.8509	0.9645	0.5436	2	1.5508	0.6795	0.4511	1.25	1.3998	-0.0814
397	2.8996	0.8869	1.5622	49.8678	2.4028	57.3114	2.9833	8.0789	0.5769	0.822	0.9365	0.4663	2	4.6605	3.2649	0.4226	7.0011	1.2735	2.671
398	2.4015	0.8766	1.256	21.6065	1.9402	8.6016	1.2218	6.6134	0.232	0.8959	0.9269	0.5113	2	1.5346	0.703	0.2637	1.3748	1.1168	0.132
399	2.2981	0.897	1.2523	13.701	1.8888	-36.095	2.2265	6.4764	0.4305	0.8914	0.9704	0.5808	2	2.7882	0.7536	1.3945	1.2974	3.0301	-1.0064
400	2.109	0.8664	1.0596	5.5527	1.6661	0.7251	0.9822	5.7402	0.1813	0.8369	0.9493	0.4985	2	1.0407	0.4936	0.3172	0.9901	0.975	0.0075
401	2.266	0.8242	1.0466	12.0515	1.7218	-2.6249	1.685	5.8671	0.3006	0.819	0.8901	0.4553	2	1.7635	0.741	0.5298	1.6274	1.7291	-0.0463
402	3.2364	0.8544	1.7027	66.2086	2.6084	28.6844	3.261	8.6866	0.6392	0.8386	0.963	0.4985	2	5.5525	2.752	0.5674	5.5205	2.3256	1.5927
403	3.1113	0.8966	1.7629	60.5942	2.6169	41.6048	2.6264	8.7633	0.5283	0.8997	0.968	0.5741	2	4.63	2.8068	0.4039	4.8888	1.5337	1.9263
404	3.8829	0.7708	1.6375	89.6465	2.8654	38.8215	3.0274	9.4023	0.5272	0.5725	0.8097	0.3001	2	4.9573	2.4803	0.5889	8.2646	1.852	1.9245	0.5725
405	2.4073	0.8426	1.1696	22.2281	1.876	-13.7356	1.8406	6.3722	0.3378	0.774	0.9234	0.4632	2	2.1528	0.674	0.7114	1.4551	2.0935	-0.2957
406	2.624	0.8622	1.3263	35.4297	2.103	16.1048	3.5918	7.1079	0.6702	0.8729	0.94	0.496	2	4.7638	2.2618	0.8716	4.5602	3.0133	0.7672
407	2.235	0.9161	1.2585	10.5642	1.8674	13.8635	2.1132	6.4325	0.4134	0.9196	0.9853	0.5524	2	2.6595	1.3743	0.611	2.4878	1.8203	0.3687
408	2.9824	0.8032	1.3503	53.904	2.2572	20.8552	2.8628	7.5261	0.5136	0.781	0.8733	0.4241	2	3.8657	1.7671	0.4636	4.1668	2.2658	0.8062
409	2.1192	0.8958	1.1333	5.9278	1.7261	-5.3981	1.6722	5.9635	0.3178	0.8828	0.9521	0.5259	2	1.8951	0.8246	0.6798	1.568	1.7625	-0.1023
410	2.1873	0.9047	1.1909	8.5953	1.8032	-21.2755	1.1205	6.2167	0.2146	0.8778	0.9828	0.5795	2	1.3344	0.5035	0.5274	0.869	1.3588	-0.2839
411	2.6302	0.9055	1.4423	35.8057	2.2058	25.9407	1.4465	7.4825	0.2788	0.8734	0.9378	0.4894	2	2.0863	1.0654	0.3184	2.1772	1.0712	0.5412
412	4.6837	0.8042	2.2068	97.9058	3.6277	-2.5947	2.7611	11.8329	0.5149	0.4916	0.9355	0.3059	2	6.0932	0.7085	1.0851	2.3161	2.8328	-0.1581	0.4916
413	2.6695	0.9181	1.487	38.2389	2.27	-19.6609	1.6463	7.6998	0.3179	0.8366	0.9256	0.4957	2	2.448	0.4951	0.9406	0.9989	1.9699	-0.4813
414	2.2391	0.836	1.0618	10.7223	1.7218	-20.0669	1.9702	5.8803	0.3558	0.8317	0.8929	0.4595	2	2.092	0.6671	0.7836	1.4519	2.3656	-0.4198
415	2.395	0.9976	1.5258	20.9566	2.1758	-19.1463	2.6916	7.5064	0.5471	0.9462	1.0142	0.5827	2	4.1068	1.0822	1.5807	1.8574	3.2068	-0.7863
416	3.7503	0.7718	1.5737	85.7964	2.7669	27.8298	2.5155	9.0939	0.4353	0.7207	0.8247	0.3737	2	3.9587	1.7802	0.581	4.7637	1.8155	1.1017
417	1.9528	0.9007	1.0392	1.6111	1.5847	-38.9075	1.7476	5.5255	0.3287	0.9023	0.9834	0.5803	2	1.8161	0.7022	0.8248	1.2099	2.4274	-0.7066
418	2.3784	0.8803	1.2505	19.2836	1.9274	7.6209	2.2739	6.5774	0.4323	0.8638	0.9313	0.5033	2	2.8435	1.274	0.5848	2.5312	2.1006	0.2167
419	2.3718	0.9026	1.312	18.8113	1.9659	-12.2672	2.6114	6.7254	0.5094	0.9135	0.9644	0.5405	2	3.4262	1.1644	1.2636	2.1542	2.9318	-0.4203
420	2.7495	0.9142	1.5508	41.9227	2.3343	-9.2167	2.4739	7.8967	0.4858	0.9108	0.9725	0.5819	2	3.8365	1.2187	0.9775	2.0943	2.7019	-0.3536
421	2.8944	0.8142	1.3816	49.5851	2.2143	9.0685	4.0019	7.4034	0.7468	0.7931	0.9103	0.4308	2	5.529	2.0692	0.7573	4.8027	3.6389	0.5014
422	4.1652	0.8495	2.1962	94.7046	3.3836	35.491	1.8472	11.1164	0.3649	0.6429	0.9363	0.3778	2	4.0568	1.89	0.5149	5.0026	1.1916	1.4398	0.6429
423	2.5046	0.9229	1.4428	28.5966	2.1287	10.0168	3.1857	7.2617	0.633	0.9198	0.9812	0.5535	2	4.5963	2.0471	1.477	3.6983	2.8666	0.4604
424	2.3432	0.8917	1.2562	16.5925	1.9188	-20.8267	1.5098	6.5642	0.2889	0.8836	0.9495	0.5595	2	1.8966	0.6257	0.6751	1.1183	1.8242	-0.395
425	3.0253	0.903	1.667	56.2706	2.557	11.2714	3.1358	8.5827	0.6091	0.8795	0.9534	0.4943	2	5.2274	1.9645	1.0281	3.9744	2.7824	0.5892
426	2.2776	0.8392	1.09	12.6041	1.7603	-30.2053	2.011	6.0051	0.365	0.8539	0.9197	0.4673	2	2.192	0.5615	0.9835	1.2016	2.6185	-0.6621
427	2.3485	0.8806	1.2308	17.0576	1.9017	-1.1671	2.8715	6.4971	0.544	0.8693	0.9283	0.5403	2	3.5343	1.5283	1.0441	2.8288	2.9051	-0.0413
428	2.732	0.8681	1.387	40.9441	2.2101	21.1601	1.7016	7.4512	0.3167	0.8365	0.9106	0.501	2	2.3601	1.1715	0.4262	2.3384	1.3415	0.4994
429	1.9608	0.907	1.0537	1.7056	1.6019	-36.1624	2.4186	5.587	0.4561	0.8805	0.9819	0.5915	2	2.5485	1.0263	1.2098	1.7351	3.2932	-0.9216
430	3.5712	0.82	1.682	79.7078	2.784	39.5748	2.2623	9.1994	0.4136	0.6465	0.9032	0.3522	2	3.8052	1.9873	0.4149	5.6431	1.367	1.5059	0.6465
431	3.3176	0.9138	1.9213	69.7805	2.8525	20.1398	2.9182	9.5244	0.5887	0.8391	0.9544	0.4871	2	5.6068	2.2643	1.14	4.6488	2.3305	1.1292
432	2.2477	0.8526	1.1045	11.2554	1.7603	2.2794	2.4646	6.0203	0.4522	0.8578	0.9071	0.4695	2	2.7222	1.1928	0.6725	2.5407	2.4085	0.0621
433	2.6602	0.9276	1.5341	37.683	2.2829	37.7867	2.3785	7.7519	0.4707	0.9162	0.9584	0.524	2	3.6489	2.1541	0.5887	4.1112	1.4797	1.3788
434	3.6431	0.879	1.9743	82.2352	3.0367	28.7086	1.8254	10.0609	0.3582	0.7382	0.9315	0.4496	2	3.6038	1.6197	0.3758	3.6023	1.3014	1.0346	0.7382
435	2.6693	0.8564	1.3419	38.2041	2.1287	7.1236	2.3496	7.1819	0.439	0.8508	0.9179	0.4676	2	3.1529	1.2451	0.8557	2.6626	2.1823	0.2246
436	4.1176	0.8011	1.9104	93.9857	3.1609	22.245	2.8139	10.363	0.5187	0.7024	0.8662	0.3646	2	5.3756	1.9935	0.5023	5.4677	2.1879	1.1958	0.7024
437	2.1064	0.9425	1.2365	5.511	1.7946	-22.9468	1.9173	6.2367	0.3801	0.9134	1.0119	0.5831	2	2.3707	0.8304	0.8171	1.4241	2.3571	-0.544
438	2.4179	0.9969	1.481	23.401	2.1972	7.6224	3.2333	7.5727	0.6323	0.9077	0.972	0.5263	2	4.7885	1.9371	1.466	3.6803	2.9869	0.365
439	2.8228	0.85	1.4276	45.9966	2.2443	19.8789	3.0882	7.5378	0.5849	0.8514	0.9213	0.5161	2	4.4087	2.1534	0.8957	4.1725	2.4743	0.8764
440	3.856	0.8757	2.0779	88.7545	3.2123	15.4669	2.0611	10.6087	0.4037	0.5448	0.9661	0.3055	2	4.2827	1.1946	0.6392	3.9105	1.7423	0.6624	0.5448
441	2.3218	0.8619	1.1662	14.9247	1.8417	23.9433	2.8726	6.2867	0.5329	0.8228	0.9348	0.5248	2	3.35	1.9487	0.7127	3.7133	2.1848	0.8021
442	2.2833	0.8837	1.2059	12.852	1.8503	-2.9942	2.5879	6.3394	0.4923	0.83	0.9394	0.5583	2	3.1207	1.3946	0.8033	2.4979	2.6653	-0.0934
443	2.727	0.9194	1.5555	40.6607	2.3257	-14.159	2.5513	7.8763	0.5039	0.9167	0.9886	0.5836	2	3.9685	1.1379	1.4198	1.9498	2.9126	-0.5619
444	3.1398	0.8209	1.501	62.1262	2.4328	37.7639	2.0957	8.097	0.3885	0.6412	0.9367	0.3876	2	3.1456	1.6934	0.4135	4.3693	1.3042	1.1879	0.6412
445	2.1549	0.897	1.1561	7.1712	1.7603	-7.2003	2.0759	6.0727	0.3952	0.8639	0.9657	0.5206	2	2.3999	0.9857	0.8602	1.8934	2.2253	-0.1728
446	2.3728	0.8294	1.122	18.9482	1.8203	-26.034	2.9414	6.1824	0.5338	0.8515	0.9105	0.4534	2	3.3003	0.8217	1.166	1.8123	3.7071	-0.8592
447	2.773	0.9286	1.5698	43.6107	2.3899	10.3636	3.1293	8.0896	0.6072	0.848	0.9691	0.5012	2	4.9124	1.9149	1.0813	3.8209	2.8051	0.5091
448	2.6119	0.9072	1.4422	34.6128	2.1929	-13.2801	2.2232	7.4442	0.4307	0.8661	0.9318	0.5354	2	3.2063	0.9225	1.0843	1.7231	2.5183	-0.4258
449	2.618	0.8626	1.311	34.9696	2.0987	19.3988	1.7561	7.0949	0.3245	0.7957	0.8981	0.4717	2	2.3022	1.1143	0.3963	2.3623	1.4154	0.4466
450	2.1378	0.8282	0.9854	6.5551	1.6233	-12.8186	1.6206	5.5621	0.2871	0.8571	0.8821	0.4555	2	1.5969	0.6281	0.5483	1.379	1.8284	-0.2047
451	2.0905	0.8857	1.0922	5.054	1.6832	-16.9667	1.5871	5.817	0.298	0.8669	0.9603	0.5519	2	1.7334	0.7304	0.6844	1.3234	1.8563	-0.2941
452	2.51	0.9145	1.3948	28.9878	2.1158	0.1995	1.9071	7.2109	0.3689	0.9053	0.9552	0.5337	2	2.66	1.0211	0.7344	1.9133	1.9033	0.0053
453	3.5626	0.8235	1.6805	79.3834	2.7883	29.5552	2.2943	9.2167	0.4183	0.7077	0.9005	0.3597	2	3.8555	1.7208	0.536	4.7844	1.6162	1.1395	0.7077
454	2.5749	0.8971	1.3916	33.1438	2.1372	14.2769	2.2116	7.257	0.4241	0.8776	0.9388	0.5485	2	3.0777	1.4793	0.6318	2.697	1.896	0.4394
455	2.5445	0.8563	1.2066	31.3409	2.0216	0.0088	3.0376	6.8454	0.5354	0.791	0.8483	0.4142	2	3.6652	1.2584	0.9264	3.038	3.0373	0.0003
456	2.7323	0.8535	1.3676	40.9796	2.1758	10.7872	2.4457	7.3266	0.4565	0.8022	0.9122	0.4922	2	3.3447	1.4346	0.7379	2.915	2.1819	0.3608
457	3.866	0.8182	1.845	89.1007	3.0196	41.5744	1.6002	9.9375	0.2971	0.7548	0.8642	0.4278	2	2.9523	1.6274	0.2061	3.8038	0.9349	1.2274
458	2.6111	0.8291	1.2606	34.5789	2.0173	3.9622	2.9231	6.801	0.5418	0.8508	0.8515	0.4839	2	3.6848	1.5044	0.9285	3.1091	2.8073	0.146
459	4.5327	0.7657	1.9186	97.2232	3.3451	47.7606	3.3178	10.9041	0.5838	0.6175	0.8391	0.3343	2	6.3655	3.6197	0.4211	10.8261	1.7332	3.0402	0.6175
460	2.3847	0.9593	1.4254	19.8953	2.0901	8.2212	2.0224	7.1867	0.4011	0.9243	0.9996	0.5609	2	2.8828	1.2782	0.7133	2.2788	1.8563	0.237
461	2.4322	0.8449	1.1919	24.8687	1.9017	-15.3367	2.3594	6.4555	0.4356	0.8209	0.8841	0.4969	2	2.8122	0.9208	0.81	1.8532	2.7212	-0.4313
462	2.1155	0.8779	1.0888	5.8026	1.6918	13.3531	1.9795	5.8346	0.3694	0.8568	0.9225	0.4981	2	2.1553	1.1421	0.5613	2.2929	1.7152	0.2878
463	2.3407	0.8906	1.2524	16.4129	1.9145	-21.1323	1.3496	6.5494	0.2581	0.86	0.9633	0.5675	2	1.6903	0.5707	0.533	1.0055	1.6349	-0.3572
464	3.094	0.8817	1.6532	59.9049	2.5613	10.921	2.1956	8.5706	0.4235	0.8576	0.9346	0.5217	2	3.6297	1.4167	0.7232	2.7158	1.9558	0.3964
465	3.5396	0.8686	1.8153	78.5756	2.9125	34.4077	4.1394	9.6584	0.778	0.7273	0.9212	0.3883	2	7.5143	3.6398	0.5928	9.3736	2.7151	2.5855	0.7273
466	3.6173	0.8412	1.7904	81.2002	2.8911	41.1599	4.0777	9.5595	0.7637	0.6863	0.8996	0.4072	2	7.3008	3.9819	1.0165	9.7796	2.3994	3.005	0.6863
467	4.0423	0.857	2.1419	92.6854	3.3065	19.3753	4.366	10.8828	0.8593	0.7417	0.9512	0.4325	2	9.3516	3.3344	1.6138	7.7093	3.52	1.8119	0.7417
468	2.5428	0.9585	1.5136	31.2745	2.24	-2.7488	2.5117	7.6566	0.4965	0.8969	0.9693	0.5394	2	3.8017	1.2876	1.2273	2.3869	2.5807	-0.1045
469	2.3144	0.8961	1.1812	14.4812	1.9017	-17.4086	1.953	6.5157	0.3541	0.8161	0.8817	0.4983	2	2.3069	0.7411	0.9441	1.4872	2.2931	-0.4016
470	2.5984	0.9166	1.4654	33.9694	2.2015	2.4256	3.4548	7.4826	0.6766	0.8896	0.9694	0.5609	2	5.0627	2.0138	1.2416	3.5901	3.3711	0.1228
471	2.1396	0.8562	1.0547	6.6669	1.6747	11.955	1.8289	5.7554	0.3351	0.8529	0.9119	0.4738	2	1.9289	0.9935	0.4878	2.0969	1.6101	0.2306
472	3.0578	0.8601	1.5578	58.2361	2.4713	22.4413	3.1454	8.2627	0.593	0.796	0.9027	0.4294	2	4.8999	2.1471	0.8894	5.0005	2.4395	1.0996
473	1.8875	0.863	0.925	1.0183	1.4691	-24.0431	1.7172	5.1174	0.3104	0.8671	0.9405	0.4817	2	1.5884	0.6441	0.6705	1.3372	2.1301	-0.3819
474	2.2594	0.971	1.4162	11.7905	1.9916	-8.4836	2.0167	6.8926	0.4144	0.9606	1.0636	0.6249	2	2.8561	1.1249	0.9252	1.8001	2.1879	-0.2423
475	2.5378	0.8649	1.3078	30.9763	2.0344	11.7547	2.4764	6.8957	0.4697	0.8464	0.9381	0.4933	2	3.2387	1.4588	0.6967	2.957	2.1854	0.3807
476	3.1857	0.8485	1.6227	64.4031	2.5484	17.2983	2.6633	8.4914	0.509	0.8341	0.94	0.4714	2	4.3218	1.786	0.5478	3.7883	2.2026	0.7476
477	3.6782	0.8309	1.8246	83.3729	2.9082	5.7771	2.5785	9.6018	0.49	0.7861	0.9175	0.4371	2	4.7048	1.3337	0.7717	3.0515	2.4296	0.2718
478	2.9824	0.9213	1.6976	53.8846	2.5655	24.9471	2.8101	8.6321	0.5526	0.8547	0.9553	0.5052	2	4.7705	2.2556	0.9039	4.4647	2.1091	1.1901
479	2.8182	0.8359	1.4176	45.9048	2.2058	4.0309	2.1718	7.4007	0.416	0.8546	0.9265	0.5346	2	3.0787	1.2383	0.4678	2.3164	2.0842	0.1241
480	2.2818	0.8822	1.192	12.779	1.846	3.0589	2.8633	6.3241	0.5397	0.8792	0.949	0.5248	2	3.413	1.5612	1.0112	2.9746	2.7756	0.1044
481	2.3933	0.8189	1.0721	20.7098	1.816	4.3111	3.2713	6.1573	0.5696	0.7765	0.8574	0.4175	2	3.5072	1.4581	1.0817	3.4926	3.1303	0.1512
482	2.2894	1.006	1.523	13.2758	2.0858	7.19	3.0328	7.2351	0.6384	0.9677	1.1862	0.7672	2	4.6189	2.4915	0.9607	3.2475	2.8146	0.3321
483	2.0814	0.8131	0.9318	4.7778	1.5505	-3.5103	2.4666	5.3167	0.4323	0.7677	0.8538	0.4704	2	2.2984	1.1204	0.8522	2.3817	2.5532	-0.0807
484	2.2798	0.917	1.2801	12.6915	1.9102	2.7131	2.2542	6.5681	0.4393	0.8863	1.0241	0.5504	2	2.8856	1.2853	0.7853	2.3352	2.193	0.0783
485	2.2024	0.9137	1.2268	9.1064	1.8331	-4.0079	1.9978	6.3218	0.3877	0.893	0.9857	0.5979	2	2.4509	1.1442	0.6045	1.9137	2.078	-0.0982
486	2.4381	0.9194	1.3053	25.6162	2.0601	-12.9345	3.1007	7.042	0.5747	0.8612	0.9326	0.5252	2	4.0473	1.3157	1.7096	2.505	3.5017	-0.5235
487	3.3322	0.8067	1.5593	70.3447	2.5484	4.6193	3.5555	8.4448	0.6565	0.7892	0.9041	0.4239	2	5.5441	1.6936	1.068	3.9953	3.3911	0.2561
488	2.7791	0.8779	1.4443	43.9905	2.2743	30.0247	2.5509	7.6644	0.4807	0.8241	0.9289	0.466	2	3.6843	1.9379	0.5263	4.1589	1.785	1.1062
489	3.3501	0.8047	1.5715	71.0202	2.557	-3.011	2.8235	8.4696	0.5239	0.7818	0.8859	0.4725	2	4.4371	1.2406	0.7552	2.6257	2.9085	-0.1336
490	2.0396	0.8897	1.0752	3.3769	1.6447	2.0153	1.6042	5.7006	0.3026	0.8548	0.9409	0.5474	2	1.7248	0.8953	0.478	1.6354	1.5719	0.0348
491	2.0565	0.9424	1.2049	3.9933	1.7475	-12.9139	2.9178	6.0887	0.5774	0.9083	1.0069	0.6311	2	3.5156	1.6253	1.2626	2.5753	3.2947	-0.454
492	2.4386	0.8878	1.3104	25.6959	1.9959	-11.5648	2.3307	6.8017	0.449	0.8838	0.9542	0.5583	2	3.0541	1.0986	0.8186	1.9677	2.6003	-0.3532
493	2.8002	0.9306	1.6167	45.063	2.4199	12.316	3.9239	8.1863	0.7749	0.8715	0.9828	0.5027	2	6.3438	2.511	1.3512	4.9946	3.4406	0.7813
494	2.6077	0.9205	1.4551	34.3924	2.2186	9.2295	2.1541	7.5413	0.4156	0.8734	0.9415	0.5469	2	3.1345	1.3586	0.7177	2.4843	1.9553	0.2893
495	2.1961	0.8626	1.1019	8.95	1.7346	-7.0898	2.2746	5.9512	0.4212	0.8478	0.914	0.5321	2	2.5064	1.1186	0.6371	2.102	2.4359	-0.1777
496	4.9488	0.9082	2.9383	98.4596	4.3173	0.4748	4.871	14.1192	1.0137	0.786	1.1842	0.5998	2	14.3125	2.9755	1.6825	4.9611	4.8478	0.068	0.786
497	2.1271	0.855	1.0461	6.1923	1.6618	-25.0552	2.9427	5.7136	0.5388	0.8385	0.9319	0.484	2	3.0784	1.0096	1.2335	2.0862	3.6798	-0.7713
498	2.5454	0.8599	1.2925	31.4073	2.0302	5.1915	2.7913	6.8765	0.5247	0.8528	0.9169	0.484	2	3.6078	1.4681	0.9683	3.0334	2.6465	0.1873
499	2.9418	0.8673	1.5216	52.1686	2.3899	38.465	4.6719	8.0153	0.8869	0.8075	0.9229	0.4522	2	7.1088	4.0345	1.0276	8.9212	2.8749	2.7344
500	2.5926	0.8764	1.3433	33.8005	2.1073	3.1286	4.985	7.1379	0.9381	0.8598	0.9269	0.5298	2	6.6963	2.7681	1.7687	5.2244	4.8289	0.2095
501	2.6411	0.9623	1.6116	36.4918	2.3428	8.6224	2.2395	7.9845	0.452	0.9153	1.0059	0.5714	2	3.6092	1.4805	0.8704	2.5911	2.0465	0.3112
502	2.6304	0.8731	1.3506	35.8399	2.133	1.8488	2.6039	7.2148	0.4874	0.8209	0.931	0.4631	2	3.5168	1.2486	0.9144	2.6962	2.5558	0.065
503	2.88	0.9403	1.6851	48.8715	2.5184	-3.5795	2.6145	8.5081	0.5178	0.8621	0.9765	0.4955	2	4.4057	1.1842	1.4374	2.3898	2.7081	-0.1577
504	2.4356	0.8683	1.2588	25.2976	1.9531	0.4013	3.0682	6.6441	0.5813	0.8323	0.933	0.5164	2	3.8623	1.5936	1.2305	3.0859	3.0559	0.0155
505	2.4542	0.8998	1.2424	26.56	2.0344	7.2114	4.286	6.9373	0.7676	0.8094	0.8657	0.4719	2	5.3249	2.2607	1.2507	4.7906	3.9769	0.384
506	2.8409	0.8196	1.378	46.8438	2.1844	8.2616	3.4916	7.3153	0.6577	0.823	0.9341	0.5086	2	4.8114	2.0266	0.9485	3.9846	3.2031	0.3975
507	3.0473	0.8908	1.6476	57.5979	2.5441	30.1303	4.8585	8.5275	0.9387	0.7764	0.969	0.4442	2	8.0049	3.9198	1.4132	8.8244	3.3947	2.4119	0.7764
508	2.7448	0.9179	1.5303	41.6373	2.3385	16.8028	2.5835	7.9147	0.4995	0.8625	0.9374	0.5353	2	3.9535	1.815	0.8327	3.3903	2.1495	0.6643
509	3.0807	0.7854	1.3059	59.2593	2.2871	19.3811	4.0557	7.6011	0.6968	0.6951	0.8346	0.3769	2	5.2964	2.2589	1.2582	5.9933	3.2698	1.0265
510	2.4481	0.8713	1.2201	26.3355	1.9702	8.7223	3.5923	6.7014	0.654	0.8166	0.8816	0.502	2	4.383	2.0283	1.2893	4.0407	3.2791	0.3823
511	2.03	0.9079	1.1033	3.1448	1.6661	-16.0883	2.711	5.7899	0.5166	0.8533	0.9896	0.5463	2	2.991	1.2379	1.0293	2.2662	3.147	-0.4812
512	2.288	0.938	1.2544	13.1442	1.9574	-8.0123	2.2556	6.7424	0.4196	0.8511	0.9204	0.4777	2	2.8294	0.9372	1.1048	1.9618	2.4364	-0.2267
513	2.1583	0.833	1.0084	7.3958	1.649	-11.45	4.2499	5.6483	0.7587	0.8107	0.9077	0.4628	2	4.2856	1.7015	1.208	3.6764	4.7366	-0.4907
514	2.3243	0.9493	1.3221	15.1024	2.013	-7.5653	4.5	6.9316	0.8583	0.8598	0.9619	0.559	2	5.9495	2.2557	1.8806	4.0353	4.8405	-0.4501
515	2.5775	0.7974	1.1655	33.2615	1.9188	-6.4756	3.3761	6.4567	0.6094	0.8401	0.9074	0.4936	2	3.9348	1.5195	1.286	3.0785	3.5948	-0.2548
516	3.0049	0.8856	1.6971	55.1509	2.4927	38.245	2.8096	8.3598	0.5704	0.9169	0.9825	0.5618	2	4.7682	2.7985	0.3929	4.9808	1.7352	1.8236
517	3.2989	0.8085	1.5024	69.2617	2.527	24.3451	3.0238	8.3795	0.5422	0.7073	0.8397	0.3806	2	4.543	1.9767	1.0358	5.1936	2.2877	1.106	0.7073
518	3.6266	0.8336	1.8132	81.5522	2.8739	22.5937	1.5425	9.4971	0.2945	0.8331	0.8935	0.4925	2	2.7968	1.22	0.3201	2.4769	1.1939	0.6319
519	2.323	0.8745	1.2015	15.0432	1.8674	10.4201	1.6702	6.3823	0.3144	0.8532	0.9522	0.5278	2	2.0067	0.9988	0.396	1.8924	1.4962	0.2091
520	3.057	0.8955	1.6765	58.1762	2.5655	14.4021	1.4351	8.6006	0.2797	0.8488	0.9306	0.4949	2	2.4059	0.9544	0.4677	1.9285	1.2284	0.3465
521	1.8698	0.8962	0.979	0.9107	1.5034	-12.937	2.0481	5.2644	0.3809	0.8774	0.9467	0.5069	2	2.0051	0.9131	0.7424	1.8013	2.313	-0.2594
522	3.6455	0.7756	1.6083	82.4006	2.6983	-6.9853	2.6668	8.8825	0.4829	0.589	0.9145	0.3363	2	4.289	0.6598	0.5029	1.9621	2.853	-0.2996	0.589
523	4.1911	0.8348	2.0913	95.1171	3.3493	-2.802	1.954	10.9922	0.3718	0.5245	0.9098	0.2998	2	4.0864	0.4878	1.0569	1.6269	2.0088	-0.1145	0.5245
524	2.559	0.9353	1.4674	32.44	2.2058	4.9616	1.7471	7.5194	0.3409	0.8799	1.0012	0.583	2	2.5637	1.0952	0.5013	1.8785	1.6604	0.1272
525	2.437	0.9031	1.2932	25.4727	2.0259	-4.1798	1.4358	6.9144	0.2685	0.869	0.9372	0.5434	2	1.8568	0.7353	0.4357	1.353	1.4959	-0.0776
526	1.9857	0.8689	0.9906	2.2334	1.5633	-24.4942	1.8163	5.4203	0.3319	0.8445	0.9465	0.5009	2	1.7992	0.6919	0.7078	1.3812	2.261	-0.4407
527	3.7519	0.7978	1.7541	85.8448	2.8568	5.8716	3.1215	9.404	0.5823	0.6019	0.9388	0.3348	2	5.4755	1.3053	1.1084	3.8983	2.9382	0.3215	0.6019
528	3.1535	0.797	1.4206	62.9501	2.3771	21.5937	1.8578	7.8961	0.3342	0.7881	0.8587	0.41	2	2.6392	1.1672	0.4404	2.8466	1.4566	0.5699
529	4.2209	0.7886	1.939	95.453	3.1952	14.9146	1.9648	10.4571	0.3643	0.6579	0.911	0.3481	2	3.8097	1.1501	0.5157	3.3041	1.6717	0.5682	0.6579
530	3.163	0.8095	1.4088	63.3844	2.4199	20.4553	3.6204	8.0442	0.634	0.7076	0.8576	0.3516	2	5.1004	2.0558	1.1698	5.8471	2.8797	1.0433
531	2.4785	0.8954	1.3078	27.4131	2.0473	4.2662	1.8569	6.9724	0.3483	0.8511	0.9192	0.5213	2	2.4284	1.0302	0.8256	1.9764	1.7777	0.1036
532	2.8581	0.8655	1.4239	47.566	2.3128	11.6351	2.715	7.771	0.4975	0.7874	0.8889	0.4511	2	3.8659	1.532	0.6835	3.3962	2.3992	0.4498
533	2.4676	0.9373	1.4362	27.0423	2.1244	7.8955	1.7135	7.2663	0.3387	0.8891	1.0031	0.5908	2	2.4609	1.1267	0.4608	1.907	1.5781	0.1943
534	3.2038	0.8687	1.6588	65.0933	2.6212	16.4295	1.2241	8.7436	0.2322	0.8239	0.9008	0.4482	2	2.0305	0.7921	0.493	1.7673	1.023	0.3336
535	2.34	0.9239	1.2537	16.2933	1.9788	13.7693	1.8977	6.792	0.3503	0.847	0.9189	0.5135	2	2.3792	1.1679	0.6601	2.2744	1.6364	0.3276
536	3.6725	0.8518	1.8435	83.2777	2.9724	41.6062	2.997	9.8274	0.5622	0.6865	0.8967	0.3693	2	5.5249	2.945	0.7972	7.975	1.75	2.2987	0.6865
537	2.2289	0.8382	1.0562	10.3346	1.7175	17.4403	1.7481	5.8693	0.3146	0.8332	0.9006	0.4961	2	1.8463	1.038	0.4324	2.0922	1.4432	0.322
538	3.0067	0.8541	1.5434	55.2096	2.4114	25.6504	1.584	8.0672	0.3031	0.8434	0.9388	0.5226	2	2.4448	1.2426	0.3423	2.3776	1.1777	0.6271
539	2.0243	0.8538	0.9815	3.022	1.5719	17.3587	2.299	5.4297	0.4156	0.8029	0.9199	0.4823	2	2.2565	1.3081	0.5758	2.7122	1.9	0.3917
540	2.3433	0.8829	1.174	16.6075	1.9017	-6.4289	1.5237	6.4999	0.2752	0.7946	0.9152	0.4906	2	1.7888	0.6806	0.6667	1.3873	1.6216	-0.115
541	2.3992	0.9137	1.3529	21.3121	2.013	3.6868	2.1572	6.887	0.4238	0.9232	0.9757	0.5587	2	2.9185	1.2685	0.8983	2.2703	2.0777	0.1076
542	3.1068	0.8292	1.5031	60.452	2.4285	44.2651	2.6508	8.0928	0.4923	0.8197	0.9026	0.4661	2	3.9844	2.4523	0.4125	5.2611	1.4774	1.7637
543	3.7731	0.8442	1.8966	86.6702	3.0324	30.7467	2.7594	10.0071	0.523	0.6021	0.93	0.3682	2	5.2334	2.3128	0.7493	6.281	1.911	1.6091	0.6021
544	2.8584	0.8861	1.5463	47.6032	2.3642	4.311	2.9882	7.9568	0.5807	0.8587	0.9396	0.5279	2	4.6207	1.7086	0.8222	3.2367	2.8595	0.1992
545	2.4497	0.9665	1.4384	26.4477	2.1672	11.2069	1.8474	7.4384	0.3572	0.8741	0.9592	0.5501	2	2.6573	1.2002	0.7139	2.1817	1.6403	0.2978
546	2.7982	0.8975	1.5148	44.9536	2.3385	-7.6334	1.7072	7.8898	0.3278	0.87	0.9298	0.5033	2	2.586	0.7274	0.8596	1.4453	1.8376	-0.1974
547	2.2402	0.8014	0.98	10.7511	1.6575	2.6138	2.4907	5.6403	0.4328	0.7869	0.8525	0.4203	2	2.4409	1.0832	0.6954	2.5774	2.4256	0.0638
548	3.3525	0.7771	1.4398	71.1076	2.4756	10.5046	2.0245	8.1844	0.3562	0.4908	0.9054	0.2943	2	2.9149	0.8394	0.8965	2.852	1.8118	0.3062	0.4908
549	3.9404	0.8036	1.8365	91.0199	3.0281	1.2297	2.9756	9.9485	0.5493	0.5241	0.8855	0.2843	2	5.4647	0.9027	1.0627	3.1755	2.9391	0.0672	0.5241
550	1.975	0.9286	1.115	2.0031	1.649	-24.782	2.9828	5.7618	0.5772	0.9135	0.9833	0.5612	2	3.3258	1.2647	1.4547	2.2535	3.7221	-0.8242
551	2.135	0.9122	1.1843	6.4713	1.7689	-15.4338	2.364	6.1181	0.4576	0.9121	0.9784	0.5401	2	2.7997	1.0417	1.1611	1.9288	2.7289	-0.4321
552	4.507	0.752	1.8972	97.0661	3.268	-2.2278	2.4677	10.6478	0.4397	0.4807	0.8579	0.2522	2	4.6818	0.5318	1.0145	2.1089	2.5227	-0.1043	0.4807
553	3.923	0.8004	1.8032	90.5189	3.0024	33.3045	1.6683	9.8643	0.305	0.645	0.8866	0.3584	2	3.0083	1.4007	0.6125	3.908	1.1127	1.0019	0.645
554	2.6691	0.8864	1.4308	38.1693	2.1972	28.8412	1.8878	7.4324	0.3634	0.8546	0.9109	0.4792	2	2.701	1.4228	0.4164	2.9688	1.3433	0.779
555	2.3328	0.8877	1.2418	15.8307	1.9017	-7.926	1.6226	6.5055	0.3097	0.8737	0.9497	0.5738	2	2.0149	0.8451	0.558	1.4728	1.7511	-0.1597
556	2.9273	0.8371	1.4325	51.5565	2.3	-1.5799	1.7882	7.6981	0.3328	0.8029	0.9098	0.4495	2	2.5616	0.7761	0.7611	1.7265	1.8165	-0.0405
557	3.6161	0.8376	1.8074	81.1533	2.8782	33.7569	1.8375	9.5151	0.349	0.6645	0.9262	0.3753	2	3.3211	1.5779	0.5185	4.2046	1.2173	1.1211	0.6645
558	3.209	0.8777	1.744	65.3241	2.6512	34.7207	3.5199	8.8483	0.6938	0.837	0.9399	0.5171	2	6.1387	3.3196	0.7691	6.4197	2.2977	2.1314
559	2.4331	0.9049	1.3614	25.0274	2.0259	35.2929	1.4244	6.9166	0.2804	0.8412	0.976	0.5493	2	1.9392	1.1907	0.3047	2.1676	0.9217	0.6844
560	1.9168	0.8522	0.9132	1.2739	1.4777	-29.4855	2.3327	5.1319	0.4151	0.7881	0.9195	0.5276	2	2.1302	0.9653	0.7775	1.8298	3.0204	-0.6281
561	3.9182	0.8628	2.042	90.344	3.2209	15.2149	2.413	10.6205	0.464	0.7381	0.8881	0.4321	2	4.9274	1.6336	0.9535	3.7811	2.0459	0.7497	0.7381
562	3.1088	0.8598	1.5636	60.5332	2.5142	0.7746	2.4927	8.3968	0.4642	0.7957	0.9045	0.457	2	3.8976	1.1604	0.9729	2.5395	2.4734	0.0302
563	3.7132	0.8312	1.8286	84.4956	2.9382	5.873	2.0215	9.6964	0.3812	0.6029	0.9346	0.3345	2	3.6966	0.8536	0.7199	2.5521	1.9029	0.2171	0.6029
564	3.5561	0.8708	1.8373	79.2215	2.9339	45.1928	2.4495	9.7284	0.4626	0.7538	0.8992	0.3962	2	4.5005	2.5658	0.4703	6.4764	1.3425	2.0339
565	3.5255	0.8548	1.7737	78.093	2.8568	23.3924	1.878	9.4676	0.3518	0.8232	0.8873	0.4752	2	3.331	1.4628	0.392	3.0783	1.4387	0.7792
566	3.4842	0.8841	1.8736	76.36	2.9125	-3.0763	1.4213	9.6767	0.2752	0.8306	0.95	0.495	2	2.6629	0.6433	0.3545	1.2995	1.465	-0.0819
567	2.3912	0.926	1.2902	20.4634	2.0302	0.985	1.6359	6.956	0.3034	0.8579	0.9363	0.4723	2	2.1106	0.7858	0.6111	1.6638	1.6198	0.0208
568	1.9207	0.8666	0.9482	1.3144	1.5034	-5.8687	1.0107	5.2292	0.1833	0.8646	0.9311	0.5251	2	0.9583	0.5056	0.3393	0.9629	1.07	-0.0562
569	2.1511	0.8699	1.0959	7.059	1.7089	-2.2932	1.4583	5.879	0.2718	0.8546	0.9319	0.4905	2	1.5982	0.6951	0.5982	1.4171	1.4918	-0.0367
570	2.716	0.9348	1.5764	40.1483	2.3514	39.3259	3.8923	7.9763	0.7693	0.8673	0.9759	0.5592	2	6.1359	3.7336	0.8019	6.6764	2.3616	2.413
571	2.3278	0.8966	1.265	15.3101	1.9145	-1.1544	1.6716	6.5566	0.3225	0.8737	0.9665	0.5754	2	2.1146	0.9485	0.5266	1.6485	1.6909	-0.0244
572	2.1144	0.8514	1.0275	5.7887	1.6447	-9.181	3.3784	5.6557	0.6138	0.8516	0.9171	0.4541	2	3.4713	1.3561	1.0012	2.9867	3.6886	-0.3187
573	2.343	0.9467	1.3077	16.5626	2.0259	14.0115	1.7093	6.9688	0.3208	0.8646	0.9363	0.5281	2	2.2353	1.0894	0.4429	2.0629	1.4699	0.3132
574	1.6987	0.8956	0.8729	0.187	1.3492	-5.34	1.3816	4.7792	0.2523	0.8661	0.9461	0.556	2	1.206	0.7448	0.4613	1.3395	1.4554	-0.0644
575	3.7018	0.8392	1.8648	84.0885	2.9553	45.2725	2.6594	9.7591	0.5082	0.7156	0.9375	0.394	2	4.9593	2.8186	0.3086	7.1545	1.4555	2.2452	0.7156
576	2.1276	0.8694	1.0789	6.2341	1.6875	-22.9195	2.6909	5.8111	0.4996	0.8161	0.9518	0.4959	2	2.9032	0.9747	1.3364	1.9656	3.3075	-0.6654
577	2.2074	0.8433	1.0608	9.3768	1.7089	-26.4471	1.5487	5.8483	0.2809	0.8066	0.9293	0.4868	2	1.6429	0.5189	0.767	1.0658	1.9584	-0.4345
578	2.565	0.8154	1.1353	32.8418	1.9488	-1.4299	1.7106	6.5705	0.2956	0.7504	0.8643	0.4381	2	1.9421	0.7324	0.3848	1.6718	1.7351	-0.0278
579	2.0781	0.8846	1.0736	4.6812	1.6704	-35.059	2.0277	5.7753	0.3769	0.8852	0.9521	0.5611	2	2.1769	0.7734	1.0177	1.3783	2.7385	-0.7632
580	2.0315	0.9306	1.1484	3.1857	1.7047	-12.8244	2.3086	5.9392	0.4464	0.9237	0.9999	0.576	2	2.6512	1.1602	0.9536	2.0144	2.6047	-0.34
581	3.2976	0.8716	1.7145	69.197	2.7112	1.3105	3.006	9.0296	0.5708	0.5975	0.9203	0.3349	2	5.1538	1.0609	1.4972	3.1682	2.9665	0.0675	0.5975
582	4.399	0.829	2.1674	96.4917	3.4993	16.3862	1.8699	11.4566	0.3538	0.6097	0.9389	0.3451	2	4.0528	1.2036	0.6098	3.4882	1.5634	0.6641	0.6097
583	3.0991	0.8003	1.4279	60.1276	2.3428	36.8556	2.1315	7.7921	0.3906	0.7445	0.883	0.4235	2	3.0435	1.6917	0.2972	3.9944	1.3459	1.1217	0.7445
584	2.55	0.8896	1.3722	31.7396	2.0987	-14.2914	1.8225	7.1268	0.3509	0.8368	0.9592	0.5085	2	2.5008	0.7017	0.8071	1.3801	2.0829	-0.3574
585	2.8086	0.9131	1.5727	45.3553	2.3857	22.9993	2.5822	8.0569	0.504	0.8478	0.9507	0.4962	2	4.061	1.9207	0.6172	3.8704	1.9882	0.934
586	2.6617	0.8537	1.3272	37.7871	2.1158	12.5703	2.4516	7.1385	0.4558	0.8253	0.89	0.47	2	3.2537	1.4163	0.5811	3.0138	2.1434	0.409
587	2.4998	0.8602	1.2417	28.4014	1.9916	-11.5135	1.8837	6.7558	0.3462	0.8302	0.8927	0.4693	2	2.339	0.7166	0.7654	1.5269	2.1006	-0.2693
588	2.8433	0.8845	1.5434	46.9732	2.3471	13.1529	2.1882	7.9011	0.4274	0.8781	0.9555	0.553	2	3.3772	1.495	0.5713	2.7036	1.9004	0.4442
589	2.1037	0.879	1.0839	5.4417	1.6832	-15.0083	1.9425	5.8089	0.3625	0.8565	0.9471	0.5071	2	2.1055	0.8171	0.7149	1.6111	2.2342	-0.316
590	2.8846	0.8478	1.451	49.1715	2.2914	-2.6913	1.7675	7.6834	0.3338	0.7952	0.9104	0.4594	2	2.5646	0.7649	0.4604	1.6648	1.815	-0.069
591	1.9809	0.8582	0.9629	2.125	1.5419	-1.3998	2.096	5.3405	0.3779	0.8584	0.925	0.4934	2	2.0182	1.0204	0.5427	2.068	2.1253	-0.0283
592	2.4745	0.9095	1.3506	27.284	2.073	-16.2848	3.545	7.0702	0.6772	0.8362	0.954	0.5373	2	4.7879	1.4353	1.8872	2.6712	4.1223	-0.7797
593	2.4478	0.9506	1.4077	26.3195	2.133	4.7499	3.036	7.3101	0.5846	0.8636	0.9513	0.5556	2	4.2738	1.8097	1.2608	3.2571	2.8917	0.203
594	2.6209	0.8978	1.4217	35.1399	2.1801	9.1147	2.2341	7.3924	0.4297	0.8733	0.9199	0.5099	2	3.1762	1.3249	0.7443	2.5982	2.0305	0.2895
595	2.6447	0.9321	1.5184	36.681	2.2786	20.3786	3.4127	7.7441	0.6691	0.9065	0.9786	0.5308	2	5.1819	2.4983	0.7626	4.7067	2.7172	1.056
596	2.9978	0.9076	1.6615	54.8186	2.5441	33.4227	4.7578	8.548	0.9248	0.8217	0.9733	0.4968	2	7.9051	4.2159	1.337	8.4853	3.1675	2.6421
597	3.053	0.9097	1.7098	57.9167	2.5998	28.4799	4.4479	8.7255	0.8716	0.831	0.9344	0.4833	2	7.605	3.7033	1.3052	7.6627	3.1811	2.1659
598	3.2724	0.8467	1.6268	68.144	2.6169	25.2039	2.7279	8.7048	0.5098	0.7834	0.8948	0.4157	2	4.4378	1.9667	0.7609	4.7311	2.0403	1.1185
599	2.7274	0.899	1.4881	40.7669	2.2786	9.3461	3.5023	7.7033	0.6766	0.8381	0.9375	0.5228	2	5.2118	2.1469	1.4103	4.1068	3.1751	0.4871
600	2.7549	0.8922	1.4764	42.2086	2.2871	21.6297	3.3275	7.722	0.6362	0.8574	0.961	0.4845	2	4.9127	2.3261	0.7345	4.801	2.6077	1.0626
601	2.8901	0.8358	1.3884	49.2842	2.2657	18.941	1.926	7.589	0.3524	0.8069	0.8697	0.4254	2	2.6741	1.1706	0.4784	2.752	1.5613	0.5065
602	3.7394	0.8134	1.7093	85.3856	2.8996	38.4647	3.1619	9.5555	0.5656	0.6889	0.8449	0.3686	2	5.4047	2.7961	0.56	7.5857	1.9457	2.0789	0.6889
603	3.748	0.8568	1.9604	85.6513	3.0538	20.0471	2.8603	10.0887	0.5558	0.5884	0.9385	0.3669	2	5.6073	1.9631	0.7347	5.351	2.2869	1.1241	0.5884
604	2.7926	0.8659	1.4102	44.7168	2.2572	8.9775	1.4092	7.5965	0.2616	0.8179	0.8893	0.4593	2	1.9872	0.7675	0.4296	1.6711	1.2827	0.1784
605	2.5286	0.8271	1.1775	30.4148	1.9445	-10.6645	2.1023	6.57	0.3768	0.802	0.87	0.4161	2	2.4755	0.7041	1.0053	1.6922	2.3265	-0.264
606	3.2285	0.8627	1.6862	65.9132	2.6255	15.382	1.5726	8.75	0.3031	0.7972	0.9134	0.4928	2	2.6518	1.0637	0.3983	2.1584	1.3307	0.4079
607	2.74	0.9088	1.5164	41.3347	2.3128	2.0513	4.5105	7.8228	0.8743	0.8655	0.9333	0.5501	2	6.8397	2.5707	1.3059	4.6729	4.4179	0.1403
608	2.269	0.8453	1.1028	12.1676	1.7646	-36.5974	1.4567	6.0254	0.2666	0.8489	0.915	0.4677	2	1.6064	0.3428	0.8458	0.7329	1.9898	-0.5879
609	2.6325	0.8647	1.4098	35.9427	2.1158	-5.0126	2.6236	7.1511	0.5172	0.9232	0.9543	0.5304	2	3.6987	1.2761	0.9904	2.4057	2.7552	-0.1854
610	2.5264	0.9356	1.4764	30.2995	2.1758	3.3462	3.3014	7.4256	0.6564	0.8982	0.9791	0.5458	2	4.8742	1.9047	1.2271	3.4898	3.1909	0.1631
611	2.05	0.9098	1.1171	3.7738	1.6875	-29.1425	1.6682	5.8596	0.318	0.9096	0.9827	0.5803	2	1.8636	0.7071	0.7653	1.2184	2.1543	-0.5431
612	3.749	0.8351	1.8636	85.748	2.981	19.0374	2.5765	9.8352	0.4882	0.605	0.9365	0.3688	2	4.8016	1.6834	0.5298	4.5645	2.0861	0.9141	0.605
613	2.5123	0.8953	1.3315	29.1184	2.0773	-6.2068	2.9355	7.0664	0.5531	0.8684	0.9354	0.4865	2	3.9086	1.274	1.1278	2.6189	3.1176	-0.2426
614	2.5183	0.8588	1.2568	29.6093	2.0045	-6.9143	2.6755	6.7945	0.4949	0.8318	0.9131	0.4729	2	3.3626	1.1202	0.9852	2.3688	2.8604	-0.2325
615	2.6303	0.8922	1.4064	35.8228	2.1758	-9.2028	1.9532	7.3721	0.3726	0.8267	0.966	0.4955	2	2.747	0.804	0.8059	1.6227	2.1329	-0.2528
616	2.1015	0.8331	0.9846	5.3585	1.6019	1.0987	1.3321	5.5004	0.2385	0.8285	0.8991	0.4514	2	1.3116	0.6092	0.4292	1.3494	1.3175	0.0144
617	2.6339	0.8661	1.3022	36.0626	2.1201	0.8556	2.4934	7.1662	0.4531	0.813	0.9035	0.4565	2	3.2469	1.1563	0.6829	2.5329	2.472	0.0278
618	2.2133	0.8615	1.1028	9.7049	1.7475	-1.9451	1.6694	5.9903	0.3073	0.8496	0.9129	0.5266	2	1.841	0.8604	0.6267	1.6339	1.7019	-0.0358
619	2.1217	1.4817	2.6858	6.0252	2.6726	5.4729	2.8131	9.8765	0.765	1.2373	1.5386	1.0661	2	7.5554	3.2485	2.3342	3.0471	2.6592	0.4135
620	2.6994	0.8988	1.4653	39.5851	2.2529	-2.2368	2.9025	7.6223	0.558	0.8753	0.935	0.543	2	4.253	1.5162	0.7108	2.7922	2.9674	-0.0951
621	2.8816	0.8915	1.5681	49.0027	2.3985	12.9389	3.4905	8.071	0.6782	0.8594	0.9555	0.4814	2	5.4734	2.171	0.967	4.5101	3.0388	0.7082
622	2.1587	0.8615	1.0772	7.424	1.7004	-17.4993	2.5496	5.8423	0.4701	0.841	0.9372	0.4882	2	2.7464	0.9818	1.2375	2.0112	2.9957	-0.4806
623	2.274	0.9245	1.2982	12.473	1.9188	-0.7886	4.1662	6.6043	0.819	0.8611	1.0237	0.5736	2	5.4086	2.366	1.2838	4.1247	4.199	-0.0427
624	3.7275	0.8175	1.7737	84.8798	2.9039	32.0066	2.5554	9.5734	0.4734	0.6545	0.8892	0.3718	2	4.5325	2.0967	0.597	5.6393	1.7375	1.4507	0.6545
625	3.2303	0.7951	1.4212	65.9764	2.4328	25.7962	5.0816	8.069	0.895	0.6739	0.9142	0.3633	2	7.222	3.2329	1.7612	8.8985	3.7707	1.863	0.6739
626	2.3229	0.9634	1.412	15.0283	2.0387	-44.8103	2.1098	7.0306	0.4237	0.9448	1.1178	0.7196	2	2.979	0.8635	1.1856	1.2001	3.0552	-1.3349
627	2.6556	0.9048	1.4536	37.4232	2.2272	8.7745	2.9017	7.5489	0.5587	0.8514	0.917	0.5015	2	4.2179	1.6977	0.8238	3.3851	2.6472	0.3701
628	3.0443	0.9063	1.6642	57.4387	2.5827	50.8079	3.2205	8.6675	0.6184	0.7698	0.9347	0.4399	2	5.3596	3.4199	0.3766	7.775	1.5843	2.7231	0.7698
629	3.3213	0.8025	1.518	69.9539	2.527	29.6679	2.9679	8.373	0.5381	0.7074	0.9144	0.3649	2	4.5052	2.0983	0.6333	5.7501	2.0873	1.3366
630	2.3636	0.8696	1.2042	18.1284	1.8931	-48.433	2.9731	6.4572	0.5545	0.8761	0.9432	0.5315	2	3.5802	0.6116	2.1962	1.1507	4.4132	-1.734
631	2.701	0.9148	1.4426	39.6554	2.2914	24.6159	3.4243	7.7629	0.6363	0.8406	0.8942	0.5082	2	4.9399	2.5279	1.1992	4.9738	2.5814	1.216
632	2.1619	0.8887	1.135	7.5364	1.7518	-16.633	2.353	6.0358	0.4425	0.8785	0.9534	0.5238	2	2.6706	0.9934	0.9967	1.8964	2.7444	-0.4442
633	3.2121	0.8632	1.6359	65.4921	2.6127	17.4067	3.3316	8.7103	0.6257	0.818	0.9521	0.4688	2	5.4502	2.2387	0.798	4.7756	2.7517	0.9487
634	2.4047	0.8689	1.2075	21.9325	1.9274	-1.4799	3.6565	6.564	0.6726	0.841	0.9086	0.4579	2	4.4152	1.6336	1.42	3.5679	3.7106	-0.0653
635	2.2706	0.8222	1.0402	12.2984	1.7218	9.3012	4.0764	5.8649	0.723	0.7979	0.911	0.4464	2	4.2403	2.0451	1.0261	4.5808	3.6973	0.3944
636	3.0452	0.9156	1.711	57.4984	2.6084	16.6638	3.0787	8.7597	0.6014	0.8443	0.9394	0.47	2	5.2677	2.0836	0.986	4.4334	2.5658	0.8778
637	2.3067	0.9131	1.2898	14.1126	1.9274	4.4162	2.4561	6.6172	0.4787	0.9338	1.0064	0.6166	2	3.1679	1.5875	0.7203	2.5745	2.3476	0.1399
638	2.4685	0.9018	1.3274	27.0906	2.0516	-2.1052	3.7253	6.9935	0.7071	0.8272	0.9706	0.4999	2	4.9449	1.7974	1.4702	3.5954	3.8037	-0.1041
639	3.2411	0.804	1.5104	66.3777	2.467	2.1563	2.7217	8.1862	0.5022	0.8013	0.8727	0.4521	2	4.1108	1.2927	0.6101	2.859	2.6629	0.0886
640	2.4418	0.8554	1.1858	25.9994	1.9317	-10.8288	2.7646	6.5618	0.4996	0.817	0.895	0.4832	2	3.2783	1.1256	1.15	2.3294	3.0641	-0.355
641	2.1761	0.8936	1.1613	8.072	1.7732	-4.5305	1.3379	6.1091	0.2543	0.8687	0.9455	0.5527	2	1.5537	0.7025	0.3687	1.2711	1.3984	-0.0704
642	3.1339	0.883	1.6854	61.798	2.5998	27.6761	3.4166	8.6932	0.6624	0.801	0.9155	0.4779	2	5.7584	2.7746	1.2561	5.8058	2.4711	1.5937
643	2.6067	0.9248	1.4766	34.3246	2.2272	-7.0738	3.0684	7.5735	0.5982	0.8902	0.9607	0.5767	2	4.5308	1.5742	1.4677	2.7296	3.2854	-0.3205
644	3.7381	0.8049	1.7161	85.2892	2.8696	34.1758	4.8277	9.4519	0.8765	0.6094	0.8592	0.3451	2	8.2848	3.9282	1.3614	11.3816	3.1777	2.8314	0.6093
645	2.8761	0.8815	1.5231	48.6656	2.3685	23.5196	3.7663	7.9648	0.7202	0.8476	0.9202	0.5074	2	5.7365	2.8106	0.7657	5.5397	2.8806	1.3492
646	3.5294	0.7743	1.5173	78.2078	2.6041	9.6755	2.9413	8.5851	0.5198	0.5006	0.8434	0.2904	2	4.4628	1.2034	0.8353	4.1436	2.6568	0.4318	0.5006
647	2.1693	0.9066	1.1965	7.9167	1.7903	-4.5105	3.0018	6.1785	0.5813	0.9066	0.9717	0.586	2	3.5916	1.6762	0.9598	2.8605	3.137	-0.162
648	4.0848	0.8012	1.9031	93.3469	3.1352	40.6137	4.4096	10.2822	0.8162	0.6241	0.8965	0.3043	2	8.392	4.2051	1.0236	13.8197	2.6187	3.4083	0.6241
649	2.721	0.8558	1.3874	40.4131	2.1715	-18.5974	2.4645	7.3158	0.4674	0.8602	0.9276	0.5312	2	3.4193	0.9168	1.0949	1.7259	2.923	-0.6359
650	2.8931	0.8994	1.5602	49.4722	2.4285	17.6964	3.0706	8.1746	0.5861	0.8502	0.9297	0.4835	2	4.7908	2.0697	0.6973	4.2806	2.5272	0.8478
651	2.2306	0.8581	1.1027	10.435	1.7561	-9.6428	2.8863	6.0132	0.5293	0.8316	0.897	0.5176	2	3.1827	1.3313	1.0053	2.5718	3.1647	-0.3069
652	2.0877	0.8672	1.0528	4.9573	1.649	-13.0726	1.7438	5.6874	0.3228	0.8511	0.9166	0.5186	2	1.8359	0.7826	0.7442	1.5091	1.9718	-0.24
653	2.5268	0.8733	1.2624	30.3324	2.043	-1.859	2.8226	6.9325	0.514	0.8172	0.8878	0.4622	2	3.5633	1.2626	0.9984	2.7319	2.8752	-0.0662
654	2.4439	0.9356	1.3658	26.1113	2.0987	-10.5192	2.9602	7.1834	0.5628	0.856	0.9535	0.5556	2	4.0431	1.3925	1.4208	2.5062	3.2716	-0.4253
655	2.6351	0.9707	1.6427	36.1312	2.3557	11.7036	4.0914	8.0357	0.8364	0.9282	0.9951	0.589	2	6.721	2.9145	1.1191	4.948	3.6125	0.7866
656	2.8787	0.8193	1.3371	48.834	2.2143	26.2288	3.9073	7.4091	0.7051	0.7918	0.8624	0.4391	2	5.2244	2.6362	0.9808	6.003	2.8825	1.3703
657	2.0842	0.889	1.101	4.833	1.6832	-18.0091	2.0794	5.8209	0.3933	0.8771	0.9493	0.5546	2	2.2894	0.9487	0.8983	1.7104	2.4539	-0.4123
658	2.2919	0.891	1.2204	13.4223	1.8717	-3.4973	2.0023	6.4153	0.3809	0.878	0.9805	0.5288	2	2.4436	1.0103	0.6043	1.9106	2.0722	-0.0855
659	3.4444	0.862	1.7822	74.984	2.8097	41.8788	2.3581	9.3279	0.4505	0.6696	0.931	0.37	2	4.2026	2.2671	0.3788	6.1273	1.3705	1.76	0.6696
660	2.8744	0.8003	1.3264	48.6095	2.1629	-18.4593	3.7024	7.2269	0.6795	0.8515	0.8891	0.486	2	4.9108	1.2249	1.2518	2.5205	4.3857	-0.9065
661	2.8947	0.8648	1.4217	49.604	2.3428	25.718	5.077	7.8644	0.9178	0.7891	0.8639	0.4172	2	7.2179	3.4296	1.2906	8.2207	3.7712	1.8563
662	3.1381	0.7953	1.3868	62.0236	2.36	43.7614	4.9314	7.8404	0.8723	0.6803	0.8758	0.37	2	6.8389	4.019	0.9508	10.8614	2.7733	2.9928	0.6802
663	1.6174	0.8508	0.748	0.0668	1.2207	-17.8594	1.2853	4.3228	0.2224	0.8379	0.8843	0.467	2	0.9614	0.5358	0.4256	1.1472	1.5149	-0.1717
664	2.7325	0.839	1.3545	41.015	2.1415	-7.3467	2.465	7.2025	0.4636	0.8511	0.9165	0.5244	2	3.3389	1.1423	0.8889	2.1784	2.6462	-0.2453
665	2.9535	0.8733	1.5558	52.514	2.4156	29.8149	2.6562	8.1031	0.51	0.857	0.9283	0.507	2	4.1325	2.1772	0.5865	4.2944	1.8642	1.2321
666	2.4375	0.8675	1.182	25.5683	1.9531	-10.8679	4.4645	6.6431	0.7944	0.8148	0.8918	0.489	2	5.277	1.8469	1.604	3.7769	4.9497	-0.5735
667	1.9389	0.8511	0.928	1.4626	1.4948	-5.6051	2.6684	5.1844	0.4776	0.8004	0.9156	0.5086	2	2.4763	1.2946	0.875	2.5451	2.818	-0.1388
668	2.8546	0.8357	1.34	47.4547	2.2358	1.2786	1.8572	7.4947	0.332	0.7942	0.8967	0.4644	2	2.4886	0.8832	0.6142	1.9019	1.8334	0.0318
669	2.1631	0.9535	1.2941	7.6349	1.8674	4.2898	1.3861	6.4796	0.2768	0.9282	1.0296	0.5916	2	1.7938	0.8618	0.5895	1.4567	1.3267	0.077
670	4.6445	0.8655	2.4211	97.8269	3.859	28.7808	2.5564	12.6285	0.4901	0.5887	1.0246	0.3245	2	6.1892	2.372	1.0557	7.3108	1.8206	1.7813	0.5887
671	2.7784	0.9031	1.5636	43.9543	2.3343	23.6324	2.9052	7.8832	0.5762	0.8681	0.9511	0.5123	2	4.5425	2.2101	0.7562	4.3142	2.2186	1.0735
672	2.6793	0.9461	1.5698	38.7619	2.3428	13.4031	1.095	7.9637	0.2159	0.8664	0.9307	0.5045	2	1.719	0.7088	0.418	1.4049	0.9483	0.2304
673	2.8128	0.85	1.4518	45.5931	2.2358	-9.67	1.7551	7.5109	0.3393	0.8644	0.9229	0.5145	2	2.5481	0.744	0.6635	1.446	1.9248	-0.2464
674	2.8775	0.9465	1.6977	48.703	2.5313	15.4889	2.3122	8.5562	0.4588	0.877	0.9836	0.5596	2	3.9254	1.7016	0.797	3.0404	1.9541	0.608
675	2.157	0.8312	1.0062	7.2694	1.6447	-38.775	2.3657	5.6328	0.4226	0.8346	0.9023	0.4654	2	2.3804	0.6051	1.0182	1.3	3.2831	-0.923
676	2.455	0.9473	1.377	26.5761	2.133	22.3822	2.2602	7.3058	0.426	0.8662	0.9471	0.5389	2	3.1123	1.642	0.5952	3.047	1.7543	0.6966
677	2.3135	0.9817	1.4608	14.4516	2.0644	-27.3414	2.1577	7.1353	0.4417	0.8722	1.3231	0.5972	2	3.152	0.779	1.4191	1.3045	2.7476	-0.8618
678	2.7435	0.8838	1.4539	41.5305	2.2572	4.3756	1.6049	7.6177	0.3063	0.8206	0.9265	0.4957	2	2.3334	0.8629	0.5709	1.7407	1.5347	0.1021
679	2.5705	0.8443	1.2794	33.0095	2.0173	-7.0904	1.0595	6.8182	0.1988	0.866	0.9385	0.5324	2	1.3555	0.5079	0.3383	0.9541	1.1346	-0.0961
680	3.2999	0.9135	1.8171	69.3049	2.8354	41.4656	3.3389	9.4702	0.6407	0.8611	0.975	0.4897	2	6.0672	3.4729	0.5592	7.0919	1.9544	2.5158
681	2.4178	0.9329	1.3529	23.3539	2.0687	-7.4045	1.693	7.0858	0.3233	0.884	0.9367	0.5269	2	2.2905	0.7885	0.6144	1.4965	1.8184	-0.1696
682	3.7295	0.8399	1.8223	84.976	2.981	31.413	2.2975	9.8407	0.4255	0.7015	0.914	0.3709	2	4.1868	1.8996	0.5979	5.1222	1.5758	1.3152	0.7015
683	2.9734	0.8289	1.4647	53.5359	2.3171	4.0714	2.5824	7.7426	0.4885	0.8205	0.9076	0.4839	2	3.7825	1.3527	0.7098	2.7955	2.4774	0.154
684	3.2811	0.8339	1.6302	68.6803	2.587	40.4213	2.0208	8.596	0.3832	0.7201	0.9172	0.3902	2	3.2943	1.8014	0.2715	4.6162	1.204	1.3316	0.7201
685	2.7861	0.9092	1.5353	44.3895	2.3557	9.2093	2.5164	7.9578	0.4855	0.8418	0.9359	0.4939	2	3.8635	1.4842	0.6922	3.0051	2.2848	0.3558
686	5.2112	0.8077	2.5639	98.724	4.0689	2.8983	1.849	13.2226	0.3585	0.5497	0.9415	0.3587	2	4.7407	0.7813	0.4679	2.1784	1.7954	0.1374	0.5497
687	2.1424	0.9378	1.2465	6.7648	1.8203	-13.4241	1.6387	6.3115	0.3236	0.9332	0.9999	0.5603	2	2.0426	0.7672	0.5596	1.3693	1.8587	-0.2742
688	4.0285	0.8368	2.0477	92.5079	3.2209	19.2046	2.0852	10.5908	0.4032	0.6063	0.9327	0.3658	2	4.2698	1.4364	0.7143	3.9262	1.6847	0.82	0.6063
689	2.4936	0.9421	1.424	28.028	2.1587	40.692	1.8673	7.3799	0.3603	0.7428	0.9643	0.4708	2	2.659	1.6035	0.4122	3.4056	1.1075	1.082	0.7428
690	2.374	0.848	1.1663	19.0244	1.8588	-20.6425	1.7375	6.3246	0.3204	0.829	0.8962	0.4718	2	2.0264	0.5707	0.7125	1.2096	2.096	-0.4183
691	2.3895	0.916	1.3508	20.2636	2.0088	-26.1297	1.3319	6.8764	0.2616	0.9198	0.9855	0.5522	2	1.7991	0.4575	0.738	0.8285	1.6799	-0.4701
692	2.4863	0.9166	1.4257	27.7202	2.0987	-32.8109	2.5018	7.1597	0.4982	0.9069	0.9812	0.5638	2	3.5668	0.7031	1.4844	1.2471	3.3227	-1.1703
693	3.466	0.7831	1.4653	75.5914	2.5827	21.4694	3.762	8.5272	0.6465	0.7318	0.8055	0.3496	2	5.5125	2.2164	1.2367	6.3392	2.9542	1.1835
694	1.7816	0.8128	0.7737	0.468	1.3063	-23.3585	4.2656	4.5494	0.7254	0.7878	0.9174	0.467	2	3.3003	1.6866	1.3628	3.6114	5.262	-0.7709
695	2.3561	0.8021	1.0405	17.5996	1.7518	-15.4089	1.6416	5.9371	0.2877	0.7859	0.8738	0.4544	2	1.7081	0.5976	0.6092	1.3152	1.8945	-0.2632
696	2.4834	0.8426	1.1982	27.607	1.9402	21.2952	0.9833	6.5742	0.1792	0.7943	0.8856	0.4824	2	1.1782	0.6243	0.2467	1.2941	0.7739	0.2509
697	2.601	0.9078	1.4455	34.0539	2.1844	-0.9514	1.9131	7.418	0.3728	0.8691	0.9959	0.5601	2	2.7654	1.0553	0.572	1.8843	1.9312	-0.0263
698	2.2888	0.8167	1.043	13.2173	1.7261	-13.0309	2.7245	5.8723	0.4839	0.8141	0.903	0.4881	2	2.8417	1.1327	0.9324	2.3209	3.0796	-0.3703
699	2.9737	0.9294	1.6762	53.5746	2.5784	22.1647	2.5129	8.6827	0.4851	0.8695	0.9164	0.5353	2	4.2121	1.9805	1.1812	3.7	1.9559	0.9336
700	2.615	0.8695	1.3478	34.7826	2.1115	-28.1782	2.0053	7.1433	0.3784	0.9062	1.0182	0.6279	2	2.7028	0.8523	0.6884	1.3574	2.5703	-0.7616
701	2.3497	0.9215	1.3429	17.1929	1.9831	25.6666	2.4606	6.8024	0.4858	0.9185	0.9842	0.5826	2	3.3043	1.9138	0.5618	3.2847	1.829	0.8481
702	2.3205	0.8756	1.2033	14.8506	1.8674	-16.7722	2.2039	6.3836	0.4154	0.8641	0.9333	0.5356	2	2.652	0.9336	0.831	1.743	2.5735	-0.4448
703	3.233	0.8838	1.7649	66.0819	2.6898	25.4741	1.9151	8.9768	0.3765	0.8634	0.9302	0.5359	2	3.3799	1.6259	0.4074	3.0338	1.4272	0.861
704	7.8199	0.8398	4.0653	99.8399	6.416	1.7023	1.6213	20.6319	0.3195	0.6512	0.9621	0.3785	2	6.591	0.7154	0.4836	1.89	1.5937	0.1122	0.6511
705	3.4332	0.8568	1.7802	74.5804	2.784	14.9531	2.5707	9.241	0.4952	0.828	0.9288	0.4613	2	4.5763	1.6929	0.6772	3.6696	2.1863	0.6843
706	2.4665	0.8576	1.2003	26.994	1.9574	-10.5863	1.681	6.6451	0.3036	0.8213	0.8694	0.478	2	2.0177	0.6748	0.7615	1.4119	1.8588	-0.2136
707	2.498	0.9319	1.4677	28.3363	2.1415	14.1085	2.9932	7.3133	0.6007	0.9192	0.9843	0.5749	2	4.3931	2.0978	1.0301	3.649	2.571	0.6198
708	3.4995	0.8469	1.797	76.9733	2.8097	40.3793	3.5238	9.3104	0.6801	0.8403	0.9273	0.5025	2	6.3322	3.6126	0.5362	7.1894	2.101	2.5569
709	3.1167	0.8635	1.5897	60.8789	2.5313	39.1511	2.2645	8.4551	0.4258	0.6334	0.9088	0.4115	2	3.5999	1.9765	0.4911	4.8027	1.378	1.4094	0.6334
710	2.348	0.918	1.2407	17.0125	1.9745	-19.2705	2.6471	6.7712	0.485	0.8351	0.8992	0.4989	2	3.2843	0.9421	1.3343	1.8884	3.1571	-0.6329
711	3.0269	0.8928	1.7074	56.3495	2.5313	19.2196	1.2954	8.4896	0.2605	0.9169	0.9827	0.525	2	2.2118	0.9744	0.3257	1.8562	1.0464	0.4251
712	3.1645	0.858	1.646	63.5295	2.557	28.0837	2.0874	8.5293	0.4028	0.7945	0.9281	0.4407	2	3.4358	1.6264	0.7408	3.6907	1.5011	0.9649	0.7945
713	2.793	0.887	1.4722	44.735	2.3086	17.6065	2.6767	7.783	0.5063	0.8359	0.928	0.4702	2	3.9406	1.7308	0.6738	3.6808	2.2054	0.6938
714	2.797	0.898	1.5161	44.8989	2.3385	11.102	2.5642	7.8903	0.4927	0.84	0.932	0.477	2	3.8876	1.5191	1.0091	3.1843	2.2796	0.4316
715	2.8481	0.8672	1.4643	47.1212	2.3086	2.6084	1.6667	7.7596	0.3145	0.8281	0.9011	0.5005	2	2.4406	0.8761	0.7702	1.7505	1.6233	0.0637
716	2.2433	0.8637	1.131	10.9238	1.7775	3.2557	2.3524	6.087	0.4371	0.8453	0.9305	0.4861	2	2.6606	1.1928	0.8004	2.454	2.2758	0.0866
717	3.3375	0.9149	1.954	70.4969	2.8739	19.0747	1.6372	9.5931	0.3335	0.8671	0.9927	0.5095	2	3.199	1.2852	0.5043	2.5225	1.3249	0.6102
718	3.5028	0.8487	1.7435	77.0872	2.8182	34.7733	3.4455	9.3394	0.6432	0.7223	0.9282	0.4065	2	6.0072	3.0024	0.6018	7.3867	2.2475	2.0889	0.7223
719	2.5375	0.9247	1.4242	30.9267	2.1629	27.1684	1.4871	7.3715	0.2873	0.8687	0.9368	0.5131	2	2.1179	1.1311	0.4423	2.2045	1.083	0.5754
720	2.5193	0.8784	1.32	29.7241	2.0473	-23.2572	1.7192	6.9519	0.3264	0.8587	0.9556	0.4991	2	2.2694	0.5299	0.7568	1.0616	2.1192	-0.5278
721	2.3584	0.8654	1.199	17.7656	1.8803	-2.3251	2.3696	6.4119	0.4431	0.856	0.9223	0.5346	2	2.8412	1.2302	0.5869	2.3011	2.4247	-0.0661
722	4.0909	0.8297	1.9822	93.4234	3.2466	27.9759	3.4028	10.6635	0.6325	0.604	0.8852	0.3146	2	6.7451	2.6581	0.6473	8.4489	2.4508	1.887	0.604
723	5.4442	0.8481	2.7951	98.8829	4.4629	0.3244	2.7895	14.5057	0.5375	0.6166	0.9963	0.3597	2	7.7969	1.0253	0.8009	2.8508	2.7804	0.0253	0.6166
724	2.4972	0.8977	1.3754	28.2227	2.0687	7.9224	1.6482	7.0423	0.3219	0.8765	0.9822	0.5006	2	2.267	0.9394	0.6145	1.8763	1.5176	0.1796
725	2.0406	0.8659	1.0221	3.4043	1.6061	-25.2898	3.5623	5.5514	0.6559	0.7978	0.9304	0.5254	2	3.641	1.424	1.4931	2.7104	4.4631	-0.9208
726	2.4302	0.7921	1.0465	24.5993	1.7903	-7.0492	1.318	6.0474	0.2281	0.7664	0.859	0.4027	2	1.3793	0.471	0.4309	1.1694	1.4108	-0.0972
727	2.1264	0.892	1.1309	6.1644	1.7261	1.2008	2.3174	5.9591	0.4398	0.8821	0.9423	0.5283	2	2.6208	1.241	0.9032	2.3491	2.2896	0.0315
728	1.6685	0.9335	0.9167	0.1336	1.3706	-4.5679	0.9947	4.8933	0.1863	0.9178	0.9833	0.5958	2	0.9118	0.578	0.3338	0.9702	1.0401	-0.0416
729	2.6142	0.9236	1.4571	34.7317	2.2315	35.8545	2.126	7.5855	0.4084	0.8719	0.9374	0.534	2	3.0978	1.8389	0.3853	3.4436	1.3638	1.1107
730	2.9701	0.8694	1.5812	53.3618	2.4199	9.5644	2.4307	8.112	0.4738	0.8936	0.9665	0.5565	2	3.8434	1.5909	0.7703	2.8588	2.1982	0.3676
731	2.2841	0.9286	1.3192	12.8812	1.9359	-10.0523	1.5512	6.6633	0.3071	0.9237	1.0081	0.6308	2	2.0463	0.8712	0.588	1.381	1.707	-0.2057
732	3.6205	0.805	1.6596	81.3174	2.7754	-3.5521	2.4749	9.1562	0.4486	0.592	0.9104	0.3185	2	4.1074	0.6703	0.9177	2.1047	2.5628	-0.1459	0.592
733	2.3509	0.8969	1.2881	17.2531	1.9359	-11.853	1.4789	6.6243	0.2876	0.8513	0.9482	0.5124	2	1.905	0.6219	0.5714	1.2136	1.6542	-0.2258
734	3.0028	0.8716	1.5409	55.0335	2.4542	2.3335	2.2538	8.2221	0.4224	0.8278	0.9098	0.489	2	3.4729	1.1574	0.6218	2.367	2.2012	0.081
735	2.5377	0.8967	1.3527	30.9598	2.103	3.7032	2.5832	7.1488	0.4888	0.8533	0.9171	0.4989	2	3.4943	1.3704	0.9124	2.7469	2.4875	0.1294
736	2.4402	0.91	1.3735	25.8236	2.043	21.3042	2.5846	6.9767	0.5088	0.886	0.943	0.5802	2	3.55	1.9364	0.7339	3.3375	2.0339	0.7563
737	2.5236	0.9388	1.4386	30.0033	2.1801	-8.0882	3.7093	7.4432	0.7169	0.891	0.9591	0.5358	2	5.3362	1.7164	1.8217	3.2037	4.0093	-0.4316
738	4.117	0.8308	2.069	93.9601	3.2723	34.6638	1.7474	10.7454	0.3365	0.6994	0.9301	0.3848	2	3.6153	1.6925	0.4025	4.3986	1.1417	1.2532	0.6994
739	2.7577	0.8822	1.5012	42.4772	2.2657	8.4407	1.3858	7.6427	0.2722	0.8816	0.9605	0.5342	2	2.0804	0.8535	0.4066	1.5976	1.2689	0.1756
740	3.5065	0.8668	1.8569	77.1783	2.8782	39.2378	3.2643	9.5487	0.6348	0.796	0.9563	0.4703	2	6.0615	3.3112	0.5183	7.0412	1.9835	2.3784
741	2.2915	0.8421	1.104	13.3783	1.7775	-12.103	1.3262	6.0622	0.2415	0.812	0.9096	0.4615	2	1.4641	0.5089	0.4332	1.1027	1.4866	-0.1772
742	2.6574	0.9306	1.5173	37.5444	2.2871	25.2596	3.4592	7.7691	0.6756	0.8647	0.9495	0.5164	2	5.2487	2.6611	0.9016	5.1526	2.5854	1.3258
743	2.2087	0.8104	0.9854	9.5051	1.649	-7.0964	1.0146	5.6232	0.1778	0.7923	0.8583	0.4459	2	0.9998	0.4136	0.3311	0.9275	1.0866	-0.0709
744	3.283	0.9322	1.9613	68.7663	2.8739	-1.3978	3.0224	9.6146	0.6166	0.8871	0.9774	0.5256	2	5.9279	1.5281	1.7654	2.9071	3.0647	-0.0829
745	2.5575	0.8493	1.2875	32.3565	2.0173	21.395	2.7071	6.8239	0.5108	0.8531	0.9193	0.5462	2	3.4854	1.9079	0.5332	3.4932	2.1279	0.7457
746	2.6237	0.9274	1.4698	35.4127	2.2486	4.2324	2.1862	7.644	0.4204	0.8997	0.9377	0.5245	2	3.2133	1.234	0.5975	2.3529	2.0937	0.136
747	2.7703	0.8811	1.4644	43.3761	2.2743	14.0728	2.1356	7.6683	0.4078	0.8584	0.9246	0.5011	2	3.1273	1.3597	0.4607	2.7133	1.835	0.4401
748	2.4118	0.9591	1.4119	22.6336	2.1158	-3.3	2.5906	7.2672	0.5033	0.8791	0.9766	0.5404	2	3.6576	1.3255	0.8857	2.4527	2.676	-0.1207
749	5.2976	0.7703	2.3058	98.7769	3.9533	-8.0977	3.3318	12.8195	0.5993	0.5579	0.8541	0.3223	2	7.6824	0.5386	0.7124	1.6714	3.6016	-0.6221	0.5579
750	2.4218	0.8491	1.1534	23.7783	1.9017	4.5113	2.6503	6.4604	0.4732	0.7923	0.8879	0.4434	2	3.0568	1.2599	1.0006	2.8417	2.5306	0.1379
751	2.2289	0.7881	0.9412	10.3202	1.6233	-20.1359	2.3607	5.5184	0.4026	0.7682	0.8454	0.4391	2	2.2219	0.7979	1.0055	1.8171	2.8361	-0.4474
752	2.7641	0.8244	1.2786	42.9619	2.133	51.4964	4.1265	7.1591	0.737	0.7335	0.8913	0.3834	2	5.2761	3.4844	0.4893	9.0878	2.0015	2.717	0.7335
753	3.4428	0.8513	1.7246	74.8942	2.7754	45.155	3.8136	9.2077	0.7143	0.6165	0.9246	0.3264	2	6.5769	3.6524	0.6534	11.1906	2.0915	2.9698	0.6165
754	2.9592	0.8383	1.408	52.7832	2.33	52.1333	3.0313	7.7937	0.5476	0.6721	0.8774	0.3864	2	4.2681	2.7859	0.5572	7.2089	1.451	2.2251	0.6721
755	3.5119	0.905	1.9794	77.4293	3.0024	31.1882	3.0562	9.9845	0.6059	0.8166	0.9477	0.5036	2	6.0494	2.9458	0.9772	5.8494	2.103	1.8867
756	2.6966	0.8758	1.4036	39.4798	2.1972	-9.4398	1.8808	7.4199	0.3558	0.8303	0.8984	0.5145	2	2.6399	0.8097	0.6869	1.5739	2.0583	-0.2492
757	2.4443	0.9438	1.3883	26.1593	2.1158	-24.04	3.4685	7.2477	0.6644	0.8776	0.9548	0.5655	2	4.8153	1.275	1.9581	2.2549	4.3022	-1.1576
758	3.6245	0.8131	1.7196	81.4348	2.8054	38.6501	2.8201	9.2591	0.5237	0.6675	0.9249	0.4042	2	4.8494	2.5737	0.3387	6.3667	1.7301	1.8743	0.6675
759	2.6641	0.8827	1.3997	37.9607	2.1844	2.6818	2.6934	7.3876	0.5103	0.8264	0.9346	0.4701	2	3.7699	1.3333	0.776	2.8362	2.6211	0.1011
760	2.0617	0.8249	0.9431	4.1718	1.5547	-28.2904	3.0187	5.3432	0.5328	0.8105	0.878	0.4786	2	2.8469	1.048	1.1596	2.1897	3.8726	-0.8054
761	2.3009	0.8446	1.1172	13.8625	1.7903	-16.6625	3.2613	6.1054	0.5968	0.819	0.9323	0.5007	2	3.6435	1.2978	1.3668	2.592	3.8045	-0.6071
762	2.6331	0.9235	1.5222	35.994	2.2486	-0.9291	3.0311	7.6392	0.604	0.891	0.965	0.5405	2	4.614	1.6107	1.3269	2.9801	3.0594	-0.0429
763	2.4961	0.8517	1.2122	28.1902	1.9702	14.8269	1.3414	6.6786	0.2435	0.8039	0.8954	0.4467	2	1.6261	0.7515	0.3118	1.6824	1.1425	0.2411
764	2.7835	0.8514	1.4021	44.2443	2.2143	7.0964	2.3478	7.4453	0.4421	0.8653	0.9311	0.4848	2	3.2918	1.2911	0.798	2.6631	2.1812	0.2336
765	3.0293	0.8292	1.4714	56.4876	2.3642	19.3998	3.4966	7.8911	0.652	0.8509	0.8976	0.4527	2	5.1449	2.2741	0.6943	5.0231	2.8183	0.9981
766	3.8173	0.8619	2.0096	87.7699	3.1309	22.0986	2.8586	10.3369	0.5557	0.6741	0.9333	0.3601	2	5.7447	2.0714	1.1335	5.7526	2.2269	1.2695	0.6741
767	2.4145	0.975	1.5028	22.9307	2.1501	40.5904	1.7785	7.3956	0.3614	0.9321	0.9845	0.5905	2	2.6728	1.7089	0.4614	2.8939	1.0567	1.0849
768	2.2567	0.8553	1.1176	11.6601	1.7732	-11.6834	1.7354	6.0638	0.3198	0.8253	0.895	0.4677	2	1.9395	0.68	0.8275	1.4537	1.9382	-0.2266
769	3.1697	0.8686	1.6703	63.7786	2.5912	2.701	2.8284	8.6493	0.5462	0.7947	0.9301	0.4432	2	4.7242	1.3472	0.8388	3.0398	2.7519	0.1276
770	2.0366	0.9147	1.1302	3.3359	1.6832	-12.9883	2.3012	5.8521	0.4444	0.8788	0.9545	0.5762	2	2.6008	1.1602	1.0094	2.0137	2.5999	-0.3378
771	2.6939	0.8973	1.4259	39.357	2.2443	4.4888	3.5856	7.5935	0.6733	0.8508	0.9174	0.5231	2	5.1127	2.0207	1.3328	3.8633	3.4246	0.2295
772	2.4389	0.9169	1.3489	25.7278	2.0559	-3.989	1.8386	7.0254	0.353	0.8766	0.9411	0.5614	2	2.4801	0.9743	0.8012	1.7357	1.9119	-0.0989
773	2.6081	0.8416	1.2526	34.4263	2.043	3.2657	3.6645	6.8959	0.6656	0.8057	0.898	0.4802	2	4.5902	1.8519	1.1606	3.8569	3.5448	0.1499
774	3.1015	0.862	1.6059	60.1681	2.5142	2.715	3.0848	8.3995	0.5898	0.8409	0.9535	0.4996	2	4.9539	1.6338	0.8827	3.2702	3.001	0.1345
775	2.4308	0.8766	1.2036	24.6943	1.9659	0.9955	4.5771	6.6942	0.823	0.8054	0.8803	0.4773	2	5.509	2.2178	1.6459	4.6465	4.5316	0.0548
776	4.2783	0.8491	2.1598	95.8676	3.4778	35.5089	3.8017	11.4119	0.7195	0.6292	0.9482	0.363	2	8.2109	3.8055	0.9248	10.4841	2.4517	2.9156	0.6292
777	2.8034	0.8568	1.4029	45.1543	2.2443	19.7655	2.2431	7.5456	0.4171	0.8346	0.9259	0.476	2	3.1469	1.4786	0.4338	3.1066	1.7997	0.622
778	4.0066	0.8231	2.0227	92.027	3.1523	40.5521	4.2966	10.36	0.8389	0.6549	0.9256	0.3849	2	8.6908	4.5075	0.6015	11.7098	2.5542	3.5243	0.6549
779	1.8793	0.8991	0.9913	0.951	1.5162	-12.808	2.9032	5.3083	0.5422	0.8786	0.9642	0.5369	2	2.8779	1.3897	1.1101	2.5883	3.2748	-0.3686
780	2.4718	0.8942	1.312	27.1551	2.0387	-5.3522	1.4002	6.9439	0.2645	0.8673	0.9365	0.5496	2	1.837	0.7124	0.6181	1.2962	1.4751	-0.0983
781	2.7536	0.7659	1.1477	42.1371	1.9831	32.4085	4.7044	6.6255	0.8149	0.758	0.831	0.3847	2	5.3992	2.9729	1.27	7.7286	3.1798	1.7498
782	6.213	0.8897	3.4784	99.3074	5.3581	-3.4832	2.779	17.3667	0.5566	0.5959	0.9856	0.3709	2	9.6663	0.7299	1.2995	1.968	2.8758	-0.3367	0.5959
783	2.3991	0.8925	1.2324	21.2812	1.9702	13.0598	3.388	6.7266	0.6207	0.8674	0.9353	0.4954	2	4.1754	2.0045	0.7073	4.0462	2.9455	0.5453
784	2.4384	0.8568	1.2276	25.6481	1.9317	-7.374	0.939	6.5633	0.1756	0.83	0.9218	0.512	2	1.1527	0.4312	0.3288	0.8422	1.0082	-0.085
785	2.5935	0.8876	1.3532	33.868	2.133	-10.1439	2.3414	7.232	0.4381	0.8505	0.9242	0.5127	2	3.1684	1.0009	0.9742	1.9522	2.579	-0.3214
786	2.6211	0.9035	1.4322	35.1739	2.1929	-17.3324	2.9367	7.4396	0.5654	0.8744	0.9386	0.5098	2	4.206	1.0274	1.5023	2.0155	3.4456	-0.729
787	2.7711	0.8594	1.3943	43.4302	2.2229	13.8999	4.0313	7.4813	0.7513	0.8055	0.875	0.4419	2	5.6209	2.315	1.1619	5.2392	3.471	0.7813
788	3.4108	0.8308	1.6203	73.7322	2.6855	22.6217	3.6103	8.902	0.6571	0.6474	0.8807	0.3281	2	5.8497	2.2398	0.7697	6.8272	2.7936	1.3233	0.6474
789	2.2068	0.9209	1.2447	9.3341	1.8503	-12.3675	3.569	6.3846	0.6958	0.9185	0.9841	0.6085	2	4.4423	1.891	1.7337	3.1075	4.0103	-0.5494
790	2.5252	0.8264	1.1717	30.1513	1.9402	-1.995	4.4534	6.5558	0.7959	0.8021	0.8738	0.4363	2	5.218	1.8779	1.3715	4.3036	4.5421	-0.1041
791	4.2459	0.8132	2.0239	95.712	3.3108	29.5003	3.1247	10.847	0.583	0.6106	0.8958	0.2922	2	6.324	2.5093	0.7177	8.588	2.2028	1.8656	0.6106
792	2.876	0.8525	1.4221	48.6469	2.2957	-9.1175	3.3657	7.7022	0.6214	0.8312	0.8923	0.4954	2	4.7864	1.383	1.2361	2.7916	3.6725	-0.4364
793	2.4245	0.8439	1.1782	24.0304	1.8931	-1.9034	2.267	6.4275	0.4156	0.8528	0.9237	0.485	2	2.671	1.0695	0.8485	2.2053	2.3101	-0.0508
794	3.5661	0.8869	2.0104	79.4992	2.9939	19.4255	4.3241	9.9357	0.8749	0.8253	0.9775	0.4743	2	8.6932	3.3412	0.4597	7.0444	3.4842	1.6887	0.8253
795	3.4078	0.847	1.6578	73.6209	2.7326	-0.6921	1.2229	9.0683	0.2236	0.7636	0.8363	0.3917	2	2.0273	0.4683	0.5137	1.1956	1.2314	-0.014
796	3.0119	0.8362	1.5005	55.5232	2.3685	25.2407	3.0105	7.9123	0.5709	0.8273	0.9008	0.459	2	4.5173	2.1732	0.5594	4.7349	2.2506	1.1402
797	2.6623	0.8237	1.2226	37.8218	2.0473	-4.3355	1.9111	6.8892	0.3392	0.7902	0.8625	0.4328	2	2.3365	0.7617	0.6473	1.7599	1.9939	-0.1013
798	2.9018	0.8759	1.5053	50.0377	2.3771	7.0276	1.3508	7.9851	0.2546	0.8311	0.9239	0.4571	2	2.0334	0.717	0.4221	1.5684	1.2559	0.1429
799	2.4088	0.9499	1.4092	22.4151	2.0944	-2.1422	1.8219	7.1881	0.3572	0.9125	0.9709	0.5465	2	2.5674	0.962	0.9139	1.7602	1.8608	-0.055
800	1.965	0.8186	0.8766	1.8678	1.4648	-0.8469	2.4892	5.0536	0.4318	0.7733	0.8898	0.4636	2	2.182	1.1452	0.7316	2.4703	2.5102	-0.0185
801	2.8133	0.8271	1.3347	45.6481	2.1801	17.348	4.4903	7.3101	0.8199	0.7985	0.8921	0.4851	2	5.9932	2.8401	1.0543	5.8545	3.7113	1.0397
802	3.2791	0.8536	1.665	68.5729	2.6426	42.5248	4.525	8.7933	0.8568	0.7876	0.9202	0.4215	2	7.5342	4.3002	0.5964	10.2016	2.6009	3.2039
803	2.4492	0.9332	1.3972	26.4317	2.0987	-5.8274	3.9843	7.1804	0.7753	0.858	0.9186	0.5577	2	5.5668	2.0273	1.5527	3.6349	4.2165	-0.3244
804	3.5714	0.8559	1.8106	79.731	2.8996	42.1198	4.3777	9.6033	0.8254	0.7106	0.9255	0.3736	2	7.9262	4.285	0.9187	11.471	2.5337	3.3385	0.7106
805	2.2497	0.8064	0.9955	11.3276	1.6747	-28.7681	1.3422	5.6996	0.2344	0.7896	0.8536	0.4262	2	1.3362	0.3523	0.5857	0.8265	1.7284	-0.3844
806	1.7644	0.8257	0.7929	0.4145	1.3106	-6.9651	1.565	4.5771	0.2711	0.7853	0.8983	0.4541	2	1.2409	0.6738	0.4869	1.4837	1.674	-0.0864
807	2.3654	0.8239	1.1001	18.2799	1.8032	1.4197	2.9569	6.1224	0.5313	0.7974	0.8922	0.4495	2	3.2529	1.3564	0.8515	3.0177	2.915	0.0462
808	2.5049	0.7178	0.887	28.6291	1.6875	-8.1079	0.8652	5.6489	0.1358	0.6897	0.7636	0.3182	2	0.7674	0.2354	0.2672	0.7398	0.9353	-0.0622
809	2.487	0.8735	1.2708	27.7526	2.0088	17.0244	2.2764	6.8251	0.4239	0.8316	0.9014	0.4655	2	2.8929	1.3718	0.5901	2.9468	1.8889	0.4925
810	2.3001	0.8295	1.0826	13.7891	1.7603	-18.2573	1.5456	5.9942	0.2792	0.8239	0.8967	0.487	2	1.6733	0.5847	0.5625	1.2006	1.8278	-0.3055
811	2.4118	0.8345	1.1474	22.6493	1.8631	-3.5419	1.798	6.3227	0.3263	0.8382	0.9096	0.4571	2	2.063	0.7779	0.5065	1.7018	1.8616	-0.0731
812	2.3385	0.9048	1.2893	16.1439	1.9402	-11.4409	1.1369	6.6474	0.2205	0.7933	1.0689	0.5467	2	1.4658	0.525	0.4548	0.9602	1.267	-0.1677
813	2.5562	0.9048	1.3981	32.2062	2.1372	19.8873	2.018	7.2663	0.3883	0.8115	0.948	0.5261	2	2.8214	1.4117	0.7839	2.6832	1.6167	0.5611
814	2.9854	0.8267	1.4295	53.9816	2.3214	-6.6497	2.449	7.7537	0.4515	0.7915	0.8941	0.484	2	3.5009	1.0313	0.8344	2.1309	2.612	-0.2328
815	2.3704	0.8239	1.1048	18.6745	1.8074	-28.4777	1.8063	6.1359	0.3252	0.8094	0.9018	0.4471	2	1.9956	0.4693	0.737	1.0497	2.3207	-0.5683
816	2.4898	0.913	1.3486	27.8497	2.0944	1.9653	2.6	7.1418	0.491	0.8717	0.9423	0.4933	2	3.5064	1.3264	0.8723	2.6887	2.549	0.0689
817	3.4858	0.7864	1.5545	76.428	2.6084	24.298	2.3367	8.6113	0.4218	0.6926	0.8789	0.3989	2	3.6324	1.5883	0.2815	3.9815	1.769	0.8826	0.6926
818	2.5083	0.8709	1.3016	28.8899	2.0216	-2.0574	2.087	6.8624	0.3959	0.852	0.9187	0.4946	2	2.7165	0.9976	0.7791	2.0171	2.1301	-0.0559
819	3.2327	0.7737	1.3744	66.0608	2.3728	24.5843	1.2691	7.8581	0.222	0.7365	0.8057	0.391	2	1.7442	0.803	0.2164	2.0537	0.9571	0.4288
820	3.0006	0.7576	1.167	54.9163	2.1501	3.0243	1.3127	7.1416	0.2145	0.6926	0.7927	0.336	2	1.5319	0.474	0.4075	1.4109	1.273	0.0463
821	3.1316	0.7987	1.341	61.6547	2.3642	41.078	3.7729	7.8576	0.6439	0.6611	0.8085	0.3497	2	5.0594	2.8556	0.7758	8.1667	2.2231	2.0783	0.6611
822	3.4573	0.8252	1.6513	75.4562	2.7069	39.998	2.4258	8.963	0.4469	0.7392	0.8975	0.4109	2	4.0057	2.2002	0.4106	5.3551	1.4555	1.6022
823	2.5896	0.8989	1.4104	33.7161	2.1544	16.1282	2.1242	7.3129	0.4097	0.8799	0.9486	0.5461	2	2.996	1.4562	0.4814	2.6663	1.7816	0.4832
824	2.3829	0.8826	1.2585	19.7115	1.9359	17.5848	2.7708	6.6071	0.5278	0.8869	0.9337	0.5258	2	3.4871	1.8138	0.6736	3.4499	2.2837	0.6132
825	3.6501	0.8367	1.8073	82.6371	2.9039	20.6347	1.7818	9.5949	0.3356	0.59	0.9174	0.3565	2	3.2203	1.1686	0.5988	3.2782	1.4141	0.6645	0.59
826	2.8491	0.886	1.4765	47.2137	2.3557	24.0292	2.0302	7.9298	0.378	0.7979	0.9385	0.4709	2	2.9976	1.4466	0.4258	3.072	1.5423	0.7203
827	2.4412	0.8453	1.1994	25.9514	1.9102	3.4409	2.6605	6.483	0.4922	0.8054	0.9285	0.5093	2	3.191	1.4183	0.844	2.7846	2.569	0.1098
828	2.1413	0.8894	1.1266	6.7508	1.7346	-3.8194	2.5517	5.9828	0.4805	0.8774	0.964	0.5196	2	2.8748	1.2666	0.9379	2.4378	2.6492	-0.1098
829	3.4326	0.8654	1.7612	74.5356	2.8097	37.5302	2.1886	9.3318	0.4131	0.7634	0.8809	0.42	2	3.8545	2.0208	0.3312	4.8115	1.3672	1.4466
830	3.176	0.821	1.5378	64.0697	2.4628	32.0036	1.7474	8.1914	0.3281	0.8071	0.8979	0.4333	2	2.6872	1.3749	0.307	3.1728	1.1882	0.86
831	2.6107	0.7933	1.1668	34.511	1.9359	-4.4297	2.9738	6.5062	0.5333	0.7963	0.8643	0.4691	2	3.4698	1.3032	0.8742	2.7779	3.1055	-0.1537
832	4.0914	0.8182	1.9235	93.4489	3.2037	33.9693	2.4114	10.5161	0.4411	0.7239	0.8573	0.3706	2	4.6383	2.1657	0.557	5.8434	1.5922	1.5756	0.7239
833	2.5316	0.8515	1.2679	30.6292	2.0002	0.5276	2.5413	6.7726	0.4758	0.852	0.9195	0.4788	2	3.2221	1.2275	0.7204	2.5634	2.5279	0.017
834	3.6955	0.8279	1.7675	83.8257	2.9125	35.0202	2.3132	9.6119	0.4254	0.6085	0.8798	0.3005	2	4.0885	1.8835	0.6634	6.2681	1.503	1.4318	0.6085
835	2.4974	0.9159	1.4047	28.2714	2.1073	21.1388	2.6844	7.1857	0.5248	0.8754	0.9779	0.5247	2	3.7708	1.9079	0.5981	3.6359	2.1169	0.7971
836	2.7188	0.8149	1.2256	40.2718	2.073	-19.5237	2.3433	6.9601	0.4126	0.7822	0.8459	0.4387	2	2.8719	0.668	0.8767	1.5227	2.8007	-0.5607
837	2.5117	0.8815	1.2751	29.0694	2.0473	-17.6249	2.3365	6.9557	0.4283	0.8099	0.9307	0.4645	2	2.9793	0.7515	0.9565	1.6178	2.7483	-0.5251
838	2.4407	0.8537	1.1895	25.8875	1.9274	-18.3902	1.6064	6.5464	0.2919	0.8192	0.9098	0.4912	2	1.9108	0.5827	0.6547	1.1864	1.9018	-0.3514
839	2.526	0.8677	1.2311	30.25	2.0302	14.3519	2.1581	6.8855	0.3859	0.7899	0.8597	0.4294	2	2.6568	1.1749	0.492	2.7364	1.8483	0.3813
840	3.1303	0.8794	1.6649	61.5728	2.587	37.5145	2.2817	8.6486	0.4392	0.7659	0.9424	0.4614	2	3.7988	2.0829	0.5104	4.5144	1.4257	1.4251
841	2.1594	0.8875	1.1353	7.4661	1.7475	7.3403	1.9944	6.021	0.3761	0.8971	0.9649	0.5241	2	2.2642	1.1346	0.5767	2.165	1.8479	0.1662
842	2.8516	0.9338	1.6856	47.3249	2.4756	34.5919	1.3199	8.3652	0.266	0.8891	0.9794	0.5833	2	2.2248	1.2732	0.3634	2.1826	0.8634	0.7696
843	2.7849	0.8174	1.3096	44.2987	2.133	14.1542	2.8209	7.1514	0.5166	0.7934	0.8821	0.4396	2	3.6943	1.5875	0.5023	3.6111	2.4215	0.5229
844	3.9604	0.8194	1.9044	91.3213	3.1009	45.8966	4.404	10.1944	0.8227	0.6549	0.8921	0.3457	2	8.3869	4.6731	0.7095	13.5162	2.3828	3.8493	0.6549
845	3.1634	0.8003	1.4133	63.4052	2.3942	31.8472	1.23	7.9535	0.2186	0.6132	0.8342	0.3123	2	1.7383	0.8154	0.1943	2.611	0.8382	0.5536	0.6132
846	2.2548	0.8268	1.0445	11.5733	1.7175	-6.7822	1.2978	5.8566	0.2315	0.8015	0.8661	0.4355	2	1.3556	0.5117	0.3529	1.1748	1.3859	-0.0919
847	3.7479	0.8164	1.7633	85.6271	2.9168	40.235	3.7979	9.6126	0.6967	0.6752	0.8916	0.3966	2	6.6969	3.5948	0.6582	9.0635	2.2698	2.6945	0.6752
848	2.3769	0.8553	1.1855	19.1768	1.876	-7.0005	1.1226	6.3868	0.2084	0.8094	0.9154	0.4694	2	1.3309	0.4707	0.3929	1.0028	1.2013	-0.0932
849	2.6343	0.946	1.5807	36.0797	2.3	3.1305	1.8291	7.829	0.3693	0.9262	0.9948	0.5542	2	2.8912	1.0724	0.8361	1.9351	1.7718	0.0905
850	2.4537	0.9605	1.4404	26.5279	2.1587	13.4456	2.6705	7.4035	0.5196	0.9147	0.9703	0.5859	2	3.8466	1.8715	0.6798	3.1941	2.3115	0.5172
851	2.3804	0.888	1.2705	19.421	1.9445	-18.5195	2.1127	6.6404	0.4042	0.9131	0.9375	0.5283	2	2.6842	0.8258	1.0842	1.563	2.504	-0.4971
852	3.4338	0.8246	1.601	74.6028	2.6855	7.5707	1.9751	8.895	0.3555	0.4888	0.88	0.2559	2	3.1622	0.7066	0.5108	2.761	1.8256	0.2394	0.4888
853	3.3102	0.8795	1.7423	69.629	2.7454	11.6621	3.0858	9.1465	0.5878	0.8171	0.928	0.4353	2	5.3764	1.8137	1.1207	4.1663	2.726	0.627
854	2.6301	0.8808	1.3448	35.7886	2.1501	-8.2454	2.2555	7.2777	0.4168	0.8024	0.8921	0.4456	2	3.0332	0.8378	0.9542	1.8802	2.4414	-0.2501
855	3.2598	0.8253	1.5994	67.354	2.5441	37.9333	2.3646	8.4518	0.4475	0.7881	0.9256	0.4572	2	3.7819	2.1056	0.3947	4.6055	1.4676	1.4346
856	2.3049	0.9522	1.2931	14.0096	2.0002	2.1276	1.7999	6.895	0.3376	0.8604	0.9876	0.555	2	2.3275	1.0272	0.7554	1.8509	1.7617	0.0495
857	3.1686	0.7792	1.4056	63.7371	2.3385	30.6963	2.2968	7.7561	0.4162	0.7455	0.8602	0.3931	2	3.2284	1.6168	0.249	4.1126	1.5918	0.991
858	2.3824	0.796	1.0394	19.635	1.7603	12.7977	3.3815	5.9574	0.59	0.7855	0.851	0.3951	2	3.5147	1.6149	0.761	4.0873	2.9488	0.4498
859	3.1463	0.8589	1.6292	62.5994	2.5441	5.7598	1.7434	8.49	0.3346	0.8512	0.9184	0.4567	2	2.8404	0.914	0.6785	2.0012	1.6429	0.1636
860	3.8667	0.7913	1.7219	89.175	2.9253	52.4787	2.6979	9.6122	0.4833	0.5638	0.845	0.3324	2	4.6455	2.864	0.4717	8.6161	1.2821	2.4379	0.5638
861	2.7351	0.8543	1.3182	41.1038	2.1801	27.4709	3.5844	7.341	0.6436	0.8184	0.8807	0.4745	2	4.725	2.5315	1.1231	5.3354	2.5997	1.298
862	2.5273	0.8811	1.3717	30.3489	2.0601	-2.1476	2.9336	6.9956	0.5752	0.8946	0.9922	0.5486	2	4.024	1.5575	0.8888	2.8391	2.9966	-0.0864
863	3.7857	0.8938	2.1315	87.0358	3.2123	39.5029	2.9598	10.6302	0.5935	0.7437	0.943	0.4392	2	6.3089	3.2786	0.8434	7.4653	1.7906	2.4922	0.7437
864	2.285	0.874	1.1815	12.9542	1.8331	-19.6223	2.1558	6.274	0.406	0.8794	0.9433	0.5457	2	2.5471	0.9075	1.1712	1.663	2.5789	-0.4998
865	2.7817	0.9073	1.5171	44.0992	2.3471	0.3553	1.3584	7.9286	0.2599	0.8195	0.9478	0.4665	2	2.0608	0.6388	0.4255	1.3692	1.3535	0.0073
866	3.0797	0.8975	1.672	59.1788	2.5912	32.5489	3.5124	8.6838	0.6763	0.8219	0.9107	0.4963	2	5.8727	3.0872	0.9164	6.2209	2.3691	1.9115
867	3.117	0.879	1.6358	60.8993	2.5741	-2.752	2.0599	8.6077	0.3915	0.8274	0.9135	0.4912	2	3.3696	0.9469	0.6477	1.9279	2.1167	-0.0927
868	2.8937	0.877	1.4962	49.5099	2.3728	8.736	1.6196	7.973	0.3039	0.8274	0.9346	0.4619	2	2.4233	0.8945	0.4257	1.9365	1.4782	0.2117
869	3.0247	0.8306	1.4806	56.2114	2.3642	41.0362	3.3281	7.8926	0.6243	0.7856	0.8948	0.4168	2	4.9276	2.8399	0.5	6.8144	1.9624	2.0221
870	2.6285	0.9177	1.4957	35.6518	2.2315	29.1135	1.7354	7.5781	0.3425	0.8728	0.9865	0.515	2	2.5957	1.3893	0.4476	2.6975	1.2302	0.7557
871	3.3502	0.8476	1.5973	71.0421	2.6855	16.2838	2.3821	8.921	0.4265	0.5236	0.8845	0.3006	2	3.805	1.2192	0.5346	4.0552	1.9942	0.6196	0.5236
872	3.2117	0.9178	1.8061	65.4501	2.7669	40.8464	3.9393	9.2602	0.7683	0.7504	0.9471	0.4584	2	7.1147	3.9742	0.8371	8.6703	2.3302	2.9061	0.7504
873	2.5066	0.8716	1.2941	28.792	2.0216	-23.6635	1.8068	6.8632	0.3407	0.8539	0.9218	0.492	2	2.3382	0.546	0.7251	1.1097	2.2343	-0.5533
874	3.4407	0.8408	1.6952	74.8493	2.7412	50.1377	2.6784	9.0881	0.4996	0.6854	0.8901	0.3652	2	4.5405	2.7642	0.5059	7.5698	1.3355	2.2765	0.6854
875	3.121	0.8559	1.6037	61.1031	2.5142	22.9022	3.0987	8.3923	0.5921	0.8086	0.9368	0.4714	2	4.9694	2.2642	0.7835	4.8034	2.389	1.1381
876	2.0734	0.882	1.0692	4.5296	1.6618	0.7306	2.3246	5.7452	0.4326	0.8853	0.962	0.5603	2	2.4855	1.3112	0.8608	2.3401	2.3077	0.0182
877	2.4581	0.9354	1.3797	26.7206	2.1115	21.3439	1.7549	7.2235	0.3352	0.7934	0.9181	0.4804	2	2.4213	1.1799	0.5756	2.4563	1.3804	0.5168
878	5.3893	0.8233	2.5563	98.8034	4.2916	-2.3047	2.3661	13.9395	0.4339	0.7804	0.8753	0.4132	2	6.0485	0.8609	0.6131	2.0833	2.4206	-0.1394	0.5354
879	4.3995	0.8151	2.1218	96.5177	3.4436	35.1057	2.153	11.2662	0.4055	0.6012	0.9372	0.3535	2	4.5682	2.0976	0.3639	5.9333	1.3971	1.6037	0.6012
880	4.0165	0.876	2.2119	92.2546	3.3536	19.768	2.4709	11.0531	0.4945	0.6324	0.9482	0.3696	2	5.4654	1.8132	0.6408	4.9053	1.9824	1.0804	0.6325
881	3.2838	0.8625	1.7281	68.8093	2.6726	1.1757	2.9975	8.8979	0.5821	0.851	0.9165	0.456	2	5.1799	1.4116	0.8709	3.0957	2.9621	0.0609
882	1.9834	0.9291	1.117	2.1657	1.6575	26.0401	1.9689	5.7893	0.3799	0.9126	1.0184	0.57	2	2.1993	1.4027	0.5065	2.4609	1.4562	0.5727
883	2.4601	0.9387	1.3959	26.7849	2.1201	-1.8225	1.5554	7.2545	0.2993	0.8651	0.9355	0.5377	2	2.1712	0.8119	0.5509	1.5101	1.5837	-0.0396
[truncated: 4,520 more rows]

## Sheet: BW25113 aFtsN
n	Axis	Dia	Volume	Age	Area	RingFraction	ConcTotal	WallArea	ConcWall	MinDiaCenter	MaxDia	VolCenter	FlChannel	FluorTotal	FluorCenter	FluorPole	ConcCenter	ConcOffCenter	FCPlus	Constr
[truncated: 5,011 more rows]

[truncated: 27 more sheets: deltadacB+pEV aFtsZ, deltadacB+pEV aPBP4-1, deltadacB+pEV aPBP4-2, deltadacB+pEV aPBP4-3, deltadacB+pEV bodipy-12, deltadacB+pEV aFtsN, deltadacB+pPBP4WT aFtsZ, deltadacB+pPBP4WT aPBP4-1, deltadacB+pPBP4WT aPBP4-2, deltadacB+pPBP4WT aPBP4-3, deltadacB+pPBP4WT aFtsN, deltadacB+pPBP4S62G aFtsZ, deltadacB+pPBP4S62G aPBP4-1, deltadacB+pPBP4S62G aPBP4-2, deltadacB+pPBP4S62G aPBP4-3, deltadacB+pPBP4S62G aFtsN, deltadacB+pPBP4D155A aFtsZ, deltadacB+pPBP4D155A aPBP4-1, deltadacB+pPBP4D155A aPBP4-2, deltadacB+pPBP4D155A aPBP4-3 …]
