# Supplementary material for: Early midcell localization of Escherichia coli PBP4 supports the function of peptidoglycan amidases
Source: PLoS Genet. 2022 May 23;18(5):e1010222. doi: 10.1371/journal.pgen.1010222 (PMC9166362; doi:10.1371/journal.pgen.1010222)
Supplement: S15 Data — (XLSX) [file pgen.1010222.s032.xlsx]

## Sheet: Fl-LpoA + PBP4
NTAnalysis Export	NTAnalysis Export	NTAnalysis Export	NTAnalysis Export	NTAnalysis Export
NTAnalysis Export	NTAnalysis Export	NTAnalysis Export	NTAnalysis Export	NTAnalysis Export
Fluorescence	Fluorescence	Fluorescence	Fluorescence	Fluorescence
Name above Values: MstPower/LedPower	Name above Values: MstPower/LedPower	Name above Values: MstPower/LedPower	Name above Values: MstPower/LedPower	Name above Values: MstPower/LedPower
Kd	Concentr.	Unbound	Bound
315	166.6	291.82	444.98
Concentration	Laser: 20/Led: 100	Laser: 20/Led: 100		Fit Values	Fit Values
0.916	282.11	271.96		0.1	291.856		0.916	277.035	7.17713
1.831	274.804	283.044		0.115	291.861		1.831	278.924	5.82656
3.662	280.164	333.145		0.133	291.867		3.662	306.654	37.4632
7.324	293.207	276.784		0.153	291.873		7.324	284.995	11.6128
14.648	289.416	311.165		0.177	291.881		14.648	300.291	15.3789
29.297	292.46	314.274		0.204	291.889		29.297	303.367	15.4248
58.594	325.588	299.658		0.236	291.899		58.594	312.623	18.3353
117.188	332.068	356.948		0.272	291.911		117.188	344.508	17.5928
234.375	363.694	348.387		0.313	291.924		234.375	356.041	10.8237
468.75	369.758	360.796		0.361	291.939		468.75	365.277	6.33709
937.5	361.113	424.271		0.417	291.957		937.5	392.692	44.6595
1875	410.917	408.003		0.481	291.977		1875	409.46	2.06051
3750	430.324	450.751		0.555	292.001		3750	440.538	14.4441
7500	434.626	449.207		0.64	292.028		7500	441.916	10.3103
15000	464.77	457.842		0.738	292.059		15000	461.306	4.89884
30000	432.003	424.258		0.851	292.095		30000	428.13	5.47654
				0.982	292.136
				1.132	292.184
				1.306	292.239
				1.507	292.303
				1.738	292.376
				2.004	292.461
				2.312	292.558
				2.667	292.67
				3.076	292.799
				3.548	292.948
				4.093	293.119
				4.721	293.317
				5.445	293.544
				6.281	293.806
				7.244	294.107
				8.356	294.453
				9.638	294.851
				11.117	295.309
				12.823	295.834
				14.791	296.437
				17.061	297.129
				19.679	297.921
				22.699	298.827
				26.182	299.864
				30.2	301.047
				34.834	302.395
				40.179	303.929
				46.345	305.671
				53.456	307.642
				61.66	309.868
				71.121	312.372
				82.035	315.179
				94.624	318.311
				109.144	321.787
				125.893	325.623
				145.211	329.827
				167.494	334.399
				193.197	339.329
				222.844	344.592
				257.04	350.151
				296.483	355.953
				341.979	361.933
				394.457	368.014
				454.988	374.112
				524.807	380.142
				605.341	386.021
				698.232	391.676
				805.378	397.045
				928.966	402.082
				1071.52	406.758
				1235.95	411.054
				1425.61	414.969
				1644.37	418.51
				1896.71	421.692
				2187.76	424.535
				2523.48	427.064
				2910.72	429.305
				3357.38	431.284
				3872.58	433.026
				4466.84	434.557
				5152.29	435.899
				5942.92	437.074
				6854.88	438.1
				7906.79	438.997
				9120.11	439.778
				10519.6	440.46
				12133.9	441.053
				13995.9	441.569
				16143.6	442.018
				18620.9	442.408
				21478.3	442.747
				24774.2	443.042
				28575.9	443.298
				32961	443.52
				38018.9	443.713
				43853.1	443.881
				50582.5	444.026
				58344.5	444.152
				67297.7	444.261
				77624.7	444.356
				89536.5	444.439
				103276	444.51
				119124	444.572
				137404	444.626

## Sheet: FL-LpoA + PBP4dD3
Concn	response			Average	Stdev
0.31	784.45		0.31	783.637	2.28145
0.31	785.4		0.61	783.443	2.59331
0.31	781.06		1.22	784.68	1.06066
0.61	784.26		2.44	783.027	1.38962
0.61	785.53		4.88	783.42	2.71733
0.61	780.54		9.77	783.88	2.92077
1.22	785.43		19.53	786.585	5.87606
1.22	783.93		39.06	788.207	1.7556
1.22	797.09		78.13	789.293	0.47585
2.44	784.17		156.25	789.867	3.53047
2.44	783.43		312.5	793.75	1.39989
2.44	781.48		625	797.725	0.657609
4.88	780.77		1250	805.105	5.32451
4.88	786.2		2500	797.077	1.46073
4.88	783.29		5000	800.58	0.887074
9.77	780.61		10000	805.11	1.14643
9.77	784.8
9.77	786.23
19.53	798.45
19.53	790.74
19.53	782.43
39.06	789.26
39.06	789.18
39.06	786.18
78.13	789.41
78.13	789.7
78.13	788.77
156.25	789.8
156.25	793.43
156.25	786.37
312.5	794.68
312.5	794.43
312.5	792.14
625	806.38
625	797.26
625	798.19
1250	801.34
1250	808.87
2500	795.59
2500	797.13
2500	798.51
5000	801.43
5000	800.65
5000	799.66
10000	804.62
10000	806.42
10000	804.29

## Sheet: Fl-LpoA(C) + PBP4
NTAnalysis Export	NTAnalysis Export	NTAnalysis Export	NTAnalysis Export	NTAnalysis Export
NTAnalysis Export	NTAnalysis Export	NTAnalysis Export	NTAnalysis Export	NTAnalysis Export
Thermophoresis + T-Jump	Thermophoresis + T-Jump	Thermophoresis + T-Jump	Thermophoresis + T-Jump	Thermophoresis + T-Jump
Name above Values: MstPower/LedPower	Name above Values: MstPower/LedPower	Name above Values: MstPower/LedPower	Name above Values: MstPower/LedPower	Name above Values: MstPower/LedPower
Kd	Concentr.	Unbound	Bound
277	62.5	835.6	905.83
Concentration	Laser: 40/Led: 100	Laser: 40/Led: 80	Laser: 40/Led: 80	Laser: 40/Led: 80		Fit Values	Fit Values
0.916	834.415	837.479	837.783	837.708		0.1	835.621		0.916	836.846	1.62598
1.831	833.246	838.422	838.095	839.2		0.115	835.625		1.831	837.241	2.70319
3.662	834.488	834.104	819.003	834.495		0.133	835.628		3.662	830.523	7.68184
7.324	832.592	836.066	834.906	838.981		0.153	835.633		7.324	835.636	2.65661
14.648	836.011	842.713	839.225	841.34		0.177	835.637		14.648	839.822	2.9179
29.297	839.859	843.114	843.124	833.37		0.204	835.643		29.297	839.867	4.59573
58.594	846.418	852.973	845.106	852.169		0.236	835.649		58.594	849.167	3.98105
117.188	853.836	863.697	859.474	857.207		0.272	835.657		117.188	858.553	4.13807
234.375	866.145	871.187		870.918		0.313	835.666		234.375	869.417	2.83654
468.75	873.904	877.121	876.106	873.962		0.361	835.675		468.75	875.273	1.60228
937.5	883.78	886.073	883.787	888.907		0.417	835.687		937.5	885.637	2.43269
1875	893.35	893.354	891.344	895.085		0.481	835.7		1875	893.283	1.52932
3750	902.314	898.993	901.691	901.446		0.555	835.715		3750	901.111	1.45851
7500	906.064	902.033	904.609	905.068		0.64	835.733		7500	904.444	1.71794
15000	910.848	907.966	904.271	904.969		0.738	835.753		15000	907.014	3.01728
30000	908.311	906.907	905.717	903.98		0.851	835.776		30000	906.229	1.83617
						0.982	835.803
						1.132	835.834
						1.306	835.87
						1.507	835.911
						1.738	835.959
						2.004	836.013
						2.312	836.076
						2.667	836.149
						3.076	836.232
						3.548	836.328
						4.093	836.439
						4.721	836.566
						5.445	836.712
						6.281	836.88
						7.244	837.073
						8.356	837.294
						9.638	837.548
						11.117	837.839
						12.823	838.172
						14.791	838.553
						17.061	838.988
						19.679	839.484
						22.699	840.048
						26.182	840.689
						30.2	841.416
						34.834	842.237
						40.179	843.163
						46.345	844.202
						53.456	845.365
						61.66	846.661
						71.121	848.097
						82.035	849.68
						94.624	851.413
						109.144	853.299
						125.893	855.334
						145.211	857.512
						167.494	859.822
						193.197	862.247
						222.844	864.766
						257.04	867.354
						296.483	869.983
						341.979	872.621
						394.457	875.238
						454.988	877.803
						524.807	880.289
						605.341	882.671
						698.232	884.93
						805.378	887.052
						928.966	889.026
						1071.52	890.848
						1235.95	892.517
						1425.61	894.036
						1644.37	895.409
						1896.71	896.644
						2187.76	897.749
						2523.48	898.735
						2910.72	899.611
						3357.38	900.386
						3872.58	901.07
						4466.84	901.673
						5152.29	902.203
						5942.92	902.668
						6854.88	903.075
						7906.79	903.432
						9120.11	903.743
						10519.6	904.015
						12133.9	904.252
						13995.9	904.458
						16143.6	904.638
						18620.9	904.795
						21478.3	904.931
						24774.2	905.049
						28575.9	905.152
						32961	905.241
						38018.9	905.319
						43853.1	905.386
						50582.5	905.445
						58344.5	905.496
						67297.7	905.54
						77624.7	905.578
						89536.5	905.611
						103276	905.64
						119124	905.665
						137404	905.687

## Sheet: FL-LpoA(C) + PBP4dD3
NTAnalysis Export	NTAnalysis Export	NTAnalysis Export	NTAnalysis Export	NTAnalysis Export
NTAnalysis Export	NTAnalysis Export	NTAnalysis Export	NTAnalysis Export	NTAnalysis Export
Thermophoresis + T-Jump	Thermophoresis + T-Jump	Thermophoresis + T-Jump	Thermophoresis + T-Jump	Thermophoresis + T-Jump
Name above Values: MstPower/LedPower	Name above Values: MstPower/LedPower	Name above Values: MstPower/LedPower	Name above Values: MstPower/LedPower	Name above Values: MstPower/LedPower
Kd	Concentr.	Unbound	Bound
315	62.5	839.01	885.38
Concentration	Laser: 40/Led: 80	Laser: 40/Led: 80		Fit Values	Fit Values
0.305	837.28	836.716		0.1	839.023
0.61	840.097	834.006		0.115	839.025
1.221	837.629	840.212		0.133	839.027
2.441	838.758	841.303		0.153	839.029
4.883	838.2	841.343		0.177	839.032
9.766	843.824	834.477		0.204	839.035
19.531	841.803	840.928		0.236	839.038
39.062	843.244	844.437		0.272	839.043
78.125	847.633	859.276		0.313	839.047
156.25	852.202	848.959		0.361	839.053
312.5	859.815	858.391		0.417	839.059
625	866.686	867.921		0.481	839.066
1250	875.148	872.163		0.555	839.075
2500	882.464	878.373		0.64	839.084
5000	882.4	882.53		0.738	839.096
10000	884.374	884.579		0.851	839.108
				0.982	839.123
				1.132	839.14
				1.306	839.16
				1.507	839.183
				1.738	839.209
				2.004	839.239
				2.312	839.274
				2.667	839.314
				3.076	839.36
				3.548	839.413
				4.093	839.474
				4.721	839.545
				5.445	839.626
				6.281	839.719
				7.244	839.826
				8.356	839.948
				9.638	840.089
				11.117	840.251
				12.823	840.436
				14.791	840.648
				17.061	840.891
				19.679	841.167
				22.699	841.483
				26.182	841.842
				30.2	842.251
				34.834	842.713
				40.179	843.236
				46.345	843.826
				53.456	844.488
				61.66	845.23
				71.121	846.056
				82.035	846.973
				94.624	847.984
				109.144	849.092
				125.893	850.299
				145.211	851.603
				167.494	853.002
				193.197	854.488
				222.844	856.052
				257.04	857.681
				296.483	859.361
				341.979	861.073
				394.457	862.799
				454.988	864.518
				524.807	866.211
				605.341	867.86
				698.232	869.448
				805.378	870.961
				928.966	872.389
				1071.52	873.725
				1235.95	874.963
				1425.61	876.103
				1644.37	877.144
				1896.71	878.088
				2187.76	878.941
				2523.48	879.707
				2910.72	880.392
				3357.38	881.002
				3872.58	881.543
				4466.84	882.022
				5152.29	882.445
				5942.92	882.817
				6854.88	883.144
				7906.79	883.43
				9120.11	883.682
				10519.6	883.901
				12133.9	884.093
				13995.9	884.261
				16143.6	884.407
				18620.9	884.534
				21478.3	884.645
				24774.2	884.741
				28575.9	884.825
				32961	884.898
				38018.9	884.961
				43853.1	885.016
				50582.5	885.064
				58344.5	885.105
				67297.7	885.142
				77624.7	885.173
				89536.5	885.2
				103276	885.224
				119124	885.244
				137404	885.262

## Sheet: Fl-LpoA(N) + PBP4
NTAnalysis Export	NTAnalysis Export	NTAnalysis Export	NTAnalysis Export	NTAnalysis Export	Not all titration Values Match!	Not all titration Values Match!	Not all titration Values Match!	Not all titration Values Match!	Not all titration Values Match!	Not all titration Values Match!	Not all titration Values Match!
NTAnalysis Export	NTAnalysis Export	NTAnalysis Export	NTAnalysis Export	NTAnalysis Export	Not all titration Values Match!	Not all titration Values Match!	Not all titration Values Match!	Not all titration Values Match!	Not all titration Values Match!	Not all titration Values Match!	Not all titration Values Match!
Thermophoresis + T-Jump	Thermophoresis + T-Jump	Thermophoresis + T-Jump	Thermophoresis + T-Jump	Thermophoresis + T-Jump	Not all titration Values Match!	Not all titration Values Match!	Not all titration Values Match!	Not all titration Values Match!	Not all titration Values Match!	Not all titration Values Match!	Not all titration Values Match!
Name above Values: MstPower/LedPower	Name above Values: MstPower/LedPower	Name above Values: MstPower/LedPower	Name above Values: MstPower/LedPower	Name above Values: MstPower/LedPower
Kd	Concentr.	Unbound	Bound
1440	83.3	904.75	890.25
Concentration	Laser: 20/Led: 20	Laser: 20/Led: 20	Laser: 20/Led: 20		Fit Values	Fit Values
0.916	906.094	909.312	907.26		0.1	904.753
1.831	904.998	905.724	904.114		0.115	904.753
3.662	903.189	905.091	901.221		0.133	904.753
7.324	902.597	905.161	905.704		0.153	904.753
14.648	905.019	905.296	904.062		0.177	904.753
29.297	898.889	905.458	903.979		0.204	904.752
58.594	903.215	906.233	904.642		0.236	904.752
117.188	903.413	905.271	902.114		0.272	904.752
234.375	901.855	901.324	904.677		0.313	904.751
468.75	900.836	902.261	899.654		0.361	904.751
937.5	897.59	900.505	901.355		0.417	904.75
1875	894.999	895.544	897.505		0.481	904.75
3750	891.465	892.803	896.207		0.555	904.749
7500	891.391	891.927	893.025		0.64	904.748
15000	890.38	891.82	893.767		0.738	904.747
30000	889.197		890.69		0.851	904.746
					0.982	904.745
					1.132	904.744
					1.306	904.742
					1.507	904.74
					1.738	904.738
					2.004	904.735
					2.312	904.732
					2.667	904.729
					3.076	904.725
					3.548	904.721
					4.093	904.715
					4.721	904.71
					5.445	904.703
					6.281	904.695
					7.244	904.686
					8.356	904.675
					9.638	904.663
					11.117	904.649
					12.823	904.633
					14.791	904.615
					17.061	904.593
					19.679	904.569
					22.699	904.541
					26.182	904.509
					30.2	904.472
					34.834	904.429
					40.179	904.38
					46.345	904.325
					53.456	904.261
					61.66	904.188
					71.121	904.104
					82.035	904.01
					94.624	903.902
					109.144	903.779
					125.893	903.64
					145.211	903.484
					167.494	903.307
					193.197	903.109
					222.844	902.888
					257.04	902.642
					296.483	902.369
					341.979	902.068
					394.457	901.738
					454.988	901.379
					524.807	900.992
					605.341	900.576
					698.232	900.133
					805.378	899.667
					928.966	899.179
					1071.52	898.675
					1235.95	898.159
					1425.61	897.636
					1644.37	897.111
					1896.71	896.591
					2187.76	896.08
					2523.48	895.583
					2910.72	895.106
					3357.38	894.651
					3872.58	894.221
					4466.84	893.819
					5152.29	893.445
					5942.92	893.101
					6854.88	892.786
					7906.79	892.499
					9120.11	892.24
					10519.6	892.006
					12133.9	891.796
					13995.9	891.609
					16143.6	891.443
					18620.9	891.296
					21478.3	891.165
					24774.2	891.05
					28575.9	890.949
					32961	890.86
					38018.9	890.782
					43853.1	890.714
					50582.5	890.654
					58344.5	890.602
					67297.7	890.557
					77624.7	890.517
					89536.5	890.482
					103276	890.452
					119124	890.426
					137404	890.403

## Sheet: Fl-LpoA(N) + PBP4dD3
NTAnalysis Export	NTAnalysis Export	NTAnalysis Export	NTAnalysis Export	NTAnalysis Export	Not all titration Values Match!	Not all titration Values Match!	Not all titration Values Match!	Not all titration Values Match!	Not all titration Values Match!	Not all titration Values Match!	Not all titration Values Match!
NTAnalysis Export	NTAnalysis Export	NTAnalysis Export	NTAnalysis Export	NTAnalysis Export	Not all titration Values Match!	Not all titration Values Match!	Not all titration Values Match!	Not all titration Values Match!	Not all titration Values Match!	Not all titration Values Match!	Not all titration Values Match!
Thermophoresis + T-Jump	Thermophoresis + T-Jump	Thermophoresis + T-Jump	Thermophoresis + T-Jump	Thermophoresis + T-Jump	Not all titration Values Match!	Not all titration Values Match!	Not all titration Values Match!	Not all titration Values Match!	Not all titration Values Match!	Not all titration Values Match!	Not all titration Values Match!
Name above Values: MstPower/LedPower	Name above Values: MstPower/LedPower	Name above Values: MstPower/LedPower	Name above Values: MstPower/LedPower	Name above Values: MstPower/LedPower
Kd	Concentr.	Unbound	Bound
16.9	83.3	825.35	810.05
Concentration	Laser: 40/Led: 20	Laser: 40/Led: 20	Laser: 40/Led: 20		Fit Values	Fit Values
1.831	823.387	821.89	827.566		0.1	825.337
3.662	825.92	825.215	830.395		0.113	825.335
7.324	825.322	823.388	823.245		0.127	825.333
14.648	822.042	823.772	824.846		0.143	825.33
29.297	826.233	818.061	825.962		0.161	825.327
58.594	825.005	816.34	816.03		0.182	825.324
117.188	819.124	811.556	822.388		0.205	825.321
234.375	814.325	812.825	810.81		0.231	825.317
937.5	810.24	809.523	809.215		0.261	825.312
1875	810.017	804.822	811.563		0.294	825.307
3750	809.155	807.249	812.871		0.331	825.301
7500	810.559	806.654	813.877		0.373	825.295
3750	813.112	809.451			0.421	825.288
7500	813.539	810.672			0.474	825.28
					0.535	825.27
					0.603	825.26
					0.679	825.248
					0.766	825.235
					0.863	825.22
					0.973	825.204
					1.096	825.185
					1.236	825.164
					1.393	825.14
					1.57	825.113
					1.77	825.082
					1.995	825.048
					2.249	825.01
					2.535	824.966
					2.858	824.918
					3.221	824.863
					3.631	824.801
					4.093	824.731
					4.613	824.653
					5.2	824.565
					5.861	824.466
					6.607	824.355
					7.447	824.23
					8.395	824.089
					9.462	823.931
					10.666	823.755
					12.023	823.556
					13.552	823.334
					15.276	823.086
					17.219	822.808
					19.409	822.498
					21.878	822.154
					24.66	821.771
					27.797	821.347
					31.333	820.879
					35.318	820.365
					39.811	819.805
					44.875	819.198
					50.582	818.547
					57.016	817.858
					64.269	817.141
					72.444	816.41
					81.658	815.682
					92.045	814.979
					103.753	814.319
					116.95	813.718
					131.826	813.186
					148.594	812.724
					167.494	812.33
					188.799	811.996
					212.814	811.715
					239.883	811.478
					270.396	811.279
					304.789	811.111
					343.558	810.968
					387.258	810.847
					436.516	810.744
					492.04	810.655
					554.626	810.579
					625.173	810.513
					704.693	810.456
					794.328	810.407
					895.365	810.364
					1009.25	810.326
					1137.63	810.294
					1282.33	810.265
					1445.44	810.24
					1629.3	810.218
					1836.54	810.199
					2070.14	810.182
					2333.46	810.167
					2630.27	810.153
					2964.83	810.142
					3341.95	810.131
					3767.04	810.122
					4246.2	810.114
					4786.3	810.107
					5395.11	810.101
					6081.35	810.096
					6854.88	810.091
					7726.81	810.086
					8709.64	810.083
					9817.48	810.079
					11066.2	810.076
					12473.8	810.073
					14060.5	810.071

## Sheet: FL-NlpI + PBP4
NTAnalysis Export	NTAnalysis Export	NTAnalysis Export	NTAnalysis Export	NTAnalysis Export
NTAnalysis Export	NTAnalysis Export	NTAnalysis Export	NTAnalysis Export	NTAnalysis Export
Thermophoresis + T-Jump	Thermophoresis + T-Jump	Thermophoresis + T-Jump	Thermophoresis + T-Jump	Thermophoresis + T-Jump
Name above Values: MstPower/LedPower	Name above Values: MstPower/LedPower	Name above Values: MstPower/LedPower	Name above Values: MstPower/LedPower	Name above Values: MstPower/LedPower
Kd	Concentr.	Unbound	Bound
177	62.5	892.74	909.66
Concentration	Laser: 20/Led: 40	Laser: 20/Led: 40	Laser: 20/Led: 40		Fit Values	Fit Values
1.526	892.535	894.682	892.829		1	892.809		1.526	893.349	1.16402
3.052	894.31	893.733	894.222		1.127	892.817		3.052	894.088	0.310857
6.104	894.114	893.349	892.699		1.271	892.827		6.104	893.387	0.708278
12.207	893.795	892.07	893.424		1.432	892.837		12.207	893.096	0.907981
24.414	894.322	893.456	893.291		1.614	892.849		24.414	893.69	0.553796
48.828	894.388	893.959	894.568		1.82	892.863		48.828	894.305	0.312869
97.656	897.83	895.863	898.832		2.051	892.878		97.656	897.508	1.51041
195.312	899.864	900.501	901.169		2.312	892.895		195.312	900.511	0.652561
390.625	902.354	903.74	904.713		2.606	892.914		390.625	903.602	1.18551
781.25	906.995	907.192	904.228		2.938	892.936		781.25	906.138	1.65733
1562.5	909.638	908.352	909.076		3.311	892.96		1562.5	909.022	0.644698
3125	910.206	909.544	912.261		3.733	892.987		3125	910.67	1.41677
6250	909.458	908.904	909.495		4.207	893.018		6250	909.286	0.33105
12500	909.436	909.589	909.859		4.742	893.053		12500	909.628	0.21418
25000	907.275	909.68	906.279		5.346	893.092		25000	907.745	1.74847
50000	908.052	907.363			6.026	893.135		50000	907.707	0.487197
					6.792	893.184
					7.656	893.239
					8.63	893.3
					9.727	893.369
					10.965	893.446
					12.359	893.532
					13.932	893.629
					15.704	893.736
					17.701	893.856
					19.953	893.99
					22.491	894.138
					25.351	894.303
					28.576	894.485
					32.211	894.686
					36.308	894.908
					40.926	895.152
					46.132	895.419
					52	895.71
					58.614	896.028
					66.069	896.371
					74.473	896.741
					83.946	897.138
					94.624	897.561
					106.66	898.01
					120.226	898.481
					135.519	898.974
					152.757	899.486
					172.187	900.012
					194.089	900.548
					218.776	901.091
					246.604	901.635
					277.971	902.176
					313.329	902.708
					353.183	903.228
					398.107	903.731
					448.745	904.214
					505.825	904.675
					570.164	905.111
					642.688	905.521
					724.436	905.903
					816.582	906.259
					920.45	906.588
					1037.53	906.89
					1169.5	907.167
					1318.26	907.42
					1485.94	907.65
					1674.94	907.859
					1887.99	908.048
					2128.14	908.218
					2398.83	908.372
					2703.96	908.51
					3047.89	908.634
					3435.58	908.746
					3872.58	908.845
					4365.16	908.934
					4920.4	909.014
					5546.26	909.085
					6251.73	909.149
					7046.93	909.205
					7943.28	909.256
					8953.65	909.301
					10092.5	909.341
					11376.3	909.376
					12823.3	909.408
					14454.4	909.436
					16293	909.461
					18365.4	909.483
					20701.4	909.503
					23334.6	909.521
					26302.7	909.536
					29648.3	909.55
					33419.5	909.563
					37670.4	909.574
					42462	909.583
					47863	909.592
					53951.1	909.6
					60813.5	909.606
					68548.8	909.612
					77268.1	909.618
					87096.4	909.622
					98174.8	909.627
					110662	909.63
					124738	909.634
					140605	909.637

## Sheet: FL-NlpI + PBP4dD3
Concentration	Average	stdev			Fitvalues
0.3052	898.322	0.4687			0.1	897.69
0.6104	898.841	0.8729			0.11535	897.69
1.2207	898.157	0.1088			0.13305	897.69
2.4414	898.853	0.0544			0.15346	897.69
4.8828	897.996	0.0431			0.17701	897.69
9.7656	897.855	0.3986			0.20417	897.69
19.5313	897.439	0.2187			0.2355	897.69
39.0625	897.522	0.2684			0.27164	897.69
78.125	896.017	0.8497			0.31333	897.691
156.25	895.751	0.5064			0.36141	897.691
312.5	897.493	1.1215			0.41687	897.691
625	898.123	0.1601			0.48084	897.691
1250	899.604	0.6963			0.55463	897.691
2500	901.816	0			0.63973	897.691
5000	901.099	1.3244			0.7379	897.691
10000	896.608	0.6272			0.85114	897.692
					0.98175	897.692
					1.1324	897.692
					1.30617	897.692
					1.50661	897.693
					1.7378	897.693
					2.00447	897.694
					2.31206	897.694
					2.66686	897.695
					3.0761	897.696
					3.54813	897.696
					4.09261	897.697
					4.72063	897.698
					5.44503	897.7
					6.28058	897.701
					7.24436	897.703
					8.35603	897.705
					9.63829	897.707
					11.1173	897.71
					12.8233	897.713
					14.7911	897.716
					17.0608	897.72
					19.6789	897.725
					22.6987	897.73
					26.1818	897.736
					30.1995	897.743
					34.8337	897.751
					40.1791	897.76
					46.3447	897.77
					53.4564	897.781
					61.6595	897.795
					71.1214	897.81
					82.0352	897.827
					94.6237	897.846
					109.144	897.868
					125.893	897.892
					145.211	897.919
					167.494	897.949
					193.197	897.983
					222.844	898.02
					257.04	898.06
					296.483	898.104
					341.979	898.152
					394.457	898.203
					454.988	898.257
					524.807	898.314
					605.341	898.374
					698.232	898.436
					805.378	898.499
					928.966	898.562
					1071.52	898.626
					1235.95	898.69
					1425.61	898.752
					1644.37	898.812
					1896.71	898.87
					2187.76	898.926
					2523.48	898.978
					2910.72	899.026
					3357.38	899.072
					3872.58	899.113
					4466.84	899.151
					5152.29	899.186
					5942.92	899.217
					6854.88	899.245
					7906.79	899.27
					9120.11	899.293
					10519.6	899.313
					12133.9	899.33
					13995.9	899.346
					16143.6	899.36
					18620.9	899.372
					21478.3	899.383
					24774.2	899.392
					28575.9	899.4
					32961	899.407
					38018.9	899.413
					43853.1	899.419
					50582.5	899.423
					58344.5	899.428
					67297.7	899.431
					77624.7	899.434
					89536.5	899.437
					103276	899.439
					119124	899.442
					137404	899.443

## Sheet: Fl-PBP1A + PBP4
NTAnalysis Export	NTAnalysis Export	NTAnalysis Export	NTAnalysis Export	NTAnalysis Export
NTAnalysis Export	NTAnalysis Export	NTAnalysis Export	NTAnalysis Export	NTAnalysis Export
Thermophoresis + T-Jump	Thermophoresis + T-Jump	Thermophoresis + T-Jump	Thermophoresis + T-Jump	Thermophoresis + T-Jump
Name above Values: MstPower/LedPower	Name above Values: MstPower/LedPower	Name above Values: MstPower/LedPower	Name above Values: MstPower/LedPower	Name above Values: MstPower/LedPower
Kd	Concentr.	Unbound	Bound
72	41.5	909.85	894.96
Concentration	Laser: 20/Led: 80	Laser: 20/Led: 80	Laser: 20/Led: 80		Fit Values	Fit Values
0.916	912.763	911.675	911.04		0.1	909.84		0.916	911.826	0.871368
1.831	909.506	910.96	908.832		0.115	909.838		1.831	909.766	1.08756
3.662	912.657	903.089	910.496		0.133	909.835		3.662	908.747	5.01797
7.324	908.672	910.457	906.613		0.153	909.833		7.324	908.581	1.92363
14.648	908.985	906.655	905.787		0.177	909.83		14.648	907.142	1.65376
29.297	907.266	905.218	903.273		0.204	909.826		29.297	905.252	1.99672
58.594	906.738	904.603	902.482		0.236	909.822		58.594	904.608	2.128
117.188	903.63	901.135	901.072		0.272	909.817		117.188	901.946	1.45902
234.375	899.246	902.404	899.54		0.313	909.812		234.375	900.397	1.74461
468.75	896.554	897.199	893.459		0.361	909.806		468.75	895.737	1.99928
937.5	896.451	897.85	896.034		0.417	909.798		937.5	896.778	0.951223
1875	895.204	894.405	891.498		0.481	909.79		1875	893.702	1.95036
3750	894.755	895.908	888.652		0.555	909.78		3750	893.105	3.89926
7500	896.111	896.061	889.261		0.64	909.769		7500	893.811	3.94049
15000	900.755	902.302	891.957		0.738	909.757		15000	898.338	5.57998
30000	897.295	897.341	893.922		0.851	909.742		30000	896.186	1.96082
					0.982	909.725
					1.132	909.705
					1.306	909.683
					1.507	909.657
					1.738	909.627
					2.004	909.593
					2.312	909.553
					2.667	909.508
					3.076	909.456
					3.548	909.397
					4.093	909.328
					4.721	909.25
					5.445	909.16
					6.281	909.057
					7.244	908.94
					8.356	908.807
					9.638	908.655
					11.117	908.482
					12.823	908.287
					14.791	908.067
					17.061	907.819
					19.679	907.541
					22.699	907.23
					26.182	906.886
					30.2	906.506
					34.834	906.09
					40.179	905.637
					46.345	905.149
					53.456	904.629
					61.66	904.08
					71.121	903.508
					82.035	902.92
					94.624	902.323
					109.144	901.725
					125.893	901.137
					145.211	900.564
					167.494	900.016
					193.197	899.497
					222.844	899.011
					257.04	898.563
					296.483	898.152
					341.979	897.778
					394.457	897.442
					454.988	897.14
					524.807	896.871
					605.341	896.633
					698.232	896.422
					805.378	896.236
					928.966	896.072
					1071.52	895.929
					1235.95	895.804
					1425.61	895.694
					1644.37	895.598
					1896.71	895.514
					2187.76	895.441
					2523.48	895.378
					2910.72	895.323
					3357.38	895.275
					3872.58	895.233
					4466.84	895.196
					5152.29	895.165
					5942.92	895.138
					6854.88	895.114
					7906.79	895.093
					9120.11	895.075
					10519.6	895.06
					12133.9	895.046
					13995.9	895.034
					16143.6	895.024
					18620.9	895.016
					21478.3	895.008
					24774.2	895.001
					28575.9	894.995
					32961	894.991
					38018.9	894.986
					43853.1	894.982
					50582.5	894.979
					58344.5	894.976
					67297.7	894.974
					77624.7	894.972
					89536.5	894.97
					103276	894.968
					119124	894.967
					137404	894.966

## Sheet: Fl-PBP1A + PBP4dD3
NTAnalysis Export	NTAnalysis Export	NTAnalysis Export	NTAnalysis Export	NTAnalysis Export
NTAnalysis Export	NTAnalysis Export	NTAnalysis Export	NTAnalysis Export	NTAnalysis Export
Thermophoresis + T-Jump	Thermophoresis + T-Jump	Thermophoresis + T-Jump	Thermophoresis + T-Jump	Thermophoresis + T-Jump
Name above Values: MstPower/LedPower	Name above Values: MstPower/LedPower	Name above Values: MstPower/LedPower	Name above Values: MstPower/LedPower	Name above Values: MstPower/LedPower
Kd	Concentr.	Unbound	Bound
240	41.5	910.02	887.24
Concentration	Laser: 20/Led: 80	Laser: 20/Led: 80	Laser: 20/Led: 80		Fit Values	Fit Values
0.305	910.713	913.907	912.092		0.1	910.016		0.305	912.237	1.60195
0.61	910.477	914.437	909.452		0.115	910.015		0.61	911.455	2.63257
1.221	911.123	913.645	910.461		0.133	910.013		1.221	911.743	1.68011
2.441	909.76	909.855	909.096		0.153	910.012		2.441	909.57	0.413522
4.883	909.802	914.96	906.653		0.177	910.01		4.883	910.472	4.19379
9.766	907.591	907.228	906.654		0.204	910.007		9.766	907.158	0.472443
19.531	905.015	910.705	904.855		0.236	910.005		19.531	906.858	3.33227
39.062	903.202	907.762	902.766		0.272	910.002		39.062	904.577	2.76718
78.125	902.32	906.265	901.158		0.313	909.999		78.125	903.248	2.6769
156.25	904.745	904.653	896.984		0.361	909.995		156.25	902.127	4.45449
312.5	896.38	903.284	893.474		0.417	909.99		312.5	897.713	5.03895
625	896.748	899.501	891.77		0.481	909.985		625	896.006	3.9185
1250	891.525	900.843	884.906		0.555	909.979		1250	892.425	8.0065
2500	886.618	894.823	884.492		0.64	909.972		2500	888.644	5.45545
5000	881.245	893.24	881.226		0.738	909.964		5000	885.237	6.93081
10000	879.975	898	883.263		0.851	909.955		10000	887.079	9.5994
					0.982	909.945
					1.132	909.933
					1.306	909.919
					1.507	909.903
					1.738	909.884
					2.004	909.863
					2.312	909.838
					2.667	909.81
					3.076	909.777
					3.548	909.74
					4.093	909.697
					4.721	909.647
					5.445	909.59
					6.281	909.525
					7.244	909.45
					8.356	909.364
					9.638	909.266
					11.117	909.153
					12.823	909.025
					14.791	908.878
					17.061	908.711
					19.679	908.521
					22.699	908.305
					26.182	908.061
					30.2	907.786
					34.834	907.476
					40.179	907.129
					46.345	906.742
					53.456	906.311
					61.66	905.835
					71.121	905.312
					82.035	904.74
					94.624	904.121
					109.144	903.454
					125.893	902.743
					145.211	901.992
					167.494	901.206
					193.197	900.392
					222.844	899.558
					257.04	898.714
					296.483	897.868
					341.979	897.031
					394.457	896.212
					454.988	895.418
					524.807	894.659
					605.341	893.939
					698.232	893.262
					805.378	892.633
					928.966	892.051
					1071.52	891.518
					1235.95	891.033
					1425.61	890.594
					1644.37	890.198
					1896.71	889.844
					2187.76	889.528
					2523.48	889.247
					2910.72	888.998
					3357.38	888.777
					3872.58	888.583
					4466.84	888.413
					5152.29	888.263
					5942.92	888.132
					6854.88	888.017
					7906.79	887.916
					9120.11	887.828
					10519.6	887.752
					12133.9	887.685
					13995.9	887.627
					16143.6	887.577
					18620.9	887.533
					21478.3	887.494
					24774.2	887.461
					28575.9	887.432
					32961	887.407
					38018.9	887.385
					43853.1	887.366
					50582.5	887.35
					58344.5	887.336
					67297.7	887.323
					77624.7	887.312
					89536.5	887.303
					103276	887.295
					119124	887.288
					137404	887.282

[truncated: 2 more sheets: Fl-EnvC + PBP4 , Fl-EnvC + PBP4Dd3]
